# Supplementary material for: Invisible Brain: Knowledge in Research Works and Neuron Activity
Source: PLoS One. 2016 Jul 20;11(7):e0158590. doi: 10.1371/journal.pone.0158590 (PMC4954711; doi:10.1371/journal.pone.0158590)
Supplement: S3 File — (ZIP) [file pone.0158590.s003.zip › Typhus_pubmed.txt]

PMID- 25102120
OWN - NLM
STAT- In-Data-Review
DA  - 20140808
IS  - 1533-9866 (Electronic)
IS  - 0029-7828 (Linking)
VI  - 68
IP  - 9
DP  - 2013 Sep
TI  - Arthropod-borne bacterial diseases in pregnancy.
PG  - 635-49
LID - 10.1097/OGX.0b013e3182a5ed46 [doi]
AB  - Arthropod-borne bacterial diseases affect more than 25,000 Americans every year
      and thousands more around the world. These infections present a diagnostic
      dilemma for clinicians because they mimic many other pathologic conditions and
      are often low on or absent from the differential diagnosis list. Diagnosis is
      particularly challenging during pregnancy, as these infections may mimic common
      pregnancy-specific conditions, such as typical and atypical preeclampsia, or
      symptoms of pregnancy itself. Concerns regarding the safety in pregnancy of some 
      indicated antibiotics add a therapeutic challenge for the prescriber, requiring
      knowledge of alternative therapeutic options for many arthropod-borne bacterial
      diseases. Physicians, especially those in endemic areas, must keep this class of 
      infections in mind, particularly when the presentation does not appear classic
      for more commonly seen conditions. This article discusses presentation,
      diagnosis, and treatment of the most common of these arthropod-borne bacterial
      diseases, including Lyme disease, Rocky Mountain spotted fever, tick-borne
      relapsing fever, typhus, plague, cat-scratch disease, and Carrion disease.
FAU - Dotters-Katz, Sarah K
AU  - Dotters-Katz SK
AD  - Resident, Duke University.
FAU - Kuller, Jeffrey
AU  - Kuller J
AD  - Professor of Obstetrics and Gynecology.
FAU - Heine, R Phillips
AU  - Heine RP
AD  - Associate Professor of Obstetrics and Gynecology, Division of Maternal Fetal
      Medicine, Duke University Medical Center, Durham, NC.
LA  - eng
PT  - Journal Article
PL  - United States
TA  - Obstet Gynecol Surv
JT  - Obstetrical & gynecological survey
JID - 0401007
SB  - IM
EDAT- 2014/08/08 06:00
MHDA- 2014/08/08 06:00
CRDT- 2014/08/08 06:00
AID - 10.1097/OGX.0b013e3182a5ed46 [doi]
PST - ppublish
SO  - Obstet Gynecol Surv. 2013 Sep;68(9):635-49. doi: 10.1097/OGX.0b013e3182a5ed46.

PMID- 24812870
OWN - NLM
STAT- MEDLINE
DA  - 20140512
DCOM- 20140704
IS  - 1000-7423 (Print)
IS  - 1000-7423 (Linking)
VI  - 31
IP  - 4
DP  - 2013 Aug
TI  - [One case of scrub typhus patient with clinical manifestation of acute
      pyelonephritis].
PG  - Inside back cover
FAU - Shu, Liang-Hui
AU  - Shu LH
FAU - Xu, Yan
AU  - Xu Y
LA  - chi
PT  - Case Reports
PT  - Journal Article
PL  - China
TA  - Zhongguo Ji Sheng Chong Xue Yu Ji Sheng Chong Bing Za Zhi
JT  - Zhongguo ji sheng chong xue yu ji sheng chong bing za zhi = Chinese journal of
      parasitology & parasitic diseases
JID - 8709992
SB  - IM
MH  - Acute Disease
MH  - Female
MH  - Humans
MH  - Middle Aged
MH  - Pyelonephritis/*microbiology
MH  - Scrub Typhus/*complications
EDAT- 2014/05/13 06:00
MHDA- 2014/07/06 06:00
CRDT- 2014/05/13 06:00
PST - ppublish
SO  - Zhongguo Ji Sheng Chong Xue Yu Ji Sheng Chong Bing Za Zhi. 2013 Aug;31(4):Inside 
      back cover.

PMID- 24748368
OWN - NLM
STAT- Publisher
DA  - 20140421
IS  - 2214-109X (Print)
IS  - 2214-109X (Linking)
VI  - 1
IP  - 3
DP  - 2013 Jul
TI  - Causes of non-malarial fever in Laos: a prospective study.
PG  - e46-e54
AB  - BACKGROUND: Because of reductions in the incidence of Plasmodium falciparum
      malaria in Laos, identification of the causes of fever in people without malaria,
      and discussion of the best empirical treatment options, are urgently needed. We
      aimed to identify the causes of non-malarial acute fever in patients in rural
      Laos. METHODS: For this prospective study, we recruited 1938 febrile patients,
      between May, 2008, and December, 2010, at Luang Namtha provincial hospital in
      northwest Laos (n=1390), and between September, 2008, and December, 2010, at
      Salavan provincial hospital in southern Laos (n=548). Eligible participants were 
      aged 5-49 years with fever (>/=38 degrees C) lasting 8 days or less and were
      eligible for malaria testing by national guidelines. FINDINGS: With conservative 
      definitions of cause, we assigned 799 (41%) patients a diagnosis. With exclusion 
      of influenza, the top five diagnoses when only one aetiological agent per patient
      was identified were dengue (156 [8%] of 1927 patients), scrub typhus (122 [7%] of
      1871), Japanese encephalitis virus (112 [6%] of 1924), leptospirosis (109 [6%] of
      1934), and bacteraemia (43 [2%] of 1938). 115 (32%) of 358 patients at Luang
      Namtha hospital tested influenza PCR-positive between June and December, 2010, of
      which influenza B was the most frequently detected strain (n=121 [87%]). Disease 
      frequency differed significantly between the two sites: Japanese encephalitis
      virus infection (p=0.04), typhoid (p=0.006), and leptospirosis (p=0.001) were
      more common at Luang Namtha, whereas dengue and malaria were more common at
      Salavan (all p<0.0001). With use of evidence from southeast Asia when possible,
      we estimated that azithromycin, doxycycline, ceftriaxone, and ofloxacin would
      have had significant efficacy for 258 (13%), 240 (12%), 154 (8%), and 41 (2%) of 
      patients, respectively. INTERPRETATION: Our findings suggest that a wide range of
      treatable or preventable pathogens are implicated in non-malarial febrile illness
      in Laos. Empirical treatment with doxycycline for patients with undifferentiated 
      fever and negative rapid diagnostic tests for malaria and dengue could be an
      appropriate strategy for rural health workers in Laos. FUNDING: Wellcome Trust,
      WHO-Western Pacific Region, Foundation for Innovative New Diagnostics, US Centers
      for Disease Control and Prevention.
FAU - Mayxay, Mayfong
AU  - Mayxay M
AD  - Lao Oxford Mahosot Hospital Wellcome Trust Research Unit (LOMWRU), Microbiology
      Laboratory, Mahosot Hospital, Vientiane, Laos ; Faculty of Postgraduate Studies, 
      University of Health Sciences, Vientiane, Laos ; Centre for Tropical Medicine,
      Nuffield Department of Clinical Medicine, University of Oxford, Oxford, UK.
FAU - Castonguay-Vanier, Josee
AU  - Castonguay-Vanier J
AD  - Lao Oxford Mahosot Hospital Wellcome Trust Research Unit (LOMWRU), Microbiology
      Laboratory, Mahosot Hospital, Vientiane, Laos.
FAU - Chansamouth, Vilada
AU  - Chansamouth V
AD  - Lao Oxford Mahosot Hospital Wellcome Trust Research Unit (LOMWRU), Microbiology
      Laboratory, Mahosot Hospital, Vientiane, Laos.
FAU - Dubot-Peres, Audrey
AU  - Dubot-Peres A
AD  - Lao Oxford Mahosot Hospital Wellcome Trust Research Unit (LOMWRU), Microbiology
      Laboratory, Mahosot Hospital, Vientiane, Laos ; Centre for Tropical Medicine,
      Nuffield Department of Clinical Medicine, University of Oxford, Oxford, UK ;
      UMR_D 190 "Emergence des Pathologies Virales", Aix-Marseille University, IRD
      French Institute of Research for Development, EHESP French School of Public
      Health, Marseille, France.
FAU - Paris, Daniel H
AU  - Paris DH
AD  - Centre for Tropical Medicine, Nuffield Department of Clinical Medicine,
      University of Oxford, Oxford, UK ; Mahidol-Oxford Research Unit (MORU), Faculty
      of Tropical Medicine, Mahidol University, Bangkok.
FAU - Phetsouvanh, Rattanaphone
AU  - Phetsouvanh R
AD  - Lao Oxford Mahosot Hospital Wellcome Trust Research Unit (LOMWRU), Microbiology
      Laboratory, Mahosot Hospital, Vientiane, Laos ; Centre for Tropical Medicine,
      Nuffield Department of Clinical Medicine, University of Oxford, Oxford, UK.
FAU - Tangkhabuanbutra, Jarasporn
AU  - Tangkhabuanbutra J
AD  - Mahidol-Oxford Research Unit (MORU), Faculty of Tropical Medicine, Mahidol
      University, Bangkok.
FAU - Douangdala, Phouvieng
AU  - Douangdala P
AD  - Luang Namtha Provincial Hospital, Luang Namtha, Luang Namtha Province, Laos.
FAU - Inthalath, Saythong
AU  - Inthalath S
AD  - Luang Namtha Provincial Hospital, Luang Namtha, Luang Namtha Province, Laos.
FAU - Souvannasing, Phoutthalavanh
AU  - Souvannasing P
AD  - Salavan Provincial Hospital, Salavan, Salavan Province, Laos.
FAU - Slesak, Gunther
AU  - Slesak G
AD  - Tropical Hospital Paul-Lechler-Krankenhaus, Tubingen, Germany.
FAU - Tongyoo, Narongchai
AU  - Tongyoo N
AD  - Mahidol-Oxford Research Unit (MORU), Faculty of Tropical Medicine, Mahidol
      University, Bangkok.
FAU - Chanthongthip, Anisone
AU  - Chanthongthip A
AD  - Lao Oxford Mahosot Hospital Wellcome Trust Research Unit (LOMWRU), Microbiology
      Laboratory, Mahosot Hospital, Vientiane, Laos.
FAU - Panyanouvong, Phonepasith
AU  - Panyanouvong P
AD  - Lao Oxford Mahosot Hospital Wellcome Trust Research Unit (LOMWRU), Microbiology
      Laboratory, Mahosot Hospital, Vientiane, Laos.
FAU - Sibounheuang, Bountoy
AU  - Sibounheuang B
AD  - Lao Oxford Mahosot Hospital Wellcome Trust Research Unit (LOMWRU), Microbiology
      Laboratory, Mahosot Hospital, Vientiane, Laos.
FAU - Phommasone, Koukeo
AU  - Phommasone K
AD  - Lao Oxford Mahosot Hospital Wellcome Trust Research Unit (LOMWRU), Microbiology
      Laboratory, Mahosot Hospital, Vientiane, Laos.
FAU - Dohnt, Michael
AU  - Dohnt M
AD  - WHO/FAO/OIE Collaborating Centre for Leptospirosis Reference and Research,
      Queensland, Australia ; School of Biomedical Sciences, Queensland University of
      Technology, Queensland, Australia.
FAU - Phonekeo, Darouny
AU  - Phonekeo D
AD  - National Centre for Laboratory and Epidemiology, Vientiane, Laos.
FAU - Hongvanthong, Bouasy
AU  - Hongvanthong B
AD  - Centre for Malariology, Parasitology, and Entomology, Vientiane, Laos.
FAU - Xayadeth, Sinakhone
AU  - Xayadeth S
AD  - National Centre for Laboratory and Epidemiology, Vientiane, Laos.
FAU - Ketmayoon, Pakapak
AU  - Ketmayoon P
AD  - WHO, Vientiane, Laos.
FAU - Blacksell, Stuart D
AU  - Blacksell SD
AD  - Centre for Tropical Medicine, Nuffield Department of Clinical Medicine,
      University of Oxford, Oxford, UK ; Mahidol-Oxford Research Unit (MORU), Faculty
      of Tropical Medicine, Mahidol University, Bangkok.
FAU - Moore, Catrin E
AU  - Moore CE
AD  - Lao Oxford Mahosot Hospital Wellcome Trust Research Unit (LOMWRU), Microbiology
      Laboratory, Mahosot Hospital, Vientiane, Laos ; Centre for Tropical Medicine,
      Nuffield Department of Clinical Medicine, University of Oxford, Oxford, UK.
FAU - Craig, Scott B
AU  - Craig SB
AD  - WHO/FAO/OIE Collaborating Centre for Leptospirosis Reference and Research,
      Queensland, Australia ; School of Biomedical Sciences, Queensland University of
      Technology, Queensland, Australia.
FAU - Burns, Mary-Anne
AU  - Burns MA
AD  - WHO/FAO/OIE Collaborating Centre for Leptospirosis Reference and Research,
      Queensland, Australia ; School of Biomedical Sciences, Queensland University of
      Technology, Queensland, Australia.
FAU - von Sonnenburg, Frank
AU  - von Sonnenburg F
AD  - Department of Infectious Diseases and Tropical Medicine, University of Munich,
      Munich, Germany.
FAU - Corwin, Andrew
AU  - Corwin A
AD  - Centers for Disease Control and Prevention, US Embassy, Vientiane, Laos.
FAU - de Lamballerie, Xavier
AU  - de Lamballerie X
AD  - UMR_D 190 "Emergence des Pathologies Virales", Aix-Marseille University, IRD
      French Institute of Research for Development, EHESP French School of Public
      Health, Marseille, France.
FAU - Gonzalez, Iveth J
AU  - Gonzalez IJ
AD  - Foundation for Innovative New Diagnostics (FIND), Geneva, Switzerland.
FAU - Christophel, Eva Maria
AU  - Christophel EM
AD  - WHO-Regional Office for the Western Pacific, Manila, Philippines.
FAU - Cawthorne, Amy
AU  - Cawthorne A
AD  - WHO-Regional Office for the Western Pacific, Manila, Philippines.
FAU - Bell, David
AU  - Bell D
AD  - Foundation for Innovative New Diagnostics (FIND), Geneva, Switzerland.
FAU - Newton, Paul N
AU  - Newton PN
AD  - Lao Oxford Mahosot Hospital Wellcome Trust Research Unit (LOMWRU), Microbiology
      Laboratory, Mahosot Hospital, Vientiane, Laos ; Centre for Tropical Medicine,
      Nuffield Department of Clinical Medicine, University of Oxford, Oxford, UK.
LA  - ENG
GR  - 089275/Wellcome Trust/United Kingdom
PT  - JOURNAL ARTICLE
TA  - Lancet Glob Health
JT  - The lancet global health
JID - 101613665
PMC - PMC3986032
EDAT- 2014/04/22 06:00
MHDA- 2014/04/22 06:00
CRDT- 2014/04/22 06:00
AID - 10.1016/S2214-109X(13)70008-1 [doi]
AID - S2214-109X(13)70008-1 [pii]
PST - ppublish
SO  - Lancet Glob Health. 2013 Jul;1(3):e46-e54.

PMID- 24652260
OWN - NLM
STAT- In-Process
DA  - 20140321
IS  - 0120-4157 (Print)
IS  - 0120-4157 (Linking)
VI  - 33 Suppl 1
DP  - 2013 Sep
TI  - [Tick-borne rickettsioses in the Americas: clinical and epidemiological advances,
      and diagnostic challenges].
PG  - 161-78
LID - S0120-41572013000500018 [pii]
AB  - Rickettsioses are a group of zoonotic diseases caused by strict intracellular
      bacteria of the genus Rickettsia and Orientia which belong to the Rickettsiaceae 
      family. Their ecology is influenced by environmental factors and the presence of 
      specific vectors that determine the establishment and epidemiology in different
      world regions. In America, during the 20 th century, only three of these diseases
      were recognized: Rocky Mountain spotted fever, epidemic typhus and endemic
      typhus. However, since 2000, more than 10 different species that had previously
      been unknown in this continent have been described, both in arthropods and in
      clinical cases, fact that classifies them as emerging and re-emerging diseases.
      Given the clinical manifestations of the diseases caused by rickettsias, being
      the majority unspecific and, therefore, shared with other infectious diseases,
      especially viral and bacterial, they have been framed within the differential
      diagnoses of acute febrile syndrome in urban and tropical areas. Nowadays, there 
      are direct and indirect diagnostic methods, which are useful in the definition of
      the infectious agent, in this case, the cause of rickettsioses.
FAU - Hidalgo, Marylin
AU  - Hidalgo M
AD  - Grupo de Enfermedades Infecciosas, Departamento de Microbiologia, Facultad de
      Ciencias, Pontificia Universidad Javeriana.
FAU - Faccini-Martinez, Alvaro A
AU  - Faccini-Martinez AA
AD  - Grupo de Enfermedades Infecciosas, Departamento de Microbiologia, Facultad de
      Ciencias, Pontificia Universidad Javeriana.
FAU - Valbuena, Gustavo
AU  - Valbuena G
AD  - Pathology Department, University of Texas Medical Branch, Pontificia Universidad 
      Javeriana.
LA  - spa
PT  - English Abstract
PT  - Journal Article
TT  - Rickettsiosis transmitidas por garrapatas en las Americas: avances clinicos y
      epidemiologicos, y retos en el diagnostico.
PL  - Colombia
TA  - Biomedica
JT  - Biomedica : revista del Instituto Nacional de Salud
JID - 8205605
SB  - IM
EDAT- 2014/03/22 06:00
MHDA- 2014/03/22 06:00
CRDT- 2014/03/22 06:00
PHST- 2012/11/20 [received]
PHST- 2013/03/02 [accepted]
AID - S0120-41572013000500018 [pii]
PST - ppublish
SO  - Biomedica. 2013 Sep;33 Suppl 1:161-78.

PMID- 24652247
OWN - NLM
STAT- In-Process
DA  - 20140321
IS  - 0120-4157 (Print)
IS  - 0120-4157 (Linking)
VI  - 33 Suppl 1
DP  - 2013 Sep
TI  - Serologic evidence of human Rickettsia infection found in three locations in
      Panama.
PG  - 31-7
LID - S0120-41572013000500005 [pii]
AB  - INTRODUCTION: Since the middle of last century, cases of rickettsiosis have been 
      found in Panama when outbreaks of murine typhus and spotted fever were reported. 
      Since then, little information exists about its prevalence in this country, since
      it is most often is misdiagnosed as another disease. OBJECTIVES: The aim of this 
      paper is to demonstrate the presence of Rickettsia infections in humans in three 
      locations in Panama. These locations are agricultural areas, near forested areas 
      or those who work in zoo. MATERIALS AND METHODS: Three locations where chosen for
      this study: Torti, El Valle de Anton and workers in the Summit Municipal Park in 
      Panama City. All volunteers signed an informed consent and answered a
      questionnaire. The samples were analyzed for the detection of rickettsial spotted
      fever and typhus group by the indirect immunofluorescence (using commercial kits)
      and antigens of Rickettsia rickettsii and R. amblyommii. RESULTS: Blood samples
      were taken from 97 volunteers in Torti (25), El Valle de Anton (37) and Summit
      Municipal Park (35). Of these, a total of 38 (39%) samples reacted to one of the 
      two methods: eight (32%) in Torti, 18 (48%) in El valle and 12 (34%) in Summit
      Municipal Park. CONCLUSION: The results show a high prevalence of antibodies to
      Rickettsia belonging to the spotted fever group in each of the three study areas,
      in addition to presenting evidence of the typhus group Rickettsia in El Valle de 
      Anton. These areas could be considered endemic for rickettsiosis as there are
      conditions for maintaining them.
FAU - Bermudez, Sergio E
AU  - Bermudez SE
AD  - Instituto Conmemorativo Gorgas de Estudios de la Salud, Panama, Panama
FAU - Lyons, Cirilo R
AU  - Lyons CR
AD  - Instituto Conmemorativo Gorgas de Estudios de la Salud, Panama, Panama
FAU - Garcia, Gleydis G
AU  - Garcia GG
AD  - Instituto Conmemorativo Gorgas de Estudios de la Salud, Panama, Panama
FAU - Zaldiva, Yamitzel L
AU  - Zaldiva YL
AD  - Instituto Conmemorativo Gorgas de Estudios de la Salud, Panama, Panama
FAU - Gabster, Amanda
AU  - Gabster A
AD  - Instituto Conmemorativo Gorgas de Estudios de la Salud, Panama, Panama
FAU - Arteaga, Griselda B
AU  - Arteaga GB
AD  - Instituto Conmemorativo Gorgas de Estudios de la Salud, Panama, Panama
LA  - eng
PT  - Journal Article
PT  - Research Support, Non-U.S. Gov't
PL  - Colombia
TA  - Biomedica
JT  - Biomedica : revista del Instituto Nacional de Salud
JID - 8205605
SB  - IM
EDAT- 2014/03/22 06:00
MHDA- 2014/03/22 06:00
CRDT- 2014/03/22 06:00
PHST- 2012/02/06 [received]
PHST- 2012/09/02 [accepted]
AID - S0120-41572013000500005 [pii]
PST - ppublish
SO  - Biomedica. 2013 Sep;33 Suppl 1:31-7.

PMID- 24588041
OWN - NLM
STAT- MEDLINE
DA  - 20140303
DCOM- 20140408
IS  - 1077-3525 (Print)
IS  - 1077-3525 (Linking)
VI  - 19
IP  - 4
DP  - 2013 Oct-Dec
TI  - Work-related infectious diseases among Korean workers compensated under the
      Industrial Accident Compensation Insurance Law, 2006-2011.
PG  - 344-51
AB  - BACKGROUND: Korea has no surveillance system for work-related infectious disease.
      However, these diseases are compensated by the Korea Workers' Compensation &
      Welfare Service (KCOMWEL). OBJECTIVES: To understand the nature and distribution 
      of compensated occupational infectious diseases in Korea. METHODS: We used the
      KCOMWEL electronic database to analyze compensated cases of work-related
      occupational infectious disease. We reviewed and confirmed diagnoses excluding
      denied claims, secondary infections, dermatoid diseases, duplicated cases and
      those with missing information. We calculated the distribution of work-related
      infectious disease in Korea by occupation, calendar year, gender, age, and
      employment duration, as well as the annual compensated claim rates (per million).
      RESULTS: We included 1,062 compensated cases of work-related infectious disease. 
      The most common was scrub typhus (n = 567, 53.4%), followed by tuberculosis (n = 
      227, 21.4%), viral hepatitis (n = 55, 5.2%), and viral influenza (n = 53, 5.0%). 
      A sudden increase in scrub typhus was observed in 2009. Unskilled laborers,
      including short-term contract workers in public sectors, were most commonly
      affected by these diseases, followed by health care professionals. CONCLUSIONS:
      Workers employed in forestry care in the public sectors and in hospitals were
      most vulnerable to infections. Proper surveillance systems to monitor infectious 
      diseases among vulnerable working groups and improved prevention measures are
      needed.
FAU - Myong, Jun-Pyo
AU  - Myong JP
AD  - Department of Occupational and Environmental Medicine, College of Medicine, The
      Catholic University of Korea, Seoul, Korea.
FAU - Ahn, Yeon-Soon
AU  - Ahn YS
AD  - Department of Occupational and Environmental Medicine, Dongguk University, Ilsan 
      Hospital, Goyang, Republic of Korea.
FAU - Kim, Hyoung-Ryoul
AU  - Kim HR
AD  - Department of Occupational and Environmental Medicine, College of Medicine, The
      Catholic University of Korea, Seoul, Korea.
FAU - Kim, Youn Jeong
AU  - Kim YJ
AD  - Division of Infectious Disease, Department of Internal Medicine, Seoul St. Mary's
      Hospital,The Catholic University of Korea, Seoul, Korea.
FAU - Park, Chung Yill
AU  - Park CY
AD  - Department of Occupational and Environmental Medicine, College of Medicine, The
      Catholic University of Korea, Seoul, Korea.
FAU - Koo, Jung-Wan
AU  - Koo JW
AD  - Department of Occupational and Environmental Medicine, College of Medicine, The
      Catholic University of Korea, Seoul, Korea.
LA  - eng
PT  - Journal Article
PL  - United States
TA  - Int J Occup Environ Health
JT  - International journal of occupational and environmental health
JID - 9505217
SB  - IM
MH  - Adult
MH  - Age Factors
MH  - Communicable Diseases/*epidemiology/microbiology
MH  - Female
MH  - Humans
MH  - Male
MH  - Middle Aged
MH  - Occupational Diseases/*epidemiology/microbiology
MH  - Occupational Health
MH  - Occupations/statistics & numerical data
MH  - Republic of Korea/epidemiology
MH  - Sex Factors
MH  - Time Factors
MH  - Workers' Compensation/*statistics & numerical data
MH  - Workplace/*statistics & numerical data
EDAT- 2014/03/04 06:00
MHDA- 2014/04/09 06:00
CRDT- 2014/03/04 06:00
AID - 10.1179/2049396713Y.0000000042 [doi]
PST - ppublish
SO  - Int J Occup Environ Health. 2013 Oct-Dec;19(4):344-51.

PMID- 24522141
OWN - NLM
STAT- In-Process
DA  - 20140213
IS  - 0127-5720 (Print)
IS  - 0127-5720 (Linking)
VI  - 30
IP  - 4
DP  - 2013 Dec
TI  - Abducens nerve palsy in a patient with scrub typhus: a case report.
PG  - 706-9
AB  - Abducens nerve palsy is a known but rare complication of a few bacterial and
      viral infections like Mycoplasma pneumonia, cytomegalovirus, Epstein-Barr virus, 
      Hanta virus, herpes zoster, and measles. Abducens nerve palsy due to scrub typhus
      is extremely rare and so far only one case has been reported in the literature.
      Scrub typhus is a febrile illness caused by rickettsia, Orientia tsutsugamushi, a
      gram negative intracellular obligate parasite which is endemic in Asia. This
      disease can present with wide range of clinical manifestations with involvement
      of any organ system, alone or in combination. Central nervous system involvement 
      is very common and includes meningism, altered sensorium to focal neurological
      deficits. We present a rare manifestation of Scrub typhus in the form of sixth
      cranial nerve involvement which responded to the treatment with doxycycline.
FAU - Bhardwaj, B
AU  - Bhardwaj B
AD  - Indira Gandhi Medical College, Department of Pulmonary Medicine and Tuberculosis 
      Shimla, Himachal Pradesh, India: 171001.
FAU - Panda, P
AU  - Panda P
AD  - Department of Cardiology, Indira Gandhi Medical College Shimla, India.
FAU - Revannasiddaiah, S
AU  - Revannasiddaiah S
AD  - Department of Radiation Oncology, Health Care Global-Bangalore Institute of
      Oncology, Bengaluru, Karnataka, India.
FAU - Bhardwaj, H
AU  - Bhardwaj H
AD  - Pulmonary Medicine & Critical Care, Internal Medicine, University of Oklahoma
      Health Sciences Center, Oklahoma City, USA.
LA  - eng
PT  - Journal Article
PL  - Malaysia
TA  - Trop Biomed
JT  - Tropical biomedicine
JID - 8507086
SB  - IM
EDAT- 2014/02/14 06:00
MHDA- 2014/02/14 06:00
CRDT- 2014/02/14 06:00
PST - ppublish
SO  - Trop Biomed. 2013 Dec;30(4):706-9.

PMID- 24499627
OWN - NLM
STAT- In-Process
DA  - 20140206
IS  - 1756-3305 (Electronic)
IS  - 1756-3305 (Linking)
VI  - 6
IP  - 1
DP  - 2013
TI  - Molecular epidemiology of Orientia tsutsugamushi in chiggers and ticks from
      domestic rodents in Shandong, northern China.
PG  - 312
LID - 10.1186/1756-3305-6-312 [doi]
AB  - BACKGROUND: Scrub typhus is endemic to a 13,000,000-km(2) area of the
      Asia-Pacific region, and causes an annual incidence of 1 million people. The
      mortality rate of scrub typhus ranges from 6.1% to 25% in Southeast Asia. Natural
      infection of Orientia tsutsugamushi has been identified in domestic rodents in
      Shandong Province. However, infestation of chiggers and ticks on the domestic
      rodents and prevalence and genotypes of O. tsutsugamushi in these Acarina remain 
      unclear. METHODS: During September 2010 to March 2012, 3134 chiggers and 89 ticks
      were collected from domestic rodents captured in three counties of Shandong
      Province. We amplified and sequenced the 56-kDa type-specific antigen gene of O. 
      tsutsugamushi from DNA samples of these Acarina and designated to genotype
      according to sequence analysis. RESULTS: Overall, the infestation rate of
      chiggers on domestic rodents was 17.0%, and the chigger index was 5.38. The
      infestation rate of ticks on rodents was 3.1%. Natural infection of O.
      tsutsugamushi was found in Leptotrombidium taishanicum, L. linhuaikongense, L.
      intermedium, L. scutellare, L. palpale, and Ixodes spp., the minimum positive
      rates of which were 5.9%, 3.2%, 1.2%, 0.8%, 0.8%, and 2.2%, respectively.
      Kawasaki-like genotypes were predominant in chiggers and ticks on domestic
      rodents, which were detected from L. taishanicum, L. intermedium, L. scutellare, 
      L. palpale, and Ixodes spp. Shimokoshi-like genotype was detected from L.
      palpale. CONCLUSIONS: In the present study we investigated the infestation of
      chiggers and ticks on domestic rodents in Shandong Province, and identified the
      prevalence and genotypes of O. tsutsugamushi in the Acarina. Infestation of
      vector chiggers in domestic rodents, prevalence of O. tsutsugamushi in infested
      chiggers, and high nucleotide homologies among the O. tsutsugamushi sequences
      from the Acarina, their animal hosts and scrub typhus patients, implied that
      domestic rodents may play an important role in the transmission of scrub typhus
      in Shandong, China. Further studies are needed to verify the vector significance 
      of chiggers and ticks that tested positive for O. tsutsugamushi, and to assess
      the risk of human exposure to chiggers and ticks on domestic rodents.
FAU - Zhang, Meng
AU  - Zhang M
FAU - Zhao, Zhong-Tang
AU  - Zhao ZT
AD  - Department of Epidemiology and Health Statistics, School of Public Health,
      Shandong University, Jinan, China. ztzhao@sdu.edu.cn.
FAU - Yang, Hui-Li
AU  - Yang HL
FAU - Zhang, Ai-Hua
AU  - Zhang AH
FAU - Xu, Xing-Qu
AU  - Xu XQ
FAU - Meng, Xiang-Peng
AU  - Meng XP
FAU - Zhang, Hai-Yu
AU  - Zhang HY
FAU - Wang, Xian-Jun
AU  - Wang XJ
FAU - Li, Zhong
AU  - Li Z
FAU - Ding, Shu-Jun
AU  - Ding SJ
FAU - Yang, Li
AU  - Yang L
FAU - Zhang, Lu-Yan
AU  - Zhang LY
LA  - eng
PT  - Journal Article
PT  - Research Support, Non-U.S. Gov't
DEP - 20131029
PL  - England
TA  - Parasit Vectors
JT  - Parasites & vectors
JID - 101462774
SB  - IM
PMC - PMC3843596
OID - NLM: PMC3843596
EDAT- 2014/02/07 06:00
MHDA- 2014/02/07 06:00
CRDT- 2014/02/07 06:00
PHST- 2013/08/12 [received]
PHST- 2013/10/20 [accepted]
PHST- 2013/10/29 [aheadofprint]
AID - 1756-3305-6-312 [pii]
AID - 10.1186/1756-3305-6-312 [doi]
PST - epublish
SO  - Parasit Vectors. 2013 Oct 29;6(1):312. doi: 10.1186/1756-3305-6-312.

PMID- 24498505
OWN - NLM
STAT- PubMed-not-MEDLINE
DA  - 20140205
DCOM- 20140205
LR  - 20140210
IS  - 2008-7802 (Print)
IS  - 2008-7802 (Linking)
VI  - 4
IP  - 12
DP  - 2013 Dec
TI  - Rhabdomyolysis in scrub typhus: an unusual presentation.
PG  - 1472-5
AB  - Scrub typhus is the most common zoonosis of public health importance in rural
      areas of Asia, Northern Australia and Pacific Islands. The clinical spectrum of
      the disease varies from acute febrile illness to multi-organ involvement with
      systemic complications. Delay in diagnosis and treatment often lead to increased 
      morbidity and mortality. Rhabdomyolysis is a rare complication seen in an
      infectious disease. We report a 50-year-old farmer with scrub typhus presented
      with rhabdomyolysis and acute renal failure who succumbed to the disease in
      hospital.
FAU - Kumar, Bhatrahalli Ashok Praveen
AU  - Kumar BA
AD  - Department of Community Medicine, PES Institute of Medical Sciences & Research,
      Kuppam, Andhra Pradesh, India.
FAU - Kumar, Arinagnalli Subbanna Praveen
AU  - Kumar AS
AD  - Department of General Medicine, PES Institute of Medical Sciences & Research,
      Kuppam, Andhra Pradesh, India.
FAU - Sharvanan, E
AU  - Sharvanan E
AD  - Department of Community Medicine, PES Institute of Medical Sciences & Research,
      Kuppam, Andhra Pradesh, India.
LA  - eng
PT  - Journal Article
PL  - Iran
TA  - Int J Prev Med
JT  - International journal of preventive medicine
JID - 101535380
PMC - PMC3898455
OID - NLM: PMC3898455
OTO - NOTNLM
OT  - Eschar
OT  - rhabdomyolysis
OT  - rickettsia
OT  - scrub typhus
OT  - zoonosis
EDAT- 2014/02/06 06:00
MHDA- 2014/02/06 06:01
CRDT- 2014/02/06 06:00
PHST- 2013/02/04 [received]
PHST- 2013/05/01 [accepted]
PST - ppublish
SO  - Int J Prev Med. 2013 Dec;4(12):1472-5.

PMID- 24490403
OWN - NLM
STAT- MEDLINE
DA  - 20140204
DCOM- 20140430
IS  - 1005-6661 (Print)
IS  - 1005-6661 (Linking)
VI  - 25
IP  - 6
DP  - 2013 Dec
TI  - [Clinical characteristics of 32 cases of tsutsugamushi disease in Suqian
      Municipality].
PG  - 639-41
AB  - OBJECTIVE: To understand the clinical characteristics of tsutsugamushi disease in
      Suqian Municipality, Jiangsu Province so as to guide the diagnosis and treatment 
      of this disease. METHODS: The clinical data of 32 patients diagnosed as
      tsutsugamushi disease in our hospital during the past 2 years were analyzed
      retrospectively. RESULTS: Tsutsugamushi disease occurred frequently between
      August and December. All the 32 patients had the history of contacting grass and 
      brushwood, and all of them showed the signs of pyrexia, eschar, ulcer, swelling
      of lymph nodes and rash. Liver damages were observed in 30 cases (93.75%).
      Pulmonary imaging changes were observed in 14 cases (43.75%). Heart damages were 
      noticed in 9 cases (28.13%). Kidney damages were noticed in 6 cases (18.75%). One
      case was complicated by multiple organ dysfunction syndromes (MODS) and
      disseminated intravascular coagulation (DIC). The OX19 and OX2 antigen
      agglutination reaction of bacillus proteus were negative in all the cases. The
      OXK antigen agglutination reaction of bacillus proteus was positive in 6 cases
      (18.75%). Among 32 cases, 24 cases were misdiagnosed in the first visiting
      clinic. The misdiagnosis rate of the initial diagnosis of this disease reached as
      high as 75%. Azithromycin was effective. The curative rate was 96.88% and the
      mortality was 3.13% (1 case). CONCLUSIONS: Clinical characteristics of
      tsutsugamushi disease are complicated, and it is commonly complicated with liver 
      damages. The Weil-Felix test is not very important to initial diagnosis for
      tsutsugamushi disease in local. For patients as fever with unknown origin (FUO)
      and with the liver damage, the diagnosis of tsutsugamushi disease should be
      reminded.
FAU - Sun, Ming
AU  - Sun M
AD  - Suqian People's Hospital of Nanjing Drum Tower Hospital Group, Jiangsu Province, 
      Suqian 223800, China.
FAU - Wang, Dong-Liang
AU  - Wang DL
AD  - Suqian People's Hospital of Nanjing Drum Tower Hospital Group, Jiangsu Province, 
      Suqian 223800, China.
FAU - Zhao, Chun-Yun
AU  - Zhao CY
AD  - Suqian People's Hospital of Nanjing Drum Tower Hospital Group, Jiangsu Province, 
      Suqian 223800, China.
FAU - Chen, Qiu-Xiang
AU  - Chen QX
AD  - Suqian People's Hospital of Nanjing Drum Tower Hospital Group, Jiangsu Province, 
      Suqian 223800, China.
LA  - chi
PT  - English Abstract
PT  - Journal Article
PL  - China
TA  - Zhongguo Xue Xi Chong Bing Fang Zhi Za Zhi
JT  - Zhongguo xue xi chong bing fang zhi za zhi = Chinese journal of schistosomiasis
      control
JID - 101144973
SB  - IM
MH  - Adult
MH  - Aged
MH  - Aged, 80 and over
MH  - Diagnostic Errors
MH  - Female
MH  - Humans
MH  - Male
MH  - Middle Aged
MH  - Retrospective Studies
MH  - Scrub Typhus/complications/*diagnosis/drug therapy
EDAT- 2014/02/05 06:00
MHDA- 2014/05/03 06:00
CRDT- 2014/02/05 06:00
PST - ppublish
SO  - Zhongguo Xue Xi Chong Bing Fang Zhi Za Zhi. 2013 Dec;25(6):639-41.

PMID- 24485324
OWN - NLM
STAT- In-Process
DA  - 20140303
IS  - 1437-7780 (Electronic)
IS  - 1341-321X (Linking)
VI  - 20
IP  - 2
DP  - 2014 Feb
TI  - Clinical characteristics of acute kidney injury in patients with scrub
      typhus--RIFLE criteria validation.
PG  - 93-6
LID - 10.1016/j.jiac.2013.08.007 [doi]
LID - S1341-321X(13)00033-0 [pii]
AB  - There are limited data available on the validity of the RIFLE classification for 
      AKI in patients with scrub typhus. We investigated the incidence and clinical
      characteristics of scrub typhus associated AKI using the RIFLE criteria. From
      2010 to 2012, 238 patients were diagnosed with scrub typhus. Of these, we
      included 223 patients who were followed up until renal recovery or for at least
      three months. We evaluated the incidence, clinical characteristics, and severity 
      of AKI based on the RIFLE classification. Of the 223 patients, 47 (21%) had scrub
      typhus-associated AKI. The incidence of AKI was 21.1%; of which, 10.7%, 9.4% and 
      1% were classified as Risk, Injury and Failure, respectively. In comparison with 
      patients in the non-AKI group, the patients in the AKI group were older (70 +/- 9
      vs 61 +/- 14 year, P = 0.01) and had one or more comorbidities such as
      hypertension, diabetes, and chronic kidney disease (77% vs 22%, p = 0.01). In the
      AKI group, forty-four patients had AKI prior to admission, and three patients
      experienced AKI during their hospitalization. By multivariate logistic regression
      analysis, age and comorbidity were significant predictors of AKI. All patients
      recovered baseline renal function without renal replacement therapy following
      antibiotics therapy and supportive care. The incidence of AKI in patient with
      scrub typhus is 21%. Age and co-morbidity are significant predictors of AKI in
      scrub typhus. In cases of scrub typhus-associated AKI, anti-rickettsia agent and 
      supportive care are very important.
CI  - Copyright (c) 2013 Japanese Society of Chemotherapy and The Japanese Association 
      for Infectious Disease. Published by Elsevier Ltd. All rights reserved.
FAU - Sun, In O
AU  - Sun IO
AD  - Division of Nephrology, Department of Internal Medicine, Presbyterian Medical
      Center, 300 Junghwasan-Dong, Wansan-Ku, Jeonju, Republic of Korea.
FAU - Kim, Moon Chul
AU  - Kim MC
AD  - Division of Nephrology, Department of Internal Medicine, Presbyterian Medical
      Center, 300 Junghwasan-Dong, Wansan-Ku, Jeonju, Republic of Korea.
FAU - Park, Jae Woo
AU  - Park JW
AD  - Division of Nephrology, Department of Internal Medicine, Presbyterian Medical
      Center, 300 Junghwasan-Dong, Wansan-Ku, Jeonju, Republic of Korea.
FAU - Yang, Min A
AU  - Yang MA
AD  - Division of Nephrology, Department of Internal Medicine, Presbyterian Medical
      Center, 300 Junghwasan-Dong, Wansan-Ku, Jeonju, Republic of Korea.
FAU - Lee, Cheon Beom
AU  - Lee CB
AD  - Division of Nephrology, Department of Internal Medicine, Presbyterian Medical
      Center, 300 Junghwasan-Dong, Wansan-Ku, Jeonju, Republic of Korea.
FAU - Yoon, Hyun Ju
AU  - Yoon HJ
AD  - Division of Nephrology, Department of Internal Medicine, Presbyterian Medical
      Center, 300 Junghwasan-Dong, Wansan-Ku, Jeonju, Republic of Korea.
FAU - Kim, Jeong Gwan
AU  - Kim JG
AD  - Division of Nephrology, Department of Internal Medicine, Presbyterian Medical
      Center, 300 Junghwasan-Dong, Wansan-Ku, Jeonju, Republic of Korea.
FAU - Lee, Kwang Young
AU  - Lee KY
AD  - Division of Nephrology, Department of Internal Medicine, Presbyterian Medical
      Center, 300 Junghwasan-Dong, Wansan-Ku, Jeonju, Republic of Korea. Electronic
      address: kwangpmc@hanmail.net.
LA  - eng
PT  - Journal Article
DEP - 20131212
PL  - Japan
TA  - J Infect Chemother
JT  - Journal of infection and chemotherapy : official journal of the Japan Society of 
      Chemotherapy
JID - 9608375
SB  - IM
OTO - NOTNLM
OT  - Acute kidney injury
OT  - RIFLE
OT  - Scrub typhus
EDAT- 2014/02/04 06:00
MHDA- 2014/02/04 06:00
CRDT- 2014/02/04 06:00
PHST- 2013/06/19 [received]
PHST- 2013/08/14 [revised]
PHST- 2013/08/28 [accepted]
PHST- 2013/12/12 [aheadofprint]
AID - S1341-321X(13)00033-0 [pii]
AID - 10.1016/j.jiac.2013.08.007 [doi]
PST - ppublish
SO  - J Infect Chemother. 2014 Feb;20(2):93-6. doi: 10.1016/j.jiac.2013.08.007. Epub
      2013 Dec 12.

PMID- 24475357
OWN - NLM
STAT- PubMed-not-MEDLINE
DA  - 20140129
DCOM- 20140129
LR  - 20140203
IS  - 2093-2340 (Print)
IS  - 1598-8112 (Linking)
VI  - 45
IP  - 4
DP  - 2013 Dec
TI  - High In Vitro Infectivity of a Doxycycline-Insensitive Strain of Orientia
      tsutsugamushi.
PG  - 431-4
LID - 10.3947/ic.2013.45.4.431 [doi]
AB  - We compared the infectivity and growth rates of 12 strains of Orientia
      tsutsugamushi in a cell culture system. ECV304 cells were infected with O.
      tsutsugamushi strains for 4 hr, and the culture was maintained for 72 hr.
      Immunofluorescence (IF) staining was performed at 4, 24, 48, and 72 hr after
      inoculation (hpi), and IF-positive foci were enumerated. The AFSC-4 strain, which
      is known to be insensitive to doxycycline, showed higher numbers of IF-positive
      foci than the other 11 strains at 4, 24, 48, and 72 hpi, which may explain its
      apparent insensitivity to antibiotics.
FAU - Kim, Min Su
AU  - Kim MS
AD  - Department of Internal Medicine, Inha University School of Medicine, Incheon,
      Korea.
FAU - Baek, Ji Hyeon
AU  - Baek JH
AD  - Department of Internal Medicine, Inha University School of Medicine, Incheon,
      Korea.
FAU - Lee, Jin-Soo
AU  - Lee JS
AD  - Department of Internal Medicine, Inha University School of Medicine, Incheon,
      Korea.
FAU - Chung, Moon-Hyun
AU  - Chung MH
AD  - Department of Internal Medicine, Inha University School of Medicine, Incheon,
      Korea.
FAU - Lee, Sun Myoung
AU  - Lee SM
AD  - Translation Research Center, Inha University School of Medicine, Incheon, Korea.
FAU - Kang, Jae-Seung
AU  - Kang JS
AD  - Department of Microbiology, Inha University School of Medicine, Incheon, Korea.
LA  - eng
PT  - Journal Article
DEP - 20131227
PL  - Korea (South)
TA  - Infect Chemother
JT  - Infection & chemotherapy
JID - 101531537
PMC - PMC3902816
OID - NLM: PMC3902816
OTO - NOTNLM
OT  - Drug resistance
OT  - Orientia tsutsugamushi
OT  - Scrub typhus
OT  - Virulence
EDAT- 2014/01/30 06:00
MHDA- 2014/01/30 06:01
CRDT- 2014/01/30 06:00
PHST- 2013/06/26 [received]
PHST- 2013/08/11 [revised]
PHST- 2013/08/14 [accepted]
PHST- 2013/12/27 [epublish]
AID - 10.3947/ic.2013.45.4.431 [doi]
PST - ppublish
SO  - Infect Chemother. 2013 Dec;45(4):431-4. doi: 10.3947/ic.2013.45.4.431. Epub 2013 
      Dec 27.

PMID- 24470959
OWN - NLM
STAT- PubMed-not-MEDLINE
DA  - 20140128
DCOM- 20140624
LR  - 20140624
IS  - 2036-7430 (Print)
IS  - 2036-7430 (Linking)
VI  - 5
IP  - 1
DP  - 2013 Jan 22
TI  - Natural Scrub Typhus Antibody Suppresses HIV CXCR4(X4) Viruses.
PG  - e8
LID - 10.4081/idr.2013.e8 [doi]
AB  - Viral load generally rises in HIV-infected individuals with a concomitant
      infection, but falls markedly in some individuals with scrub typhus (ST), a
      common Asian rickettsial infection. ST infection appears to shift the viral
      population from CXCR4-using (X4) to CCR5-utilizing (R5) strains, and there is
      evidence of cross-reactivity between ST-specific antibodies and HIV-1. We
      examined the mechanism of ST suppression of HIV by measuring the effects of ST
      infection on X4 and R5 viruses in vivo and in vitro, and assessing the relative
      contributions of antibodies and chemokines to the inhibitory effect. In vivo, a
      single scrub typhus plasma infusion markedly reduced the subpopulation of HIV-1
      viruses using the X4 co-receptor in all 8 recipients, and eliminated X4 viruses 6
      patients. In vitro, the 14 ST sera tested all inhibited the replication of an X4 
      but not an R5 virus. This inhibitory effect was maintained if ST sera were
      depleted of chemokines but was lost upon removal of antibodies. Sera from
      STinfected mice recognized a target that co-localized with X4 HIV gp120 in
      immunofluorescent experiments. These in vivo and in vitro data suggest that acute
      ST infection generates cross-reactive antibodies that produce potent suppression 
      of CXCR4- but not CCR5-using HIV-1 viruses. ST suppression of HIV replication
      could reveal novel mechanisms that could be exploited for vaccination strategies,
      as well as aid in the development of fusion inhibitors and other new therapeutic 
      regimens. This also appears to be the first instance where one pathogen is
      neutralized by antibody produced in response to infection by a completely
      unrelated organism.
FAU - Watt, George
AU  - Watt G
AD  - Department of Medicine, John A. Burns School of Medicine, University of Hawai'i
      at Manoa , Honolulu, HI, USA.
FAU - Kantipong, Pacharee
AU  - Kantipong P
AD  - Department of Internal Medicine, Chiangrai Prachanukroh Hospital, Chiang Rai,
      Thailand.
FAU - Burnouf, Thierry
AU  - Burnouf T
AD  - Human Protein Process Sciences, Lille, France and Taipei Medical University ,
      Taipei, Taiwan.
FAU - Shikuma, Cecilia
AU  - Shikuma C
AD  - Department of Medicine, John A. Burns School of Medicine, University of Hawai'i
      at Manoa , Honolulu, HI, USA.
FAU - Philpott, Sean
AU  - Philpott S
AD  - The Bioethics Program, Union Graduate College , Schenectady, NY, USA.
LA  - eng
PT  - Journal Article
PT  - Review
DEP - 20130515
PL  - Italy
TA  - Infect Dis Rep
JT  - Infectious disease reports
JID - 101537203
PMC - PMC3892615
OID - NLM: PMC3892615
OTO - NOTNLM
OT  - AIDS
OT  - HIV-1
OT  - Orientia tsutsugamushi
OT  - antibody
OT  - scrub typhus
EDAT- 2014/01/29 06:00
MHDA- 2014/01/29 06:01
CRDT- 2014/01/29 06:00
PHST- 2013/01/22 [ecollection]
PHST- 2012/12/22 [received]
PHST- 2013/04/12 [revised]
PHST- 2013/04/12 [accepted]
PHST- 2013/05/15 [epublish]
AID - 10.4081/idr.2013.e8 [doi]
PST - epublish
SO  - Infect Dis Rep. 2013 May 15;5(1):e8. doi: 10.4081/idr.2013.e8. eCollection 2013
      Jan 22.

PMID- 24433476
OWN - NLM
STAT- In-Process
DA  - 20140117
IS  - 1468-1331 (Electronic)
IS  - 1351-5101 (Linking)
VI  - 20
IP  - 12
DP  - 2013 Dec
TI  - Bilateral optic neuritis associated with scrub typhus.
PG  - e129-30
LID - 10.1111/ene.12268 [doi]
FAU - Cho, H-J
AU  - Cho HJ
AD  - Department of Neurology, Pusan National University Hospital, Pusan National
      University College of Medicine and Biomedical Research Institute, Busan, Korea.
FAU - Choi, J-H
AU  - Choi JH
FAU - Sung, S-M
AU  - Sung SM
FAU - Jung, D-S
AU  - Jung DS
FAU - Choi, K-D
AU  - Choi KD
LA  - eng
PT  - Letter
PL  - England
TA  - Eur J Neurol
JT  - European journal of neurology : the official journal of the European Federation
      of Neurological Societies
JID - 9506311
SB  - IM
OTO - NOTNLM
OT  - optic neuritis
OT  - scrub typhus
EDAT- 2014/01/18 06:00
MHDA- 2014/01/18 06:00
CRDT- 2014/01/18 06:00
PHST- 2013/06/27 [received]
PHST- 2013/08/23 [accepted]
AID - 10.1111/ene.12268 [doi]
PST - ppublish
SO  - Eur J Neurol. 2013 Dec;20(12):e129-30. doi: 10.1111/ene.12268.

PMID- 24406232
OWN - NLM
STAT- MEDLINE
DA  - 20140110
DCOM- 20140724
IS  - 0578-1310 (Print)
IS  - 0578-1310 (Linking)
VI  - 51
IP  - 10
DP  - 2013 Oct
TI  - [Clinical features of four atypical pediatric cases of endemic typhus with
      pneumonia].
PG  - 775-8
AB  - OBJECTIVE: To analyze clinical manifestations, treatment and prognosis of 4 cases
      with endemic typhus. METHOD: The clinical data of four endemic typhus patients in
      prognosis were retrospectively analyzed. These four atypical cases of endemic
      typhus with pneumonia were treated in our department from October 2011 to March
      2012. They were all male, with an age range of 15 months to 7 years. The four
      patients had long history, mild respiratory symptom and no improvement was found 
      after treatment with cephalosporins. There were no evidences of bacterial, viral,
      or fungal infections and we thought they might have infection with other
      pathogen. Three were from rural areas. Routine blood tests, Weil-Felix reaction, 
      blood smear (Giemsa staining) , and indirect immunofluorescence assay were
      performed. RESULT: Blood smear and IFA tests showed evidences for endemic typhus.
      The clinical presentations were atypical, the patients had no headache, but all
      had fever, rash, and pneumonia of varying severity. None of the patients had a
      severe cough, but bronchial casts were observed in one case. Recurrent fever was 
      reported in three cases. Physical examinations showed no eschars, but one patient
      had a subconjunctival hemorrhage, and one had skin scratches, cervical
      lymphadenopathy, pleural effusion, pericardial effusion, and cardiac dilatation. 
      Two patients had remarkably increased peripheral blood leukocyte counts; both
      these patients also had high alanine aminotransferase (ALT) levels and one had a 
      high C-reactive protein (CRP) level. Weil-Felix testing was negative or the OX19 
      titer was low. The peripheral blood smear (Giemsa stain) showed intracellular
      pathogens in all four cases. After combined therapy with doxycycline and
      macrolide antibiotics, all four patients recovered well. CONCLUSION: The endemic 
      typhus children often come from rural areas. The clinical presentations were
      atypical, they usually have no headache, but have fever (often Periodic fever) , 
      rash, and pneumonia of varying severity in these four cases. Combined therapy
      with doxycycline and macrolide antibiotics was effective in all four patients.
FAU - Liu, Jin-rong
AU  - Liu JR
AD  - Respiratory and Infectious Diseases Center,Beijing Children's Hospital Affiliated
      to Capital Medical University, Beijing 100045, China.
FAU - Xu, Bao-ping
AU  - Xu BP
FAU - Li, Shao-gang
AU  - Li SG
FAU - Liu, Jun
AU  - Liu J
FAU - Tian, Bao-lin
AU  - Tian BL
FAU - Zhao, Shun-ying
AU  - Zhao SY
AD  - Email: zhaoshunying 2001@163.com.
LA  - chi
PT  - Case Reports
PT  - English Abstract
PT  - Journal Article
PL  - China
TA  - Zhonghua Er Ke Za Zhi
JT  - Zhonghua er ke za zhi. Chinese journal of pediatrics
JID - 0417427
RN  - 0 (Anti-Bacterial Agents)
RN  - 0 (Macrolides)
RN  - N12000U13O (Doxycycline)
SB  - IM
MH  - Anti-Bacterial Agents/*therapeutic use
MH  - Child
MH  - Child, Preschool
MH  - Doxycycline/therapeutic use
MH  - Fever/diagnosis/drug therapy/pathology
MH  - Fluorescent Antibody Technique, Indirect
MH  - Humans
MH  - Infant
MH  - Leukocyte Count
MH  - Lung/pathology/radiography
MH  - Macrolides/therapeutic use
MH  - Male
MH  - Pneumonia/diagnosis/drug therapy/pathology
MH  - Retrospective Studies
MH  - Staining and Labeling/methods
MH  - Typhus, Endemic Flea-Borne/*diagnosis/*drug therapy/pathology
EDAT- 2014/01/11 06:00
MHDA- 2014/07/25 06:00
CRDT- 2014/01/11 06:00
PST - ppublish
SO  - Zhonghua Er Ke Za Zhi. 2013 Oct;51(10):775-8.

PMID- 24386495
OWN - NLM
STAT- MEDLINE
DA  - 20140103
DCOM- 20140729
IS  - 1935-2735 (Electronic)
IS  - 1935-2727 (Linking)
VI  - 7
IP  - 12
DP  - 2013
TI  - Scrub typhus in mainland China, 2006-2012: the need for targeted public health
      interventions.
PG  - e2493
LID - 10.1371/journal.pntd.0002493 [doi]
FAU - Zhang, Wen-Yi
AU  - Zhang WY
AD  - Institute of Disease Control and Prevention, Academy of Military Medical Science,
      Beijing, P.R. China.
FAU - Wang, Li-Ya
AU  - Wang LY
AD  - Institute of Disease Control and Prevention, Academy of Military Medical Science,
      Beijing, P.R. China.
FAU - Ding, Fan
AU  - Ding F
AD  - Chinese Center for Disease Control and Prevention, Beijing, P.R. China.
FAU - Hu, Wen-Biao
AU  - Hu WB
AD  - School of Population Health, Infectious Disease Epidemiology Unit, The University
      of Queensland, Brisbane, Australia.
FAU - Soares Magalhaes, Ricardo J
AU  - Soares Magalhaes RJ
AD  - School of Population Health, Infectious Disease Epidemiology Unit, The University
      of Queensland, Brisbane, Australia.
FAU - Sun, Hai-Long
AU  - Sun HL
AD  - Institute of Disease Control and Prevention, Academy of Military Medical Science,
      Beijing, P.R. China.
FAU - Liu, Yun-Xi
AU  - Liu YX
AD  - Chinese People's Liberation Army General Hospital, Beijing, P.R. China.
FAU - Liu, Qi-Yong
AU  - Liu QY
AD  - Chinese Center for Disease Control and Prevention, Beijing, P.R. China.
FAU - Huang, Liu-Yu
AU  - Huang LY
AD  - Institute of Disease Control and Prevention, Academy of Military Medical Science,
      Beijing, P.R. China.
FAU - Clements, Archie C A
AU  - Clements AC
AD  - School of Population Health, Infectious Disease Epidemiology Unit, The University
      of Queensland, Brisbane, Australia.
FAU - Li, Shen-Long
AU  - Li SL
AD  - Institute of Disease Control and Prevention, Academy of Military Medical Science,
      Beijing, P.R. China.
FAU - Li, Cheng-Yi
AU  - Li CY
AD  - Institute of Disease Control and Prevention, Academy of Military Medical Science,
      Beijing, P.R. China.
LA  - eng
PT  - Journal Article
PT  - Research Support, Non-U.S. Gov't
PT  - Review
DEP - 20131226
PL  - United States
TA  - PLoS Negl Trop Dis
JT  - PLoS neglected tropical diseases
JID - 101291488
SB  - IM
MH  - China/epidemiology
MH  - Communicable Disease Control/*methods
MH  - Humans
MH  - Public Health Administration/methods
MH  - Scrub Typhus/*epidemiology
MH  - Spatio-Temporal Analysis
MH  - Topography, Medical
PMC - PMC3873277
OID - NLM: PMC3873277
EDAT- 2014/01/05 06:00
MHDA- 2014/07/30 06:00
CRDT- 2014/01/04 06:00
PHST- 2013/12 [ecollection]
PHST- 2013/12/26 [epublish]
AID - 10.1371/journal.pntd.0002493 [doi]
AID - PNTD-D-13-00163 [pii]
PST - epublish
SO  - PLoS Negl Trop Dis. 2013 Dec 26;7(12):e2493. doi: 10.1371/journal.pntd.0002493.
      eCollection 2013.

PMID- 24380098
OWN - NLM
STAT- In-Process
DA  - 20131231
IS  - 0254-6450 (Print)
IS  - 0254-6450 (Linking)
VI  - 34
IP  - 9
DP  - 2013 Sep
TI  - [Epidemiological investigation on a scrub typhus outbreak in a village from
      Guangdong province, China].
PG  - 946-7
FAU - Liu, Jun
AU  - Liu J
FAU - Chen, Bang-hua
AU  - Chen BH
FAU - Wu, De
AU  - Wu D
FAU - Liu, Wen-hua
AU  - Liu WH
FAU - Yao, Li-jun
AU  - Yao LJ
FAU - Mao, Xiao-ting
AU  - Mao XT
FAU - Xiao, Liang-heng
AU  - Xiao LH
FAU - Zhong, Hao-jie
AU  - Zhong HJ
FAU - Peng, Zhi-qian
AU  - Peng ZQ
LA  - chi
PT  - Journal Article
PL  - China
TA  - Zhonghua Liu Xing Bing Xue Za Zhi
JT  - Zhonghua liu xing bing xue za zhi = Zhonghua liuxingbingxue zazhi
JID - 8208604
SB  - IM
EDAT- 2014/01/02 06:00
MHDA- 2014/01/02 06:00
CRDT- 2014/01/02 06:00
PST - ppublish
SO  - Zhonghua Liu Xing Bing Xue Za Zhi. 2013 Sep;34(9):946-7.

PMID- 24379733
OWN - NLM
STAT- PubMed-not-MEDLINE
DA  - 20131231
DCOM- 20131231
LR  - 20140124
IS  - 1179-1594 (Electronic)
IS  - 1179-1594 (Linking)
VI  - 7
DP  - 2013
TI  - Clinical risk-scoring algorithm to forecast scrub typhus severity.
PG  - 11-7
LID - 10.2147/RMHP.S55305 [doi]
AB  - PURPOSE: To develop a simple risk-scoring system to forecast scrub typhus
      severity. PATIENTS AND METHODS: Seven years' retrospective data of patients
      diagnosed with scrub typhus from two university-affiliated hospitals in the north
      of Thailand were analyzed. Patients were categorized into three severity groups: 
      nonsevere, severe, and dead. Predictors for severity were analyzed under
      multivariable ordinal continuation ratio logistic regression. Significant
      coefficients were transformed into item score and summed to total scores.
      RESULTS: Predictors of scrub typhus severity were age >15 years, (odds ratio [OR]
      =4.09), pulse rate >100/minute (OR 3.19), crepitation (OR 2.97), serum aspartate 
      aminotransferase >160 IU/L (OR 2.89), serum albumin </=3.0 g/dL (OR 4.69), and
      serum creatinine >1.4 mg/dL (OR 8.19). The scores which ranged from 0 to 16,
      classified patients into three risk levels: non-severe (score </=5, n=278,
      52.8%), severe (score 6-9, n=143, 27.2%), and fatal (score >/=10, n=105, 20.0%). 
      Exact severity classification was obtained in 68.3% of cases. Underestimations of
      5.9% and overestimations of 25.8% were clinically acceptable. CONCLUSION: The
      derived scrub typhus severity score classified patients into their severity
      levels with high levels of prediction, with clinically acceptable under- and
      overestimations. This classification may assist clinicians in patient
      prognostication, investigation, and management. The scoring algorithm should be
      validated by independent data before adoption into routine clinical practice.
FAU - Sriwongpan, Pamornsri
AU  - Sriwongpan P
AD  - Clinical Epidemiology Program, Chiang Mai University, Chiang Mai, Thailand ;
      Department of Social Medicine, Chiangrai Prachanukroh Hospital, Chiang Rai,
      Thailand.
FAU - Krittigamas, Pornsuda
AU  - Krittigamas P
AD  - Department of General Pediatrics, Nakornping Hospital, Chiang Mai, Thailand.
FAU - Tantipong, Hutsaya
AU  - Tantipong H
AD  - Department of Medicine, Chonburi Hospital, Chonburi, Thailand.
FAU - Patumanond, Jayanton
AU  - Patumanond J
AD  - Clinical Epidemiology Program, Thammasat University, Bangkok, Thailand.
FAU - Tawichasri, Chamaiporn
AU  - Tawichasri C
AD  - Clinical Epidemiology Society at Chiang Mai, Chiang Mai, Thailand.
FAU - Namwongprom, Sirianong
AU  - Namwongprom S
AD  - Clinical Epidemiology Program, Chiang Mai University, Chiang Mai, Thailand ;
      Department of Radiology, Chiang Mai University, Chiang Mai, Thailand.
LA  - eng
PT  - Journal Article
DEP - 20131216
PL  - England
TA  - Risk Manag Healthc Policy
JT  - Risk management and healthcare policy
JID - 101566264
PMC - PMC3872011
OID - NLM: PMC3872011
OTO - NOTNLM
OT  - clinical prediction rule
OT  - prognostic predictors
OT  - risk-scoring system
OT  - severe scrub typhus
EDAT- 2014/01/01 06:00
MHDA- 2014/01/01 06:01
CRDT- 2014/01/01 06:00
PHST- 2014 [ecollection]
PHST- 2013/12/16 [epublish]
AID - 10.2147/RMHP.S55305 [doi]
AID - rmhp-7-011 [pii]
PST - epublish
SO  - Risk Manag Healthc Policy. 2013 Dec 16;7:11-7. doi: 10.2147/RMHP.S55305.
      eCollection 2013.

PMID- 24371248
OWN - NLM
STAT- In-Process
DA  - 20140224
IS  - 1098-660X (Electronic)
IS  - 0095-1137 (Linking)
VI  - 52
IP  - 3
DP  - 2014 Mar
TI  - Loop-mediated isothermal amplification for Rickettsia typhi (the causal agent of 
      murine typhus): problems with diagnosis at the limit of detection.
PG  - 832-8
LID - 10.1128/JCM.02786-13 [doi]
AB  - Murine typhus is a flea-borne disease of worldwide distribution caused by
      Rickettsia typhi. Although treatment with tetracycline antibiotics is effective, 
      treatment is often misguided or delayed due to diagnostic difficulties. As the
      gold standard immunofluorescence assay is imperfect, we aimed to develop and
      evaluate a loop-mediated isothermal amplification (LAMP) assay. LAMP assays have 
      the potential to fulfill the WHO ASSURED criteria (affordable, sensitive,
      specific, user friendly, robust and rapid, equipment free, deliverable to those
      who need them) for diagnostic methodologies, as they can detect pathogen-derived 
      nucleic acid with low technical expenditure. The LAMP assay was developed using
      samples of bacterial isolates (n=41), buffy coat specimens from R. typhi
      PCR-positive Lao patients (n=42), and diverse negative controls (n=47). The
      method was then evaluated prospectively using consecutive patients with suspected
      scrub typhus or murine typhus (n=266). The limit of detection was approximately
      40 DNA copies/LAMP reaction, with an analytical sensitivity of <10 DNA
      copies/reaction based on isolate dilutions. Despite these low cutoffs, the
      clinical sensitivity was disappointing, with 48% (95% confidence interval [95%
      CI], 32.5 to 62.7%) (specificity, 100% [95% CI, 100 to 100%]) in the
      developmental phase and 33% (95% CI, 9.2 to 56.8%) (specificity, 98.5% [95% CI,
      97.0% to 100%]) in the prospective study. This low diagnostic accuracy was
      attributed to low patient R. typhi bacterial loads (median, 210 DNA copies/ml
      blood; interquartile range, 130 to 500). PCR-positive but LAMP-negative samples
      demonstrated significantly lower bacterial loads than LAMP-positive samples. Our 
      findings highlight the diagnostic challenges for diseases with low pathogen
      burdens and emphasize the need to integrate pathogen biology with improved
      template production for assay development strategies.
FAU - Dittrich, Sabine
AU  - Dittrich S
AD  - Lao-Oxford-Mahosot Hospital-Wellcome Trust Research Unit (LOMWRU), Microbiology
      Laboratory, Mahosot Hospital, Vientiane, Lao People's Democratic Republic.
FAU - Castonguay-Vanier, Josee
AU  - Castonguay-Vanier J
FAU - Moore, Catrin E
AU  - Moore CE
FAU - Thongyoo, Narongchai
AU  - Thongyoo N
FAU - Newton, Paul N
AU  - Newton PN
FAU - Paris, Daniel H
AU  - Paris DH
LA  - eng
GR  - Wellcome Trust/United Kingdom
PT  - Journal Article
PT  - Research Support, Non-U.S. Gov't
DEP - 20131226
PL  - United States
TA  - J Clin Microbiol
JT  - Journal of clinical microbiology
JID - 7505564
SB  - IM
PMC - PMC3957756
OID - NLM: PMC3957756
EDAT- 2013/12/29 06:00
MHDA- 2013/12/29 06:00
CRDT- 2013/12/28 06:00
PHST- 2013/12/26 [aheadofprint]
AID - JCM.02786-13 [pii]
AID - 10.1128/JCM.02786-13 [doi]
PST - ppublish
SO  - J Clin Microbiol. 2014 Mar;52(3):832-8. doi: 10.1128/JCM.02786-13. Epub 2013 Dec 
      26.

PMID- 24366734
OWN - NLM
STAT- In-Process
DA  - 20140220
IS  - 1098-6596 (Electronic)
IS  - 0066-4804 (Linking)
VI  - 58
IP  - 3
DP  - 2014 Mar
TI  - Outcome of intravenous azithromycin therapy in patients with complicated scrub
      typhus compared with that of doxycycline therapy using propensity-matched
      analysis.
PG  - 1488-93
LID - 10.1128/AAC.01996-13 [doi]
AB  - There are no well-matched, controlled studies comparing azithromycin with
      doxycycline for the treatment of complicated scrub typhus. A retrospective
      propensity score-matched case-control study was performed for patients who
      presented with complicated scrub typhus and were treated with doxycycline or
      azithromycin between 2001 and 2011. Data on comorbidities, clinical
      manifestations, laboratory studies, treatments, and outcomes were extracted for
      analysis. The clinical characteristics and outcomes of the azithromycin-treated
      group (n=73) were compared to those of the doxycycline-treated group (n=108). Of 
      181 patients, 73 from each group were matched by propensity scores. There were no
      significant differences in baseline characteristics between the matched groups.
      The treatment success and survival rates were not significantly different (89%
      [65/73 patients] versus 96% [70/73 patients] and 96% [70/73 patients] versus 96% 
      [70/73 patients], respectively [P>0.05]). No difference was observed in the time 
      to defervescence or length of hospital stay between the two groups (P>0.05). In
      complicated scrub typhus patients (n=181), multivariate analysis showed that only
      APACHE II score was an independent risk factor for mortality (95% confidence
      interval, 1.11 to 1.56; P<0.001). Our data suggest that outcomes of azithromycin 
      therapy are comparable to those of doxycycline therapy in patients with
      complicated scrub typhus.
FAU - Jang, Mi-Ok
AU  - Jang MO
AD  - Department of Infectious Disease, Chonnam National University Medical School,
      Gwang-ju, Republic of Korea.
FAU - Jang, Hee-Chang
AU  - Jang HC
FAU - Kim, Uh Jin
AU  - Kim UJ
FAU - Ahn, Joon Hwan
AU  - Ahn JH
FAU - Kang, Seung-Ji
AU  - Kang SJ
FAU - Jung, Sook-In
AU  - Jung SI
FAU - Shin, Hee-Young
AU  - Shin HY
FAU - Park, Kyung-Hwa
AU  - Park KH
LA  - eng
PT  - Journal Article
DEP - 20131223
PL  - United States
TA  - Antimicrob Agents Chemother
JT  - Antimicrobial agents and chemotherapy
JID - 0315061
SB  - IM
PMC - PMC3957884
OID - NLM: PMC3957884 [Available on 09/01/14]
EDAT- 2013/12/25 06:00
MHDA- 2013/12/25 06:00
CRDT- 2013/12/25 06:00
PMCR- 2014/09/01 00:00
PHST- 2013/12/23 [aheadofprint]
AID - AAC.01996-13 [pii]
AID - 10.1128/AAC.01996-13 [doi]
PST - ppublish
SO  - Antimicrob Agents Chemother. 2014 Mar;58(3):1488-93. doi: 10.1128/AAC.01996-13.
      Epub 2013 Dec 23.

PMID- 24361181
OWN - NLM
STAT- In-Process
DA  - 20140218
IS  - 1873-6254 (Electronic)
IS  - 0001-706X (Linking)
VI  - 131
DP  - 2014 Mar
TI  - Field assessment of Orientia tsutsugamushi infection in small mammals and its
      association with the occurrence of human scrub typhus in Taiwan.
PG  - 117-23
LID - 10.1016/j.actatropica.2013.11.029 [doi]
LID - S0001-706X(13)00354-9 [pii]
AB  - We conducted an extensive study in Taiwan of Orientia tsutsugamushi (OT)
      infection in small wild mammals. Field trapping was carried out at six districts 
      in eastern and western Taiwan as well as various offshore islands during the
      period 2006-2010. A total of 1061 specimens representing 11 rodent species were
      captured. The presence of OT infection was assessed by indirect
      immunofluorescence assay and polymerase chain reaction assays of 56-kDa
      type-specific antigen gene. The chigger infestation rate among the animals was
      35% (371/1061). Among these, OT was detected in 64% (238/371) of the chiggers
      from the infested animals and in the spleens from 273 (34.3%) of 797 animals.
      Excluding animals in the Suncus murinus group, the antibody positive rate of
      scrub typhus was 69.1% (477 of 690 of serum samples). The prevalence of OT
      infection in animals from areas with a low incidence of human cases of scrub
      typhus was significantly lower than that in rodents obtained from regions with a 
      high incidence of human cases of the disease (44.4%+/-4.0% vs. 71.2%+/-9.7%,
      p<0.001). In Taiwan, the prevalence of OT infection in wild rodents is
      considerably high and appears to correlate positively with the occurrence of
      scrub typhus in humans.
CI  - Copyright (c) 2013 Elsevier B.V. All rights reserved.
FAU - Lin, Pey-Ru
AU  - Lin PR
AD  - Institute of Preventive Medicine, National Defense Medical Center, Taipei,
      Taiwan.
FAU - Tsai, Hui-Ping
AU  - Tsai HP
AD  - Institute of Preventive Medicine, National Defense Medical Center, Taipei,
      Taiwan.
FAU - Weng, Ming-Hui
AU  - Weng MH
AD  - Institute of Preventive Medicine, National Defense Medical Center, Taipei,
      Taiwan.
FAU - Lin, Hung-Chi
AU  - Lin HC
AD  - Institute of Preventive Medicine, National Defense Medical Center, Taipei,
      Taiwan.
FAU - Chen, Kuo-Ching
AU  - Chen KC
AD  - Institute of Preventive Medicine, National Defense Medical Center, Taipei,
      Taiwan.
FAU - Kuo, Ming-Der
AU  - Kuo MD
AD  - Institute of Preventive Medicine, National Defense Medical Center, Taipei,
      Taiwan.
FAU - Tsui, Pei-Yi
AU  - Tsui PY
AD  - Institute of Preventive Medicine, National Defense Medical Center, Taipei,
      Taiwan.
FAU - Hung, Yao-Wen
AU  - Hung YW
AD  - Institute of Preventive Medicine, National Defense Medical Center, Taipei,
      Taiwan.
FAU - Hsu, Hui-Ling
AU  - Hsu HL
AD  - Institute of Preventive Medicine, National Defense Medical Center, Taipei,
      Taiwan.
FAU - Liu, Wen-Tssann
AU  - Liu WT
AD  - Institute of Preventive Medicine, National Defense Medical Center, Taipei,
      Taiwan. Electronic address: jeffwtliu@yahoo.com.tw.
LA  - eng
PT  - Journal Article
PT  - Research Support, Non-U.S. Gov't
DEP - 20131217
PL  - Netherlands
TA  - Acta Trop
JT  - Acta tropica
JID - 0370374
SB  - IM
OTO - NOTNLM
OT  - Orientia tsutsugamushi
OT  - Prevalence
OT  - Rodent
OT  - Scrub typhus
EDAT- 2013/12/24 06:00
MHDA- 2013/12/24 06:00
CRDT- 2013/12/24 06:00
PHST- 2013/08/13 [received]
PHST- 2013/11/29 [revised]
PHST- 2013/11/30 [accepted]
PHST- 2013/12/17 [aheadofprint]
AID - S0001-706X(13)00354-9 [pii]
AID - 10.1016/j.actatropica.2013.11.029 [doi]
PST - ppublish
SO  - Acta Trop. 2014 Mar;131:117-23. doi: 10.1016/j.actatropica.2013.11.029. Epub 2013
      Dec 17.

PMID- 24358803
OWN - NLM
STAT- MEDLINE
DA  - 20131223
DCOM- 20140407
IS  - 1001-1781 (Print)
VI  - 27
IP  - 17
DP  - 2013 Sep
TI  - [Nasal bleeding as the first symptom of tsutsugamushi disease: a case report].
PG  - 964
AB  - A case of 76-years-old male patient with nasal bleeding as the first symptom in
      our hospital, who was finally diagnosed as tsutsugamushi disease. This old man
      was bited by insect in farmland 2 days before the symptom occurred. PE: Left
      thigh and right buttock have eschar, with splenomegaly. Routine blood test: WBC
      (decrease) 3.9 x 10(9)/L, RBC (decrease) 3.86 x 10(9)/L, PLT (decrease) 41 x
      10(9)/L, HGB (decrease) 117 g/L; Chest CT: lung interstitial pneumonia, a small
      amount of bilateral pleural effusion. Oxk-ag 1:320. The patient was discharged
      after treatment with chloramphenicol for 8 days.
FAU - Tang, Zhi
AU  - Tang Z
FAU - Wang, Jiqun
AU  - Wang J
FAU - Tu, Zhi Feng
AU  - Tu ZF
LA  - chi
PT  - Case Reports
PT  - English Abstract
PT  - Journal Article
PL  - China
TA  - Lin Chung Er Bi Yan Hou Tou Jing Wai Ke Za Zhi
JT  - Lin chuang er bi yan hou tou jing wai ke za zhi = Journal of clinical
      otorhinolaryngology, head, and neck surgery
JID - 101303164
SB  - IM
MH  - Aged
MH  - Epistaxis/*diagnosis/etiology
MH  - Humans
MH  - Male
MH  - Scrub Typhus/complications/*diagnosis
EDAT- 2013/12/24 06:00
MHDA- 2014/04/08 06:00
CRDT- 2013/12/24 06:00
PST - ppublish
SO  - Lin Chung Er Bi Yan Hou Tou Jing Wai Ke Za Zhi. 2013 Sep;27(17):964.

PMID- 24346407
OWN - NLM
STAT- In-Process
DA  - 20131218
IS  - 0022-3859 (Print)
IS  - 0022-3859 (Linking)
VI  - 59
IP  - 4
DP  - 2013 Oct-Dec
TI  - Eschar in scrub typhus: A valuable clue to the diagnosis.
PG  - 342-3
LID - 10.4103/0022-3859.123191 [doi]
FAU - Raina, S K
AU  - Raina SK
AD  - Department of Community Medicine, Dr. Rajendra Prasad Govt. Medical College,
      Tanda, Kangra, Himachal Pradesh, India.
LA  - eng
PT  - Comment
PT  - Letter
PL  - India
TA  - J Postgrad Med
JT  - Journal of postgraduate medicine
JID - 2985196R
SB  - IM
CON - J Postgrad Med. 2013 Jul-Sep;59(3):177-8. PMID: 24029193
CIN - J Postgrad Med. 2013 Oct-Dec;59(4):343
EDAT- 2013/12/19 06:00
MHDA- 2013/12/19 06:00
CRDT- 2013/12/19 06:00
AID - jpgm_2013_59_4_342_123191 [pii]
AID - 10.4103/0022-3859.123191 [doi]
PST - ppublish
SO  - J Postgrad Med. 2013 Oct-Dec;59(4):342-3. doi: 10.4103/0022-3859.123191.

PMID- 24341012
OWN - NLM
STAT- MEDLINE
DA  - 20131213
DCOM- 20140117
IS  - 0026-9050 (Print)
IS  - 0026-9050 (Linking)
VI  - 334
IP  - 7
DP  - 2013 Jul
TI  - [Typhus fever morbidity among the military personnel and civilians in the regions
      around Volga river during World War I].
PG  - 56-61
AB  - The article is concerned to the materials about epidemiologic situation of typhus
      fever in the regions around Volga river (Saratovsky, Samarsky and others) during 
      World War I (1914-1918) among the military personnel of the Russian army and
      among the civilians. The main reasons for spread of infection, ways of the
      transmission, and also measures for decreasing of level of morbidity on the
      different stages of evacuation of patients with typhus fever in the safer
      hospitals are shown. The most important methods of fighting against epidemic of
      typhus fever were: isolation of patients in separate special hospitals,
      desincection and disinfection measures in the foci of infection and organization 
      appropriate sanitary conditions for military man in the army and among civilians.
      Acquired valuable experience of territorial and military doctors during the
      period of epidemic of typhus fever allowed receiving complex effective
      antiepidemic measures of fighting and prevention from this disease.
FAU - Raikova, S V
AU  - Raikova SV
FAU - Zav'ialov, A I
AU  - Zav'ialov AI
LA  - rus
PT  - English Abstract
PT  - Historical Article
PT  - Journal Article
PT  - Review
PL  - Russia (Federation)
TA  - Voen Med Zh
JT  - Voenno-meditsinskii zhurnal
JID - 2984871R
SB  - IM
MH  - Female
MH  - History, 20th Century
MH  - Humans
MH  - Male
MH  - Military Medicine/*history/methods/organization & administration
MH  - Russia
MH  - *Typhus, Epidemic Louse-Borne/history/mortality
MH  - *World War I
EDAT- 2013/12/18 06:00
MHDA- 2014/01/18 06:00
CRDT- 2013/12/18 06:00
PST - ppublish
SO  - Voen Med Zh. 2013 Jul;334(7):56-61.

PMID- 24321542
OWN - NLM
STAT- In-Process
DA  - 20140217
IS  - 1873-5150 (Electronic)
IS  - 0887-8994 (Linking)
VI  - 50
IP  - 3
DP  - 2014 Mar
TI  - Murine typhus as a cause of cognitive impairment: case report and a review of the
      literature.
PG  - 265-8
LID - 10.1016/j.pediatrneurol.2013.09.017 [doi]
LID - S0887-8994(13)00651-6 [pii]
AB  - BACKGROUND: Murine typhus is a systemic febrile illness caused by Rickettsia
      typhi, a gram-negative, obligate intracellular bacterium. It is found worldwide, 
      including in the United States, where cases are concentrated in suburban areas of
      Texas and California. The disease manifests with fever, headache, and rash.
      Central nervous system involvement is rare in both adults and children. Aseptic
      meningitis and meningoencephalitis are the most common neurological
      presentations, occurring in 2% to 5% of cases. Neurological dysfunction,
      including memory impairment and behavioral alterations, can occur and usually are
      reversible. Long-term deficits are considered rare even in untreated cases and
      have not been described in the pediatric population. METHODS: Single case report.
      RESULTS: We describe a previously healthy 17-year-old girl infected with R. typhi
      who developed meningoencephalitis that resulted in chronic cognitive impairment
      despite treatment. CONCLUSION: Murine typhus should be considered in the
      differential diagnosis of aseptic meningitis and meningoencephalitis. Early
      diagnosis and treatment can prevent death and long-term morbidity.
CI  - Published by Elsevier Inc.
FAU - Carr, Silvana B
AU  - Carr SB
AD  - Pediatric Infectious Diseases Division, University of South Florida College of
      Medicine, St. Joseph Children's Hospital, Tampa, Florida. Electronic address:
      scarr1@health.usf.edu.
FAU - Bergamo, Dale F
AU  - Bergamo DF
AD  - Pediatric Infectious Diseases Division, University of South Florida College of
      Medicine, St. Joseph Children's Hospital, Tampa, Florida.
FAU - Emmanuel, Patricia J
AU  - Emmanuel PJ
AD  - Pediatric Infectious Diseases Division, University of South Florida College of
      Medicine, St. Joseph Children's Hospital, Tampa, Florida.
FAU - Ferreira, Jose A
AU  - Ferreira JA
AD  - Pediatric Epilepsy and Neurology Service, St. Joseph Children's Hospital, Tampa, 
      Florida.
LA  - eng
PT  - Journal Article
DEP - 20131023
PL  - United States
TA  - Pediatr Neurol
JT  - Pediatric neurology
JID - 8508183
SB  - IM
OTO - NOTNLM
OT  - central nervous system
OT  - meningoencephalitis
OT  - murine typhus
OT  - pediatric
EDAT- 2013/12/11 06:00
MHDA- 2013/12/11 06:00
CRDT- 2013/12/11 06:00
PHST- 2013/05/30 [received]
PHST- 2013/08/28 [revised]
PHST- 2013/09/14 [accepted]
PHST- 2013/10/23 [aheadofprint]
AID - S0887-8994(13)00651-6 [pii]
AID - 10.1016/j.pediatrneurol.2013.09.017 [doi]
PST - ppublish
SO  - Pediatr Neurol. 2014 Mar;50(3):265-8. doi: 10.1016/j.pediatrneurol.2013.09.017.
      Epub 2013 Oct 23.

PMID- 24307851
OWN - NLM
STAT- MEDLINE
DA  - 20131205
DCOM- 20140507
IS  - 2005-6648 (Electronic)
IS  - 1226-3303 (Linking)
VI  - 28
IP  - 6
DP  - 2013 Nov
TI  - A case of Tsutsugamushi disease presenting with nephrotic syndrome.
PG  - 728-31
LID - 10.3904/kjim.2013.28.6.728 [doi]
AB  - Nephrotic syndrome associated with Tsutsugamushi disease has not been previously 
      reported. We are describing a case of Tsutsugamuchi disease presenting with
      nephrotic syndrome. A 72-year-old woman presented with fever and generalized
      edema. Laboratory studies revealed a leukocytosis, hypoalbuminemia, and
      hypercholesterolemia. Her urine protein excretion was 5.4 g/day. The
      anti-Tsutsugamushi antibody test was strongly positive (1:2,560). A renal biopsy 
      was performed, and pathologic findings revealed membranous glomerulonephritis.
      The patient's clinical symptoms improved markedly after treatment with
      doxycycline.
FAU - Lee, Ju Hyun
AU  - Lee JH
AD  - Division of Nephrology, Department of Internal Medicine, Yonsei University
      College of Medicine, Seoul, Korea.
FAU - Lee, Mi Jung
AU  - Lee MJ
FAU - Shin, Dong Ho
AU  - Shin DH
FAU - Kang, Shin-Wook
AU  - Kang SW
FAU - Choi, Kyu Hun
AU  - Choi KH
FAU - Yoo, Tae-Hyun
AU  - Yoo TH
LA  - eng
PT  - Case Reports
PT  - Journal Article
DEP - 20131029
PL  - Korea (South)
TA  - Korean J Intern Med
JT  - The Korean journal of internal medicine
JID - 8712418
RN  - 0 (Anti-Bacterial Agents)
RN  - 0 (Antibodies, Bacterial)
RN  - N12000U13O (Doxycycline)
SB  - IM
MH  - Aged
MH  - Anti-Bacterial Agents/therapeutic use
MH  - Antibodies, Bacterial/blood
MH  - Biopsy
MH  - Doxycycline/therapeutic use
MH  - Female
MH  - Glomerulonephritis, Membranous/diagnosis/*etiology
MH  - Humans
MH  - Nephrotic Syndrome/diagnosis/*etiology
MH  - Orientia tsutsugamushi/immunology
MH  - Scrub Typhus/*complications/diagnosis/drug therapy/microbiology
MH  - Treatment Outcome
PMC - PMC3847001
OID - NLM: PMC3847001
OTO - NOTNLM
OT  - Glomerulonephritis
OT  - Membranous
OT  - Nephrotic syndrome
OT  - Scrub typhus
EDAT- 2013/12/07 06:00
MHDA- 2014/05/08 06:00
CRDT- 2013/12/06 06:00
PHST- 2012/04/16 [received]
PHST- 2012/05/23 [revised]
PHST- 2012/06/29 [accepted]
PHST- 2013/10/29 [epublish]
AID - 10.3904/kjim.2013.28.6.728 [doi]
PST - ppublish
SO  - Korean J Intern Med. 2013 Nov;28(6):728-31. doi: 10.3904/kjim.2013.28.6.728. Epub
      2013 Oct 29.

PMID- 24298495
OWN - NLM
STAT- PubMed-not-MEDLINE
DA  - 20131203
DCOM- 20131203
LR  - 20131216
IS  - 2249-782X (Print)
IS  - 0973-709X (Linking)
VI  - 7
IP  - 10
DP  - 2013 Oct
TI  - Co-Infection: Weil's Syndrome with Hepatitis B Infection- A Diagnostic and
      Therapeutic Hitch.
PG  - 2270-1
LID - 10.7860/JCDR/2013/6012.3490 [doi]
AB  - Undifferentiated Acute Febrile Illness (AFI) is a common clinical syndrome among 
      patients seeking hospital care. Detection of co-infections at the time of
      presentation is a diagnostic challenge, especially with limited laboratory
      support. Even if detected, early treatment and cure of these co-infections can be
      difficult for the clinicians. We are presenting a rare case of Hepatitis B and
      leptospirosis co-infection with high titres of Salmonella paratyphi A and scrub
      typhus. There are a few reports of leptospirosis in Hepatitis -B infected
      individuals but no generalization can be made due to limited data. Prompt and
      accurate serological diagnosis of multiple infectious agents have becomes
      mandatory in a healthcare set-up.
FAU - Damodar, Tina
AU  - Damodar T
AD  - 1 year Post Graduate Student, Department of Microbiology, Father Muller Medical
      College , Kankanady, Mangalore, Karnataka, India .
FAU - Kuruvilla, Thomas
AU  - Kuruvilla T
FAU - Furtado, Zevita
AU  - Furtado Z
FAU - Hegde, Roopa
AU  - Hegde R
LA  - eng
PT  - Journal Article
DEP - 20131005
PL  - India
TA  - J Clin Diagn Res
JT  - Journal of clinical and diagnostic research : JCDR
JID - 101488993
PMC - PMC3843418
OID - NLM: PMC3843418
OTO - NOTNLM
OT  - Concurrent infections
OT  - Hepatitis B infection
OT  - Leptospirosis
OT  - serological diagnosis.
EDAT- 2013/12/04 06:00
MHDA- 2013/12/04 06:01
CRDT- 2013/12/04 06:00
PHST- 2013/03/07 [received]
PHST- 2013/08/26 [accepted]
PHST- 2013/10/05 [epublish]
AID - 10.7860/JCDR/2013/6012.3490 [doi]
PST - ppublish
SO  - J Clin Diagn Res. 2013 Oct;7(10):2270-1. doi: 10.7860/JCDR/2013/6012.3490. Epub
      2013 Oct 5.

PMID- 24297814
OWN - NLM
STAT- MEDLINE
DA  - 20140109
DCOM- 20140306
IS  - 1476-1645 (Electronic)
IS  - 0002-9637 (Linking)
VI  - 90
IP  - 1
DP  - 2014 Jan
TI  - Characterization based on the 56-Kda type-specific antigen gene of Orientia
      tsutsugamushi genotypes isolated from Leptotrombidium mites and the rodent host
      post-infection.
PG  - 139-46
LID - 10.4269/ajtmh.13-0393 [doi]
AB  - Abstract. Characterization of the 56-kDa type-specific antigen (TSA) genes of
      Orientia tsutsugamushi (OT) from three naturally infected, laboratory-reared mite
      colonies comprising three species (Leptotrombidium deliense [Ld], Leptotrombidium
      imphalum [Li], and Leptotrombidium chiangraiensis [Lc]) has revealed the presence
      of single and coexisting OT genotypes found in individual chiggers. The Karp
      genotype was found in all of the chiggers examined, whereas Gilliam and UT302
      genotypes were only observed in combination with the Karp genotype. From analysis
      of these OT genotypes after transmission from chiggers to mice it was determined 
      that with the Lc and Li mites, the OT genotype composition in the rodent spleens 
      post-infection had not changed and therefore resembled that observed in the
      feeding chiggers. However, only the Karp genotype was found in rodents after
      feeding by Ld chiggers carrying Karp and Gilliam genotypes. The current findings 
      reveal a complex association among the host, pathogen, and vector.
FAU - Takhampunya, Ratree
AU  - Takhampunya R
AD  - Department of Entomology, United States Army Medical Component - Armed Forces
      Research Institute of Medical Sciences, Bangkok, Thailand; Viral Diseases Branch,
      Walter Reed Army Institute of Research, Silver Spring, Maryland; Mahidol Oxford
      Tropical Medicine Research Unit, Mahidol University, Bangkok, Thailand; Viral and
      Rickettsial Diseases Department, Naval Medical Research Center, Silver Spring,
      Maryland; Entomology Branch, Walter Reed Army Institute of Research, Silver
      Spring, Maryland.
FAU - Tippayachai, Bousaraporn
AU  - Tippayachai B
FAU - Promsathaporn, Sommai
AU  - Promsathaporn S
FAU - Leepitakrat, Surachai
AU  - Leepitakrat S
FAU - Monkanna, Taweesak
AU  - Monkanna T
FAU - Schuster, Anthony L
AU  - Schuster AL
FAU - Melendrez, Melanie C
AU  - Melendrez MC
FAU - Paris, Daniel H
AU  - Paris DH
FAU - Richards, Allen L
AU  - Richards AL
FAU - Richardson, Jason H
AU  - Richardson JH
LA  - eng
PT  - Journal Article
PT  - Research Support, U.S. Gov't, Non-P.H.S.
DEP - 20131202
PL  - United States
TA  - Am J Trop Med Hyg
JT  - The American journal of tropical medicine and hygiene
JID - 0370507
RN  - 0 (Antigens, Bacterial)
RN  - 0 (Bacterial Proteins)
SB  - AIM
SB  - IM
MH  - Animals
MH  - Antigens, Bacterial/*genetics
MH  - Bacterial Proteins/genetics
MH  - Gene Expression Regulation, Bacterial/physiology
MH  - Genotype
MH  - Mice
MH  - Mice, Inbred ICR
MH  - Orientia tsutsugamushi/*genetics/isolation & purification
MH  - Phylogeography
MH  - Scrub Typhus/*microbiology
MH  - Trombiculidae/*microbiology
PMC - PMC3886410
OID - NLM: PMC3886410 [Available on 01/08/15]
EDAT- 2013/12/04 06:00
MHDA- 2014/03/07 06:00
CRDT- 2013/12/04 06:00
PMCR- 2015/01/08 00:00
PHST- 2013/12/02 [aheadofprint]
AID - ajtmh.13-0393 [pii]
AID - 10.4269/ajtmh.13-0393 [doi]
PST - ppublish
SO  - Am J Trop Med Hyg. 2014 Jan;90(1):139-46. doi: 10.4269/ajtmh.13-0393. Epub 2013
      Dec 2.

PMID- 24270151
OWN - NLM
STAT- In-Process
DA  - 20131125
IS  - 1884-2836 (Electronic)
IS  - 1344-6304 (Linking)
VI  - 66
IP  - 6
DP  - 2013
TI  - Scrub typhus in South India: a re-emerging infectious disease.
PG  - 552-4
FAU - Stephen, Selvaraj
AU  - Stephen S
AD  - Department of Microbiology, Mahatma Gandhi Medical College and Research
      Institute.
FAU - Kandhakumari, Gandhi
AU  - Kandhakumari G
FAU - Pradeep, Jothimani
AU  - Pradeep J
FAU - Vinithra, Shanmugam M
AU  - Vinithra SM
FAU - Siva, Pakirsamy K
AU  - Siva PK
FAU - Hanifah, Mohamed
AU  - Hanifah M
FAU - Vanithadevi, Elangovan
AU  - Vanithadevi E
LA  - eng
PT  - Journal Article
PT  - Research Support, Non-U.S. Gov't
PL  - Japan
TA  - Jpn J Infect Dis
JT  - Japanese journal of infectious diseases
JID - 100893704
SB  - IM
EDAT- 2013/11/26 06:00
MHDA- 2013/11/26 06:00
CRDT- 2013/11/26 06:00
AID - DN/JST.JSTAGE/yoken/66.552 [pii]
PST - ppublish
SO  - Jpn J Infect Dis. 2013;66(6):552-4.

PMID- 24268946
OWN - NLM
STAT- In-Process
DA  - 20131223
IS  - 1872-6976 (Electronic)
IS  - 0167-4943 (Linking)
VI  - 58
IP  - 2
DP  - 2014 Mar-Apr
TI  - Differences in the clinical presentation and the frequency of complications
      between elderly and non-elderly scrub typhus patients.
PG  - 196-200
LID - 10.1016/j.archger.2013.10.011 [doi]
LID - S0167-4943(13)00169-6 [pii]
AB  - Age can affect the clinical features and severity of infectious disorders, such
      as scrub typhus. We performed this study to examine differences between elderly
      and non-elderly scrub typhus patients, and to identify risk factors predictive of
      disease outcomes. This retrospective study included patients admitted to a
      tertiary hospital with scrub typhus between 2001 and 2011. A total of 615
      patients were enrolled in this study, 328 of which were >65 years of age. Of the 
      elderly patients, 46.0% (151/328) experienced at least one complication compared 
      to only 23.0% (66/287) in younger patients. A linear trend was observed between
      age and complication rates (p=0.002). The most common complication in elderly
      patients was acute kidney injury (75, 22.9%). Treatment failure was reported in
      10 elderly patients (3.0%) compared to one non-elderly patient (0.3%). Mental
      confusion and dyspnea of clinical manifestations at admission were common in
      elderly patients. Frequency of fever, rash, and eschar were similar in both
      groups. The following four factors were significantly associated with severe
      scrub typhus in elderly patients: (1) white blood cell (WBC) counts>10,000/mm(3) 
      (OR=2.569, CI=1.298-5.086), (2) MDRD GFR<60mL/min (OR=3.525, CI=1.864-6.667), (3)
      albumin</=3.0g/dL (OR=4.976, CI=2.664-9.294), and (4) acute physiology and
      chronic health evaluation II (APACHE II) score>10 points (OR=3.304,
      CI=1.793-60.87). Complications and mortality were more common in elderly
      patients, often associated with delays in diagnosis and treatment.
CI  - Copyright (c) 2013 Elsevier Ireland Ltd. All rights reserved.
FAU - Jang, Mi-Ok
AU  - Jang MO
AD  - Department of Internal Medicine, Chonnam National University Hospital, Gwang-ju, 
      Republic of Korea.
FAU - Kim, Ji Eun
AU  - Kim JE
AD  - Department of Internal Medicine, Chonnam National University Hospital, Gwang-ju, 
      Republic of Korea.
FAU - Kim, Uh Jin
AU  - Kim UJ
AD  - Department of Internal Medicine, Chonnam National University Hospital, Gwang-ju, 
      Republic of Korea.
FAU - Ahn, Joon Hwan
AU  - Ahn JH
AD  - Department of Internal Medicine, Chonnam National University Hospital, Gwang-ju, 
      Republic of Korea.
FAU - Kang, Seung-Ji
AU  - Kang SJ
AD  - Department of Internal Medicine, Chonnam National University Hospital, Gwang-ju, 
      Republic of Korea.
FAU - Jang, Hee-Chang
AU  - Jang HC
AD  - Department of Internal Medicine, Chonnam National University Hospital, Gwang-ju, 
      Republic of Korea.
FAU - Jung, Sook-In
AU  - Jung SI
AD  - Department of Internal Medicine, Chonnam National University Hospital, Gwang-ju, 
      Republic of Korea.
FAU - Park, Kyung-Hwa
AU  - Park KH
AD  - Department of Internal Medicine, Chonnam National University Hospital, Gwang-ju, 
      Republic of Korea. Electronic address: iammedkid@naver.com.
LA  - eng
PT  - Journal Article
DEP - 20131102
PL  - Netherlands
TA  - Arch Gerontol Geriatr
JT  - Archives of gerontology and geriatrics
JID - 8214379
SB  - IM
OTO - NOTNLM
OT  - Complication
OT  - Elderly
OT  - Scrub typhus
EDAT- 2013/11/26 06:00
MHDA- 2013/11/26 06:00
CRDT- 2013/11/26 06:00
PHST- 2013/06/14 [received]
PHST- 2013/10/25 [revised]
PHST- 2013/10/26 [accepted]
PHST- 2013/11/02 [aheadofprint]
AID - S0167-4943(13)00169-6 [pii]
AID - 10.1016/j.archger.2013.10.011 [doi]
PST - ppublish
SO  - Arch Gerontol Geriatr. 2014 Mar-Apr;58(2):196-200. doi:
      10.1016/j.archger.2013.10.011. Epub 2013 Nov 2.

PMID- 24266322
OWN - NLM
STAT- MEDLINE
DA  - 20131125
DCOM- 20140611
IS  - 0042-8450 (Print)
IS  - 0042-8450 (Linking)
VI  - 70
IP  - 9
DP  - 2013 Sep
TI  - Female doctors awarded in Serbian liberation wars during 1876-1878 and 1912-1918.
PG  - 891-2
FAU - Krstic, Miomir
AU  - Krstic M
FAU - Mirkovic, Ljiljana
AU  - Mirkovic L
FAU - Milicevic, Srboljub
AU  - Milicevic S
FAU - Pantovic, Sveto
AU  - Pantovic S
FAU - Ravilic, Uros
AU  - Ravilic U
FAU - Pantovic, Dragoljub
AU  - Pantovic D
LA  - eng
PT  - Historical Article
PT  - Letter
PL  - Serbia
TA  - Vojnosanit Pregl
JT  - Vojnosanitetski pregled. Military-medical and pharmaceutical review
JID - 21530700R
SB  - IM
MH  - Ambulances/history
MH  - Awards and Prizes
MH  - Female
MH  - History, 19th Century
MH  - History, 20th Century
MH  - Humans
MH  - Military Medicine/*history
MH  - Physicians, Women/*history
MH  - Red Cross/*history
MH  - Serbia
MH  - Turkey
MH  - Typhus, Epidemic Louse-Borne/history
MH  - *War
MH  - World War I
EDAT- 2013/11/26 06:00
MHDA- 2014/06/12 06:00
CRDT- 2013/11/26 06:00
PST - ppublish
SO  - Vojnosanit Pregl. 2013 Sep;70(9):891-2.

PMID- 24258898
OWN - NLM
STAT- MEDLINE
DA  - 20131122
DCOM- 20140725
IS  - 1970-7096 (Electronic)
IS  - 1827-1987 (Linking)
VI  - 8
IP  - 1
DP  - 2013 Nov
TI  - Bayesian spatial modelling and the significance of agricultural land use to scrub
      typhus infection in Taiwan.
PG  - 229-39
AB  - Scrub typhus is transmitted by the larval stage of trombiculid mites.
      Environmental factors, including land cover and land use, are known to influence 
      breeding and survival of trombiculid mites and, thus, also the spatial
      heterogeneity of scrub typhus risk. Here, a spatially autoregressive modelling
      framework was applied to scrub typhus incidence data from Taiwan, covering the
      period 2003 to 2011, to provide increased understanding of the spatial pattern of
      scrub typhus risk and the environmental and socioeconomic factors contributing to
      this pattern. A clear spatial pattern in scrub typhus incidence was observed
      within Taiwan, and incidence was found to be significantly correlated with
      several land cover classes, temperature, elevation, normalized difference
      vegetation index, rainfall, population density, average income and the proportion
      of the population that work in agriculture. The final multivariate regression
      model included statistically significant correlations between scrub typhus
      incidence and average income (negatively correlated), the proportion of land that
      contained mosaics of cropland and vegetation (positively correlated) and
      elevation (positively correlated). These results highlight the importance of land
      cover on scrub typhus incidence: mosaics of cropland and vegetation represent a
      transitional land cover type which can provide favourable habitats for rodents
      and, therefore, trombiculid mites. In Taiwan, these transitional land cover areas
      tend to occur in less populated and mountainous areas, following the frontier
      establishment and subsequent partial abandonment of agricultural cultivation, due
      to demographic and socioeconomic changes. Future land use policy decision-making 
      should ensure that potential public health outcomes, such as modified risk of
      scrub typhus, are considered.
FAU - Wardrop, Nicola A
AU  - Wardrop NA
FAU - Kuo, Chi-Chien
AU  - Kuo CC
FAU - Wang, Hsi-Chieh
AU  - Wang HC
FAU - Clements, Archie C A
AU  - Clements AC
FAU - Lee, Pei-Fen
AU  - Lee PF
FAU - Atkinson, Peter M
AU  - Atkinson PM
LA  - eng
GR  - MR/J012343/1/Medical Research Council/United Kingdom
PT  - Journal Article
PT  - Research Support, Non-U.S. Gov't
PL  - Italy
TA  - Geospat Health
JT  - Geospatial health
JID - 101302943
SB  - IM
MH  - *Agriculture
MH  - Animals
MH  - *Bayes Theorem
MH  - Climate
MH  - Geography
MH  - Humans
MH  - Incidence
MH  - Mites/microbiology
MH  - Risk Factors
MH  - Scrub Typhus/*epidemiology
MH  - Socioeconomic Factors
MH  - Spatial Analysis
MH  - Taiwan/epidemiology
EDAT- 2013/11/22 06:00
MHDA- 2014/07/26 06:00
CRDT- 2013/11/22 06:00
PST - ppublish
SO  - Geospat Health. 2013 Nov;8(1):229-39.

PMID- 24256312
OWN - NLM
STAT- In-Process
DA  - 20140606
IS  - 1365-2648 (Electronic)
IS  - 0309-2402 (Linking)
VI  - 70
IP  - 7
DP  - 2014 Jul
TI  - Nursing typhus victims in the Second World War, 1942-1944: a discussion paper.
PG  - 1510-9
LID - 10.1111/jan.12314 [doi]
AB  - AIMS: This article explores the care British nurses provided to victims of typhus
      during the Second World War. BACKGROUND: Typhus is associated with poverty and
      overcrowding. During wars in the pre-antibiotic era, civilians were particularly 
      susceptible to epidemics, which military governments feared would spread to their
      troops. DESIGN: This discussion paper draws on archival data from three typhus
      epidemics in the Second World War to examine the expert work of British nurses in
      caring for victims during these potential public health disasters. DATA SOURCES: 
      The published sources for the paper include material from nursing and medical
      journals published between 1940-1947. Archival sources come from the National
      Archives in Kew, the Wellcome Library and the Army Medical Services Museum,
      between 1943-1945. Of particular interest is the correspondence with Dame
      Katharine Jones from nurses on active service overseas. IMPLICATIONS FOR NURSING:
      Whilst epidemics of typhus are now rare, nurses in the present day may be
      required to care for the public in environments of extreme poverty and
      overcrowding, where life-threatening infectious diseases are prevalent. This
      article has demonstrated that it is possible for expert and compassionate nursing
      to alleviate suffering and prevent death, even when medical technologies are
      unavailable. CONCLUSION: Expert and compassionate care, adequate nutrition and
      hydration and attention to hygiene needs are crucial when there are limited
      pharmacological treatments and medical technologies available to treat infectious
      diseases. The appreciation of this could have implications for nurses working in 
      current global conflicts.
CI  - (c) 2013 John Wiley & Sons Ltd.
FAU - Brooks, Jane
AU  - Brooks J
AD  - School of Nursing, Midwifery and Social Work, Manchester University, UK;
      Director, UK Centre for the History of Nursing and Midwifery, Manchester, UK.
LA  - eng
PT  - Journal Article
DEP - 20131121
PL  - England
TA  - J Adv Nurs
JT  - Journal of advanced nursing
JID - 7609811
SB  - IM
SB  - N
OTO - NOTNLM
OT  - compassionate care
OT  - history of nursing work
OT  - nursing in the Second World War
OT  - typhus
OT  - wartime nursing practices
EDAT- 2013/11/22 06:00
MHDA- 2013/11/22 06:00
CRDT- 2013/11/22 06:00
PHST- 2013/10/09 [accepted]
PHST- 2013/11/21 [aheadofprint]
AID - 10.1111/jan.12314 [doi]
PST - ppublish
SO  - J Adv Nurs. 2014 Jul;70(7):1510-9. doi: 10.1111/jan.12314. Epub 2013 Nov 21.

PMID- 24249027
OWN - NLM
STAT- MEDLINE
DA  - 20140113
DCOM- 20140602
IS  - 1758-1133 (Electronic)
IS  - 0049-4755 (Linking)
VI  - 44
IP  - 1
DP  - 2014 Jan
TI  - Scrub typhus and malaria co-infection causing severe sepsis.
PG  - 43-5
LID - 10.1177/0049475513512640 [doi]
AB  - We report a case of dual infection of scrub typhus and malaria in a 48-year-old
      woman.
FAU - Mahajan, Sanjay K
AU  - Mahajan SK
AD  - Assistant Professor, Department of Medicine, IG Medical College, Shimla (HP),
      India.
FAU - Kaushik, Madan
AU  - Kaushik M
FAU - Raina, Rajiv
AU  - Raina R
FAU - Thakur, Preyander
AU  - Thakur P
LA  - eng
PT  - Case Reports
PT  - Journal Article
DEP - 20131118
PL  - England
TA  - Trop Doct
JT  - Tropical doctor
JID - 1301706
RN  - 0 (Anti-Bacterial Agents)
RN  - 0 (Immunoglobulin M)
RN  - 83905-01-5 (Azithromycin)
RN  - 886U3H6UFF (Chloroquine)
RN  - N12000U13O (Doxycycline)
RN  - X4W3ENH1CV (Norepinephrine)
SB  - IM
MH  - Animals
MH  - Anti-Bacterial Agents/therapeutic use
MH  - Azithromycin/therapeutic use
MH  - Chloroquine/therapeutic use
MH  - Coinfection/*complications
MH  - Doxycycline/therapeutic use
MH  - Enzyme-Linked Immunosorbent Assay
MH  - Female
MH  - Fever/etiology
MH  - Humans
MH  - Immunoglobulin M/blood
MH  - Malaria/*complications/drug therapy
MH  - Middle Aged
MH  - Norepinephrine/therapeutic use
MH  - Orientia tsutsugamushi/isolation & purification
MH  - Plasmodium vivax/isolation & purification
MH  - Scrub Typhus/*complications/drug therapy
MH  - Sepsis/drug therapy/*etiology
MH  - Severity of Illness Index
MH  - Treatment Outcome
OTO - NOTNLM
OT  - Malaria
OT  - scrub typhus
EDAT- 2013/11/20 06:00
MHDA- 2014/06/03 06:00
CRDT- 2013/11/20 06:00
PHST- 2013/11/18 [aheadofprint]
AID - 0049475513512640 [pii]
AID - 10.1177/0049475513512640 [doi]
PST - ppublish
SO  - Trop Doct. 2014 Jan;44(1):43-5. doi: 10.1177/0049475513512640. Epub 2013 Nov 18.

PMID- 24235852
OWN - NLM
STAT- PubMed-not-MEDLINE
DA  - 20131115
DCOM- 20131115
LR  - 20140124
IS  - 1179-1594 (Electronic)
IS  - 1179-1594 (Linking)
VI  - 6
DP  - 2013
TI  - Clinical indicators for severe prognosis of scrub typhus.
PG  - 43-9
LID - 10.2147/RMHP.S52470 [doi]
AB  - BACKGROUND: The study explored clinical risk characteristics that may be used to 
      forecast scrub typhus severity under routine clinical practices. METHODS:
      Retrospective data were collected from patients registered at two
      university-affiliated tertiary care hospitals in the north of Thailand, from 2004
      to 2010. Key information was retrieved from in-patient records, out patient
      cards, laboratory reports and registers. Patients were classified into three
      severity groups: nonsevere, severe (those with at least one organ involvement),
      and deceased. Prognostic characteristics for scrub typhus severity were analyzed 
      by a multivariable ordinal continuation ratio regression. RESULTS: A total of 526
      patients were classified into nonsevere (n = 357), severe (n = 100), and deceased
      (n = 69). The significant multivariable prognostic characteristics for scrub
      typhus severity were increased body temperature (odds ratio [OR] = 0.58, 95%
      confidence interval [CI] = 0.45-0.74, P < 0.001), increased pulse rate (OR =
      1.03, 95% CI = 1.01-1.05, P < 0.001), presence of crepitation (OR = 3.25, 95% CI 
      = 1.52-6.96, P = 0.001), increased percentage of lymphocytes (OR = 0.97, 95% CI =
      0.95-0.98, P = 0.001), increased aspartate aminotransferase (every 10 IU/L) (OR =
      1.04, 95% CI = 1.02-1.06, P < 0.001), increased serum albumin (OR = 0.47, 95% CI 
      = 0.27-0.80, P = 0.001), increased serum creatinine (OR = 1.83, 95% CI =
      1.50-2.24, P < 0.001), and increased levels of positive urine albumin (OR = 1.43,
      95% CI = 1.17-1.75, P < 0.001). CONCLUSION: Patients suspicious of scrub typhus
      with low body temperature, rapid pulse rate, presence of crepitation, low
      percentage of lymphocyte, low serum albumin, elevated aspartate aminotransferase,
      elevated serum creatinine, and positive urine albumin should be monitored closely
      for severity progression.
FAU - Sriwongpan, Pamornsri
AU  - Sriwongpan P
AD  - Clinical Epidemiology Program, Faculty of Medicine, Chiang Mai University, Chiang
      Mai, Thailand ; Department of Social Medicine, Chiang Rai Prachanukroh Hospital, 
      Chiang Rai, Thailand.
FAU - Krittigamas, Pornsuda
AU  - Krittigamas P
FAU - Kantipong, Pacharee
AU  - Kantipong P
FAU - Kunyanone, Naowarat
AU  - Kunyanone N
FAU - Patumanond, Jayanton
AU  - Patumanond J
FAU - Namwongprom, Sirianong
AU  - Namwongprom S
LA  - eng
PT  - Journal Article
DEP - 20131011
PL  - England
TA  - Risk Manag Healthc Policy
JT  - Risk management and healthcare policy
JID - 101566264
PMC - PMC3826289
OID - NLM: PMC3826289
OTO - NOTNLM
OT  - complications
OT  - rickettsial infection
OT  - risk factors
OT  - severe scrub typhus
EDAT- 2013/11/16 06:00
MHDA- 2013/11/16 06:01
CRDT- 2013/11/16 06:00
PHST- 2013 [ecollection]
PHST- 2013/10/11 [epublish]
AID - 10.2147/RMHP.S52470 [doi]
AID - rmhp-6-043 [pii]
PST - epublish
SO  - Risk Manag Healthc Policy. 2013 Oct 11;6:43-9. doi: 10.2147/RMHP.S52470.
      eCollection 2013.

PMID- 24226290
OWN - NLM
STAT- MEDLINE
DA  - 20140113
DCOM- 20140602
IS  - 1758-1133 (Electronic)
IS  - 0049-4755 (Linking)
VI  - 44
IP  - 1
DP  - 2014 Jan
TI  - Central nervous system involvement in scrub typhus.
PG  - 36-7
LID - 10.1177/0049475513512646 [doi]
AB  - Scrub typhus is an emerging infectious disease in India. Among its protean
      clinical manifestations, central nervous system involvement is common. In this
      prospective observational study, altered sensorium, headache, seizures and
      aseptic meningitis were found to be common central nervous system manifestations.
      Prompt treatment with doxycycline reduces morbidity and mortality.
FAU - Boorugu, Harikishan
AU  - Boorugu H
AD  - Assistant Professor, Department of Internal Medicine, Christian Medical College, 
      Vellore, India.
FAU - Chrispal, Anugrah
AU  - Chrispal A
FAU - Gopinath, K G
AU  - Gopinath KG
FAU - Chandy, Sara
AU  - Chandy S
FAU - Prakash, John Jude
AU  - Prakash JJ
FAU - Abraham, Asha Mary
AU  - Abraham AM
FAU - Abraham, O C
AU  - Abraham OC
FAU - Thomas, Kurien
AU  - Thomas K
LA  - eng
PT  - Journal Article
PT  - Observational Study
DEP - 20131112
PL  - England
TA  - Trop Doct
JT  - Tropical doctor
JID - 1301706
RN  - 0 (Immunoglobulin M)
RN  - N12000U13O (Doxycycline)
SB  - IM
MH  - Adult
MH  - Central Nervous System Diseases/cerebrospinal fluid/epidemiology/*microbiology
MH  - Cerebrospinal Fluid
MH  - Communicable Diseases, Emerging/epidemiology
MH  - Doxycycline/*therapeutic use
MH  - Female
MH  - Fever of Unknown Origin/complications/drug therapy
MH  - Headache/etiology
MH  - Humans
MH  - Immunoglobulin M
MH  - India/epidemiology
MH  - Male
MH  - Meningitis, Aseptic/cerebrospinal fluid
MH  - Orientia tsutsugamushi/immunology/*isolation & purification
MH  - Prevalence
MH  - Prospective Studies
MH  - Scrub Typhus/cerebrospinal fluid/*diagnosis/*drug therapy/epidemiology
MH  - Treatment Outcome
OTO - NOTNLM
OT  - Aseptic meningitis
OT  - central nervous system
OT  - scrub typhus
EDAT- 2013/11/15 06:00
MHDA- 2014/06/03 06:00
CRDT- 2013/11/15 06:00
PHST- 2013/11/12 [aheadofprint]
AID - 0049475513512646 [pii]
AID - 10.1177/0049475513512646 [doi]
PST - ppublish
SO  - Trop Doct. 2014 Jan;44(1):36-7. doi: 10.1177/0049475513512646. Epub 2013 Nov 12.

PMID- 24166036
OWN - NLM
STAT- MEDLINE
DA  - 20131205
DCOM- 20140226
IS  - 1476-1645 (Electronic)
IS  - 0002-9637 (Linking)
VI  - 89
IP  - 6
DP  - 2013 Dec
TI  - Scrub typhus meningitis or meningoencephalitis.
PG  - 1206-11
LID - 10.4269/ajtmh.13-0224 [doi]
AB  - Orientia tsutsugamushi induces vasculitis leading to symptoms of systemic organ
      invasion including meningitis and meningoencephalitis. We conducted a
      retrospective case-control study of scrub typhus patients to investigate the
      clinical and laboratory features of patients with scrub typhus meningitis or
      meningoencephalitis, and the therapeutic outcomes, and to determine the predictor
      factors. Cases were 22 patients with scrub typhus meningitis or
      meningoencephalitis, and controls were 303 patients without meningitis or
      meningoencephalitis. Multivariate analysis showed that the presence of
      pneumonitis was associated with the occurrence of scrub typhus meningitis and
      meningoencephalitis (odds ratio [OR] 8.9; P < 0.001; confidence interval [CI]
      2.9-27.2). Although appropriate antimicrobials such as doxycycline agents were
      administered at an early stage, meningitis or meningoencephalitis still occurred 
      in some cases. Physicians should be aware that meningitis or meningoencephalitis 
      may develop during appropriate drug therapy such as doxycycline. Close
      observation and great care are essential for patients with risk factors,
      particularly pneumonitis.
FAU - Kim, Dong-Min
AU  - Kim DM
AD  - Departments of Internal Medicine, Neurosurgery, Orthopedic Surgery, and
      Preventive Medicine, School of Medicine, Chosun University, Gwangj, Republic of
      Korea; College of Pharmacy, Institute of Bioequivalence and Bridging Study,
      Gwangj, Republic of Korea.
FAU - Chung, Jong-Hoon
AU  - Chung JH
FAU - Yun, Na-Ra
AU  - Yun NR
FAU - Kim, Seok Won
AU  - Kim SW
FAU - Lee, Jun-Young
AU  - Lee JY
FAU - Han, Mi Ah
AU  - Han MA
FAU - Lee, Yong-Bok
AU  - Lee YB
LA  - eng
PT  - Journal Article
PT  - Research Support, Non-U.S. Gov't
DEP - 20131028
PL  - United States
TA  - Am J Trop Med Hyg
JT  - The American journal of tropical medicine and hygiene
JID - 0370507
RN  - 0 (Anti-Bacterial Agents)
RN  - N12000U13O (Doxycycline)
SB  - AIM
SB  - IM
MH  - Adolescent
MH  - Adult
MH  - Aged
MH  - Aged, 80 and over
MH  - Anti-Bacterial Agents/*therapeutic use
MH  - Case-Control Studies
MH  - Doxycycline/*therapeutic use
MH  - Female
MH  - Humans
MH  - Male
MH  - Meningitis/drug therapy/*etiology
MH  - Meningoencephalitis/drug therapy/*etiology
MH  - Middle Aged
MH  - Multivariate Analysis
MH  - Orientia tsutsugamushi/classification/genetics/isolation & purification
MH  - Pneumonia/complications
MH  - Retrospective Studies
MH  - Risk Factors
MH  - Scrub Typhus/*complications/diagnosis/drug therapy
MH  - Treatment Outcome
MH  - Vasculitis/complications/drug therapy
MH  - Young Adult
PMC - PMC3854902
OID - NLM: PMC3854902 [Available on 12/04/14]
EDAT- 2013/10/30 06:00
MHDA- 2014/02/27 06:00
CRDT- 2013/10/30 06:00
PMCR- 2014/12/04 00:00
PHST- 2013/10/28 [aheadofprint]
AID - ajtmh.13-0224 [pii]
AID - 10.4269/ajtmh.13-0224 [doi]
PST - ppublish
SO  - Am J Trop Med Hyg. 2013 Dec;89(6):1206-11. doi: 10.4269/ajtmh.13-0224. Epub 2013 
      Oct 28.

PMID- 24159549
OWN - NLM
STAT- PubMed-not-MEDLINE
DA  - 20131025
DCOM- 20131025
LR  - 20131028
IS  - 2210-9099 (Print)
IS  - 2210-9099 (Linking)
VI  - 4
IP  - 3
DP  - 2013 Jun
TI  - Trends in the incidence of scrub typhus: the fastest growing vector-borne disease
      in Korea.
PG  - 166-9
LID - 10.1016/j.phrp.2013.04.007 [doi]
AB  - Scrub typhus, also called tsutsugamushi disease, is classified as a Group 3
      disease in Korea according to the National Notifiable Diseases Surveillance
      Systems. It is an infectious disease transmitted to humans through the bite of
      mites that are infected with an intracellular parasite called Orientia
      tsutsugamushi (Family: Rickettsiaceae). This study aims to identify the
      demographic characteristics of the infected cases according to profession,
      region, gender, and onset period and provide a basic data for prevention and
      control of the disease in the infected patients. Between 2001 and 2010, 16,741
      men (36.3%) and 29,373 women (63.7%) were reported to have been infected with
      scrub typhus, with men being 1.6 times less infected than women. When classified 
      according to age, it was found that 4421 persons (9.6%) were under 40 years of
      age; 6601 (13.1%) in their 40s; 9714 (21.1%) in their 50s; 13,067 (28.3%) in 60s;
      10,128 (22.0%) in their 70s; and 2723 (5.9%) aged 80 or more. The elderly (60
      years or older) represented more than half of the infected cases. When the
      infections were classified according to region, it was found that the county
      residents had the major share of infection, with a total of 1583 infected cases
      (59.85).
FAU - Jeong, Mi Ae
AU  - Jeong MA
AD  - Department of Health, School of Public Health and Welfare, Sahmyook University,
      Seoul, Korea.
FAU - Youn, Seung-Ki
AU  - Youn SK
FAU - Kim, Young-Kwon
AU  - Kim YK
FAU - Lee, Hyungmin
AU  - Lee H
FAU - Kim, Sun-Ja
AU  - Kim SJ
FAU - Sohn, Aeree
AU  - Sohn A
LA  - eng
PT  - Journal Article
DEP - 20130430
PL  - Korea (South)
TA  - Osong Public Health Res Perspect
JT  - Osong public health and research perspectives
JID - 101563309
PMC - PMC3787531
OID - NLM: PMC3787531
OTO - NOTNLM
OT  - Korea
OT  - scrub typhus
OT  - tsutsugamushi disease
EDAT- 2013/10/26 06:00
MHDA- 2013/10/26 06:01
CRDT- 2013/10/26 06:00
PHST- 2013/02/12 [received]
PHST- 2013/03/25 [revised]
PHST- 2013/04/05 [accepted]
PHST- 2013/04/30 [epublish]
AID - 10.1016/j.phrp.2013.04.007 [doi]
AID - S2210-9099(13)00042-8 [pii]
PST - ppublish
SO  - Osong Public Health Res Perspect. 2013 Jun;4(3):166-9. doi:
      10.1016/j.phrp.2013.04.007. Epub 2013 Apr 30.

PMID- 24159528
OWN - NLM
STAT- PubMed-not-MEDLINE
DA  - 20131025
DCOM- 20131025
LR  - 20131028
IS  - 2210-9099 (Print)
IS  - 2210-9099 (Linking)
VI  - 4
IP  - 1
DP  - 2013 Feb
TI  - Are there spatial and temporal correlations in the incidence distribution of
      scrub typhus in Korea?
PG  - 39-44
LID - 10.1016/j.phrp.2013.01.002 [doi]
AB  - OBJECTIVES: A hierarchical generalized linear model (HGLM) was applied to
      estimate the transmission pattern of scrub typhus from 2001 to 2011 in the
      Republic of Korea, based on spatial and temporal correlation. METHODS: Based on
      the descriptive statistics of scrub typhus incidence from 2001 to 2011 reported
      to the Korean Centers for Disease Control and Prevention, the spatial and
      temporal correlations were estimated by HGLM. Incidences according to age, sex,
      and year were also estimated by the best-fit model out of nine HGLMs. A disease
      map was drawn to view the annual regional spread of the disease. RESULTS: The
      total number of scrub typhus cases reported from 2001 to 2011 was 51,136: male,
      18,628 (36.4%); female, 32,508 (63.6%). The best-fit model selected was a
      combination of the spatial model (Markov random-field model) and temporal model
      (first order autoregressive model) of scrub typhus transmission. The peak
      incidence was 28.80 per 100,000 persons in early October and the peak incidence
      was 40.17 per 100,000 persons in those aged 63.3 years old by the best-fit HGLM. 
      The disease map showed the spread of disease from the southern central area to a 
      nationwide area, excepting Gangwon-do (province), Gyeongsangbuk-do (province),
      and Seoul. CONCLUSION: In the transmission of scrub typhus in Korea, there was a 
      correlation to the incidence of adjacent areas, as well as that of the previous
      year. According to the disease map, we are unlikely to see any decrease in the
      incidence in the near future, unless ongoing aggressive measures to prevent the
      exposure to the vector, chigger mites, in rural areas, are put into place.
FAU - Noh, Maengseok
AU  - Noh M
AD  - Department of Statistics, Pukyong National University, Busan, Korea .
FAU - Lee, Youngjo
AU  - Lee Y
FAU - Chu, Chaeshin
AU  - Chu C
FAU - Gwack, Jin
AU  - Gwack J
FAU - Youn, Seung-Ki
AU  - Youn SK
FAU - Huh, Sun
AU  - Huh S
LA  - eng
PT  - Journal Article
PL  - Korea (South)
TA  - Osong Public Health Res Perspect
JT  - Osong public health and research perspectives
JID - 101563309
PMC - PMC3747676
OID - NLM: PMC3747676
OTO - NOTNLM
OT  - Korea
OT  - Orientia tsutsugamushi
OT  - aged
OT  - epidemiology
OT  - female
OT  - incidence
OT  - linear models
OT  - scrub typhus
EDAT- 2013/10/26 06:00
MHDA- 2013/10/26 06:01
CRDT- 2013/10/26 06:00
PHST- 2012/12/21 [received]
AID - 10.1016/j.phrp.2013.01.002 [doi]
AID - phrp-4-1-39 [pii]
PST - ppublish
SO  - Osong Public Health Res Perspect. 2013 Feb;4(1):39-44. doi:
      10.1016/j.phrp.2013.01.002.

PMID- 24159523
OWN - NLM
STAT- PubMed-not-MEDLINE
DA  - 20131025
DCOM- 20131025
LR  - 20131028
IS  - 2210-9099 (Print)
IS  - 2210-9099 (Linking)
VI  - 4
IP  - 1
DP  - 2013 Feb
TI  - Spatial distribution analysis of scrub typhus in Korea.
PG  - 4-15
LID - 10.1016/j.phrp.2012.12.007 [doi]
AB  - OBJECTIVE: This study analyzes the spatial distribution of scrub typhus in Korea.
      METHODS: A spatial distribution of Orientia tsutsugamushi occurrence using a
      geographic information system (GIS) is presented, and analyzed by means of
      spatial clustering and correlations. RESULTS: The provinces of Gangwon-do and
      Gyeongsangbuk-do show a low incidence throughout the year. Some districts have
      almost identical environmental conditions of scrub typhus incidence. The land use
      change of districts does not directly affect the incidence rate. CONCLUSION: GIS 
      analysis shows the spatial characteristics of scrub typhus. This research can be 
      used to construct a spatial-temporal model to understand the epidemic
      tsutsugamushi.
FAU - Jin, Hong Sung
AU  - Jin HS
AD  - Department of Mathematics, Chonnam National University, Gwangju, Korea .
FAU - Chu, Chaeshin
AU  - Chu C
FAU - Han, Dong Yeob
AU  - Han DY
LA  - eng
PT  - Journal Article
PL  - Korea (South)
TA  - Osong Public Health Res Perspect
JT  - Osong public health and research perspectives
JID - 101563309
PMC - PMC3747683
OID - NLM: PMC3747683
OTO - NOTNLM
OT  - GIS
OT  - Korea
OT  - land category
OT  - scrub typhus
OT  - spatial analysis
EDAT- 2013/10/26 06:00
MHDA- 2013/10/26 06:01
CRDT- 2013/10/26 06:00
PHST- 2012/12/16 [received]
PHST- 2012/12/20 [revised]
PHST- 2012/12/21 [accepted]
AID - 10.1016/j.phrp.2012.12.007 [doi]
AID - phrp-4-1-4 [pii]
PST - ppublish
SO  - Osong Public Health Res Perspect. 2013 Feb;4(1):4-15. doi:
      10.1016/j.phrp.2012.12.007.

PMID- 24149283
OWN - NLM
STAT- In-Process
DA  - 20140526
IS  - 1460-2393 (Electronic)
IS  - 1460-2393 (Linking)
VI  - 107
IP  - 6
DP  - 2014 Jun
TI  - Scrub typhus after a trip to India.
PG  - 483
LID - 10.1093/qjmed/hct213 [doi]
FAU - Henry, J
AU  - Henry J
AD  - The Department of Cardiology, Hillingdon Hospital, Pield Heath Road, Uxbridge,
      Middlesex UB8 3NN, UK.email: simon.dubrey@thh.nhs.uk.
FAU - Beckwith, H
AU  - Beckwith H
AD  - The Department of Cardiology, Hillingdon Hospital, Pield Heath Road, Uxbridge,
      Middlesex UB8 3NN, UK.email: simon.dubrey@thh.nhs.uk.
FAU - Dubrey, S
AU  - Dubrey S
AD  - The Department of Cardiology, Hillingdon Hospital, Pield Heath Road, Uxbridge,
      Middlesex UB8 3NN, UK.email: simon.dubrey@thh.nhs.uk.
LA  - eng
PT  - Journal Article
DEP - 20131022
PL  - England
TA  - QJM
JT  - QJM : monthly journal of the Association of Physicians
JID - 9438285
SB  - IM
EDAT- 2013/10/24 06:00
MHDA- 2013/10/24 06:00
CRDT- 2013/10/24 06:00
PHST- 2013/10/22 [aheadofprint]
AID - hct213 [pii]
AID - 10.1093/qjmed/hct213 [doi]
PST - ppublish
SO  - QJM. 2014 Jun;107(6):483. doi: 10.1093/qjmed/hct213. Epub 2013 Oct 22.

PMID- 24147043
OWN - NLM
STAT- MEDLINE
DA  - 20131022
DCOM- 20140605
IS  - 1932-6203 (Electronic)
IS  - 1932-6203 (Linking)
VI  - 8
IP  - 10
DP  - 2013
TI  - High seroprevalence of Mycoplasma pneumoniae IgM in acute Q fever by
      enzyme-linked immunosorbent assay (ELISA).
PG  - e77640
LID - 10.1371/journal.pone.0077640 [doi]
AB  - Q fever is serologically cross-reactive with other intracellular microorganisms. 
      However, studies of the serological status of Mycoplasma pneumoniae and
      Chlamydophila pneumoniae during Q fever are rare. We conducted a retrospective
      serological study of M. pneumoniae and C. pneumoniae by enzyme-linked
      immunosorbent assay (ELISA), a method widely used in clinical practice, in 102
      cases of acute Q fever, 39 cases of scrub typhus, and 14 cases of murine typhus. 
      The seropositive (57.8%, 7.7%, and 0%, p<0.001) and seroconversion rates (50.6%, 
      8.8%, and 0%, p<0.001) of M. pneumoniae IgM, but not M. pneumoniae IgG and C.
      pneumoniae IgG/IgM, in acute Q fever were significantly higher than in scrub
      typhus and murine typhus. Another ELISA kit also revealed a high seropositivity
      (49.5%) and seroconversion rate (33.3%) of M. pneumoniae IgM in acute Q fever.
      The temporal and age distributions of patients with positive M. pneumoniae IgM
      were not typical of M. pneumoniae pneumonia. Comparing acute Q fever patients who
      were positive for M. pneumoniae IgM (59 cases) with those who were negative (43
      cases), the demographic characteristics and underlying diseases were not
      different. In addition, the clinical manifestations associated with atypical
      pneumonia, including headache (71.2% vs. 81.4%, p=0.255), sore throat (8.5% vs.
      16.3%, p=0.351), cough (35.6% vs. 23.3%, p=0.199), and chest x-ray suggesting
      pneumonia (19.3% vs. 9.5%, p=0.258), were unchanged between the two groups.
      Clinicians should be aware of the high seroprevalence of M. pneumoniae IgM in
      acute Q fever, particularly with ELISA kits, which can lead to misdiagnosis,
      overestimations of the prevalence of M. pneumoniae pneumonia, and
      underestimations of the true prevalence of Q fever pneumonia.
FAU - Lai, Chung-Hsu
AU  - Lai CH
AD  - Graduate Institute of Medicine, College of Medicine, Kaohsiung Medical
      University, Kaohsiung City, Taiwan ; Division of Infectious Diseases, Department 
      of Internal Medicine, E-Da Hospital/I-Shou University, Kaohsiung City, Taiwan ;
      Division of Infection Control Laboratory, E-Da Hospital/I-Shou University,
      Kaohsiung City, Taiwan.
FAU - Chang, Lin-Li
AU  - Chang LL
FAU - Lin, Jiun-Nong
AU  - Lin JN
FAU - Chen, Wei-Fang
AU  - Chen WF
FAU - Kuo, Li-Li
AU  - Kuo LL
FAU - Lin, Hsi-Hsun
AU  - Lin HH
FAU - Chen, Yen-Hsu
AU  - Chen YH
LA  - eng
PT  - Journal Article
PT  - Research Support, Non-U.S. Gov't
DEP - 20131017
PL  - United States
TA  - PLoS One
JT  - PloS one
JID - 101285081
RN  - 0 (Immunoglobulin G)
RN  - 0 (Immunoglobulin M)
SB  - IM
MH  - Animals
MH  - Chlamydial Pneumonia/immunology/microbiology
MH  - Enzyme-Linked Immunosorbent Assay/*methods
MH  - Immunoglobulin G/metabolism
MH  - Immunoglobulin M/*metabolism
MH  - Mice
MH  - Mycoplasma pneumoniae/*immunology/*pathogenicity
MH  - Orientia tsutsugamushi/pathogenicity
MH  - Q Fever/*immunology/microbiology
MH  - Scrub Typhus/immunology/microbiology
MH  - Typhus, Epidemic Louse-Borne/immunology/metabolism
PMC - PMC3798658
OID - NLM: PMC3798658
EDAT- 2013/10/23 06:00
MHDA- 2014/06/06 06:00
CRDT- 2013/10/23 06:00
PHST- 2013 [ecollection]
PHST- 2013/06/06 [received]
PHST- 2013/09/13 [accepted]
PHST- 2013/10/17 [epublish]
AID - 10.1371/journal.pone.0077640 [doi]
AID - PONE-D-13-23474 [pii]
PST - epublish
SO  - PLoS One. 2013 Oct 17;8(10):e77640. doi: 10.1371/journal.pone.0077640.
      eCollection 2013.

PMID- 24146844
OWN - NLM
STAT- MEDLINE
DA  - 20131022
DCOM- 20140814
IS  - 1932-6203 (Electronic)
IS  - 1932-6203 (Linking)
VI  - 8
IP  - 10
DP  - 2013
TI  - Discovery of a protective Rickettsia prowazekii antigen recognized by CD8+ T
      cells, RP884, using an in vivo screening platform.
PG  - e76253
LID - 10.1371/journal.pone.0076253 [doi]
AB  - Rickettsia prowazekii has been tested for biological warfare due to the high
      mortality that it produces after aerosol transmission of very low numbers of
      rickettsiae. Epidemic typhus, the infection caused by these obligately
      intracellular bacteria, continues to be a threat because it is difficult to
      diagnose due to initial non-specific symptoms and the lack of commercial
      diagnostic tests that are sensitive and specific during the initial clinical
      presentation. A vaccine to prevent epidemic typhus would constitute an effective 
      deterrent to the weaponization of R. prowazekii; however, an effective and safe
      vaccine is not currently available. Due to the cytoplasmic niche of Rickettsia,
      CD8(+) T-cells are critical effectors of immunity; however, the identification of
      antigens recognized by these cells has not been systematically addressed. To help
      close this gap, we designed an antigen discovery strategy that uses cell-based
      vaccination with antigen presenting cells expressing microbe's proteins targeted 
      to the MHC class I presentation pathway. We report the use of this method to
      discover a protective T-cell rickettsial antigen, RP884, among a test subset of
      rickettsial proteins.
FAU - Gazi, Michal
AU  - Gazi M
AD  - Department of Pathology, University of Texas Medical Branch, Galveston, Texas,
      United States of America.
FAU - Caro-Gomez, Erika
AU  - Caro-Gomez E
FAU - Goez, Yenny
AU  - Goez Y
FAU - Cespedes, Maria A
AU  - Cespedes MA
FAU - Hidalgo, Marylin
AU  - Hidalgo M
FAU - Correa, Paula
AU  - Correa P
FAU - Valbuena, Gustavo
AU  - Valbuena G
LA  - eng
GR  - 5U54AI057156-09/AI/NIAID NIH HHS/United States
PT  - Journal Article
PT  - Research Support, N.I.H., Extramural
DEP - 20131016
PL  - United States
TA  - PLoS One
JT  - PloS one
JID - 101285081
RN  - 0 (Antigens, Bacterial)
RN  - 0 (Bacterial Proteins)
RN  - 0 (Rickettsial Vaccines)
SB  - IM
MH  - Animals
MH  - Antigen-Presenting Cells/immunology
MH  - Antigens, Bacterial/*immunology
MH  - Bacterial Proteins/metabolism
MH  - CD8-Positive T-Lymphocytes/*immunology/microbiology
MH  - Computational Biology
MH  - Gene Expression Regulation, Bacterial
MH  - Genes, Bacterial/genetics
MH  - Genetic Vectors/metabolism
MH  - Mice
MH  - Reproducibility of Results
MH  - Rickettsia prowazekii/genetics/*immunology
MH  - Rickettsial Vaccines/immunology
MH  - Typhus, Epidemic Louse-Borne/*immunology/microbiology/*prevention & control
PMC - PMC3797808
OID - NLM: PMC3797808
EDAT- 2013/10/23 06:00
MHDA- 2014/08/15 06:00
CRDT- 2013/10/23 06:00
PHST- 2013 [ecollection]
PHST- 2013/05/08 [received]
PHST- 2013/08/22 [accepted]
PHST- 2013/10/16 [epublish]
AID - 10.1371/journal.pone.0076253 [doi]
AID - PONE-D-13-19349 [pii]
PST - epublish
SO  - PLoS One. 2013 Oct 16;8(10):e76253. doi: 10.1371/journal.pone.0076253.
      eCollection 2013.

PMID- 24133327
OWN - NLM
STAT- PubMed-not-MEDLINE
DA  - 20131017
DCOM- 20131017
LR  - 20131021
IS  - 0972-5229 (Print)
IS  - 0972-5229 (Linking)
VI  - 17
IP  - 4
DP  - 2013 Jul
TI  - Clinical profile of acute kidney injury in a pediatric intensive care unit from
      Southern India: A prospective observational study.
PG  - 207-13
LID - 10.4103/0972-5229.118412 [doi]
AB  - BACKGROUND: Although the term acute renal failure was replaced by acute kidney
      injury (AKI) recently, there is a paucity of data on the incidence and profile of
      AKI in critically ill children from the developing world. OBJECTIVES: The
      objective of this study is to determine the incidence, etiology, short term
      outcome and predictors of fatality in critically ill children admitted to the
      pediatric intensive care unit (PICU) with AKI, aged 1 month to 13 years.
      MATERIALS AND METHODS: In this prospective observational study, from June 2010 to
      March 2011, 215 children admitted to the PICU were screened for AKI, defined
      according to the AKI Network criteria. The patients with AKI were followed-up
      until discharge/death. Their clinical and biochemical data were recorded.
      RESULTS: The incidence of AKI among 215 patients screened was 54 (25.1%). The
      common etiologies were infections, [34 (62.9%)], acute glomerulonephritis (7.6%),
      snake envenomation (5.7%), hemolytic uremic syndrome (3.8%) and congestive
      cardiac failures (3.8%). Among infections, pneumonia and septicemia constituted
      26.5% each, meningoencephalitis accounted for 23.5%, and dengue, scrub typhus,
      tuberculosis and malaria constituted 9.3% of children with AKI. 27.8% of patients
      required dialysis. Overall mortality was 46.3%. On logistic regression analysis, 
      requirement of mechanical ventilation was an independent predictor of fatality in
      AKI. CONCLUSIONS: Besides the high incidence of AKI in critically ill-children
      admitted to the PICU (25.1%), the condition was associated with adverse outcomes,
      including high mortality (46.3%) and need for dialysis (27.8%). Infections
      dominated the etiological profile. Requirement of mechanical ventilation
      predicted an adverse outcome in our patient population.
FAU - Krishnamurthy, Sriram
AU  - Krishnamurthy S
AD  - Department of Pediatrics, Jawaharlal Institute of Postgraduate Medical Education 
      and Research, Pondicherry, India.
FAU - Narayanan, Parameswaran
AU  - Narayanan P
FAU - Prabha, Sivaprakasam
AU  - Prabha S
FAU - Mondal, Nivedita
AU  - Mondal N
FAU - Mahadevan, Subramanian
AU  - Mahadevan S
FAU - Biswal, Niranjan
AU  - Biswal N
FAU - Srinivasan, Sadagopan
AU  - Srinivasan S
LA  - eng
PT  - Journal Article
PL  - India
TA  - Indian J Crit Care Med
JT  - Indian journal of critical care medicine : peer-reviewed, official publication of
      Indian Society of Critical Care Medicine
JID - 101208863
PMC - PMC3796898
OID - NLM: PMC3796898
OTO - NOTNLM
OT  - Acute kidney injury
OT  - critically ill-children
OT  - pediatric intensive care unit
EDAT- 2013/10/18 06:00
MHDA- 2013/10/18 06:01
CRDT- 2013/10/18 06:00
AID - 10.4103/0972-5229.118412 [doi]
AID - IJCCM-17-207 [pii]
PST - ppublish
SO  - Indian J Crit Care Med. 2013 Jul;17(4):207-13. doi: 10.4103/0972-5229.118412.

PMID- 24107204
OWN - NLM
STAT- In-Process
DA  - 20131111
IS  - 1557-7759 (Electronic)
IS  - 1530-3667 (Linking)
VI  - 13
IP  - 11
DP  - 2013 Nov
TI  - Molecular phylogenetic analysis of Orientia tsutsugamushi based on the groES and 
      groEL genes.
PG  - 825-9
LID - 10.1089/vbz.2012.1155 [doi]
AB  - DNA sequences encoding the GroES and GroEL proteins of Orientia tsutsugamushi
      were amplified by the PCR and sequenced. Pairwise alignment of full-length groES 
      and groEL gene sequences indicated high sequence similarity (90.4-100% and
      90.3-100%) in O. tsutsugamushi, suggesting that these genes are good candidates
      for the molecular diagnosis and phylogenetic analysis of scrub typhus.
      Comparisons of the 56-kD type-specific antigen (TSA) protein gene and the groES
      and groEL genes showed that genotypes based on the 56-kD TSA gene were not
      related to a cluster containing the groES and groEL genes in a dendrogram,
      suggesting that a gene rearrangement may be associated with homologous
      recombination in mites.
FAU - Arai, Satoru
AU  - Arai S
AD  - 1 Infectious Disease Surveillance Center, National Institute of Infectious
      Diseases , Tokyo, Japan .
FAU - Tabara, Kenji
AU  - Tabara K
FAU - Yamamoto, Norishige
AU  - Yamamoto N
FAU - Fujita, Hiromi
AU  - Fujita H
FAU - Itagaki, Asao
AU  - Itagaki A
FAU - Kon, Marina
AU  - Kon M
FAU - Satoh, Hiroshi
AU  - Satoh H
FAU - Araki, Kazuko
AU  - Araki K
FAU - Tanaka-Taya, Keiko
AU  - Tanaka-Taya K
FAU - Takada, Nobuhiro
AU  - Takada N
FAU - Yoshikawa, Yasuhiro
AU  - Yoshikawa Y
FAU - Ishihara, Chiaki
AU  - Ishihara C
FAU - Okabe, Nobuhiko
AU  - Okabe N
FAU - Oishi, Kazunori
AU  - Oishi K
LA  - eng
PT  - Journal Article
PT  - Research Support, Non-U.S. Gov't
DEP - 20131009
PL  - United States
TA  - Vector Borne Zoonotic Dis
JT  - Vector borne and zoonotic diseases (Larchmont, N.Y.)
JID - 100965525
SB  - IM
PMC - PMC3822374
OID - NLM: PMC3822374 [Available on 11/01/14]
EDAT- 2013/10/11 06:00
MHDA- 2013/10/11 06:00
CRDT- 2013/10/11 06:00
PMCR- 2014/11/01 00:00
PHST- 2013/10/09 [aheadofprint]
AID - 10.1089/vbz.2012.1155 [doi]
PST - ppublish
SO  - Vector Borne Zoonotic Dis. 2013 Nov;13(11):825-9. doi: 10.1089/vbz.2012.1155.
      Epub 2013 Oct 9.

PMID- 24082615
OWN - NLM
STAT- PubMed-not-MEDLINE
DA  - 20131001
DCOM- 20131001
LR  - 20131017
IS  - 0972-5229 (Print)
IS  - 0972-5229 (Linking)
VI  - 17
IP  - 3
DP  - 2013 May
TI  - Elevated procalcitonin is associated with increased mortality in patients with
      scrub typhus infection needing intensive care admission.
PG  - 174-7
LID - 10.4103/0972-5229.117063 [doi]
AB  - CONTEXT: Procalcitonin is a biomarker of bacterial sepsis. It is unclear if scrub
      typhus, a rickettsial illness, is associated with elevated procalcitonin levels. 
      AIM: To assess if scrub typhus infection is associated with high procalcitonin
      levels and whether high levels portend a poorer prognosis. SETTING AND DESIGN:
      Retrospective study of patients with severe scrub typhus infection, admitted to
      the medical intensive care unit of a tertiary care university affiliated teaching
      hospital. MATERIALS AND METHODS: Eighty-four patients with severe scrub typhus
      infection that also had procalcitonin levels were assessed. STATISTICAL ANALYSIS:
      Relationship between procalcitonin and mortality explored using univariate and
      multivariate analyses. RESULTS: The mean (+/-standard deviation) age was 40.0 +/-
      15.5 years. Patients were symptomatic for 8.3 +/- 4.3 days prior to presentation.
      The median admission procalcitonin level was 4.0 (interquartile range 1.8 to 8.5)
      ng/ml; 59 (70.2%) patients had levels >2 ng/ml. Invasive mechanical ventilation
      was required in 65 patients; 20 patients died. On univariate analysis, admission 
      procalcitonin was associated with increased odds of death [odds ratio (OR) 1.09, 
      95% confidence interval (CI) 1.03 to 1.18]. On multivariate logistic regression
      analysis including procalcitonin and APACHE-II score, the APACHE-II score was
      significantly associated with mortality (OR 1.16, 95% CI 1.06 to 1.30, P = 0.004)
      while a trend was observed with procalcitonin (OR 1.05, 95%CI 1.01 to 1.13, P =
      0.09). The area under the receiver operating characteristic (ROC) curve, AUC, for
      mortality was 0.77 for procalcitonin and 0.78 for APACHE-II. CONCLUSIONS:
      Procalcitonin is elevated in severe scrub typhus infection and may be associated 
      with higher mortality.
FAU - Peter, John Victor
AU  - Peter JV
AD  - Medical Intensive Care Unit, Christian Medical College Hospital, Vellore, Tamil
      Nadu, India.
FAU - Karthik, Gunasekaran
AU  - Karthik G
FAU - Ramakrishna, Kartik
AU  - Ramakrishna K
FAU - Griffith, Mathew F
AU  - Griffith MF
FAU - Jude Prakash, John Antony
AU  - Jude Prakash JA
FAU - Job, Victoria
AU  - Job V
FAU - Chacko, Binila
AU  - Chacko B
FAU - Graham, Petra L
AU  - Graham PL
LA  - eng
PT  - Journal Article
PL  - India
TA  - Indian J Crit Care Med
JT  - Indian journal of critical care medicine : peer-reviewed, official publication of
      Indian Society of Critical Care Medicine
JID - 101208863
PMC - PMC3777372
OID - NLM: PMC3777372
OTO - NOTNLM
OT  - Biomarker
OT  - intensive care unit
OT  - outcome
OT  - procalcitonin
OT  - scrub typhus
EDAT- 2013/10/02 06:00
MHDA- 2013/10/02 06:01
CRDT- 2013/10/02 06:00
AID - 10.4103/0972-5229.117063 [doi]
AID - IJCCM-17-174 [pii]
PST - ppublish
SO  - Indian J Crit Care Med. 2013 May;17(3):174-7. doi: 10.4103/0972-5229.117063.

PMID- 24077705
OWN - NLM
STAT- MEDLINE
DA  - 20131119
DCOM- 20140623
IS  - 1098-5336 (Electronic)
IS  - 0099-2240 (Linking)
VI  - 79
IP  - 24
DP  - 2013 Dec
TI  - A novel Rickettsia species detected in Vole Ticks (Ixodes angustus) from Western 
      Canada.
PG  - 7583-9
LID - 10.1128/AEM.02286-13 [doi]
AB  - The genomic DNA of ixodid ticks from western Canada was tested by PCR for the
      presence of Rickettsia. No rickettsiae were detected in Ixodes sculptus, whereas 
      18% of the I. angustus and 42% of the Dermacentor andersoni organisms examined
      were PCR positive for Rickettsia. The rickettsiae from each tick species were
      characterized genetically using multiple genes. Rickettsiae within the D.
      andersoni organisms had sequences at four genes that matched those of R.
      peacockii. In contrast, the Rickettsia present within the larvae, nymphs, and
      adults of I. angustus had novel DNA sequences at four of the genes characterized 
      compared to the sequences available from GenBank for all recognized species of
      Rickettsia and all other putative species within the genus. Phylogenetic analyses
      of the sequence data revealed that the rickettsiae in I. angustus do not belong
      to the spotted fever, transitional, or typhus groups of rickettsiae but are most 
      closely related to "Candidatus Rickettsia kingi" and belong to a clade that also 
      includes R. canadensis, "Candidatus Rickettsia tarasevichiae," and "Candidatus
      Rickettsia monteiroi."
FAU - Anstead, Clare A
AU  - Anstead CA
AD  - Department of Biology, University of Saskatchewan, Saskatoon, Saskatchewan,
      Canada.
FAU - Chilton, Neil B
AU  - Chilton NB
LA  - eng
SI  - GENBANK/HF935068
SI  - GENBANK/HF935069
SI  - GENBANK/HF935070
SI  - GENBANK/HF935071
SI  - GENBANK/HF935072
SI  - GENBANK/HF935073
SI  - GENBANK/HF935074
SI  - GENBANK/HF935075
SI  - GENBANK/HF935076
SI  - GENBANK/HF935077
SI  - GENBANK/HF935078
SI  - GENBANK/HF935079
SI  - GENBANK/HF935080
SI  - GENBANK/HF935081
PT  - Journal Article
DEP - 20130927
PL  - United States
TA  - Appl Environ Microbiol
JT  - Applied and environmental microbiology
JID - 7605801
RN  - 0 (Bacterial Proteins)
RN  - 0 (DNA, Bacterial)
RN  - 0 (DNA, Ribosomal)
RN  - 0 (RNA, Ribosomal, 16S)
SB  - IM
MH  - Animals
MH  - Bacterial Proteins/genetics
MH  - Canada
MH  - Cluster Analysis
MH  - DNA, Bacterial/chemistry/genetics
MH  - DNA, Ribosomal/chemistry/genetics
MH  - Dermacentor/microbiology
MH  - Ixodes/*microbiology
MH  - Larva/microbiology
MH  - Molecular Sequence Data
MH  - Nymph/microbiology
MH  - Phylogeny
MH  - Polymerase Chain Reaction
MH  - RNA, Ribosomal, 16S/genetics
MH  - Rickettsia/*classification/genetics/*isolation & purification
MH  - Sequence Analysis, DNA
PMC - PMC3837795
OID - NLM: PMC3837795
EDAT- 2013/10/01 06:00
MHDA- 2014/06/24 06:00
CRDT- 2013/10/01 06:00
PHST- 2013/09/27 [aheadofprint]
AID - AEM.02286-13 [pii]
AID - 10.1128/AEM.02286-13 [doi]
PST - ppublish
SO  - Appl Environ Microbiol. 2013 Dec;79(24):7583-9. doi: 10.1128/AEM.02286-13. Epub
      2013 Sep 27.

PMID- 24059918
OWN - NLM
STAT- MEDLINE
DA  - 20130924
DCOM- 20140407
LR  - 20140804
IS  - 1746-0921 (Electronic)
IS  - 1746-0913 (Linking)
VI  - 8
IP  - 10
DP  - 2013 Oct
TI  - Recent molecular insights into rickettsial pathogenesis and immunity.
PG  - 1265-88
LID - 10.2217/fmb.13.102 [doi]
AB  - Human infections with arthropod-borne Rickettsia species remain a major global
      health issue, causing significant morbidity and mortality. Epidemic typhus due to
      Rickettsia prowazekii has an established reputation as the 'scourge of armies',
      and as a major determinant of significant 'historical turning points'. No
      suitable vaccines for human use are currently available to prevent rickettsial
      diseases. The unique lifestyle features of rickettsiae include obligate
      intracellular parasitism, intracytoplasmic niche within the host cell,
      predilection for infection of microvascular endothelium in mammalian hosts,
      association with arthropods and the tendency for genomic reduction. The
      fundamental research in the field of Rickettsiology has witnessed significant
      recent progress in the areas of pathogen adhesion/invasion and host immune
      responses, as well as the genomics, proteomics, metabolomics, phylogenetics,
      motility and molecular manipulation of important rickettsial pathogens. The focus
      of this review article is to capture a snapshot of the latest developments
      pertaining to the mechanisms of rickettsial pathogenesis and immunity.
FAU - Sahni, Sanjeev K
AU  - Sahni SK
AD  - Department of Pathology & Institute for Human Infections & Immunity, University
      of Texas Medical Branch, 301 University Boulevard, Galveston, TX 77555, USA.
FAU - Narra, Hema P
AU  - Narra HP
FAU - Sahni, Abha
AU  - Sahni A
FAU - Walker, David H
AU  - Walker DH
LA  - eng
GR  - R01 AI067613/AI/NIAID NIH HHS/United States
GR  - R56 AI091777/AI/NIAID NIH HHS/United States
PT  - Journal Article
PT  - Research Support, N.I.H., Extramural
PT  - Review
PL  - England
TA  - Future Microbiol
JT  - Future microbiology
JID - 101278120
RN  - 0 (Bacterial Proteins)
SB  - IM
MH  - Animals
MH  - Bacterial Proteins/genetics/metabolism
MH  - Host-Pathogen Interactions
MH  - Humans
MH  - *Immunity
MH  - Rickettsia/*genetics/metabolism
MH  - Rickettsia Infections/*immunology/*microbiology
PMC - PMC3923375
MID - NIHMS531044
OID - NLM: NIHMS531044
OID - NLM: PMC3923375
EDAT- 2013/09/26 06:00
MHDA- 2014/04/08 06:00
CRDT- 2013/09/25 06:00
AID - 10.2217/fmb.13.102 [doi]
PST - ppublish
SO  - Future Microbiol. 2013 Oct;8(10):1265-88. doi: 10.2217/fmb.13.102.

PMID- 24029193
OWN - NLM
STAT- MEDLINE
DA  - 20130913
DCOM- 20140604
IS  - 0022-3859 (Print)
IS  - 0022-3859 (Linking)
VI  - 59
IP  - 3
DP  - 2013 Jul-Sep
TI  - Eschar in scrub typhus: a valuable clue to the diagnosis.
PG  - 177-8
LID - 10.4103/0022-3859.118033 [doi]
AB  - BACKGROUND: Scrub typhus is an acute febrile illness widely prevalent in the
      'tsutsugamushi triangle' region of the world. Clinical features include fever,
      myalgia, headache, rash, and a pathognomonic eschar. An eschar is formed by the
      bite of chigger mite that inoculates the causative agent of Scrub typhus Orientia
      tsutsugamushi. The aim of this study is to determine the most common sites of
      eschars over the bodies of patients with Scrub typhus. MATERIALS AND METHODS: In 
      a retrospective analysis, we examined a total of 418 patients who presented to
      Christian Medical College, Vellore between 2009 and 2012 with an acute febrile
      illness and an eschar on clinical examination and confirmed to have scrub typhus 
      with a positive Scrub typhus IgM ELISA test. We studied the distribution of
      eschars over the bodies of 418 patients with Scrub typhus. RESULTS: There was a
      significant difference in the distribution of eschars between males and females
      with a preponderance of the chest and abdomen (42.3%) among females and the
      axilla, groin and genitalia (55.8%) in males. Some unusual sites of an eschar
      were the cheek, ear lobe and dorsum of the feet. CONCLUSION: The eschar is the
      most useful diagnostic clue in patients with acute febrile illness in areas
      endemic for Scrub typhus and therefore should be thoroughly examined for its
      presence especially over the covered areas such as the groin, genitalia,
      infra-mammary area and axilla.
FAU - Kundavaram, A P
AU  - Kundavaram AP
AD  - Department of Medicine, Christian Medical College, Vellore, Tamil Nadu, India.
FAU - Jonathan, A J
AU  - Jonathan AJ
FAU - Nathaniel, S D
AU  - Nathaniel SD
FAU - Varghese, G M
AU  - Varghese GM
LA  - eng
PT  - Journal Article
PL  - India
TA  - J Postgrad Med
JT  - Journal of postgraduate medicine
JID - 2985196R
SB  - IM
CIN - J Postgrad Med. 2013 Oct-Dec;59(4):342-3. PMID: 24346407
CIN - J Postgrad Med. 2013 Oct-Dec;59(4):343. PMID: 24490315
MH  - Abdomen
MH  - Adult
MH  - Animals
MH  - *Arachnid Vectors
MH  - Axilla
MH  - Bites and Stings/*pathology
MH  - Cheek
MH  - Ear, External
MH  - Female
MH  - Foot
MH  - Genitalia, Male
MH  - Groin
MH  - Humans
MH  - Male
MH  - Middle Aged
MH  - *Mites
MH  - *Orientia tsutsugamushi
MH  - Retrospective Studies
MH  - Scrub Typhus/*diagnosis/pathology
MH  - Sex Factors
MH  - Thorax
EDAT- 2013/09/14 06:00
MHDA- 2014/06/05 06:00
CRDT- 2013/09/14 06:00
AID - jpgm_2013_59_3_177_118033 [pii]
AID - 10.4103/0022-3859.118033 [doi]
PST - ppublish
SO  - J Postgrad Med. 2013 Jul-Sep;59(3):177-8. doi: 10.4103/0022-3859.118033.

PMID- 24009783
OWN - NLM
STAT- MEDLINE
DA  - 20130906
DCOM- 20140228
LR  - 20140610
IS  - 1935-2735 (Electronic)
IS  - 1935-2727 (Linking)
VI  - 7
IP  - 8
DP  - 2013
TI  - Concurrent Infection with murine typhus and scrub typhus in southern Laos--the
      mixed and the unmixed.
PG  - e2163
LID - 10.1371/journal.pntd.0002163 [doi]
FAU - Phommasone, Koukeo
AU  - Phommasone K
AD  - Lao-Oxford-Mahosot Hospital-Wellcome Trust Research Unit (LOMWRU), Microbiology
      Laboratory, Mahosot Hospital, Vientiane, Lao PDR.
FAU - Paris, Daniel H
AU  - Paris DH
FAU - Anantatat, Tippawan
AU  - Anantatat T
FAU - Castonguay-Vanier, Josee
AU  - Castonguay-Vanier J
FAU - Keomany, Sommay
AU  - Keomany S
FAU - Souvannasing, Phoutthalavanh
AU  - Souvannasing P
FAU - Blacksell, Stuart D
AU  - Blacksell SD
FAU - Mayxay, Mayfong
AU  - Mayxay M
FAU - Newton, Paul N
AU  - Newton PN
LA  - eng
GR  - 089275/Wellcome Trust/United Kingdom
GR  - 089275/Z/09/Z/Wellcome Trust/United Kingdom
PT  - Case Reports
PT  - Journal Article
PT  - Research Support, Non-U.S. Gov't
PT  - Research Support, U.S. Gov't, Non-P.H.S.
PT  - Review
DEP - 20130829
PL  - United States
TA  - PLoS Negl Trop Dis
JT  - PLoS neglected tropical diseases
JID - 101291488
SB  - IM
MH  - Coinfection/*diagnosis/pathology
MH  - Female
MH  - Humans
MH  - Laos
MH  - Orientia tsutsugamushi/genetics/*isolation & purification
MH  - Polymerase Chain Reaction
MH  - Rickettsia typhi/genetics/*isolation & purification
MH  - Scrub Typhus/*complications/*diagnosis/pathology
MH  - Typhus, Endemic Flea-Borne/*complications/*diagnosis/pathology
MH  - Young Adult
PMC - PMC3757080
OID - NLM: PMC3757080
EDAT- 2013/09/07 06:00
MHDA- 2014/03/01 06:00
CRDT- 2013/09/07 06:00
PHST- 2013/08 [ecollection]
PHST- 2013/08/29 [epublish]
AID - 10.1371/journal.pntd.0002163 [doi]
AID - PNTD-D-12-01595 [pii]
PST - epublish
SO  - PLoS Negl Trop Dis. 2013 Aug 29;7(8):e2163. doi: 10.1371/journal.pntd.0002163.
      eCollection 2013.

PMID- 24008853
OWN - NLM
STAT- MEDLINE
DA  - 20130906
DCOM- 20140725
IS  - 1124-9390 (Print)
IS  - 1124-9390 (Linking)
VI  - 21
IP  - 3
DP  - 2013 Sep
TI  - Liver function test abnormalities in murine typhus in Greece: a retrospective
      study of 165 cases.
PG  - 207-10
AB  - The aim of this study was to analyse data relating to the liver function profile 
      during acute infection from murine typhus in the city of Chania in the island of 
      Crete (Greece). A retrospective study of the files of all the cases with a
      diagnosis of murine typhus admitted to the Saint George General Hospital of
      Chania over a 15-year period (1993-2008) was performed. Variations in alanine
      aminotransferase (ALT), aspartate aminotransferase (AST) and lactate
      dehydrogenase (LDH) levels were recorded from three consecutive examined serum
      samples. A total of 165 patients were diagnosed with murine typhus during the
      above time period. Serum aminotransferase and lactate dehydrogenase were abnormal
      in most of the first examined samples. Remarkably on admission, serum levels of
      AST, ALT, and LDH recorded an increase above the cut-off point in 142 (86%), 114 
      (69%) and 136 (82.4%) patients respectively. More than two out of every ten
      patients presented hepatomegaly. In conclusion, liver dysfunction occurs
      frequently in patients with murine typhus. A high level of physicians' awareness 
      is required for the liver biochemical abnormalities caused by this worldwide
      zoonotic disease, especially in endemic areas such as Greece.
FAU - Anyfantakis, Dimitrios
AU  - Anyfantakis D
AD  - Primary Health Care Centre of Kissamos, Chania; First Department of Internal
      Medicine, Saint George General Hospital of Chania, Crete, Greece.
FAU - Doukakis, Stephanos
AU  - Doukakis S
FAU - Papadakis, Michael
AU  - Papadakis M
FAU - Triantafyllidou, Domniki
AU  - Triantafyllidou D
FAU - Bambili, Konstantina
AU  - Bambili K
FAU - Polimili, Georgia
AU  - Polimili G
FAU - Kastanakis, Serafim
AU  - Kastanakis S
LA  - eng
PT  - Journal Article
PL  - Italy
TA  - Infez Med
JT  - Le infezioni in medicina : rivista periodica di eziologia, epidemiologia,
      diagnostica, clinica e terapia delle patologie infettive
JID - 9613961
RN  - 0 (Biological Markers)
RN  - 0 (Immunoglobulin G)
RN  - 0 (Immunoglobulin M)
RN  - EC 2.6.1.1 (Aspartate Aminotransferases)
RN  - EC 2.6.1.2 (Alanine Transaminase)
SB  - IM
MH  - Alanine Transaminase/*blood
MH  - Animals
MH  - Aspartate Aminotransferases/*blood
MH  - Biological Markers/blood
MH  - *Endemic Diseases
MH  - Female
MH  - Greece/epidemiology
MH  - Hepatomegaly/microbiology
MH  - Hospitals, General
MH  - Humans
MH  - Immunoglobulin G/blood
MH  - Immunoglobulin M/blood
MH  - Liver Function Tests/methods
MH  - Male
MH  - Retrospective Studies
MH  - Typhus, Endemic
      Flea-Borne/blood/*diagnosis/*epidemiology/microbiology/transmission
EDAT- 2013/09/07 06:00
MHDA- 2014/07/26 06:00
CRDT- 2013/09/07 06:00
PST - ppublish
SO  - Infez Med. 2013 Sep;21(3):207-10.

PMID- 24002486
OWN - NLM
STAT- MEDLINE
DA  - 20131009
DCOM- 20131129
LR  - 20140610
IS  - 1476-1645 (Electronic)
IS  - 0002-9637 (Linking)
VI  - 89
IP  - 4
DP  - 2013 Oct
TI  - Molecular confirmation of co-infection by pathogenic Leptospira spp. and Orientia
      tsutsugamushi in patients with acute febrile illness in Thailand.
PG  - 797-9
LID - 10.4269/ajtmh.13-0402 [doi]
AB  - Leptospirosis and scrub typhus are major causes of acute febrile illness in rural
      Asia, where co-infection is reported to occur based on serologic evidence. We
      re-examined whether co-infection occurs by using a molecular approach. A duplex
      real-time polymerase chain reaction was developed that targeted a specific 16S
      ribosomal RNA gene of pathogenic Leptospira spp. and Orientia tsutsugamushi. Of
      82 patients with an acute febrile illness who had dual infection on the basis of 
      serologic tests, 5 (6%) had polymerase chain reaction results positive for both
      pathogens. We conclude that dual infection occurs, but that serologic tests may
      overestimate the frequency of co-infections.
FAU - Sonthayanon, Piengchan
AU  - Sonthayanon P
AD  - Department of Molecular Tropical Medicine and Genetics, Department of Clinical
      Tropical Medicine, Mahidol-Oxford Tropical Medicine Research Unit, Department of 
      Tropical Hygiene, and Department of Microbiology and Immunology, Faculty of
      Tropical Medicine, Mahidol University, Bangkok, Thailand; WHO/FAO/OIE
      Collaborating Centre for Reference and Research on Leptospirosis, Western Pacific
      Region, Communicable Disease Unit, Queensland Health Forensic and Scientific
      Services, Brisbane, Queensland, Australia; Center for Tropical Medicine, Nuffield
      Department of Clinical Medicine, University of Oxford, Oxford, United Kingdom;
      Department of Medicine, University of Cambridge, Addenbrooke's Hospital,
      Cambridge, United Kingdom.
FAU - Chierakul, Wirongrong
AU  - Chierakul W
FAU - Wuthiekanun, Vanaporn
AU  - Wuthiekanun V
FAU - Limmathurotsakul, Direk
AU  - Limmathurotsakul D
FAU - Amornchai, Premjit
AU  - Amornchai P
FAU - Smythe, Lee D
AU  - Smythe LD
FAU - Day, Nicholas P
AU  - Day NP
FAU - Peacock, Sharon J
AU  - Peacock SJ
LA  - eng
GR  - 089275/Wellcome Trust/United Kingdom
GR  - 089275/Z/09/Z/Wellcome Trust/United Kingdom
PT  - Journal Article
PT  - Research Support, Non-U.S. Gov't
DEP - 20130903
PL  - United States
TA  - Am J Trop Med Hyg
JT  - The American journal of tropical medicine and hygiene
JID - 0370507
RN  - 0 (DNA, Bacterial)
RN  - 0 (RNA, Ribosomal, 16S)
SB  - AIM
SB  - IM
MH  - Case-Control Studies
MH  - *Coinfection
MH  - DNA, Bacterial/genetics
MH  - Humans
MH  - Leptospira/genetics/*isolation & purification
MH  - Leptospirosis/epidemiology/*microbiology
MH  - Orientia tsutsugamushi/genetics/*isolation & purification
MH  - Polymerase Chain Reaction/methods
MH  - RNA, Ribosomal, 16S/genetics
MH  - Scrub Typhus/epidemiology/*microbiology
MH  - Sensitivity and Specificity
MH  - Thailand/epidemiology
PMC - PMC3795116
OID - NLM: PMC3795116
EDAT- 2013/09/05 06:00
MHDA- 2013/12/16 06:00
CRDT- 2013/09/05 06:00
PHST- 2013/09/03 [aheadofprint]
AID - ajtmh.13-0402 [pii]
AID - 10.4269/ajtmh.13-0402 [doi]
PST - ppublish
SO  - Am J Trop Med Hyg. 2013 Oct;89(4):797-9. doi: 10.4269/ajtmh.13-0402. Epub 2013
      Sep 3.

PMID- 23985798
OWN - NLM
STAT- MEDLINE
DA  - 20131125
DCOM- 20140326
IS  - 1435-232X (Electronic)
IS  - 1434-5161 (Linking)
VI  - 58
IP  - 11
DP  - 2013 Nov
TI  - Single-nucleotide polymorphisms in Toll-like receptor (TLR)-2, TLR4 and heat
      shock protein 70 genes and susceptibility to scrub typhus.
PG  - 707-10
LID - 10.1038/jhg.2013.89 [doi]
AB  - Scrub typhus is a highly prevalent bacterial infection in India and South Asia
      that is caused by Orientia tsutsugamushi. The innate immune response to
      infections is modulated by Toll-like receptors (TLRs) and heat shock proteins
      (HSPs). This study was done to assess the prevalence and possible association of 
      TLR and HSP polymorphisms in scrub typhus. TLR4 Asp299Gly, TLR4 Thr399Ile, TLR2
      Arg753Gln and HSP70-2 A1267G are single-nucleotide polymorphisms (SNPs) that may 
      modulate their activities, and these SNPs were assessed in 137 scrub typhus
      patients and 134 controls by PCR restriction fragment length polymorphism. We
      found that the two TLR4 mutations, TLR4 D299G and TLR4T399I, were present in
      19.5% and 22% of the study population, respectively, and was in significant
      linkage disequilibrium with a D' of 0.8. The TLR2 mutation was found to be rare, 
      whereas the HSP A>G mutation was very common (77.5%). Compared with the controls,
      the prevalence of heterozygous genotype of the TLR4D299G SNP, but not any of the 
      other SNPs, was significantly higher among scrub typhus patients. Further studies
      using a larger sample size and more candidate genes may better enable in
      determining the role of these associations in susceptibility and severity of
      scrub typhus.
FAU - Janardhanan, Jeshina
AU  - Janardhanan J
AD  - Medicine Unit I and Infectious Diseases, Christian Medical College, Vellore,
      India.
FAU - Joseph Martin, Sherry
AU  - Joseph Martin S
FAU - Astrup, Elisabeth
AU  - Astrup E
FAU - Veeramanikandan, R
AU  - Veeramanikandan R
FAU - Aukrust, Pal
AU  - Aukrust P
FAU - Abraham, Ooriapadickal C
AU  - Abraham OC
FAU - Varghese, George M
AU  - Varghese GM
LA  - eng
PT  - Journal Article
PT  - Research Support, Non-U.S. Gov't
DEP - 20130829
PL  - England
TA  - J Hum Genet
JT  - Journal of human genetics
JID - 9808008
RN  - 0 (HSP70 Heat-Shock Proteins)
RN  - 0 (TLR2 protein, human)
RN  - 0 (TLR4 protein, human)
RN  - 0 (Toll-Like Receptor 2)
RN  - 0 (Toll-Like Receptor 4)
SB  - IM
MH  - Adult
MH  - Case-Control Studies
MH  - Female
MH  - Genetic Association Studies
MH  - Genetic Predisposition to Disease
MH  - HSP70 Heat-Shock Proteins/*genetics
MH  - Humans
MH  - Male
MH  - Middle Aged
MH  - Polymorphism, Single Nucleotide
MH  - Scrub Typhus/*genetics/metabolism
MH  - Toll-Like Receptor 2/*genetics
MH  - Toll-Like Receptor 4/*genetics
EDAT- 2013/08/30 06:00
MHDA- 2014/03/29 06:00
CRDT- 2013/08/30 06:00
PHST- 2013/04/04 [received]
PHST- 2013/07/29 [revised]
PHST- 2013/07/31 [accepted]
PHST- 2013/08/29 [aheadofprint]
AID - jhg201389 [pii]
AID - 10.1038/jhg.2013.89 [doi]
PST - ppublish
SO  - J Hum Genet. 2013 Nov;58(11):707-10. doi: 10.1038/jhg.2013.89. Epub 2013 Aug 29.

PMID- 23952649
OWN - NLM
STAT- MEDLINE
DA  - 20131015
DCOM- 20140620
IS  - 1525-6049 (Electronic)
IS  - 0886-022X (Linking)
VI  - 35
IP  - 10
DP  - 2013
TI  - Scrub typhus associated acute kidney injury--a study from a tertiary care
      hospital from western Himalayan State of India.
PG  - 1338-43
LID - 10.3109/0886022X.2013.828257 [doi]
AB  - OBJECTIVE: To report the clinical profile of acute kidney injury (AKI) associated
      with scrub typhus. METHODS: Retrospective study of hospitalized patients of acute
      febrile illness who were diagnosed scrub typhus and had AKI. RESULTS: 174 (35%)
      patients (75.9% female), mean age (41.4 +/- 15.9 years) were studied. The
      laboratory abnormalities were: anemia (63.2%), leukocytosis (44.3%),
      thrombocytopenia (61.5%), hyponatremia (35.6%), hypernatremia (2.9%), and
      hypokalemia (12.1%), hyperkalemia (11.5%), hypoalbuminemia (56.9%), hepatic
      dysfunction (70%) and metabolic acidosis (28.7%). The complications of
      hypotension (5.7%), septic shock (3.4%), pneumonia (10.9%), acute respiratory
      distress syndrome (ARDS) (11.5%), meningoencephalitis (6.9%), encephalopathy
      (5.2%), gastrointestinal bleed (1.3%), myocarditis (3.4%), disseminated
      intravascular coagulation (2.9%) and multi organ failure (MOF) (10.3%) developed 
      during course of hospitalization in these patients. Twenty-five (14.4%) patients 
      required intensive care support (ICU) support and seven (4%) patients were
      dialyzed. 146 (83.9%) patients survived. Twenty-eight (16.1%) patients died.
      There was a significant difference in the age, various hematological &
      biochemical abnormalities, complications and need for ICU support in the
      non-survival group as compared the survival group. CONCLUSION: This study shows
      that AKI in scrub typhus is common and a severe disease. Age, a shorter hospital 
      stay, severities of leukocytosis, thrombocytopenia, azotemia, hypoalbuminemia,
      hepatic dysfunction and the complications of ARDS, encephalopathy, MOF and need
      for ICU support are the factors associated with mortality.
FAU - Vikrant, Sanjay
AU  - Vikrant S
AD  - Department of Nephrology .
FAU - Dheer, Santosh Kumar
AU  - Dheer SK
FAU - Parashar, Anupam
AU  - Parashar A
FAU - Gupta, Dalip
AU  - Gupta D
FAU - Thakur, Surinder
AU  - Thakur S
FAU - Sharma, Ashok
AU  - Sharma A
FAU - Kaushal, Satinder Singh
AU  - Kaushal SS
FAU - Kanga, Anil
AU  - Kanga A
LA  - eng
PT  - Journal Article
DEP - 20130819
PL  - England
TA  - Ren Fail
JT  - Renal failure
JID - 8701128
SB  - IM
MH  - Acute Kidney Injury/blood/*microbiology/mortality
MH  - Adolescent
MH  - Adult
MH  - Aged
MH  - Child
MH  - Female
MH  - Humans
MH  - India/epidemiology
MH  - Male
MH  - Middle Aged
MH  - Retrospective Studies
MH  - Scrub Typhus/blood/*complications
MH  - Tertiary Care Centers/statistics & numerical data
MH  - Young Adult
EDAT- 2013/08/21 06:00
MHDA- 2014/06/21 06:00
CRDT- 2013/08/20 06:00
PHST- 2013/08/19 [aheadofprint]
AID - 10.3109/0886022X.2013.828257 [doi]
PST - ppublish
SO  - Ren Fail. 2013;35(10):1338-43. doi: 10.3109/0886022X.2013.828257. Epub 2013 Aug
      19.

PMID- 23940746
OWN - NLM
STAT- MEDLINE
DA  - 20130813
DCOM- 20140414
IS  - 1932-6203 (Electronic)
IS  - 1932-6203 (Linking)
VI  - 8
IP  - 8
DP  - 2013
TI  - Molecular detection of Rickettsia typhi in cats and fleas.
PG  - e71386
LID - 10.1371/journal.pone.0071386 [doi]
AB  - BACKGROUND: Rickettsiatyphi is the etiological agent of murine typhus (MT), a
      disease transmitted by two cycles: rat-flea-rat, and peridomestic cycle. Murine
      typhus is often misdiagnosed and underreported. A correct diagnosis is important 
      because MT can cause severe illness and death. Our previous seroprevalence
      results pointed to presence of human R. typhi infection in our region; however,
      no clinical case has been reported. Although cats have been related to MT, no
      naturally infected cat has been described. The aim of the study is to confirm the
      existence of R. typhi in our location analyzing its presence in cats and fleas.
      METHODOLOGY/PRINCIPAL FINDINGS: 221 cats and 80 fleas were collected from
      Veterinary clinics, shelters, and the street (2001-2009). Variables surveyed
      were: date of collection, age, sex, municipality, living place, outdoor
      activities, demographic area, healthy status, contact with animals, and
      ectoparasite infestation. IgG against R. typhi were evaluated by indirect
      immunofluorescence assay. Molecular detection in cats and fleas was performed by 
      real-time PCR. Cultures were performed in those cats with positive molecular
      detection. Statistical analysis was carried out using SPSS. A p < 0.05 was
      considered significant. Thirty-five (15.8%) cats were seropositive. There were no
      significant associations among seropositivity and any variables. R. typhi was
      detected in 5 blood and 2 cultures. High titres and molecular detection were
      observed in stray cats and pets, as well as in spring and winter. All fleas were 
      Ctenocephalides felis. R. typhi was detected in 44 fleas (55%), from shelters and
      pets. Co-infection with R. felis was observed. CONCLUSIONS: Although no clinical 
      case has been described in this area, the presence of R. typhi in cats and fleas 
      is demonstrated. Moreover, a considerable percentage of those animals lived in
      households. To our knowledge, this is the first time R. typhi is detected in
      naturally infected cats.
FAU - Nogueras, Maria Mercedes
AU  - Nogueras MM
AD  - Department of Infectious Diseases, Corporacio Sanitaria i Universitaria Parc
      Tauli-Institut Universitari Parc Tauli-Autonomous University of Barcelona,
      Sabadell, Barcelona, Spain. mnogueras@tauli.cat
FAU - Pons, Immaculada
AU  - Pons I
FAU - Ortuno, Ana
AU  - Ortuno A
FAU - Miret, Jaime
AU  - Miret J
FAU - Pla, Julia
AU  - Pla J
FAU - Castella, Joaquim
AU  - Castella J
FAU - Segura, Ferran
AU  - Segura F
LA  - eng
PT  - Journal Article
PT  - Research Support, Non-U.S. Gov't
DEP - 20130806
PL  - United States
TA  - PLoS One
JT  - PloS one
JID - 101285081
SB  - IM
MH  - Animals
MH  - Cat Diseases/diagnosis/microbiology
MH  - Cats/*microbiology/parasitology
MH  - Female
MH  - Male
MH  - Molecular Diagnostic Techniques
MH  - Real-Time Polymerase Chain Reaction
MH  - Rickettsia typhi/genetics/*isolation & purification
MH  - Siphonaptera/*microbiology
MH  - Spain
MH  - Typhus, Endemic Flea-Borne/diagnosis/*microbiology
PMC - PMC3735526
OID - NLM: PMC3735526
EDAT- 2013/08/14 06:00
MHDA- 2014/04/15 06:00
CRDT- 2013/08/14 06:00
PHST- 2013 [ppublish]
PHST- 2013/05/14 [received]
PHST- 2013/07/02 [accepted]
PHST- 2013/08/06 [epublish]
AID - 10.1371/journal.pone.0071386 [doi]
AID - PONE-D-13-20078 [pii]
PST - epublish
SO  - PLoS One. 2013 Aug 6;8(8):e71386. doi: 10.1371/journal.pone.0071386. Print 2013.

PMID- 23936576
OWN - NLM
STAT- MEDLINE
DA  - 20130812
DCOM- 20140228
IS  - 1935-2735 (Electronic)
IS  - 1935-2727 (Linking)
VI  - 7
IP  - 8
DP  - 2013
TI  - Antibody prevalence and factors associated with exposure to Orientia
      tsutsugamushi in different aboriginal subgroups in West Malaysia.
PG  - e2341
LID - 10.1371/journal.pntd.0002341 [doi]
AB  - BACKGROUND: Limited data is available on the current status of scrub typhus
      infection in the aboriginal population in Malaysia. This study was aimed to
      provide recent data on the degree of exposure of 280 individuals from seven
      aboriginal subgroups to Orientia tsutsugamushi (causative agent of scrub typhus) 
      in West Malaysia. The environment, socioeconomic and behavioural risk factors
      associated with the disease were also investigated. METHODS/FINDINGS: The
      antibody prevalence to O. tsutsugamushi ranged from 0 to 36.4% in seven
      subgroups, with high prevalence rates noted in subgroups involved in agricultural
      activity and the lowest prevalence rates noted in subgroups whose main
      occupations were associated to fishing. Univariate analysis indicated populations
      with age above 18 years (OR = 1.15, 95% CI = 1.02-1.30, P = 0.015), working (OR =
      1.99, 95% CI = 1.01-3.92, P = 0.044), working at agriculture area (OR = 1.18, 95%
      CI = 0.98-1.42, P = 0.031), receiving household income less than US$ 166.7
      (RM500) per month (OR = 2.43, 95% CI = 1.16-5.11, P = 0.016) and having close
      contact with animal pets (OR = 4.06, 95% CI = 1.20-13.76, P = 0.016) are
      significantly associated with exposure to O. tsutsugamushi. Multivariate analysis
      confirms that participants who are above 18 years old, receiving household income
      less than US$ 166.7 (RM500) per month and having close contact with animal pets
      are 3.6 times (95% CI = 1.81-7.03, P<0.001), 1.3 times (95% CI = 1.14-1.64, P =
      0.002) and 1.2 times (95% CI = 1.05-1.06, P = 0.006) more likely to have exposure
      to O. tsutsugamushi, respectively. CONCLUSION: The present study indicates that
      scrub typhus is still an important disease in the aboriginal population in
      Malaysia. Awareness about the disease and education on the preventive measures
      are important in reducing the risk of acquiring scrub typhus in the population
      studied.
FAU - Tay, Sun Tee
AU  - Tay ST
AD  - Tropical Infectious Diseases Research and Education Centre, Department of Medical
      Microbiology, Faculty of Medicine, University of Malaya, Kuala Lumpur, Malaysia. 
      tayst@um.edu.my
FAU - Mohamed Zan, Hafizatul Anis
AU  - Mohamed Zan HA
FAU - Lim, Yvonne A L
AU  - Lim YA
FAU - Ngui, Romano
AU  - Ngui R
LA  - eng
PT  - Journal Article
PT  - Research Support, Non-U.S. Gov't
DEP - 20130801
PL  - United States
TA  - PLoS Negl Trop Dis
JT  - PLoS neglected tropical diseases
JID - 101291488
RN  - 0 (Antibodies, Bacterial)
SB  - IM
MH  - Adolescent
MH  - Adult
MH  - Age Factors
MH  - Aged
MH  - Aged, 80 and over
MH  - Agriculture
MH  - Antibodies, Bacterial/*blood
MH  - Child
MH  - Child, Preschool
MH  - Female
MH  - Humans
MH  - Malaysia/epidemiology
MH  - Male
MH  - Middle Aged
MH  - Occupational Exposure
MH  - Oceanic Ancestry Group
MH  - Orientia tsutsugamushi/*immunology
MH  - Risk Factors
MH  - Scrub Typhus/*epidemiology
MH  - Seroepidemiologic Studies
MH  - Socioeconomic Factors
MH  - Young Adult
PMC - PMC3731234
OID - NLM: PMC3731234
EDAT- 2013/08/13 06:00
MHDA- 2014/03/01 06:00
CRDT- 2013/08/13 06:00
PHST- 2013/08 [ppublish]
PHST- 2013/01/25 [received]
PHST- 2013/06/16 [accepted]
PHST- 2013/08/01 [epublish]
AID - 10.1371/journal.pntd.0002341 [doi]
AID - PNTD-D-13-00156 [pii]
PST - epublish
SO  - PLoS Negl Trop Dis. 2013 Aug 1;7(8):e2341. doi: 10.1371/journal.pntd.0002341.
      Print 2013.

PMID- 23930974
OWN - NLM
STAT- In-Process
DA  - 20130812
IS  - 1557-7759 (Electronic)
IS  - 1530-3667 (Linking)
VI  - 13
IP  - 8
DP  - 2013 Aug
TI  - Co-infection with Arsenophonus nasoniae and Orientia tsutsugamushi in a traveler.
PG  - 565-71
LID - 10.1089/vbz.2012.1083 [doi]
AB  - Here we report a case of co-infection with Orientia tsutsugamushi, the causative 
      agent of scrub typhus, and Arsenophonus nasoniae in a woman with a rash and an
      eschar who returned from a trip to Southeast Asia. A. nasoniae was previously
      considered to be a secondary insect and tick endosymbiont of unknown
      pathogenicity in humans. We amplified both O. tsutsugamushi and A. nasoniae DNA
      from a skin eschar with qPCR, and a seroconversion for O. tsutsugamushi and A.
      nasoniae was observed with immunofluorescence assays and western blotting for
      this patient. And we used 2-D western blotting with an A. nasoniae antigen and
      polyclonal mouse anti-A. nasoniae antibodies produced in our laboratory to detect
      the specific antigenic A. nasoniae proteins.
FAU - Edouard, Sophie
AU  - Edouard S
AD  - Aix Marseille Universite, URMITE, UM63, CNRS 7278, IRD 198, Inserm 1095,
      Marseille, France.
FAU - Subramanian, Geetha
AU  - Subramanian G
FAU - Lefevre, Benjamin
AU  - Lefevre B
FAU - Dos Santos, Anabelle
AU  - Dos Santos A
FAU - Pouedras, Pascal
AU  - Pouedras P
FAU - Poinsignon, Yves
AU  - Poinsignon Y
FAU - Mediannikov, Oleg
AU  - Mediannikov O
FAU - Raoult, Didier
AU  - Raoult D
LA  - eng
PT  - Journal Article
DEP - 20130513
PL  - United States
TA  - Vector Borne Zoonotic Dis
JT  - Vector borne and zoonotic diseases (Larchmont, N.Y.)
JID - 100965525
SB  - IM
EDAT- 2013/08/13 06:00
MHDA- 2013/08/13 06:00
CRDT- 2013/08/13 06:00
PHST- 2013/05/13 [aheadofprint]
AID - 10.1089/vbz.2012.1083 [doi]
PST - ppublish
SO  - Vector Borne Zoonotic Dis. 2013 Aug;13(8):565-71. doi: 10.1089/vbz.2012.1083.
      Epub 2013 May 13.

PMID- 23930973
OWN - NLM
STAT- In-Process
DA  - 20130812
IS  - 1557-7759 (Electronic)
IS  - 1530-3667 (Linking)
VI  - 13
IP  - 8
DP  - 2013 Aug
TI  - Serological evidence for exposure of dogs to rickettsia conorii, rickettsia
      typhi, and orientia tsutsugamushi in Sri Lanka.
PG  - 545-9
LID - 10.1089/vbz.2012.1049 [doi]
AB  - Vector-borne rickettsial infection is a major cause of febrile illnesses
      throughout the world. Although vertebrates hosting the vectors play a vital role 
      in the natural cycle of rickettsiae, studies have not been conducted on them in
      Sri Lanka. Therefore, the present study was designed to determine the exposure of
      dog population in Rajawatta, Thambavita, and areas of the Western Slopes and
      Unawatuna of Sri Lanka to rickettsial pathogens. A total of 123 dog blood samples
      were collected from those areas. Samples were tested for antibodies against
      Rickettsia conorii (RC) of the spotted fever group (SFG), Rickettsia typhi (RT)
      of the typhus group (TG), and Orientia tsutsugamushi (OT) of the scrub typhus
      group (ST) of rickettsiae by indirect immunofluorescence antibody test (IFA).
      Samples with titers >/= 1:64 were considered as positive in this study.
      Collectively, 49% dogs were found to have antibodies against the rickettsial
      agents. Of the dogs, 42%, 24%, and 2% had antibodies against RC, OT, and RT,
      respectively. The seropositive rate of 100% was observed in areas of the Western 
      Slopes, whereas the lowest rate of 20% was in Unawatuna. Among the positive
      samples, antibody titers against RC and OT ranged from 1/64 to 1/8192. In
      contrast, the few dogs that tested positive for RT showed very low titers of 1/64
      and 1/128. Results of this study show the extent of exposure to the pathogen and 
      its dispersion in the natural ecology. We suggest that dogs could be acting as
      reservoirs in the rickettsial transmission cycle or could be effective tracer
      animals that can be used to detect areas with potential for future outbreaks.
FAU - Nanayakkara, Devathri M
AU  - Nanayakkara DM
AD  - Department of Pathobiology, Faculty of Veterinary Medicine and Animal Science,
      University of Peradeniya, Sri Lanka.
FAU - Rajapakse, R P V J
AU  - Rajapakse RP
FAU - Wickramasinghe, Susiji
AU  - Wickramasinghe S
FAU - Kularatne, Senanayaka A M
AU  - Kularatne SA
LA  - eng
PT  - Journal Article
PT  - Research Support, Non-U.S. Gov't
DEP - 20130513
PL  - United States
TA  - Vector Borne Zoonotic Dis
JT  - Vector borne and zoonotic diseases (Larchmont, N.Y.)
JID - 100965525
SB  - IM
PMC - PMC3741424
OID - NLM: PMC3741424
EDAT- 2013/08/13 06:00
MHDA- 2013/08/13 06:00
CRDT- 2013/08/13 06:00
PHST- 2013/05/13 [aheadofprint]
AID - 10.1089/vbz.2012.1049 [doi]
PST - ppublish
SO  - Vector Borne Zoonotic Dis. 2013 Aug;13(8):545-9. doi: 10.1089/vbz.2012.1049. Epub
      2013 May 13.

PMID- 23926142
OWN - NLM
STAT- MEDLINE
DA  - 20130808
DCOM- 20131106
LR  - 20140810
IS  - 1476-1645 (Electronic)
IS  - 0002-9637 (Linking)
VI  - 89
IP  - 2
DP  - 2013 Aug
TI  - Unresolved problems related to scrub typhus: a seriously neglected
      life-threatening disease.
PG  - 301-7
LID - 10.4269/ajtmh.13-0064 [doi]
FAU - Paris, Daniel H
AU  - Paris DH
AD  - Mahidol Oxford Tropical Medicine Research Unit, Faculty of Tropical Medicine,
      Mahidol University, Bangkok, Thailand. parigi@tropmedres.ac
FAU - Shelite, Thomas R
AU  - Shelite TR
FAU - Day, Nicholas P
AU  - Day NP
FAU - Walker, David H
AU  - Walker DH
LA  - eng
GR  - 089275/Wellcome Trust/United Kingdom
PT  - Journal Article
PT  - Review
PL  - United States
TA  - Am J Trop Med Hyg
JT  - The American journal of tropical medicine and hygiene
JID - 0370507
SB  - AIM
SB  - IM
MH  - Animals
MH  - Arthropod Vectors
MH  - Disease Reservoirs
MH  - Humans
MH  - Neglected Diseases/*epidemiology/microbiology/mortality
MH  - Orientia tsutsugamushi/genetics
MH  - Scrub Typhus/*epidemiology/microbiology/mortality/transmission
PMC - PMC3741252
OID - NLM: PMC3741252
EDAT- 2013/08/09 06:00
MHDA- 2013/11/07 06:00
CRDT- 2013/08/09 06:00
AID - 89/2/301 [pii]
AID - 10.4269/ajtmh.13-0064 [doi]
PST - ppublish
SO  - Am J Trop Med Hyg. 2013 Aug;89(2):301-7. doi: 10.4269/ajtmh.13-0064.

PMID- 23904352
OWN - NLM
STAT- MEDLINE
DA  - 20130930
DCOM- 20140422
IS  - 1469-896X (Electronic)
IS  - 0961-8368 (Linking)
VI  - 22
IP  - 10
DP  - 2013 Oct
TI  - Crystal structure of the N-terminal domains of the surface cell antigen 4 of
      Rickettsia.
PG  - 1425-31
LID - 10.1002/pro.2322 [doi]
AB  - The obligate intracellular, gram-negative bacterium Rickettsia is the causative
      agent of spotted fevers and typhus in humans. Surface cell antigen (sca) proteins
      surround these bacteria. We recently reported the co-localization of one of these
      proteins, sca4, with vinculin in cells at sites of focal adhesions and
      demonstrated that two vinculin binding sites directed the sca4/vinculin
      interaction. Here we report the 2.2 A crystal structure of the conserved
      N-terminal 38 kDa domain of sca4 from Rickettsia rickettsii. The structure
      reveals two subdomains. The first is an all-helical domain that is folded in a
      fashion similar to the dimeric assembly chaperone for rubisco, namely RbcX. The
      following and highly conserved beta-strand domain lacks significant structural
      similarity with other known structures and to the best of our knowledge
      represents a new protein fold.
CI  - (c) 2013 The Protein Society.
FAU - Lee, Jun Hyuck
AU  - Lee JH
AD  - Department of Cancer Biology, Cell Adhesion Laboratory, The Scripps Research
      Institute, Jupiter, Florida, 33458.
FAU - Vonrhein, Clemens
AU  - Vonrhein C
FAU - Bricogne, Gerard
AU  - Bricogne G
FAU - Izard, Tina
AU  - Izard T
LA  - eng
SI  - PDB/4LQ8
PT  - Journal Article
DEP - 20130828
PL  - United States
TA  - Protein Sci
JT  - Protein science : a publication of the Protein Society
JID - 9211750
RN  - 0 (Antigens, Surface)
RN  - 0 (Bacterial Proteins)
RN  - 125361-02-6 (Vinculin)
SB  - IM
MH  - Antigens, Surface/*chemistry/metabolism
MH  - Bacterial Proteins/*chemistry/metabolism
MH  - Crystallography, X-Ray
MH  - Focal Adhesions/metabolism
MH  - Humans
MH  - Models, Molecular
MH  - Protein Folding
MH  - *Protein Structure, Secondary
MH  - *Protein Structure, Tertiary
MH  - Rickettsia rickettsii/*chemistry
MH  - Vinculin/metabolism
PMC - PMC3795500
OID - NLM: PMC3795500 [Available on 10/01/14]
OTO - NOTNLM
OT  - Rickettsia rickettsia
OT  - X-ray crystallography
OT  - novel fold
OT  - vinculin
EDAT- 2013/08/02 06:00
MHDA- 2014/04/23 06:00
CRDT- 2013/08/02 06:00
PMCR- 2014/10/01 00:00
PHST- 2013/05/22 [received]
PHST- 2013/07/19 [revised]
PHST- 2013/07/22 [accepted]
PHST- 2013/08/28 [aheadofprint]
AID - 10.1002/pro.2322 [doi]
PST - ppublish
SO  - Protein Sci. 2013 Oct;22(10):1425-31. doi: 10.1002/pro.2322. Epub 2013 Aug 28.

PMID- 23899336
OWN - NLM
STAT- MEDLINE
DA  - 20130813
DCOM- 20140303
IS  - 1471-2334 (Electronic)
IS  - 1471-2334 (Linking)
VI  - 13
DP  - 2013
TI  - Fever in the tropics: aetiology and case-fatality - a prospective observational
      study in a tertiary care hospital in South India.
PG  - 355
LID - 10.1186/1471-2334-13-355 [doi]
AB  - BACKGROUND: The objective of this study was to describe aetiology and case
      fatality of fever among inpatients in a tertiary care hospital in South India.
      METHODS: This was an observational, prospective study conducted in a tertiary
      care hospital in Vellore, Tamil Nadu, India. Between July 2nd 2007 and August 2nd
      in 2007, adult patients admitted to the hospital with temperature >/= 38.0
      degrees C were included consecutively and followed during the hospitalisation
      period. Demographic and clinical data were collected and analysed for each
      patient. Associations were sought between death and various clinical and
      demographic variables. RESULTS: One hundred patients were included, 61 male and
      39 female. Mean age was 37.5 (range: 16 to 84) years. Mean fever duration was 5.4
      (range: 0.1 to 42.9) weeks.The following infectious aetiologies were recorded:
      tuberculosis (19%), lower respiratory infection (11%) including three with
      sepsis, urinary tract infection (10%) including three with E. coli sepsis,
      Plasmodium falciparum malaria (5%) including three patients with mixed P. vivax
      infection, scrub typhus (5%), typhoid fever (4%), cryptococcal meningitis (4%)
      including three HIV positive patients, endocarditis (3%) including two patients
      with Staphylococcus aureus sepsis, spleen abscess (2%), amoebic liver abscess
      (2%), sepsis undefined focus (1%), HIV infection (1%), hepatitis B (1%), rubella 
      (1%), peritonitis (1%) and cholecystitis (1%).Non-infectious causes of fever were
      diagnosed in 15%, including systemic lupus erythematosus in four and malignancy
      in six patients. Cause of fever remained unknown in 13%.Case fatality during
      hospitalisation was 7% (7/100). Six of those who died were male. Five fatalities 
      had bacterial sepsis, one spleen abscess and malignancy, and one had
      lymphomalignant disorder.Diabetes and increasing age were significant risk
      factors for fatal outcome in unadjusted analyses, but only increasing age was a
      risk factor for death in adjusted analysis. CONCLUSIONS: A high number of
      tuberculosis and bacterial infections and a high case fatality rate from sepsis
      were found in this cohort, underlining the importance of microbiological
      diagnostics and targeted antimicrobial treatment in the management of fever. P.
      falciparum was identified in all malaria cases, and this rapidly fatal infection 
      should be considered in patients with acute undifferentiated fever in India.
FAU - Abrahamsen, Siri Kratter
AU  - Abrahamsen SK
AD  - Department of Medicine, National Centre for Tropical Infectious Diseases,
      Haukeland University Hospital, Bergen, Norway.
FAU - Haugen, Cathrine Nodtvedt
AU  - Haugen CN
FAU - Rupali, Priscilla
AU  - Rupali P
FAU - Mathai, Dilip
AU  - Mathai D
FAU - Langeland, Nina
AU  - Langeland N
FAU - Eide, Geir Egil
AU  - Eide GE
FAU - Morch, Kristine
AU  - Morch K
LA  - eng
PT  - Journal Article
DEP - 20130730
PL  - England
TA  - BMC Infect Dis
JT  - BMC infectious diseases
JID - 100968551
SB  - IM
MH  - Adolescent
MH  - Adult
MH  - Aged
MH  - Aged, 80 and over
MH  - Bacterial Infections/complications/epidemiology/mortality
MH  - Female
MH  - Fever/*epidemiology/etiology/microbiology/mortality
MH  - HIV Infections/complications/epidemiology/mortality
MH  - Hospitalization
MH  - Humans
MH  - India/epidemiology
MH  - Logistic Models
MH  - Male
MH  - Middle Aged
MH  - Prospective Studies
MH  - Sepsis/complications/epidemiology/mortality
MH  - Tertiary Healthcare
MH  - Tropical Climate
PMC - PMC3750507
OID - NLM: PMC3750507
EDAT- 2013/08/01 06:00
MHDA- 2014/03/04 06:00
CRDT- 2013/08/01 06:00
PHST- 2012/06/28 [received]
PHST- 2013/07/17 [accepted]
PHST- 2013/07/30 [aheadofprint]
AID - 1471-2334-13-355 [pii]
AID - 10.1186/1471-2334-13-355 [doi]
PST - epublish
SO  - BMC Infect Dis. 2013 Jul 30;13:355. doi: 10.1186/1471-2334-13-355.

PMID- 23891643
OWN - NLM
STAT- MEDLINE
DA  - 20131016
DCOM- 20140508
IS  - 1878-3511 (Electronic)
IS  - 1201-9712 (Linking)
VI  - 17
IP  - 11
DP  - 2013 Nov
TI  - Scrub typhus in South India: clinical and laboratory manifestations, genetic
      variability, and outcome.
PG  - e981-7
LID - 10.1016/j.ijid.2013.05.017 [doi]
LID - S1201-9712(13)00215-4 [pii]
AB  - OBJECTIVES: This study sought to document the clinical and laboratory
      manifestations, genetic variability, and outcomes of scrub typhus, an often
      severe infection caused by Orientia tsutsugamushi, in South India. METHODS:
      Patients admitted to a large teaching hospital with IgM ELISA-confirmed scrub
      typhus were evaluated. Clinical examination with a thorough search for an eschar,
      laboratory testing, chest X-ray, and outcome were documented and analyzed.
      Additionally, a 410-bp region of the 56-kDa type-specific antigen gene of O.
      tsutsugamushi was sequenced and compared with isolates from other regions of
      Asia. RESULTS: Most of the 154 patients evaluated presented with fever and
      non-specific symptoms. An eschar was found in 86 (55%) patients. Mild hepatic
      involvement was seen in most, with other organ involvement including respiratory,
      cardiovascular, and renal. Multi-organ dysfunction was noted in 59 (38.3%), and
      the fatality rate was 7.8%. Hypotension requiring vasoactive agents was found to 
      be an independent predictor of mortality (p<0.001). The phylogeny of 26 samples
      showed 17 (65%) clustering with the Kato-like group and eight (31%) with the
      Karp-like group. CONCLUSIONS: The presentation of scrub typhus can be variable,
      often non-specific, but with potentially severe multi-organ dysfunction. Prompt
      recognition is key to specific treatment and good outcomes. Further study of the 
      circulating strains is essential for the development of a successful vaccine and 
      sensitive point-of-care testing.
CI  - Copyright (c) 2013 International Society for Infectious Diseases. Published by
      Elsevier Ltd. All rights reserved.
FAU - Varghese, George M
AU  - Varghese GM
AD  - Medicine Unit I and Infectious Diseases, Christian Medical College, Vellore,
      Tamil Nadu, India. Electronic address: georgemvarghese@hotmail.com.
FAU - Janardhanan, Jeshina
AU  - Janardhanan J
FAU - Trowbridge, Paul
AU  - Trowbridge P
FAU - Peter, John V
AU  - Peter JV
FAU - Prakash, John A J
AU  - Prakash JA
FAU - Sathyendra, Sowmya
AU  - Sathyendra S
FAU - Thomas, Kurien
AU  - Thomas K
FAU - David, Thambu S
AU  - David TS
FAU - Kavitha, M L
AU  - Kavitha ML
FAU - Abraham, Ooriapadickal C
AU  - Abraham OC
FAU - Mathai, Dilip
AU  - Mathai D
LA  - eng
SI  - GENBANK/KC153061
SI  - GENBANK/KC153062
SI  - GENBANK/KC153063
SI  - GENBANK/KC153064
SI  - GENBANK/KC153065
SI  - GENBANK/KC153066
SI  - GENBANK/KC153067
SI  - GENBANK/KC153068
SI  - GENBANK/KC153069
SI  - GENBANK/KC153070
SI  - GENBANK/KC153071
SI  - GENBANK/KC153072
SI  - GENBANK/KC153073
SI  - GENBANK/KC153074
SI  - GENBANK/KC153075
SI  - GENBANK/KC153076
SI  - GENBANK/KC153077
SI  - GENBANK/KC153078
SI  - GENBANK/KC153079
SI  - GENBANK/KC153080
SI  - GENBANK/KC153081
SI  - GENBANK/KC153082
SI  - GENBANK/KC153083
SI  - GENBANK/KC153084
SI  - GENBANK/KC153085
PT  - Journal Article
PT  - Research Support, Non-U.S. Gov't
DEP - 20130726
PL  - Canada
TA  - Int J Infect Dis
JT  - International journal of infectious diseases : IJID : official publication of the
      International Society for Infectious Diseases
JID - 9610933
RN  - 0 (Antigens, Bacterial)
SB  - IM
MH  - Adult
MH  - Antigens, Bacterial/genetics
MH  - Female
MH  - Genetic Variation
MH  - Humans
MH  - India/epidemiology
MH  - Male
MH  - Middle Aged
MH  - Molecular Sequence Data
MH  - Molecular Typing
MH  - Orientia tsutsugamushi/*genetics
MH  - Outcome Assessment (Health Care)
MH  - Prognosis
MH  - Scrub Typhus/*diagnosis/*epidemiology
OTO - NOTNLM
OT  - Clinical manifestations
OT  - Genetic variability
OT  - Orientia tsutsugamushi
OT  - Outcome
OT  - Scrub typhus
EDAT- 2013/07/31 06:00
MHDA- 2014/05/09 06:00
CRDT- 2013/07/30 06:00
PHST- 2013/03/26 [received]
PHST- 2013/05/20 [revised]
PHST- 2013/05/20 [accepted]
PHST- 2013/07/26 [aheadofprint]
AID - S1201-9712(13)00215-4 [pii]
AID - 10.1016/j.ijid.2013.05.017 [doi]
PST - ppublish
SO  - Int J Infect Dis. 2013 Nov;17(11):e981-7. doi: 10.1016/j.ijid.2013.05.017. Epub
      2013 Jul 26.

PMID- 23878183
OWN - NLM
STAT- MEDLINE
DA  - 20130905
DCOM- 20131114
IS  - 1476-1645 (Electronic)
IS  - 0002-9637 (Linking)
VI  - 89
IP  - 3
DP  - 2013 Sep
TI  - Molecular detection of Rickettsia felis in different flea species from Caldas,
      Colombia.
PG  - 453-9
LID - 10.4269/ajtmh.12-0698 [doi]
AB  - Rickettsioses caused by Rickettsia felis are an emergent global threat.
      Historically, the northern region of the province of Caldas in Colombia has
      reported murine typhus cases, and recently, serological studies confirmed high
      seroprevalence for both R. felis and R. typhi. In the present study, fleas from
      seven municipalities were collected from dogs, cats, and mice. DNA was extracted 
      and amplified by polymerase chain reaction (PCR) to identify gltA, ompB, and 17kD
      genes. Positive samples were sequenced to identify the species of Rickettsia. Of 
      1,341 fleas, Ctenocephalides felis was the most prevalent (76.7%). Positive PCR
      results in the three genes were evidenced in C. felis (minimum infection rates;
      5.3%), C. canis (9.2%), and Pulex irritans (10.0%). Basic Local Alignment Search 
      Tool (BLAST) analyses of sequences showed high identity values (> 98%) with R.
      felis, and all were highly related by phylogenetic analyses. This work shows the 
      first detection of R. felis in fleas collected from animals in Colombia.
FAU - Ramirez-Hernandez, Alejandro
AU  - Ramirez-Hernandez A
AD  - Grupo Parasitologia Veterinaria, Universidad Nacional de Colombia, Bogota,
      Colombia. aramirezhe@unal.edu.co
FAU - Montoya, Viviana
AU  - Montoya V
FAU - Martinez, Alejandra
AU  - Martinez A
FAU - Perez, Jorge E
AU  - Perez JE
FAU - Mercado, Marcela
AU  - Mercado M
FAU - de la Ossa, Alberto
AU  - de la Ossa A
FAU - Velez, Carolina
AU  - Velez C
FAU - Estrada, Gloria
AU  - Estrada G
FAU - Correa, Maria I
AU  - Correa MI
FAU - Duque, Laura
AU  - Duque L
FAU - Ariza, Juan S
AU  - Ariza JS
FAU - Henao, Cesar
AU  - Henao C
FAU - Valbuena, Gustavo
AU  - Valbuena G
FAU - Hidalgo, Marylin
AU  - Hidalgo M
LA  - eng
PT  - Journal Article
PT  - Research Support, Non-U.S. Gov't
DEP - 20130722
PL  - United States
TA  - Am J Trop Med Hyg
JT  - The American journal of tropical medicine and hygiene
JID - 0370507
RN  - 0 (DNA, Bacterial)
SB  - AIM
SB  - IM
MH  - Animals
MH  - Cat Diseases/epidemiology/parasitology
MH  - Cats
MH  - Colombia/epidemiology
MH  - Ctenocephalides/*microbiology
MH  - DNA, Bacterial/*isolation & purification
MH  - Disease Vectors
MH  - Dog Diseases/epidemiology/parasitology
MH  - Dogs
MH  - Flea Infestations/veterinary
MH  - *Genes, Bacterial
MH  - Mice
MH  - Phylogeny
MH  - Polymerase Chain Reaction
MH  - Rickettsia felis/genetics/*isolation & purification
MH  - Sequence Analysis, DNA
MH  - Seroepidemiologic Studies
MH  - Typhus, Endemic Flea-Borne/*epidemiology/veterinary
PMC - PMC3771280
OID - NLM: PMC3771280 [Available on 09/04/14]
EDAT- 2013/07/24 06:00
MHDA- 2013/11/15 06:00
CRDT- 2013/07/24 06:00
PMCR- 2014/09/04 00:00
PHST- 2013/07/22 [aheadofprint]
AID - ajtmh.12-0698 [pii]
AID - 10.4269/ajtmh.12-0698 [doi]
PST - ppublish
SO  - Am J Trop Med Hyg. 2013 Sep;89(3):453-9. doi: 10.4269/ajtmh.12-0698. Epub 2013
      Jul 22.

PMID- 23877780
OWN - NLM
STAT- MEDLINE
DA  - 20130723
DCOM- 20130910
IS  - 0716-1018 (Print)
IS  - 0716-1018 (Linking)
VI  - 30
IP  - 3
DP  - 2013 Jun
TI  - [Exanthematic typhus epidemic in Chile (1932-1939)].
PG  - 313-6
LID - 10.4067/S0716-10182013000300007 [doi]
LID - S0716-10182013000300007 [pii]
AB  - After the great epidemic of the exanthematic typhus of 1918-1919 in Chile, there 
      was a gradual decrease in the number of cases , until it became endemic around
      1926. Starting in 1932 and until 1939 a new epidemic outbreak occured that
      prompted researchers to its study supported by the new clinical and technological
      advances of this period. Subsequently, two important events occured: the
      erradication of the vector ( human louse) by means of effective insecticides and 
      the discovery of an effective antibiotic treatment.
FAU - Laval, Enrique
AU  - Laval E
AD  - Programa de Estudios Medicos Humanisticos, Facultad de Medicina, Pontificia
      Universidad Catolica de Chile, Chile. revinf@sochinf.cl
LA  - spa
PT  - English Abstract
PT  - Historical Article
PT  - Journal Article
TT  - Epidemia de tifus exantematico en Chile (1932-1939).
PL  - Chile
TA  - Rev Chilena Infectol
JT  - Revista chilena de infectologia : organo oficial de la Sociedad Chilena de
      Infectologia
JID - 9305754
SB  - IM
MH  - Animals
MH  - Chile/epidemiology
MH  - Epidemics/*history
MH  - History, 20th Century
MH  - Humans
MH  - Insect Vectors
MH  - Pediculus
MH  - Typhus, Epidemic Louse-Borne/epidemiology/*history
EDAT- 2013/07/24 06:00
MHDA- 2013/09/11 06:00
CRDT- 2013/07/24 06:00
AID - S0716-10182013000300007 [pii]
AID - 10.4067/S0716-10182013000300007 [doi]
PST - ppublish
SO  - Rev Chilena Infectol. 2013 Jun;30(3):313-6. doi: 10.4067/S0716-10182013000300007.

PMID- 23875053
OWN - NLM
STAT- MEDLINE
DA  - 20130722
DCOM- 20140207
LR  - 20140401
IS  - 1935-2735 (Electronic)
IS  - 1935-2727 (Linking)
VI  - 7
IP  - 7
DP  - 2013
TI  - Etiology of severe non-malaria febrile illness in Northern Tanzania: a
      prospective cohort study.
PG  - e2324
LID - 10.1371/journal.pntd.0002324 [doi]
AB  - INTRODUCTION: The syndrome of fever is a commonly presenting complaint among
      persons seeking healthcare in low-resource areas, yet the public health community
      has not approached fever in a comprehensive manner. In many areas, malaria is
      over-diagnosed, and patients without malaria have poor outcomes. METHODS AND
      FINDINGS: We prospectively studied a cohort of 870 pediatric and adult febrile
      admissions to two hospitals in northern Tanzania over the period of one year
      using conventional standard diagnostic tests to establish fever etiology. Malaria
      was the clinical diagnosis for 528 (60.7%), but was the actual cause of fever in 
      only 14 (1.6%). By contrast, bacterial, mycobacterial, and fungal bloodstream
      infections accounted for 85 (9.8%), 14 (1.6%), and 25 (2.9%) febrile admissions, 
      respectively. Acute bacterial zoonoses were identified among 118 (26.2%) of
      febrile admissions; 16 (13.6%) had brucellosis, 40 (33.9%) leptospirosis, 24
      (20.3%) had Q fever, 36 (30.5%) had spotted fever group rickettsioses, and 2
      (1.8%) had typhus group rickettsioses. In addition, 55 (7.9%) participants had a 
      confirmed acute arbovirus infection, all due to chikungunya. No patient had a
      bacterial zoonosis or an arbovirus infection included in the admission
      differential diagnosis. CONCLUSIONS: Malaria was uncommon and over-diagnosed,
      whereas invasive infections were underappreciated. Bacterial zoonoses and
      arbovirus infections were highly prevalent yet overlooked. An integrated approach
      to the syndrome of fever in resource-limited areas is needed to improve patient
      outcomes and to rationally target disease control efforts.
FAU - Crump, John A
AU  - Crump JA
AD  - Division of Infectious Diseases and International Health, Department of Medicine,
      Duke University Medical Center, Durham, North Carolina, USA. john.crump@duke.edu
FAU - Morrissey, Anne B
AU  - Morrissey AB
FAU - Nicholson, William L
AU  - Nicholson WL
FAU - Massung, Robert F
AU  - Massung RF
FAU - Stoddard, Robyn A
AU  - Stoddard RA
FAU - Galloway, Renee L
AU  - Galloway RL
FAU - Ooi, Eng Eong
AU  - Ooi EE
FAU - Maro, Venance P
AU  - Maro VP
FAU - Saganda, Wilbrod
AU  - Saganda W
FAU - Kinabo, Grace D
AU  - Kinabo GD
FAU - Muiruri, Charles
AU  - Muiruri C
FAU - Bartlett, John A
AU  - Bartlett JA
LA  - eng
GR  - P30 AI 64518/AI/NIAID NIH HHS/United States
GR  - R01 TW009237/TW/FIC NIH HHS/United States
GR  - R01TW009237/TW/FIC NIH HHS/United States
GR  - U01 AI062563)./AI/NIAID NIH HHS/United States
GR  - U01 AI067854/AI/NIAID NIH HHS/United States
GR  - U01 AI069484/AI/NIAID NIH HHS/United States
GR  - Biotechnology and Biological Sciences Research Council/United Kingdom
PT  - Journal Article
PT  - Research Support, N.I.H., Extramural
PT  - Research Support, Non-U.S. Gov't
DEP - 20130718
PL  - United States
TA  - PLoS Negl Trop Dis
JT  - PLoS neglected tropical diseases
JID - 101291488
SB  - IM
MH  - Adolescent
MH  - Adult
MH  - Aged
MH  - Aged, 80 and over
MH  - Bacteria/classification/isolation & purification
MH  - Bacterial Infections/*epidemiology
MH  - Child
MH  - Child, Preschool
MH  - Cohort Studies
MH  - Female
MH  - Fever of Unknown Origin/*epidemiology/*etiology
MH  - Fungi/classification/isolation & purification
MH  - Hospitalization
MH  - Humans
MH  - Infant
MH  - Male
MH  - Middle Aged
MH  - Mycoses/*epidemiology
MH  - Prospective Studies
MH  - Tanzania/epidemiology
MH  - Virus Diseases/*epidemiology
MH  - Viruses/classification/isolation & purification
MH  - Young Adult
PMC - PMC3715424
OID - NLM: PMC3715424
EDAT- 2013/07/23 06:00
MHDA- 2014/02/08 06:00
CRDT- 2013/07/23 06:00
PHST- 2013/07 [ppublish]
PHST- 2013/03/22 [received]
PHST- 2013/06/09 [accepted]
PHST- 2013/07/18 [epublish]
AID - 10.1371/journal.pntd.0002324 [doi]
AID - PNTD-D-13-00411 [pii]
PST - epublish
SO  - PLoS Negl Trop Dis. 2013 Jul 18;7(7):e2324. doi: 10.1371/journal.pntd.0002324.
      Print 2013.

PMID- 23871280
OWN - NLM
STAT- MEDLINE
DA  - 20131016
DCOM- 20140508
IS  - 1878-3511 (Electronic)
IS  - 1201-9712 (Linking)
VI  - 17
IP  - 11
DP  - 2013 Nov
TI  - Rickettsioses in the central hills of Sri Lanka: serological evidence of
      increasing burden of spotted fever group.
PG  - e988-92
LID - 10.1016/j.ijid.2013.05.014 [doi]
LID - S1201-9712(13)00210-5 [pii]
AB  - OBJECTIVES: To study the epidemiology, clinical features, and changing pattern of
      rickettsial infections on the western slopes of the hilly Central Province of Sri
      Lanka over 6 years. METHODS: All patients with rickettsial infections who
      presented to the Teaching Hospital, Peradeniya were studied prospectively from
      January 2002 to December 2007. An immunofluorescent antibody assay (IFA) was used
      to confirm the diagnosis. RESULTS: Of the 371 clinical cases of rickettsial
      infection, 122 underwent IFA to confirm the diagnosis. Species-specific IgG
      antibodies were positive in 105/122 (86.1%) cases: 43/105 (40.9%) to Rickettsia
      conorii and 6/105 (5.7%) to Orientia tsutsugamushi, with mixed antibody
      reactivity to more than one antigen in 56/105 (53.3%) cases, including Rickettsia
      typhi in 27/105 (25.7%). Among those with mixed IgG reactivity, IgM assays were
      used to detect pathogens responsible for acute infections. Finally, a total of 55
      spotted fever group (SFG) infections, seven scrub typhus infections, and one case
      of murine typhus were identified. Of the 105 positive cases, 53 (50.5%) were male
      and 52 (49.5%) were female, and the mean age was 40 years (range 11-83 years). In
      the SFG patients, 13/55 (24%) had severe vasculitis with fern leaf type skin
      necrosis and 17/55 (31%) had arthritis. Three patients (5%) had an altered level 
      of consciousness. A patient with scrub typhus had transient deafness. None of the
      105 patients had an eschar. CONCLUSIONS: It appears that SFG rickettsioses are on
      the rise in the hilly Central Province of Sri Lanka, whilst murine typhus and
      scrub typhus are present at a lower rate.
CI  - Copyright (c) 2013 International Society for Infectious Diseases. Published by
      Elsevier Ltd. All rights reserved.
FAU - Kularatne, S A M
AU  - Kularatne SA
AD  - Department of Medicine, Faculty of Medicine, University of Peradeniya, Kandy, Sri
      Lanka.
FAU - Rajapakse, R P V J
AU  - Rajapakse RP
FAU - Wickramasinghe, W M R S
AU  - Wickramasinghe WM
FAU - Nanayakkara, D M
AU  - Nanayakkara DM
FAU - Budagoda, S S
AU  - Budagoda SS
FAU - Weerakoon, K G A D
AU  - Weerakoon KG
FAU - Edirisinghe, J S
AU  - Edirisinghe JS
FAU - Premaratna, R
AU  - Premaratna R
LA  - eng
PT  - Journal Article
DEP - 20130717
PL  - Canada
TA  - Int J Infect Dis
JT  - International journal of infectious diseases : IJID : official publication of the
      International Society for Infectious Diseases
JID - 9610933
RN  - 0 (Antibodies, Bacterial)
RN  - 0 (Immunoglobulin G)
RN  - 0 (Immunoglobulin M)
SB  - IM
MH  - Adolescent
MH  - Adult
MH  - Aged
MH  - Aged, 80 and over
MH  - Antibodies, Bacterial/immunology
MH  - Boutonneuse Fever/diagnosis/epidemiology/immunology
MH  - Child
MH  - Female
MH  - Humans
MH  - Immunoglobulin G/immunology
MH  - Immunoglobulin M/immunology
MH  - Male
MH  - Middle Aged
MH  - Orientia tsutsugamushi
MH  - Prevalence
MH  - Rickettsia conorii
MH  - Rickettsia typhi
MH  - Rickettsiaceae/*classification
MH  - Rickettsiaceae Infections/diagnosis/*epidemiology/immunology
MH  - Scrub Typhus/diagnosis/epidemiology/immunology
MH  - Seasons
MH  - Serotyping
MH  - Sri Lanka/epidemiology
MH  - Typhus, Endemic Flea-Borne/diagnosis/epidemiology/immunology
MH  - Young Adult
OTO - NOTNLM
OT  - Orientia tsutsugamushi
OT  - Rickettsia typhi
OT  - Rickettsial infections
OT  - Spotted fever group rickettsiae
OT  - Sri Lanka
OT  - Vasculitis
EDAT- 2013/07/23 06:00
MHDA- 2014/05/09 06:00
CRDT- 2013/07/23 06:00
PHST- 2012/11/27 [received]
PHST- 2013/03/31 [revised]
PHST- 2013/05/30 [accepted]
PHST- 2013/07/17 [aheadofprint]
AID - S1201-9712(13)00210-5 [pii]
AID - 10.1016/j.ijid.2013.05.014 [doi]
PST - ppublish
SO  - Int J Infect Dis. 2013 Nov;17(11):e988-92. doi: 10.1016/j.ijid.2013.05.014. Epub 
      2013 Jul 17.

PMID- 23842049
OWN - NLM
STAT- MEDLINE
DA  - 20130828
DCOM- 20140306
IS  - 1473-6527 (Electronic)
IS  - 0951-7375 (Linking)
VI  - 26
IP  - 5
DP  - 2013 Oct
TI  - Rickettsial infections in the tropics and in the traveler.
PG  - 435-40
LID - 10.1097/QCO.0b013e328363811b [doi]
AB  - PURPOSE OF REVIEW: The purpose of this review is to describe recent advances in
      our understanding of the pathogenesis, epidemiology, and clinical features of
      rickettsial diseases with emphasis placed on those relating to travel and
      tropical medicine. RECENT FINDINGS: Rickettsioses are becoming increasingly
      recognized as causes of febrile illness in travelers and in those residing in the
      tropics. In South and Central America, infection with Rickettsia rickettsii
      continues to have severe consequences. Resurgence of Mediterranean spotted fever 
      in Bulgaria highlights the threat of rickettsial infections when there is a lapse
      in vector and reservoir control. Similar to African tick-bite fever, Rickettsia
      parkeri is an emerging cause of eschar-associated infection in Brazil, Argentina,
      and Uruguay. Several reports of murine typhus requiring hospitalization
      demonstrate the risk of this infection to the traveler. The use of
      fluoroquinolones for milder spotted fevers may fall out of favor with evidence of
      deleterious effects in those treated with ciprofloxacin. SUMMARY: With
      globalization and increased access to travel, clinical awareness of rickettsial
      diseases is of increasing importance. Although the growing number of rickettsial 
      species may be daunting to the clinician, recognition of the patterns of
      rickettsial disease will ensure prompt and effective therapy.
FAU - Blanton, Lucas S
AU  - Blanton LS
AD  - Division Infectious Diseases, Department of Internal Medicine, The University of 
      Texas Medical Branch, Galveston, Texas, USA. lsblanto@utmb.edu
LA  - eng
PT  - Journal Article
PT  - Review
PL  - United States
TA  - Curr Opin Infect Dis
JT  - Current opinion in infectious diseases
JID - 8809878
SB  - IM
MH  - Humans
MH  - Rickettsia Infections/*epidemiology/transmission
MH  - *Travel
MH  - Travel Medicine
MH  - Tropical Medicine
EDAT- 2013/07/12 06:00
MHDA- 2014/03/07 06:00
CRDT- 2013/07/12 06:00
AID - 10.1097/QCO.0b013e328363811b [doi]
PST - ppublish
SO  - Curr Opin Infect Dis. 2013 Oct;26(5):435-40. doi: 10.1097/QCO.0b013e328363811b.

PMID- 23841762
OWN - NLM
STAT- MEDLINE
DA  - 20130711
DCOM- 20140303
IS  - 1445-5994 (Electronic)
IS  - 1444-0903 (Linking)
VI  - 43
IP  - 7
DP  - 2013 Jul
TI  - Queensland tick typhus: three cases with unusual clinical features.
PG  - 823-5
LID - 10.1111/imj.12184 [doi]
AB  - Queensland tick typhus (QTT), caused by Rickettsia australis, is usually a
      relatively mild illness but can occasionally be severe. We describe three cases
      of probable QTT with unusual clinical features, namely splenic infarction,
      fulminant myopericarditis and severe leukocytoclastic vasculitis. QTT may present
      with uncommon clinical features in addition to the more common manifestations. A 
      high index of suspicion enables specific antibiotic therapy that may hasten
      recovery.
CI  - (c) 2013 The Authors; Internal Medicine Journal (c) 2013 Royal Australasian
      College of Physicians.
FAU - Wilson, P A
AU  - Wilson PA
AD  - Calvary Mater Newcastle, Newcastle, New South Wales, Australia.
      paul.wilson@calvarymater.org.au
FAU - Tierney, L
AU  - Tierney L
FAU - Lai, K
AU  - Lai K
FAU - Graves, S
AU  - Graves S
LA  - eng
PT  - Case Reports
PT  - Journal Article
PL  - Australia
TA  - Intern Med J
JT  - Internal medicine journal
JID - 101092952
RN  - 0 (Anti-Bacterial Agents)
SB  - IM
MH  - Adult
MH  - Anti-Bacterial Agents/therapeutic use
MH  - Female
MH  - Humans
MH  - Male
MH  - Middle Aged
MH  - Queensland/epidemiology
MH  - Rickettsia Infections/*diagnosis/drug therapy/epidemiology
MH  - Typhus, Epidemic Louse-Borne/*diagnosis/drug therapy/epidemiology
OTO - NOTNLM
OT  - Rickettsia
OT  - infarction
OT  - myocarditis
OT  - splenic
OT  - typhus
OT  - vasculitis
EDAT- 2013/07/12 06:00
MHDA- 2014/03/04 06:00
CRDT- 2013/07/12 06:00
PHST- 2012/08/23 [received]
PHST- 2012/10/04 [accepted]
AID - 10.1111/imj.12184 [doi]
PST - ppublish
SO  - Intern Med J. 2013 Jul;43(7):823-5. doi: 10.1111/imj.12184.

PMID- 23825811
OWN - NLM
STAT- PubMed-not-MEDLINE
DA  - 20130704
DCOM- 20130705
LR  - 20130708
IS  - 0019-5049 (Print)
IS  - 0019-5049 (Linking)
VI  - 57
IP  - 2
DP  - 2013 Mar
TI  - Scrub typhus-resurgence of a forgotten killer.
PG  - 135-6
FAU - Chaudhry, Dhruva
AU  - Chaudhry D
AD  - Department of Pulmonary and Critical Care Medicine, Pt. B. D. Sharma Post
      Graduate Institute of Medical Sciences, Pt. B. D. Sharma University of Health
      Sciences, Rohtak, Haryana, India.
FAU - Goyal, Sandeep
AU  - Goyal S
LA  - eng
PT  - Journal Article
PL  - India
TA  - Indian J Anaesth
JT  - Indian journal of anaesthesia
JID - 0013243
PMC - PMC3696259
OID - NLM: PMC3696259
EDAT- 2013/07/05 06:00
MHDA- 2013/07/05 06:01
CRDT- 2013/07/05 06:00
PST - ppublish
SO  - Indian J Anaesth. 2013 Mar;57(2):135-6.

PMID- 23825810
OWN - NLM
STAT- PubMed-not-MEDLINE
DA  - 20130704
DCOM- 20130705
LR  - 20130708
IS  - 0019-5049 (Print)
IS  - 0019-5049 (Linking)
VI  - 57
IP  - 2
DP  - 2013 Mar
TI  - Scrub typhus.
PG  - 127-34
LID - 10.4103/0019-5049.111835 [doi]
AB  - Scrub typhus is an acute febrile illness caused by orientia tsutsugamushi,
      transmitted to humans by the bite of the larva of trombiculid mites. It causes a 
      disseminated vasculitic and perivascular inflammatory lesions resulting in
      significant vascular leakage and end-organ injury. It affects people of all ages 
      and even though scrub typhus in pregnancy is uncommon, it is associated with
      increased foetal loss, preterm delivery, and small for gestational age infants.
      After an incubation period of 6-21 days, onset is characterized by fever,
      headache, myalgia, cough, and gastrointestinal symptoms. A primary papular lesion
      which later crusts to form a flat black eschar, may be present. If untreated,
      serious complications may occur involving various organs. Laboratory studies
      usually reveal leukopenia, thrombocytopenia, deranged hepatic and renal function,
      proteinuria and reticulonodular infiltrate. Owing to the potential for severe
      complications, diagnosis, and decision to initiate treatment should be based on
      clinical suspicion and confirmed by serologic tests. A therapeutic trial of
      tetracycline or chloramphenicol is indicated in patients in whom the diagnosis of
      scrub typhus is suspected. The recommended treatment regimen for scrub typhus is 
      doxycycline. Alternative regimens include tetracycline, chloramphenicol,
      azithromycin, ciprofloxacin, rifampicin, and roxithromycin. Treatment of pregnant
      women with azithromycin was successfully done without relapse and with favorable 
      pregnancy outcomes. Hence, early diagnosis and treatment are essential in order
      to reduce the mortality and the complications associated with the disease. We
      searched the English-language literature for reports of scrub typhus in children,
      pregnant women, and non-pregnant patients with scrub typhus, using the
      MEDLINE/PubMed database, which includes citations from 1945 to the present time. 
      We used the search terms 'scrub typhus', 'scrub typhus' and 'pregnancy', 'scrub
      typhus' and 'children', 'scrub typhus' and 'complications', 'scrub typhus' and
      'treatment'.
FAU - Rapsang, Amy G
AU  - Rapsang AG
AD  - Department of Anesthesiology and Intensive Care, North Eastern Indira Gandhi
      Regional Institute of Health and Medical Sciences (NEIGRIHMS) Campus, Shillong,
      Meghalaya, India.
FAU - Bhattacharyya, Prithwis
AU  - Bhattacharyya P
LA  - eng
PT  - Journal Article
PL  - India
TA  - Indian J Anaesth
JT  - Indian journal of anaesthesia
JID - 0013243
PMC - PMC3696258
OID - NLM: PMC3696258
OTO - NOTNLM
OT  - Doxycycline
OT  - Weil-Felix test
OT  - eschar
OT  - orientia tsutsugamushi
OT  - scrub typhus
OT  - serologic assays
OT  - tsutsugamushi disease
EDAT- 2013/07/05 06:00
MHDA- 2013/07/05 06:01
CRDT- 2013/07/05 06:00
AID - 10.4103/0019-5049.111835 [doi]
AID - IJA-57-127 [pii]
PST - ppublish
SO  - Indian J Anaesth. 2013 Mar;57(2):127-34. doi: 10.4103/0019-5049.111835.

PMID- 23818842
OWN - NLM
STAT- MEDLINE
DA  - 20130702
DCOM- 20140117
LR  - 20140409
IS  - 1553-7374 (Electronic)
IS  - 1553-7366 (Linking)
VI  - 9
IP  - 6
DP  - 2013
TI  - Rickettsia typhi possesses phospholipase A2 enzymes that are involved in
      infection of host cells.
PG  - e1003399
LID - 10.1371/journal.ppat.1003399 [doi]
AB  - The long-standing proposal that phospholipase A2 (PLA2) enzymes are involved in
      rickettsial infection of host cells has been given support by the recent
      characterization of a patatin phospholipase (Pat2) with PLA2 activity from the
      pathogens Rickettsia prowazekii and R. typhi. However, pat2 is not encoded in all
      Rickettsia genomes; yet another uncharacterized patatin (Pat1) is indeed
      ubiquitous. Here, evolutionary analysis of both patatins across 46 Rickettsia
      genomes revealed 1) pat1 and pat2 loci are syntenic across all genomes, 2) both
      Pat1 and Pat2 do not contain predicted Sec-dependent signal sequences, 3) pat2
      has been pseudogenized multiple times in rickettsial evolution, and 4) ubiquitous
      pat1 forms two divergent groups (pat1A and pat1B) with strong evidence for
      recombination between pat1B and plasmid-encoded homologs. In light of these
      findings, we extended the characterization of R. typhi Pat1 and Pat2 proteins and
      determined their role in the infection process. As previously demonstrated for
      Pat2, we determined that 1) Pat1 is expressed and secreted into the host
      cytoplasm during R. typhi infection, 2) expression of recombinant Pat1 is
      cytotoxic to yeast cells, 3) recombinant Pat1 possesses PLA2 activity that
      requires a host cofactor, and 4) both Pat1 cytotoxicity and PLA2 activity were
      reduced by PLA2 inhibitors and abolished by site-directed mutagenesis of
      catalytic Ser/Asp residues. To ascertain the role of Pat1 and Pat2 in R. typhi
      infection, antibodies to both proteins were used to pretreat rickettsiae.
      Subsequent invasion and plaque assays both indicated a significant decrease in R.
      typhi infection compared to that by pre-immune IgG. Furthermore,
      antibody-pretreatment of R. typhi blocked/delayed phagosomal escapes. Together,
      these data suggest both enzymes are involved early in the infection process.
      Collectively, our study suggests that R. typhi utilizes two evolutionary
      divergent patatin phospholipases to support its intracellular life cycle, a
      mechanism distinguishing it from other rickettsial species.
FAU - Rahman, M Sayeedur
AU  - Rahman MS
AD  - Department of Microbiology and Immunology, University of Maryland School of
      Medicine, Baltimore, Maryland, United States of America. mrahm001@umaryland.edu
FAU - Gillespie, Joseph J
AU  - Gillespie JJ
FAU - Kaur, Simran Jeet
AU  - Kaur SJ
FAU - Sears, Khandra T
AU  - Sears KT
FAU - Ceraul, Shane M
AU  - Ceraul SM
FAU - Beier-Sexton, Magda
AU  - Beier-Sexton M
FAU - Azad, Abdu F
AU  - Azad AF
LA  - eng
SI  - RefSeq/NP_220907
SI  - RefSeq/NP_220970
SI  - RefSeq/NP_360559
SI  - RefSeq/YP_001492093
SI  - RefSeq/YP_001493712
SI  - RefSeq/YP_001495020
SI  - RefSeq/YP_001495691
SI  - RefSeq/YP_001495950
SI  - RefSeq/YP_001499395
SI  - RefSeq/YP_001499568
SI  - RefSeq/YP_002845446
SI  - RefSeq/YP_004764600
SI  - RefSeq/YP_004885050
SI  - RefSeq/YP_005066035
SI  - RefSeq/YP_005295628
SI  - RefSeq/YP_005299400
SI  - RefSeq/YP_005301006
SI  - RefSeq/YP_005301963
SI  - RefSeq/YP_005302159
SI  - RefSeq/YP_005353138
SI  - RefSeq/YP_005365402
SI  - RefSeq/YP_005365687
SI  - RefSeq/YP_005390510
SI  - RefSeq/YP_005390723
SI  - RefSeq/YP_005391134
SI  - RefSeq/YP_005391357
SI  - RefSeq/YP_005393160
SI  - RefSeq/YP_005405102
SI  - RefSeq/YP_005413959
SI  - RefSeq/YP_005414840
SI  - RefSeq/YP_067473
SI  - RefSeq/YP_067537
SI  - RefSeq/YP_246376
SI  - RefSeq/YP_247427
SI  - RefSeq/YP_538012
SI  - RefSeq/YP_538013
SI  - RefSeq/YP_538517
GR  - AI017828/AI/NIAID NIH HHS/United States
GR  - AI043006/AI/NIAID NIH HHS/United States
GR  - HHSN272200900040C/PHS HHS/United States
GR  - R01 AI017828/AI/NIAID NIH HHS/United States
GR  - R01 AI043006/AI/NIAID NIH HHS/United States
PT  - Journal Article
PT  - Research Support, N.I.H., Extramural
PT  - Research Support, Non-U.S. Gov't
DEP - 20130620
PL  - United States
TA  - PLoS Pathog
JT  - PLoS pathogens
JID - 101238921
RN  - 0 (Bacterial Proteins)
RN  - 0 (Bacterial Toxins)
RN  - 0 (Phospholipase A2 Inhibitors)
RN  - EC 3.1.1.4 (Phospholipases A2)
SB  - IM
MH  - Animals
MH  - Bacterial Proteins/*biosynthesis/genetics
MH  - Bacterial Toxins/*biosynthesis/genetics
MH  - Catalytic Domain
MH  - Cercopithecus aethiops
MH  - Gene Expression Regulation, Bacterial/drug effects/physiology
MH  - Gene Expression Regulation, Enzymologic/drug effects/physiology
MH  - Mutagenesis, Site-Directed
MH  - Phospholipase A2 Inhibitors/pharmacology
MH  - Phospholipases A2/*biosynthesis/genetics
MH  - Rickettsia typhi/*enzymology/genetics/*pathogenicity
MH  - Typhus, Endemic Flea-Borne/*enzymology/genetics/microbiology/pathology
MH  - Vero Cells
PMC - PMC3688537
OID - NLM: PMC3688537
EDAT- 2013/07/03 06:00
MHDA- 2014/01/18 06:00
CRDT- 2013/07/03 06:00
PHST- 2013/06 [ppublish]
PHST- 2012/11/12 [received]
PHST- 2013/04/19 [accepted]
PHST- 2013/06/20 [epublish]
AID - 10.1371/journal.ppat.1003399 [doi]
AID - PPATHOGENS-D-12-02779 [pii]
PST - ppublish
SO  - PLoS Pathog. 2013;9(6):e1003399. doi: 10.1371/journal.ppat.1003399. Epub 2013 Jun
      20.

PMID- 23814208
OWN - NLM
STAT- MEDLINE
DA  - 20130701
DCOM- 20140108
IS  - 1757-790X (Electronic)
VI  - 2013
DP  - 2013
TI  - Eschar: an important clue to diagnosis.
LID - 10.1136/bcr-2013-010105 [doi]
LID - bcr2013010105 [pii]
FAU - Sundriyal, Deepak
AU  - Sundriyal D
AD  - Department of Internal Medicine, PGIMER & Dr Ram Manohar Lohia Hospital, New
      Delhi, India.
FAU - Kumar, Naveen
AU  - Kumar N
FAU - Chandrasekharan, Arun
AU  - Chandrasekharan A
FAU - Sharma, Brijesh
AU  - Sharma B
LA  - eng
PT  - Case Reports
PT  - Journal Article
DEP - 20130627
PL  - England
TA  - BMJ Case Rep
JT  - BMJ case reports
JID - 101526291
SB  - IM
MH  - Adult
MH  - Animals
MH  - Female
MH  - Humans
MH  - Scrub Typhus/*diagnosis/pathology
EDAT- 2013/07/03 06:00
MHDA- 2014/01/09 06:00
CRDT- 2013/07/02 06:00
AID - bcr-2013-010105 [pii]
AID - 10.1136/bcr-2013-010105 [doi]
PST - epublish
SO  - BMJ Case Rep. 2013 Jun 27;2013. pii: bcr2013010105. doi: 10.1136/bcr-2013-010105.

PMID- 23814035
OWN - NLM
STAT- PubMed-not-MEDLINE
DA  - 20130701
DCOM- 20130702
LR  - 20130704
IS  - 2169-8287 (Electronic)
VI  - 1
IP  - 3
DP  - 2013
TI  - Genome Sequencing of Four Strains of Rickettsia prowazekii, the Causative Agent
      of Epidemic Typhus, Including One Flying Squirrel Isolate.
LID - 10.1128/genomeA.00399-13 [doi]
LID - e00399-13 [pii]
AB  - Rickettsia prowazekii is a notable intracellular pathogen, the agent of epidemic 
      typhus, and a potential biothreat agent. We present here whole-genome sequence
      data for four strains of R. prowazekii, including one from a flying squirrel.
FAU - Bishop-Lilly, Kimberly A
AU  - Bishop-Lilly KA
AD  - Naval Medical Research Center (NMRC)-Frederick, Fort Detrick, Maryland, USA.
FAU - Ge, Hong
AU  - Ge H
FAU - Butani, Amy
AU  - Butani A
FAU - Osborne, Brian
AU  - Osborne B
FAU - Verratti, Kathleen
AU  - Verratti K
FAU - Mokashi, Vishwesh
AU  - Mokashi V
FAU - Nagarajan, Niranjan
AU  - Nagarajan N
FAU - Pop, Mihai
AU  - Pop M
FAU - Read, Timothy D
AU  - Read TD
FAU - Richards, Allen L
AU  - Richards AL
LA  - eng
PT  - Journal Article
DEP - 20130627
PL  - United States
TA  - Genome Announc
JT  - Genome announcements
JID - 101595808
PMC - PMC3695431
OID - NLM: PMC3695431
EDAT- 2013/07/03 06:00
MHDA- 2013/07/03 06:01
CRDT- 2013/07/02 06:00
AID - 1/3/e00399-13 [pii]
AID - 10.1128/genomeA.00399-13 [doi]
PST - epublish
SO  - Genome Announc. 2013 Jun 27;1(3). pii: e00399-13. doi: 10.1128/genomeA.00399-13.

PMID- 23809889
OWN - NLM
STAT- MEDLINE
DA  - 20130927
DCOM- 20131114
LR  - 20140610
IS  - 1474-4457 (Electronic)
IS  - 1473-3099 (Linking)
VI  - 13
IP  - 10
DP  - 2013 Oct
TI  - The activation of vivax malaria hypnozoites by infectious diseases.
PG  - 900-6
LID - 10.1016/S1473-3099(13)70095-1 [doi]
LID - S1473-3099(13)70095-1 [pii]
AB  - The periodicity of vivax malaria relapses may be explained by the activation of
      latent hypnozoites acquired from a previous malarial infection. The activation
      stimulus could be the febrile illness associated with acute malaria or a
      different febrile infection. We review historical records to examine the
      association between relapses of Plasmodium vivax and febrile infectious diseases.
      In data from British soldiers in Palestine, epidemic falciparum malaria triggered
      a smaller epidemic of P vivax relapses only in those who had been extensively
      exposed to malaria previously. Relapses did not follow pandemic influenza
      infection. Evidence from three simultaneous typhoid and malaria epidemics suggest
      that typhoid fever might activate P vivax hypnozoites. Some data lend support to 
      the notion that vivax malaria relapse followed febrile illness caused by
      relapsing fever, trench fever, epidemic typhus, and Malta fever (brucellosis).
      These observations suggest that systemic parasitic and bacterial infections, but 
      not viral infections, can activate P vivax hypnozoites. Specific components of
      the host's acute febrile inflammatory response, and not fever alone, are probably
      important factors in the provocation of a relapse of vivax malaria.
CI  - Copyright (c) 2013 Elsevier Ltd. All rights reserved.
FAU - Shanks, G Dennis
AU  - Shanks GD
AD  - Australian Army Malaria Institute, Enoggera, QLD, Australia; Centre for Military 
      and Veterans' Health, School of Population Health, University of Queensland,
      Brisbane, QLD, Australia; Department of Zoology, Oxford University, Oxford, UK.
      Electronic address: dennis.shanks@defence.gov.au.
FAU - White, Nicholas J
AU  - White NJ
LA  - eng
GR  - 089275/Wellcome Trust/United Kingdom
GR  - Wellcome Trust/United Kingdom
PT  - Historical Article
PT  - Journal Article
PT  - Research Support, Non-U.S. Gov't
PT  - Research Support, U.S. Gov't, Non-P.H.S.
PT  - Review
DEP - 20130626
PL  - United States
TA  - Lancet Infect Dis
JT  - The Lancet infectious diseases
JID - 101130150
SB  - IM
MH  - Communicable Diseases/*complications
MH  - Epidemics
MH  - History, 20th Century
MH  - Humans
MH  - Malaria, Vivax/*complications/*epidemiology/history
MH  - Plasmodium vivax/*physiology
EDAT- 2013/07/03 06:00
MHDA- 2013/11/15 06:00
CRDT- 2013/07/02 06:00
PHST- 2013/06/26 [aheadofprint]
AID - S1473-3099(13)70095-1 [pii]
AID - 10.1016/S1473-3099(13)70095-1 [doi]
PST - ppublish
SO  - Lancet Infect Dis. 2013 Oct;13(10):900-6. doi: 10.1016/S1473-3099(13)70095-1.
      Epub 2013 Jun 26.

PMID- 23802452
OWN - NLM
STAT- MEDLINE
DA  - 20130627
DCOM- 20130709
LR  - 20131121
IS  - 0022-2585 (Print)
IS  - 0022-2585 (Linking)
VI  - 50
IP  - 3
DP  - 2013 May
TI  - Repellency of cassia bark, eucalyptus, and star anise oils and their major
      constituents to Leptotrombidium pallidum (Acari: Trombiculidae).
PG  - 579-84
AB  - Leptotrombidium pallidum (Nagoya, Miyagawa, Mitamura & Tamiya) is a primary
      vector of Orientia tsutsugamushi (Hyashi), the causative agent of scrub typhus.
      An assessment is made of the repellency to L. pallidum larvae (chiggers) of
      cassia bark, eucalyptus, and star anise oils and major constituents
      (E)-cinnamaldehyde, 1,8-cineole, and (E)-anethole of the corresponding oils.
      Results were compared with those of conventional repellents DEET
      (N,N-diethyl-3-methylbenzamide), IR3535 [(ethyl
      3-[acetyl(butyl)amino]propanoate)], and permethrin. Based on the median repellent
      concentration (RC50) values, (E)-cinnamaldehyde, (E)-anethole, cassia bark oil,
      and star anise oil (RC50, 0.95-1.52 mg/cm2) exhibited significantly more potent
      repellency than DEET (3.85 mg/cm2). (E)-cinnamaldehyde, (E)-anethole, cassiabark 
      oil, 1,8-cineole, and star anise oil were approximately 43, 16, 11, 8, and 4
      times more effective than IR3535 (CC5, 6.51%) as judged by the median climbing
      distance-disturbing concentration (CC50) values. The median residual duration
      time of repellency (RT50) was significantly more pronounced in DEET (RT50, 323
      min) than in all essential oils and constituents (108-167 min). In the light of
      global efforts to reduce the level of highly toxic synthetic repellents, the
      three essential oils and their major constituents described merit further study
      as potential biorepellents for the control of L. pallidum populations.
FAU - Shin, E-Hyun
AU  - Shin EH
AD  - Division of Medical Entomology, National Institute of Health, Osong 363-951,
      Chungbuk, South Korea.
FAU - Song, Bong Gu
AU  - Song BG
FAU - Lee, Il Hee
AU  - Lee IH
FAU - Park, Mi Yeoun
AU  - Park MY
FAU - Ahn, Young-Joon
AU  - Ahn YJ
FAU - Chang, Kyu-Sik
AU  - Chang KS
LA  - eng
PT  - Comparative Study
PT  - Journal Article
PT  - Research Support, Non-U.S. Gov't
PL  - United States
TA  - J Med Entomol
JT  - Journal of medical entomology
JID - 0375400
RN  - 0 (Anisoles)
RN  - 0 (Cyclohexanols)
RN  - 0 (Insect Repellents)
RN  - 0 (Monoterpenes)
RN  - 0 (Oils, Volatile)
RN  - 0 (Plant Oils)
RN  - 104-55-2 (cinnamic aldehyde)
RN  - 7864XYD3JJ (Acrolein)
RN  - Q3JEK5DO4K (anethole)
RN  - RV6J6604TK (eucalyptol)
SB  - IM
MH  - Acrolein/analogs & derivatives/pharmacology
MH  - Animals
MH  - Anisoles/pharmacology
MH  - Arthropod Vectors/drug effects/microbiology/physiology
MH  - Cassia/metabolism
MH  - Cyclohexanols/pharmacology
MH  - Eucalyptus/metabolism
MH  - Illicium/metabolism
MH  - Insect Repellents/*pharmacology
MH  - Larva/drug effects
MH  - Monoterpenes/pharmacology
MH  - Oils, Volatile/*pharmacology
MH  - Orientia tsutsugamushi/physiology
MH  - Plant Bark/metabolism
MH  - Plant Oils/*pharmacology
MH  - Trombiculidae/*drug effects/physiology
EDAT- 2013/06/28 06:00
MHDA- 2013/07/10 06:00
CRDT- 2013/06/28 06:00
PST - ppublish
SO  - J Med Entomol. 2013 May;50(3):579-84.

PMID- 23799383
OWN - NLM
STAT- MEDLINE
DA  - 20130626
DCOM- 20130912
IS  - 1175-8716 (Electronic)
IS  - 0028-8446 (Linking)
VI  - 126
IP  - 1374
DP  - 2013 May 10
TI  - Murine typhus and leptospirosis presenting with undifferentiated symptoms of an
      acute febrile illness to Waikato Hospital, New Zealand, 2009-2010.
PG  - 56-66
AB  - AIMS: This prospective observational study aimed to identify what proportion of
      patients presenting to Waikato Hospital with undifferentiated symptoms of an
      acute febrile illness (USFI) have leptospirosis or murine typhus infection, and
      to identify factors at presentation predictive of each infection. It also aimed
      to identify infecting rickettsial organism(s) causing murine typhus in the
      region. METHODS: Between 15/10/2009-15/10/2010 all adult patients presenting with
      USFI of greater than and equal to 72 hours with no clear diagnosis on
      presentation were invited to participate in the study. A structured questionnaire
      and examination were administered and acute and convalescent serology was
      performed. For patients returning positive murine typhus serology, rickettsial
      PCR analysis was performed on stored acute blood samples. RESULTS: Fifty-seven
      patients were recruited. Nine were diagnosed with leptospirosis, five with murine
      typhus, three with Epstein-Barr virus (EBV), two with cytomegalovirus (CMV), five
      with bacterial sepsis and six with other diagnoses. Twenty seven had an acute
      febrile illness for which no diagnosis was found. A low platelet count (p<0.001) 
      was associated with murine typhus infection, and rural occupation (p<0.001) and a
      low lymphocyte count (p=0.001) with leptospiral infection. There was a trend
      towards rural residence being associated with murine tyhpus infection (p=0.059). 
      Two of four patients with positive murine typhus serology returned positive PCR
      analysis for Rickettsia typhi. CONCLUSION: A significant proportion of patients
      presenting to Waikato Hospital with USFI had leptospirosis or murine typhus
      infection. A low platelet count and rural residence were associated with murine
      typhus infection, and rural occupation and a low lymphocyte count with
      leptospiral infection. R. typhi was identified as a rickettsial organism causing 
      rickettsial fever in the Waikato region.
FAU - Irwin, James
AU  - Irwin J
AD  - Department of General Medicine, Waikato Hospital, Pembroke Street, Private Bag
      3200, Hamilton 3240, New Zealand. jazirwin@gmail.com
FAU - Tredoux, Deon
AU  - Tredoux D
FAU - Mills, Graham
AU  - Mills G
LA  - eng
PT  - Journal Article
PT  - Research Support, Non-U.S. Gov't
DEP - 20130510
PL  - New Zealand
TA  - N Z Med J
JT  - The New Zealand medical journal
JID - 0401067
SB  - IM
MH  - Acute Disease
MH  - Adult
MH  - Bacteremia/epidemiology
MH  - Cytomegalovirus Infections/epidemiology
MH  - Epstein-Barr Virus Infections/epidemiology
MH  - Female
MH  - Fever/*microbiology/virology
MH  - Fever of Unknown Origin/diagnosis
MH  - Humans
MH  - Leptospirosis/blood/*diagnosis/*epidemiology
MH  - Lymphocyte Count
MH  - Male
MH  - New Zealand
MH  - Occupations
MH  - Platelet Count
MH  - Prospective Studies
MH  - Questionnaires
MH  - Rickettsia typhi
MH  - Rural Population
MH  - Typhus, Endemic Flea-Borne/blood/*diagnosis/*epidemiology
EDAT- 2013/06/27 06:00
MHDA- 2013/09/13 06:00
CRDT- 2013/06/27 06:00
PST - epublish
SO  - N Z Med J. 2013 May 10;126(1374):56-66.

PMID- 23799119
OWN - NLM
STAT- MEDLINE
DA  - 20130626
DCOM- 20140130
IS  - 1932-6203 (Electronic)
IS  - 1932-6203 (Linking)
VI  - 8
IP  - 6
DP  - 2013
TI  - Scrub typhus meningitis in South India--a retrospective study.
PG  - e66595
LID - 10.1371/journal.pone.0066595 [doi]
AB  - BACKGROUND: Scrub typhus is prevalent in India although definite statistics are
      not available. There has been only one study on scrub typhus meningitis 20 years 
      ago. Most reports of meningitis/meningoencephalitis in scrub typhus are case
      reports. METHODS: A retrospective study done in Pondicherry to extract cases of
      scrub typhus admitted to hospital between February 2011 and January 2012.
      Diagnosis was by a combination of any one of the following in a patient with an
      acute febrile illness--a positive scrub IgM ELISA, Weil-Felix test, and an
      eschar. Lumbar puncture was performed in patients with headache, nuchal rigidity,
      altered sensorium or cranial nerve deficits. RESULTS: Sixty five cases of scrub
      typhus were found, and 17 (17/65) had meningitis. There were 33 males and 32
      females. Thirteen had an eschar. Median cerebrospinal fluid (CSF) cell count,
      lymphocyte percentage, CSF protein, CSF glucose/blood glucose, CSF ADA were 54
      cells/microL, 98%, 88 mg/dL, 0.622 and 3.5 U/mL respectively. Computed tomography
      was normal in patients with altered sensorium and cranial nerve deficits.
      Patients with meningitis had lesser respiratory symptoms and signs and higher
      urea levels. All patients had received doxycycline except one who additionally
      received chloramphenicol. CONCLUSION: Meningitis in scrub typhus is mild with
      quick and complete recovery. Clinical features and CSF findings can mimic
      tuberculous meningitis, except for ADA levels. In the Indian context where both
      scrub typhus and tuberculosis are endemic, ADA and scrub IgM may be helpful in
      identifying patients with scrub meningitis and in avoiding prolonged empirical
      antituberculous therapy in cases of lymphocytic meningitis.
FAU - Viswanathan, Stalin
AU  - Viswanathan S
AD  - Department of General Medicine, Indira Gandhi Medical College, Kathirkamam,
      Pondicherry, India. stalinviswanathan@ymail.com
FAU - Muthu, Vivekanandan
AU  - Muthu V
FAU - Iqbal, Nayyar
AU  - Iqbal N
FAU - Remalayam, Bhavith
AU  - Remalayam B
FAU - George, Tarun
AU  - George T
LA  - eng
PT  - Journal Article
DEP - 20130614
PL  - United States
TA  - PLoS One
JT  - PloS one
JID - 101285081
RN  - 0 (Cerebrospinal Fluid Proteins)
RN  - IY9XDZ35W2 (Glucose)
SB  - IM
MH  - Adult
MH  - Cerebrospinal Fluid Proteins/cerebrospinal fluid
MH  - Female
MH  - Glucose/cerebrospinal fluid
MH  - Humans
MH  - India/epidemiology
MH  - Lymphocyte Count
MH  - Male
MH  - Meningitis, Bacterial/cerebrospinal fluid/*epidemiology
MH  - Middle Aged
MH  - Retrospective Studies
MH  - Scrub Typhus/cerebrospinal fluid/*epidemiology
PMC - PMC3682970
OID - NLM: PMC3682970
EDAT- 2013/06/27 06:00
MHDA- 2014/01/31 06:00
CRDT- 2013/06/27 06:00
PHST- 2013 [ppublish]
PHST- 2013/02/14 [received]
PHST- 2013/05/08 [accepted]
PHST- 2013/06/14 [epublish]
AID - 10.1371/journal.pone.0066595 [doi]
AID - PONE-D-13-06778 [pii]
PST - epublish
SO  - PLoS One. 2013 Jun 14;8(6):e66595. doi: 10.1371/journal.pone.0066595. Print 2013.

PMID- 23792062
OWN - NLM
STAT- MEDLINE
DA  - 20130826
DCOM- 20131113
IS  - 1879-0038 (Electronic)
IS  - 0378-1119 (Linking)
VI  - 528
IP  - 1
DP  - 2013 Oct 1
TI  - Palaeopathology and genes: investigating the genetics of infectious diseases in
      excavated human skeletal remains and mummies from past populations.
PG  - 33-40
LID - 10.1016/j.gene.2013.06.017 [doi]
LID - S0378-1119(13)00770-1 [pii]
AB  - The aim of this paper is to review the use of genetics in palaeomicrobiology, and
      to highlight the importance of understanding past diseases. Palaeomicrobiology is
      the study of disease pathogens in skeletal and mummified remains from
      archaeological contexts. It has revolutionarised our understanding of health in
      the past by enabling a deeper knowledge of the origins and evolution of many
      diseases that have shaped us as a species. Bacterial diseases explored include
      tuberculosis, leprosy, bubonic plague, typhoid, syphilis, endemic and epidemic
      typhus, trench fever, and Helicobacter pylori. Viral diseases discussed include
      influenza, hepatitis B, human papilloma virus (HPV), human T-cell lymphotrophic
      virus (HTLV-1) and human immunodeficiency virus (HIV). Parasitic diseases
      investigated include malaria, leishmaniasis, Chagas' disease, roundworm,
      whipworm, pinworm, Chinese liver fluke, fleas and lice. Through a better
      understanding of disease origins and their evolution, we can place into context
      how many infectious diseases are changing over time, and so help us estimate how 
      they may change in the future.
CI  - Copyright (c) 2013 Elsevier B.V. All rights reserved.
FAU - Anastasiou, Evilena
AU  - Anastasiou E
AD  - Division of Biological Anthropology, Department of Archaeology and Anthropology, 
      University of Cambridge, The Henry Wellcome Building, Fitzwilliam Street,
      Cambridge CB2 1QH, UK.
FAU - Mitchell, Piers D
AU  - Mitchell PD
LA  - eng
PT  - Journal Article
PT  - Review
DEP - 20130619
PL  - Netherlands
TA  - Gene
JT  - Gene
JID - 7706761
RN  - 9007-49-2 (DNA)
SB  - IM
MH  - Bacterial Infections/genetics/microbiology
MH  - Communicable Diseases/*genetics
MH  - DNA/genetics/isolation & purification
MH  - Fossils
MH  - Genetics, Population/*methods
MH  - Humans
MH  - Mummies
MH  - Paleopathology/*methods
MH  - Parasitic Diseases/genetics/parasitology
MH  - Virus Diseases/genetics/virology
OTO - NOTNLM
OT  - Ancient DNA
OT  - Ancient disease
OT  - HIV
OT  - HPV
OT  - HTLV-1
OT  - Human T-cell lymphotrophic virus type I
OT  - Human immunodeficiency virus
OT  - Human papilloma virus
OT  - MNI
OT  - Minimum number of individuals
OT  - Mummies
OT  - PCR
OT  - Palaeomicrobiology
OT  - Palaeoparasitology
OT  - Palaeopathology
OT  - Polymerase chain reaction
OT  - RLEP
OT  - Repetitive elements
OT  - SNPs
OT  - Single nucleotide polymorphisms
OT  - TB
OT  - Tuberculosis
OT  - aDNA
EDAT- 2013/06/25 06:00
MHDA- 2013/11/14 06:00
CRDT- 2013/06/25 06:00
PHST- 2013/01/18 [received]
PHST- 2013/05/23 [revised]
PHST- 2013/06/01 [accepted]
PHST- 2013/06/19 [aheadofprint]
AID - S0378-1119(13)00770-1 [pii]
AID - 10.1016/j.gene.2013.06.017 [doi]
PST - ppublish
SO  - Gene. 2013 Oct 1;528(1):33-40. doi: 10.1016/j.gene.2013.06.017. Epub 2013 Jun 19.

PMID- 23791848
OWN - NLM
STAT- MEDLINE
DA  - 20130730
DCOM- 20140213
IS  - 1096-1208 (Electronic)
IS  - 0882-4010 (Linking)
VI  - 63
DP  - 2013 Oct
TI  - Involvement of lipid rafts in the budding-like exit of Orientia tsutsugamushi.
PG  - 37-43
LID - 10.1016/j.micpath.2013.06.002 [doi]
LID - S0882-4010(13)00093-4 [pii]
AB  - Orientia tsutsugamushi is an intracellular parasite that causes scrub typhus.
      After entering the cytoplasm by induced phagocytosis, O. tsutsugamushi escapes
      from the primary phagosome into the host cytosol, where it replicates slowly.
      Subsequently, it is released from the host cells by a process resembling viral
      budding with a remaining bacterial aggregate near the nucleus. Lipid rafts have
      been implicated in the life cycle of a wide variety of pathogenic microorganisms.
      We have observed that proteins of O. tsutsugamushi were co-fractionated with the 
      lipid rafts over a sucrose density gradient, suggesting the possible involvement 
      of lipid rafts during the intracellular life cycle of O. tsutsugamushi. The entry
      of O. tsutsugamushi into the host cells was shown to be independent on lipid
      rafts as judged by the inability of lipid raft-disrupting agents to inhibit
      bacterial entry and no co-localization of bacterial proteins with caveolin. To
      our interest, a 47-kDa protein (HtrA) was observed to be co-localized with
      caveolin at the cell membrane at 72 h after infection, when bacterial particles
      move to the cell membrane and initiate the exit into the extracellular
      environment. Our results suggest that O. tsutsugamushi involves lipid rafts of
      the host cells in the budding-like process to exit from host cells.
CI  - Copyright (c) 2013 Elsevier Ltd. All rights reserved.
FAU - Kim, Mi-Jeong
AU  - Kim MJ
AD  - Department of Microbiology, Inha University School of Medicine, Jungsuk B/D, 3rd 
      Street, Shinheung-Dong, Choong-Gu, Incheon 400-712, Republic of Korea.
FAU - Kim, Mee-Kyung
AU  - Kim MK
FAU - Kang, Jae-Seung
AU  - Kang JS
LA  - eng
PT  - Journal Article
PT  - Research Support, Non-U.S. Gov't
DEP - 20130618
PL  - England
TA  - Microb Pathog
JT  - Microbial pathogenesis
JID - 8606191
RN  - 0 (Bacterial Proteins)
RN  - 0 (Caveolins)
SB  - IM
MH  - Bacterial Proteins/analysis
MH  - Caveolins/analysis
MH  - Cell Membrane/chemistry
MH  - *Exocytosis
MH  - Membrane Microdomains/*metabolism
MH  - Microscopy, Confocal
MH  - Microscopy, Fluorescence
MH  - Orientia tsutsugamushi/*physiology
MH  - Ultracentrifugation
OTO - NOTNLM
OT  - Budding
OT  - Caveolin
OT  - HtrA
OT  - Lipid rafts
OT  - Orientia tsutsugamushi
EDAT- 2013/06/25 06:00
MHDA- 2014/02/14 06:00
CRDT- 2013/06/25 06:00
PHST- 2013/04/05 [received]
PHST- 2013/06/05 [accepted]
PHST- 2013/06/18 [aheadofprint]
AID - S0882-4010(13)00093-4 [pii]
AID - 10.1016/j.micpath.2013.06.002 [doi]
PST - ppublish
SO  - Microb Pathog. 2013 Oct;63:37-43. doi: 10.1016/j.micpath.2013.06.002. Epub 2013
      Jun 18.

PMID- 23783766
OWN - NLM
STAT- In-Process
DA  - 20140106
IS  - 0973-7693 (Electronic)
IS  - 0019-5456 (Linking)
VI  - 81
IP  - 1
DP  - 2014 Jan
TI  - Indian tick typhus presenting with gangrene: a case report from an urban slum of 
      Delhi.
PG  - 95-7
LID - 10.1007/s12098-013-1095-7 [doi]
AB  - Indian Tick Typhus has been rarely reported in children from Delhi. A 10-y-old
      male child from Delhi presented with fever, non specific gastrointestinal
      symptoms, petechial rash and gangrene of all the toes. Possibility of rickettsial
      infection was entertained after the child failed to improve with best of the
      antibiotics. Sample for serology for rickettsial infection was sent and
      Doxycycline was started empirically. He became afebrile within 72 h of starting
      Doxycycline. Later, diagnosis of Indian Tick Typhus was confirmed on the basis of
      IgM positivity against Rickettsia conori. Possibility of rickettsial infection
      should be entertained in children with history of fever and skin rash, especially
      if the child fails to improve with a course of antibiotics and common infectious 
      etiologies have been ruled out.
FAU - Kumar, Manish
AU  - Kumar M
AD  - Department of Pediatrics, Chacha Nehru Bal Chikitsalaya (Affiliated with Maulana 
      Azad Medical College), Geeta Colony, Delhi, India, manishkp75@yahoo.com.
FAU - Singh, Raghvendra
AU  - Singh R
FAU - Yadav, Mukesh
AU  - Yadav M
LA  - eng
PT  - Journal Article
DEP - 20130620
PL  - India
TA  - Indian J Pediatr
JT  - Indian journal of pediatrics
JID - 0417442
SB  - IM
EDAT- 2013/06/21 06:00
MHDA- 2013/06/21 06:00
CRDT- 2013/06/21 06:00
PHST- 2012/11/20 [received]
PHST- 2013/05/20 [accepted]
PHST- 2013/06/20 [aheadofprint]
AID - 10.1007/s12098-013-1095-7 [doi]
PST - ppublish
SO  - Indian J Pediatr. 2014 Jan;81(1):95-7. doi: 10.1007/s12098-013-1095-7. Epub 2013 
      Jun 20.

PMID- 23781760
OWN - NLM
STAT- MEDLINE
DA  - 20130620
DCOM- 20130710
IS  - 1565-1088 (Print)
VI  - 15
IP  - 4
DP  - 2013 Apr
TI  - When the test tube was mightier than the gun: a Polish doctor out-frightens the
      Nazis.
PG  - 198
FAU - Goor, Yoav
AU  - Goor Y
LA  - eng
PT  - Biography
PT  - Historical Article
PT  - Letter
PT  - Portraits
PL  - Israel
TA  - Isr Med Assoc J
JT  - The Israel Medical Association journal : IMAJ
JID - 100930740
SB  - IM
MH  - Germany
MH  - History, 20th Century
MH  - Humans
MH  - National Socialism/history
MH  - Physicians/*history
MH  - Poland
MH  - Rickettsia Infections/diagnosis/history
MH  - Serologic Tests/*history/methods
MH  - Typhus, Epidemic Louse-Borne/diagnosis/*history
MH  - *World War II
PS  - Lazowski E
FPS - Lazowski, Eugene
EDAT- 2013/06/21 06:00
MHDA- 2013/07/11 06:00
CRDT- 2013/06/21 06:00
PST - ppublish
SO  - Isr Med Assoc J. 2013 Apr;15(4):198.

PMID- 23781744
OWN - NLM
STAT- MEDLINE
DA  - 20130620
DCOM- 20130710
LR  - 20130711
IS  - 1565-1088 (Print)
VI  - 15
IP  - 4
DP  - 2013 Apr
TI  - Ghetto medicine: the special case of Ghetto Lodz, 1940-44.
PG  - 137-42
FAU - Weisz, George M
AU  - Weisz GM
AD  - School of Humanities (Program in History of Medicine), University of New South
      Wales, Sydney. gmweisz1@aol.com
FAU - Albury, William R
AU  - Albury WR
LA  - eng
PT  - Historical Article
PT  - Journal Article
PL  - Israel
TA  - Isr Med Assoc J
JT  - The Israel Medical Association journal : IMAJ
JID - 100930740
SB  - IM
CIN - Isr Med Assoc J. 2013 May;15(5):262. PMID: 23841256
MH  - Delivery of Health Care/*history
MH  - Heart Diseases/epidemiology/history
MH  - History, 20th Century
MH  - Holocaust/*history
MH  - Humans
MH  - Jews/*history
MH  - Poland/epidemiology
MH  - Suicide/history/statistics & numerical data
MH  - Tuberculosis/epidemiology/history
MH  - Typhus, Epidemic Louse-Borne/epidemiology/history
MH  - World War II
EDAT- 2013/06/21 06:00
MHDA- 2013/07/11 06:00
CRDT- 2013/06/21 06:00
PST - ppublish
SO  - Isr Med Assoc J. 2013 Apr;15(4):137-42.

PMID- 23774983
OWN - NLM
STAT- MEDLINE
DA  - 20130618
DCOM- 20140630
IS  - 1124-9390 (Print)
IS  - 1124-9390 (Linking)
VI  - 21
IP  - 2
DP  - 2013 Jun
TI  - [The infectious diseases experiments conducted on human guinea pigs by Nazis in
      concentration camps].
PG  - 151-66
AB  - The author systematically examined all available publications and web documents, 
      with regard to scientifically documented experiments carried out by Nazi
      physicians in their concentration camps during World War II. This research
      focused on human experiments dealing with: malaria, tuberculosis, petechial
      typhus, viral hepatitis, and those regarding sulphonamides as antimicrobial
      agents. The concentration camps involved by experimental programmes on human
      guinea pigs were: Natzweiler Struthof, Dachau, Mauthausen, Buchenwald,
      Neuengamme, Ravensbruck, Sachsenhausen and Auschwitz. Overall, around 7,200
      deported prisoners went to their deaths during or because of these experiments
      (also considering human trials other than previously quoted ones). At the end of 
      the war several physicians were charged with war crimes in two trials (Nuremberg 
      and Dachau), and those found guilty were sentenced to death, or years of
      imprisonment. Some of them, including the notorious Josef Mengele, succeeded in
      escaping capture and being brought to justice. Thanks to these trials, partial
      light has been shed on these crimes, which not infrequently had children as
      designated victims, selected with excruciating cruelty in special segregation
      sections. The SS was the key structure which ensured maximum efficiency for these
      experimental programmes, from both logistic planning through to an operative
      control system carried out in concentration camps, and thanks to an autonomous,
      dedicated medical structure, which included a rigid hierarchy of physicians
      directly dependent on the head of SS forces (Reichsfuhrer), i.e. Dr. Heinrich
      Himmler. Moreover, it is worth noting that also physicians who were not part of
      the SS corps collaborated in the above experiments on human guinea pigs: these
      included military personnel belonging to the Wehrmacht, academic physicians from 
      German universities, and researchers who worked in some German pharmaceutical
      industries, such as IG Farben, Bayer and Boehring.
FAU - Sabbatani, Sergio
AU  - Sabbatani S
AD  - U.O.di Malattie Infettive, Policlino S. Orsola-Malpighi, Bologna, Italy.
      sergio.sabbatani@aosp.bo.it
LA  - ita
PT  - English Abstract
PT  - Historical Article
PT  - Journal Article
PT  - Portraits
TT  - Gli esperimenti di infezioni su cavie umane compiuti dai nazisti nei campi di
      concentramento.
PL  - Italy
TA  - Infez Med
JT  - Le infezioni in medicina : rivista periodica di eziologia, epidemiologia,
      diagnostica, clinica e terapia delle patologie infettive
JID - 9613961
RN  - 0 (Sulfonamides)
SB  - IM
MH  - Concentration Camps/*history
MH  - Germany
MH  - Hepatitis, Viral, Human/history
MH  - History, 20th Century
MH  - Human Experimentation/*history
MH  - Humans
MH  - Infection/*history
MH  - Malaria/history
MH  - National Socialism/*history
MH  - Sulfonamides/history
MH  - Tuberculosis/history
MH  - Typhoid Fever/history
EDAT- 2013/06/19 06:00
MHDA- 2014/07/01 06:00
CRDT- 2013/06/19 06:00
PST - ppublish
SO  - Infez Med. 2013 Jun;21(2):151-66.

PMID- 23772074
OWN - NLM
STAT- MEDLINE
DA  - 20130726
DCOM- 20131018
LR  - 20140204
IS  - 1098-5530 (Electronic)
IS  - 0021-9193 (Linking)
VI  - 195
IP  - 16
DP  - 2013 Aug
TI  - Dual mechanisms of metabolite acquisition by the obligate intracytosolic pathogen
      Rickettsia prowazekii reveal novel aspects of triose phosphate transport.
PG  - 3752-60
LID - 10.1128/JB.00404-13 [doi]
AB  - Rickettsia prowazekii is an obligate intracytosolic pathogen and the causative
      agent of epidemic typhus fever in humans. As an evolutionary model of
      intracellular pathogenesis, rickettsiae are notorious for their use of transport 
      systems that parasitize eukaryotic host cell biochemical pathways. Rickettsial
      transport systems for substrates found only in eukaryotic cell cytoplasm are
      uncommon among free-living microorganisms and often possess distinctive
      mechanisms. We previously reported that R. prowazekii acquires triose phosphates 
      for phospholipid biosynthesis via the coordinated activities of a novel
      dihydroxyacetone phosphate transport system and an sn-glycerol-3-phosphate
      dehydrogenase (K. M. Frohlich et al., J. Bacteriol. 192:4281-4288, 2010). In the 
      present study, we have determined that R. prowazekii utilizes a second,
      independent triose phosphate acquisition pathway whereby sn-glycerol-3-phosphate 
      is directly transported and incorporated into phospholipids. Herein we describe
      the sn-glycerol-3-phosphate and dihydroxyacetone phosphate transport systems in
      isolated R. prowazekii with respect to kinetics, energy coupling, transport
      mechanisms, and substrate specificity. These data suggest the existence of
      multiple rickettsial triose phosphate transport systems. Furthermore, the R.
      prowazekii dihydroxyacetone phosphate transport systems displayed unexpected
      mechanistic properties compared to well-characterized triose phosphate transport 
      systems from plant plastids. Questions regarding possible roles for
      dual-substrate acquisition pathways as metabolic virulence factors in the context
      of a pathogen undergoing reductive evolution are discussed.
FAU - Frohlich, Kyla M
AU  - Frohlich KM
AD  - Laboratory of Molecular Biology, Department of Microbiology and Immunology,
      University of South Alabama College of Medicine, Mobile, Alabama, USA.
FAU - Audia, Jonathon P
AU  - Audia JP
LA  - eng
GR  - R21 AI-069210/AI/NIAID NIH HHS/United States
PT  - Journal Article
PT  - Research Support, N.I.H., Extramural
DEP - 20130614
PL  - United States
TA  - J Bacteriol
JT  - Journal of bacteriology
JID - 2985120R
RN  - 0 (Bacterial Proteins)
RN  - 0 (Phosphates)
RN  - 0 (Trioses)
SB  - IM
MH  - Bacterial Proteins/genetics/*metabolism
MH  - Biological Transport, Active/physiology
MH  - Gene Expression Regulation, Bacterial/*physiology
MH  - Phosphates/chemistry/*metabolism
MH  - Rickettsia prowazekii/genetics/*metabolism
MH  - Substrate Specificity
MH  - Trioses/chemistry/*metabolism
PMC - PMC3754563
OID - NLM: PMC3754563
EDAT- 2013/06/19 06:00
MHDA- 2013/10/19 06:00
CRDT- 2013/06/18 06:00
PHST- 2013/06/14 [aheadofprint]
AID - JB.00404-13 [pii]
AID - 10.1128/JB.00404-13 [doi]
PST - ppublish
SO  - J Bacteriol. 2013 Aug;195(16):3752-60. doi: 10.1128/JB.00404-13. Epub 2013 Jun
      14.

PMID- 23764295
OWN - NLM
STAT- MEDLINE
DA  - 20130614
DCOM- 20140109
IS  - 1080-6059 (Electronic)
IS  - 1080-6040 (Linking)
VI  - 19
IP  - 7
DP  - 2013 Jul
TI  - Genetic variants of Orientia tsutsugamushi in domestic rodents, northern China.
PG  - 1135-7
LID - 10.3201/eid1907.120984 [doi]
AB  - We screened Orientia tsutsugamushi from 385 domestic rodents and 19 humans with
      scrub typhus in rural Tai'an District, Shandong Province, a new scrub typhus
      epidemic area in northern China. Sequence analysis identified 7 genotypes in the 
      rodents, of which 2 were also identified in the humans.
FAU - Zhang, Meng
AU  - Zhang M
FAU - Zhao, Zhong-Tang
AU  - Zhao ZT
FAU - Wang, Xian-Jun
AU  - Wang XJ
FAU - Li, Zhong
AU  - Li Z
FAU - Ding, Lei
AU  - Ding L
FAU - Ding, Shu-Jun
AU  - Ding SJ
FAU - Yang, Hui-Li
AU  - Yang HL
LA  - eng
PT  - Journal Article
PT  - Research Support, Non-U.S. Gov't
PL  - United States
TA  - Emerg Infect Dis
JT  - Emerging infectious diseases
JID - 9508155
RN  - 0 (DNA, Bacterial)
SB  - IM
MH  - Animals
MH  - China/epidemiology
MH  - DNA, Bacterial/genetics
MH  - Disease Vectors
MH  - Epidemics
MH  - Genetic Variation
MH  - Genotype
MH  - Humans
MH  - Mice/*microbiology
MH  - Orientia tsutsugamushi/*genetics
MH  - Phylogeny
MH  - Prevalence
MH  - Rats/*microbiology
MH  - Rodent Diseases/epidemiology/*microbiology
MH  - Rodentia/microbiology
MH  - Scrub Typhus/epidemiology/microbiology/*veterinary
PMC - PMC3713967
OID - NLM: PMC3713967
OTO - NOTNLM
OT  - China
OT  - Orientia tsutsugamushi
OT  - genotype
OT  - humans
OT  - parasites
OT  - phylogeny
OT  - rodents
OT  - scrub typhus
EDAT- 2013/06/15 06:00
MHDA- 2014/01/10 06:00
CRDT- 2013/06/15 06:00
AID - 10.3201/eid1907.120984 [doi]
PST - ppublish
SO  - Emerg Infect Dis. 2013 Jul;19(7):1135-7. doi: 10.3201/eid1907.120984.

PMID- 23761149
OWN - NLM
STAT- MEDLINE
DA  - 20130717
DCOM- 20140121
LR  - 20140204
IS  - 1098-660X (Electronic)
IS  - 0095-1137 (Linking)
VI  - 51
IP  - 8
DP  - 2013 Aug
TI  - Scrub typhus with sepsis and acute respiratory distress syndrome.
PG  - 2787-90
LID - 10.1128/JCM.00463-13 [doi]
AB  - Scrub typhus is a major infectious threat in the Asia-Pacific region. We report
      an unusual case of scrub typhus in a patient in Singapore who presented with
      sepsis and acute respiratory distress syndrome but lacked the pathognomonic
      eschar. The patient recovered after appropriate diagnosis and doxycycline
      treatment. Rickettsial diseases should be included in the differential diagnosis 
      of febrile illnesses in regions where the diseases are endemic, and absence of
      eschar should not be the criterion used to rule out scrub typhus.
FAU - Kurup, Asok
AU  - Kurup A
AD  - Mount Elizabeth Hospital, Singapore.
FAU - Issac, Aneesh
AU  - Issac A
FAU - Loh, Jin Phang
AU  - Loh JP
FAU - Lee, Too Bou
AU  - Lee TB
FAU - Chua, Robert
AU  - Chua R
FAU - Bist, Pradeep
AU  - Bist P
FAU - Chao, Chien-Chung
AU  - Chao CC
FAU - Lewis, Michael
AU  - Lewis M
FAU - Gubler, Duane J
AU  - Gubler DJ
FAU - Ching, Wei Mei
AU  - Ching WM
FAU - Ooi, Eng Eong
AU  - Ooi EE
FAU - Sukumaran, Bindu
AU  - Sukumaran B
LA  - eng
PT  - Case Reports
PT  - Journal Article
PT  - Research Support, Non-U.S. Gov't
DEP - 20130612
PL  - United States
TA  - J Clin Microbiol
JT  - Journal of clinical microbiology
JID - 7505564
RN  - 0 (Anti-Bacterial Agents)
RN  - 0 (Antibodies, Bacterial)
RN  - 0 (Immunoglobulin A)
RN  - 0 (Immunoglobulin M)
RN  - N12000U13O (Doxycycline)
SB  - IM
MH  - Adult
MH  - Anti-Bacterial Agents/therapeutic use
MH  - Antibodies, Bacterial/blood
MH  - Asia
MH  - Blotting, Western
MH  - Doxycycline/therapeutic use
MH  - Humans
MH  - Immunoglobulin A/blood
MH  - Immunoglobulin M/blood
MH  - Male
MH  - Respiratory Distress Syndrome, Adult/*diagnosis/drug therapy/pathology
MH  - Scrub Typhus/*complications/*diagnosis/drug therapy/pathology
MH  - Sepsis/*complications/*diagnosis/drug therapy/pathology
MH  - Singapore
MH  - Treatment Outcome
PMC - PMC3719619
OID - NLM: PMC3719619
EDAT- 2013/06/14 06:00
MHDA- 2014/01/22 06:00
CRDT- 2013/06/14 06:00
PHST- 2013/06/12 [aheadofprint]
AID - JCM.00463-13 [pii]
AID - 10.1128/JCM.00463-13 [doi]
PST - ppublish
SO  - J Clin Microbiol. 2013 Aug;51(8):2787-90. doi: 10.1128/JCM.00463-13. Epub 2013
      Jun 12.

PMID- 23760611
OWN - NLM
STAT- MEDLINE
DA  - 20131125
DCOM- 20140715
IS  - 1559-0283 (Electronic)
IS  - 1085-9195 (Linking)
VI  - 67
IP  - 3
DP  - 2013
TI  - Consistency of the key genotypes of Orientia tsutsugamushi in scrub typhus
      patients, rodents, and chiggers from a new endemic focus of northern China.
PG  - 1461-6
LID - 10.1007/s12013-013-9646-0 [doi]
AB  - Scrub typhus is one of the most common infectious diseases of rural south and
      southeastern Asia and the western Pacific. It emerged in Shandong Province in
      northern China from autumn to winter of 1986. Since then, the "autumn-winter type
      scrub typhus" has been found in many areas of northern China. However, the
      principle genotypes of Orientia tsutsugamushi still remain unknown. This study
      was undertaken to identify the genotypes of O. tsutsugamushi obtained from scrub 
      typhus patients, chigger mites and rodents from the focal point of the problem in
      Shandong Province. Forty-four isolates from patients, rodents, and chiggers, 47
      blood clots from patients during the acute phase, 10 eschars from patients during
      the convalescence phase and 16 pools of larval chiggers were tested for the scrub
      typhus antigen 56-kD protein (Sta56) gene by nested PCR methodology and
      additional sequence analysis including DNA sequence alignment and phylogenetic
      analysis. Based on nested PCR, ninety-five initial PCR-positive samples produced 
      amplicons using Kawasaki strain-specific primers, while the other two (the FXS4
      and LHGM2 strains) produced amplicons using Karp strain-specific primers. The
      partial Sta56 gene sequence analysis indicated that the sequence homologies of 3 
      selected isolates (the B16, FXS2, and XDM2 strains) and 7 eschars out of the 95
      samples, which were nested PCR-positive using Kawasaki strain-specific primers,
      were 94-98% to that of Kawasaki strain. The sequence homology of the FXS4 and
      LHGM2 strains to that of the Karp strain was respectively 83 and 96%. These
      findings implied that the key genotypes of O. tsutsugamushi in patients, rodents,
      and chiggers in Shandong Province were identical and similar to Kawasaki strains.
FAU - Liu, Yun-Xi
AU  - Liu YX
AD  - Department of Nosocomial Infection Management and Disease Control, Institute of
      Hospital Management, Chinese People's Liberation Army General Hospital, 28 Fuxing
      Road, Haidian District, Beijing, 100853, People's Republic of China,
      Yunxiliu6511@yahoo.com.cn.
FAU - Jia, Na
AU  - Jia N
FAU - Xing, Yu-Bin
AU  - Xing YB
FAU - Suo, Ji-Jiang
AU  - Suo JJ
FAU - Du, Ming-Mei
AU  - Du MM
FAU - Jia, Ning
AU  - Jia N
FAU - Gao, Yan
AU  - Gao Y
FAU - Xie, Li-Jun
AU  - Xie LJ
FAU - Liu, Bo-Wei
AU  - Liu BW
FAU - Ren, Shi-Wang
AU  - Ren SW
LA  - eng
SI  - GENBANK/DQ188085
SI  - GENBANK/DQ188086
SI  - GENBANK/DQ188087
SI  - GENBANK/DQ188088
SI  - GENBANK/DQ188089
SI  - GENBANK/DQ188090
SI  - GENBANK/DQ188091
SI  - GENBANK/DQ975371
SI  - GENBANK/DQ975372
SI  - GENBANK/DQ975373
SI  - GENBANK/DQ975374
SI  - GENBANK/DQ975375
PT  - Journal Article
PT  - Research Support, Non-U.S. Gov't
PL  - United States
TA  - Cell Biochem Biophys
JT  - Cell biochemistry and biophysics
JID - 9701934
RN  - 0 (Antigens, Bacterial)
RN  - 0 (Bacterial Proteins)
RN  - 0 (Membrane Proteins)
RN  - 0 (Sta56 antigen, Rickettsia tsutsugamushi)
SB  - IM
MH  - Animals
MH  - Antigens, Bacterial/chemistry/classification/genetics
MH  - Bacterial Proteins/chemistry/classification/genetics
MH  - Base Sequence
MH  - China/epidemiology
MH  - Genotype
MH  - Humans
MH  - Membrane Proteins/chemistry/classification/genetics
MH  - Mice
MH  - Molecular Sequence Data
MH  - Orientia tsutsugamushi/*genetics/isolation & purification
MH  - Phylogeny
MH  - Scrub Typhus/*epidemiology/genetics/microbiology
MH  - Sequence Alignment
MH  - Trombiculidae
EDAT- 2013/06/14 06:00
MHDA- 2014/07/16 06:00
CRDT- 2013/06/14 06:00
AID - 10.1007/s12013-013-9646-0 [doi]
PST - ppublish
SO  - Cell Biochem Biophys. 2013;67(3):1461-6. doi: 10.1007/s12013-013-9646-0.

PMID- 23735173
OWN - NLM
STAT- MEDLINE
DA  - 20130605
DCOM- 20131022
IS  - 1080-6059 (Electronic)
IS  - 1080-6040 (Linking)
VI  - 19
IP  - 6
DP  - 2013 Jun
TI  - Murine typhus in humans, Yucatan, Mexico.
PG  - 1021-2
LID - 10.3201/eid1906.121400 [doi]
FAU - Dzul-Rosado, Karla
AU  - Dzul-Rosado K
FAU - Gonzalez-Martinez, Pedro
AU  - Gonzalez-Martinez P
FAU - Peniche-Lara, Gaspar
AU  - Peniche-Lara G
FAU - Zavala-Velazquez, Jorge
AU  - Zavala-Velazquez J
FAU - Zavala-Castro, Jorge
AU  - Zavala-Castro J
LA  - eng
PT  - Case Reports
PT  - Letter
PT  - Research Support, Non-U.S. Gov't
PL  - United States
TA  - Emerg Infect Dis
JT  - Emerging infectious diseases
JID - 9508155
SB  - IM
MH  - Adult
MH  - Child
MH  - Female
MH  - Humans
MH  - Male
MH  - Mexico
MH  - *Rickettsia typhi/classification/genetics
MH  - Treatment Outcome
MH  - Typhus, Endemic Flea-Borne/diagnosis/drug therapy/*microbiology
OTO - NOTNLM
OT  - Mexico
OT  - Rickettsia typhi
OT  - flea-borne rickettsioses
OT  - human case
OT  - murine typhus
OT  - vector-borne infections
OT  - zoonoses
EDAT- 2013/06/06 06:00
MHDA- 2013/10/23 06:00
CRDT- 2013/06/06 06:00
AID - 10.3201/eid1906.121400 [doi]
PST - ppublish
SO  - Emerg Infect Dis. 2013 Jun;19(6):1021-2. doi: 10.3201/eid1906.121400.

PMID- 23732256
OWN - NLM
STAT- MEDLINE
DA  - 20130808
DCOM- 20131106
LR  - 20140610
IS  - 1476-1645 (Electronic)
IS  - 0002-9637 (Linking)
VI  - 89
IP  - 2
DP  - 2013 Aug
TI  - A prospective evaluation of real-time PCR assays for the detection of Orientia
      tsutsugamushi and Rickettsia spp. for early diagnosis of rickettsial infections
      during the acute phase of undifferentiated febrile illness.
PG  - 308-10
LID - 10.4269/ajtmh.12-0600 [doi]
AB  - One hundred and eighty febrile patients were analyzed in a prospective evaluation
      of Orientia tsutsugamushi and Rickettsia spp. real-time polymerase chain reaction
      (PCR) assays for early diagnosis of rickettsial infections. By paired serology,
      3.9% (7 of 180) and 6.1% (11 of 180) of patients were confirmed to have acute
      scrub or murine typhus, respectively. The PCR assays for the detection of O.
      tsutsugamushi and Rickettsia spp. had high specificity (99.4% [95% confidence
      interval (CI): 96.8-100] and 100% [95% CI: 97.8-100], respectively). The PCR
      results were also compared with immunoglobulin M (IgM) immunofluorescence assay
      (IFA) on acute sera. For O. tsutsugamushi, PCR sensitivity was twice that of
      acute specimen IgM IFA (28.6% versus 14.3%; McNemar's P = 0.3). For Rickettsia
      spp., PCR was four times as sensitive as acute specimen IgM IFA (36.4% versus
      9.1%; P = 0.08), although this was not statistically significant. Whole blood and
      buffy coat, but not serum, were acceptable specimens for these PCRs. Further
      evaluation of these assays in a larger prospective study is warranted.
FAU - Watthanaworawit, Wanitda
AU  - Watthanaworawit W
AD  - Shoklo Malaria Research Unit, Mae Sot, Tak, Thailand. wanitda@tropmedres.ac
FAU - Turner, Paul
AU  - Turner P
FAU - Turner, Claudia
AU  - Turner C
FAU - Tanganuchitcharnchai, Ampai
AU  - Tanganuchitcharnchai A
FAU - Richards, Allen L
AU  - Richards AL
FAU - Bourzac, Kevin M
AU  - Bourzac KM
FAU - Blacksell, Stuart D
AU  - Blacksell SD
FAU - Nosten, Francois
AU  - Nosten F
LA  - eng
GR  - 089275/Wellcome Trust/United Kingdom
GR  - 089275/Z/09/Z/Wellcome Trust/United Kingdom
PT  - Evaluation Studies
PT  - Journal Article
PT  - Research Support, Non-U.S. Gov't
PT  - Research Support, U.S. Gov't, Non-P.H.S.
DEP - 20130603
PL  - United States
TA  - Am J Trop Med Hyg
JT  - The American journal of tropical medicine and hygiene
JID - 0370507
SB  - AIM
SB  - IM
MH  - Animals
MH  - Fever
MH  - Humans
MH  - Orientia tsutsugamushi/*isolation & purification
MH  - Prospective Studies
MH  - Real-Time Polymerase Chain Reaction/*methods
MH  - Rickettsia/*isolation & purification
MH  - Rickettsia Infections/*diagnosis/microbiology
MH  - Scrub Typhus/*diagnosis/microbiology
PMC - PMC3741253
OID - NLM: PMC3741253
EDAT- 2013/06/05 06:00
MHDA- 2013/11/07 06:00
CRDT- 2013/06/05 06:00
PHST- 2013/06/03 [aheadofprint]
AID - ajtmh.12-0600 [pii]
AID - 10.4269/ajtmh.12-0600 [doi]
PST - ppublish
SO  - Am J Trop Med Hyg. 2013 Aug;89(2):308-10. doi: 10.4269/ajtmh.12-0600. Epub 2013
      Jun 3.

PMID- 23727805
OWN - NLM
STAT- MEDLINE
DA  - 20130827
DCOM- 20140321
IS  - 1738-8872 (Electronic)
IS  - 1017-7825 (Linking)
VI  - 23
IP  - 8
DP  - 2013 Aug
TI  - Orientia tsutsugamushi infection induces CD4+ T cell activation via human
      dendritic cell activity.
PG  - 1159-66
AB  - Orientia tsutsugamushi, a gram-negative bacterium, causes severe acute febrile
      illness in humans. Despite this danger, the route of infection, infectivity, and 
      protective mechanisms of the host's immune response to O. tsutsugamushi are
      unclear. Dendritic cells (DCs) are one of the most important cell types in
      bridging the innate and adaptive immune responses. In this study, we observed
      that O. tsutsugamushi infects and replicates in monocyte-derived DCs (MODCs).
      During infection and replication, the expressions of the cytokines IL-12 and
      TNF-alpha, as well as the co-stimulatory molecules CD80, CD83, CD86, and CD40,
      were increased in MODCs. When O. tsutsugamushi-treated MODCs were co-cultured
      with autologous CD4(+) T cells, they enhanced production of IFN-gamma, a major
      Th1 cytokine. Collectively, our results show that O. tsutsugamushi can replicate 
      in MODCs and can simultaneously induce MODC maturation and increase
      proinflammatory cytokine levels in MODCs that subsequently activate CD4(+) T
      cells.
FAU - Chu, Hyuk
AU  - Chu H
AD  - Animal Science and Biotechnology Major and WCU Biomodulation Major, Department of
      Agricultural Biotechnology, and Research Institute for Agriculture and Life
      Sciences, and Center for Food and Bioconvergence, Seoul National University,
      Seoul 151-921, Republic of Korea.
FAU - Park, Sung-Moo
AU  - Park SM
FAU - Cheon, In Su
AU  - Cheon IS
FAU - Park, Mi-Yeoun
AU  - Park MY
FAU - Shim, Byoung-Shik
AU  - Shim BS
FAU - Gil, Byoung-Cheol
AU  - Gil BC
FAU - Jeung, Woon Hee
AU  - Jeung WH
FAU - Hwang, Kyu-Jam
AU  - Hwang KJ
FAU - Song, Ki-Duk
AU  - Song KD
FAU - Hong, Kee-Jong
AU  - Hong KJ
FAU - Song, Manki
AU  - Song M
FAU - Jeong, Hang-Jin
AU  - Jeong HJ
FAU - Han, Seung Hyun
AU  - Han SH
FAU - Yun, Cheol-Heui
AU  - Yun CH
LA  - eng
GR  - 2010-N52001-00/PHS HHS/United States
PT  - Journal Article
PT  - Research Support, N.I.H., Intramural
PT  - Research Support, Non-U.S. Gov't
PL  - Korea (South)
TA  - J Microbiol Biotechnol
JT  - Journal of microbiology and biotechnology
JID - 9431852
RN  - 0 (Antigens, CD)
RN  - 0 (Cytokines)
SB  - IM
MH  - Antigens, CD/biosynthesis/genetics
MH  - CD4-Positive T-Lymphocytes/*immunology
MH  - Cells, Cultured
MH  - Coculture Techniques
MH  - Cytokines/biosynthesis/genetics
MH  - Dendritic Cells/*immunology/*microbiology
MH  - Gene Expression Profiling
MH  - Humans
MH  - Orientia tsutsugamushi/*immunology
MH  - Scrub Typhus/*immunology/*microbiology
EDAT- 2013/06/04 06:00
MHDA- 2014/03/22 06:00
CRDT- 2013/06/04 06:00
AID - 10.4014/jmb.1303.03019 [pii]
PST - ppublish
SO  - J Microbiol Biotechnol. 2013 Aug;23(8):1159-66.

PMID- 23716411
OWN - NLM
STAT- MEDLINE
DA  - 20130711
DCOM- 20130916
LR  - 20140713
IS  - 1476-1645 (Electronic)
IS  - 0002-9637 (Linking)
VI  - 89
IP  - 1
DP  - 2013 Jul
TI  - Laboratory diagnosis and genotype identification of scrub typhus from Pinggu
      district, Beijing, 2008 and 2010.
PG  - 123-9
LID - 10.4269/ajtmh.12-0728 [doi]
AB  - This study was conducted to determine the diagnosis and genotype of Orientia
      tsutsugamushi in Pinggu district, Beijing. Indirect immunofluorescence assay
      (IFA) was performed to detect O. tsutsugamushi-specific immunoglobulin M (IgM)
      and immunoglobulin G (IgG) antibodies. Nested polymerase chain reaction (PCR) and
      DNA sequencing analysis targeting the O. tsutsugamushi-specific groEL gene and 56
      kDa protein gene were performed on whole-blood samples from scrub typhus
      patients. We confirmed that 47 patients were infected with scrub typhus in Pinggu
      district, Beijing. Representative sequences amplified by primers according to the
      groEL gene (BJ-PG-2008; GenBank accession No. JQ894502) and the 56 kDa protein
      gene (PG-56kDa; GenBank accession No. JX843795) both clustered with Kawasaki.
      PG-56kDa had sequence homology of 100% with TADY12-0308, shandong-XDM2,
      Neimeng-90, and sdu-1 and sequence homology of 96% with Kawasaki, Taguchi, Oishi,
      and Kanda. We confirmed the genotype of O. tsutsugamushi in Pinggu district,
      Beijing, as Kawasaki, and the patient in 2008 confirmed in this study was the
      first patient with confirmed scrub typhus in Beijing.
FAU - Li, Weihong
AU  - Li W
AD  - Beijing Center for Disease Prevention and Control, Beijing, People's Republic of 
      China. liweihong@yahoo.cn
FAU - Dou, Xiangfeng
AU  - Dou X
FAU - Zhang, Liqin
AU  - Zhang L
FAU - Lyu, Yanning
AU  - Lyu Y
FAU - Du, Zhizhong
AU  - Du Z
FAU - Tian, Lili
AU  - Tian L
FAU - Zhang, Xiuchun
AU  - Zhang X
FAU - Sun, Yulan
AU  - Sun Y
FAU - Guan, Zengzhi
AU  - Guan Z
FAU - Chen, Lijuan
AU  - Chen L
FAU - Li, Xinyu
AU  - Li X
FAU - Wang, Quanyi
AU  - Wang Q
LA  - eng
SI  - GENBANK/JQ894502
SI  - GENBANK/JX843795
PT  - Journal Article
DEP - 20130528
PL  - United States
TA  - Am J Trop Med Hyg
JT  - The American journal of tropical medicine and hygiene
JID - 0370507
RN  - 0 (Antibodies, Bacterial)
RN  - 0 (Immunoglobulin G)
RN  - 0 (Immunoglobulin M)
SB  - AIM
SB  - IM
MH  - Adolescent
MH  - Adult
MH  - Aged
MH  - Antibodies, Bacterial/immunology
MH  - Base Sequence
MH  - China/epidemiology
MH  - Female
MH  - Fluorescent Antibody Technique, Indirect
MH  - Genotype
MH  - Humans
MH  - Immunoglobulin G/immunology
MH  - Immunoglobulin M/immunology
MH  - Male
MH  - Middle Aged
MH  - Molecular Sequence Data
MH  - Orientia tsutsugamushi/*genetics/immunology
MH  - Phylogeny
MH  - Polymerase Chain Reaction
MH  - Scrub Typhus/*diagnosis/epidemiology/immunology/microbiology
MH  - Young Adult
PMC - PMC3748468
OID - NLM: PMC3748468
EDAT- 2013/05/30 06:00
MHDA- 2013/09/17 06:00
CRDT- 2013/05/30 06:00
PHST- 2013/05/28 [aheadofprint]
AID - ajtmh.12-0728 [pii]
AID - 10.4269/ajtmh.12-0728 [doi]
PST - ppublish
SO  - Am J Trop Med Hyg. 2013 Jul;89(1):123-9. doi: 10.4269/ajtmh.12-0728. Epub 2013
      May 28.

PMID- 23716407
OWN - NLM
STAT- MEDLINE
DA  - 20130711
DCOM- 20130916
LR  - 20140713
IS  - 1476-1645 (Electronic)
IS  - 0002-9637 (Linking)
VI  - 89
IP  - 1
DP  - 2013 Jul
TI  - Scrub typhus and cerebrovascular injury: a phenomenon of delayed treatment?
PG  - 119-22
LID - 10.4269/ajtmh.13-0094 [doi]
AB  - Abstract. Three patients diagnosed with scrub typhus through serology and
      polymerase chain reaction tests, experienced delayed administration of effective 
      antibiotics after the appearance of symptoms, presented with subdural hemorrhage,
      intracerebral hemorrhage, or cerebral infarction in the late acute phase.
      Orientia tsutsugamushi should be considered as a causal or provoking factor for
      cerebrovascular accidents in regions where scrub typhus is endemic, especially in
      those who receive delayed treatment.
FAU - Chung, Jong-Hoon
AU  - Chung JH
AD  - Department of Internal Medicine, Chosun University College of Medicine,Gwang-ju, 
      Republic of Korea.
FAU - Yun, Na-Ra
AU  - Yun NR
FAU - Kim, Dong-Min
AU  - Kim DM
FAU - Lee, Ji-Woon
AU  - Lee JW
FAU - Yoon, Sung Ho
AU  - Yoon SH
FAU - Kim, Seok-Won
AU  - Kim SW
LA  - eng
PT  - Case Reports
PT  - Journal Article
PT  - Research Support, Non-U.S. Gov't
DEP - 20130528
PL  - United States
TA  - Am J Trop Med Hyg
JT  - The American journal of tropical medicine and hygiene
JID - 0370507
RN  - 0 (Anti-Bacterial Agents)
SB  - AIM
SB  - IM
MH  - Aged
MH  - Aged, 80 and over
MH  - Anti-Bacterial Agents/therapeutic use
MH  - Brain/radiography
MH  - Cerebral Hemorrhage/etiology/microbiology
MH  - Cerebral Infarction/etiology/microbiology
MH  - Cerebrovascular Disorders/*etiology/microbiology
MH  - Delayed Diagnosis
MH  - Fatal Outcome
MH  - Female
MH  - Hematoma, Subdural/etiology/microbiology
MH  - Humans
MH  - Male
MH  - Middle Aged
MH  - Neuroimaging
MH  - Orientia tsutsugamushi
MH  - Republic of Korea
MH  - Scrub Typhus/*complications/diagnosis/drug therapy
MH  - Tomography, X-Ray Computed
PMC - PMC3748467
OID - NLM: PMC3748467
EDAT- 2013/05/30 06:00
MHDA- 2013/09/17 06:00
CRDT- 2013/05/30 06:00
PHST- 2013/05/28 [aheadofprint]
AID - ajtmh.13-0094 [pii]
AID - 10.4269/ajtmh.13-0094 [doi]
PST - ppublish
SO  - Am J Trop Med Hyg. 2013 Jul;89(1):119-22. doi: 10.4269/ajtmh.13-0094. Epub 2013
      May 28.

PMID- 23705687
OWN - NLM
STAT- MEDLINE
DA  - 20130613
DCOM- 20130923
LR  - 20131111
IS  - 1756-3305 (Electronic)
IS  - 1756-3305 (Linking)
VI  - 6
DP  - 2013
TI  - Identification of novel arthropod vector G protein-coupled receptors.
PG  - 150
LID - 10.1186/1756-3305-6-150 [doi]
AB  - BACKGROUND: The control of vector-borne diseases, such as malaria, dengue fever, 
      and typhus fever is often achieved with the use of insecticides. Unfortunately,
      insecticide resistance is becoming common among different vector species. There
      are currently no chemical alternatives to these insecticides because new
      human-safe classes of molecules have yet to be brought to the vector-control
      market. The identification of novel targets offer opportunities for rational
      design of new chemistries to control vector populations. One target family, G
      protein-coupled receptors (GPCRs), has remained relatively under explored in
      terms of insecticide development. METHODS: A novel classifier, Ensemble*, for
      vector GPCRs was developed. Ensemble* was validated and compared to existing
      classifiers using a set of all known GPCRs from Aedes aegypti, Anopheles gambiae,
      Apis Mellifera, Drosophila melanogaster, Homo sapiens, and Pediculus humanus.
      Predictions for unidentified sequences from Ae. aegypti, An. gambiae, and Pe.
      humanus were validated. Quantitative RT-PCR expression analysis was performed on 
      previously-known and newly discovered Ae. aegypti GPCR genes. RESULTS: We present
      a new analysis of GPCRs in the genomes of Ae, aegypti, a vector of dengue fever, 
      An. gambiae, a primary vector of Plasmodium falciparum that causes malaria, and
      Pe. humanus, a vector of epidemic typhus fever, using a novel GPCR classifier,
      Ensemble*, designed for insect vector species. We identified 30 additional
      putative GPCRs, 19 of which we validated. Expression of the newly discovered Ae. 
      aegypti GPCR genes was confirmed via quantitative RT-PCR. CONCLUSION: A novel
      GPCR classifier for insect vectors, Ensemble*, was developed and GPCR predictions
      were validated. Ensemble* and the validation pipeline were applied to the genomes
      of three insect vectors (Ae. aegypti, An. gambiae, and Pe. humanus), resulting in
      the identification of 52 GPCRs not previously identified, of which 11 are
      predicted GPCRs, and 19 are predicted and confirmed GPCRs.
FAU - Nowling, Ronald J
AU  - Nowling RJ
AD  - Department of Computer Science & Engineering, University of Notre Dame, Notre
      Dame, IN 46656, USA.
FAU - Abrudan, Jenica L
AU  - Abrudan JL
FAU - Shoue, Douglas A
AU  - Shoue DA
FAU - Abdul-Wahid, Badi'
AU  - Abdul-Wahid B
FAU - Wadsworth, Mariha
AU  - Wadsworth M
FAU - Stayback, Gwen
AU  - Stayback G
FAU - Collins, Frank H
AU  - Collins FH
FAU - McDowell, Mary Ann
AU  - McDowell MA
FAU - Izaguirre, Jesus A
AU  - Izaguirre JA
LA  - eng
PT  - Journal Article
PT  - Research Support, Non-U.S. Gov't
PT  - Validation Studies
DEP - 20130524
PL  - England
TA  - Parasit Vectors
JT  - Parasites & vectors
JID - 101462774
RN  - 0 (Receptors, G-Protein-Coupled)
SB  - IM
MH  - Aedes/genetics
MH  - Animals
MH  - Anopheles gambiae/genetics
MH  - Arthropod Vectors/*genetics
MH  - Computational Biology/*methods
MH  - Entomology/*methods
MH  - Gene Expression Profiling
MH  - Molecular Biology/*methods
MH  - Pediculus/genetics
MH  - Real-Time Polymerase Chain Reaction
MH  - Receptors, G-Protein-Coupled/*genetics
PMC - PMC3680159
OID - NLM: PMC3680159
EDAT- 2013/05/28 06:00
MHDA- 2013/09/24 06:00
CRDT- 2013/05/28 06:00
PHST- 2013/01/23 [received]
PHST- 2013/05/18 [accepted]
PHST- 2013/05/24 [aheadofprint]
AID - 1756-3305-6-150 [pii]
AID - 10.1186/1756-3305-6-150 [doi]
PST - epublish
SO  - Parasit Vectors. 2013 May 24;6:150. doi: 10.1186/1756-3305-6-150.

PMID- 23698485
OWN - NLM
STAT- MEDLINE
DA  - 20130523
DCOM- 20131204
IS  - 1884-2836 (Electronic)
IS  - 1344-6304 (Linking)
VI  - 66
IP  - 3
DP  - 2013
TI  - Optimal cutoff value of serum adenosine deaminase activity for diagnosing acute
      scrub typhus.
PG  - 232-4
AB  - The objective of this study was to determine the optimal cutoff value of serum
      adenosine deaminase (ADA) activity for diagnosing scrub typhus in acute febrile
      patients, especially in the autumn. A total of 715 febrile patients were
      included; 286 of them were diagnosed with acute scrub typhus. The mean serum ADA 
      activities in patients with and without scrub typhus were 42.8 +/- 13.4 IU/L and 
      17.2 +/- 11.5 IU/L, respectively. The optimal cutoff value for serum ADA activity
      was determined to be 25.0 IU/L with a sensitivity of 92.3%, specificity of 86.6%,
      and area under the curve of 89.4% using a receiver-operating characteristic curve
      analysis. The possibility of scrub typhus must be considered when acute febrile
      patients present with high ADA activity (>25 IU/L), especially in the autumn.
      Determining the optimal serum ADA activity cutoff value may help clinicians
      diagnose acute scrub typhus prior to serological confirmation.
FAU - Lee, Jae Hoon
AU  - Lee JH
AD  - Department of Internal Medicine, Wonkwang University College of Medicine, Iksan, 
      Korea. john7026@wku.ac.kr
FAU - Song, Hyo Yeop
AU  - Song HY
FAU - Lee, Jeong-Mi
AU  - Lee JM
FAU - Cho, Ji Hyun
AU  - Cho JH
LA  - eng
PT  - Evaluation Studies
PT  - Journal Article
PT  - Research Support, Non-U.S. Gov't
PL  - Japan
TA  - Jpn J Infect Dis
JT  - Japanese journal of infectious diseases
JID - 100893704
RN  - 0 (Biological Markers)
RN  - EC 3.5.4.4 (ADA protein, human)
RN  - EC 3.5.4.4 (Adenosine Deaminase)
SB  - IM
MH  - Adenosine Deaminase/*blood
MH  - Adult
MH  - Aged
MH  - Aged, 80 and over
MH  - Biological Markers/*blood
MH  - Female
MH  - Humans
MH  - Male
MH  - Middle Aged
MH  - ROC Curve
MH  - Retrospective Studies
MH  - Scrub Typhus/*diagnosis
MH  - Sensitivity and Specificity
EDAT- 2013/05/24 06:00
MHDA- 2013/12/16 06:00
CRDT- 2013/05/24 06:00
AID - DN/JST.JSTAGE/yoken/66.232 [pii]
PST - ppublish
SO  - Jpn J Infect Dis. 2013;66(3):232-4.

PMID- 23691083
OWN - NLM
STAT- MEDLINE
DA  - 20130521
DCOM- 20131230
IS  - 1932-6203 (Electronic)
IS  - 1932-6203 (Linking)
VI  - 8
IP  - 5
DP  - 2013
TI  - A case-control study of risk factors associated with scrub typhus infection in
      Beijing, China.
PG  - e63668
LID - 10.1371/journal.pone.0063668 [doi]
AB  - To investigate the risk factors of scrub typhus infection in Beijing, China, a
      case-control study was carried out. Cases (n = 56) were defined as persons who
      were diagnosed by PCR and serological method within three years. Three
      neighborhood control subjects were selected by matching for age and occupation.
      Living at the edge of the village, living in the houses near grassland, vegetable
      field or ditch, house yard without cement floor, piling weeds in the house or
      yard, all of these were risk factors for scrub typhus infection. Working in
      vegetable fields and hilly areas, and harvesting in autumn posed the highest
      risks, with odds ratios (ORs) and 95% confidence intervals (CIs) of 3.7
      (1.1-11.9), 8.2 (1.4-49.5), and 17.2 (5.1-57.9), respectively. These results
      would be useful for the establishment of a detail control strategy for scrub
      typhus infection in Beijing, China.
FAU - Lyu, Yanning
AU  - Lyu Y
AD  - Institute for Infectious Disease and Endemic Disease Prevention and Control,
      Beijing Center for Disease Prevention and Control, Beijing, China.
FAU - Tian, Lili
AU  - Tian L
FAU - Zhang, Liqin
AU  - Zhang L
FAU - Dou, Xiangfeng
AU  - Dou X
FAU - Wang, Xiaomei
AU  - Wang X
FAU - Li, Weihong
AU  - Li W
FAU - Zhang, Xiuchun
AU  - Zhang X
FAU - Sun, Yulan
AU  - Sun Y
FAU - Guan, Zengzhi
AU  - Guan Z
FAU - Li, Xinyu
AU  - Li X
FAU - Wang, Quanyi
AU  - Wang Q
LA  - eng
PT  - Journal Article
PT  - Research Support, Non-U.S. Gov't
DEP - 20130514
PL  - United States
TA  - PLoS One
JT  - PloS one
JID - 101285081
SB  - IM
MH  - Adult
MH  - Behavior
MH  - Case-Control Studies
MH  - China/epidemiology
MH  - Female
MH  - Housing/statistics & numerical data
MH  - Humans
MH  - Incidence
MH  - Male
MH  - Middle Aged
MH  - Multivariate Analysis
MH  - Regression Analysis
MH  - Risk Factors
MH  - Scrub Typhus/*epidemiology
MH  - Young Adult
PMC - PMC3653850
OID - NLM: PMC3653850
EDAT- 2013/05/22 06:00
MHDA- 2014/01/01 06:00
CRDT- 2013/05/22 06:00
PHST- 2013 [ppublish]
PHST- 2012/11/17 [received]
PHST- 2013/04/07 [accepted]
PHST- 2013/05/14 [epublish]
AID - 10.1371/journal.pone.0063668 [doi]
AID - PONE-D-12-36166 [pii]
PST - epublish
SO  - PLoS One. 2013 May 14;8(5):e63668. doi: 10.1371/journal.pone.0063668. Print 2013.

PMID- 23678257
OWN - NLM
STAT- MEDLINE
DA  - 20130516
DCOM- 20131209
IS  - 1598-6357 (Electronic)
IS  - 1011-8934 (Linking)
VI  - 28
IP  - 5
DP  - 2013 May
TI  - Improvement of the diagnostic sensitivity of scrub typhus using a mixture of
      recombinant antigens derived from Orientia tsutsugamushi serotypes.
PG  - 672-9
LID - 10.3346/jkms.2013.28.5.672 [doi]
AB  - Diagnosis of scrub typhus is difficult because its symptoms are very similar to
      other acute febrile illnesses, such as leptospirosis, murine typhus, and other
      viral hemorrhagic fevers. To differentiate scrub typhus from other acute febrile 
      diseases, a rapid and reliable serological diagnosis is important. We have
      developed a chimeric recombinant antigen cr56 and two other recombinant antigens,
      r21 and kr56, from various serotypes of Orientia tsutsugamushi. They were tested 
      for the detection of antibodies against O. tsutsugamushi in the patient's serum
      samples using enzyme-linked immunosorbent assay (ELISA) and dot-blot analyses. As
      of conventional immunofluorescence assay (IFA), when the mixture of these three
      recombinant antigens was used, both sensitivity and specificity of the
      recombinant antigens were increased up to 98% in IgM and IgG at ELISA and dot
      blotting. Additionally, both sensitivity and specificity by detection of IgM and 
      IgG antibodies at rapid diagnostic test (RDT), using the mixture of three
      antigens and gold conjugated antibodies, were 99%. Our results suggest the use of
      mixture of these recombinant antigen proteins in ELISA or RDT is suitable as a
      diagnostic test for scrub typhus.
FAU - Kim, Young-Jin
AU  - Kim YJ
AD  - Immunemed, Chuncheon, Korea.
FAU - Yeo, Seon-Ju
AU  - Yeo SJ
FAU - Park, Sang-Jin
AU  - Park SJ
FAU - Woo, Ye-Ju
AU  - Woo YJ
FAU - Kim, Min-Woo
AU  - Kim MW
FAU - Kim, Seung-Han
AU  - Kim SH
FAU - Chang, In-Ae
AU  - Chang IA
FAU - Jeon, Sung-Ho
AU  - Jeon SH
FAU - Park, Byung-Jae
AU  - Park BJ
FAU - Song, Gi-Jun
AU  - Song GJ
FAU - Lee, Myoung-Gu
AU  - Lee MG
FAU - Kim, Ik-Sang
AU  - Kim IS
FAU - Kim, Yoon-Won
AU  - Kim YW
LA  - eng
PT  - Comparative Study
PT  - Journal Article
PT  - Research Support, Non-U.S. Gov't
DEP - 20130502
PL  - Korea (South)
TA  - J Korean Med Sci
JT  - Journal of Korean medical science
JID - 8703518
RN  - 0 (Antibodies, Bacterial)
RN  - 0 (Antigens, Bacterial)
RN  - 0 (Immunoglobulin G)
RN  - 0 (Immunoglobulin M)
RN  - 0 (Recombinant Proteins)
RN  - 7440-57-5 (Gold)
SB  - IM
MH  - Antibodies, Bacterial/blood/chemistry/immunology
MH  - Antigens, Bacterial/diagnostic use/genetics/metabolism
MH  - Enzyme-Linked Immunosorbent Assay
MH  - Fluorescent Antibody Technique, Indirect
MH  - Gold/chemistry
MH  - Humans
MH  - Immunoassay
MH  - Immunoglobulin G/blood
MH  - Immunoglobulin M/blood
MH  - Orientia tsutsugamushi/immunology/*metabolism
MH  - Recombinant Proteins/biosynthesis/diagnostic use/genetics
MH  - Scrub Typhus/*diagnosis
MH  - Sensitivity and Specificity
MH  - Serotyping
PMC - PMC3653078
OID - NLM: PMC3653078
OTO - NOTNLM
OT  - ELISA
OT  - IFA
OT  - Orientia tsutsugamushi
OT  - RDT
OT  - Recombinant Antigen
OT  - Scrub Typhus
EDAT- 2013/05/17 06:00
MHDA- 2013/12/16 06:00
CRDT- 2013/05/17 06:00
PHST- 2013/02/14 [received]
PHST- 2013/04/03 [accepted]
PHST- 2013/05/02 [epublish]
AID - 10.3346/jkms.2013.28.5.672 [doi]
PST - ppublish
SO  - J Korean Med Sci. 2013 May;28(5):672-9. doi: 10.3346/jkms.2013.28.5.672. Epub
      2013 May 2.

PMID- 23678256
OWN - NLM
STAT- MEDLINE
DA  - 20130516
DCOM- 20131209
IS  - 1598-6357 (Electronic)
IS  - 1011-8934 (Linking)
VI  - 28
IP  - 5
DP  - 2013 May
TI  - Inappropriateness of quinolone in scrub typhus treatment due to gyrA mutation in 
      Orientia tsutsugamushi Boryong strain.
PG  - 667-71
LID - 10.3346/jkms.2013.28.5.667 [doi]
AB  - The use of quinolone for treatment of rickettsial diseases remains controversial.
      Recent clinical studies suggest that quinolone is not as effective as others in
      patients with rickettsial diseases including scrub typhus, although the mechanism
      is not well understood. In this study, we evaluated the mutation in gyrA
      associated with quinolone resistance. We prospectively enrolled scrub typhus
      patients, collected blood samples and clinical data from October, 2010 to
      November, 2011. Among the 21 patients enrolled, one initially received
      ciprofloxacin for 3 days but was switched to doxycycline due to clinical
      deterioration. We obtained the gyrA gene of Orientia tsutsugamushi from 21
      samples (20 Boryong strain, 1 Kato strain) and sequenced the quinolone
      resistance-determining region. All of 21 samples had the Ser83Leu mutation in the
      gyrA gene, which is known to be associated with quinolone resistance. This
      suggests that quinolones may be avoided for the treatment of serious scrub
      typhus.
FAU - Jang, Hee-Chang
AU  - Jang HC
AD  - Department of Infectious Diseases, Chonnam National University Medical School,
      Gwangju, Korea.
FAU - Choi, Su-Mi
AU  - Choi SM
FAU - Jang, Mi-Ok
AU  - Jang MO
FAU - Ahn, Joon-Hwan
AU  - Ahn JH
FAU - Kim, Uh-Jin
AU  - Kim UJ
FAU - Kang, Seung-Ji
AU  - Kang SJ
FAU - Shin, Jong-Hee
AU  - Shin JH
FAU - Choy, Hyon E
AU  - Choy HE
FAU - Jung, Sook-In
AU  - Jung SI
FAU - Park, Kyung-Hwa
AU  - Park KH
LA  - eng
PT  - Journal Article
PT  - Research Support, Non-U.S. Gov't
DEP - 20130502
PL  - Korea (South)
TA  - J Korean Med Sci
JT  - Journal of Korean medical science
JID - 8703518
RN  - 0 (Anti-Bacterial Agents)
RN  - 0 (Bacterial Proteins)
RN  - 5E8K9I0O4U (Ciprofloxacin)
RN  - EC 5.99.1.3 (DNA Gyrase)
RN  - N12000U13O (Doxycycline)
SB  - IM
MH  - Aged
MH  - Aged, 80 and over
MH  - Amino Acid Sequence
MH  - Anti-Bacterial Agents/*therapeutic use
MH  - Bacterial Proteins/*genetics
MH  - Ciprofloxacin/*therapeutic use
MH  - DNA Gyrase/*genetics
MH  - Doxycycline/therapeutic use
MH  - Drug Resistance, Bacterial
MH  - Female
MH  - Genotype
MH  - Humans
MH  - Male
MH  - Middle Aged
MH  - Molecular Sequence Data
MH  - Mutation
MH  - Orientia tsutsugamushi/classification/enzymology/*genetics
MH  - Phylogeny
MH  - Prospective Studies
MH  - Scrub Typhus/*drug therapy
MH  - Sequence Alignment
MH  - Sequence Analysis, DNA
PMC - PMC3653077
OID - NLM: PMC3653077
OTO - NOTNLM
OT  - Genotype
OT  - Quinolone Resistance
OT  - Rickettsia
OT  - Scrub Typhus
EDAT- 2013/05/17 06:00
MHDA- 2013/12/16 06:00
CRDT- 2013/05/17 06:00
PHST- 2012/12/12 [received]
PHST- 2013/02/27 [accepted]
PHST- 2013/05/02 [epublish]
AID - 10.3346/jkms.2013.28.5.667 [doi]
PST - ppublish
SO  - J Korean Med Sci. 2013 May;28(5):667-71. doi: 10.3346/jkms.2013.28.5.667. Epub
      2013 May 2.

PMID- 23675818
OWN - NLM
STAT- In-Process
DA  - 20130812
IS  - 1557-7759 (Electronic)
IS  - 1530-3667 (Linking)
VI  - 13
IP  - 8
DP  - 2013 Aug
TI  - Molecular detection of rickettsia felis and candidatus rickettsia asemboensis in 
      fleas from human habitats, Asembo, Kenya.
PG  - 550-8
LID - 10.1089/vbz.2012.1123 [doi]
AB  - The flea-borne rickettsioses murine typhus (Rickettsia typhi) and flea-borne
      spotted fever (FBSF) (Rickettsia felis) are febrile diseases distributed among
      humans worldwide. Murine typhus has been known to be endemic to Kenya since the
      1950s, but FBSF was only recently documented in northeastern (2010) and western
      (2012) Kenya. To characterize the potential exposure of humans in Kenya to
      flea-borne rickettsioses, a total of 330 fleas (134 pools) including 5 species
      (Xenopsylla cheopis, Ctenocephalides felis, Ctenocephalides canis, Pulex
      irritans, and Echidnophaga gallinacea) were collected from domestic and
      peridomestic animals and from human dwellings within Asembo, western Kenya. DNA
      was extracted from the 134 pooled flea samples and 89 (66.4%) pools tested
      positively for rickettsial DNA by 2 genus-specific quantitative real-time PCR
      (qPCR) assays based upon the citrate synthase (gltA) and 17-kD antigen genes and 
      the Rfelis qPCR assay. Sequences from the 17-kD antigen gene, the outer membrane 
      protein (omp)B, and 2 R. felis plasmid genes (pRF and pRFd) of 12 selected
      rickettsia-positive samples revealed a unique Rickettsia sp. (n=11) and R. felis 
      (n=1). Depiction of the new rickettsia by multilocus sequence typing (MLST)
      targeting the 16S rRNA (rrs), 17-kD antigen gene, gltA, ompA, ompB, and surface
      cell antigen 4 (sca4), shows that it is most closely related to R. felis but
      genetically dissimilar enough to be considered a separate species provisionally
      named Candidatus Rickettsia asemboensis. Subsequently, 81 of the 134 (60.4%) flea
      pools tested positively for Candidatus Rickettsia asemboensis by a newly
      developed agent-specific qPCR assay, Rasemb. R. felis was identified in 9 of the 
      134 (6.7%) flea pools, and R. typhi the causative agent of murine typhus was not 
      detected in any of 78 rickettsia-positive pools assessed using a species-specific
      qPCR assay, Rtyph. Two pools were found to contain both R. felis and Candidatus
      Rickettsia asemboensis DNA and 1 pool contained an agent, which is potentially
      new.
FAU - Jiang, Ju
AU  - Jiang J
AD  - Viral and Rickettsial Diseases Department, Naval Medical Research Center, Silver 
      Spring, Maryland, USA.
FAU - Maina, Alice N
AU  - Maina AN
FAU - Knobel, Darryn L
AU  - Knobel DL
FAU - Cleaveland, Sarah
AU  - Cleaveland S
FAU - Laudisoit, Anne
AU  - Laudisoit A
FAU - Wamburu, Kabura
AU  - Wamburu K
FAU - Ogola, Eric
AU  - Ogola E
FAU - Parola, Philippe
AU  - Parola P
FAU - Breiman, Robert F
AU  - Breiman RF
FAU - Njenga, M Kariuki
AU  - Njenga MK
FAU - Richards, Allen L
AU  - Richards AL
LA  - eng
SI  - GENBANK/JN315967
SI  - GENBANK/JN315968
SI  - GENBANK/JN315969
SI  - GENBANK/JN315970
SI  - GENBANK/JN315971
SI  - GENBANK/JN315972
SI  - GENBANK/JN315973
SI  - GENBANK/JN315974
SI  - GENBANK/JN315975
SI  - GENBANK/JN315976
SI  - GENBANK/JN315977
GR  - 81828/Wellcome Trust/United Kingdom
PT  - Journal Article
PT  - Research Support, Non-U.S. Gov't
DEP - 20130515
PL  - United States
TA  - Vector Borne Zoonotic Dis
JT  - Vector borne and zoonotic diseases (Larchmont, N.Y.)
JID - 100965525
SB  - IM
PMC - PMC3741420
OID - NLM: PMC3741420
EDAT- 2013/05/17 06:00
MHDA- 2013/05/17 06:00
CRDT- 2013/05/17 06:00
PHST- 2013/05/15 [aheadofprint]
AID - 10.1089/vbz.2012.1123 [doi]
PST - ppublish
SO  - Vector Borne Zoonotic Dis. 2013 Aug;13(8):550-8. doi: 10.1089/vbz.2012.1123. Epub
      2013 May 15.

PMID- 23661984
OWN - NLM
STAT- PubMed-not-MEDLINE
DA  - 20130510
DCOM- 20130513
LR  - 20130513
IS  - 0972-2327 (Print)
IS  - 0972-2327 (Linking)
VI  - 16
IP  - 1
DP  - 2013 Jan
TI  - Neurological manifestations of scrub typhus.
PG  - 131
LID - 10.4103/0972-2327.107701 [doi]
FAU - Gulati, Sameer
AU  - Gulati S
AD  - Department of Internal Medicine, St Stephens Hospital, Delhi, India.
FAU - Maheshwari, Anu
AU  - Maheshwari A
LA  - eng
PT  - Journal Article
PL  - India
TA  - Ann Indian Acad Neurol
JT  - Annals of Indian Academy of Neurology
JID - 101273955
PMC - PMC3644776
OID - NLM: PMC3644776
EDAT- 2013/05/11 06:00
MHDA- 2013/05/11 06:01
CRDT- 2013/05/11 06:00
AID - 10.4103/0972-2327.107701 [doi]
AID - AIAN-16-131 [pii]
PST - ppublish
SO  - Ann Indian Acad Neurol. 2013 Jan;16(1):131. doi: 10.4103/0972-2327.107701.

PMID- 23647883
OWN - NLM
STAT- MEDLINE
DA  - 20130507
DCOM- 20131029
LR  - 20131111
IS  - 1080-6059 (Electronic)
IS  - 1080-6040 (Linking)
VI  - 19
IP  - 5
DP  - 2013 May
TI  - Scrub typhus outbreak, northern Thailand, 2006-2007.
PG  - 774-7
LID - 10.3201/eid1905.121445 [doi]
AB  - During a scrub typhus outbreak investigation in Thailand, 4 isolates of O.
      tsutsugamushi were obtained and established in culture. Phylogenetic analysis
      based on the 56-kDa type-specific antigen gene demonstrated that the isolates
      fell into 4 genetic clusters, 3 of which had been previously reported and 1 that 
      represents a new genotype.
FAU - Rodkvamtook, Wuttikon
AU  - Rodkvamtook W
AD  - Armed Forces Research Institute of Medical Science, Bangkok, Thailand.
FAU - Gaywee, Jariyanart
AU  - Gaywee J
FAU - Kanjanavanit, Suparat
AU  - Kanjanavanit S
FAU - Ruangareerate, Toon
AU  - Ruangareerate T
FAU - Richards, Allen L
AU  - Richards AL
FAU - Sangjun, Noppadon
AU  - Sangjun N
FAU - Jeamwattanalert, Pimmada
AU  - Jeamwattanalert P
FAU - Sirisopana, Narongrid
AU  - Sirisopana N
LA  - eng
PT  - Journal Article
PT  - Research Support, Non-U.S. Gov't
PL  - United States
TA  - Emerg Infect Dis
JT  - Emerging infectious diseases
JID - 9508155
RN  - 0 (Antibodies, Bacterial)
RN  - 0 (Antigens, Bacterial)
SB  - IM
MH  - Adolescent
MH  - Animals
MH  - Antibodies, Bacterial/*blood/immunology
MH  - Antigens, Bacterial/blood/immunology
MH  - Child
MH  - Child, Preschool
MH  - *Disease Outbreaks
MH  - Female
MH  - Humans
MH  - Infant
MH  - Male
MH  - Orientia tsutsugamushi/classification/*genetics/immunology/isolation &
      purification
MH  - Phylogeny
MH  - Rodent Diseases/blood/*epidemiology/microbiology
MH  - Rodentia/*microbiology
MH  - Scrub Typhus/blood/*epidemiology/microbiology/*veterinary
MH  - Thailand/epidemiology
MH  - Trombiculidae/microbiology
PMC - PMC3647508
OID - NLM: PMC3647508
OTO - NOTNLM
OT  - Orientia tsutsugamushi
OT  - Thailand
OT  - bacteria
OT  - chiggers
OT  - mammal reservoirs
OT  - outbreak investigation
OT  - parasites
OT  - rodents
OT  - scrub typhus
OT  - small mammals
OT  - transmission vector
OT  - trombiculid mites
OT  - zoonoses
EDAT- 2013/05/08 06:00
MHDA- 2013/10/30 06:00
CRDT- 2013/05/08 06:00
AID - 10.3201/eid1905.121445 [doi]
PST - ppublish
SO  - Emerg Infect Dis. 2013 May;19(5):774-7. doi: 10.3201/eid1905.121445.

PMID- 23627966
OWN - NLM
STAT- MEDLINE
DA  - 20130508
DCOM- 20130911
LR  - 20131111
IS  - 1471-2334 (Electronic)
IS  - 1471-2334 (Linking)
VI  - 13
DP  - 2013
TI  - Scrub typhus islands in the Taiwan area and the association between scrub typhus 
      disease and forest land use and farmer population density: geographically
      weighted regression.
PG  - 191
LID - 10.1186/1471-2334-13-191 [doi]
AB  - BACKGROUND: The Taiwan area comprises the main island of Taiwan and several small
      islands located off the coast of the Southern China. The eastern two-thirds of
      Taiwan are characterized by rugged mountains covered with tropical and
      subtropical vegetation. The western region of Taiwan is characterized by flat or 
      gently rolling plains. Geographically, the Taiwan area is diverse in ecology and 
      environment, although scrub typhus threatens local human populations. In this
      study, we investigate the effects of seasonal and meteorological factors on the
      incidence of scrub typhus infection among 10 local climate regions. The
      correlation between the spatial distribution of scrub typhus and cultivated
      forests in Taiwan, as well as the relationship between scrub typhus incidence and
      the population density of farm workers is examined. METHODS: We applied Pearson's
      product moment correlation to calculate the correlation between the incidence of 
      scrub typhus and meteorological factors among 10 local climate regions. We used
      the geographically weighted regression (GWR) method, a type of spatial regression
      that generates parameters disaggregated by the spatial units of analysis, to
      detail and map each regression point for the response variables of the
      standardized incidence ratio (SIR)-district scrub typhus. We also applied the GWR
      to examine the explanatory variables of types of forest-land use and farm worker 
      density in Taiwan in 2005. RESULTS: In the Taiwan Area, scrub typhus endemic
      areas are located in the southeastern regions and mountainous townships of
      Taiwan, as well as the Pescadore, Kinmen, and Matou Islands. Among these islands 
      and low-incidence areas in the central western and southwestern regions of
      Taiwan, we observed a significant correlation between scrub typhus incidence and 
      surface temperature. No similar significant correlation was found in the endemic 
      areas (e.g., the southeastern region and the mountainous area of Taiwan).
      Precipitation correlates positively with scrub typhus incidence in 3 local
      climate regions (i.e., Taiwan's central western and southwestern regions, and the
      Kinmen Islands). Relative humidity correlates positively with incidence in
      Southwestern Taiwan and the Kinmen Islands. The number of wet days correlates
      positively with incidence in Southwestern Taiwan. The duration of sunshine
      correlates positively with incidence in Central Western Taiwan, as well as the
      Kinmen and Matou Islands. In addition, the 10 local climatic regions can be
      classified into the following 3 groups, based on the warm-cold seasonal
      fluctuations in scrub typhus incidence: (a) Type 1, evident in 5 local climate
      regions (Taiwan's northern, northwestern, northeastern, and southeastern regions,
      as well as the mountainous area); (b) Type 2 (Taiwan's central western and
      southwestern regions, and the Pescadore Islands); and (c) Type 3 (the Kinmen and 
      Matou Islands). In the GWR models, the response variable of the SIR-district
      scrub typhus has a statistically significantly positive association with 2
      explanatory variables (farm worker population density and timber management). In 
      addition, other explanatory variables (recreational forests, natural reserves,
      and "other purpose" areas) show positive or negative signs for parameter
      estimates in various locations in Taiwan. Negative signs of parameter estimates
      occurred only for the explanatory variables of national protectorates,
      plantations, and clear-cut areas. CONCLUSION: The results of this study show that
      scrub typhus in Taiwan can be classified into 3 types. Type 1 exhibits no
      climatic effect, whereas the incidence of Type 2 correlates positively with
      higher temperatures during the warm season, and the incidence of Type 3
      correlates positively with higher surface temperatures and longer hours of
      sunshine. The results also show that in the mountainous township areas of
      Taiwan's central and southern regions, as well as in Southeastern Taiwan, higher 
      SIR values for scrub typhus are associated with the following variables: farm
      worker population density, timber management, and area type (i.e., recreational
      forest, natural reserve, or other purpose).
FAU - Tsai, Pui-Jen
AU  - Tsai PJ
AD  - Center for General Education, Aletheia University, New Taipei 25103, Republic of 
      China. puijentsai@gmail.com
FAU - Yeh, Hsi-Chyi
AU  - Yeh HC
LA  - eng
PT  - Journal Article
DEP - 20130429
PL  - England
TA  - BMC Infect Dis
JT  - BMC infectious diseases
JID - 100968551
SB  - IM
MH  - *Climate
MH  - Humans
MH  - Incidence
MH  - Models, Statistical
MH  - *Occupational Exposure
MH  - Population Density
MH  - Scrub Typhus/*epidemiology
MH  - Seasons
MH  - Taiwan/epidemiology
MH  - *Topography, Medical
MH  - Trees
PMC - PMC3648375
OID - NLM: PMC3648375
EDAT- 2013/05/01 06:00
MHDA- 2013/09/12 06:00
CRDT- 2013/05/01 06:00
PHST- 2012/08/30 [received]
PHST- 2013/04/24 [accepted]
PHST- 2013/04/29 [aheadofprint]
AID - 1471-2334-13-191 [pii]
AID - 10.1186/1471-2334-13-191 [doi]
PST - epublish
SO  - BMC Infect Dis. 2013 Apr 29;13:191. doi: 10.1186/1471-2334-13-191.

PMID- 23622782
OWN - NLM
STAT- MEDLINE
DA  - 20130617
DCOM- 20140117
IS  - 1878-3511 (Electronic)
IS  - 1201-9712 (Linking)
VI  - 17
IP  - 8
DP  - 2013 Aug
TI  - Scrub typhus, acute respiratory distress, and hemophagocytic lymphohistiocytosis.
PG  - e662
LID - 10.1016/j.ijid.2013.03.006 [doi]
LID - S1201-9712(13)00127-6 [pii]
FAU - Cascio, Antonio
AU  - Cascio A
FAU - Correnti, Patrizia
AU  - Correnti P
FAU - Iaria, Chiara
AU  - Iaria C
LA  - eng
PT  - Comment
PT  - Letter
DEP - 20130424
PL  - Canada
TA  - Int J Infect Dis
JT  - International journal of infectious diseases : IJID : official publication of the
      International Society for Infectious Diseases
JID - 9610933
SB  - IM
CON - Int J Infect Dis. 2013 Aug;17(8):e644-5. PMID: 23402799
MH  - Humans
MH  - Liver Failure, Acute/*complications
MH  - Male
MH  - Respiratory Distress Syndrome, Adult/*complications
MH  - Scrub Typhus/*complications
EDAT- 2013/04/30 06:00
MHDA- 2014/01/18 06:00
CRDT- 2013/04/30 06:00
PHST- 2013/02/26 [received]
PHST- 2013/03/03 [revised]
PHST- 2013/03/04 [accepted]
PHST- 2013/04/24 [aheadofprint]
AID - S1201-9712(13)00127-6 [pii]
AID - 10.1016/j.ijid.2013.03.006 [doi]
PST - ppublish
SO  - Int J Infect Dis. 2013 Aug;17(8):e662. doi: 10.1016/j.ijid.2013.03.006. Epub 2013
      Apr 24.

PMID- 23619288
OWN - NLM
STAT- MEDLINE
DA  - 20130722
DCOM- 20140220
IS  - 1769-6690 (Electronic)
IS  - 0399-077X (Linking)
VI  - 43
IP  - 6
DP  - 2013 Jun
TI  - Murine typhus in Tunisia: a neglected cause of fever as a single symptom.
PG  - 226-9
LID - 10.1016/j.medmal.2013.02.007 [doi]
LID - S0399-077X(13)00063-2 [pii]
AB  - OBJECTIVES: We had for aim to describe the epidemiologic and clinic
      characteristics of murine typhus in a series of 43 serologically confirmed cases,
      in our region. PATIENTS AND METHODS: Serologic screening for IgG and IgM against 
      Rickettsia typhi was performed in 1024 patients during three years (2006-2008).
      The characteristics of patients with a positive serology were examined
      retrospectively. One hundred and seventy sera obtained from blood donors were
      tested to detect IgG against R. typhi to determine the seroprevalence of the
      infection. RESULTS: There was evidence of recent R. typhi infection in 43
      patients (4.2%) during the study period, and 3.7% of blood donors had IgG against
      R. typhi. The mean age of patients was 43.1 years and the sex-ratio was 1.04.
      Among the patients, 58.1% were from rural areas. No patient reported any exposure
      to rats or rat-fleas. There were more cases during the summer and fall. The most 
      frequent complaint was fever as a single symptom (67.5%). A cutaneous rash was
      reported in 44.1% and headache in 60.5% of patients. Among the patients, 44.1%
      presented with thrombopenia and 47.2% with elevated liver enzymes. CONCLUSION:
      Murine typhus seems to be frequent in Tunisia. This infection could be a threat
      for travellers. Serology should be performed systematically in patients with
      fever as a single symptom since its clinical presentation is non-specific.
CI  - Copyright (c) 2013 Elsevier Masson SAS. All rights reserved.
FAU - Znazen, A
AU  - Znazen A
AD  - Laboratory of Microbiology, Habib Bourguiba University Hospital, Sfax, Tunisia.
      abirznazen2001@yahoo.fr
FAU - Hammami, B
AU  - Hammami B
FAU - Mustapha, A Ben
AU  - Mustapha AB
FAU - Chaari, S
AU  - Chaari S
FAU - Lahiani, D
AU  - Lahiani D
FAU - Maaloul, I
AU  - Maaloul I
FAU - Jemaa, M Ben
AU  - Jemaa MB
FAU - Hammami, A
AU  - Hammami A
LA  - eng
PT  - Journal Article
DEP - 20130422
PL  - France
TA  - Med Mal Infect
JT  - Medecine et maladies infectieuses
JID - 0311416
RN  - 0 (Anti-Bacterial Agents)
RN  - 0 (Immunoglobulin G)
RN  - 0 (Immunoglobulin M)
SB  - IM
MH  - Animals
MH  - Anti-Bacterial Agents/therapeutic use
MH  - Blood Donors/statistics & numerical data
MH  - Exanthema/etiology
MH  - Fever/*etiology
MH  - Humans
MH  - Humidity
MH  - Immunoglobulin G/blood/immunology
MH  - Immunoglobulin M/blood/immunology
MH  - Insect Vectors
MH  - Questionnaires
MH  - Rats
MH  - Retrospective Studies
MH  - Rickettsia typhi/immunology
MH  - Seasons
MH  - Seroepidemiologic Studies
MH  - Symptom Assessment
MH  - Temperature
MH  - Tunisia/epidemiology
MH  - Typhus, Endemic Flea-Borne/complications/diagnosis/drug therapy/*epidemiology
MH  - Xenopsylla/microbiology
OTO - NOTNLM
OT  - Fever
OT  - Fièvre
OT  - Murine typhus
OT  - Rickettsiose
OT  - Rickettsiosis
OT  - Typhus murin
EDAT- 2013/04/27 06:00
MHDA- 2014/02/22 06:00
CRDT- 2013/04/27 06:00
PHST- 2012/10/24 [received]
PHST- 2012/12/17 [revised]
PHST- 2013/02/15 [accepted]
PHST- 2013/04/22 [aheadofprint]
AID - S0399-077X(13)00063-2 [pii]
AID - 10.1016/j.medmal.2013.02.007 [doi]
PST - ppublish
SO  - Med Mal Infect. 2013 Jun;43(6):226-9. doi: 10.1016/j.medmal.2013.02.007. Epub
      2013 Apr 22.

PMID- 23618480
OWN - NLM
STAT- MEDLINE
DA  - 20130426
DCOM- 20130725
IS  - 1916-9736 (Print)
IS  - 1916-9736 (Linking)
VI  - 5
IP  - 3
DP  - 2013 May
TI  - Scrub typhus and comparisons of four main ethnic communities in taiwan in 2004
      versus 2008 using geographically weighted regression.
PG  - 101-14
LID - 10.5539/gjhs.v5n3p101 [doi]
AB  - PURPOSE: On the main island of Taiwan, a higher risk of scrub typhus infection
      has been reported in endemic clusters in Southeastern Taiwan and in mountainous
      township areas. However, research on health care problems associated with scrub
      typhus in Taiwanese ethnic peoples is limited. This study employs spatial
      analysis of areal data to determine spatial features related to scrub typhus and 
      the four main Taiwanese ethnicities: Hoklo, Hakka, Mainlander, and aboriginal
      communities, respectively. METHODS: We used a GWR spatial method to analyze the
      local regressed relationships between scrub typhus incidence and ethnic community
      percentage in 349 townships in Taiwan, and the subsequent spatial regressed
      resultants and local parameter estimates were compared between two periods of
      2004 and 2008 by kappa statistics. RESULTS: In the GWR models, the spatial
      regressed relationships of scrub typhus incidences and the Hoklo communities
      showed significant and negative parameter estimates in numerous locations,
      showing clusters in Southeastern and Southwestern Taiwan, and areas of the
      central and southern mountainous townships. Both Hakka and Mainlander communities
      in the mountainous townships showed less-regressed clusters with scrub typhus
      prevalence. However, clusters of Aboriginal populations were positively
      correlated with scrub typhus in highly infected mountainous areas and in
      Southeastern Taiwan. The kappa value results and the comparisons of local
      parameter estimates in the 349 townships in Taiwan between 2004 and 2008
      indicated that the incidence of scrub typhus in the Hoklo communities was
      substantial, in the Hakka communities was fair, in the Mainlander communities was
      slight, and in the aboriginal communities was moderate, respectively. CONCLUSION:
      The aboriginal communities have been closely associated with higher risks of
      scrub typhus in the mountainous townships and in the southeastern portion of
      Taiwan.
FAU - Tsai, Pui-Jen
AU  - Tsai PJ
AD  - The Center for General Education, Aletheia University, New Taipei, Taiwan.
      puijentsai@gmail.com
LA  - eng
PT  - Comparative Study
PT  - Journal Article
DEP - 20130215
PL  - Canada
TA  - Glob J Health Sci
JT  - Global journal of health science
JID - 101519495
SB  - IM
MH  - Ethnic Groups/*statistics & numerical data
MH  - Female
MH  - Humans
MH  - Male
MH  - Prevalence
MH  - Scrub Typhus/*epidemiology
MH  - Sex Distribution
MH  - *Spatial Analysis
MH  - Taiwan/epidemiology
EDAT- 2013/04/27 06:00
MHDA- 2013/07/26 06:00
CRDT- 2013/04/27 06:00
PHST- 2013/01/21 [received]
PHST- 2013/02/04 [accepted]
PST - epublish
SO  - Glob J Health Sci. 2013 Feb 15;5(3):101-14. doi: 10.5539/gjhs.v5n3p101.

PMID- 23593267
OWN - NLM
STAT- MEDLINE
DA  - 20130417
DCOM- 20131022
LR  - 20140715
IS  - 1932-6203 (Electronic)
IS  - 1932-6203 (Linking)
VI  - 8
IP  - 4
DP  - 2013
TI  - A prospective study of the causes of febrile illness requiring hospitalization in
      children in Cambodia.
PG  - e60634
LID - 10.1371/journal.pone.0060634 [doi]
AB  - BACKGROUND: Febrile illnesses are pre-eminent contributors to morbidity and
      mortality among children in South-East Asia but the causes are poorly understood.
      We determined the causes of fever in children hospitalised in Siem Reap province,
      Cambodia. METHODS AND FINDINGS: A one-year prospective study of febrile children 
      admitted to Angkor Hospital for Children, Siem Reap. Demographic, clinical,
      laboratory and outcome data were comprehensively analysed. Between October 12(th)
      2009 and October 12(th) 2010 there were 1225 episodes of febrile illness in 1180 
      children. Median (IQR) age was 2.0 (0.8-6.4) years, with 850 (69%) episodes in
      children <5 years. Common microbiological diagnoses were dengue virus (16.2%),
      scrub typhus (7.8%), and Japanese encephalitis virus (5.8%). 76 (6.3%) episodes
      had culture-proven bloodstream infection, including Salmonella enterica serovar
      Typhi (22 isolates, 1.8%), Streptococcus pneumoniae (13, 1.1%), Escherichia coli 
      (8, 0.7%), Haemophilus influenzae (7, 0.6%), Staphylococcus aureus (6, 0.5%) and 
      Burkholderia pseudomallei (6, 0.5%). There were 69 deaths (5.6%), including those
      due to clinically diagnosed pneumonia (19), dengue virus (5), and melioidosis
      (4). 10 of 69 (14.5%) deaths were associated with culture-proven bloodstream
      infection in logistic regression analyses (odds ratio for mortality 3.4, 95% CI
      1.6-6.9). Antimicrobial resistance was prevalent, particularly in S. enterica
      Typhi, (where 90% of isolates were resistant to ciprofloxacin, and 86% were
      multi-drug resistant). Comorbid undernutrition was present in 44% of episodes and
      a major risk factor for acute mortality (OR 2.1, 95% CI 1.1-4.2), as were HIV
      infection and cardiac disease. CONCLUSION: We identified a microbiological cause 
      of fever in almost 50% of episodes in this large study of community-acquired
      febrile illness in hospitalized children in Cambodia. The range of pathogens,
      antimicrobial susceptibility, and co-morbidities associated with mortality
      described will be of use in the development of rational guidelines for infectious
      disease treatment and control in Cambodia and South-East Asia.
FAU - Chheng, Kheng
AU  - Chheng K
AD  - Angkor Hospital for Children, Siem Reap, Kingdom of Cambodia.
FAU - Carter, Michael J
AU  - Carter MJ
FAU - Emary, Kate
AU  - Emary K
FAU - Chanpheaktra, Ngoun
AU  - Chanpheaktra N
FAU - Moore, Catrin E
AU  - Moore CE
FAU - Stoesser, Nicole
AU  - Stoesser N
FAU - Putchhat, Hor
AU  - Putchhat H
FAU - Sona, Soeng
AU  - Sona S
FAU - Reaksmey, Sin
AU  - Reaksmey S
FAU - Kitsutani, Paul
AU  - Kitsutani P
FAU - Sar, Borann
AU  - Sar B
FAU - van Doorn, H Rogier
AU  - van Doorn HR
FAU - Uyen, Nguyen Hanh
AU  - Uyen NH
FAU - Van Tan, Le
AU  - Van Tan L
FAU - Paris, Daniel
AU  - Paris D
FAU - Blacksell, Stuart D
AU  - Blacksell SD
FAU - Amornchai, Premjit
AU  - Amornchai P
FAU - Wuthiekanun, Vanaporn
AU  - Wuthiekanun V
FAU - Parry, Christopher M
AU  - Parry CM
FAU - Day, Nicholas P J
AU  - Day NP
FAU - Kumar, Varun
AU  - Kumar V
LA  - eng
GR  - 089275/Wellcome Trust/United Kingdom
GR  - 089276/Wellcome Trust/United Kingdom
GR  - Wellcome Trust/United Kingdom
PT  - Journal Article
PT  - Research Support, Non-U.S. Gov't
PT  - Research Support, U.S. Gov't, P.H.S.
DEP - 20130409
PL  - United States
TA  - PLoS One
JT  - PloS one
JID - 101285081
SB  - IM
MH  - Adolescent
MH  - Bacterial Infections/diagnosis/epidemiology
MH  - Cambodia/epidemiology
MH  - Child
MH  - Child, Preschool
MH  - Comorbidity
MH  - Female
MH  - Fever/diagnosis/*epidemiology/*etiology
MH  - Geography
MH  - *Hospitalization
MH  - Humans
MH  - Infant
MH  - Infant, Newborn
MH  - Male
MH  - Prospective Studies
MH  - Virus Diseases/diagnosis/epidemiology
PMC - PMC3621876
OID - NLM: PMC3621876
EDAT- 2013/04/18 06:00
MHDA- 2013/10/23 06:00
CRDT- 2013/04/18 06:00
PHST- 2013 [ppublish]
PHST- 2013/01/03 [received]
PHST- 2013/03/01 [accepted]
PHST- 2013/04/09 [epublish]
AID - 10.1371/journal.pone.0060634 [doi]
AID - PONE-D-13-00601 [pii]
PST - epublish
SO  - PLoS One. 2013 Apr 9;8(4):e60634. doi: 10.1371/journal.pone.0060634. Print 2013.

PMID- 23590326
OWN - NLM
STAT- MEDLINE
DA  - 20130603
DCOM- 20131231
LR  - 20140610
IS  - 1557-7759 (Electronic)
IS  - 1530-3667 (Linking)
VI  - 13
IP  - 6
DP  - 2013 Jun
TI  - Diversity of the 47-kD HtrA nucleic acid and translated amino acid sequences from
      17 recent human isolates of Orientia.
PG  - 367-75
LID - 10.1089/vbz.2012.1112 [doi]
AB  - Orientia tsutsugamushi, the etiologic agent of potentially fatal scrub typhus, is
      characterized by a high antigenic diversity, which complicates the development of
      a broadly protective vaccine. Efficacy studies in murine and nonhuman primate
      models demonstrated the DNA vaccine candidate pKarp47, based upon the O.
      tsutsugamushi Karp 47-kD HtrA protein gene, to be a successful immunoprophylactic
      against scrub typhus. To characterize 47-kD HtrA protein diversity among human
      isolates of Orientia, we sequenced the full open reading frame (ORF) of the 47-kD
      HtrA gene and analyzed the translated amino acid sequences of 17 patient isolates
      from Thailand (n=13), Laos (n=2), Australia (n=1), and the United Arab Emirates
      (UAE) (n=1) and 9 reference strains: Karp (New Guinea), Kato (Japan), Ikeda
      (Japan), Gilliam (Burma), Boryong (Korea), TA763, TH1811 and TH1817 (Thailand),
      and MAK243 (China). The percentage identity (similarity) of translated amino acid
      sequences between 16 new isolates and 9 reference strains of O. tsutsugamushi
      ranged from 96.4% to 100% (97.4% to 100%). However, inclusion of the recently
      identified Orientia chuto sp. nov. reduced identity (similarity) values to 82.2% 
      to 83.3% (90.4% to 91.4%). These results demonstrate the diversity of Orientia
      47-kD HtrA among isolates encountered by humans and therefore provide support for
      the necessity of developing a broadly protective scrub typhus vaccine that takes 
      this diversity into account.
FAU - Jiang, Ju
AU  - Jiang J
AD  - Naval Medical Research Center , Silver Spring, Maryland, USA.
FAU - Paris, Daniel H
AU  - Paris DH
FAU - Blacksell, Stuart D
AU  - Blacksell SD
FAU - Aukkanit, Nuntipa
AU  - Aukkanit N
FAU - Newton, Paul N
AU  - Newton PN
FAU - Phetsouvanh, Rattanaphone
AU  - Phetsouvanh R
FAU - Izzard, Leonard
AU  - Izzard L
FAU - Stenos, John
AU  - Stenos J
FAU - Graves, Stephen R
AU  - Graves SR
FAU - Day, Nicholas P J
AU  - Day NP
FAU - Richards, Allen L
AU  - Richards AL
LA  - eng
SI  - GENBANK/HM156047
SI  - GENBANK/HM156048
SI  - GENBANK/HM156049
SI  - GENBANK/HM156050
SI  - GENBANK/HM156051
SI  - GENBANK/HM156052
SI  - GENBANK/HM156053
SI  - GENBANK/HM156054
SI  - GENBANK/HM156055
SI  - GENBANK/HM156056
SI  - GENBANK/HM156057
SI  - GENBANK/HM156058
SI  - GENBANK/HM156059
SI  - GENBANK/HM156060
SI  - GENBANK/HM156061
SI  - GENBANK/HM156062
SI  - GENBANK/HM156063
SI  - GENBANK/HM156064
SI  - GENBANK/HM595489
SI  - GENBANK/HM595490
SI  - GENBANK/HM595491
SI  - GENBANK/HM595493
GR  - 0789900/Z/06/Z/Wellcome Trust/United Kingdom
GR  - 089275/Wellcome Trust/United Kingdom
PT  - Journal Article
PT  - Research Support, Non-U.S. Gov't
PT  - Research Support, U.S. Gov't, Non-P.H.S.
DEP - 20130416
PL  - United States
TA  - Vector Borne Zoonotic Dis
JT  - Vector borne and zoonotic diseases (Larchmont, N.Y.)
JID - 100965525
RN  - 0 (Bacterial Proteins)
RN  - 0 (DNA Primers)
SB  - IM
MH  - Amino Acid Sequence
MH  - Antigenic Variation/*genetics
MH  - Australia/epidemiology
MH  - Bacterial Proteins/*genetics
MH  - Base Sequence
MH  - DNA Primers/genetics
MH  - Genotype
MH  - Humans
MH  - Laos/epidemiology
MH  - Molecular Sequence Data
MH  - Orientia tsutsugamushi/*genetics/immunology/isolation & purification
MH  - Phylogeny
MH  - Scrub Typhus/immunology/*microbiology/prevention & control
MH  - Sequence Analysis, DNA
MH  - Thailand/epidemiology
MH  - United Arab Emirates/epidemiology
PMC - PMC3669598
OID - NLM: PMC3669598
EDAT- 2013/04/18 06:00
MHDA- 2014/01/01 06:00
CRDT- 2013/04/18 06:00
PHST- 2013/04/16 [aheadofprint]
AID - 10.1089/vbz.2012.1112 [doi]
PST - ppublish
SO  - Vector Borne Zoonotic Dis. 2013 Jun;13(6):367-75. doi: 10.1089/vbz.2012.1112.
      Epub 2013 Apr 16.

PMID- 23589529
OWN - NLM
STAT- MEDLINE
DA  - 20130606
DCOM- 20130805
LR  - 20140605
IS  - 1476-1645 (Electronic)
IS  - 0002-9637 (Linking)
VI  - 88
IP  - 6
DP  - 2013 Jun
TI  - Tsutsugamushi disease caused by Shimokoshi-type Orientia tsutsugamushi: the first
      report in Western Japan.
PG  - 1217-9
LID - 10.4269/ajtmh.12-0740 [doi]
AB  - An 85-year-old female farmer was admitted to our hospital for fever, general
      fatigue, and skin rash. Cephalosporin was not effective and minocycline was
      dramatically effective. An eschar was discovered on her inguinal region after the
      defervescence. Laboratory examination of serum taken 12 days after onset of the
      illness showed elevated titers of antibodies against the Shimokoshi strain of
      Orientia tsutsugamushi. The gene sequence analysis of specimen from the patient's
      eschar revealed high similarity to the Shimokoshi strain by nested polymerase
      chain reaction. Therefore, this patient was diagnosed as a case of
      Shimokoshi-type tsutsugamushi disease, which has not previously been reported in 
      Western Japan. Recently, cases of this type have also been confirmed in
      northeastern Japan, suggesting the need for further epidemiological studies.
FAU - Ikegaya, Satoshi
AU  - Ikegaya S
AD  - Division of Hematology and Oncology, Division of Infection Control and Senior
      Fellow Laboratory, University of Fukui, Fukui, Japan. sikegaya@u-fukui.ac.jp
FAU - Iwasaki, Hiromichi
AU  - Iwasaki H
FAU - Takada, Nobuhiro
AU  - Takada N
FAU - Yamamoto, Seigo
AU  - Yamamoto S
FAU - Ueda, Takanori
AU  - Ueda T
LA  - eng
PT  - Case Reports
PT  - Journal Article
PT  - Research Support, Non-U.S. Gov't
DEP - 20130415
PL  - United States
TA  - Am J Trop Med Hyg
JT  - The American journal of tropical medicine and hygiene
JID - 0370507
RN  - 0 (Antibodies, Bacterial)
RN  - 75J73V1629 (Ceftriaxone)
RN  - FYY3R43WGO (Minocycline)
SB  - AIM
SB  - IM
MH  - Administration, Intravenous
MH  - Aged, 80 and over
MH  - Antibodies, Bacterial/blood
MH  - Ceftriaxone/administration & dosage
MH  - Female
MH  - Humans
MH  - Japan
MH  - Minocycline/administration & dosage
MH  - Orientia tsutsugamushi/genetics/isolation & purification/*pathogenicity
MH  - Polymerase Chain Reaction
MH  - Scrub Typhus/*diagnosis/microbiology
PMC - PMC3752827
OID - NLM: PMC3752827
EDAT- 2013/04/17 06:00
MHDA- 2013/08/06 06:00
CRDT- 2013/04/17 06:00
PHST- 2013/04/15 [aheadofprint]
AID - ajtmh.12-0740 [pii]
AID - 10.4269/ajtmh.12-0740 [doi]
PST - ppublish
SO  - Am J Trop Med Hyg. 2013 Jun;88(6):1217-9. doi: 10.4269/ajtmh.12-0740. Epub 2013
      Apr 15.

PMID- 23564597
OWN - NLM
STAT- MEDLINE
DA  - 20131004
DCOM- 20140701
IS  - 1559-0100 (Electronic)
IS  - 1355-008X (Linking)
VI  - 44
IP  - 2
DP  - 2013 Oct
TI  - Subacute painful thyroiditis accompanied by scrub typhus infection.
PG  - 546-8
LID - 10.1007/s12020-013-9947-5 [doi]
FAU - Kim, Sun hee
AU  - Kim Sh
AD  - Division of Endocrinology and Metabolism, Department of Internal Medicine,
      Research Institute of Clinical Medicine of Chonbuk National University, Chonbuk
      National University Hospital, Chonbuk National University Medical School, 634-18,
      Keum-Am Dong, Jeonju, 561-712, South Korea.
AD  - Division of Endocrinology and Metabolism, Department of Internal Medicine,
      Research Institute of Clinical Medicine of Chonbuk National University, Chonbuk
      National University Hospital, Chonbuk National University Medical School, 634-18,
      Keum-Am Dong, Jeonju, 561-712, South Korea.
FAU - Park, Tae Sun
AU  - Park TS
FAU - Baek, Hong Sun
AU  - Baek HS
FAU - Jin, Heung Yong
AU  - Jin HY
LA  - eng
PT  - Case Reports
PT  - Letter
DEP - 20130407
PL  - United States
TA  - Endocrine
JT  - Endocrine
JID - 9434444
RN  - 0 (Antibodies, Bacterial)
SB  - IM
EIN - Endocrine. 2013 Oct;44(2):549. Kim, Sunhee [corrected to Kim, Sun hee]
MH  - Aged
MH  - Antibodies, Bacterial/adverse effects
MH  - Female
MH  - Humans
MH  - Middle Aged
MH  - Orientia tsutsugamushi/immunology
MH  - Pain/*complications/diagnosis/immunology
MH  - Republic of Korea
MH  - Scrub Typhus/*complications/diagnosis/immunology
MH  - Thyroiditis, Subacute/*complications/diagnosis/immunology
EDAT- 2013/04/09 06:00
MHDA- 2014/07/02 06:00
CRDT- 2013/04/09 06:00
PHST- 2013/03/14 [received]
PHST- 2013/03/29 [accepted]
PHST- 2013/04/07 [aheadofprint]
AID - 10.1007/s12020-013-9947-5 [doi]
PST - ppublish
SO  - Endocrine. 2013 Oct;44(2):546-8. doi: 10.1007/s12020-013-9947-5. Epub 2013 Apr 7.

PMID- 23550204
OWN - NLM
STAT- MEDLINE
DA  - 20130403
DCOM- 20131203
IS  - 1758-1133 (Electronic)
IS  - 0049-4755 (Linking)
VI  - 43
IP  - 1
DP  - 2013 Jan
TI  - Pure cerebellitis due to scrub typhus: a unique case report.
PG  - 41-2
LID - 10.1177/0049475513480775 [doi]
AB  - We report the case of a 24-year old Indian man who presented with: high fever;
      drowsiness; an eschar and gross cerebellar dysfunction with horizontal gaze
      nystagmus; ataxic speech; and truncal ataxia. Scrub typhus was diagnosed by
      serological tests. This is the first case of a pure cerebellar involvement as the
      only manifestation of scrub typhus in the published literature.
FAU - Karanth, Suman S
AU  - Karanth SS
AD  - Department of Medicine, Kasturba Medical College, Manipal, India.
FAU - Gupta, Anurag
AU  - Gupta A
FAU - Prabhu, Mukhyaprana
AU  - Prabhu M
LA  - eng
PT  - Case Reports
PT  - Journal Article
PL  - England
TA  - Trop Doct
JT  - Tropical doctor
JID - 1301706
SB  - IM
MH  - Cerebellar Diseases/*microbiology
MH  - Encephalitis/*microbiology
MH  - Humans
MH  - Male
MH  - Orientia tsutsugamushi
MH  - Scrub Typhus/*complications/diagnosis
MH  - Young Adult
EDAT- 2013/04/04 06:00
MHDA- 2013/12/16 06:00
CRDT- 2013/04/04 06:00
AID - 43/1/41 [pii]
AID - 10.1177/0049475513480775 [doi]
PST - ppublish
SO  - Trop Doct. 2013 Jan;43(1):41-2. doi: 10.1177/0049475513480775.

PMID- 23537866
OWN - NLM
STAT- MEDLINE
DA  - 20130329
DCOM- 20131227
IS  - 0929-6646 (Print)
IS  - 0929-6646 (Linking)
VI  - 112
IP  - 4
DP  - 2013 Apr
TI  - Milder clinical manifestation of scrub typhus in Kinmen, Taiwan.
PG  - 201-7
LID - 10.1016/j.jfma.2012.02.002 [doi]
LID - S0929-6646(12)00143-X [pii]
AB  - BACKGROUND/PURPOSE: Kinmen, an offshore island of Taiwan, is a popular location
      for sightseeing and an important entry port between Taiwan and China. Kinmen is
      also highly endemic for scrub typhus. The authors aimed to investigate the
      disease characteristics there, which remained largely unknown. METHODS: The
      authors conducted a retrospective study on patients with scrub typhus in Kinmen
      during 2005-2008. The clinical information was reviewed from medical records for 
      statistical analysis. RESULTS: There were 261 patients with scrub typhus included
      with a bimodal summer-autumn type of distribution, with most patients (40%) age
      20-29 years and a large proportion of patients (26%) older than 60 years. The
      disease manifestation, laboratory examinations, and treatment outcomes were
      comparable in summer and autumn. Fever (97%), eschar (93%), and relative
      bradycardia (67%) were the most common presentations, whereas lymphadenopathy
      (18%) and skin rash (8%) were infrequent. Elevated liver function, C-reactive
      protein levels, and low to normal platelet counts were frequent findings. A
      correct diagnosis was made made in an average 3.7 days after fever or 1.6 visits 
      of medical consultation, and minocycline was prescribed in a timely manner. Most 
      patients had good recovery and only 12 patients (5%) had severe infection with
      acute renal failure, shock, gastrointestinal bleeding, or respiratory failure; no
      mortality was found. Older age, longer fever duration, thrombocytopenia, abnormal
      liver and renal function, hyponatremia, and elevated C-reactive protein levels
      were significantly associated with severe complications and prolonged treatment
      duration. CONCLUSION: A unique summer-autumn type of scrub typhus with milder
      disease manifestations is identified in Kinmen. The younger patient population,
      rapid diagnosis, and prompt treatment may be associated with a shortened disease 
      course and lead to a better outcome.
CI  - Copyright (c) 2012. Published by Elsevier B.V.
FAU - Su, Tung-Hung
AU  - Su TH
AD  - Graduate Institute of Clinical Medicine, National Taiwan University College of
      Medicine, Taipei, Taiwan.
FAU - Liu, Chun-Jen
AU  - Liu CJ
FAU - Chen, Ding-Shinn
AU  - Chen DS
FAU - Kao, Jia-Horng
AU  - Kao JH
LA  - eng
PT  - Journal Article
DEP - 20120522
PL  - China (Republic : 1949- )
TA  - J Formos Med Assoc
JT  - Journal of the Formosan Medical Association = Taiwan yi zhi
JID - 9214933
SB  - IM
MH  - Adolescent
MH  - Adult
MH  - Aged
MH  - Child
MH  - Child, Preschool
MH  - Humans
MH  - Middle Aged
MH  - Scrub Typhus/*complications/diagnosis/epidemiology
MH  - Seasons
EDAT- 2013/03/30 06:00
MHDA- 2013/12/29 06:00
CRDT- 2013/03/30 06:00
PHST- 2011/09/03 [received]
PHST- 2012/01/11 [revised]
PHST- 2012/02/01 [accepted]
PHST- 2012/05/22 [aheadofprint]
AID - S0929-6646(12)00143-X [pii]
AID - 10.1016/j.jfma.2012.02.002 [doi]
PST - ppublish
SO  - J Formos Med Assoc. 2013 Apr;112(4):201-7. doi: 10.1016/j.jfma.2012.02.002. Epub 
      2012 May 22.

PMID- 23514915
OWN - NLM
STAT- MEDLINE
DA  - 20130321
DCOM- 20130902
IS  - 1884-2836 (Electronic)
IS  - 1344-6304 (Linking)
VI  - 66
IP  - 2
DP  - 2013
TI  - Dynamics of clinical symptoms in patients with scrub typhus.
PG  - 155-7
AB  - The clinical manifestations and complications of scrub typhus are variable. Few
      studies have examined the timeline of clinical symptoms after the appropriate
      antimicrobial agents have been administered. The most prevalent clinical
      manifestations are fever and cough, followed by headache, myalgia, eschar, skin
      rash, and nausea. Systemic symptoms are most severe during the early stages of
      illness (i.e., the first 5 days), but resolve slowly within 2 weeks. The
      associated skin rash is most severe during the first 8 days of infection, but it 
      resolves slowly within 21 days.
FAU - Lee, Jae-Hoon
AU  - Lee JH
AD  - Department of Internal Medicine, Wonkwang University College of Medicine, Iksan, 
      Republic of Korea.
FAU - Lee, Ju-Hyung
AU  - Lee JH
FAU - Chung, Kyung Min
AU  - Chung KM
FAU - Kim, Eu Suk
AU  - Kim ES
FAU - Kwak, Yee Gyung
AU  - Kwak YG
FAU - Moon, Chisook
AU  - Moon C
FAU - Lee, Chang-Seop
AU  - Lee CS
LA  - eng
PT  - Journal Article
PL  - Japan
TA  - Jpn J Infect Dis
JT  - Japanese journal of infectious diseases
JID - 100893704
RN  - 0 (Anti-Bacterial Agents)
SB  - IM
MH  - Adult
MH  - Aged
MH  - Aged, 80 and over
MH  - Anti-Bacterial Agents/*administration & dosage
MH  - Digestive System/pathology
MH  - Female
MH  - Humans
MH  - Male
MH  - Middle Aged
MH  - Nervous System/pathology
MH  - Respiratory System/pathology
MH  - Scrub Typhus/complications/*drug therapy/*pathology
MH  - Severity of Illness Index
MH  - Time Factors
MH  - Young Adult
EDAT- 2013/03/22 06:00
MHDA- 2013/09/03 06:00
CRDT- 2013/03/22 06:00
AID - DN/JST.JSTAGE/yoken/66.155 [pii]
PST - ppublish
SO  - Jpn J Infect Dis. 2013;66(2):155-7.

PMID- 23508434
OWN - NLM
STAT- MEDLINE
DA  - 20130319
DCOM- 20130904
IS  - 1998-3646 (Electronic)
IS  - 0255-0857 (Linking)
VI  - 31
IP  - 1
DP  - 2013 Jan-Mar
TI  - Outbreak of scrub typhus in the North East Himalayan region-Sikkim: an emerging
      threat.
PG  - 72-4
LID - 10.4103/0255-0857.108729 [doi]
AB  - Scrub typhus is an acute febrile illness that is known to be endemic in the South
      East Asian countries and the Western Pacific region. We here report an outbreak
      in the tiny Himalayan state of Sikkim. Patients with pyrexia of unknown origin
      were evaluated. They were screened by Weil-Felix test and the rapid
      immunochromatographic method. Samples that were positive by either Weil-Felix
      agglutination test or by rapid immunochromatography were confirmed by IgM
      enzyme-linked immunosorbent assay (ELISA). A total 204 samples were screened.
      Sixty-three patients were confirmed positive among which 42 were male and 21 were
      female. Effective management and early administration of antibiotics will help
      prevent the complications and mortality associated with scrub typhus.
FAU - Gurung, S
AU  - Gurung S
AD  - Department of Microbiology, Sir Thotub Namgyal Memorial Hospital, Gangtok,
      Sikkim, India.
FAU - Pradhan, J
AU  - Pradhan J
FAU - Bhutia, P Y
AU  - Bhutia PY
LA  - eng
PT  - Journal Article
PL  - India
TA  - Indian J Med Microbiol
JT  - Indian journal of medical microbiology
JID - 8700903
RN  - 0 (Anti-Bacterial Agents)
RN  - 0 (Antibodies, Bacterial)
RN  - 0 (Immunoglobulin M)
SB  - IM
MH  - Adolescent
MH  - Adult
MH  - Agglutination Tests
MH  - Anti-Bacterial Agents/therapeutic use
MH  - Antibodies, Bacterial/blood
MH  - Child
MH  - Child, Preschool
MH  - Clinical Laboratory Techniques
MH  - *Disease Outbreaks
MH  - Enzyme-Linked Immunosorbent Assay
MH  - Female
MH  - Humans
MH  - Immunochromatography
MH  - Immunoglobulin M/blood
MH  - Male
MH  - Orientia tsutsugamushi/immunology
MH  - Scrub Typhus/diagnosis/drug therapy/*epidemiology
MH  - Sikkim/epidemiology
MH  - Young Adult
EDAT- 2013/03/20 06:00
MHDA- 2013/09/05 06:00
CRDT- 2013/03/20 06:00
AID - IndianJMedMicrobiol_2013_31_1_72_108729 [pii]
AID - 10.4103/0255-0857.108729 [doi]
PST - ppublish
SO  - Indian J Med Microbiol. 2013 Jan-Mar;31(1):72-4. doi: 10.4103/0255-0857.108729.

PMID- 23478577
OWN - NLM
STAT- MEDLINE
DA  - 20130502
DCOM- 20130705
LR  - 20140603
IS  - 1476-1645 (Electronic)
IS  - 0002-9637 (Linking)
VI  - 88
IP  - 5
DP  - 2013 May
TI  - Inter- and intra-operator variability in the reading of indirect
      immunofluorescence assays for the serological diagnosis of scrub typhus and
      murine typhus.
PG  - 932-6
LID - 10.4269/ajtmh.12-0325 [doi]
AB  - Inter- and intra-observer variation was examined among six microscopists who read
      50 scrub typhus (ST) and murine typhus (MT) indirect immunofluorescence assay
      (IFA) immunoglobulin M (IgM) slides. Inter-observer agreement was moderate (kappa
      = 0.45) for MT and fair (kappa = 0.32) for ST, and was significantly correlated
      with experience (P = 0.03 and P = 0.004, respectively); kappa-scores for
      intra-observer agreement between morning and afternoon readings (range =
      0.35-0.86) were not correlated between years of experience for ST and MT IFAs
      (Spearman's rho = 0.31, P = 0.54 and P = 0.14, respectively; P = 0.78). Storage
      at 4 degrees C for 2 days showed a change from positive to negative in 20-32% of 
      slides. Although the titers did not dramatically change after 14 days of storage,
      the final interpretation (positive to negative) did change in 36-50% of samples, 
      and it, therefore, recommended that slides should be read as soon as possible
      after processing.
FAU - Phetsouvanh, Rattanaphone
AU  - Phetsouvanh R
AD  - Lao-Oxford-Mahosot Hospital-Wellcome Trust Research Unit, Microbiology
      Laboratory, Mahosot Hospital, Vientiane, Lao People's Democratic Republic.
      rattanaphone@tropmedres.ac
FAU - Thojaikong, Thaksinaporn
AU  - Thojaikong T
FAU - Phoumin, Phonlavanh
AU  - Phoumin P
FAU - Sibounheuang, Bountoy
AU  - Sibounheuang B
FAU - Phommasone, Koukeo
AU  - Phommasone K
FAU - Chansamouth, Vilada
AU  - Chansamouth V
FAU - Lee, Sue J
AU  - Lee SJ
FAU - Newton, Paul N
AU  - Newton PN
FAU - Blacksell, Stuart D
AU  - Blacksell SD
LA  - eng
GR  - 089275/Wellcome Trust/United Kingdom
GR  - Wellcome Trust/United Kingdom
PT  - Journal Article
PT  - Research Support, Non-U.S. Gov't
DEP - 20130311
PL  - United States
TA  - Am J Trop Med Hyg
JT  - The American journal of tropical medicine and hygiene
JID - 0370507
RN  - 0 (Immunoglobulin G)
RN  - 0 (Immunoglobulin M)
SB  - AIM
SB  - IM
MH  - Adolescent
MH  - Adult
MH  - Female
MH  - Fluorescent Antibody Technique, Indirect/methods/*standards
MH  - Humans
MH  - Immunoglobulin G/*immunology
MH  - Immunoglobulin M/*blood
MH  - Male
MH  - Observer Variation
MH  - Orientia tsutsugamushi/immunology
MH  - Rickettsia typhi/immunology
MH  - Scrub Typhus/*diagnosis/*epidemiology/immunology/microbiology
MH  - Typhus, Endemic Flea-Borne/*diagnosis/*epidemiology/immunology/microbiology
MH  - Young Adult
PMC - PMC3752761
OID - NLM: PMC3752761
EDAT- 2013/03/13 06:00
MHDA- 2013/07/06 06:00
CRDT- 2013/03/13 06:00
PHST- 2013/03/11 [aheadofprint]
AID - ajtmh.12-0325 [pii]
AID - 10.4269/ajtmh.12-0325 [doi]
PST - ppublish
SO  - Am J Trop Med Hyg. 2013 May;88(5):932-6. doi: 10.4269/ajtmh.12-0325. Epub 2013
      Mar 11.

PMID- 23473218
OWN - NLM
STAT- In-Process
DA  - 20130426
IS  - 1557-7759 (Electronic)
IS  - 1530-3667 (Linking)
VI  - 13
IP  - 5
DP  - 2013 May
TI  - Flea-borne rickettsioses in the north of Caldas province, Colombia.
PG  - 289-94
LID - 10.1089/vbz.2012.1173 [doi]
AB  - Rickettsia typhi and R. felis are the etiological agents of murine typhus and
      flea-borne spotted fever, respectively. Both are emerging acute febrile zoonotic 
      diseases for which fleas are vectors; they also have similar clinical
      characteristics and global distribution. In 2005, we identified the circulation
      of murine typhus in 6 towns within the mountainous coffee-growing area north of
      Caldas, Colombia. We now report the specific seroprevalence against R. typhi and 
      R. felis, and associated risk factors in 7 towns of this province. The combined
      seroprevalence against the 2 flea-borne rickettsioses is the highest yet reported
      in the literature: 71.7% (17.8% for R. felis, 25.2% for R. typhi, and 28.7% for
      both). We also report a prospective analysis of 26 patients with a febrile
      illness compatible with rickettsioses, including murine typhus; 9 of these
      patients had a rickettsiosis. This supports our sero-epidemiological results and 
      highlights the diagnostic complexity of febrile syndromes in this region.
FAU - Hidalgo, Marylin
AU  - Hidalgo M
AD  - Infectious Diseases Group, Department of Microbiology, Pontificia Universidad
      Javeriana, Bogota, Colombia. hidalgo.m@javeriana.edu.co
FAU - Montoya, Viviana
AU  - Montoya V
FAU - Martinez, Alejandra
AU  - Martinez A
FAU - Mercado, Marcela
AU  - Mercado M
FAU - De la Ossa, Alberto
AU  - De la Ossa A
FAU - Velez, Carolina
AU  - Velez C
FAU - Estrada, Gloria
AU  - Estrada G
FAU - Perez, Jorge E
AU  - Perez JE
FAU - Faccini-Martinez, Alvaro A
AU  - Faccini-Martinez AA
FAU - Labruna, Marcelo B
AU  - Labruna MB
FAU - Valbuena, Gustavo
AU  - Valbuena G
LA  - eng
PT  - Journal Article
PT  - Research Support, Non-U.S. Gov't
DEP - 20130308
PL  - United States
TA  - Vector Borne Zoonotic Dis
JT  - Vector borne and zoonotic diseases (Larchmont, N.Y.)
JID - 100965525
SB  - IM
PMC - PMC3636579
OID - NLM: PMC3636579
EDAT- 2013/03/12 06:00
MHDA- 2013/03/12 06:00
CRDT- 2013/03/12 06:00
PHST- 2013/03/08 [aheadofprint]
AID - 10.1089/vbz.2012.1173 [doi]
PST - ppublish
SO  - Vector Borne Zoonotic Dis. 2013 May;13(5):289-94. doi: 10.1089/vbz.2012.1173.
      Epub 2013 Mar 8.

PMID- 23469630
OWN - NLM
STAT- MEDLINE
DA  - 20130308
DCOM- 20140410
IS  - 1110-0583 (Print)
IS  - 1110-0583 (Linking)
VI  - 42
IP  - 3
DP  - 2012 Dec
TI  - Human pediculosis: a critical health problem and what about nursing policy?
PG  - 541-62
AB  - Lice infestation on the human body (also known as pediculosis) is very common.
      Cases number in the hundreds of millions worldwide. Three distinct presentations 
      of lice infection exist and each is caused by a unique parasite. Head lice
      (Pediculus humanus capitis) is by far and away the most common infestation and
      favors no particular socioeconomic group. A genetically close "cousin," Pediculus
      humanus corporis, is responsible for body lice and is more commonly associated
      with poverty, overcrowding, and poor hygiene. Pubic lice (crabs) are caused by
      Pthirus pubis and is transmitted by intimate and/or sexual contact. No doubt,
      human lice infestation is an increasing problem worldwide, Apart from being an
      irritating and a shaming human ecto-parasite, they transmit serious infectious
      diseases; epidemic or classical typhus, epidemic relapsing fever as well as
      Trench fever. Eradication of lice infestation prevents transmission of infectious
      diseases. People who live and work in close proximity to louse-infested
      individuals may secondarily acquire lice even if they regularly wash their
      clothes and have good hygiene. Thus, all louse-infested persons and workers in
      close contact with such persons should periodically inspected and use long-acting
      safe insecticides. Human lice can be treated with agents such as DDT, malathion, 
      and lindane, but reports of resistance to one or more of them have recently
      appeared. Pyrethroid permethrin when applied as a dust or spray to clothing or
      bedding is highly effective against lice and is the delousing agent of choice.
      Fabric treated with permethrin retains toxicity to lice even after 20 washings,
      thereby offering significant long-term passive protection against epidemic
      typhus. Itching may continue even after all lice are destroyed. This happens
      because of a lingering allergic reactionto their bites. Over-the-counter
      cortisone (corticosteroid) creams or calamine lotion may help.
FAU - El-Bahnasawy, Mamdouh M
AU  - El-Bahnasawy MM
AD  - The Military institute of Health and Epidemiology, Military Medical Academy,
      Cairo 115662, Egypt.
FAU - Abdel, Fadil Eman Ebrahim
AU  - Abdel FE
FAU - Morsy, Tosson A
AU  - Morsy TA
LA  - eng
PT  - Journal Article
PT  - Review
PL  - Egypt
TA  - J Egypt Soc Parasitol
JT  - Journal of the Egyptian Society of Parasitology
JID - 8102141
RN  - 0 (Insecticides)
RN  - 509F88P9SZ (Permethrin)
SB  - IM
MH  - Animals
MH  - Disease Transmission, Infectious
MH  - Egypt
MH  - Health Policy
MH  - Humans
MH  - Insect Vectors/physiology
MH  - Insecticide Resistance
MH  - Insecticides/classification/pharmacology/*therapeutic use
MH  - Lice Infestations/diagnosis/*therapy/transmission
MH  - Pediculus/physiology
MH  - Permethrin/pharmacology/therapeutic use
MH  - Phthirus/physiology
EDAT- 2013/03/09 06:00
MHDA- 2014/04/11 06:00
CRDT- 2013/03/09 06:00
PST - ppublish
SO  - J Egypt Soc Parasitol. 2012 Dec;42(3):541-62.

PMID- 23466834
OWN - NLM
STAT- In-Data-Review
DA  - 20130307
IS  - 0028-3886 (Print)
IS  - 0028-3886 (Linking)
VI  - 61
IP  - 1
DP  - 2013 Jan-Feb
TI  - Differential diagnosis of scrub typhus meningitis from bacterial meningitis using
      clinical and laboratory features.
PG  - 17-20
LID - 10.4103/0028-3886.107919 [doi]
AB  - Background: Central nervous system (CNS) involvement in the form of meningitis or
      meningoencephalitis is common in scrub typhus. As specific laboratory methods
      remain inadequate or inaccessible in developing countries, prompt diagnosis is
      often difficult. Aim: To identify the clinical and laboratory parameters that may
      help in differentiating scrub typhus meningitis from bacterial meningitis.
      Setting and Design: This is a cross-sectional analysis of adult patients admitted
      with scrub typhus and bacterial meningitis to a tertiary care teaching institute 
      in South India. Materials and Methods: A comparison of clinical and laboratory
      features of 25 patients admitted with meningitis to a university teaching
      hospital during a 15-month period was made. These patients had meningitis
      diagnosed based on abnormal cerebrospinal fluid (CSF) analysis with either
      positive IgM scrub typhus ELISA serology (n =16) or with CSF culture isolating
      bacteria known to cause bacterial meningitis (n =9). The clinical and laboratory 
      features of the patients with scrub typhus meningitis and bacterial meningitis
      were compared. Results: The mean age was similar in the scrub typhus and
      bacterial meningitis groups (44.0 +/- 18.5 years vs. 46.3 +/- 23.0 years).
      Features at admission predictive of a diagnosis of scrub typhus meningitis were
      duration of fever at presentation >5 days (8.4 +/- 3.5 days vs. 3.3 +/- 4.2 days,
      P < 0.001), CSF white cell count of a lesser magnitude (83.2 +/- 83.0 cells/cumm 
      vs. 690.2 + 753.8 cells/cumm, P < 0.001), CSF lymphocyte proportion >50% (83.9
      +/- 12.5% vs. 24.8 +/- 17.5% P < 0.001), and alanine aminotransferase (ALT)
      elevation more than 60 IU (112.5 +/- 80.6 IU vs. 35 +/- 21.4 IU, P =0.02).
      Conclusion: This study suggests that clinical features, including the duration of
      fever and laboratory parameters such as CSF pleocytosis, CSF lymphocyte
      proportion >50%, and ALT values are helpful in differentiating scrub typhus from 
      bacterial meningitis.
FAU - Varghese, George M
AU  - Varghese GM
AD  - Department of Medicine and Infectious Diseases, Christian Medical College,
      Vellore, Tamil Nadu, India.
FAU - Mathew, Anoop
AU  - Mathew A
FAU - Kumar, Sudhir
AU  - Kumar S
FAU - Abraham, Oriapadickal Cherian
AU  - Abraham OC
FAU - Trowbridge, Paul
AU  - Trowbridge P
FAU - Mathai, Elizabeth
AU  - Mathai E
LA  - eng
PT  - Journal Article
PL  - India
TA  - Neurol India
JT  - Neurology India
JID - 0042005
SB  - IM
EDAT- 2013/03/08 06:00
MHDA- 2013/03/08 06:00
CRDT- 2013/03/08 06:00
AID - ni_2013_61_1_17_107919 [pii]
AID - 10.4103/0028-3886.107919 [doi]
PST - ppublish
SO  - Neurol India. 2013 Jan-Feb;61(1):17-20. doi: 10.4103/0028-3886.107919.

PMID- 23437713
OWN - NLM
STAT- MEDLINE
DA  - 20130226
DCOM- 20130402
IS  - 0025-8326 (Print)
IS  - 0025-8326 (Linking)
IP  - 4
DP  - 2012 Oct-Dec
TI  - [Tourism, imported parasitic diseases, and their prevention].
PG  - 3-7
AB  - The paper gives the results of observations of 1558 patients before and after
      tourist travels to tropical countries and 368 individuals visiting the north
      areas of the Russian Federation. Different conditions (malaria, amebiasis,
      leishmaniasis, intestinal and tissue helminthiasis, insect bites, venomous fish
      pricks, medusa burn, tick bites, etc.) were found in 402 persons. Prophylactic
      immunization included vaccination against hepatitis A and B viruses, meningitis, 
      typhus, yellow fever, tick-borne encephalitis in more than 2500 patients (not
      including influenza vaccination in the epidemic season). The performed
      observations reinforce the statement that imported pathology is urgent to Russia 
      and suggest that it is necessary to develop this section of medicine and to set
      up a network of health care facilities with a necessary therapeutic and
      diagnostic base to render skilled care to tourists. It is essential to improve
      medical staff training in travel medicine.
FAU - Tumol'skaia, N I
AU  - Tumol'skaia NI
FAU - Zavoikin, V D
AU  - Zavoikin VD
FAU - Mazmanian, M V
AU  - Mazmanian MV
FAU - Plakhotnaia, G A
AU  - Plakhotnaia GA
FAU - Kurbatova, I V
AU  - Kurbatova IV
FAU - Zelia, O P
AU  - Zelia OP
FAU - Gutova, V P
AU  - Gutova VP
LA  - rus
PT  - English Abstract
PT  - Journal Article
PL  - Russia (Federation)
TA  - Med Parazitol (Mosk)
JT  - Meditsinskaia parazitologiia i parazitarnye bolezni
JID - 0376635
RN  - 0 (Vaccines)
SB  - IM
MH  - Humans
MH  - Parasitic Diseases/epidemiology/*prevention & control/transmission
MH  - Preventive Health Services/*organization & administration/supply & distribution
MH  - Russia/epidemiology
MH  - Travel
MH  - Travel Medicine/*manpower
MH  - Vaccination/*utilization
MH  - Vaccines/supply & distribution
EDAT- 2013/02/27 06:00
MHDA- 2013/04/03 06:00
CRDT- 2013/02/27 06:00
PST - ppublish
SO  - Med Parazitol (Mosk). 2012 Oct-Dec;(4):3-7.

PMID- 23436306
OWN - NLM
STAT- MEDLINE
DA  - 20130418
DCOM- 20131112
IS  - 1096-9861 (Electronic)
IS  - 0021-9967 (Linking)
VI  - 521
IP  - 9
DP  - 2013 Jun 15
TI  - Otto Friedrich Karl Deiters (1834-1863).
PG  - 1929-53
LID - 10.1002/cne.23316 [doi]
AB  - Otto Deiters, for whom the lateral vestibular nucleus and the supporting cells of
      the outer auditory hair cells were named, died in 1863 aged 29. He taught in the 
      Bonn Anatomy Department, had an appointment in the University Clinic, and ran a
      small private practice. He published articles on the cell theory, the structure
      and development of muscle fibers, the inner ear, leukaemia, and scarlet fever. He
      was the second of five surviving children in an academic family whose private
      correspondence revealed him to be a young man with limited social skills and high
      ambitions to complete a deeply original study of the brainstem and spinal cord.
      However, first his father and then his younger brother died, leaving him and his 
      older brother responsible for a suddenly impecunious family as he failed to gain 
      academic promotion. Otto died of typhus two years after his younger brother's
      death, leaving his greatest scientific achievement to be published posthumously. 
      He showed that most nerve cells have a single axon and several dendrites; he
      recognized the possibility that nerve cells might be functionally polarized and
      produced the first illustrations of synaptic inputs to dendrites from what he
      termed a second system of nerve fibers.
CI  - Copyright (c) 2012 Wiley Periodicals, Inc.
FAU - Deiters, Vera S
AU  - Deiters VS
AD  - MRC Anatomical Neuropharmacology Unit, Mansfield Road, Oxford, OX1 3TH, United
      Kingdom.
FAU - Guillery, R W
AU  - Guillery RW
LA  - eng
PT  - Biography
PT  - Historical Article
PT  - Journal Article
PT  - Portraits
PT  - Review
PL  - United States
TA  - J Comp Neurol
JT  - The Journal of comparative neurology
JID - 0406041
SB  - IM
MH  - Adult
MH  - Germany
MH  - History, 19th Century
MH  - Humans
MH  - Male
MH  - Neuroanatomy/*history
MH  - Neurons/cytology/ultrastructure
MH  - Neurophysiology/*history
MH  - Organ of Corti/*cytology
PS  - Deiters O
FPS - Deiters, Otto
EDAT- 2013/02/26 06:00
MHDA- 2013/11/13 06:00
CRDT- 2013/02/26 06:00
PHST- 2012/12/05 [received]
PHST- 2013/01/22 [revised]
PHST- 2013/02/01 [accepted]
AID - 10.1002/cne.23316 [doi]
PST - ppublish
SO  - J Comp Neurol. 2013 Jun 15;521(9):1929-53. doi: 10.1002/cne.23316.

PMID- 23433021
OWN - NLM
STAT- MEDLINE
DA  - 20130225
DCOM- 20130501
IS  - 1097-6760 (Electronic)
IS  - 0196-0644 (Linking)
VI  - 61
IP  - 3
DP  - 2013 Mar
TI  - Young man with fever and cough. Scrub typhus pneumonitis.
PG  - 370-5
LID - 10.1016/j.annemergmed.2012.07.111 [doi]
LID - S0196-0644(12)01296-6 [pii]
FAU - Hung, Yuan
AU  - Hung Y
AD  - Division of Infectious Diseases and Tropical Medicine, Department of Internal
      Medicine, Tri-Service General Hospital, National Defense Medical Center, Taipei, 
      Taiwan.
FAU - Lin, Te-Yu
AU  - Lin TY
LA  - eng
PT  - Case Reports
PT  - Journal Article
PL  - United States
TA  - Ann Emerg Med
JT  - Annals of emergency medicine
JID - 8002646
SB  - AIM
SB  - IM
MH  - Cough/*etiology
MH  - Emergency Service, Hospital
MH  - Fever/*etiology
MH  - Humans
MH  - Lung/radiography
MH  - Male
MH  - Orientia tsutsugamushi
MH  - Pneumonia, Rickettsial/complications/*diagnosis/radiography
MH  - Scrub Typhus/complications/*diagnosis/radiography
MH  - Young Adult
EDAT- 2013/02/26 06:00
MHDA- 2013/05/02 06:00
CRDT- 2013/02/26 06:00
PHST- 2012/06/21 [received]
PHST- 2012/07/19 [revised]
PHST- 2012/07/20 [accepted]
AID - S0196-0644(12)01296-6 [pii]
AID - 10.1016/j.annemergmed.2012.07.111 [doi]
PST - ppublish
SO  - Ann Emerg Med. 2013 Mar;61(3):370-5. doi: 10.1016/j.annemergmed.2012.07.111.

PMID- 23432077
OWN - NLM
STAT- In-Process
DA  - 20130225
IS  - 1210-7875 (Print)
IS  - 1210-7875 (Linking)
VI  - 49
IP  - 1
DP  - 2013 Jan
TI  - [Czech eponyms in pathology].
PG  - 51-4
AB  - The 24th European Congress of Pathology taking place in Prague is an opportunity 
      to remind our society of the Czech names appearing as eponyms in pathological
      terminology: Karel Rokitansky - R. protuberance in dermoid cyst; R. thrombogenic 
      theory of atherosclerosis; Mayer - R. - Kuster - Hauser - Winckel syndrome
      (congenital malformation of the vagina and uterus); Vaclav Treitz - T. duodenal
      ligament; T. retroperitoneal hernia; T. uremic colitis; Vilem Dusan Lambl - L.
      excrescences of heart valves; Lamblia (Giardia) intestinalis, and also the
      foundation of urological cytology; Stanislav Provazek - Prowazek - Halberstadter 
      bodies (trachoma), Rickettsia Prowazeki (typhus fever); Josef Vanek - V. tumor
      (gastric inflammatory fibroid polyp), and also discovery of the etiology of
      pneumocystic pneumonia; Otto Jirovec - Pneumocystis Jiroveci; Blahoslav Bednar - 
      B. tumor (pigmented dermatofibrosarcoma protuberans).
FAU - Steiner, Ivo
AU  - Steiner I
LA  - cze
PT  - English Abstract
PT  - Journal Article
TT  - Ceska eponyma v patologii.
PL  - Czech Republic
TA  - Cesk Patol
JT  - Ceskoslovenska patologie
JID - 0050734
SB  - IM
EDAT- 2013/02/26 06:00
MHDA- 2013/02/26 06:00
CRDT- 2013/02/26 06:00
AID - 39830 [pii]
PST - ppublish
SO  - Cesk Patol. 2013 Jan;49(1):51-4.

PMID- 23421889
OWN - NLM
STAT- MEDLINE
DA  - 20130315
DCOM- 20130905
IS  - 1557-7759 (Electronic)
IS  - 1530-3667 (Linking)
VI  - 13
IP  - 3
DP  - 2013 Mar
TI  - Scrub typhus cases in a teaching hospital in Penghu, Taiwan, 2006-2010.
PG  - 154-9
LID - 10.1089/vbz.2012.1059 [doi]
AB  - Scrub typhus is a mite-borne infectious disease caused by Orientia tsutsugamushi 
      (previously called Rickettsia tsutsugamushi). The severity of this disease varies
      from only mild symptoms to death, and its manifestations are nonspecific.
      Therefore, clinicians may not correctly diagnose scrub typhus early enough for
      successful treatment. Reports of infections in travelers returning from Asia to
      their home countries are increasingly common. Thus, it is important that even
      clinicians in nonepidemic regions be alert for this disease. Here we describe the
      epidemiological aspects and clinical manifestations of scrub typhus encountered
      at a teaching hospital in Penghu, Taiwan, over the past 5 years. A total of 126
      patients were confirmed to be positive for scrub typhus at the hospital from 2006
      to 2010. All cases were confirmed by the Centers for Disease Control and
      Prevention or its contract laboratory through pathogen isolation and an indirect 
      immunofluorescence assay. Medical records of these patients were reviewed, and
      demographic and clinical characteristics, laboratory data, seasonal data,
      geographic distribution, complications, and outcome were analyzed. The incidence 
      of scrub typhus peaked in individuals aged 0-10 and 51-60 years, with the highest
      incidence among those </=10 years of age. No significant difference was noted
      between sexes. Fever was the most common symptom (93.6%), followed by chills
      (23.8%), cough (18.3%), and headache (14.3%). Eschars were observed in 78 (61.9%)
      patients, with the axilla being the most frequent site (n=17; 21.8%). Most
      patients were retirees (n=63; 50%), followed by students (n=16; 12.7%). Patients 
      were more likely to live in rural areas than urban areas. Scrub typhus was
      epidemic in the spring (April to June) and fall (October to December) in a
      bimodal distribution similar to that observed in Japan. Leukocytosis was not
      common, but most patients had abnormal C-reactive protein levels,
      thrombocytopenia, and elevated liver function test results. Residents of Penghu, 
      particularly Makung City and Husi Township, as well as travelers to the region
      during the spring and fall seasons should be educated about the signs and
      symptoms of scrub typhus. All physicians who come into contact with individuals
      residing in or traveling to or from epidemic regions should remain alert about
      the manifestations of this disease.
FAU - Wang, Ying-Chuan
AU  - Wang YC
AD  - Department of Family Medicine, Tri-Service General Hospital, National Defense
      Medical Center, Taipei, Taiwan, Republic of China.
FAU - Chen, Po-Chuan
AU  - Chen PC
FAU - Lee, Kwai-Fong
AU  - Lee KF
FAU - Wu, Yu-Cheng
AU  - Wu YC
FAU - Chiu, Chun-Hsiang
AU  - Chiu CH
LA  - eng
PT  - Journal Article
DEP - 20130219
PL  - United States
TA  - Vector Borne Zoonotic Dis
JT  - Vector borne and zoonotic diseases (Larchmont, N.Y.)
JID - 100965525
RN  - 0 (Antibodies, Bacterial)
RN  - 9007-41-4 (C-Reactive Protein)
SB  - IM
MH  - Adolescent
MH  - Adult
MH  - Aged
MH  - Aged, 80 and over
MH  - Animals
MH  - Antibodies, Bacterial/*immunology
MH  - C-Reactive Protein/*analysis
MH  - Child
MH  - Child, Preschool
MH  - Female
MH  - Follow-Up Studies
MH  - Geography
MH  - Hospitals, Teaching
MH  - Humans
MH  - Infant
MH  - Male
MH  - Middle Aged
MH  - Orientia tsutsugamushi/genetics/immunology/*isolation & purification
MH  - Prevalence
MH  - Retrospective Studies
MH  - Scrub Typhus/*epidemiology/microbiology
MH  - Seasons
MH  - Students
MH  - Taiwan/epidemiology
MH  - Travel
MH  - Young Adult
EDAT- 2013/02/21 06:00
MHDA- 2013/09/06 06:00
CRDT- 2013/02/21 06:00
PHST- 2013/02/19 [aheadofprint]
AID - 10.1089/vbz.2012.1059 [doi]
PST - ppublish
SO  - Vector Borne Zoonotic Dis. 2013 Mar;13(3):154-9. doi: 10.1089/vbz.2012.1059. Epub
      2013 Feb 19.

PMID- 23419865
OWN - NLM
STAT- MEDLINE
DA  - 20130307
DCOM- 20130829
IS  - 1877-9603 (Electronic)
IS  - 1877-959X (Linking)
VI  - 4
IP  - 3
DP  - 2013 Apr
TI  - Detection of a novel Rickettsia (Alphaproteobacteria: Rickettsiales) in rotund
      ticks (Ixodes kingi) from Saskatchewan, Canada.
PG  - 202-6
LID - 10.1016/j.ttbdis.2012.11.013 [doi]
LID - S1877-959X(13)00010-1 [pii]
AB  - A novel Rickettsia was detected in the rotund tick, Ixodes kingi Bishopp, 1911,
      based on comparative DNA sequence analyses of 4 genes; the rickettsial-specific
      17-kDa antigen gene, citrate synthase gene (gltA), the outer surface membrane
      protein A gene (ompA), and the 16S rRNA gene. The rickettsiae in I. kingi
      differed in nucleotide sequence from those of other Rickettsia species by
      5.8-18.3% for the 17-kDa gene, 0.9-13.9% for gltA, 5.5-22.8% for ompA, and
      0.9-1.6% for the 16S rRNA gene. Phylogenetic analyses of the sequence data
      revealed that this putative new species of Rickettsia, provisionally named
      Candidatus Rickettsia kingi, does not belong to the spotted fever group or typhus
      group of rickettsiae, but represents a sister taxon to R. canadensis and
      Candidatus Rickettsia tarasevichiae. This novel Rickettsia was found in 60 of the
      87 (69%) ticks examined, which included all feeding life cycle stages of I.
      kingi. Although adult I. kingi occasionally parasitize dogs and humans, it
      remains to be determined if this Rickettsia is pathogenic to these host species.
CI  - Copyright (c) 2013 Elsevier GmbH. All rights reserved.
FAU - Anstead, Clare A
AU  - Anstead CA
AD  - Department of Biology, University of Saskatchewan, Saskatoon, SK, Canada S7N 5E2.
FAU - Chilton, Neil B
AU  - Chilton NB
LA  - eng
PT  - Journal Article
PT  - Research Support, Non-U.S. Gov't
DEP - 20130216
PL  - Netherlands
TA  - Ticks Tick Borne Dis
JT  - Ticks and tick-borne diseases
JID - 101522599
SB  - IM
MH  - Animals
MH  - Demography
MH  - Female
MH  - Larva
MH  - Male
MH  - Nymph
MH  - Phylogeny
MH  - Rickettsia/classification/*genetics/*isolation & purification
MH  - Saskatchewan
MH  - Ticks/*microbiology
EDAT- 2013/02/20 06:00
MHDA- 2013/08/30 06:00
CRDT- 2013/02/20 06:00
PHST- 2012/06/25 [received]
PHST- 2012/11/19 [revised]
PHST- 2012/11/27 [accepted]
PHST- 2013/02/16 [aheadofprint]
AID - S1877-959X(13)00010-1 [pii]
AID - 10.1016/j.ttbdis.2012.11.013 [doi]
PST - ppublish
SO  - Ticks Tick Borne Dis. 2013 Apr;4(3):202-6. doi: 10.1016/j.ttbdis.2012.11.013.
      Epub 2013 Feb 16.

PMID- 23402799
OWN - NLM
STAT- MEDLINE
DA  - 20130617
DCOM- 20140117
IS  - 1878-3511 (Electronic)
IS  - 1201-9712 (Linking)
VI  - 17
IP  - 8
DP  - 2013 Aug
TI  - Scrub typhus complicated by acute respiratory distress syndrome and acute liver
      failure: a case report from Northeast India.
PG  - e644-5
LID - 10.1016/j.ijid.2012.12.023 [doi]
LID - S1201-9712(13)00034-9 [pii]
AB  - Acute respiratory distress syndrome (ARDS) is a serious complication of scrub
      typhus. Only a few cases of scrub typhus complicated by ARDS have been discussed 
      in the literature to date. Herein we report the case of a patient who presented
      with scrub typhus complicated by ARDS and acute liver failure (ALF) and who was
      successfully treated in our institute. Due to the non-specificity and diversity
      of the initial presenting symptoms, a lack of awareness about the disease amongst
      physicians, and the lack of accessibility to facilities for serodiagnosis in
      developing countries, there is a chance of misdiagnosis during the early stage.
      At the same time, early diagnosis and prompt treatment are crucial to prevent
      life-threatening complications. Our patient was initially misdiagnosed with a
      common cold and then malaria. By the time a correct diagnosis was made,
      complications had already developed. To the best of our knowledge, this is the
      first case of scrub typhus complicated by ARDS and ALF to be reported from the
      northeastern region of India.
CI  - Copyright (c) 2013 International Society for Infectious Diseases. Published by
      Elsevier Ltd. All rights reserved.
FAU - Goswami, Dibyajyoti
AU  - Goswami D
AD  - Department of General Medicine, North Eastern Indira Gandhi Regional Institute of
      Health and Medical Science, Mawdiangdiang, Shillong, Meghalaya, India.
FAU - Hing, Arlangki
AU  - Hing A
FAU - Das, Ananta
AU  - Das A
FAU - Lyngdoh, Monaliza
AU  - Lyngdoh M
LA  - eng
PT  - Case Reports
PT  - Journal Article
DEP - 20130209
PL  - Canada
TA  - Int J Infect Dis
JT  - International journal of infectious diseases : IJID : official publication of the
      International Society for Infectious Diseases
JID - 9610933
SB  - IM
CIN - Int J Infect Dis. 2013 Aug;17(8):e662. PMID: 23622782
MH  - Humans
MH  - India
MH  - Liver Failure, Acute/*complications/diagnosis/therapy
MH  - Male
MH  - Respiratory Distress Syndrome, Adult/*complications/diagnosis/therapy
MH  - Scrub Typhus/*complications/diagnosis/therapy
MH  - Treatment Outcome
MH  - Young Adult
EDAT- 2013/02/14 06:00
MHDA- 2014/01/18 06:00
CRDT- 2013/02/14 06:00
PHST- 2012/06/23 [received]
PHST- 2012/12/06 [revised]
PHST- 2012/12/21 [accepted]
PHST- 2013/02/09 [aheadofprint]
AID - S1201-9712(13)00034-9 [pii]
AID - 10.1016/j.ijid.2012.12.023 [doi]
PST - ppublish
SO  - Int J Infect Dis. 2013 Aug;17(8):e644-5. doi: 10.1016/j.ijid.2012.12.023. Epub
      2013 Feb 9.

PMID- 23394042
OWN - NLM
STAT- MEDLINE
DA  - 20130211
DCOM- 20130307
LR  - 20131121
IS  - 1426-9686 (Print)
IS  - 1426-9686 (Linking)
VI  - 33
IP  - 197
DP  - 2012 Nov
TI  - [Today's threat of rickettsioses].
PG  - 288-91
AB  - Rickettsioses are infectious diseases transmitted to human by arthropodes,
      characterized by different clinical manifestation, from subclinical symptoms,
      through the mild virus-like infection to severe disease with multiorgan
      complications. Rickettsiosis include typhus, spotted fevers, anaplasmosis,
      bartonellosis and Q fever. In some of these diseases respiratory symptoms
      predominate (i.e. acute Q fever), where as one do not occure in the others at
      all. Rickettsiosis treatment is based usually on the use of tetracycline
      antibiotics.
FAU - Toczyska, Izabela
AU  - Toczyska I
AD  - Military Institute of Medicine in Warsaw, Central Clinical Hospital of the
      Ministry of National Defense, Department of Internal Medicine, Pneumonology and
      Allergology. iza.toczyska@wp.pl
FAU - Targowski, Tomasz
AU  - Targowski T
LA  - pol
PT  - English Abstract
PT  - Journal Article
PT  - Review
TT  - Wspolczesne zagrozenie riketsjozami.
PL  - Poland
TA  - Pol Merkur Lekarski
JT  - Polski merkuriusz lekarski : organ Polskiego Towarzystwa Lekarskiego
JID - 9705469
RN  - F8VB5M810T (Tetracycline)
SB  - IM
MH  - Humans
MH  - Rickettsia Infections/*diagnosis/drug therapy/*microbiology
MH  - Tetracycline/therapeutic use
EDAT- 2013/02/12 06:00
MHDA- 2013/03/08 06:00
CRDT- 2013/02/12 06:00
PST - ppublish
SO  - Pol Merkur Lekarski. 2012 Nov;33(197):288-91.

PMID- 23391799
OWN - NLM
STAT- MEDLINE
DA  - 20130208
DCOM- 20131125
LR  - 20131204
IS  - 0971-5916 (Print)
IS  - 0971-5916 (Linking)
VI  - 136
IP  - 6
DP  - 2012 Dec
TI  - Scrub typhus in patients reporting with acute febrile illness at a tertiary
      health care institution in Goa.
PG  - 1020-4
AB  - BACKGROUND & OBJECTIVES: Scrub typhus is one of the differential diagnoses of
      haemorrhagic fevers especially if associated with jaundice and/or renal failure. 
      Goa State in the western region of India has been witnessing increased incidence 
      of such fevers, therefore, the present study was undertaken to identify whether
      scrub typhus is the aetiological agent. METHODS: Adult patients presenting with
      undiagnosed febrile illness between June 2009 to October 2010, were evaluated.
      Testing was done using a commercial ELISA kit for specific IgM antibodies against
      Orientia tsutsugamushi. RESULTS: Of the 44 patients included in the study, 15
      (34%) were found to be positive for IGM antibodies against O. tsutsugamushi. The 
      cases were seen mainly in the months between July to November. The common
      symptoms noted were fever, myalgias, gastrointestinal complaints, followed by
      breathlessness, rash and jaundice. The pathognomonic features such as eschar and 
      lymphadenopathy were seen only in two patients. Nearly two third of the patients 
      had leukocytosis (67%) and low serum albumin (60%). The most common complication 
      noticed was hepatitis (80%) followed by acute respiratory distress syndrome
      (ARDS) (60%), thrombocytopenia (40%) and acute renal failure (33%). Five patients
      died in the course of illness. INTERPRETATION & CONCLUSIONS: Our results showed
      that scrub typhus should be considered in the differential diagnosis of acute
      febrile illness associated with gastrointestinal symptoms, rash, myalgia ,
      including those with organ dysfunctions such as hepatorenal syndrome,
      coagulopathy or ARDS. Empirical treatment with doxycycline or macrolides may be
      given in cases with strong suspicion of scrub typhus.
FAU - Narvencar, Kedareshwar P S
AU  - Narvencar KP
AD  - Department of Medicine, Goa Medical College, Goa, India. kedarnarvenkar@yahoo.com
FAU - Rodrigues, Savio
AU  - Rodrigues S
FAU - Nevrekar, Ramnath P
AU  - Nevrekar RP
FAU - Dias, Lydia
AU  - Dias L
FAU - Dias, Amit
AU  - Dias A
FAU - Vaz, Marina
AU  - Vaz M
FAU - Gomes, E
AU  - Gomes E
LA  - eng
PT  - Journal Article
PL  - India
TA  - Indian J Med Res
JT  - The Indian journal of medical research
JID - 0374701
RN  - 0 (Immunoglobulin M)
RN  - N12000U13O (Doxycycline)
SB  - IM
MH  - Adult
MH  - Diagnosis, Differential
MH  - Doxycycline/therapeutic use
MH  - Enzyme-Linked Immunosorbent Assay
MH  - Female
MH  - Fever/*etiology
MH  - Humans
MH  - Immunoglobulin M/blood
MH  - Incidence
MH  - India/epidemiology
MH  - Male
MH  - Middle Aged
MH  - Orientia tsutsugamushi/*immunology
MH  - Scrub Typhus/diagnosis/drug therapy/*epidemiology/*pathology
PMC - PMC3612306
OID - NLM: PMC3612306
EDAT- 2013/02/09 06:00
MHDA- 2013/12/16 06:00
CRDT- 2013/02/09 06:00
AID - IndianJMedRes_2012_136_6_1020_106863 [pii]
PST - ppublish
SO  - Indian J Med Res. 2012 Dec;136(6):1020-4.

PMID- 23389349
OWN - NLM
STAT- In-Process
DA  - 20140219
IS  - 0973-7693 (Electronic)
IS  - 0019-5456 (Linking)
VI  - 81
IP  - 2
DP  - 2014 Feb
TI  - Epididymo-orchitis: an unusual manifestation of scrub typhus.
PG  - 199-200
LID - 10.1007/s12098-013-0964-4 [doi]
FAU - Chandrashekhar, C
AU  - Chandrashekhar C
AD  - Department of Pediatrics, J. S. S. Medical College, J. S. S. University, Mysore, 
      Karnataka, India, chandruped@yahoo.co.in.
FAU - Hedda, Suryaprakash
AU  - Hedda S
FAU - Kumar, Santosh
AU  - Kumar S
LA  - eng
PT  - Letter
DEP - 20130207
PL  - India
TA  - Indian J Pediatr
JT  - Indian journal of pediatrics
JID - 0417442
SB  - IM
EDAT- 2013/02/08 06:00
MHDA- 2013/02/08 06:00
CRDT- 2013/02/08 06:00
PHST- 2012/04/28 [received]
PHST- 2013/01/08 [accepted]
PHST- 2013/02/07 [aheadofprint]
AID - 10.1007/s12098-013-0964-4 [doi]
PST - ppublish
SO  - Indian J Pediatr. 2014 Feb;81(2):199-200. doi: 10.1007/s12098-013-0964-4. Epub
      2013 Feb 7.

PMID- 23358638
OWN - NLM
STAT- MEDLINE
DA  - 20130404
DCOM- 20130523
LR  - 20140410
IS  - 1476-1645 (Electronic)
IS  - 0002-9637 (Linking)
VI  - 88
IP  - 4
DP  - 2013 Apr
TI  - Endemic (murine) typhus in returned travelers from Asia, a case series: clues to 
      early diagnosis and comparison with dengue.
PG  - 701-3
LID - 10.4269/ajtmh.12-0590 [doi]
FAU - Raby, Edward
AU  - Raby E
AD  - Infectious Diseases Service, Fremantle Hospital and Health Service, Fremantle,
      Western Australia, Australia. edward.raby@health.wa.gov.au
FAU - Dyer, John R
AU  - Dyer JR
LA  - eng
PT  - Case Reports
PT  - Comparative Study
PT  - Journal Article
DEP - 20130128
PL  - United States
TA  - Am J Trop Med Hyg
JT  - The American journal of tropical medicine and hygiene
JID - 0370507
RN  - 0 (Antibodies, Bacterial)
RN  - 9007-41-4 (C-Reactive Protein)
SB  - AIM
SB  - IM
MH  - Adult
MH  - Animals
MH  - Antibodies, Bacterial/*analysis
MH  - C-Reactive Protein/analysis
MH  - Dengue/*diagnosis/virology
MH  - Diagnosis, Differential
MH  - *Early Diagnosis
MH  - Female
MH  - Fluorescent Antibody Technique, Indirect
MH  - Humans
MH  - Indonesia
MH  - Male
MH  - Mice
MH  - Middle Aged
MH  - Rickettsia/pathogenicity
MH  - Severity of Illness Index
MH  - Thrombocytopenia/microbiology/pathology
MH  - Travel
MH  - Typhus, Endemic Flea-Borne/*diagnosis/microbiology
MH  - Young Adult
PMC - PMC3617855
OID - NLM: PMC3617855
EDAT- 2013/01/30 06:00
MHDA- 2013/05/25 06:00
CRDT- 2013/01/30 06:00
PHST- 2013/01/28 [aheadofprint]
AID - ajtmh.12-0590 [pii]
AID - 10.4269/ajtmh.12-0590 [doi]
PST - ppublish
SO  - Am J Trop Med Hyg. 2013 Apr;88(4):701-3. doi: 10.4269/ajtmh.12-0590. Epub 2013
      Jan 28.

PMID- 23347529
OWN - NLM
STAT- MEDLINE
DA  - 20130125
DCOM- 20130701
LR  - 20131113
IS  - 1080-6059 (Electronic)
IS  - 1080-6040 (Linking)
VI  - 19
IP  - 2
DP  - 2013 Feb
TI  - High seroprevalence for typhus group rickettsiae, southwestern Tanzania.
PG  - 317-20
LID - 10.3201/eid1902.120601 [doi]
AB  - Rickettsioses caused by typhus group rickettsiae have been reported in various
      African regions. We conducted a cross-sectional survey of 1,227 participants from
      9 different sites in the Mbeya region, Tanzania; overall seroprevalence of typhus
      group rickettsiae was 9.3%. Risk factors identified in multivariable analysis
      included low vegetation density and highway proximity.
FAU - Dill, Tatjana
AU  - Dill T
AD  - Medical Centre of the University of Munich, Munich, Germany.
FAU - Dobler, Gerhard
AU  - Dobler G
FAU - Saathoff, Elmar
AU  - Saathoff E
FAU - Clowes, Petra
AU  - Clowes P
FAU - Kroidl, Inge
AU  - Kroidl I
FAU - Ntinginya, Elias
AU  - Ntinginya E
FAU - Machibya, Harun
AU  - Machibya H
FAU - Maboko, Leonard
AU  - Maboko L
FAU - Loscher, Thomas
AU  - Loscher T
FAU - Hoelscher, Michael
AU  - Hoelscher M
FAU - Heinrich, Norbert
AU  - Heinrich N
LA  - eng
PT  - Journal Article
PT  - Research Support, Non-U.S. Gov't
PL  - United States
TA  - Emerg Infect Dis
JT  - Emerging infectious diseases
JID - 9508155
RN  - 0 (Antibodies, Bacterial)
RN  - 0 (Immunoglobulin G)
SB  - IM
MH  - Adolescent
MH  - Adult
MH  - Antibodies, Bacterial/blood
MH  - Child
MH  - Child, Preschool
MH  - Cross-Sectional Studies
MH  - Female
MH  - Humans
MH  - Immunoglobulin G/blood
MH  - Male
MH  - Middle Aged
MH  - Multivariate Analysis
MH  - Poisson Distribution
MH  - Prevalence
MH  - Rickettsia typhi/*immunology
MH  - Risk Factors
MH  - Seroepidemiologic Studies
MH  - Tanzania/epidemiology
MH  - Typhus, Endemic Flea-Borne/*epidemiology/immunology
MH  - Young Adult
PMC - PMC3559041
OID - NLM: PMC3559041
EDAT- 2013/01/26 06:00
MHDA- 2013/07/03 06:00
CRDT- 2013/01/26 06:00
AID - 10.3201/eid1902.120601 [doi]
PST - ppublish
SO  - Emerg Infect Dis. 2013 Feb;19(2):317-20. doi: 10.3201/eid1902.120601.

PMID- 23342173
OWN - NLM
STAT- MEDLINE
DA  - 20130123
DCOM- 20130802
LR  - 20140610
IS  - 1932-6203 (Electronic)
IS  - 1932-6203 (Linking)
VI  - 8
IP  - 1
DP  - 2013
TI  - An intradermal inoculation model of scrub typhus in Swiss CD-1 mice demonstrates 
      more rapid dissemination of virulent strains of Orientia tsutsugamushi.
PG  - e54570
LID - 10.1371/journal.pone.0054570 [doi]
AB  - Scrub typhus is an important endemic disease of the Asia-Pacific region caused by
      Orientia tsutsugamushi. To develop an effective vaccine to prevent scrub typhus
      infection, a better understanding of the initial host-pathogen interaction is
      needed. The objective of this study was to investigate early bacterial
      dissemination in a CD-1 Swiss outbred mouse model after intradermal injection of 
      O. tsutsugamushi. Three human pathogenic strains of O. tsutsugamushi (Karp,
      Gilliam, and Woods) were chosen to investigate the early infection
      characteristics associated with bacterial virulence. Tissue biopsies of the
      intradermal injection site and draining lymph nodes were examined using histology
      and immunohistochemistry to characterize bacterial dissemination, and correlated 
      with quantitative real-time PCR for O. tsutsugamushi in blood and tissue from
      major organs. Soluble adhesion molecules were measured to examine cellular
      activation in response to infection. No eschar formation was seen at the
      inoculation site and no clinical disease developed within the 7 day period of
      observation. However, O. tsutsugamushi was localized at the injection site and in
      the draining lymph nodes by day 7 post inoculation. Evidence of leukocyte and
      endothelial activation was present by day 7 with significantly raised levels of
      sL-selectin, sICAM-1 and sVCAM-1. Infection with the Karp strain was associated
      with earlier and higher bacterial loads and more extensive dissemination in
      various tissues than the less pathogenic Gilliam and Woods strains. The bacterial
      loads of O. tsutsugamushi were highest in the lungs and spleens of mice
      inoculated with Karp and Gilliam, but not Woods strains. Strains of higher
      virulence resulted in more rapid systemic infection and dissemination in this
      model. The CD-1 mouse intradermal inoculation model demonstrates features
      relevant to early scrub typhus infection in humans, including the development of 
      regional lymphadenopathy, leukocyte activation and distant organ dissemination
      after low-dose intradermal injection with O. tsutsugamushi.
FAU - Sunyakumthorn, Piyanate
AU  - Sunyakumthorn P
AD  - Viral and Rickettsial Diseases Department, Naval Medical Research Center, Silver 
      Spring, Maryland, United States of America.
FAU - Paris, Daniel H
AU  - Paris DH
FAU - Chan, Teik-Chye
AU  - Chan TC
FAU - Jones, Margaret
AU  - Jones M
FAU - Luce-Fedrow, Alison
AU  - Luce-Fedrow A
FAU - Chattopadhyay, Suchismita
AU  - Chattopadhyay S
FAU - Jiang, Ju
AU  - Jiang J
FAU - Anantatat, Tippawan
AU  - Anantatat T
FAU - Turner, Gareth D H
AU  - Turner GD
FAU - Day, Nicholas P J
AU  - Day NP
FAU - Richards, Allen L
AU  - Richards AL
LA  - eng
GR  - 089275/Wellcome Trust/United Kingdom
GR  - 089275/Z/09/Z/Wellcome Trust/United Kingdom
PT  - Journal Article
PT  - Research Support, Non-U.S. Gov't
PT  - Research Support, U.S. Gov't, Non-P.H.S.
DEP - 20130116
PL  - United States
TA  - PLoS One
JT  - PloS one
JID - 101285081
RN  - 0 (Cell Adhesion Molecules)
RN  - 0 (Vascular Cell Adhesion Molecule-1)
SB  - IM
MH  - Animals
MH  - Cell Adhesion Molecules/blood
MH  - Female
MH  - Immunohistochemistry
MH  - Injections, Intradermal
MH  - Mice
MH  - Orientia tsutsugamushi/*pathogenicity
MH  - Scrub Typhus/blood/*microbiology
MH  - Vascular Cell Adhesion Molecule-1/blood
PMC - PMC3546997
OID - NLM: PMC3546997
EDAT- 2013/01/24 06:00
MHDA- 2013/08/03 06:00
CRDT- 2013/01/24 06:00
PHST- 2012/09/25 [received]
PHST- 2012/12/12 [accepted]
PHST- 2013/01/16 [epublish]
AID - 10.1371/journal.pone.0054570 [doi]
AID - PONE-D-12-29366 [pii]
PST - ppublish
SO  - PLoS One. 2013;8(1):e54570. doi: 10.1371/journal.pone.0054570. Epub 2013 Jan 16.

PMID- 23326268
OWN - NLM
STAT- PubMed-not-MEDLINE
DA  - 20130117
DCOM- 20130118
LR  - 20130418
IS  - 1687-9635 (Electronic)
VI  - 2012
DP  - 2012
TI  - Murine typhus: an important consideration for the nonspecific febrile illness.
PG  - 134601
LID - 10.1155/2012/134601 [doi]
AB  - Murine typhus is a widely distributed flea-borne infection caused by Rickettsia
      typhi. Symptoms of murine typhus are nonspecific and mimic a variety of other
      infectious diseases. We herein report a case of murine typhus in an area where
      the broad use of DDT in the mid-20th century has now made it a rare disease. The 
      patient described presented with headache, fever, and a faint macular rash.
      Initial laboratory studies revealed a slight transaminase elevation. Further
      questioning revealed exposure to opossums, prompting the consideration of murine 
      typhus as a diagnosis. Although typhus group antibodies were not present during
      the patient's acute illness, empiric therapy with doxycycline was initiated, and 
      the patient defervesced. One month after convalescence, the patient returned to
      clinic with serum that contained typhus group antibodies with an IgG titer of 1 :
      1024. Murine typhus is an important consideration during the workup of a patient 
      with a nonspecific febrile illness. Exposure to reservoir hosts and the flea
      vector place humans at risk for this disease. Clinician recognition of this
      entity is required for diagnosis and effective therapy.
FAU - Basra, Gurjot
AU  - Basra G
AD  - Division of General Medicine, Department of Internal Medicine, The University of 
      Texas Medical Branch, 301 University Boulevard, Galveston, TX 77555, USA.
FAU - Berman, Megan A
AU  - Berman MA
FAU - Blanton, Lucas S
AU  - Blanton LS
LA  - eng
PT  - Journal Article
DEP - 20121224
PL  - United States
TA  - Case Rep Med
JT  - Case reports in medicine
JID - 101512910
PMC - PMC3541795
OID - NLM: PMC3541795
EDAT- 2013/01/18 06:00
MHDA- 2013/01/18 06:01
CRDT- 2013/01/18 06:00
PHST- 2012/08/30 [received]
PHST- 2012/12/13 [accepted]
PHST- 2012/12/24 [epublish]
AID - 10.1155/2012/134601 [doi]
PST - ppublish
SO  - Case Rep Med. 2012;2012:134601. doi: 10.1155/2012/134601. Epub 2012 Dec 24.

PMID- 23324216
OWN - NLM
STAT- MEDLINE
DA  - 20130207
DCOM- 20130401
LR  - 20140213
IS  - 1476-1645 (Electronic)
IS  - 0002-9637 (Linking)
VI  - 88
IP  - 2
DP  - 2013 Feb
TI  - Acute and potentially life-threatening tropical diseases in western travelers--a 
      GeoSentinel multicenter study, 1996-2011.
PG  - 397-404
LID - 10.4269/ajtmh.12-0551 [doi]
AB  - We performed a descriptive analysis of acute and potentially life-threatening
      tropical diseases among 82,825 ill western travelers reported to GeoSentinel from
      June of 1996 to August of 2011. We identified 3,655 patients (4.4%) with a total 
      of 3,666 diagnoses representing 13 diseases, including falciparum malaria
      (76.9%), enteric fever (18.1%), and leptospirosis (2.4%). Ninety-one percent of
      the patients had fever; the median time from travel to presentation was 16 days. 
      Thirteen (0.4%) patients died: 10 with falciparum malaria, 2 with melioidosis,
      and 1 with severe dengue. Falciparum malaria was mainly acquired in West Africa, 
      and enteric fever was largely contracted on the Indian subcontinent;
      leptospirosis, scrub typhus, and murine typhus were principally acquired in
      Southeast Asia. Western physicians seeing febrile and recently returned travelers
      from the tropics need to consider a wide profile of potentially life-threatening 
      tropical illnesses, with a specific focus on the most likely diseases described
      in our large case series.
FAU - Jensenius, Mogens
AU  - Jensenius M
AD  - Department of Infectious Diseases, Oslo University Hospital and University of
      Oslo, Oslo, Norway. mogens.jensenius@ioks.uio.no
FAU - Han, Pauline V
AU  - Han PV
FAU - Schlagenhauf, Patricia
AU  - Schlagenhauf P
FAU - Schwartz, Eli
AU  - Schwartz E
FAU - Parola, Philippe
AU  - Parola P
FAU - Castelli, Francesco
AU  - Castelli F
FAU - von Sonnenburg, Frank
AU  - von Sonnenburg F
FAU - Loutan, Louis
AU  - Loutan L
FAU - Leder, Karin
AU  - Leder K
FAU - Freedman, David O
AU  - Freedman DO
CN  - GeoSentinel Surveillance Network
LA  - eng
PT  - Journal Article
PT  - Multicenter Study
DEP - 20130116
PL  - United States
TA  - Am J Trop Med Hyg
JT  - The American journal of tropical medicine and hygiene
JID - 0370507
SB  - AIM
SB  - IM
MH  - Acute Disease
MH  - Adolescent
MH  - Adult
MH  - Africa, Western
MH  - Aged
MH  - Aged, 80 and over
MH  - Asia, Southeastern
MH  - Child
MH  - Child, Preschool
MH  - Cohort Studies
MH  - Communicable Diseases, Emerging/diagnosis/*epidemiology
MH  - Databases, Factual
MH  - Dengue/diagnosis/epidemiology
MH  - Female
MH  - Humans
MH  - Infant
MH  - Leptospirosis/diagnosis/epidemiology
MH  - Malaria, Falciparum/diagnosis/epidemiology
MH  - Male
MH  - Middle Aged
MH  - Scrub Typhus/diagnosis/epidemiology
MH  - Travel/*statistics & numerical data
MH  - Tropical Medicine/*statistics & numerical data
MH  - Typhoid Fever/diagnosis/epidemiology
MH  - Typhus, Endemic Flea-Borne/diagnosis/epidemiology
MH  - Young Adult
PMC - PMC3583336
OID - NLM: PMC3583336
IR  - Jensenius M
FIR - Jensenius, Mogens
IR  - Han PV
FIR - Han, Pauline V
IR  - Schlagenhauf P
FIR - Schlagenhauf, Patricia
IR  - Schwartz E
FIR - Schwartz, Eli
IR  - Parola P
FIR - Parola, Philippe
IR  - Castelli F
FIR - Castelli, Francesco
IR  - von Sonnenburg F
FIR - von Sonnenburg, Frank
IR  - Loutan L
FIR - Loutan, Louis
IR  - Leder K
FIR - Leder, Karin
IR  - Freedman DO
FIR - Freedman, David O
IR  - Simon F
FIR - Simon, Fabrice
IR  - Delmont J
FIR - Delmont, Jean
IR  - Carosi G
FIR - Carosi, Giampiero
IR  - Chappuis F
FIR - Chappuis, Francois
IR  - Caumes E
FIR - Caumes, Eric
IR  - Perignon A
FIR - Perignon, Alice
IR  - Burchard GD
FIR - Burchard, Gerd-Dieter
IR  - Torresi J
FIR - Torresi, Joseph
IR  - Brown G
FIR - Brown, Graham
IR  - Kain K
FIR - Kain, Kevin
IR  - Boggild A
FIR - Boggild, Andrea
IR  - Keystone JS
FIR - Keystone, Jay S
IR  - Pandey P
FIR - Pandey, Prativa
IR  - Pradhan R
FIR - Pradhan, Rashila
IR  - Murphy H
FIR - Murphy, Holly
IR  - Coyle CM
FIR - Coyle, Christina M
IR  - Wittner M
FIR - Wittner, Murray
IR  - de Vries P
FIR - de Vries, Peter
IR  - Grobusch MC
FIR - Grobusch, Martin C
IR  - Gadroen K
FIR - Gadroen, Kartini
IR  - Rapp C
FIR - Rapp, Christophe
IR  - Aoun O
FIR - Aoun, Olivier
IR  - Kanagawa S
FIR - Kanagawa, Shuzo
IR  - Kato Y
FIR - Kato, Yasuyuki
IR  - Mizunno Y
FIR - Mizunno, Yasutaka
IR  - Gkrania-Klotsas E
FIR - Gkrania-Klotsas, Effrossyni
IR  - McCarthy A
FIR - McCarthy, Anne
IR  - Weber R
FIR - Weber, Rainer
IR  - Steffen R
FIR - Steffen, Robert
IR  - Hagmann S
FIR - Hagmann, Stefan
IR  - Henry M
FIR - Henry, Michael
IR  - Miller AO
FIR - Miller, Andy O
IR  - Hale DC
FIR - Hale, DeVon C
IR  - Anand R
FIR - Anand, Rahul
IR  - Gelman SS
FIR - Gelman, Stephanie S
IR  - Kozarsky PE
FIR - Kozarsky, Phyllis E
IR  - Fairley J
FIR - Fairley, Jessica
IR  - Franco-Paredes C
FIR - Franco-Paredes, Carlos
IR  - Barnett ED
FIR - Barnett, Elizabeth D
IR  - Libman MD
FIR - Libman, Michael D
IR  - Ward B
FIR - Ward, Brian
IR  - Maclean J
FIR - Maclean, J Dick
IR  - Tachikawa N
FIR - Tachikawa, Natsuo
IR  - Kurai H
FIR - Kurai, Hanako
IR  - Sagara H
FIR - Sagara, Hiroko
IR  - Lopez-Velez R
FIR - Lopez-Velez, Rogelio
IR  - Perez-Molina JA
FIR - Perez-Molina, Jose A
IR  - Chen LH
FIR - Chen, Lin H
IR  - Wilson ME
FIR - Wilson, Mary E
IR  - Cahill JD
FIR - Cahill, John D
IR  - McKinley G
FIR - McKinley, George
IR  - Licitra C
FIR - Licitra, Carmelo
IR  - Crespo A
FIR - Crespo, Antonio
IR  - Doyle P
FIR - Doyle, Patrick
IR  - Ghesquiere W
FIR - Ghesquiere, Wayne
IR  - Stauffer WM
FIR - Stauffer, William M
IR  - Walker PF
FIR - Walker, Patricia F
IR  - Gurtman A
FIR - Gurtman, Alejandra
IR  - Basto F
FIR - Basto, Filipe
IR  - Abreu C
FIR - Abreu, Candida
IR  - Hynes N
FIR - Hynes, Noreen
IR  - Sack R
FIR - Sack, R Bradley
IR  - McKenzie R
FIR - McKenzie, Robin
IR  - Askling HH
FIR - Askling, Helena Hervius
IR  - Bronner U
FIR - Bronner, Ulf
IR  - Lalloo DG
FIR - Lalloo, David G
IR  - Beeching NJ
FIR - Beeching, Nicholas J
IR  - Connor BA
FIR - Connor, Bradley A
IR  - Shaw M
FIR - Shaw, Marc
IR  - Hern A
FIR - Hern, Annemarie
IR  - Haulman N
FIR - Haulman, N Jean
IR  - Roesel D
FIR - Roesel, David
IR  - Jong EC
FIR - Jong, Elaine C
IR  - Field V
FIR - Field, Vanessa
IR  - Lim PL
FIR - Lim, Poh Lian
IR  - Wilder-Smith A
FIR - Wilder-Smith, Annelies
IR  - Piyaphanee W
FIR - Piyaphanee, Watcharapong
IR  - Silachamroon U
FIR - Silachamroon, Udomsak
IR  - Lynch MW
FIR - Lynch, Michael W
IR  - Tenenboim S
FIR - Tenenboim, Shiri
IR  - McLellan S
FIR - McLellan, Susan
IR  - Mendelson M
FIR - Mendelson, Marc
IR  - Vincent P
FIR - Vincent, Peter
IR  - Vincelette J
FIR - Vincelette, Jean
IR  - Holtom P
FIR - Holtom, Paul
IR  - Goad J
FIR - Goad, Jeff
IR  - Anglim A
FIR - Anglim, Anne
IR  - Wang A
FIR - Wang, Andy
IR  - Eason J
FIR - Eason, Jane
IR  - MacDonald S
FIR - MacDonald, Susan
IR  - Nutman TB
FIR - Nutman, Thomas B
IR  - Klion AD
FIR - Klion, Amy D
IR  - Phu PT
FIR - Phu, Phi Truong Hoang
IR  - Anderson N
FIR - Anderson, Nicole
IR  - Batchelor T
FIR - Batchelor, Trish
IR  - Meisch D
FIR - Meisch, Dominique
IR  - Muller R
FIR - Muller, Robert
IR  - Valdez LM
FIR - Valdez, Luis M
IR  - Siu H
FIR - Siu, Hugo
IR  - Kass R
FIR - Kass, Robert
IR  - Perret C
FIR - Perret, Cecilia
IR  - Valdivieso F
FIR - Valdivieso, Francisca
IR  - Yates J
FIR - Yates, Johnnie
IR  - Ansdell V
FIR - Ansdell, Vernon
IR  - Anderson S
FIR - Anderson, Susan
EDAT- 2013/01/18 06:00
MHDA- 2013/04/02 06:00
CRDT- 2013/01/18 06:00
PHST- 2013/01/16 [aheadofprint]
AID - ajtmh.12-0551 [pii]
AID - 10.4269/ajtmh.12-0551 [doi]
PST - ppublish
SO  - Am J Trop Med Hyg. 2013 Feb;88(2):397-404. doi: 10.4269/ajtmh.12-0551. Epub 2013 
      Jan 16.

PMID- 23316486
OWN - NLM
STAT- MEDLINE
DA  - 20130114
DCOM- 20131211
IS  - 2235-2988 (Electronic)
IS  - 2235-2988 (Linking)
VI  - 2
DP  - 2012
TI  - Approaches to vaccines against Orientia tsutsugamushi.
PG  - 170
LID - 10.3389/fcimb.2012.00170 [doi]
AB  - Scrub typhus is a severe mite-borne infection caused by Orientia tsutsugamushi,
      an obligately intracellular bacterium closely related to Rickettsia. The disease 
      explains a substantial proportion of acute undifferentiated febrile cases that
      require hospitalization in rural areas of Asia, the North of Australia, and many 
      islands of the Pacific Ocean. Delayed antibiotic treatment is common due to the
      lack of effective commercially available diagnostic tests and the lack of
      specificity of the early clinical presentation. The systemic infection of
      endothelial cells that line the vasculature with Orientia can lead to many
      complications and fatalities. In survivors, immunity does not last long, and is
      poorly cross-reactive among numerous strains. In addition, chronic infections are
      established in an unknown number of patients. All those characteristics justify
      the pursuit of a prophylactic vaccine against O. tsutsugamushi; however, despite 
      continuous efforts to develop such a vaccine since World War II, the objective
      has not been attained. In this review, we discuss the history of vaccine
      development against Orientia to provide a clear picture of the challenges that we
      continue to face from the perspective of animal models and the immunological
      challenges posed by an intracellular bacterium that normally triggers a
      short-lived immune response. We finish with a proposal for development of an
      effective and safe vaccine for scrub typhus through a new approach with a strong 
      focus on T cell-mediated immunity, empirical testing of the immunogenicity of
      proteins encoded by conserved genes, and assessment of protection in relevant
      animal models that truly mimic human scrub typhus.
FAU - Valbuena, Gustavo
AU  - Valbuena G
AD  - Department of Pathology, University of Texas Medical Branch Galveston, TX, USA.
      gvalbuen@utmb.edu
FAU - Walker, David H
AU  - Walker DH
LA  - eng
GR  - 2U54AI057156/AI/NIAID NIH HHS/United States
GR  - RC34 AI092785/AI/NIAID NIH HHS/United States
PT  - Historical Article
PT  - Journal Article
PT  - Research Support, N.I.H., Extramural
PT  - Review
DEP - 20130104
PL  - Switzerland
TA  - Front Cell Infect Microbiol
JT  - Frontiers in cellular and infection microbiology
JID - 101585359
RN  - 0 (Bacterial Vaccines)
SB  - IM
MH  - Animals
MH  - Asia/epidemiology
MH  - Australia/epidemiology
MH  - Bacterial Vaccines/administration & dosage/*immunology
MH  - Disease Models, Animal
MH  - Drug Discovery/history/trends
MH  - History, 20th Century
MH  - History, 21st Century
MH  - Humans
MH  - Orientia tsutsugamushi/*immunology/pathogenicity
MH  - Pacific Islands/epidemiology
MH  - Scrub Typhus/epidemiology/*prevention & control
MH  - T-Lymphocytes/immunology
PMC - PMC3539663
OID - NLM: PMC3539663
OTO - NOTNLM
OT  - Orientia tsutsugamushi
OT  - animal models
OT  - immunity
OT  - scrub typhus
OT  - vaccines
GN  - NLM: Original DateCompleted: 20130115
EDAT- 2013/01/15 06:00
MHDA- 2013/01/15 06:01
CRDT- 2013/01/15 06:00
PHST- 2012/10/15 [received]
PHST- 2012/12/14 [accepted]
PHST- 2013/01/04 [epublish]
AID - 10.3389/fcimb.2012.00170 [doi]
PST - epublish
SO  - Front Cell Infect Microbiol. 2013 Jan 4;2:170. doi: 10.3389/fcimb.2012.00170.
      eCollection 2012.

PMID- 23301113
OWN - NLM
STAT- MEDLINE
DA  - 20130109
DCOM- 20130619
LR  - 20131114
IS  - 1935-2735 (Electronic)
IS  - 1935-2727 (Linking)
VI  - 7
IP  - 1
DP  - 2013
TI  - Orientia tsutsugamushi subverts dendritic cell functions by escaping from
      autophagy and impairing their migration.
PG  - e1981
LID - 10.1371/journal.pntd.0001981 [doi]
AB  - BACKGROUND: Dendritic cells (DCs) are the most potent antigen-presenting cells
      that link innate and adaptive immune responses, playing a pivotal role in
      triggering antigen-specific immunity. Antigen uptake by DCs induces maturational 
      changes that include increased surface expression of major histocompatibility
      complex (MHC) and costimulatory molecules. In addition, DCs actively migrate to
      regional lymph nodes and activate antigen-specific naive T cells after capturing 
      antigens. We characterize the functional changes of DCs infected with Orientia
      tsutsugamushi, the causative agent of scrub typhus, since there is limited
      knowledge of the role played by DCs in O. tsutsugamushi infection.
      METHODOLOGY/PRINCIPAL FINDING: O. tsutsugamushi efficiently infected bone
      marrow-derived DCs and induced surface expression of MHC II and costimulatory
      molecules. In addition, O. tsutsugamushi induced autophagy activation, but
      actively escaped from this innate defense system. Infected DCs also secreted
      cytokines and chemokines such as IL-6, IL-12, MCP5, MIP-1alpha, and RANTES.
      Furthermore, in vitro migration of DCs in the presence of a CCL19 gradient within
      a 3D collagen matrix was drastically impaired when infected with O.
      tsutsugamushi. The infected cells migrated much less efficiently into lymphatic
      vessels of ear dermis ex vivo when compared to LPS-stimulated DCs. In vivo
      migration of O. tsutsugamushi-infected DCs to regional lymph nodes was
      significantly impaired and similar to that of immature DCs. Finally, we found
      that MAP kinases involved in chemotactic signaling were differentially activated 
      in O. tsutsugamushi-infected DCs. CONCLUSION/SIGNIFICANCE: These results suggest 
      that O. tsutsugamushi can target DCs to exploit these sentinel cells as
      replication reservoirs and delay or impair the functional maturation of DCs
      during the bacterial infection in mammals.
FAU - Choi, Ji-Hye
AU  - Choi JH
AD  - Department of Microbiology and Immunology, Seoul National University College of
      Medicine, Seoul, Republic of Korea.
FAU - Cheong, Taek-Chin
AU  - Cheong TC
FAU - Ha, Na-Young
AU  - Ha NY
FAU - Ko, Youngho
AU  - Ko Y
FAU - Cho, Chung-Hyun
AU  - Cho CH
FAU - Jeon, Ju-Hong
AU  - Jeon JH
FAU - So, Insuk
AU  - So I
FAU - Kim, In-Kyu
AU  - Kim IK
FAU - Choi, Myung-Sik
AU  - Choi MS
FAU - Kim, Ik-Sang
AU  - Kim IS
FAU - Cho, Nam-Hyuk
AU  - Cho NH
LA  - eng
PT  - Journal Article
PT  - Research Support, Non-U.S. Gov't
DEP - 20130103
PL  - United States
TA  - PLoS Negl Trop Dis
JT  - PLoS neglected tropical diseases
JID - 101291488
RN  - 0 (Cytokines)
RN  - 0 (Histocompatibility Antigens Class II)
SB  - IM
MH  - Animals
MH  - *Autophagy
MH  - *Cell Movement
MH  - Cytokines/secretion
MH  - Dendritic Cells/*immunology/*microbiology
MH  - Histocompatibility Antigens Class II/metabolism
MH  - *Immune Evasion
MH  - Mice
MH  - Orientia tsutsugamushi/*immunology/physiology
PMC - PMC3536799
OID - NLM: PMC3536799
EDAT- 2013/01/10 06:00
MHDA- 2013/06/20 06:00
CRDT- 2013/01/10 06:00
PHST- 2012/07/01 [received]
PHST- 2012/11/05 [accepted]
PHST- 2013/01/03 [epublish]
AID - 10.1371/journal.pntd.0001981 [doi]
AID - PNTD-D-12-00811 [pii]
PST - ppublish
SO  - PLoS Negl Trop Dis. 2013;7(1):e1981. doi: 10.1371/journal.pntd.0001981. Epub 2013
      Jan 3.

PMID- 23298927
OWN - NLM
STAT- MEDLINE
DA  - 20130109
DCOM- 20130617
LR  - 20131121
IS  - 0022-3859 (Print)
IS  - 0022-3859 (Linking)
VI  - 58
IP  - 4
DP  - 2012 Oct-Dec
TI  - Opsoclonus in scrub typhus.
PG  - 296-7
LID - 10.4103/0022-3859.105453 [doi]
AB  - Scrub typhus is a mite borne infectious disease caused by Orientia tsutsugamushi.
      It is a common cause of undifferentiated febrile illness in the Indian
      subcontinent. We present a case of scrub typhus with a rare ophthalmic
      manifestation.Our patient presented with fever and opsoclonus, was diagnosed to
      have scrub typhus and completely improved upon treatment. Opsoclonus complicates 
      various medical diseases, including viral infections, toxin, encephalitis, brain 
      tumors, and paraneoplastic syndromes. There has been only one previously reported
      case of opsoclonus in scrub typhus. This phenomenon highlights the increasingly
      complex presentation of common diseases. It also indicates there is much to be
      discovered about the immunopathogenesis of this infectious disease.
FAU - D'sa, S
AU  - D'sa S
AD  - Department of Medicine, Christian Medical College, Vellore, Tamil Nadu, India.
FAU - Singh, S
AU  - Singh S
FAU - Sowmya, S
AU  - Sowmya S
LA  - eng
PT  - Case Reports
PT  - Journal Article
PL  - India
TA  - J Postgrad Med
JT  - Journal of postgraduate medicine
JID - 2985196R
RN  - 0 (Anti-Bacterial Agents)
RN  - 0 (Immunoglobulin M)
RN  - N12000U13O (Doxycycline)
SB  - IM
MH  - Anti-Bacterial Agents/therapeutic use
MH  - Diagnosis, Differential
MH  - Doxycycline/therapeutic use
MH  - Fever/etiology
MH  - Humans
MH  - Immunoglobulin M/analysis
MH  - Male
MH  - Middle Aged
MH  - Ocular Motility Disorders/*complications/diagnosis
MH  - Orientia tsutsugamushi/*isolation & purification
MH  - Saccades
MH  - Scrub Typhus/complications/*diagnosis/drug therapy
MH  - Treatment Outcome
MH  - Visual Acuity
EDAT- 2013/01/10 06:00
MHDA- 2013/06/19 06:00
CRDT- 2013/01/10 06:00
AID - jpgm_2012_58_4_296_105453 [pii]
AID - 10.4103/0022-3859.105453 [doi]
PST - ppublish
SO  - J Postgrad Med. 2012 Oct-Dec;58(4):296-7. doi: 10.4103/0022-3859.105453.

PMID- 23292176
OWN - NLM
STAT- MEDLINE
DA  - 20131024
DCOM- 20140502
IS  - 1437-7799 (Electronic)
IS  - 1342-1751 (Linking)
VI  - 17
IP  - 5
DP  - 2013 Oct
TI  - Acute kidney injury in scrub typhus.
PG  - 725-9
LID - 10.1007/s10157-012-0753-9 [doi]
AB  - BACKGROUND: We studied the urinary abnormalities and acute kidney injury (AKI) as
      per RIFLE criteria in scrub typhus. METHODS: A prospective case record-based
      study of scrub typhus was carried out from January 2009 to December 2010 in a
      tertiary hospital in South India. Patients were followed up until renal recovery 
      or for at least 3 months after discharge. Univariate, chi-squared tests and
      multivariate logistic regression analyses were performed to identify the
      predictors of AKI. RESULTS: Scrub typhus was diagnosed in 259 patients. Urinary
      abnormalities were seen in 147 patients (56.7%) with 60 patients (23.2%) having
      AKI. All AKI patients had urinary abnormalities and 17 (28.3%) were oliguric.
      Applying RIFLE (risk, injury, failure, loss, end-stage kidney disease) criteria, 
      R, I, F were present in 23 (38.33%), 13 (21.67%), and 24 patients (40%),
      respectively. Creatine phosphokinase (CPK) was raised in 33 patients (55%) and
      hemodialysis was required in 6 patients (10%). The case fatality rate in this
      study was 2 out of 259 (0.77%), both having AKI and others recovering clinically.
      Significant predictors of AKI were tachycardia [odds ratio (OR) 2.28],
      breathlessness (OR 2.281), intensive care requirement (OR 2.43), mechanical
      ventilation (OR 3.33), thrombocytopenia (OR 2.90) and CPK>80 U/L (OR 1.76) by
      univariate analysis and intensive care requirement (adjusted OR 2.89) and
      thrombocytopenia (AOR 2.28) by multivariable logistic regression. CONCLUSION:
      Scrub typhus should be part of the differential diagnosis of acute febrile
      illness with AKI. AKI in scrub typhus is usually mild, non-oliguric, and renal
      recovery occurs in most patients. Rhabdomyolysis may be contributory to AKI.
      Thrombocytopenia and intensive care requirement are significant predictors of AKI
      in scrub typhus.
FAU - Attur, Ravindra Prabhu
AU  - Attur RP
AD  - Department of Nephrology, Kasturba Medical College and Hospital, Manipal, Manipal
      University, Madhavnagar, Manipal, Udupi District, 576104, Karnataka, India,
      aravindraprabhu@gmail.com.
FAU - Kuppasamy, Sujatha
AU  - Kuppasamy S
FAU - Bairy, Manohar
AU  - Bairy M
FAU - Nagaraju, Shankar Prasad
AU  - Nagaraju SP
FAU - Pammidi, Nageswara Reddy
AU  - Pammidi NR
FAU - Kamath, Veena
AU  - Kamath V
FAU - Kamath, Asha
AU  - Kamath A
FAU - Rao, Lakshmi
AU  - Rao L
FAU - Bairy, Indira
AU  - Bairy I
LA  - eng
PT  - Journal Article
DEP - 20130105
PL  - Japan
TA  - Clin Exp Nephrol
JT  - Clinical and experimental nephrology
JID - 9709923
RN  - 0 (Biological Markers)
RN  - EC 2.7.3.2 (Creatine Kinase)
SB  - IM
MH  - Acute Kidney
      Injury/diagnosis/epidemiology/*microbiology/physiopathology/therapy/urine
MH  - Adult
MH  - Biological Markers/urine
MH  - Chi-Square Distribution
MH  - Creatine Kinase/urine
MH  - Female
MH  - Humans
MH  - Incidence
MH  - India/epidemiology
MH  - Kidney/physiopathology
MH  - Logistic Models
MH  - Male
MH  - Multivariate Analysis
MH  - Odds Ratio
MH  - Oliguria/epidemiology
MH  - Orientia tsutsugamushi/*isolation & purification
MH  - Prospective Studies
MH  - Recovery of Function
MH  - Renal Dialysis
MH  - Risk Factors
MH  - Scrub Typhus/diagnosis/epidemiology/*microbiology
MH  - Severity of Illness Index
MH  - Tertiary Care Centers
MH  - Time Factors
MH  - Treatment Outcome
EDAT- 2013/01/08 06:00
MHDA- 2014/05/03 06:00
CRDT- 2013/01/08 06:00
PHST- 2012/05/22 [received]
PHST- 2012/12/03 [accepted]
PHST- 2013/01/05 [aheadofprint]
AID - 10.1007/s10157-012-0753-9 [doi]
PST - ppublish
SO  - Clin Exp Nephrol. 2013 Oct;17(5):725-9. doi: 10.1007/s10157-012-0753-9. Epub 2013
      Jan 5.

PMID- 23290118
OWN - NLM
STAT- MEDLINE
DA  - 20130225
DCOM- 20131114
IS  - 1873-2542 (Electronic)
IS  - 0378-1135 (Linking)
VI  - 163
IP  - 1-2
DP  - 2013 Apr 12
TI  - The role of dogs in the eco-epidemiology of Rickettsia typhi, etiological agent
      of Murine typhus.
PG  - 97-102
LID - 10.1016/j.vetmic.2012.11.043 [doi]
LID - S0378-1135(12)00678-5 [pii]
AB  - Rickettsia typhi, etiological agent of Murine typhus (MT), is transmitted to
      humans from an animal reservoir through two cycles: a classic rat-flea-rat cycle,
      and a peridomestic animal cycle. There are not many studies concerning which
      animals are involved in the peridomestic cycle, and most of them are focused on
      cats. The aim of this study was to determine the presence of R. typhi in dogs,
      not only by serological methods but also by direct methods such as culture and
      molecular detection. Two hundred and one dog blood samples were collected from
      Veterinary clinics, kennels, and shelters in Northeastern Spain (2006-2008). Age,
      sex, municipality, living place, healthy status, contact with animals, and
      ectoparasite infestations were surveyed. IgG was measured by IFA. Titers >/= 1/64
      were considered positive. Cultures were carried out using samples of dogs with
      titers >/= 1/128. The molecular detection was performed by real-time PCR. Nine
      dogs (4.5%) were positive according to IFA (5: 1/64; 3: 1/128; 1: 1/512). There
      were no significant differences in the rates of antibodies related to any of the 
      variables. Rickettsial DNA was detected in two cultures. Sequences obtained were 
      identical to those of R. typhi. The results show direct and indirect evidences of
      the presence of R. typhi infection in dogs.
CI  - Copyright (c) 2013 Elsevier B.V. All rights reserved.
FAU - Nogueras, Maria-Mercedes
AU  - Nogueras MM
AD  - Department of Infectious Diseases, Corporacio Sanitaria i Universitaria Parc
      Tauli - Institut Universitari Parc Tauli - Autonomous University of Barcelona,
      Sabadell, Spain. mnogueras@tauli.cat
FAU - Pons, Immaculada
AU  - Pons I
FAU - Pla, Julia
AU  - Pla J
FAU - Ortuno, Anna
AU  - Ortuno A
FAU - Miret, Jaime
AU  - Miret J
FAU - Sanfeliu, Isabel
AU  - Sanfeliu I
FAU - Segura, Ferran
AU  - Segura F
LA  - eng
PT  - Journal Article
PT  - Research Support, Non-U.S. Gov't
DEP - 20121208
PL  - Netherlands
TA  - Vet Microbiol
JT  - Veterinary microbiology
JID - 7705469
RN  - 0 (Antibodies, Bacterial)
SB  - IM
MH  - Animals
MH  - Antibodies, Bacterial/blood
MH  - Dog Diseases/*epidemiology
MH  - Dogs
MH  - Ectoparasitic Infestations/complications
MH  - Female
MH  - Male
MH  - Rickettsia typhi/*physiology
MH  - Seroepidemiologic Studies
MH  - Spain/epidemiology
MH  - Typhus, Endemic Flea-Borne/complications/*epidemiology/microbiology
EDAT- 2013/01/08 06:00
MHDA- 2013/11/15 06:00
CRDT- 2013/01/08 06:00
PHST- 2012/08/16 [received]
PHST- 2012/11/27 [revised]
PHST- 2012/11/30 [accepted]
PHST- 2012/12/08 [aheadofprint]
AID - S0378-1135(12)00678-5 [pii]
AID - 10.1016/j.vetmic.2012.11.043 [doi]
PST - ppublish
SO  - Vet Microbiol. 2013 Apr 12;163(1-2):97-102. doi: 10.1016/j.vetmic.2012.11.043.
      Epub 2012 Dec 8.

PMID- 23280084
OWN - NLM
STAT- In-Process
DA  - 20131021
IS  - 1863-2378 (Electronic)
IS  - 1863-1959 (Linking)
VI  - 60
IP  - 7
DP  - 2013 Nov
TI  - Epidemiological and clinical features of three clustered cases co-infected with
      lyme disease and rickettsioses.
PG  - 487-93
LID - 10.1111/zph.12025 [doi]
AB  - Lyme disease and rickettsioses are two common diseases in China. However, the
      concomitant occurrence of both diseases in a single individual has been reported 
      infrequently in literature. We reported three related female patients admitted at
      Beijing Ditan Hospital from October to December 2010. They had similar
      epidemiological histories. At the beginning, they only got a single diagnosis,
      respectively, but after specific screenings, the final diagnoses were made.
      Because arthropods can harbour more than one disease-causing agent, patients can 
      be infected with more than one pathogen at the same time, so the possibility of
      co-infection could be higher than what was thought previously. These observations
      suggested that clinicians should enhance the complete screening of
      arthropod-related infectious diseases so as to make an accurate diagnosis and to 
      avoid diagnostic errors.
CI  - (c) 2012 Blackwell Verlag GmbH.
FAU - Xuefei, D
AU  - Xuefei D
AD  - Beijing Ditan Hospital, Capital Medical University, Beijing, China State Key
      Laboratory for Infectious Disease Prevention and Control, National Institute for 
      Communicable Disease Control and Prevention, Chinese Center for Disease Control
      and Prevention, Beijing, China.
FAU - Qin, H
AU  - Qin H
FAU - Xiaodi, G
AU  - Xiaodi G
FAU - Zhen, G
AU  - Zhen G
FAU - Wei, L
AU  - Wei L
FAU - Xuexia, H
AU  - Xuexia H
FAU - Jiazhen, G
AU  - Jiazhen G
FAU - Xiuping, F
AU  - Xiuping F
FAU - Meimei, T
AU  - Meimei T
FAU - Jingshan, Z
AU  - Jingshan Z
FAU - Yunru, L
AU  - Yunru L
FAU - Xiaoling, F
AU  - Xiaoling F
FAU - Kanglin, W
AU  - Kanglin W
FAU - Xingwang, L
AU  - Xingwang L
LA  - eng
PT  - Journal Article
PT  - Research Support, Non-U.S. Gov't
DEP - 20121231
PL  - Germany
TA  - Zoonoses Public Health
JT  - Zoonoses and public health
JID - 101300786
SB  - IM
OTO - NOTNLM
OT  - Lyme disease
OT  - co-infection
OT  - ehrlichiosis
OT  - scrub typhus
EDAT- 2013/01/03 06:00
MHDA- 2013/01/03 06:00
CRDT- 2013/01/03 06:00
PHST- 2012/12/31 [aheadofprint]
AID - 10.1111/zph.12025 [doi]
PST - ppublish
SO  - Zoonoses Public Health. 2013 Nov;60(7):487-93. doi: 10.1111/zph.12025. Epub 2012 
      Dec 31.

PMID- 23279232
OWN - NLM
STAT- MEDLINE
DA  - 20130102
DCOM- 20130607
LR  - 20131121
IS  - 1708-8305 (Electronic)
IS  - 1195-1982 (Linking)
VI  - 20
IP  - 1
DP  - 2013 Jan-Feb
TI  - Severe murine typhus with shock and acute respiratory failure in a Japanese
      traveler after returning from Thailand.
PG  - 50-3
LID - 10.1111/j.1708-8305.2012.00678.x [doi]
AB  - We treated a case of severe murine typhus in a Japanese traveler after returning 
      from Thailand. Although the disease is typically self-limited or mild, the
      patient showed shock and multiple organ failure including acute respiratory
      distress syndrome. Then the patient fully recovered following intensive care and 
      administration of antirickettsial medicines.
CI  - (c) 2012 International Society of Travel Medicine.
FAU - Sakamoto, Naoya
AU  - Sakamoto N
AD  - Department of Infectious Diseases, Tokyo Metropolitan Bokutoh General Hospital,
      Tokyo, Japan.
FAU - Nakamura-Uchiyama, Fukumi
AU  - Nakamura-Uchiyama F
FAU - Kobayashi, Ken-Ichiro
AU  - Kobayashi K
FAU - Takasaki, Tomohiko
AU  - Takasaki T
FAU - Ogasawara, Yumiko
AU  - Ogasawara Y
FAU - Ando, Shuji
AU  - Ando S
FAU - Iwabuchi, Sentaro
AU  - Iwabuchi S
FAU - Ohnishi, Kenji
AU  - Ohnishi K
LA  - eng
PT  - Case Reports
PT  - Journal Article
DEP - 20121130
PL  - United States
TA  - J Travel Med
JT  - Journal of travel medicine
JID - 9434456
RN  - 0 (Anti-Bacterial Agents)
RN  - 0 (Cephalosporins)
RN  - 5E8K9I0O4U (Ciprofloxacin)
RN  - 5J77167P9E (cefcapene pivoxil hydrochloride)
SB  - IM
MH  - Anti-Bacterial Agents/administration & dosage
MH  - Cephalosporins/administration & dosage
MH  - Ciprofloxacin/*administration & dosage
MH  - Drug Substitution
MH  - Humans
MH  - Japan/epidemiology
MH  - Male
MH  - Middle Aged
MH  - Multiple Organ Failure/etiology
MH  - Respiratory Distress Syndrome, Adult/etiology
MH  - *Rickettsia typhi/drug effects/isolation & purification/pathogenicity
MH  - Shock/etiology
MH  - Thailand/epidemiology
MH  - Travel
MH  - Treatment Outcome
MH  - *Typhus, Endemic
      Flea-Borne/complications/diagnosis/microbiology/physiopathology/therapy
EDAT- 2013/01/03 06:00
MHDA- 2013/06/08 06:00
CRDT- 2013/01/03 06:00
PHST- 2012/06/05 [received]
PHST- 2012/09/04 [revised]
PHST- 2012/10/04 [accepted]
PHST- 2012/11/30 [aheadofprint]
AID - 10.1111/j.1708-8305.2012.00678.x [doi]
PST - ppublish
SO  - J Travel Med. 2013 Jan-Feb;20(1):50-3. doi: 10.1111/j.1708-8305.2012.00678.x.
      Epub 2012 Nov 30.

PMID- 24741909
OWN - NLM
STAT- MEDLINE
DA  - 20140418
DCOM- 20140509
IS  - 0033-2100 (Print)
IS  - 0033-2100 (Linking)
VI  - 67
IP  - 4
DP  - 2013
TI  - Prevalence of rickettsioses in Poland in 2006-2012.
PG  - 633-6, 721-3
AB  - INTRODUCTION: Tick-borne diseases, such as rickettsioses, anaplasmosis, Lyme
      boreliosis and bartonellosis are often difficult to correctly diagnose. All these
      disease are present in Poland. OBJECTIVES: The aim of the study was to estimate a
      prevalence of Rickettsia spp. infections in humans in Poland in 2006 to 2012
      based on the results made in the Laboratory of Rickettsiae, Chlamydiae and
      Spirochetes, NIPH-NIH in Warsaw. MATERIAL AND METHODS: The levels of Rickettsia
      spp. and Anaplasma phagocytophilum IgM and IgG antibodies were determined by
      indirect immunofluorescent assay (IFA). From 2006 to 2012, serum samples derived 
      from 180 humans suspected for rickettsioses, including 84 patients suspected for 
      the infections with typhus and spotted fever group (SFG) rickettsiae, and 96
      patients suspected for anaplasmosis. RESULTS: Specific serum antibodies to the
      SFG rickettsiae have been detected in 5 persons (2.7%). Granulocytic anaplasmosis
      has been recognized in 9 patients (4.9%). While the reporting and registration of
      rickettsioses are obligatory in Poland less than 50% of detected cases are
      reported. CONCLUSIONS: Presented date indicate that in Poland rickettsioses are
      often unrecognized resulting in their underestimation. If research for
      rickettsiosis are made immediately after infection, antibodies will not be
      detect.
FAU - Maczka, Ilona
AU  - Maczka I
FAU - Roguska, Urszula
AU  - Roguska U
FAU - Tylewska-Wierzbanowska, Stanislawa
AU  - Tylewska-Wierzbanowska S
LA  - eng
LA  - pol
PT  - Journal Article
PL  - Poland
TA  - Przegl Epidemiol
JT  - Przeglad epidemiologiczny
JID - 0413725
SB  - IM
MH  - Academies and Institutes/statistics & numerical data
MH  - Humans
MH  - Poland/epidemiology
MH  - Prevalence
MH  - Rickettsiaceae Infections/diagnosis/*epidemiology
MH  - Seroepidemiologic Studies
EDAT- 2013/01/01 00:00
MHDA- 2014/05/10 06:00
CRDT- 2014/04/19 06:00
PST - ppublish
SO  - Przegl Epidemiol. 2013;67(4):633-6, 721-3.

PMID- 23270180
OWN - NLM
STAT- MEDLINE
DA  - 20121228
DCOM- 20130131
IS  - 0022-2585 (Print)
IS  - 0022-2585 (Linking)
VI  - 49
IP  - 6
DP  - 2012 Nov
TI  - Two pathogens and one disease: detection and identification of flea-borne
      Rickettsiae in areas endemic for murine typhus in California.
PG  - 1485-94
AB  - Results of an environmental assessment conducted in a newly emergent focus of
      murine typhus in southern California are described. Opossums, Didelphis
      virginiana Kerr, infested with cat fleas, Ctenocephalides felis Buche, in the
      suburban area were abundant. Animal and flea specimens were tested for the DNA of
      two flea-borne rickettsiae, Rickettsia typhi and Rickettsia felis. R. felis was
      commonly detected in fleas collected throughout this area while R. typhi was
      found at a much lower prevalence in the vicinity of just 7 of 14 case-patient
      homes identified. DNA of R. felis, but not R. typhi, was detected in renal,
      hepatic, and pulmonary tissues of opossums. In contrast, there were no
      hematologic polymerase chain reaction findings of R. felis or R. typhi in
      opossums, rats, and cats within the endemic area studied. Our data suggest a
      significant probability of human exposure to R. felis in the area studied;
      however, disease caused by this agent is not recognized by the medical community 
      and may be misdiagnosed as murine typhus using nondiscriminatory serologic
      methods.
FAU - Eremeeva, Marina E
AU  - Eremeeva ME
AD  - Division of Vector-borne Diseases, Vector-Borne Diseases, CDC, Atlanta, GA 30333,
      USA.
FAU - Karpathy, Sandor E
AU  - Karpathy SE
FAU - Krueger, Laura
AU  - Krueger L
FAU - Hayes, Erica K
AU  - Hayes EK
FAU - Williams, Ashley M
AU  - Williams AM
FAU - Zaldivar, Yamitzel
AU  - Zaldivar Y
FAU - Bennett, Stephen
AU  - Bennett S
FAU - Cummings, Robert
AU  - Cummings R
FAU - Tilzer, Art
AU  - Tilzer A
FAU - Velten, Robert K
AU  - Velten RK
FAU - Kerr, Nelson
AU  - Kerr N
FAU - Dasch, Gregory A
AU  - Dasch GA
FAU - Hu, Renjie
AU  - Hu R
LA  - eng
PT  - Journal Article
PT  - Research Support, Non-U.S. Gov't
PT  - Research Support, U.S. Gov't, Non-P.H.S.
PT  - Research Support, U.S. Gov't, P.H.S.
PL  - United States
TA  - J Med Entomol
JT  - Journal of medical entomology
JID - 0375400
SB  - IM
MH  - Animals
MH  - California/epidemiology
MH  - Cats
MH  - Endemic Diseases
MH  - Female
MH  - Humans
MH  - Male
MH  - Mice
MH  - Opossums
MH  - Rats
MH  - Rickettsia felis/*isolation & purification
MH  - Rickettsia typhi/*isolation & purification
MH  - Siphonaptera/*microbiology
MH  - Typhus, Endemic Flea-Borne/epidemiology/*microbiology
EDAT- 2012/12/29 06:00
MHDA- 2013/02/01 06:00
CRDT- 2012/12/29 06:00
PST - ppublish
SO  - J Med Entomol. 2012 Nov;49(6):1485-94.

PMID- 23270154
OWN - NLM
STAT- MEDLINE
DA  - 20121228
DCOM- 20130131
IS  - 0022-2585 (Print)
IS  - 0022-2585 (Linking)
VI  - 49
IP  - 6
DP  - 2012 Nov
TI  - Influence of Orientia tsutsugamushi infection on the developmental biology of
      Leptotrombidium imphalum and Leptotrombidium chiangraiensis (Acari:
      Trombiculidae).
PG  - 1270-5
AB  - Leptotrombidium chiangraiensis Tanskul & Linthicum, and Leptotrombidium imphalum 
      Vercammen-Grandjean are important vectors of scrub typhus in rice field habitats 
      in northern Thailand. The developmental biology of all stages of the life cycle
      of two generations of these species of mites infected with Orientia tsutsugamushi
      (Hayashi) and uninfected mites is reported. The development of the infected lines
      of both F1 and F2 L. chiangraiensis were significantly longer than their
      respective uninfected lines (P < 0.05). The developmental times of uninfected and
      infected F1 lines of L. imphalum were not significantly different; however, F2
      infected lines took significantly longer to develop (P < 0.05). Both F1 and F2
      generations of infected L. imphalum and L. chiangraiensis oviposited on average
      >150 fewer eggs than uninfected mites.
FAU - Phasomkusolsil, Siriporn
AU  - Phasomkusolsil S
AD  - Department of Entomology, U.S. Army Medical Component, Armed Forces Research
      Institute of Medical Sciences, Bangkok, 10400, Thailand.
FAU - Tanskul, Panita
AU  - Tanskul P
FAU - Ratanatham, Supaporn
AU  - Ratanatham S
FAU - Watcharapichat, Pochaman
AU  - Watcharapichat P
FAU - Phulsuksombati, Duangporn
AU  - Phulsuksombati D
FAU - Frances, Stephen P
AU  - Frances SP
FAU - Lerdthusnee, Kriangkrai
[truncated: 5,430,255 more chars]
