# Supplementary material for: Invisible Brain: Knowledge in Research Works and Neuron Activity
Source: PLoS One. 2016 Jul 20;11(7):e0158590. doi: 10.1371/journal.pone.0158590 (PMC4954711; doi:10.1371/journal.pone.0158590)
Supplement: S3 File — (ZIP) [file pone.0158590.s003.zip › UncertaintyPrinciple.txt]

FN Thomson Reuters Web of Science™
VR 1.0
PT J
AU Roder, M
   Borodina, E
   Clement, H
   Doroshkevich, E
   Dzhygadlo, R
   Ehrhardt, K
   Erhardt, A
   Eyrich, W
   Gast, W
   Gillitzer, A
   Grzonka, D
   Haidenbauer, J
   Hanhart, C
   Hauenstein, F
   Klaja, P
   Kober, L
   Kilian, K
   Krapp, M
   Mertens, M
   Ritman, J
   Roderburg, E
   Schroeder, W
   Sefzick, T
   Sibirtsev, A
   Wintz, P
   Wustner, P
AF Roeder, M.
   Borodina, E.
   Clement, H.
   Doroshkevich, E.
   Dzhygadlo, R.
   Ehrhardt, K.
   Erhardt, A.
   Eyrich, W.
   Gast, W.
   Gillitzer, A.
   Grzonka, D.
   Haidenbauer, J.
   Hanhart, C.
   Hauenstein, F.
   Klaja, P.
   Kober, L.
   Kilian, K.
   Krapp, M.
   Mertens, M.
   Ritman, J.
   Roderburg, E.
   Schroeder, W.
   Sefzick, T.
   Sibirtsev, A.
   Wintz, P.
   Wuestner, P.
CA COSY-TOF Collaboration
TI Final-state interactions in the process (p)over-barp -> pK(+)Lambda
SO EUROPEAN PHYSICAL JOURNAL A
LA English
DT Article
ID HYPERON-NUCLEON INTERACTIONS; EFFECTIVE-FIELD THEORY; K+ LAMBDA-P;
   HIGH-RESOLUTION; ANALYZING POWER; THRESHOLDS; RESONANCES; SCATTERING;
   COLLISIONS
AB The possibility to determine the p Lambda scattering length from the final-state interaction in the reaction (p) over barp -> pK(+)Lambda is investigated experimentally. From a transversely polarized measurement, the K+ analyzing power (A(N)) which, in principle, allows one to extract the spin triplet scattering length is studied. An unexpected energy dependence of the forward/backward symmetric part of A(N) is found. The influence of N* resonances on the p Lambda invariant mass spectrum is investigated by exploiting the large acceptance for the process (p) over barp -> pK(+)Lambda -> pK(+)p pi(-) and is found to be the main source of uncertainty for determining the p Lambda scattering length.
C1 [Roeder, M.; Borodina, E.; Dzhygadlo, R.; Gast, W.; Gillitzer, A.; Grzonka, D.; Haidenbauer, J.; Hanhart, C.; Hauenstein, F.; Klaja, P.; Kilian, K.; Mertens, M.; Ritman, J.; Roderburg, E.; Sefzick, T.; Wintz, P.] Forschungszentrum Julich, Inst Kernphys, D-52428 Julich, Germany.
   [Roeder, M.; Borodina, E.; Dzhygadlo, R.; Gast, W.; Gillitzer, A.; Grzonka, D.; Haidenbauer, J.; Hanhart, C.; Hauenstein, F.; Klaja, P.; Kilian, K.; Mertens, M.; Ritman, J.; Roderburg, E.; Schroeder, W.; Sefzick, T.; Wintz, P.; Wuestner, P.] Forschungszentrum Julich, Julich Ctr Hadron Phys, D-52428 Julich, Germany.
   [Haidenbauer, J.; Hanhart, C.] Forschungszentrum Julich, Inst Adv Simulat, D-52428 Julich, Germany.
   [Wuestner, P.] Forschungszentrum Julich, Zent Inst Elekt, D-52428 Julich, Germany.
   [Eyrich, W.; Hauenstein, F.; Klaja, P.; Kober, L.; Krapp, M.] Univ Erlangen Nurnberg, D-91058 Erlangen, Germany.
   [Clement, H.; Doroshkevich, E.; Ehrhardt, K.; Erhardt, A.] Univ Tubingen, Inst Phys, D-72076 Tubingen, Germany.
   [Clement, H.; Doroshkevich, E.; Erhardt, A.; Eyrich, W.] Univ Tubingen, Kepler Ctr Astro & Particle Phys, D-72076 Tubingen, Germany.
   [Sibirtsev, A.] Helmholtz Inst Strahlen & Kernphys, D-53115 Bonn, Germany.
RP Roder, M (reprint author), Forschungszentrum Julich, Inst Kernphys, D-52428 Julich, Germany.
EM m.roeder@fz-juelich.de
FU European Union [283286]
FX The research leading to these results has received funding from the
   European Union Seventh Framework Programme (FP7/2007-2013) under grant
   agreement no. 283286. This work comprises part of the PhD thesis of
   Matthias Roder. We would like to thank the COSY operation crew for
   providing excellent quality beams.
NR 28
TC 0
Z9 0
PU SPRINGER
PI NEW YORK
PA 233 SPRING ST, NEW YORK, NY 10013 USA
SN 1434-6001
EI 1434-601X
J9 EUR PHYS J A
JI Eur. Phys. J. A
PD DEC 24
PY 2013
VL 49
IS 12
AR 157
DI 10.1140/epja/i2013-13157-9
PG 7
WC Physics, Nuclear; Physics, Particles & Fields
SC Physics
GA 278SI
UT WOS:000328909600001
ER

PT J
AU Rastegin, AE
AF Rastegin, Alexey E.
TI Uncertainty relations for MUBs and SIC-POVMs in terms of generalized
   entropies
SO EUROPEAN PHYSICAL JOURNAL D
LA English
DT Article
ID MUTUALLY UNBIASED BASES; CERTAINTY RELATIONS; COMPLEMENTARY OBSERVABLES;
   CONDITIONAL ENTROPIES; TSALLIS ENTROPIES; QUANTUM; PRINCIPLE;
   INEQUALITIES; SYSTEMS; STATES
AB We formulate uncertainty relations for mutually unbiased bases and symmetric informationally complete measurements in terms of the Renyi and Tsallis entropies. For arbitrary number of mutually unbiased bases in a finite-dimensional Hilbert space, we give a family of Tsallis alpha-entropic bounds for alpha is an element of (0; 2]. Relations in a model of detection inefficiences are obtained. In terms of Renyi's entropies, lower bounds are given for alpha is an element of [2; infinity). State-dependent and state-independent forms of such bounds are both given. Uncertainty relations in terms of the min-entropy are separately considered. We also obtain lower bounds in term of the so-called symmetrized entropies. The presented results for mutually unbiased bases are extensions of some bounds previously derived in the literature. We further formulate new properties of symmetric informationally complete measurements in a finite-dimensional Hilbert space. For a given state and any SIC-POVM, the index of coincidence of generated probability distribution is exactly calculated. Short notes are made on potential use of this result in entanglement detection. Further, we obtain state-dependent entropic uncertainty relations for a single SIC-POVM. Entropic bounds are derived in terms of the Renyi alpha-entropies for alpha is an element of [2; infinity) and the Tsallis alpha-entropies for alpha is an element of (0; 2]. In the Tsallis formulation, a case of detection inefficiences is briefly mentioned. For a pair of symmetric informationally complete measurements, we also obtain an entropic bound of Maassen-Uffink type.
C1 Irkutsk State Univ, Dept Theoret Phys, Irkutsk 664003, Russia.
RP Rastegin, AE (reprint author), Irkutsk State Univ, Dept Theoret Phys, Gagarin Bv 20, Irkutsk 664003, Russia.
EM alexrastegin@mail.ru
NR 67
TC 2
Z9 3
PU SPRINGER
PI NEW YORK
PA 233 SPRING ST, NEW YORK, NY 10013 USA
SN 1434-6060
EI 1434-6079
J9 EUR PHYS J D
JI Eur. Phys. J. D
PD DEC 19
PY 2013
VL 67
IS 12
AR 269
DI 10.1140/epjd/e2013-40453-2
PG 14
WC Optics; Physics, Atomic, Molecular & Chemical
SC Optics; Physics
GA 277WS
UT WOS:000328850600001
ER

PT J
AU Bargueno, P
AF Bargueno, Pedro
TI Generalized uncertainty principle and quantum gravitational friction
SO PHYSICS LETTERS B
LA English
DT Article
ID MINIMAL LENGTH; GRAVITY; MECHANICS; SPACE
AB The Generalized Uncertainty Principle gives place to deformed commutation relations which are linear or quadratic in particle momenta. In this article we show that, in the linear case, which corresponds to double special relativity theories, this deformation is equivalent to a gravitationally-induced damping process in an Ohmic environment at zero temperature. Therefore, both minimum length and maximum momentum give place to quantum gravitational friction. (C) 2013 Elsevier B.V. All rights reserved.
C1 Univ Complutense Madrid, Dept Fis Mat, E-28040 Madrid, Spain.
RP Bargueno, P (reprint author), Univ Complutense Madrid, Dept Fis Mat, E-28040 Madrid, Spain.
EM p.bargueno@fis.ucm.es
FU MICINN (Spain) [CTQ2008-02578]
FX This work has been funded by the MICINN (Spain) through Grant No.
   CTQ2008-02578. The author acknowledges a Juan de la Cierva fellowship
   from the MICINN. The author is very grateful to Salvador Miret-Artes for
   very fruitful discussions and suggestions.
NR 34
TC 1
Z9 1
PU ELSEVIER SCIENCE BV
PI AMSTERDAM
PA PO BOX 211, 1000 AE AMSTERDAM, NETHERLANDS
SN 0370-2693
EI 1873-2445
J9 PHYS LETT B
JI Phys. Lett. B
PD DEC 18
PY 2013
VL 727
IS 4-5
BP 496
EP 499
DI 10.1016/j.physletb.2013.11.014
PG 4
WC Physics, Multidisciplinary
SC Physics
GA 276BG
UT WOS:000328722500022
ER

PT J
AU Karydis, M
   Kitsiou, D
AF Karydis, Michael
   Kitsiou, Dimitra
TI Marine water quality monitoring: A review
SO MARINE POLLUTION BULLETIN
LA English
DT Review
DE Marine pollution; Sea protection; Marine conventions; Marine governance
ID TERM BIOLOGICAL DATA; EUTROPHICATION ASSESSMENT; ENVIRONMENTAL-IMPACT;
   OSPAR CONVENTION; DECISION-MAKING; COASTAL WATERS; CHOICE-METHODS;
   MANAGEMENT; DESIGN; SEA
AB Marine water quality monitoring is performed for compliance with regulatory issues, trend detection, model validation and assessment of the effectiveness of adopted policies. As the end users are managers and policy makers, the objectives should be of practical interest and the answers should reduce the uncertainty concerning environmental impact, supporting planning and decision making. Simple and clearcut answers on environmental issues require synthesis of the field information using statistics, simulation models and multiple criteria analysis (MCA). Statistics is easy to apply whereas simulation models enable researchers to forecast future trends as well as test different scenarios. MCA allows the co-estimation of socio-economic variables providing a compromise between scientists' and policy makers' priorities. In addition, stakeholders and the public have the right to know and participate. This article reviews marine water quality monitoring principles, design and data analysis procedures. A brief review of international conventions of regional seas is also included. (C) 2013 Elsevier Ltd. All rights reserved.
C1 [Karydis, Michael; Kitsiou, Dimitra] Univ Aegean, Dept Marine Sci, Sch Environm, Mitilini 81100, Greece.
RP Kitsiou, D (reprint author), Univ Aegean, Dept Marine Sci, Sch Environm, Mitilini 81100, Greece.
EM dkit@aegean.gr
NR 127
TC 0
Z9 0
PU PERGAMON-ELSEVIER SCIENCE LTD
PI OXFORD
PA THE BOULEVARD, LANGFORD LANE, KIDLINGTON, OXFORD OX5 1GB, ENGLAND
SN 0025-326X
EI 1879-3363
J9 MAR POLLUT BULL
JI Mar. Pollut. Bull.
PD DEC 15
PY 2013
VL 77
IS 1-2
BP 23
EP 36
DI 10.1016/j.marpolbul.2013.09.012
PG 14
WC Environmental Sciences; Marine & Freshwater Biology
SC Environmental Sciences & Ecology; Marine & Freshwater Biology
GA 292FW
UT WOS:000329888600018
ER

PT J
AU Coles, PJ
AF Coles, Patrick J.
TI Role of complementarity in superdense coding
SO PHYSICAL REVIEW A
LA English
DT Article
ID UNCERTAINTY PRINCIPLE; QUANTUM CRYPTOGRAPHY; ENTANGLEMENT; INFORMATION
AB The complementarity of two observables is often captured in uncertainty relations, which quantify an inevitable trade-off in knowledge. Here we study complementarity in the context of an information-processing task: we link the complementarity of two observables to their usefulness for superdense coding (SDC). In SDC, Alice sends two classical dits of information to Bob by sending a single qudit. However, we show that encoding with commuting unitaries prevents Alice from sending more than one dit per qudit, implying that complementarity is necessary for SDC to be advantageous over a classical strategy for information transmission. When Alice encodes with products of Pauli operators for the X and Z bases, we quantify the complementarity of these encodings in terms of the overlap of the X and Z basis elements. Our main result explicitly solves for the SDC capacity as a function of the complementarity, showing that the entropy of the overlap matrix gives the capacity, when the preshared state is maximally entangled. We generalize this equation to resources with symmetric noise such as a preshared Werner state. In the most general case of arbitrary noisy resources, we obtain an analogous lower bound on the SDC capacity. Our results shed light on the role of complementarity in determining the quantum advantage in SDC and also seem fundamentally interesting since they bear a striking resemblance to uncertainty relations.
C1 Natl Univ Singapore, Ctr Quantum Technol, Singapore 117543, Singapore.
RP Coles, PJ (reprint author), Natl Univ Singapore, Ctr Quantum Technol, 2 Sci Dr 3, Singapore 117543, Singapore.
FU Ministry of Education (MOE); National Research Foundation, Singapore
   [Moe2012-T3-1-009]
FX The author thanks J. Jedrzej Kaniewski and Dan Stahlke for helpful
   suggestions. The author is funded by the Ministry of Education (MOE) and
   National Research Foundation, Singapore, as well as MOE Tier 3 Grant
   "Random Numbers from Quantum Processes" (Grant No. Moe2012-T3-1-009).
NR 38
TC 0
Z9 0
PU AMER PHYSICAL SOC
PI COLLEGE PK
PA ONE PHYSICS ELLIPSE, COLLEGE PK, MD 20740-3844 USA
SN 1050-2947
EI 1094-1622
J9 PHYS REV A
JI Phys. Rev. A
PD DEC 12
PY 2013
VL 88
IS 6
AR 062317
DI 10.1103/PhysRevA.88.062317
PG 11
WC Optics; Physics, Atomic, Molecular & Chemical
SC Optics; Physics
GA 275JX
UT WOS:000328673200004
ER

PT J
AU Moayedi, SK
   Setare, MR
   Khosropour, B
AF Moayedi, S. K.
   Setare, M. R.
   Khosropour, B.
TI LAGRANGIAN FORMULATION OF A MAGNETOSTATIC FIELD IN THE PRESENCE OF A
   MINIMAL LENGTH SCALE BASED ON THE KEMPF ALGEBRA
SO INTERNATIONAL JOURNAL OF MODERN PHYSICS A
LA English
DT Article
DE Phenomenology of quantum gravity; generalized uncertainty principle;
   minimal length; classical field theories; classical electromagnetism;
   quantum electrodynamics; noncommutative field theory
ID HYDROGEN-ATOM SPECTRUM; UNCERTAINTY RELATION; QUANTUM ELECTRODYNAMICS;
   NONCOMMUTATIVE PLANE; SPACE; ELECTROMAGNETISM; PHENOMENOLOGY;
   PRINCIPLES; UNITARITY; EQUATIONS
AB In the 1990s, Kempf and his collaborators Mangano and Mann introduced a D-dimensional (beta, beta')-two-parameter deformed Heisenberg algebra which leads to an isotropic minimal length (Delta X-i)(min) = (h) over bar root D beta + beta', for all i is an element of {1, 2, ..., D}. In this work, the Lagrangian formulation of a magnetostatic field in three spatial dimensions (D = 3) described by Kempf algebra is presented in the special case of beta' = 2 beta up to the first-order over beta. We show that at the classical level there is a similarity between magnetostatics in the presence of a minimal length scale (modified magnetostatics) and the magnetostatic sector of the Abelian Lee-Wick model in three spatial dimensions. The integral form of Ampere's law and the energy density of a magnetostatic field in the modified magnetostatics are obtained. Also, the Biot-Savart law in the modified magnetostatics is found. By studying the effect of minimal length corrections to the gyromagnetic moment of the muon, we conclude that the upper bound on the isotropic minimal length scale in three spatial dimensions is 4.42 x 10(-19) m. The relationship between magnetostatics with a minimal length and the Gaete-Spallucci nonlocal magnetostatics [J. Phys. A: Math. Theor. 45, 065401 (2012)] is investigated.
C1 [Moayedi, S. K.; Khosropour, B.] Arak Univ, Dept Phys, Fac Sci, Arak 3815688349, Iran.
   [Setare, M. R.] Univ Kurdistan, Dept Sci, Bijar, Iran.
RP Moayedi, SK (reprint author), Arak Univ, Dept Phys, Fac Sci, Arak 3815688349, Iran.
EM s-moayedi@araku.ac.ir; rezakord@ipm.ir; b-khosropour@phd.araku.ac.ir
NR 66
TC 0
Z9 0
PU WORLD SCIENTIFIC PUBL CO PTE LTD
PI SINGAPORE
PA 5 TOH TUCK LINK, SINGAPORE 596224, SINGAPORE
SN 0217-751X
EI 1793-656X
J9 INT J MOD PHYS A
JI Int. J. Mod. Phys. A
PD DEC 10
PY 2013
VL 28
IS 30
AR 1350142
DI 10.1142/S0217751X1350142X
PG 15
WC Physics, Nuclear; Physics, Particles & Fields
SC Physics
GA 280UQ
UT WOS:000329056700004
ER

PT J
AU Matusalem, F
   Ribeiro, M
   Marques, M
   Pela, RR
   Ferreira, LG
   Teles, LK
AF Matusalem, Filipe
   Ribeiro, Mauro, Jr.
   Marques, Marcelo
   Pela, Ronaldo R.
   Ferreira, Luiz G.
   Teles, Lara K.
TI Combined LDA and LDA-1/2 method to obtain defect formation energies in
   large silicon supercells
SO PHYSICAL REVIEW B
LA English
DT Article
ID INITIO MOLECULAR-DYNAMICS; AUGMENTED-WAVE METHOD; POINT-DEFECTS;
   1ST-PRINCIPLES CALCULATIONS; SELF-DIFFUSION; APPROXIMATION; VACANCIES
AB A source of uncertainty in the state of the art calculations of defect levels is the inaccurate prediction of band-gap energies. Several approaches were developed to surpass this problem. However, another source of uncertainty remains: the small number of clustered atoms imposed by the computational restrictions. In this work, the LDA-1/2 method is explored in an attempt to overcome both problems with a small computational cost. We considered the self-interstitial defects in silicon as a benchmark for calculating defect states and charge-transition levels of point defects in semiconductors. We found neutral formation energies, including reaction barriers, of 4.65, 4.49, and 4.87 eV, for hexagonal, split < 110 > and C-3v configurations, respectively, in good agreement with most experimental results.
C1 [Matusalem, Filipe; Ribeiro, Mauro, Jr.; Marques, Marcelo; Pela, Ronaldo R.; Ferreira, Luiz G.; Teles, Lara K.] Inst Tecnol Aeronaut, Grp Mat Semicond & Nanotecnol, BR-12228900 Sao Jose Dos Campos, SP, Brazil.
   [Ferreira, Luiz G.] Univ Sao Paulo, Inst Fis, Dept Fis Mat & Mecan, BR-05315970 Sao Paulo, Brazil.
RP Matusalem, F (reprint author), Inst Tecnol Aeronaut, Grp Mat Semicond & Nanotecnol, BR-12228900 Sao Jose Dos Campos, SP, Brazil.
EM filipematus@gmail.com
RI Pela, Ronaldo/D-2771-2012; Marques, Marcelo/E-6373-2013; Kuhl Teles,
   Lara/C-9256-2014; Matusalem, Filipe/D-8139-2014
OI Pela, Ronaldo/0000-0002-2413-7023; Matusalem, Filipe/0000-0002-5305-9693
FU National Council for Scientific and Technological Development (CNPq)
   [141111/2011-9]; Sao Paulo Research Foundation (FAPESP) [2012/50738-3,
   2012/14617-7]
FX We thank L. V. C. Assali for helpful discussions. This work was
   developed with the help of the National Center for High-Performance
   Processing in Sao Paulo (CENAPAD), Project UNICAMP/FINEP - MCT, and
   supported by the Brazilian funding agencies National Council for
   Scientific and Technological Development (CNPq), Grant No.
   141111/2011-9, and Sao Paulo Research Foundation (FAPESP), Grants No.
   2012/50738-3 and No. 2012/14617-7.
NR 65
TC 1
Z9 1
PU AMER PHYSICAL SOC
PI COLLEGE PK
PA ONE PHYSICS ELLIPSE, COLLEGE PK, MD 20740-3844 USA
SN 1098-0121
EI 1550-235X
J9 PHYS REV B
JI Phys. Rev. B
PD DEC 10
PY 2013
VL 88
IS 22
AR 224102
DI 10.1103/PhysRevB.88.224102
PG 7
WC Physics, Condensed Matter
SC Physics
GA 275LK
UT WOS:000328677800004
ER

PT J
AU March, NH
   Angilella, GGN
   Pucci, R
AF March, N. H.
   Angilella, G. G. N.
   Pucci, R.
TI NATURAL ORBITALS IN RELATION TO QUANTUM INFORMATION THEORY: FROM MODEL
   LIGHT ATOMS THROUGH TO EMERGENT METALLIC PROPERTIES
SO INTERNATIONAL JOURNAL OF MODERN PHYSICS B
LA English
DT Review
DE Quantum information entropy; natural orbitals; emergent properties;
   metal-to-insulator transitions; alkali metals under pressure
ID N-TYPE INSB; 1ST-ORDER DENSITY-MATRIX; HIGH-PRESSURE PHASES; SIMPLE
   ALKALI-METALS; MAGNETIC-FIELD; GROUND-STATE; PAIR POTENTIALS; ELECTRON
   THEORY; INSULATOR TRANSITIONS; SYMMETRY-BREAKING
AB The review begins with a consideration of three forms of quantum information entropy associated with Shannon and Jaynes. For model two-electron spin compensated systems, some analytic progress is first reported. The Jaynes entropy is clearly related to correlation kinetic energy. A way of testing the usefulness of a known uncertainty principle inequality is proposed for a whole class of model two-electron atoms with harmonic confinement but variable electron-electron interaction. Emerging properties are then studied by reference to bcc Na at ambient pressure and its modeling by "jellium". Jellium itself has collective behavior with changes of the density, especially noteworthy being the discontinuity of the momentum distribution at the Fermi surface. This has almost reduced to zero at r(s) = 100 a.u., the neighborhood in which the quantal Wigner electron solid transition is known to occur. However, various workers have studied crystalline Na under pressure and their results are compared and contrasted. Work by DFT on K, Rb and Cs is discussed, but now with reduced density from the ambient pressure value. The crystalline results for the cohesive energy of these metals as a function of lattice parameters and local coordination number are shown to be closely reproduced by means of ground and excited states for dimer potential energy curves. Then, pair potentials for liquid Na and Be are reviewed, and compared with the results of computer simulations from the experimental structure factor for Na. Finally, magnetic field effects are discussed. First a phenomenological model of the metal-to-insulator transition is presented with an order parameter which is the discontinuity in the Fermi momentum distribution. Lastly, experiments on a two-dimensional electron assembly in a GaAs/AlGaAs heterojunction in a perpendicular magnetic field are briefly reviewed and then interpreted.
C1 [March, N. H.] Univ Antwerp, Dept Phys, B-2020 Antwerp, Belgium.
   [March, N. H.] Univ Oxford, Oxford, England.
   [Angilella, G. G. N.; Pucci, R.] Univ Catania, Dipartimento Fis & Astron, I-95123 Catania, Italy.
   [Angilella, G. G. N.] Univ Catania, Scuola Super Catania, I-95123 Catania, Italy.
   [Angilella, G. G. N.; Pucci, R.] UdR Catania, CNISM, I-95123 Catania, Italy.
   [Angilella, G. G. N.] Ist Nazl Fis Nucl, Sez Catania, I-95123 Catania, Italy.
RP Angilella, GGN (reprint author), Univ Catania, Dipartimento Fis & Astron, Via S Sofia 64, I-95123 Catania, Italy.
EM giuseppe.angilella@ct.infn.it
NR 123
TC 1
Z9 1
PU WORLD SCIENTIFIC PUBL CO PTE LTD
PI SINGAPORE
PA 5 TOH TUCK LINK, SINGAPORE 596224, SINGAPORE
SN 0217-9792
EI 1793-6578
J9 INT J MOD PHYS B
JI Int. J. Mod. Phys. B
PD DEC 10
PY 2013
VL 27
IS 30
AR 1330021
DI 10.1142/S0217979213300211
PG 26
WC Physics, Applied; Physics, Condensed Matter; Physics, Mathematical
SC Physics
GA 248EX
UT WOS:000326678000001
ER

PT J
AU Conradt, L
AF Conradt, Larissa
TI Collective animal decisions: preference conflict and decision accuracy
SO INTERFACE FOCUS
LA English
DT Article
DE collective behaviour; conflict resolution; cooperation; quorum decision;
   shared decisions; social choice
ID LEADERSHIP; INDIVIDUALS; CONSENSUS; DEMOCRACY; EVOLUTION; MODELS;
   SWARMS; AGE
AB Social animals frequently share decisions that involve uncertainty and conflict. It has been suggested that conflict can enhance decision accuracy. In order to judge the practical relevance of such a suggestion, it is necessary to explore how general such findings are. Using a model, I examine whether conflicts between animals in a group with respect to preferences for avoiding false positives versus avoiding false negatives could, in principle, enhance the accuracy of collective decisions. I found that decision accuracy nearly always peaked when there was maximum conflict in groups in which individuals had different preferences. However, groups with no preferences were usually even more accurate. Furthermore, a relatively slight skew towards more animals with a preference for avoiding false negatives decreased the rate of expected false negatives versus false positives considerably (and vice versa), while resulting in only a small loss of decision accuracy. I conclude that in ecological situations in which decision accuracy is crucial for fitness and survival, animals cannot 'afford' preferences with respect to avoiding false positives versus false negatives. When decision accuracy is less crucial, animals might have such preferences. A slight skew in the number of animals with different preferences will result in the group avoiding that type of error more that the majority of group members prefers to avoid. The model also indicated that knowing the average success rate ('base rate') of a decision option can be very misleading, and that animals should ignore such base rates unless further information is available.
C1 [Conradt, Larissa] Max Planck Inst Human Dev, ARC, D-14195 Berlin, Germany.
   [Conradt, Larissa] Univ Cambridge, Dept Zool, LARG, Cambridge CB2 3EU, England.
RP Conradt, L (reprint author), Max Planck Inst Human Dev, ARC, Lentzeallee 94, D-14195 Berlin, Germany.
EM conradt@mpib-berlin.mpg.de
NR 43
TC 1
Z9 1
PU ROYAL SOC
PI LONDON
PA 6-9 CARLTON HOUSE TERRACE, LONDON SW1Y 5AG, ENGLAND
SN 2042-8898
EI 2042-8901
J9 INTERFACE FOCUS
JI Interface Focus
PD DEC 6
PY 2013
VL 3
IS 6
SI SI
AR 20130029
DI 10.1098/rsfs.2013.0029
PG 12
WC Biology
SC Life Sciences & Biomedicine - Other Topics
GA 298AB
UT WOS:000330295100005
ER

PT J
AU Friedland, S
   Gheorghiu, V
   Gour, G
AF Friedland, Shmuel
   Gheorghiu, Vlad
   Gour, Gilad
TI Universal Uncertainty Relations
SO PHYSICAL REVIEW LETTERS
LA English
DT Article
ID ENTROPIC UNCERTAINTY; QUANTUM MEASUREMENTS; PRINCIPLE
AB Uncertainty relations are a distinctive characteristic of quantum theory that impose intrinsic limitations on the precision with which physical properties can be simultaneously determined. The modern work on uncertainty relations employs entropic measures to quantify the lack of knowledge associated with measuring noncommuting observables. However, there is no fundamental reason for using entropies as quantifiers; any functional relation that characterizes the uncertainty of the measurement outcomes defines an uncertainty relation. Starting from a very reasonable assumption of invariance under mere relabeling of the measurement outcomes, we show that Schur-concave functions are the most general uncertainty quantifiers. We then discover a fine-grained uncertainty relation that is given in terms of the majorization order between two probability vectors, significantly extending a majorization-based uncertainty relation first introduced in M. H. Partovi, Phys. Rev. A 84, 052117 (2011). Such a vector-type uncertainty relation generates an infinite family of distinct scalar uncertainty relations via the application of arbitrary uncertainty quantifiers. Our relation is therefore universal and captures the essence of uncertainty in quantum theory.
C1 [Friedland, Shmuel] Univ Illinois, Dept Math Stat & Comp Sci, Chicago, IL 60607 USA.
   [Gheorghiu, Vlad; Gour, Gilad] Univ Calgary, Inst Quantum Sci & Technol, Calgary, AB T2N 1N4, Canada.
   [Gheorghiu, Vlad; Gour, Gilad] Univ Calgary, Dept Math & Stat, Calgary, AB T2N 1N4, Canada.
   [Gheorghiu, Vlad] Univ Waterloo, Inst Quantum Comp, Waterloo, ON N2L 3G1, Canada.
RP Friedland, S (reprint author), Univ Illinois, Dept Math Stat & Comp Sci, 851 S Morgan St, Chicago, IL 60607 USA.
EM friedlan@uic.edu; vgheorgh@gmail.com; gour@ucalgary.ca
FU Natural Sciences and Engineering Research Council (NSERC) of Canada;
   Pacific Institute for the Mathematical Sciences (PIMS); NSF
   [DMS-1216393]
FX The authors thank Robert Spekkens and Marco Piani for useful comments
   and discussions. V. Gheorghiu and G. Gour acknowledge support from the
   Natural Sciences and Engineering Research Council (NSERC) of Canada and
   from the Pacific Institute for the Mathematical Sciences (PIMS). Shmuel
   Friedland was partially supported by NSF Grant No. DMS-1216393.
NR 25
TC 6
Z9 7
PU AMER PHYSICAL SOC
PI COLLEGE PK
PA ONE PHYSICS ELLIPSE, COLLEGE PK, MD 20740-3844 USA
SN 0031-9007
EI 1079-7114
J9 PHYS REV LETT
JI Phys. Rev. Lett.
PD DEC 3
PY 2013
VL 111
IS 23
AR 230401
DI 10.1103/PhysRevLett.111.230401
PG 5
WC Physics, Multidisciplinary
SC Physics
GA 274OL
UT WOS:000328615700001
ER

PT J
AU Cui, TG
   Ward, ND
AF Cui, Tiangang
   Ward, Nicholas Dudley
TI Uncertainty Quantification for Stream Depletion Tests
SO JOURNAL OF HYDROLOGIC ENGINEERING
LA English
DT Article
DE Groundwater management; Rivers and streams; Pumps; Parameters; Bayesian
   analysis; Uncertainty principles; Markov process; Monte Carlo method;
   Groundwater; Pumping tests; Stream depletion; Parameter estimation;
   Bayesian inference; Uncertainty quantification; Markov chain Monte Carlo
ID ELECTRICAL-IMPEDANCE TOMOGRAPHY; OPTIMAL CURRENT PATTERNS; AQUIFER
AB This study considers the problem of quantifying stream depletion from pumping test data. Bayesian inference is used to quantify the posterior uncertainty of parameters for a simple vertically heterogeneous aquifer model, in which the pumped semiconfined aquifer is separated by an aquiclude from a phreatic aquifer hydraulically connected to a stream. This study investigates the effects of using different data sets and shows that a single pumping test is generally not sufficient to determine stream depletion within reasonable limits. However, uncertainty quantification conducted within a Bayesian context reveals that by judicious design of aquifer tests, stream depletion can be accurately determined from data.
C1 [Cui, Tiangang] MIT, Dept Aeronaut & Astronaut, Cambridge, MA 02139 USA.
   [Ward, Nicholas Dudley] Otago Computat Modelling Grp Ltd, Kurow 9446, New Zealand.
RP Ward, ND (reprint author), Otago Computat Modelling Grp Ltd, POB 2, Kurow 9446, New Zealand.
EM tcui@mit.edu; nick@ocmo.co.nz
NR 29
TC 1
Z9 1
PU ASCE-AMER SOC CIVIL ENGINEERS
PI RESTON
PA 1801 ALEXANDER BELL DR, RESTON, VA 20191-4400 USA
SN 1084-0699
EI 1943-5584
J9 J HYDROL ENG
JI J. Hydrol. Eng.
PD DEC 1
PY 2013
VL 18
IS 12
BP 1581
EP 1590
DI 10.1061/(ASCE)HE.1943-5584.0000695
PG 10
WC Engineering, Civil; Environmental Sciences; Water Resources
SC Engineering; Environmental Sciences & Ecology; Water Resources
GA AE5KC
UT WOS:000334026600003
ER

PT J
AU Yacoub, C
   Foguet, AP
AF Yacoub, Cristina
   Perez Foguet, Agusti
TI Slope Effects on SWAT Modeling in a Mountainous Basin
SO JOURNAL OF HYDROLOGIC ENGINEERING
LA English
DT Article
DE Hydrology; Parameters; Sensitivity analysis; Uncertainty principles;
   Slopes; Basins; Spatial discretization; Hydrological parameters;
   Sensitivity analysis; Autocalibration; Uncertainty
ID AUTOMATIC CALIBRATION; SENSITIVITY-ANALYSIS; UNCERTAINTY ANALYSIS;
   GLOBAL OPTIMIZATION; HYDROLOGIC-MODELS; ANALYSIS TOOL; CATCHMENT; SCALE;
   DISTRIBUTIONS; CHINA
AB The soil and water assessment tool (SWAT) is a distributed basin model that includes the option of defining spatial discretization in terms of terrain slope. Influence of terrain slope in runoff results from mountain basins is a determining factor in its simulation results; however, its use as a criterion for basin discretization and for the parameter calibration has not yet been analyzed. In this study, this influence is analyzed for calibrations using two different cases. Ten discretization cases were carried out to evaluate the relative importance of slope discretization compared with other discretization criteria. Data from 1999-2005 were used for model calibration, and those from 2006-2009, for model validation. Parameter identification and specification were performed with the combined latin hypercube and one-factor-at-a-time (LH-OAT) and the shuffled complex evolution-uncertainty analysis methods (SCE-UA), respectively. All cases resulted in very good statistical values, with the Nash-Sutcliffe efficiency coefficient of 0.82-0.85, a bias of 2-10%, and the observations standard deviation ratio of 0.4-0.3. More realistic calibrated parameters were found when terrain slope variation was not included in the spatial discretization criteria. The inclusion of slope did not significantly improve simulations results when a good set of parameters was used, but it did enhance the calibration when a reduced number of subbasins was used.
C1 [Yacoub, Cristina] Univ Politecn Cataluna, Res Grp Cooperat & Human Dev, Inst Sustainabil, Sch Civil Engn, ES-08034 Barcelona, Spain.
   [Perez Foguet, Agusti] Univ Politecn Cataluna, Res Grp Cooperat & Human Dev, Inst Sustainabil, Civil Engn Sch,Dept Appl Math 3, ES-08034 Barcelona, Spain.
RP Yacoub, C (reprint author), Univ Politecn Cataluna, Res Grp Cooperat & Human Dev, Inst Sustainabil, Sch Civil Engn, C Jordi Girona 1-3,Edif C2, ES-08034 Barcelona, Spain.
EM cristina.yacoub@upc.edu; agusti.perez@upc.edu
NR 42
TC 1
Z9 1
PU ASCE-AMER SOC CIVIL ENGINEERS
PI RESTON
PA 1801 ALEXANDER BELL DR, RESTON, VA 20191-4400 USA
SN 1084-0699
EI 1943-5584
J9 J HYDROL ENG
JI J. Hydrol. Eng.
PD DEC 1
PY 2013
VL 18
IS 12
BP 1663
EP 1673
DI 10.1061/(ASCE)HE.1943-5584.0000756
PG 11
WC Engineering, Civil; Environmental Sciences; Water Resources
SC Engineering; Environmental Sciences & Ecology; Water Resources
GA AE5KC
UT WOS:000334026600010
ER

PT J
AU Linhoss, A
   Munoz-Carpena, R
   Kiker, G
   Hughes, D
AF Linhoss, Anna
   Munoz-Carpena, Rafael
   Kiker, Gregory
   Hughes, Denis
TI Hydrologic Modeling, Uncertainty, and Sensitivity in the Okavango Basin:
   Insights for Scenario Assessment
SO JOURNAL OF HYDROLOGIC ENGINEERING
LA English
DT Article
DE Parameters; Uncertainty principles; Hydrologic models; Climate change;
   Africa; Parameter sensitivity; Uncertainty analysis; Hydrologic models;
   Climate change; Model evaluation
ID CLIMATE-CHANGE; GLOBAL SENSITIVITY; SOUTHERN AFRICA; RIVER; PREDICTIONS;
   CALIBRATION; MANAGEMENT; RAINFALL; DELTA; EQUIFINALITY
AB The development of watershed models with minimal quantified uncertainty under nonstationary conditions is a major challenge in the field of hydrology. This is especially problematic in data-poor areas where values for model inputs are lacking or measured on temporally and/or spatially sparse scales. The objective of this work is to conduct a global sensitivity and uncertainty analysis (GSA/UA) of the Pitman semidistributed hydrologic model for the data-poor Okavango Basin in southern Africa under both stationary and climate change scenarios. The Morris GSA method allowed qualitative ranking of important model inputs whereas the variance-based Fourier amplitude sensitivity test (FAST) method quantitatively identified the parametric uncertainty and sensitivity to these inputs. Results showed that the most important model inputs determining mean annual flow and model fit to observed data were the infiltration rate and the temporal rainfall distribution. In addition, the wetter western headwaters region was shown to be the most important region in determining the flow at the outlet of the basin. Parameter equifinality was significant in this study, and hence the evaluation of the relationships between mechanisms was not straightforward. Analysis of model results under climate change scenarios showed that a hot and wet scenario introduced more change in mean annual flow than a hot and dry scenario. The climate change scenarios also altered model sensitivity. For example, the parameter that controls the rate of infiltration decreased in importance and the parameter that controls soil moisture storage gained importance under the dry scenario. These results are useful when determining the applicability of model predictions under stationary and nonstationary conditions and when focusing watershed monitoring efforts.
C1 [Linhoss, Anna] Mississippi State Univ, Agr & Biol Engn Dept, Starkville, MS 39762 USA.
   [Linhoss, Anna; Munoz-Carpena, Rafael; Kiker, Gregory] Univ Florida, Agr & Biol Engn Dept, Gainesville, FL 32611 USA.
   [Hughes, Denis] Rhodes Univ, Inst Water Res, ZA-6140 Grahamstown, South Africa.
RP Munoz-Carpena, R (reprint author), Univ Florida, Agr & Biol Engn Dept, 287 Frazier Rogers Hall, Gainesville, FL 32611 USA.
EM alinhoss@abe.msstate.edu; carpena@ufl.edu; gkiker@ufl.edu;
   denis@iwr.ru.ac.za
FU AM-W3 NSF IGERT; NASA [08-LCLUC08-2-0025]; University of Florida
   High-Performance Computing Center
FX The authors would like to thank the AM-W3 NSF IGERT, Mark Brown, and
   NASA project 08-LCLUC08-2-0025 for their financial and institutional
   support of this work. The authors acknowledge the University of Florida
   High-Performance Computing Center for providing computational resources
   and support that have contributed to the research results reported
   within this paper. Also, thanks to the University of Botswana's Okavango
   Research Institute for all of their onsite assistance. Finally, we would
   like to thank Dr. Ilias G. Pechlivanidis for his extensive effort in the
   review of this paper as well as the other anonymous reviewers and
   editors of the Journal of Hydrologic Engineering.
NR 67
TC 3
Z9 3
PU ASCE-AMER SOC CIVIL ENGINEERS
PI RESTON
PA 1801 ALEXANDER BELL DR, RESTON, VA 20191-4400 USA
SN 1084-0699
EI 1943-5584
J9 J HYDROL ENG
JI J. Hydrol. Eng.
PD DEC 1
PY 2013
VL 18
IS 12
BP 1767
EP 1778
DI 10.1061/(ASCE)HE.1943-5584.0000755
PG 12
WC Engineering, Civil; Environmental Sciences; Water Resources
SC Engineering; Environmental Sciences & Ecology; Water Resources
GA AE5KC
UT WOS:000334026600019
ER

PT J
AU Ben Said, S
   Thangavelu, S
   Dogga, VN
AF Ben Said, Salem
   Thangavelu, Sundaram
   Dogga, Venku Naidu
TI UNIQUENESS OF SOLUTIONS TO SCHRODINGER EQUATIONS ON H-TYPE GROUPS
SO JOURNAL OF THE AUSTRALIAN MATHEMATICAL SOCIETY
LA English
DT Article
DE H-type groups; sub-Laplacian; Schrodinger equation; heat kernel;
   spherical harmonics
ID HARDY UNCERTAINTY PRINCIPLE; EVOLUTIONS; CONTINUATION; CONVEXITY
AB This paper deals with the Schrodinger equation i partial derivative(s)u(z, t; s) - Lu(z, t; s) = 0; where L is the sub-Laplacian on the Heisenberg group. Assume that the initial data f satisfies vertical bar f(z, t)vertical bar less than or similar to q(alpha)(z, t), where q(s) is the heat kernel associated to L. If in addition vertical bar u(z, t; s(0))vertical bar less than or similar to q(beta)(z, t), for some s(0) is an element of R \ {0}, then we prove that u(z, t; s) = 0 for all s is an element of R whenever alpha beta < s(0)(2). This result holds true in the more general context of H-type groups. We also prove an analogous result for the Grushin operator on Rn+1.
C1 [Ben Said, Salem] Univ Lorraine, Inst Elie Cartan, F-54506 Vandoeuvre Les Nancy, France.
   [Thangavelu, Sundaram; Dogga, Venku Naidu] Indian Inst Sci, Dept Math, Bangalore 560012, Karnataka, India.
RP Ben Said, S (reprint author), Univ Lorraine, Inst Elie Cartan, BP 239, F-54506 Vandoeuvre Les Nancy, France.
EM Salem.BenSaid@univ-lorraine.fr; veluma@math.iisc.ernet.in;
   venku11@math.iisc.ernet.in
FU DST, India
FX The work of the last two authors is supported by a J. C. Bose Fellowship
   from DST, India.
NR 19
TC 0
Z9 0
PU CAMBRIDGE UNIV PRESS
PI NEW YORK
PA 32 AVENUE OF THE AMERICAS, NEW YORK, NY 10013-2473 USA
SN 1446-7887
EI 1446-8107
J9 J AUST MATH SOC
JI J. Aust. Math. Soc.
PD DEC
PY 2013
VL 95
IS 3
BP 297
EP 314
DI 10.1017/S1446788713000311
PG 18
WC Mathematics
SC Mathematics
GA AI0EK
UT WOS:000336518800002
ER

PT J
AU Huang, JJ
AF Huang, Jung-Jeng
TI Effect of the Generalized Uncertainty Principle on the Primordial Power
   Spectrum: Lattice Schrodinger Picture
SO CHINESE JOURNAL OF PHYSICS
LA English
DT Article
ID HIGH-FREQUENCY DISPERSION; DESITTER SPACE; SCALAR FIELD; SITTER SPACE;
   INFLATION; STATES
AB In the lattice Schrodinger picture, we investigate the effect of the generalized uncertainty principle (GUP) on the power spectrum of primordial inflaton perturbations in inflationary cosmology. Among the nonlinear dispersion relations obtainable from the GUP, we study the particular case of a Corley-Jacobson type dispersion relation with positive quartic correction which arises from quantum gravitational fluctuations of the background metric. We consider the evolution of the massless minimally and massive non-minimally coupled scalar fields in de Sitter space. Through the matching conditions of wave functionals at some critical conformal time, we find that all the oscillatory and steady correction terms to the standard power spectrum for slow-roll inflation can be expressed in terms of the powers of one dimensionless critical quantity 1/z(c), which is proportional to the ratio between the Hubble constant h during inflation and the cutoff energy scale M. The proportionality constant is the square root of the dimensionless parameter in the nonlinear dispersion relation. For some large values of this parameter, it becomes possible to detect the trans-Planckian effect in future CMB experiments.
C1 Ming Chi Univ Technol, Dept Mech Engn, Div Phys, New Taipei City 24301, Taiwan.
RP Huang, JJ (reprint author), Ming Chi Univ Technol, Dept Mech Engn, Div Phys, New Taipei City 24301, Taiwan.
EM huangjj@mail.mcut.edu.tw
NR 25
TC 0
Z9 0
PU PHYSICAL SOC REPUBLIC CHINA
PI TAIPEI
PA CHINESE JOURNAL PHYSICS PO BOX 23-30, TAIPEI 10764, TAIWAN
SN 0577-9073
J9 CHINESE J PHYS
JI Chin. J. Phys.
PD DEC
PY 2013
VL 51
IS 6
BP 1151
EP 1161
PG 11
WC Physics, Multidisciplinary
SC Physics
GA AD7CG
UT WOS:000333418400003
ER

PT J
AU Le Coz, J
   Chaleon, C
   Bonnifait, L
   Le Boursicaud, R
   Renard, B
   Branger, F
   Diribarne, J
   Valente, M
AF Le Coz, Jerome
   Chaleon, Carine
   Bonnifait, Laurent
   Le Boursicaud, Raphael
   Renard, Benjamin
   Branger, Flora
   Diribarne, Julien
   Valente, Marc
TI Bayesian analysis of rating curves and their uncertainties: the BaRatin
   method
SO HOUILLE BLANCHE-REVUE INTERNATIONALE DE L EAU
LA French
DT Article
DE BaRatin; uncertainty; hydrometry; modelling
AB Among other methods, Bayesian inference recently emerged as a promising framework for establishing stage-discharge relationships and for rigorously estimating the associated uncertainty. A methodology and some tools have been developed to analyse stationary rating curves, i.e., assuming that the stage-discharge relationship is stable over the period under consideration (no rating shifts). The principles of the BaRatin method are presented through its three main steps: 1) determination of hydraulic priors, 2) review and validation of streamgaugings, 3) Bayesian inference and simulation of a set of plausible curves. The operational application of the method is made easier through the GUI BaRatinAGE, which is freely distributed along with the BaRatin software and is currently being integrated into the hydrometry software BAREME. The potential of the method is illustrated with an example of application to a gauging station and with the process of appropriation by a hydrometry service. Besides the application to other types of calibration curves, the main development perspective for the BaRatin method is to take into account non-stationary effects with time-varying parameters.
C1 [Le Coz, Jerome; Le Boursicaud, Raphael; Renard, Benjamin; Branger, Flora] Irstea Lyon, Unite Rech Hydrol Hydraul, F-69626 Villeurbanne, France.
   [Chaleon, Carine; Diribarne, Julien; Valente, Marc] DRIEE Ile France, Pole Hydrol & Previs Crues, F-75194 Paris 04, France.
   [Bonnifait, Laurent] DRIEA CETE Ile France, DRIEA, Unite Hydrol Gest Eaux Pluviales, F-78197 Trappes, France.
RP Le Coz, J (reprint author), Irstea Lyon, Unite Rech Hydrol Hydraul, 5 Rue Doua C370077, F-69626 Villeurbanne, France.
EM Jerome.lecoz@irstea.fr; carine.chaleon@developpement-durable.gouv.fr;
   laurent.bonnifait@developpement-durable.gouv.fr
RI Renard, Benjamin/G-1524-2011
NR 19
TC 0
Z9 0
PU EDP SCIENCES S A
PI LES ULIS CEDEX A
PA 17, AVE DU HOGGAR, PA COURTABOEUF, BP 112, F-91944 LES ULIS CEDEX A,
   FRANCE
SN 0018-6368
EI 1958-5551
J9 HOUILLE BLANCHE
JI Houille Blanche-Rev. Int.
PD DEC
PY 2013
IS 6
BP 31
EP 41
DI 10.1051/lhb/2013048
PG 11
WC Water Resources
SC Water Resources
GA AA2GU
UT WOS:000330913900006
ER

PT J
AU Dalton, SK
   Atamturktur, S
   Farajpour, I
   Juang, CH
AF Dalton, Sarah K.
   Atamturktur, Sez
   Farajpour, Ismail
   Juang, C. Hsein
TI An optimization based approach for structural design considering safety,
   robustness, and cost
SO ENGINEERING STRUCTURES
LA English
DT Article
DE Structural design methods; Structural modeling; Uncertainty
   quantification; Optimization; Sensitivity index
ID PARAMETER DESIGN; TAGUCHI; UNCERTAINTY; PERFORMANCE; FRAMEWORK;
   VARIABLES
AB Structural systems are subject to uncertainties due to variability in many hard-to-control noise factors, which include external loads, material properties, and construction workmanship. Traditional structural design methodologies, although clearly recognizing the presence of uncertainty, omit robustness against the effects of uncertainty in the design process. First, if the actual uncertainties in the design process are underestimated, the design may fail to satisfy safety requirements. Second, to guarantee safety in the presence of high variability of the system response, the structural designer may be forced to choose an overly conservative, thus inefficient and costly design. When robustness against uncertainty is not treated as one of the design objectives, the trade-off between over-design for safety and under-design for cost-savings is exacerbated. This manuscript demonstrates that safe and cost-effective structural engineering designs maybe achieved by implementing Robust Design concepts originally developed in manufacturing engineering to consider robustness against uncertainty. This manuscript presents an optimization-based methodology for the application of Robust Design principles to structural design and demonstrates its application on an academic problem involving design of a reinforced-concrete frame. (C) 2013 Elsevier Ltd. All rights reserved.
C1 [Dalton, Sarah K.] URS Corp, Hunt Valley, MD 21030 USA.
   [Atamturktur, Sez; Farajpour, Ismail; Juang, C. Hsein] Clemson Univ, Glenn Dept Civil Engn, Clemson, SC 29634 USA.
RP Atamturktur, S (reprint author), Clemson Univ, Glenn Dept Civil Engn, Clemson, SC 29634 USA.
EM sez@clemson.edu
FU National Science Foundation [1011478]
FX The material contained herein is based upon work supported by the
   National Science Foundation under Grant No. 1011478. Any opinions,
   findings, and conclusions or recommendations expressed in the material
   are those of the author and do not necessarily reflect the views of NSF.
NR 69
TC 0
Z9 0
PU ELSEVIER SCI LTD
PI OXFORD
PA THE BOULEVARD, LANGFORD LANE, KIDLINGTON, OXFORD OX5 1GB, OXON, ENGLAND
SN 0141-0296
EI 1873-7323
J9 ENG STRUCT
JI Eng. Struct.
PD DEC
PY 2013
VL 57
BP 356
EP 363
DI 10.1016/j.engstruct.2013.09.040
PG 8
WC Engineering, Civil
SC Engineering
GA 300UF
UT WOS:000330488800030
ER

PT J
AU Irwin, BJ
   Conroy, MJ
AF Irwin, Brian J.
   Conroy, Michael J.
TI Consideration of reference points for the management of renewable
   resources under an adaptive management paradigm
SO ENVIRONMENTAL CONSERVATION
LA English
DT Article
DE decision support; natural resource management; structured decision
   making; uncertainty
ID STRUCTURED DECISION-MAKING; SOUTHERN LAKE-MICHIGAN; HARVEST CONTROL
   RULES; FISHERIES MANAGEMENT; STRATEGY EVALUATION; ECOLOGICAL INDICATORS;
   YELLOW PERCH; UNCERTAINTY; CONSERVATION; POLICIES
AB The success of natural resource management depends on monitoring, assessment and enforcement. In support of these efforts, reference points (RPs) are often viewed as critical values of management-relevant indicators. This paper considers RPs from the standpoint of objective-driven decision making in dynamic resource systems, guided by principles of structured decision making (SDM) and adaptive resource management (AM). During the development of natural resource policy, RPs have been variously treated as either 'targets' or 'triggers'. Under a SDM/ AM paradigm, target RPs correspond approximately to value-based objectives, which may in turn be either of fundamental interest to stakeholders or intermediaries to other central objectives. By contrast, trigger RPs correspond to decision rules that are presumed to lead to desirable outcomes (such as the programme targets). Casting RPs as triggers or targets within a SDM framework is helpful towards clarifying why (or whether) a particular metric is appropriate. Further, the benefits of a SDM/ AM process include elucidation of underlying untested assumptions that mayreveal alternative metrics for use as RPs. Likewise, a structured decision-analytic framework may also reveal that failure to achieve management goals is not because the metrics are wrong, but because the decision-making process in which they are embedded is insufficiently robust to uncertainty, is not efficiently directed at producing a resource objective, or is incapable of adaptation to new knowledge.
C1 [Irwin, Brian J.] Univ Georgia, US Geol Survey, Warnell Sch Forestry & Nat Resources, Georgia Cooperat Fish & Wildlife Res Unit, Athens, GA 30602 USA.
   [Conroy, Michael J.] Univ Georgia, Warnell Sch Forestry & Nat Resources, Athens, GA 30602 USA.
RP Irwin, BJ (reprint author), Univ Georgia, US Geol Survey, Warnell Sch Forestry & Nat Resources, Georgia Cooperat Fish & Wildlife Res Unit, Athens, GA 30602 USA.
EM irwin@uga.edu
FU SE Climate Science Center (USGS); National Park Monitoring Program
   (USGS); US Geological Survey; Georgia Department of Natural Resources;
   US Fish and Wildlife Service; University of Georgia; Wildlife Management
   Institute
FX We thank Clint Moore, Julien Martin, and two anonymous reviewers for
   comments and suggestions that substantially improved this manuscript. We
   thank Michael Jones for motivating Figure 1 and Cecil Jennings for
   proposing Figure 3. We thank the SE Climate Science Center (USGS) and
   the National Park Monitoring Program (USGS) for support. The Georgia
   Cooperative Fish and Wildlife Research Unit is sponsored jointly by the
   US Geological Survey, the Georgia Department of Natural Resources, the
   US Fish and Wildlife Service, the University of Georgia, and the
   Wildlife Management Institute.
NR 59
TC 0
Z9 0
PU CAMBRIDGE UNIV PRESS
PI NEW YORK
PA 32 AVENUE OF THE AMERICAS, NEW YORK, NY 10013-2473 USA
SN 0376-8929
EI 1469-4387
J9 ENVIRON CONSERV
JI Environ. Conserv.
PD DEC
PY 2013
VL 40
IS 4
BP 302
EP 309
DI 10.1017/S0376892913000222
PG 8
WC Biodiversity Conservation; Environmental Sciences
SC Biodiversity & Conservation; Environmental Sciences & Ecology
GA 299BJ
UT WOS:000330369300002
ER

PT J
AU Fagan, MB
AF Fagan, Melinda Bonnie
TI The Stem Cell Uncertainty Principle
SO PHILOSOPHY OF SCIENCE
LA English
DT Article
AB Stem cells are defined as having capacities for both self-renewal and differentiation. Many different entities satisfy this working definition. I show that this general stem cell concept is relative to a cell lineage, temporal duration, and characters of interest. Experiments specify values for these variables. So claims about stem cells must be understood in terms of experimental methods used to identify them. Furthermore, the stem cell concept imposes evidential constraints on interpretation of experimental results. From these constraints, it follows that claims about stem cell capacities are inherently uncertain. This result has important implications for stem cell research.
RP Fagan, MB (reprint author), 6100 Main St,POB 1892, Houston, TX 77251 USA.
EM mbf2@rice.edu
FU Humanities Research Center at Rice University; Mosle Research Foundation
FX Thanks to Irv Weissman, Lisa Lloyd, Leo Aguila, Paul Simmons, and
   participants in the PSA session "Ontological Issues in the Life
   Sciences" (San Diego, CA, November 2012). The article has also benefited
   from comments on earlier versions presented at ISHPSSB (International
   Society for the History, Philosophy, and Social Studies of Biology;
   University of Utah, July 2011), the European Science Foundation Systems
   Biology Workshop (Aarhus University, August 2011), and the Baker
   Institute for Public Policy (Rice University, September 2011). Funding
   was provided by the Humanities Research Center at Rice University and a
   grant from the Mosle Research Foundation.
NR 12
TC 0
Z9 0
PU UNIV CHICAGO PRESS
PI CHICAGO
PA 1427 E 60TH ST, CHICAGO, IL 60637-2954 USA
SN 0031-8248
EI 1539-767X
J9 PHILOS SCI
JI Philos. Sci.
PD DEC
PY 2013
VL 80
IS 5
BP 945
EP 957
DI 10.1086/674014
PG 13
WC History & Philosophy Of Science
SC History & Philosophy of Science
GA 298IW
UT WOS:000330318400030
ER

PT J
AU Kalliokoski, T
   Kramer, C
   Vulpetti, A
AF Kalliokoski, Tuomo
   Kramer, Christian
   Vulpetti, Anna
TI Quality Issues with Public Domain Chemogenomics Data
SO MOLECULAR INFORMATICS
LA English
DT Review
DE Chemogenomics; Databases; Data accuracy; Experimental uncertainty
ID ADENOSINE RECEPTOR ANTAGONISTS; CARBONIC-ANHYDRASE INHIBITORS;
   PROTEIN-LIGAND COMPLEXES; DRUG DISCOVERY; CHEMISTRY DATABASES; BINDING
   AFFINITIES; PDBBIND DATABASE; DESIGN; DERIVATIVES; PREDICTION
AB The key concept in chemogenomics is the similarity principle that states that similar ligands should bind similar targets. Chemogenomic analysis requires large amounts of data and both powerful computational algorithms and computers. Data used for chemogenomics analysis can either be compiled from open sources, or they can be produced in-house as is often done in the pharmaceutical industry. The chemogenomic modeller often has to resort to mixing activity values from different laboratories and even assay types to facilitate chemogenomic analysis. The amount of chemogenomics data available in the public domain has dramatically increased in recent years, allowing fully traceable analysis on a continuously increasing scale. However, some warning flags about the data quality have been raised and because the primary data determine the accuracy of chemogenomic analysis, the quality of the data is one of the key questions in chemogenomics. This mini-review discusses some of the most common issues with public domain biological data related to chemogenomic analysis. The errors in data can originate from problems with the experiments themselves and their interpretation, or from more mundane issues such as data extraction and annotation. These issues are not unique for a certain database but are shared by all the public domain databases and can plague commercial and in-house bioactivity databases as well.
C1 [Kalliokoski, Tuomo; Vulpetti, Anna] Novartis Inst Biomed Res, CH-4002 Basel, Switzerland.
   [Kramer, Christian] Univ Innsbruck, Ctr Chem & Biomed, A-6020 Innsbruck, Austria.
RP Kalliokoski, T (reprint author), Lead Discovery Ctr GmbH, Otto Hahn Str 15, D-44227 Dortmund, Germany.
EM kalliokoski@lead-discovery.de
RI Kramer, Christian/A-6313-2012
OI Kramer, Christian/0000-0001-8663-5266
FU Novartis Institutes for Biomedical Research
FX TK and CK thank the Novartis Institutes for Biomedical Research for
   Presidential Postdoctoral Fellowships. The two anonymous reviewers are
   acknowledged for their constructive comments.
NR 63
TC 1
Z9 1
PU WILEY-V C H VERLAG GMBH
PI WEINHEIM
PA BOSCHSTRASSE 12, D-69469 WEINHEIM, GERMANY
SN 1868-1743
EI 1868-1751
J9 MOL INFORM
JI Mol. Inf.
PD DEC
PY 2013
VL 32
IS 11-12
SI SI
BP 898
EP 905
DI 10.1002/minf.201300051
PG 8
WC Chemistry, Medicinal; Mathematical & Computational Biology
SC Pharmacology & Pharmacy; Mathematical & Computational Biology
GA 295IJ
UT WOS:000330109500003
ER

PT J
AU Maziashvili, M
   Megrelidze, L
AF Maziashvili, Michael
   Megrelidze, Luka
TI Minimum-length deformed quantum mechanics/quantum field theory, issues,
   and problems
SO PROGRESS OF THEORETICAL AND EXPERIMENTAL PHYSICS
LA English
DT Article
ID GENERALIZED UNCERTAINTY PRINCIPLE; SPACE-TIME UNCERTAINTY; STRING
   THEORY; FUNDAMENTAL-LENGTH; GRAVITY; PHYSICS; SINGULARITY; POTENTIALS
AB Using a particular Hilbert space representation of minimum-length deformed quantum mechanics, we show that the resolution of the wave-function singularities for strongly attractive potentials, as well as the cosmological singularity in the framework of a minisuperspace approximation, is uniquely tied to the fact that this sort of quantum mechanics implies the reduced Hilbert space of state vectors consisting of functions nonlocalizable beneath the Planck length. (Corrections to the Hamiltonian do not provide such a universal mechanism for avoiding singularities.) Following this discussion, as the next step, we take a critical view of the meaning of the wave-function in such a quantum theory. For this reason, we focus on the construction of the current vector and the subsequent continuity equation. Some issues gained in the framework of this discussion are then considered in the context of field theory. Finally, we discuss the classical limit of the minimum-length deformed quantum mechanics and its dramatic consequences.
C1 [Maziashvili, Michael; Megrelidze, Luka] Ilia State Univ, Particle Phys & Cosmol Grp, GE-0162 Tbilisi, Rep of Georgia.
RP Maziashvili, M (reprint author), Ilia State Univ, Particle Phys & Cosmol Grp, 3-5 Cholokashvili Ave, GE-0162 Tbilisi, Rep of Georgia.
EM maziashvili@gmail.com; luka.megrelidze.1@iliauni.edu.ge
FU Shota Rustaveli National Science Foundation [31/89]; DAAD; Volkswagen
   Stiftung [I/84600]
FX Useful discussions with Zurab K. Silagadze are kindly acknowledged. M.
   M. is indebted to Marcus Bleicher and Piero Nicolini for their
   hospitality at the Frankfurt Institute for Advanced Studies, where the
   paper was extensively modified by adding a substantial amount of new
   material. This research was supported in part by the Shota Rustaveli
   National Science Foundation under contract number 31/89, the DAAD
   research fellowship for university teachers and researchers, and the
   grant I/84600 from Volkswagen Stiftung.
NR 86
TC 0
Z9 0
PU OXFORD UNIV PRESS INC
PI CARY
PA JOURNALS DEPT, 2001 EVANS RD, CARY, NC 27513 USA
SN 2050-3911
J9 PROG THEOR EXP PHYS
JI Prog. Theor. Exp. Phys.
PD DEC
PY 2013
IS 12
AR 123B06
DI 10.1093/ptep/ptt107
PG 18
WC Physics, Multidisciplinary
SC Physics
GA 296VA
UT WOS:000330212300008
ER

PT J
AU Kiem, AS
AF Kiem, Anthony S.
TI Drought and water policy in Australia: Challenges for the future
   illustrated by the issues associated with water trading and climate
   change adaptation in the Murray-Darling Basin
SO GLOBAL ENVIRONMENTAL CHANGE-HUMAN AND POLICY DIMENSIONS
LA English
DT Article
DE Water trading; Adaptation; Limits; Uncertainty; Barriers; Disconnect;
   Climate variability
ID GOVERNANCE; PRINCIPLES
AB This paper reviews historical and existing drought and water policy in Australia in order to gain a sense of the strengths and weaknesses in enabling effective adaptation to climate change. In particular, (a) the social, economic, and environmental costs and benefits of water trading and (b) the limitations of using 'market-based' instruments (MBIs), like water trading, for adapting to drought and water security related climate change impacts are investigated. It was found that water trading has potential as a climate change adaptation strategy with many benefits experienced in previous and current versions of water trading. However, there are also limitations and those negatively impacted by water trading are hit hard. These social impacts of water trading have not been thoroughly investigated and are not well understood. Significant uncertainty also exists around the impacts of water trading on the environment (e.g. changed hydrological regimes, underestimation of sustainable environmental flows etc.). Proper quantification of these impacts is needed, however, it is a complex task given Australia's large hydroclimatic variability and the current lack of understanding as to how to optimise water needs of the environment, humans, agriculture and other industries. It appears that 'cap and trade' quantity-based MBIs such as water trading will eventually do what they are designed to do (i.e. reallocate a resource to 'high value' users). However, given that the low value' users in this case are agriculture and town/urban water supply (not including drinking water) and the 'high value' users are mining, manufacturing, and electricity production (i.e. high greenhouse gas emissions), do we really want the water trading MBI to achieve its objective? And, what would the social and environmental ramifications of such a shift in water use within Australia be? These questions, along with the limitations and potential implications of using water trading (and MBIs in general) as a climate change adaptation tool, must be carefully considered if past Australian drought and water policy failures are not to be repeated. (C) 2013 The Author. Published by Elsevier Ltd. All rights reserved.
C1 Univ Newcastle, Fac Sci & Informat Technol, Sch Environm & Life Sci, Environm & Climate Change Res Grp, Callaghan, NSW 2308, Australia.
RP Kiem, AS (reprint author), Univ Newcastle, Fac Sci & Informat Technol, Sch Environm & Life Sci, Environm & Climate Change Res Grp, Callaghan, NSW 2308, Australia.
EM Anthony.Kiem@newcastle.edu.au
FU Synthesis and Integrative Research Program of the National Climate
   Change Adaptation Research Facility (NCCARF); Australian Government
   Department of Climate Change and Energy Efficiency; Queensland
   Government; Griffith University; Macquarie University; Queensland
   University of Technology; James Cook University; University of
   Newcastle; Murdoch University; University of Southern Queensland;
   University of the Sunshine Coast
FX This work was partially funded through the Synthesis and Integrative
   Research Program of the National Climate Change Adaptation Research
   Facility (NCCARF), which is an initiative of, and funded by, the
   Australian Government Department of Climate Change and Energy
   Efficiency, with additional funding from the Queensland Government,
   Griffith University, Macquarie University, Queensland University of
   Technology, James Cook University, The University of Newcastle, Murdoch
   University, University of Southern Queensland and University of the
   Sunshine Coast.
NR 48
TC 1
Z9 1
PU ELSEVIER SCI LTD
PI OXFORD
PA THE BOULEVARD, LANGFORD LANE, KIDLINGTON, OXFORD OX5 1GB, OXON, ENGLAND
SN 0959-3780
EI 1872-9495
J9 GLOBAL ENVIRON CHANG
JI Glob. Environ. Change-Human Policy Dimens.
PD DEC
PY 2013
VL 23
IS 6
SI SI
BP 1615
EP 1626
DI 10.1016/j.gloenvcha.2013.09.006
PG 12
WC Environmental Sciences; Environmental Studies; Geography
SC Environmental Sciences & Ecology; Geography
GA 292DB
UT WOS:000329881300024
ER

PT J
AU Mahony, MJ
   Hamer, AJ
   Pickett, EJ
   McKenzie, DJ
   Stockwell, MP
   Garnham, JI
   Keely, CC
   Deboo, ML
   O'Meara, J
   Pollard, CJ
   Clulow, S
   Lemckert, FL
   Bower, DS
   Clulow, J
AF Mahony, Michael J.
   Hamer, Andrew J.
   Pickett, Evan J.
   McKenzie, Daniel J.
   Stockwell, Michelle P.
   Garnham, James I.
   Keely, Claire C.
   Deboo, Matthew L.
   O'Meara, Jen
   Pollard, Carla J.
   Clulow, Simon
   Lemckert, FranciS L.
   Bower, Deborah S.
   Clulow, John
TI IDENTIFYING CONSERVATION AND RESEARCH PRIORITIES IN THE FACE OF
   UNCERTAINTY: A REVIEW OF THE THREATENED BELL FROG COMPLEX IN EASTERN
   AUSTRALIA
SO HERPETOLOGICAL CONSERVATION AND BIOLOGY
LA English
DT Article
DE amphibian chytrid fungus; amphibians; conservation; decline; demography;
   management; priorities; threatened species
ID AMPHIBIAN CHYTRID FUNGUS; TOAD BUFO-CALAMITA; NEW-SOUTH-WALES;
   LITORIA-AUREA; BATRACHOCHYTRIUM-DENDROBATIDIS; POPULATION VIABILITY;
   MOVEMENT PATTERNS; GENETIC DIVERSITY; ENDANGERED GREEN; SPECIES-GROUP
AB While the principles and steps to be followed in the recovery of a declining species are relatively straightforward, there is often a considerable gap between the theory and practice. One example is the decline of the bell frog complex in eastern australia, which is comprised of three species: Litoria aurea, L. castanea, and L. raniformis. There is considerable debate about the role of threatening processes in the decline and uncertainty in how best to develop conservation mitigation strategies for these species. To develop a clear picture of the research priorities necessary to enhance the conservation outcomes for the three species we conducted a literature review to focus on the critical gaps in ecological understanding that prevents consensus, and to set research priorities to address these gaps. Unresolved questions were identified and prioritized, and a set of priority research directions and management actions considered to be integral for the persistence of the species were formulated.
C1 [Mahony, Michael J.; Pickett, Evan J.; McKenzie, Daniel J.; Stockwell, Michelle P.; Garnham, James I.; Deboo, Matthew L.; Pollard, Carla J.; Clulow, Simon; Bower, Deborah S.; Clulow, John] Univ Newcastle, Sch Environm & Life Sci, Callaghan, NSW 2308, Australia.
   [Hamer, Andrew J.] Univ Melbourne, Australian Res Ctr Urban Ecol, Sch Bot, Royal Bot Gardens Melbourne, Melbourne, Vic 3010, Australia.
   [Keely, Claire C.] Univ Melbourne, Sch Bot, Melbourne, Vic 3010, Australia.
   [Deboo, Matthew L.] S Australian Museum, Evolutionary Biol Unit, Adelaide, SA 5000, Australia.
   [O'Meara, Jen] Sydney Olymp Pk Author, Sydney, NSW 2127, Australia.
   [Lemckert, FranciS L.] Niche Environm & Heritage, Parramatta, NSW 2150, Australia.
RP Bower, DS (reprint author), Univ Newcastle, Sch Environm & Life Sci, Callaghan, NSW 2308, Australia.
EM Deb.Bower@newcastle.edu.au
FU ARC Linkage grant ((Industry partners: Australian Research Council,
   Sydney Olympic Park Authority, Strathfield council, South Australian
   Museum, NSW Roads and Traffic Authority, NSW Department of Environment
   and Climate Change) [LP0989459]; Baker Foundation; Port Waratah Coal
   Services
FX The workshop that resulted in the review was supported by ARC Linkage
   grant LP0989459 (Industry partners: Australian Research Council, Sydney
   Olympic Park Authority, Strathfield council, South Australian Museum,
   NSW Roads and Traffic Authority, NSW Department of Environment and
   Climate Change), the Baker Foundation, and Port Waratah Coal Services.
   Steve Donnellan, Graham Pyke, and Geoff Heard contributed to discussions
   that formed this manuscript.
NR 103
TC 0
Z9 0
PU HERPETOLOGICAL CONSERVATION & BIOLOGY
PI CORVALLIS
PA C/O R BRUCE BURY, USGS FOREST & RANGELAND, CORVALLIS, OR 00000 USA
SN 2151-0733
EI 1931-7603
J9 HERPETOL CONSERV BIO
JI Herpetol. Conserv. Biol.
PD DEC
PY 2013
VL 8
IS 3
BP 519
EP 538
PG 20
WC Zoology
SC Zoology
GA 294KD
UT WOS:000330043600003
ER

PT J
AU Salazar, JM
   Diwekar, U
   Constantinescu, E
   Zavala, VM
AF Salazar, Juan M.
   Diwekar, Urmila
   Constantinescu, Emil
   Zavala, Victor M.
TI Stochastic optimization approach to water management in
   cooling-constrained power plants
SO APPLIED ENERGY
LA English
DT Article
DE Stochastic optimization; Power plants; Weather forecasting; Uncertainty;
   Water constraints
ID UNIT COMMITMENT; UNCERTAINTY; GENERATION; FRAMEWORK
AB A stochastic optimization framework for water management in cooling-constrained power plants is proposed. The approach determines optimal set-points to maximize power output in the presence of uncertain weather conditions and water intake constraints. Weather uncertainty is quantified in the form of ensembles using the state-of-the-art numerical weather prediction model WRF. The framework enables the handling of first-principles black-box simulation models by using the reweighting scheme implemented in the BONUS solver. In addition, it enables the construction of empirical distributions from limited samples obtained from WRF. Using these computational capabilities, the effects of cooling constraints and weather conditions on generation capacity are investigated. In a pulverized coal power plant study it has been found that weather fluctuations make the maximum plant output vary in the range of 5-10% of the nominal capacity in intraday operations. In addition, it has been found that stochastic optimization can lead to daily capacity gains of as much as 245 MW h over current practice and enables more robust bidding procedures. It is demonstrated that reweighting schemes can enable real-time implementations. (C) 2013 Elsevier Ltd. All rights reserved.
C1 [Salazar, Juan M.; Diwekar, Urmila] Ctr Uncertain Syst Tools Optimizat & Management, Vishwamitra Res Inst, Argonne, IL 60439 USA.
   [Constantinescu, Emil; Zavala, Victor M.] Argonne Natl Lab, Div Math & Comp Sci, Argonne, IL 60439 USA.
RP Diwekar, U (reprint author), Ctr Uncertain Syst Tools Optimizat & Management, Vishwamitra Res Inst, Clarendon Hills, Argonne, IL 60439 USA.
EM urmila@vri-custom.org
FU U.S. Department of Energy [DE-AC02-06CH11357]
FX This work was supported by the U.S. Department of Energy, under Contract
   No. DE-AC02-06CH11357. The authors thank Argonne National Laboratory's
   Laboratory Computing Resource Center for use of the Fusion cluster.
NR 29
TC 0
Z9 0
PU ELSEVIER SCI LTD
PI OXFORD
PA THE BOULEVARD, LANGFORD LANE, KIDLINGTON, OXFORD OX5 1GB, OXON, ENGLAND
SN 0306-2619
EI 1872-9118
J9 APPL ENERG
JI Appl. Energy
PD DEC
PY 2013
VL 112
SI SI
BP 12
EP 22
DI 10.1016/j.apenergy.2013.05.077
PG 11
WC Energy & Fuels; Engineering, Chemical
SC Energy & Fuels; Engineering
GA 285FA
UT WOS:000329377800002
ER

PT J
AU Thomassin-Naggara, I
   Bazot, M
AF Thomassin-Naggara, I.
   Bazot, M.
TI MRI and CT-scan in presumed benign ovarian tumors
SO JOURNAL DE GYNECOLOGIE OBSTETRIQUE ET BIOLOGIE DE LA REPRODUCTION
LA French
DT Article
DE MRI; CT-scan; Ovarian mass; Pregnancy; Adolescence
ID APPARENT DIFFUSION-COEFFICIENTS; MATURE CYSTIC TERATOMAS; ADNEXAL
   MASSES; MAGNETIC-RESONANCE; HYPERREACTIO LUTEINALIS; MIMICKING
   MALIGNANCY; TRANSVAGINAL US; PREGNANCY; DIAGNOSIS; LESIONS
AB Radiological examinations are required for the assessment of complex or indeterminate ovarian masses, mainly using MRI and CT-scan. MRI provides better tissue characterization than Doppler ultrasound or CT-scan (LE2). Pelvic MRI is recommended in case of an indeterminate or complex ovarian ultrasonographic mass (grade B). The protocol of a pelvic MRI should include morphological T1 and T2 sequences (grade B). In case of solid portion, perfusion and diffusion sequences are recommended (grade C). In case of doubt about the diagnosis of ovarian origin, pelvic MRI is preferred over the CT-scan (grade C). MRI is the technique of choice for the difference between functional and organic ovarian lesion diagnosis (grade C). It can be useful in case of clinical diagnostic uncertainty between polycystic ovary syndrome and ovarian hyperstimulation and multilocular ovarian tumor syndrome (grade C). No MRI classification for ovarian masses is currently validated. The establishment of a presumption of risk of malignancy is required in a MRI report of adnexal mass with if possible a guidance on the histological diagnosis. In the absence of clinical or sonographic diagnosis, pelvic CT-scan is recommended in the context of acute painful pelvic mass in non-pregnant patients (grade C). It specifies the anomalies and allows the differential diagnosis with digestive and urinary diseases (LE4). Given the lack of data in the literature, the precautionary principle must be applied to the realization of a pelvic MRI in a pregnant patient. A risk-benefit balance should be evaluated case by case by the clinician and the radiologist and information should be given to the patient. In an emergency situation during pregnancy, pelvic MRI is an alternative to CT-scan for the exploration of acute pelvic pain in case of uncertain sonographic diagnosis (grade C). (C) 2013 Published by Elsevier Masson SAS.
C1 [Thomassin-Naggara, I.; Bazot, M.] Univ Paris 06, AP HP, Inst Univ Cancerol, Serv Imagerie Med, F-75020 Paris, France.
RP Thomassin-Naggara, I (reprint author), Univ Paris 06, AP HP, Inst Univ Cancerol, Serv Imagerie Med, 4 Rue Chine, F-75020 Paris, France.
EM isabelle.thomassin@tnn.aphp.fr
NR 39
TC 0
Z9 0
PU ELSEVIER MASSON
PI MILANO
PA VIA PALEOCAPA 7, 20121 MILANO, ITALY
SN 0368-2315
EI 1773-0430
J9 J GYNECOL OBST BIO R
JI J. Gynecol. Obstet. Biol. Reprod.
PD DEC
PY 2013
VL 42
IS 8
BP 744
EP 751
DI 10.1016/j.jgyn.2013.09.029
PG 8
WC Obstetrics & Gynecology
SC Obstetrics & Gynecology
GA 286PY
UT WOS:000329482400005
ER

PT J
AU Verrelst, J
   Rivera, JP
   Moreno, J
   Camps-Valls, G
AF Verrelst, Jochem
   Pablo Rivera, Juan
   Moreno, Jose
   Camps-Valls, Gustavo
TI Gaussian processes uncertainty estimates in experimental Sentinel-2 LAI
   and leaf chlorophyll content retrieval
SO ISPRS JOURNAL OF PHOTOGRAMMETRY AND REMOTE SENSING
LA English
DT Article
DE Uncertainty estimates; Gaussian processes regression; Biophysical
   parameters; Sentinel-2; Chlorophyll content; Leaf area index
ID CYCLOPES GLOBAL PRODUCTS; AREA INDEX; GREEN LAI; VEGETATION; VALIDATION;
   FAPAR; MODIS; PRINCIPLES; ALGORITHM; MACHINE
AB ESA's upcoming Sentinel-2 (S2) Multispectral Instrument (MSI) foresees to provide continuity to land monitoring services by relying on optical payload with visible, near infrared and shortwave infrared sensors with high spectral, spatial and temporal resolution. This unprecedented data availability leads to an urgent need for developing robust and accurate retrieval methods, which ideally should provide uncertainty intervals for the predictions. Statistical learning regression algorithms are powerful candidats for the estimation of biophysical parameters from satellite reflectance measurements because of their ability to perform adaptive, nonlinear data fitting. In this paper, we focus on a new emerging technique in the field of Bayesian nonparametric modeling. We exploit Gaussian process regression (GPR) for retrieval, which is an accurate method that also provides uncertainty intervals along with the mean estimates. This distinct feature is not shared by other machine learning approaches. In view of implementing the regressor into operational monitoring applications, here the portability of locally trained GPR models was evaluated. Experimental data came from the ESA-led field campaign SPARC (Barrax, Spain). For various simulated S2 configurations (S2-10m, S2-20m and S2-60m) two important biophysical parameters were estimated: leaf chlorophyll content (LCC) and leaf area index (LAI). Local evaluation of an extended training dataset with more variation over bare soil sites led to improved LCC and LAI mapping with reduced uncertainties. GPR reached the 10% precision required by end users, with for LCC a NRMSE of 3.5-9.2% (r(2): 0.95-0.99) and for LAI a NRMSE of 6.5-7.3% (r(2) : 0(.)95-0.96). The developed GPR models were subsequently applied to simulated Sentinel images over various sites. The associated uncertainty maps proved to be a good indicator for evaluating the robustness of the retrieval performance. The generally low uncertainty intervals over vegetated surfaces suggest that the locally trained GPR models are portable to other sites and conditions. (C) 2013 International Society for Photogrammetry and Remote Sensing, Inc. (ISPRS) Published by Elsevier B.V. All rights reserved.
C1 [Verrelst, Jochem; Pablo Rivera, Juan; Moreno, Jose; Camps-Valls, Gustavo] Univ Valencia, IPL, Valencia 46980, Spain.
RP Verrelst, J (reprint author), Univ Valencia, IPL, Parc Cientif, Valencia 46980, Spain.
EM jochem.verrelst@uv.es
FU Spanish Ministry for Science and Innovation [AYA2010-21432-C02-01,
   TIN2012-38102-C03-01]
FX This paper has been partially supported by the Spanish Ministry for
   Science and Innovation under Projects AYA2010-21432-C02-01 and
   TIN2012-38102-C03-01. Dr. Luis Guanter at the Free University of Berlin
   is thanked for providing the atmospherically-corrected CHRIS images. Two
   anonymous reviewers are thanked for providing comments that helped to
   improve the quality of the original manuscript.
NR 34
TC 1
Z9 1
PU ELSEVIER SCIENCE BV
PI AMSTERDAM
PA PO BOX 211, 1000 AE AMSTERDAM, NETHERLANDS
SN 0924-2716
EI 1872-8235
J9 ISPRS J PHOTOGRAMM
JI ISPRS-J. Photogramm. Remote Sens.
PD DEC
PY 2013
VL 86
BP 157
EP 167
DI 10.1016/j.isprsjprs.2013.09.012
PG 11
WC Geography, Physical; Geosciences, Multidisciplinary; Remote Sensing;
   Imaging Science & Photographic Technology
SC Physical Geography; Geology; Remote Sensing; Imaging Science &
   Photographic Technology
GA 285VC
UT WOS:000329422100014
ER

PT J
AU Told, D
   Jenko, F
   Gorler, T
   Casson, FJ
   Fable, E
AF Told, D.
   Jenko, F.
   Goerler, T.
   Casson, F. J.
   Fable, E.
CA ASDEX Upgrade Team
TI Characterizing turbulent transport in ASDEX Upgrade L-mode plasmas via
   nonlinear gyrokinetic simulations
SO PHYSICS OF PLASMAS
LA English
DT Article
ID DRIFT-WAVE; TOKAMAK; CODE; CONFINEMENT; GEOMETRY; SYSTEMS; FIELD
AB The nature and level of turbulent transport in the outer core of low-confinement (L-mode) discharges performed at the ASDEX Upgrade tokamak [Kallenbach et al., Nucl. Fusion 51, 094012 (2011)] are examined. Previously, it was found that for an L-mode discharge of the DIII-D tokamak [J. L. Luxon and L. G. Davis, Fusion Technol. 8, 441 (1985)] gyrokinetic simulations were unable to reproduce the experimental ion heat flux, underestimating it by almost an order of magnitude. In the present work, employing the GENE gyrokinetic turbulence code, an extensive nonlinear study is performed for L-mode discharges of ASDEX Upgrade in order to cross-check this observation. It is shown that no systematic underprediction can be found in these simulations-instead, discrepancies with respect to experimental transport levels are small enough to be resolved within the uncertainties of the experimental profiles. Moreover, it is shown that some turbulence properties resemble closely those of the underlying linear microinstabilities at least out to 90% of the minor radius, so that quasilinear transport models remain, in principle, applicable even for these parameters, provided that appropriate nonlinear saturation rules can be developed.
C1 [Told, D.; Jenko, F.; Goerler, T.; Casson, F. J.; Fable, E.; ASDEX Upgrade Team] EURATOM, Max Planck Inst Plasma Phys, D-85748 Garching, Germany.
RP Told, D (reprint author), EURATOM, Max Planck Inst Plasma Phys, Boltzmannstr 2, D-85748 Garching, Germany.
FU PRACE
FX The authors would like to thank K. Lackner, C. Holland, D. R. Mikkelsen,
   and C. Angioni for fruitful discussions. The computations for the
   present study were carried out in part on the Helios computer of the
   IFERC-CSC. Furthermore, we acknowledge PRACE for awarding us access to
   the SuperMUC computer based at the Leibniz-Rechenzentrum Garching, which
   was used for a substantial part of the computations.
NR 76
TC 1
Z9 1
PU AMER INST PHYSICS
PI MELVILLE
PA CIRCULATION & FULFILLMENT DIV, 2 HUNTINGTON QUADRANGLE, STE 1 N O 1,
   MELVILLE, NY 11747-4501 USA
SN 1070-664X
EI 1089-7674
J9 PHYS PLASMAS
JI Phys. Plasmas
PD DEC
PY 2013
VL 20
IS 12
AR 122312
DI 10.1063/1.4858899
PG 19
WC Physics, Fluids & Plasmas
SC Physics
GA 282MU
UT WOS:000329176800031
ER

PT J
AU Riemsma, R
   Al, M
   Ramos, IC
   Deshpande, SN
   Armstrong, N
   Lee, YC
   Ryder, S
   Noake, C
   Krol, M
   Oppe, M
   Kleijnen, J
   Severens, H
AF Riemsma, R.
   Al, M.
   Ramos, I. Corro
   Deshpande, S. N.
   Armstrong, N.
   Lee, Y-C
   Ryder, S.
   Noake, C.
   Krol, M.
   Oppe, M.
   Kleijnen, J.
   Severens, H.
TI SeHCAT [tauroselcholic (selenium-75) acid] for the investigation of bile
   acid malabsorption and measurement of bile acid pool loss: a systematic
   review and cost-effectiveness analysis
SO HEALTH TECHNOLOGY ASSESSMENT
LA English
DT Article
ID IRRITABLE-BOWEL-SYNDROME; FUNCTIONAL CHRONIC DIARRHEA; CHRONIC WATERY
   DIARRHEA; CROHNS-DISEASE; DIAGNOSTIC-ACCURACY; ABDOMINAL RETENTION;
   CLINICAL-FEATURES; NATURAL-HISTORY; (75)SEHCAT TEST; BODY RETENTION
AB Background: The principal diagnosis/indication for this assessment is chronic diarrhoea due to bile acid malabsorption (BAM). Diarrhoea can be defined as the abnormal passage of loose or liquid stools more than three times daily and/or a daily stool weight > 200 g per day and is considered to be chronic if it persists for more than 4 weeks. The cause of chronic diarrhoea in adults is often difficult to ascertain and patients may undergo several investigations without a definitive cause being identified. BAM is one of several causes of chronic diarrhoea and results from failure to absorb bile acids (which are required for the absorption of dietary fats and sterols in the intestine) in the distal ileum.
   Objective: For people with chronic diarrhoea with unknown cause and in people with Crohn's disease and chronic diarrhoea with unknown cause (i. e. before resection): (1) What are the effects of selenium-75homocholic acid taurine (SeHCAT) compared with no SeHCAT in terms of chronic diarrhoea, other health outcomes and costs? (2) What are the effects of bile acid sequestrants (BASs) compared with no BASs in people with a positive or negative SeHCAT test? (3) Does a positive or negative SeHCAT test predict improvement in terms of chronic diarrhoea, other health outcomes and costs?
   Data sources: A systematic review was conducted to summarise the evidence on the clinical effectiveness of SeHCAT for the assessment of BAM and the measurement of bile acid pool loss. Search strategies were based on target condition and intervention, as recommended in the Centre for Reviews and Dissemination (CRD) guidance for undertaking reviews in health care and the Cochrane Handbook for Diagnostic Test Accuracy Reviews. The following databases were searched up to April 2012: MEDLINE; MEDLINE In-Process & Other Non-Indexed Citations; EMBASE; the Cochrane Databases; Database of Abstracts of Reviews of Effects; Health Technology Assessment (HTA) Database; and Science Citation Index. Research registers and conference proceedings were also searched.
   Review methods: Systematic review methods followed the principles outlined in the CRD guidance for undertaking reviews in health care and the National Institute for Health and Care Excellence (NICE) Diagnostic Assessment Programme interim methods statement. In the health economic analysis, the cost-effectiveness of SeHCAT for the assessment of BAM, in patients with chronic diarrhoea, was estimated in two different populations. The first is the population of patients with chronic diarrhoea with unknown cause and symptoms suggestive of diarrhoea-predominant irritable bowel syndrome (IBS-D) and the second population concerns patients with Crohn's disease without ileal resection with chronic diarrhoea. For each population, three models were combined: (1) a short-term decision tree that models the diagnostic pathway and initial response to treatment (first 6 months); (2) a long-term Markov model that estimates the lifetime costs and effects for patients initially receiving BAS; and (3) a long-term Markov model that estimates the lifetime costs and effects for patients initially receiving regular treatment (IBS-D treatment in the first population and Crohn's treatment in the second population). Incremental cost-effectiveness ratios were estimated as additional cost per additional responder in the short term (first 6 months) and per additional quality-adjusted life-year (QALY) in the long term (lifetime).
   Results: We found three studies assessing the relationship between the SeHCAT test and response to treatment with cholestyramine. However, the studies had small numbers of patients with unknown cause chronic diarrhoea, and they used different cut-offs to define BAM. For the short term (first 6 months), when trial of treatment is not considered as a comparator, the optimal choice depends on the willingness to pay for an additional responder. For lower values (between  pound 1500 and  pound 4600) the choice will be no SeHCAT in all scenarios; for higher values either SeHCAT 10% or SeHCAT 15% becomes cost-effective. For the lifetime perspective, the various scenarios showed widely differing results: in the threshold range of  pound 20,000-30,000 per QALY gained we found as optimal choice either no SeHCAT, SeHCAT 5% (only IBS-D) or SeHCAT 15%. When trial of treatment is considered a comparator, the analysis showed that for the short term, trial of treatment is the optimal choice across a range of scenarios. For the lifetime perspective with trial of treatment, again the various scenarios show widely differing results. Depending on the scenario, in the threshold range of  pound 20,000-30,000 per QALY gained, we found as optimal choice either trial of treatment, no SeHCAT or SeHCAT 15%.
   Conclusions: In conclusion, the various analyses show that for both populations considerable decision uncertainty exists and that no firm conclusions can be formulated about which strategy is optimal. Standardisation of the definition of a positive SeHCAT test should be the first step in assessing the usefulness of this test. As there is no reference standard for the diagnosis of BAM and SeHCAT testing provides a continuous measure of metabolic function, diagnostic test accuracy (DTA) studies are not the most appropriate study design. However, in studies where all patients are tested with SeHCAT and all patients are treated with BASs, response to treatment can provide a surrogate reference standard; further DTA studies of this type may provide information on the ability of SeHCAT to predict response to BASs. A potentially more informative option would be multivariate regression modelling of treatment response (dependent variable), with SeHCAT result and other candidate clinical predictors as covariates. Such a study design could also inform the definition of a positive SeHCAT result.
C1 [Riemsma, R.; Deshpande, S. N.; Armstrong, N.; Lee, Y-C; Ryder, S.; Noake, C.; Kleijnen, J.] Kleijnen Systemat Reviews Ltd, York, N Yorkshire, England.
   [Al, M.; Ramos, I. Corro; Krol, M.; Oppe, M.; Severens, H.] Erasmus Univ, Rotterdam, Netherlands.
   [Kleijnen, J.] Maastricht Univ, Maastricht, Netherlands.
RP Riemsma, R (reprint author), Kleijnen Systemat Reviews Ltd, York, N Yorkshire, England.
RI Al, Maiwenn/E-3272-2014
OI Al, Maiwenn/0000-0001-9763-0436
FU The National Institute for Health Research Health Technology Assessment
   programme
FX The National Institute for Health Research Health Technology Assessment
   programme.
NR 90
TC 0
Z9 0
PU NIHR JOURNALS LIBRARY
PI SOUTHAMPTON
PA UNIV SOUTHAMPTON, EVALUATION, TRIALS & STUDIES COORDINATING CENTRE,
   ALPHA HOUSE, ENTERPRISE RD, SOUTHAMPTON, SO16 7NS, ENGLAND
SN 1366-5278
EI 2046-4924
J9 HEALTH TECHNOL ASSES
JI Health Technol. Assess.
PD DEC
PY 2013
VL 17
IS 61
BP 1
EP +
DI 10.3310/hta17610
PG 226
WC Health Care Sciences & Services
SC Health Care Sciences & Services
GA 275TO
UT WOS:000328700700001
ER

PT J
AU Hug, S
   Raue, A
   Hasenauer, J
   Bachmann, J
   Klingmuller, U
   Timmer, J
   Theis, FJ
AF Hug, S.
   Raue, A.
   Hasenauer, J.
   Bachmann, J.
   Klingmueller, U.
   Timmer, J.
   Theis, F. J.
TI High-dimensional Bayesian parameter estimation: Case study for a model
   of JAK2/STAT5 signaling
SO MATHEMATICAL BIOSCIENCES
LA English
DT Article
DE Parameter estimation; Bayesian inference; Profile likelihood; Cellular
   signal transduction pathways; Ordinary differential equation models
ID CHAIN MONTE-CARLO; THERMODYNAMIC INTEGRATION; METROPOLIS ALGORITHM;
   LIKELIHOOD
AB In this work we present results of a detailed Bayesian parameter estimation for an analysis of ordinary differential equation models. These depend on many unknown parameters that have to be inferred from experimental data. The statistical inference in a high-dimensional parameter space is however conceptually and computationally challenging. To ensure rigorous assessment of model and prediction uncertainties we take advantage of both a profile posterior approach and Markov chain Monte Carlo sampling.
   We analyzed a dynamical model of the JAK2/STAT5 signal transduction pathway that contains more than one hundred parameters. Using the profile posterior we found that the corresponding posterior distribution is bimodal. To guarantee efficient mixing in the presence of multimodal posterior distributions we applied a multi-chain sampling approach. The Bayesian parameter estimation enables the assessment of prediction uncertainties and the design of additional experiments that enhance the explanatory power of the model.
   This study represents a proof of principle that detailed statistical analysis for quantitative dynamical modeling used in systems biology is feasible also in high-dimensional parameter spaces. (C) 2013 Elsevier Inc. All rights reserved.
C1 [Hug, S.; Raue, A.; Hasenauer, J.; Theis, F. J.] Helmholtz Zentrum Munchen, Inst Bioinformat & Syst Biol, Munich, Germany.
   [Hug, S.; Theis, F. J.] Tech Univ Munich, Dept Math, D-80290 Munich, Germany.
   [Raue, A.; Timmer, J.] Univ Freiburg, Inst Phys, Freiburg, Germany.
   [Bachmann, J.; Klingmueller, U.] German Canc Res Ctr, DKFZ ZMBH Alliance, Heidelberg, Germany.
   [Timmer, J.] BIOSS Ctr Biol Signalling Studies, Freiburg, Germany.
   [Timmer, J.] Freiburg Inst Adv Studies FRIAS, Freiburg, Germany.
   [Timmer, J.] Linkoping Univ, Dept Clin & Expt Med, S-58183 Linkoping, Sweden.
RP Raue, A (reprint author), Helmholtz Zentrum Munchen, Inst Bioinformat & Syst Biol, Munich, Germany.
EM andreas.raue@fdm.uni-freiburg.de; fabian.theis@helmholtz-muenchen.de
FU German Federal Ministry of Education and Research (BMBF) [Virtual Liver]
   [0315766]; German Federal Ministry of Education and Research (BMBF)
   [LungSys II] [0316042G]; German Federal Ministry of Education and
   Research (BMBF) [SysMBO] [0315494A]; Initiative and Networking Fund of
   the Helmholtz Association within the Helmholtz Alliance on Systems
   Biology [SBCancer DKFZ I.2, V.2]; Initiative and Networking Fund of the
   Helmholtz Association within the Helmholtz Alliance on Systems Biology
   (CoReNe HMGU); Excellence Initiative of the German Federal and State
   Governments [EXC 294]; European Union within the ERC
FX This work was supported by the German Federal Ministry of Education and
   Research (BMBF) [Virtual Liver (Grant No. 0315766), LungSys II (Grant
   No. 0316042G), SysMBO (Grant No. 0315494A)], the Initiative and
   Networking Fund of the Helmholtz Association within the Helmholtz
   Alliance on Systems Biology (SBCancer DKFZ I.2, V.2 and CoReNe HMGU),
   the Excellence Initiative of the German Federal and State Governments
   (EXC 294) and the European Union within the ERC grant "LatentCauses".
NR 51
TC 3
Z9 3
PU ELSEVIER SCIENCE INC
PI NEW YORK
PA 360 PARK AVE SOUTH, NEW YORK, NY 10010-1710 USA
SN 0025-5564
EI 1879-3134
J9 MATH BIOSCI
JI Math. Biosci.
PD DEC
PY 2013
VL 246
IS 2
BP 293
EP 304
DI 10.1016/j.mbs.2013.04.002
PG 12
WC Biology; Mathematical & Computational Biology
SC Life Sciences & Biomedicine - Other Topics; Mathematical & Computational
   Biology
GA 278FR
UT WOS:000328875100008
ER

PT J
AU Cooperstock, FI
   Dupre, MJ
AF Cooperstock, F. I.
   Dupre, M. J.
TI Covariant energy-momentum and an uncertainty principle for general
   relativity
SO ANNALS OF PHYSICS
LA English
DT Article
DE Gravitation-relativity-covariant energy momentum localization;
   Uncertainty principle
ID GRAVITATIONAL-WAVES; BONDI MASS; PROOF; RADIATION; THEOREM; DUST
AB We introduce a naturally-defined totally invariant spacetime energy expression for general relativity incorporating the contribution from gravity. The extension links seamlessly to the action integral for the gravitational field. The demand that the general expression for arbitrary systems reduces to the Tolman integral in the case of stationary bounded distributions, leads to the matter-localized Ricci integral for energy-momentum in support of the energy localization hypothesis. The role of the observer is addressed and as an extension of the special relativistic case, the field of observers comoving with the matter is seen to compute the intrinsic global energy of a system. The new localized energy supports the Bonnor claim that the Szekeres collapsing dust solutions are energy-conserving. It is suggested that in the extreme of strong gravity, the Heisenberg Uncertainty Principle be generalized in terms of spacetime energy-momentum. (C) 2013 Elsevier Inc. All rights reserved.
C1 [Cooperstock, F. I.] Univ Victoria, Dept Phys & Astron, Victoria, BC V8W 3P6, Canada.
   [Dupre, M. J.] Tulane Univ, Dept Math, New Orleans, LA 70118 USA.
RP Cooperstock, FI (reprint author), Univ Victoria, Dept Phys & Astron, POB 3055, Victoria, BC V8W 3P6, Canada.
EM cooperst@uvic.ca; mdupre@tulane.edu
NR 24
TC 3
Z9 3
PU ACADEMIC PRESS INC ELSEVIER SCIENCE
PI SAN DIEGO
PA 525 B ST, STE 1900, SAN DIEGO, CA 92101-4495 USA
SN 0003-4916
EI 1096-035X
J9 ANN PHYS-NEW YORK
JI Ann. Phys.
PD DEC
PY 2013
VL 339
BP 531
EP 541
DI 10.1016/j.aop.2013.08.009
PG 11
WC Physics, Multidisciplinary
SC Physics
GA 273EV
UT WOS:000328518700027
ER

PT J
AU Qian, T
   Zhang, LM
AF Qian Tao
   Zhang Li-ming
TI Mathematical theory of signal analysis vs. complex analysis method of
   harmonic analysis
SO APPLIED MATHEMATICS-A JOURNAL OF CHINESE UNIVERSITIES SERIES B
LA English
DT Article
DE Mobius transform; Blaschke form; mono-component; Hardy space; adaptive
   Fourier decomposition; rational approximation; rational orthogonal
   system; time-frequency distribution; digital signal processing;
   uncertainty principle; higher dimensional signal analysis in several
   complex variables and the Clifford algebra setting
ID ADAPTIVE FOURIER DECOMPOSITION; GRADIENT ALGORITHM; MONO-COMPONENTS;
   APPROXIMATION; PHASE
AB We present recent work of harmonic and signal analysis based on the complex Hardy space approach.
C1 [Qian Tao] Univ Macau, Dept Math, Taipa, Peoples R China.
   [Zhang Li-ming] Univ Macau, Dept Comp & Informat Sci, Taipa, Peoples R China.
RP Qian, T (reprint author), Univ Macau, Dept Math, Taipa, Peoples R China.
EM fsttq@umac.mo; lmzhang@umac.mo
FU University of Macau [MYRG115(Y1-L4)-FST13-QT]; Macao Science and
   Technology Fund [FDCT/098/2012/A3]
FX The work was partially supported by Research Grant of University of
   Macau MYRG115(Y1-L4)-FST13-QT, Macao Science and Technology Fund
   FDCT/098/2012/A3.
NR 55
TC 0
Z9 0
PU SPRINGER
PI NEW YORK
PA 233 SPRING ST, NEW YORK, NY 10013 USA
SN 1005-1031
EI 1993-0445
J9 APPL MATH SER B
JI Appl. Math.-J. Chin. Univ. Ser. B
PD DEC
PY 2013
VL 28
IS 4
BP 505
EP 530
DI 10.1007/s11766-013-3225-4
PG 26
WC Mathematics, Applied
SC Mathematics
GA 270VP
UT WOS:000328347600010
ER

PT J
AU Aldred, J
AF Aldred, Jonathan
TI Justifying precautionary policies: Incommensurability and uncertainty
SO ECOLOGICAL ECONOMICS
LA English
DT Article
DE Precautionary principle; Incommensurability; Keynesian uncertainty;
   Decision theory; Rawls
ID MAXMIN EXPECTED UTILITY; SAFE MINIMUM STANDARD; CLIMATE-CHANGE;
   DECISION-MAKING; AMBIGUITY-AVERSION; PRINCIPLE; ECONOMICS; WEIGHT;
   CHOICE; STERN
AB When decisions are taken in conditions of Keynesian or Knightian uncertainty, and when there is a threat of serious or irreversible environmental damage, the Precautionary Principle is often recommended to guide decision-making. However, the Precautionary Principle has been widely criticised. In response to these criticisms, a qualitative version of the Precautionary Principle is developed which draws its normative content from a blend of formal decision theory and political philosophy. It is argued that precautionary action can be justified by some flexible combination of uncertainty and incommensurability. The 'greater' the uncertainty, the 'less' incommensurability is required to justify precautionary action, and vice versa. Throughout the paper, the arguments are explored using the example of climate change decision problems. (C) 2013 Elsevier B.V. All rights reserved.
C1 Univ Cambridge, Emmanuel Coll, Cambridge CB2 3AP, England.
RP Aldred, J (reprint author), Univ Cambridge, Emmanuel Coll, St Andrews St, Cambridge CB2 3AP, England.
EM jsa1001@cam.ac.uk
NR 80
TC 0
Z9 0
PU ELSEVIER SCIENCE BV
PI AMSTERDAM
PA PO BOX 211, 1000 AE AMSTERDAM, NETHERLANDS
SN 0921-8009
EI 1873-6106
J9 ECOL ECON
JI Ecol. Econ.
PD DEC
PY 2013
VL 96
BP 132
EP 140
DI 10.1016/j.ecolecon.2013.10.006
PG 9
WC Ecology; Economics; Environmental Sciences; Environmental Studies
SC Environmental Sciences & Ecology; Business & Economics
GA 275XL
UT WOS:000328712600013
ER

PT J
AU Moradi, H
   Vossoughi, G
   Nejad, FB
   Ahmadian, MT
AF Moradi, Hamed
   Vossoughi, Gholamreza
   Nejad, Firooz Bakhtiari
   Ahmadian, Mohammad T.
TI Design and Development of a mu-Synthesis Controller for a Flexible
   Robotic Manipulator, Modelled as a Rotating Euler-Bernoulli Beam
SO INTERNATIONAL JOURNAL OF ACOUSTICS AND VIBRATION
LA English
DT Article
ID OPEN-LOOP CONTROL; ADAPTIVE-CONTROL; VIBRATION CONTROL; ROBUST-CONTROL;
   POINT CONTROL; SIMULATION; DYNAMICS; PERTURBATION; FORMULATION;
   PRINCIPLE
AB In this paper, a robust control strategy for a robotic manipulator, modelled as a cantilever rotating Euler-Bernoulli beam, is developed. Imprecision in the payload mass, unknown properties of the manipulator link, and torque disturbance are included as the sources of uncertainty. The objective is to achieve a desired angular rotation while the vibration of the manipulator tip is suppressed and the control system remains in a stable region. The control input of the system is an external driving torque. For formulation of the continuous system, the mode summation technique is used and equations of motion are described in the Laplace domain. Then, unstructured uncertainties are included in the form of multiplicative input uncertainty. The mu-synthesis control approach is used and an H-infinity optimal robust controller is developed based on the DK-iteration algorithm. Results show that the designed controller guarantees the robust stability and performance of the perturbed system against existing uncertainties. Consequently, stability of the closed-loop system, disturbance rejection, and trajectory tracking performance are achieved.
C1 [Moradi, Hamed; Vossoughi, Gholamreza; Nejad, Firooz Bakhtiari; Ahmadian, Mohammad T.] Sharif & Amirkabir Univ Technol, Dept Mech Engn, Tehran, Iran.
RP Moradi, H (reprint author), Sharif & Amirkabir Univ Technol, Dept Mech Engn, Azadi St,POB 11155-9567, Tehran, Iran.
NR 40
TC 0
Z9 0
PU INT INST ACOUSTICS & VIBRATION
PI AUBURN
PA AUBURN UNIV, MECHANICAL ENGINEERING DEPT, 270 ROSS HALL, AUBURN, AL
   36849 USA
SN 1027-5851
J9 INT J ACOUST VIB
JI Int. J. Acoust. Vib.
PD DEC
PY 2013
VL 18
IS 4
BP 173
EP 182
PG 10
WC Acoustics; Engineering, Mechanical; Mechanics
SC Acoustics; Engineering; Mechanics
GA 273II
UT WOS:000328528100006
ER

PT J
AU Nocetti, DC
AF Nocetti, Diego C.
TI The LeChatelier principle for changes in risk
SO JOURNAL OF MATHEMATICAL ECONOMICS
LA English
DT Article
DE LeChatelier principle; Risk changes; Multivariate control
ID COMPARATIVE STATICS; INCREASING RISK; DEMAND; FLEXIBILITY; ASSETS;
   PREFERENCES; UNCERTAINTY; ECONOMICS
AB In this paper, we analyze the comparative statics of changes in risk in the context of problems with multiple decision variables. We demonstrate, in particular, that the Samuelson-LeChatelier principle extends naturally to the comparative statics of changes in risk: in the presence of positive feedbacks between the decision variables, the unrestricted response to an increase in risk is in the same direction and stronger in magnitude than the restricted response (i.e. the choice when other decision variables are fixed). We define the concepts of Nth-degree risk complements and Nth-degree risk substitutes and we show that it is in any one of these two cases (and only in these cases) that we will observe positive feedbacks between the decision variables. We also analyze the extent to which the same principle can be applied to strategic settings under uncertainty. (C) 2013 Elsevier B.V. All rights reserved.
C1 Clarkson Univ, Sch Business, Potsdam, NY 13699 USA.
RP Nocetti, DC (reprint author), Clarkson Univ, Sch Business, POB 5790, Potsdam, NY 13699 USA.
EM dnocetti@clarkson.edu
NR 32
TC 0
Z9 0
PU ELSEVIER SCIENCE SA
PI LAUSANNE
PA PO BOX 564, 1001 LAUSANNE, SWITZERLAND
SN 0304-4068
J9 J MATH ECON
JI J. Math. Econ.
PD DEC
PY 2013
VL 49
IS 6
BP 460
EP 466
DI 10.1016/j.jmateco.2013.05.006
PG 7
WC Economics; Mathematics, Interdisciplinary Applications; Social Sciences,
   Mathematical Methods
SC Business & Economics; Mathematics; Mathematical Methods In Social
   Sciences
GA 272AL
UT WOS:000328432600005
ER

PT J
AU Surdu, MN
   Lameko, AL
   Semenycheva, LN
   Abrosimov, EA
   Mamonov, AA
AF Surdu, M. N.
   Lameko, A. L.
   Semenycheva, L. N.
   Abrosimov, E. A.
   Mamonov, A. A.
TI AUTOMATIC WIDE-RANGE TRANSFORMER BRIDGE FOR MEASUREMENT OF CAPACITANCE
   AND LOSS-ANGLE TANGENT
SO MEASUREMENT TECHNIQUES
LA English
DT Article
DE measurement; uncertainty; transformer bridge; correction; capacitance;
   loss-angle tangent
AB A high-precision transformer bridge for the measurement of capacitance and loss-angle tangent over wide dynamic and frequency ranges is described. The bridge construction is based on the principle of variational calibration, which enables us to exclude the effect of the error sources on the measurement results. The principal measurement error of the capacitance does not exceed 10(-6).
C1 [Surdu, M. N.; Lameko, A. L.] All Ukraine State Sci & Prod Ctr Standardizat Met, Kiev, Ukraine.
   [Semenycheva, L. N.] Natl Acad Sci Ukraine, Inst Electrodynam, Kiev, Ukraine.
   [Abrosimov, E. A.; Mamonov, A. A.] Siberian Res Inst Metrol, Novosibirsk Sniim, Russia.
RP Surdu, MN (reprint author), All Ukraine State Sci & Prod Ctr Standardizat Met, Kiev, Ukraine.
EM michaelsurdu1941@gmail.com; abrosimov@sniim.sibiria.net
NR 10
TC 0
Z9 0
PU SPRINGER
PI NEW YORK
PA 233 SPRING ST, NEW YORK, NY 10013 USA
SN 0543-1972
EI 1573-8906
J9 MEAS TECH+
JI Meas. Tech.
PD DEC
PY 2013
VL 56
IS 9
BP 1054
EP 1060
PG 7
WC Engineering, Multidisciplinary; Instruments & Instrumentation
SC Engineering; Instruments & Instrumentation
GA 272IP
UT WOS:000328454000019
ER

PT J
AU Grandpierre, A
AF Grandpierre, Attila
TI The Origin of Cellular Life and Biosemiotics
SO BIOSEMIOTICS
LA English
DT Article
DE Molecular functions; Cellular functions; Systems biology; Physical
   symbols; Biological symbols; Quantum vacuum; Emergence; Supervenience;
   Mind
ID DNA-DEGRADATION; SYMBOLS; BIOLOGY
AB Recent successes of systems biology clarified that biological functionality is multilevel. We point out that this fact makes it necessary to revise popular views about macromolecular functions and distinguish between local, physico-chemical and global, biological functions. Our analysis shows that physico-chemical functions are merely tools of biological functionality. This result sheds new light on the origin of cellular life, indicating that in evolutionary history, assignment of biological functions to cellular ingredients plays a crucial role. In this wider picture, even if aggregation of chance mutations of replicator molecules and spontaneously self-assembled proteins led to the formation of a system identical with a living cell in all physical respects but devoid of biological functions, it would remain an inanimate physical system, a pseudo-cell or a zombie-cell but not a viable cell. In the origin of life scenarios, a fundamental circularity arises, since if cells are the minimal units of life, it is apparent that assignments of cellular functions require the presence of cells and vice versa. Resolution of this dilemma requires distinguishing between physico-chemical and biological symbols as well as between physico-chemical and biological information. Our analysis of the concepts of symbol, rule and code suggests that they all rely implicitly on biological laws or principles. We show that the problem is how to establish physico-chemically arbitrary rules assigning biological functions without the presence of living organisms. We propose a solution to that problem with the help of a generalized action principle and biological harnessing of quantum uncertainties. By our proposal, biology is an autonomous science having its own fundamental principle. The biological principle ought not to be regarded as an emergent phenomenon. It can guide chemical evolution towards the biological one, progressively assigning greater complexity and functionality to macromolecules and systems of macromolecules at all levels of organization. This solution explains some perplexing facts and posits a new context for thinking about the problems of the origin of life and mind.
C1 Hungarian Acad Sci, Konkoly Observ, H-1525 Budapest, Hungary.
RP Grandpierre, A (reprint author), Hungarian Acad Sci, Konkoly Observ, POB 67, H-1525 Budapest, Hungary.
EM grandp@iif.hu
NR 52
TC 0
Z9 0
PU SPRINGER
PI DORDRECHT
PA VAN GODEWIJCKSTRAAT 30, 3311 GZ DORDRECHT, NETHERLANDS
SN 1875-1342
EI 1875-1350
J9 BIOSEMIOTICS-NETH
JI Biosemiotics
PD DEC
PY 2013
VL 6
IS 3
BP 421
EP 435
DI 10.1007/s12304-013-9173-9
PG 15
WC Humanities, Multidisciplinary; History & Philosophy Of Science
SC Arts & Humanities - Other Topics; History & Philosophy of Science
GA 270QH
UT WOS:000328333000011
ER

PT J
AU Banks, G
AF Banks, Glenn
TI Little by little, inch by inch: Project expansion assessments in the
   Papua New Guinea mining industry
SO RESOURCES POLICY
LA English
DT Article
DE Social impact assessment; Cumulative impacts; Project expansion; Mining;
   Papua New Guinea
ID PIT MINE DESIGN; SOCIAL-DEVELOPMENT; IMPACT ASSESSMENT; UNCERTAINTY;
   SECTOR; LIHIR; SIA
AB Social impact assessment (SIA) has traditionally been practiced as an ex-ante predictive tool in the context of regulatory approval by government agencies. This model of SIA developed by Burdge and others is based on 'greenfields' development, of a new project going in to areas where there are no, or relatively few, similar types of development. The International Principles of SIA signalled a conceptual shift in the practice of SIA where greater emphasis is placed on the assessment and management of social issues across the life-cycle of developments. In addition forms of cumulative impact assessment have been developed for contexts where more than one project is likely to impact on populations or communities. With these changes to the traditional models of impact assessment there is a need to clarify how and when dedicated phases of 'assessment' might be undertaken over the life-cycle of a development. In the context of the mining industry, SIAs are increasingly required by governments for incremental increases in the size or impact of these operations. This paper reviews the development and application of Project Expansion Assessments (PEAs) for two large-scale mining operations in Papua New Guinea. It argues that a different set of assumptions need to underlie the model of IA for such assessments, with more emphasis on trajectories rather than baselines, a critical evaluation and attribution of effects, and the incorporation of adaptive management tools into the process. (C) 2013 Elsevier Ltd. All rights reserved.
C1 Massey Univ, Sch People Environm & Planning, Palmerston North, New Zealand.
RP Banks, G (reprint author), Massey Univ, Sch People Environm & Planning, Palmerston North, New Zealand.
EM G.A.Banks@massey.ac.nz
NR 57
TC 0
Z9 0
PU ELSEVIER SCI LTD
PI OXFORD
PA THE BOULEVARD, LANGFORD LANE, KIDLINGTON, OXFORD OX5 1GB, OXON, ENGLAND
SN 0301-4207
EI 1873-7641
J9 RESOUR POLICY
JI Resour. Policy
PD DEC
PY 2013
VL 38
IS 4
SI SI
BP 688
EP 695
DI 10.1016/j.resourpol.2013.03.003
PG 8
WC Environmental Studies
SC Environmental Sciences & Ecology
GA 269HW
UT WOS:000328233400031
ER

PT J
AU Su, HZ
   Qin, P
   Qin, ZH
AF Su, Huaizhi
   Qin, Peng
   Qin, Zhihai
TI A Method for Evaluating Sea Dike Safety
SO WATER RESOURCES MANAGEMENT
LA English
DT Article
DE Sea dike; Safety evaluation; Analytic Hierarchy Process; Set Pair
   Analysis model
ID PAIR ANALYSIS; WATER-RESOURCES; MODEL; RELIABILITY; ENTROPY
AB To implement the maintenance and management of the sea dike engineering, the qualitative factors and quantitative factors need to be combined to evaluate the sea dike safety. Firstly, the evaluation index system and evaluation grading criterions of sea dike safety are established. Secondly, a new weight structure of evaluation indexes is proposed to combine the subjective weight and objective weight. Fuzzy Analytic Hierarchy Process method is used to determine the subjective weight and implement the qualitative analysis for sea dike safety. Projection Pursuit algorithm is introduced to calculate the objective weight and implement the quantitative analysis for sea dike safety. Based on the minimum relative information entropy principle, above two weights are combined. Thirdly, an evaluation model of sea dike safety is built with the improved Set Pair Analysis method. Finally, the proposed analysis method is used to assess one sea dike safety in China. It is shown that the combined weight can describe both the subjective information of expert experience and objective variation information of samples values, the uncertainty of information can be handled by the improved Set Pair Analysis method. The evaluation model has the clear physical concepts and intuitive modeling process. The calculation result is reasonable. The proposed method can be applied to sea dike safety evaluation and other complex systems evaluation as well.
C1 [Su, Huaizhi; Qin, Peng] Hohai Univ, State Key Lab Hydrol Water Resources & Hydraul En, Nanjing 210098, Jiangsu, Peoples R China.
   [Su, Huaizhi] Hohai Univ, Coll Water Conservancy & Hydropower Engn, Nanjing 210098, Jiangsu, Peoples R China.
   [Qin, Peng; Qin, Zhihai] Zhejiang Water Conservancy & Hydropower Coll, Dept Hydraul Engn, Hangzhou 310018, Zhejiang, Peoples R China.
RP Su, HZ (reprint author), Hohai Univ, State Key Lab Hydrol Water Resources & Hydraul En, Nanjing 210098, Jiangsu, Peoples R China.
EM su_huaizhi@hhu.edu.cn
FU Jiangsu Natural Science Foundation [SN: BK2012036]; National Natural
   Science Foundation of China [SN: 51179066, 51139001]; Non-profit
   Industry Financial Program of MWR [SN: 201301061, 201201038]; Program
   for New Century Excellent Talents in University [SN: NCET-10-0359];
   research fund of Education Bureau of Zhejiang [Y201223037]; Fundamental
   Research Funds for the Central Universities [2012B06614]; Jiangsu
   Province "333 High-Level Personnel Training Project" [BRA2011179];
   Priority Academic Program Development of Jiangsu Higher Education
   Institutions (PAPD) [SN: YS11001]
FX This research has been partially supported by Jiangsu Natural Science
   Foundation (SN: BK2012036), National Natural Science Foundation of China
   (SN: 51179066, 51139001), Non-profit Industry Financial Program of MWR
   (SN: 201301061, 201201038), the Program for New Century Excellent
   Talents in University (SN: NCET-10-0359), the research fund of Education
   Bureau of Zhejiang (No. Y201223037), the Fundamental Research Funds for
   the Central Universities (Grant No. 2012B06614), Jiangsu Province "333
   High-Level Personnel Training Project" (Grant No. BRA2011179) and the
   Priority Academic Program Development of Jiangsu Higher Education
   Institutions (PAPD) (SN: YS11001). The authors thank the reviewers for
   useful comments and suggestions that helped to improve the paper.
NR 33
TC 0
Z9 0
PU SPRINGER
PI DORDRECHT
PA VAN GODEWIJCKSTRAAT 30, 3311 GZ DORDRECHT, NETHERLANDS
SN 0920-4741
EI 1573-1650
J9 WATER RESOUR MANAG
JI Water Resour. Manag.
PD DEC
PY 2013
VL 27
IS 15
BP 5157
EP 5170
DI 10.1007/s11269-013-0459-0
PG 14
WC Engineering, Civil; Water Resources
SC Engineering; Water Resources
GA 270SF
UT WOS:000328338300010
ER

PT J
AU Pollack, P
   Sanna, C
AF Pollack, Paul
   Sanna, Carlo
TI UNCERTAINTY PRINCIPLES CONNECTED WITH THE MOBIUS INVERSION FORMULA
SO BULLETIN OF THE AUSTRALIAN MATHEMATICAL SOCIETY
LA English
DT Article
DE Mobius inversion; Mobius transform; uncertainty principle; sets of
   multiples
ID NUMBER-THEORY; INEQUALITY
AB Two arithmetic functions f and g form a Mobius pair if f (n) = Sigma(d vertical bar n)g(d) for all natural numbers n. In that case, g can be expressed in terms of f by the familiar Mobius inversion formula of elementary number theory. In a previous paper, the first-named author showed that if the members f and g of a Mobius pair are both finitely supported, then both functions vanish identically. Here we prove two significantly stronger versions of this uncertainty principle. A corollary is that in a nonzero Mobius pair, one cannot have both Sigma(f(n)not equal 0)1/n < infinity and Sigma(g(n)not equal 0)1/n < infinity.
C1 [Pollack, Paul] Univ Georgia, Dept Math, Athens, GA 30602 USA.
   [Sanna, Carlo] Univ Turin, Dept Math, Turin, Italy.
RP Pollack, P (reprint author), Univ Georgia, Dept Math, Athens, GA 30602 USA.
EM pollack@uga.edu; carlo.sanna.dev@gmail.com
NR 12
TC 0
Z9 0
PU CAMBRIDGE UNIV PRESS
PI CAMBRIDGE
PA EDINBURGH BLDG, SHAFTESBURY RD, CB2 8RU CAMBRIDGE, ENGLAND
SN 0004-9727
EI 1755-1633
J9 B AUST MATH SOC
JI Bull. Aust. Math. Soc.
PD DEC
PY 2013
VL 88
IS 3
BP 460
EP 472
DI 10.1017/S0004972712001128
PG 13
WC Mathematics
SC Mathematics
GA 268XD
UT WOS:000328203100013
ER

PT J
AU Boughton, DA
   Pike, AS
AF Boughton, David A.
   Pike, Andrew S.
TI Floodplain Rehabilitation as a Hedge against Hydroclimatic Uncertainty
   in a Migration Corridor of Threatened Steelhead
SO CONSERVATION BIOLOGY
LA English
DT Article
DE anadromy; ecosystem restoration; Endangered Species Act; recovery;
   salmonid
ID CLIMATE-CHANGE; PACIFIC SALMON; SWIMMING PERFORMANCE; ECOSYSTEM
   SERVICES; ATLANTIC SALMON; SOCKEYE-SALMON; MANAGEMENT; CALIFORNIA;
   RIVER; FISH
AB A strategy for recovering endangered species during climate change is to restore ecosystem processes that moderate effects of climate shifts. In mid-latitudes, storm patterns may shift their intensity, duration, and frequency. These shifts threaten flooding in human communities and reduce migration windows (conditions suitable for migration after a storm) for fish. Rehabilitation of historic floodplains can in principle reduce these threats via transient storage of storm water, but no one has quantified the benefit of floodplain rehabilitation for migrating fish, a widespread biota with conservation and economic value. We used simple models to quantify migration opportunity for a threatened migratory fish, steelhead (Oncorhynchus mykiss), in an episodic rain-fed river system, the Pajaro River in central California. We combined flow models, bioenergetic models, and existing climate projections to estimate the sensitivity of migration windows to altered storm patterns under alternate scenarios of floodplain rehabilitation. Generally, migration opportunities were insensitive to warming, weakly sensitive to duration or intensity of storms, and proportionately sensitive to frequency of storms. The rehabilitation strategy expanded migration windows by 16-28% regardless of climate outcomes. Warmer conditions raised the energy cost of migrating, but not enough to matter biologically. Novel findings were that fewer storms appeared to pose a bigger threat to migrating steelhead than warmer or smaller storms and that floodplain rehabilitation lessened the risk from fewer or smaller storms across all plausible hydroclimatic outcomes. It follows that statistical downscaling methods may mischaracterize risk, depending on how they resolve overall precipitation shifts into changes of storm frequency as opposed to storm size. Moreover, anticipating effects of climate shifts that are irreducibly uncertain (here, rainfall) may be more important than anticipating effects of relatively predictable changes such as warming. This highlights a need to credibly identify strategies of ecosystem rehabilitation that are robust to uncertainty.
C1 [Boughton, David A.; Pike, Andrew S.] SW Fisheries Sci Ctr, Natl Marine Fisheries Serv, Santa Cruz, CA 95060 USA.
   [Pike, Andrew S.] Univ Calif Santa Cruz, Inst Marine Sci, Santa Cruz, CA 95064 USA.
RP Boughton, DA (reprint author), SW Fisheries Sci Ctr, Natl Marine Fisheries Serv, 110 Shaffer Rd, Santa Cruz, CA 95060 USA.
EM David.Boughton@noaa.gov
NR 49
TC 3
Z9 3
PU WILEY-BLACKWELL
PI HOBOKEN
PA 111 RIVER ST, HOBOKEN 07030-5774, NJ USA
SN 0888-8892
EI 1523-1739
J9 CONSERV BIOL
JI Conserv. Biol.
PD DEC
PY 2013
VL 27
IS 6
BP 1158
EP 1168
DI 10.1111/cobi.12169
PG 11
WC Biodiversity Conservation; Ecology; Environmental Sciences
SC Biodiversity & Conservation; Environmental Sciences & Ecology
GA 259ZH
UT WOS:000327564300005
ER

PT J
AU Bogich, TL
   Anthony, SJ
   Nichols, JD
AF Bogich, Tiffany L.
   Anthony, Simon J.
   Nichols, James D.
TI Surveillance theory applied to virus detection: a case for targeted
   discovery
SO FUTURE VIROLOGY
LA English
DT Review
DE adaptive management; detection; modeling; structured decision-making;
   surveillance; virus discovery
ID BORNA-DISEASE AGENT; INFECTIOUS-DISEASES; VACCINATION STRATEGIES;
   PATHOGEN DISCOVERY; OPTIMAL MANAGEMENT; HOST-SPECIFICITY; TRANSMISSION;
   CORONAVIRUS; UNCERTAINTY; EMERGENCE
AB Virus detection and mathematical modeling have gone through rapid developments in the past decade. Both offer new insights into the epidemiology of infectious disease and characterization of future risk; however, modeling has not yet been applied to designing the best surveillance strategies for viral and pathogen discovery. We review recent developments and propose methods to integrate viral and pathogen discovery and mathematical modeling through optimal surveillance theory, arguing for a more targeted approach to novel virus detection guided by the principles of adaptive management and structured decision-making.
C1 [Bogich, Tiffany L.] NIH, Fogarty Int Ctr, Bethesda, MD 20892 USA.
   [Bogich, Tiffany L.] Princeton Univ, Dept Ecol & Evolutionary Biol, Princeton, NJ 08544 USA.
   [Anthony, Simon J.] Columbia Univ, Mailman Sch Publ Hlth, Ctr Infect & Immun, New York, NY USA.
   [Anthony, Simon J.] EcoHealth Alliance, New York, NY USA.
   [Nichols, James D.] US Geol Survey, Patuxent Wildlife Res Ctr, Laurel, MD USA.
RP Bogich, TL (reprint author), NIH, Fogarty Int Ctr, Bldg 10, Bethesda, MD 20892 USA.
EM tbogich@princeton.edu
NR 42
TC 0
Z9 0
PU FUTURE MEDICINE LTD
PI LONDON
PA UNITEC HOUSE, 3RD FLOOR, 2 ALBERT PLACE, FINCHLEY CENTRAL, LONDON, N3
   1QB, ENGLAND
SN 1746-0794
EI 1746-0808
J9 FUTURE VIROL
JI Future Virol.
PD DEC
PY 2013
VL 8
IS 12
BP 1201
EP 1206
DI 10.2217/fvl.13.105
PG 6
WC Virology
SC Virology
GA 258PE
UT WOS:000327470400010
ER

PT J
AU Bartels, A
   Dulk, P
   Trede, D
   Alexandrov, T
   Maass, P
AF Bartels, Andreas
   Duelk, Patrick
   Trede, Dennis
   Alexandrov, Theodore
   Maass, Peter
TI Compressed sensing in imaging mass spectrometry
SO INVERSE PROBLEMS
LA English
DT Article
ID SIGNAL RECOVERY; UNCERTAINTY PRINCIPLES; SPATIAL SEGMENTATION;
   RECONSTRUCTION; ALGORITHMS; DATASETS; IMAGES
AB Imaging mass spectrometry (IMS) is a technique of analytical chemistry for spatially resolved, label-free and multipurpose analysis of biological samples that is able to detect the spatial distribution of hundreds of molecules in one experiment. The hyperspectral IMS data is typically generated by a mass spectrometer analyzing the surface of the sample. In this paper, we propose a compressed sensing approach to IMS which potentially allows for faster data acquisition by collecting only a part of the pixels in the hyperspectral image and reconstructing the full image from this data. We present an integrative approach to perform both peak-picking spectra and denoising m/z-images simultaneously, whereas the state of the art data analysis methods solve these problems separately. We provide a proof of the robustness of the recovery of both the spectra and individual channels of the hyperspectral image and propose an algorithm to solve our optimization problem which is based on proximal mappings. The paper concludes with the numerical reconstruction results for an IMS dataset of a rat brain coronal section.
C1 [Bartels, Andreas; Duelk, Patrick; Trede, Dennis; Alexandrov, Theodore; Maass, Peter] Univ Bremen, Ctr Ind Math, D-28359 Bremen, Germany.
   [Trede, Dennis; Alexandrov, Theodore; Maass, Peter] Steinbeis Innovat Ctr SCiLS Res, D-28359 Bremen, Germany.
   [Alexandrov, Theodore] Univ Bremen, MALDI Imaging Lab, D-28359 Bremen, Germany.
RP Bartels, A (reprint author), Univ Bremen, Ctr Ind Math, Bibliothekstr 1, D-28359 Bremen, Germany.
EM bartels@math.uni-bremen.de; pduelk@math.uni-bremen.de;
   trede@math.uni-bremen.de; theodore@uni-bremen.de;
   pmaass@math.uni-bremen.de
FU European Union [305259 (3D-MASSOMICS)]; BMBF project HYPERMATH
   [05M13LBA]
FX The authors thank the anonymous referees for their useful and
   constructive remarks leading to substantial improvements of the paper.
   We thank Thomas Page for his fruitful discussions on the manuscript and
   Luke Giberson for carefully proofreading the manuscript. We also thank
   Michael Becker (Bruker Daltonics) for providing the rat brain dataset,
   and Jan Hendrik Kobarg for his visualization of mass spectrometry data
   acquisition in figure 1. The research leading to these results has
   received funding from the European Union Seventh Framework Programme
   (FP7/2007-2013) under grant agreement no. 305259 (3D-MASSOMICS). AB is
   supported by the BMBF project HYPERMATH under grant 05M13LBA.
NR 42
TC 0
Z9 0
PU IOP PUBLISHING LTD
PI BRISTOL
PA TEMPLE CIRCUS, TEMPLE WAY, BRISTOL BS1 6BE, ENGLAND
SN 0266-5611
EI 1361-6420
J9 INVERSE PROBL
JI Inverse Probl.
PD DEC
PY 2013
VL 29
IS 12
AR 125015
DI 10.1088/0266-5611/29/12/125015
PG 24
WC Mathematics, Applied; Physics, Mathematical
SC Mathematics; Physics
GA 263GC
UT WOS:000327794100015
ER

PT J
AU Du, KF
   Reinhardt, JM
   Christensen, GE
   Ding, K
   Bayouth, JE
AF Du, Kaifang
   Reinhardt, Joseph M.
   Christensen, Gary E.
   Ding, Kai
   Bayouth, John E.
TI Respiratory effort correction strategies to improve the reproducibility
   of lung expansion measurements
SO MEDICAL PHYSICS
LA English
DT Article
DE effort correction; reproducibility; ventilation; 4DCT
ID 4-DIMENSIONAL COMPUTED-TOMOGRAPHY; FUNCTIONAL AVOIDANCE;
   RADIATION-THERAPY; TISSUE EXPANSION; VENTILATION; CT; RADIOTHERAPY;
   IMAGES; MOTION
AB Purpose: Four-dimensional computed tomography (4DCT) can be used to make measurements of pulmonary function longitudinally. The sensitivity of such measurements to identify change depends on measurement uncertainty. Previously, intrasubject reproducibility of Jacobian-based measures of lung tissue expansion was studied in two repeat prior-RT 4DCT human acquisitions. Difference in respiratory effort such as breathing amplitude and frequency may affect longitudinal function assessment. In this study, the authors present normalization schemes that correct ventilation images for variations in respiratory effort and assess the reproducibility improvement after effort correction.
   Methods: Repeat 4DCT image data acquired within a short time interval from 24 patients prior to radiation therapy (RT) were used for this analysis. Using a tissue volume preserving deformable image registration algorithm, Jacobian ventilation maps in two scanning sessions were computed and compared on the same coordinate for reproducibility analysis. In addition to computing the ventilation maps from end expiration to end inspiration, the authors investigated the effort normalization strategies using other intermediated inspiration phases upon the principles of equivalent tidal volume (ETV) and equivalent lung volume (ELV). Scatter plots and mean square error of the repeat ventilation maps and the Jacobian ratio map were generated for four conditions: no effort correction, global normalization, ETV, and ELV. In addition, gamma pass rate was calculated from a modified gamma index evaluation between two ventilation maps, using acceptance criterions of 2mm distanceto-agreement and 5% ventilation difference.
   Results: The pattern of regional pulmonary ventilation changes as lung volume changes. All effort correction strategies improved reproducibility when changes in respiratory effort were greater than 150 cc (p < 0.005 with regard to the gamma pass rate). Improvement of reproducibility was correlated with respiratory effort difference (R = 0.744 for ELV in the cohort with tidal volume difference greater than 100 cc). In general for all subjects, global normalization, ETV and ELV significantly improved reproducibility compared to no effort correction (p = 0.009, 0.002, 0.005 respectively). When tidal volume difference was small (less than 100 cc), none of the three effort correction strategies improved reproducibility significantly (p = 0.52, 0.46, 0.46 respectively). For the cohort (N = 13) with tidal volume difference greater than 100 cc, the average gamma pass rate improves from 57.3% before correction to 66.3% after global normalization, and 76.3% after ELV. ELV was found to be significantly better than global normalization (p = 0.04 for all subjects, and p = 0.003 for the cohort with tidal volume difference greater than 100 cc).
   Conclusions: All effort correction strategies improve the reproducibility of the authors' pulmonary ventilation measures, and the improvement of reproducibility is highly correlated with the changes in respiratory effort. ELV gives better results as effort difference increase, followed by ETV, then global. However, based on the spatial and temporal heterogeneity in the lung expansion rate, a single scaling factor (e.g., global normalization) appears to be less accurate to correct the ventilation map when changes in respiratory effort are large. (c) 2013 American Association of Physicists in Medicine.
C1 [Du, Kaifang; Reinhardt, Joseph M.] Univ Iowa, Dept Biomed Engn, Iowa City, IA 52242 USA.
   [Christensen, Gary E.] Univ Iowa, Dept Elect & Comp Engn, Iowa City, IA 52242 USA.
   [Ding, Kai] Johns Hopkins Univ, Dept Radiat Oncol, Baltimore, MD 21231 USA.
   [Bayouth, John E.] Univ Wisconsin, Dept Human Oncol, Madison, WI 53792 USA.
RP Bayouth, JE (reprint author), Univ Wisconsin, Dept Human Oncol, Madison, WI 53792 USA.
EM bayouth@humonc.wisc.edu
FU National Institutes of Health [HL079406, HL064368, EB004126, CA166703];
   University of Iowa Carver College of Medicine Pilot Grant
FX This work was supported in part by Grant Nos. HL079406, HL064368,
   EB004126, and CA166703 from the National Institutes of Health, and by a
   University of Iowa Carver College of Medicine Pilot Grant. Joseph M.
   Reinhardt is a founder and shareholder of VIDA Diagnostics, Inc.
NR 31
TC 0
Z9 0
PU AMER ASSOC PHYSICISTS MEDICINE AMER INST PHYSICS
PI MELVILLE
PA STE 1 NO 1, 2 HUNTINGTON QUADRANGLE, MELVILLE, NY 11747-4502 USA
SN 0094-2405
J9 MED PHYS
JI Med. Phys.
PD DEC
PY 2013
VL 40
IS 12
DI 10.1118/1.4829519
PG 15
WC Radiology, Nuclear Medicine & Medical Imaging
SC Radiology, Nuclear Medicine & Medical Imaging
GA 266NQ
UT WOS:000328031300060
ER

PT J
AU Moller, JS
   Bonfa, P
   Ceresoli, D
   Bernardini, F
   Blundell, SJ
   Lancaster, T
   De Renzi, R
   Marzari, N
   Watanabe, I
   Sulaiman, S
   Mohamed-Ibrahim, MI
AF Moeller, J. S.
   Bonfa, P.
   Ceresoli, D.
   Bernardini, F.
   Blundell, S. J.
   Lancaster, T.
   De Renzi, R.
   Marzari, N.
   Watanabe, I.
   Sulaiman, S.
   Mohamed-Ibrahim, M. I.
TI Playing quantum hide-and-seek with the muon: localizing muon stopping
   sites
SO PHYSICA SCRIPTA
LA English
DT Review
ID CRYSTALLINE SILICON; SPIN RELAXATION; POSITIVE MUONS; ZINC-OXIDE;
   HYDROGEN; BEHAVIOR; LA2CUO4; 1ST-PRINCIPLES; LOCALIZATION; DYNAMICS
AB The most fundamental limitations of a muon-spin relaxation experiment can be the lack of knowledge of the implantation site of the muon and the uncertainty about the muon's perturbation of its host. Here we review some of the work done on the 'muon site problem' in the solid state and highlight some recent applications of electronic structure calculations that have successfully characterized the quantum states of muons in a number of insulating compounds containing fluorine, in a number of pnictide superconductors, and in ZnO.
C1 [Moeller, J. S.; Blundell, S. J.] Univ Oxford, Dept Phys, Oxford OX1 3PU, England.
   [Bonfa, P.; De Renzi, R.] Univ Parma, Dipartimento Fis & Sci Terra, I-43124 Parma, Italy.
   [Bonfa, P.; De Renzi, R.] Univ Parma, Unita CNISM Parma, I-43124 Parma, Italy.
   [Ceresoli, D.] Ist Sci & Tecnol Mol CNR, I-20133 Milan, Italy.
   [Bernardini, F.] Univ Cagliari, CNR IOM Cagliari, I-09042 Monserrato, Italy.
   [Bernardini, F.] Univ Cagliari, Dipartimento Fis, I-09042 Monserrato, Italy.
   [Lancaster, T.] Univ Durham, Ctr Phys Mat, Durham DH1 3LE, England.
   [Marzari, N.] Ecole Polytech Fed Lausanne, Theory & Simulat Mat THEOS, CH-1015 Lausanne, Switzerland.
   [Watanabe, I.] RIKEN Nishina Ctr, Adv Meson Sci Lab, Wako, Saitama 3510198, Japan.
   [Sulaiman, S.; Mohamed-Ibrahim, M. I.] Univ Sains Malaysia, Sch Distance Educ, Computat Chem & Phys Lab, George Town 11800, Malaysia.
RP Moller, JS (reprint author), Univ Oxford, Dept Phys, Parks Rd, Oxford OX1 3PU, England.
EM johannes.moeller@physics.ox.ac.uk
RI De Renzi, Roberto/F-9182-2011; Ceresoli, Davide/C-2353-2011; Bernardini,
   Fabio/B-1633-2012
OI De Renzi, Roberto/0000-0002-5015-0061; Ceresoli,
   Davide/0000-0002-9831-0773; Bernardini, Fabio/0000-0002-4794-5963
FU EPSRC (UK); European 7th framework programme [226507 (NMI3)]; RIKEN
   (Japan); Universiti Sains Malaysia
FX This work is supported by EPSRC (UK), the European 7th framework
   programme contract 226507 (NMI3), RIKEN (Japan) and Universiti Sains
   Malaysia.
NR 51
TC 2
Z9 2
PU IOP PUBLISHING LTD
PI BRISTOL
PA TEMPLE CIRCUS, TEMPLE WAY, BRISTOL BS1 6BE, ENGLAND
SN 0031-8949
EI 1402-4896
J9 PHYS SCRIPTA
JI Phys. Scr.
PD DEC
PY 2013
VL 88
IS 6
AR 068510
DI 10.1088/0031-8949/88/06/068510
PG 7
WC Physics, Multidisciplinary
SC Physics
GA 265MY
UT WOS:000327957300045
ER

PT J
AU Hardy, E
   Levy, A
   Metris, G
   Rodrigues, M
   Touboul, P
AF Hardy, Emilie
   Levy, Agnes
   Metris, Gilles
   Rodrigues, Manuel
   Touboul, Pierre
TI Determination of the Equivalence Principle Violation Signal for the
   MICROSCOPE Space Mission: Optimization of the Signal Processing
SO SPACE SCIENCE REVIEWS
LA English
DT Review
DE MICROSCOPE; Test of the Equivalence Principle; Data processing;
   Measurement losses
AB The MICROSCOPE space mission aims at testing the Equivalence Principle (EP) with an accuracy of 10(-15). The test is based on the precise measurement delivered by a differential electrostatic accelerometer on-board a drag-free microsatellite which includes two cylindrical test masses submitted to the same gravitational field and made of different materials. The experiment consists in testing the equality of the electrostatic acceleration applied to the masses to maintain them relatively motionless at a well-known frequency. This high precision experiment is compatible with only very little perturbations. However, aliasing arises from the finite time span of the measurement, and is amplified by measurement losses. These effects perturb the measurement analysis. Numerical simulations have been run to estimate the contribution of a perturbation at any frequency on the EP violation frequency and to test its compatibility with the mission specifications. Moreover, different data analysis procedures have been considered to select the one minimizing these effects taking into account the uncertainty about the frequencies of the implicated signals.
C1 [Hardy, Emilie; Levy, Agnes; Rodrigues, Manuel; Touboul, Pierre] Off Natl Etud & Rech Aerosp, F-92322 Chatillon, France.
   [Metris, Gilles] Univ Nice Sophia Antipolis, Observ Cote Azur, CNRS, UMR 7329, F-06560 Valbonne, France.
RP Hardy, E (reprint author), Off Natl Etud & Rech Aerosp, 29 Ave Div Leclerc, F-92322 Chatillon, France.
EM emilie.hardy@onera.fr
FU Onera; CNES
FX The authors wish to thank the MICROSCOPE teams at CNES, OCA, ONERA and
   ZARM for the technical exchanges. This activity has received the
   financial support of Onera and CNES.
NR 10
TC 0
Z9 0
PU SPRINGER
PI DORDRECHT
PA VAN GODEWIJCKSTRAAT 30, 3311 GZ DORDRECHT, NETHERLANDS
SN 0038-6308
EI 1572-9672
J9 SPACE SCI REV
JI Space Sci. Rev.
PD DEC
PY 2013
VL 180
IS 1-4
BP 177
EP 191
DI 10.1007/s11214-013-0024-4
PG 15
WC Astronomy & Astrophysics
SC Astronomy & Astrophysics
GA 264QP
UT WOS:000327895500005
ER

PT J
AU Wilson, A
AF Wilson, Alastair
TI Objective Probability in Everettian Quantum Mechanics
SO BRITISH JOURNAL FOR THE PHILOSOPHY OF SCIENCE
LA English
DT Article
ID UNCERTAINTY; MULTIVERSE; CHANCE; RULE
AB David Wallace has given a decision-theoretic argument for the Born Rule in the context of Everettian quantum mechanics (EQM). This approach promises to resolve some long-standing problems with probability in EQM, but it has faced plenty of resistance. One kind of objection (the 'incoherence problem') charges that the requisite notion of decision-theoretic uncertainty is unavailable in the Everettian picture, so that the argument cannot gain any traction; another kind of objection grants the proof's applicability and targets the premises. In this article I propose some novel principles connecting the physics of EQM with the metaphysics of modality, and argue that in the resulting framework the incoherence problem does not arise. These principles also help to justify one of the most controversial premises of Wallace's argument, 'branching indifference'. Absent any a priori reason to align the metaphysics with the physics in some other way, the proposed principles can be adopted on grounds of theoretical utility. The upshot is that Everettians can, after all, make clear sense of objective probability.
C1 [Wilson, Alastair] Univ Birmingham, Dept Philosophy, Birmingham B15 2TT, W Midlands, England.
   [Wilson, Alastair] Monash Univ, Dept Philosophy, Clayton, Vic 3800, Australia.
RP Wilson, A (reprint author), Univ Birmingham, Dept Philosophy, Birmingham B15 2TT, W Midlands, England.
EM a.j.wilson@bham.ac.uk
NR 48
TC 1
Z9 1
PU OXFORD UNIV PRESS
PI OXFORD
PA GREAT CLARENDON ST, OXFORD OX2 6DP, ENGLAND
SN 0007-0882
EI 1464-3537
J9 BRIT J PHILOS SCI
JI Br. J. Philos. Sci.
PD DEC
PY 2013
VL 64
IS 4
BP 709
EP 737
DI 10.1093/bjps/axs022
PG 29
WC History & Philosophy Of Science
SC History & Philosophy of Science
GA 258KA
UT WOS:000327456900002
ER

PT J
AU Dasgupta, A
   Chen, M
   Kosara, R
AF Dasgupta, Aritra
   Chen, Min
   Kosara, Robert
TI Measuring Privacy and Utility in Privacy-Preserving Visualization
SO COMPUTER GRAPHICS FORUM
LA English
DT Article
DE privacy; metrics; visual uncertainty; Human-centered Computing;
   Visualization
ID DATA MINING ALGORITHMS; UNCERTAINTY; FRAMEWORK; METRICS
AB In previous work, we proposed a technique for preserving the privacy of quasi-identifiers in sensitive data when visualized using parallel coordinates. This paper builds on that work by introducing a number of metrics that can be used to assess both the level of privacy and the amount of utility that can be gained from the resulting visualizations. We also generalize our approach beyond parallel coordinates to scatter plots and other visualization techniques. Privacy preservation generally entails a trade-off between privacy and utility: the more the data are protected, the less useful the visualization. Using a visually-oriented approach, we can provide a higher amount of utility than directly applying data anonymization techniques used in data mining. To demonstrate this, we use the visual uncertainty framework for systematically defining metrics based on cluster artifacts and information theoretic principles. In a case study, we demonstrate the effectiveness of our technique as compared to standard data-based clustering in the context of privacy-preserving visualization.
C1 [Dasgupta, Aritra; Kosara, Robert] Univ N Carolina, Charlotte, NC 28223 USA.
   [Chen, Min] Univ Oxford, Oxford, England.
RP Dasgupta, A (reprint author), Univ N Carolina, Charlotte, NC 28223 USA.
EM adasgupt@uncc.edu; min.chen@oerc.ox.ac.uk; rkosara@uncc.edu
NR 31
TC 0
Z9 0
PU WILEY-BLACKWELL
PI HOBOKEN
PA 111 RIVER ST, HOBOKEN 07030-5774, NJ USA
SN 0167-7055
EI 1467-8659
J9 COMPUT GRAPH FORUM
JI Comput. Graph. Forum
PD DEC
PY 2013
VL 32
IS 8
BP 35
EP 47
DI 10.1111/cgf.12142
PG 13
WC Computer Science, Software Engineering
SC Computer Science
GA 258BS
UT WOS:000327433800004
ER

PT J
AU Kastner, O
   Sippel, J
   Scheck-Wenderoth, M
   Huenges, E
AF Kastner, Oliver
   Sippel, Judith
   Scheck-Wenderoth, Magdalena
   Huenges, Ernst
TI The deep geothermal potential of the Berlin area
SO ENVIRONMENTAL EARTH SCIENCES
LA English
DT Article
DE Geothermal potential; Heat in place; Geothermal heat supply;
   Northeastern German basin; Berlin/Germany
ID GERMAN BASIN; WATER
AB In this study, we model the geothermal potential of deep geological formations located in the Berlin region in Germany. Berlin is situated in a sedimentary geological setting (northeastern German basin), comprising low-enthalpic aquifers at horizons down to 4-5 km depth. In the Berlin region, the temperature increases almost linearly with depth by about 30 K per kilometer, thus allowing for direct heating from deep aquifer reservoirs in principle. Our model incorporates eight major sedimentary units (Jurassic, Keuper, Muschelkalk, Upper/Middle/Lower Buntsandstein, Zechstein Salt and Sedimentary Rotliegend). Owing to lack of available petro-physical rock data for the Berlin region, we have evaluated literature data for the larger northeastern German basin to develop a thermodynamic field model which regards depth-corrected equations of state within statistical intervals of confidence. Integration over the thicknesses of the respective structural units yields their "heat in place"aEuro"energy densities associated with the pore fluid and the rock matrix under local conditions in Joule per unit area at the surface. The model predicts that aquifers in the Middle Buntsandstein and in the Sedimentary Rotliegend may well exhibit energy densities about 10 GJ m(-2) for the pore fluids and 20 GJ m(-2) to 40 GJ m(-2) for the rock matrices on average. Referring these figures to the city area of Berlin (about 892 km(2)), a significant hydrothermal potential results, which however remained undeveloped until today for the reason of present development risks. The model accounts for these risks through statistical intervals of confidence which are in the order of +/- 60 to +/- 80 % of the trend figures. To minimize these uncertainties, scientific field explorations were required in order to assess the petro-physical aquifer properties locally.
C1 [Kastner, Oliver; Huenges, Ernst] GFZ German Res Ctr Geosci, Sect Reservoir Technol 4 1, D-14473 Potsdam, Germany.
   [Sippel, Judith; Scheck-Wenderoth, Magdalena] GFZ German Res Ctr Geosci, Sect Basin Anal 4 4, D-14473 Potsdam, Germany.
RP Kastner, O (reprint author), GFZ German Res Ctr Geosci, Sect Reservoir Technol 4 1, D-14473 Potsdam, Germany.
EM kastner@gfz-potsdam.de; judith.sippel@gfz-potsdam.de;
   magdalena.scheck@gfz-potsdam.de; ernst.huenges@gfz-potsdam.de
FU European Union
FX This work was co-funded by European Union in the framework of the
   Climate Knowledge and Innovation Centre of the European Institute of
   Technology (EIT Climate-KIC) project "Energyatlas Berlin''. The
   structural model of the Berlin area employed in this publication
   incorporates borehole data kindly provided by Berliner Erdgasspeicher
   GmbH & Co. KG.
NR 35
TC 0
Z9 0
PU SPRINGER
PI NEW YORK
PA 233 SPRING ST, NEW YORK, NY 10013 USA
SN 1866-6280
EI 1866-6299
J9 ENVIRON EARTH SCI
JI Environ. Earth Sci.
PD DEC
PY 2013
VL 70
IS 8
BP 3567
EP 3584
DI 10.1007/s12665-013-2670-y
PG 18
WC Environmental Sciences; Geosciences, Multidisciplinary; Water Resources
SC Environmental Sciences & Ecology; Geology; Water Resources
GA 258KG
UT WOS:000327457600011
ER

PT J
AU Nemeth, Z
   Bonier, F
   MacDougall-Shackleton, SA
AF Nemeth, Zoltan
   Bonier, Frances
   MacDougall-Shackleton, Scott A.
TI Coping with Uncertainty: Integrating Physiology, Behavior, and
   Evolutionary Ecology in a Changing World
SO INTEGRATIVE AND COMPARATIVE BIOLOGY
LA English
DT Article
ID RAPID ENVIRONMENTAL-CHANGE; WILD BIRD POPULATION; PHENOTYPIC PLASTICITY;
   CLIMATE-CHANGE; STRESS; RESPONSES; ENDOCRINOLOGY; ECOSYSTEMS; CHALLENGE;
   SELECTION
AB The world is rapidly changing, and is exhibiting increased variability in environmental conditions. One of the grand challenges of current biology is to understand how, and predict which species will be able to cope with uncertain environments. The goal of this symposium was to explore how integrating physiological mechanisms with behavior and evolutionary ecology can help us understand how organisms cope with uncertainty. Here, we briefly review core principles that emerged in the symposium and topics covered by the presenters. Ecological studies can benefit from considering physiological mechanisms as these mechanisms may indicate constraints and trade-offs. In addition, considering the entire phenotype in an integrated way (the phenome) may reveal how different traits may trade-off or affect each other. Finally, considering the range of phenotypic plasticity is critical in exploring how organisms may cope with uncertainty via plasticity and/or adaptive evolution.
C1 [Nemeth, Zoltan] Univ Calif Davis, Dept Neurobiol Physiol & Behav, Davis, CA 95616 USA.
   [Bonier, Frances] Queens Univ, Dept Biol, Kingston, ON K7L 3N6, Canada.
   [MacDougall-Shackleton, Scott A.] Univ Western Ontario, Dept Psychol, London, ON N6A 5C2, Canada.
RP Nemeth, Z (reprint author), Univ Calif Davis, Dept Neurobiol Physiol & Behav, Davis, CA 95616 USA.
EM znemeth05@gmail.com
FU National Science Foundation [IOS-1145626]
FX The National Science Foundation (IOS-1145626 to F.B.).
NR 40
TC 0
Z9 0
PU OXFORD UNIV PRESS INC
PI CARY
PA JOURNALS DEPT, 2001 EVANS RD, CARY, NC 27513 USA
SN 1540-7063
EI 1557-7023
J9 INTEGR COMP BIOL
JI Integr. Comp. Biol.
PD DEC
PY 2013
VL 53
IS 6
BP 960
EP 964
DI 10.1093/icb/ict089
PG 5
WC Zoology
SC Zoology
GA 259RF
UT WOS:000327543300009
ER

PT J
AU Meyerson, D
AF Meyerson, Denise
TI Innovative Surgery and the Precautionary Principle
SO JOURNAL OF MEDICINE AND PHILOSOPHY
LA English
DT Article
DE precautionary principle; surgical innovation; unknown risks
ID SURGICAL INNOVATION; LAW
AB Surgical innovation involves practices, such as new devices, technologies, procedures, or applications, which are novel and untested. Although innovative practices are believed to offer an improvement on the standard surgical approach, they may prove to be inefficacious or even dangerous. This article considers how surgeons considering innovation should reason in the conditions of uncertainty that characterize innovative surgery. What attitude to the unknown risks of innovative surgery should they take? The answer to this question involves value judgments about the acceptability of risk taking when satisfactory scientific information is not available. This question has been confronted in legal contexts, where risk aversion in the form of the precautionary principle has become increasingly influential as a regulatory response to innovative technologies that pose uncertain future hazards. This article considers whether it is appropriate to apply a precautionary approach when making decisions about innovative surgery.
C1 [Meyerson, Denise] Macquarie Univ, Sydney, NSW 2109, Australia.
RP Meyerson, D (reprint author), Macquarie Univ, Macquarie Law Sch, N Ryde, NSW 2109, Australia.
EM denise.meyerson@mq.edu.au
NR 35
TC 1
Z9 1
PU OXFORD UNIV PRESS INC
PI CARY
PA JOURNALS DEPT, 2001 EVANS RD, CARY, NC 27513 USA
SN 0360-5310
EI 1744-5019
J9 J MED PHILOS
JI J. Med. Philos.
PD DEC
PY 2013
VL 38
IS 6
BP 605
EP 624
DI 10.1093/jmp/jht047
PG 20
WC Ethics; Social Sciences, Biomedical
SC Social Sciences - Other Topics; Biomedical Social Sciences
GA 258KI
UT WOS:000327457800003
ER

PT J
AU Kosugi, T
AF Kosugi, Takanobu
TI Fail-safe solar radiation management geoengineering
SO MITIGATION AND ADAPTATION STRATEGIES FOR GLOBAL CHANGE
LA English
DT Article
DE Albedo enhancement; Climate change; Climate policy; Global warming;
   Integrated assessment model; Stratospheric aerosol injection;
   Termination problem; Uncertainty
ID STRATOSPHERIC SULFUR INJECTIONS; CLIMATE STABILIZATION; SYSTEMS;
   BALANCE; SPACE
AB To avoid dangerous changes to the climate system, the global mean temperature must not rise more than 2 A degrees C from the 19th century level. The German Advisory Council on Global Change recommends maintaining the rate of change in temperature to within 0.2 A degrees C per decade. This paper supposes that a geoengineering option of solar radiation management (SRM) by injecting aerosol into the Earth's stratosphere becomes applicable in the future to meet those temperature conditions. However, a failure to continue the use of this option could cause a rapid temperature rebound, and thus we propose a principle of SRM use that the temperature conditions must be satisfied even after SRM termination at any time. We present economically optimal trajectories of the amounts of SRM use and the reduction of carbon dioxide (CO2) emissions under our principle by using an economic model of climate change. To meet the temperature conditions described above, the SRM must reduce radiative forcing by slightly more than 1 W/m(2) at most, and industrial CO2 emissions must be cut by 80 % by the end of the 21st century relative to 2005, assuming a climate sensitivity of 3 A degrees C. Lower-level use of SRM is required for a higher climate sensitivity; otherwise, the temperature will rise faster in the case of SRM termination. Considering potential economic damages of environmental side effects due to the use of SRM, the contribution of SRM would have to be much smaller.
C1 Ritsumeikan Univ, Coll Policy Sci, Kita Ku, Kyoto 6038577, Japan.
RP Kosugi, T (reprint author), Ritsumeikan Univ, Coll Policy Sci, Kita Ku, 56-1 Toji In Kitamachi, Kyoto 6038577, Japan.
EM kosugi@sps.ritsumei.ac.jp
NR 44
TC 1
Z9 1
PU SPRINGER
PI DORDRECHT
PA VAN GODEWIJCKSTRAAT 30, 3311 GZ DORDRECHT, NETHERLANDS
SN 1381-2386
EI 1573-1596
J9 MITIG ADAPT STRAT GL
JI Mitig. Adapt. Strateg. Glob. Chang.
PD DEC
PY 2013
VL 18
IS 8
BP 1141
EP 1166
DI 10.1007/s11027-012-9414-2
PG 26
WC Environmental Sciences
SC Environmental Sciences & Ecology
GA 255CE
UT WOS:000327216000004
ER

PT J
AU Rodriguez, MI
   Caughey, AB
AF Rodriguez, Maria I.
   Caughey, Aaron B.
TI Cost-effectiveness analyses and their role in improving healthcare
   strategies
SO CURRENT OPINION IN OBSTETRICS & GYNECOLOGY
LA English
DT Review
DE cost-benefit analysis; cost-effectiveness analysis; decision analysis
ID FAMILY-PLANNING-SERVICES; HORMONAL CONTRACEPTIVE USE; MEDICAL
   DECISION-ANALYSIS; CERVICAL-CANCER; UNITED-STATES; UNINTENDED PREGNANCY;
   DEVELOPING-COUNTRIES; HIV ACQUISITION; CALIFORNIA; INFECTION
AB Purpose of reviewIn this era of healthcare reform, attention is focused on increasing the quality of care and access to services, while simultaneously reducing the cost. Economic evaluations can play an important role in translating research to evidence-based practice and policy.Recent findingsCost-effectiveness analysis (CEA) and its utility for clinical and policy decision making among U.S. obstetricians and gynecologists is reviewed. Three case examples demonstrating the value of this methodology in decision making are considered. A discussion of the methodologic principles of CEA, the advantages, and the limitations of the methodology are presented.SummaryCEA can play an important role in evidence-based decision making, with value for clinicians and policy makers alike. These studies are of particular interest in the field of obstetrics and gynecology, in which uncertainty from epidemiologic or clinical trials exists, or multiple perspectives need to be considered (maternal, neonatal, and societal). As with all research, it is essential that economic evaluations are conducted according to established methodologic standards. Interpretation and application of results should occur with a clear understanding of both the value and the limitations of economic evaluations.
C1 [Rodriguez, Maria I.; Caughey, Aaron B.] Oregon Hlth & Sci Univ, Dept Obstet & Gynecol, Portland, OR 97201 USA.
RP Rodriguez, MI (reprint author), 3181 SW Sam Jackson Pk Rd,UHN 50, Portland, OR 97239 USA.
EM rodrigma@ohsu.edu
FU National Human Genome Research Institute at the National Institutes of
   Health [1 R01HG007074]
FX A.B.C. is funded by the grant 1 R01HG007074 from the National Human
   Genome Research Institute at the National Institutes of Health.
NR 47
TC 0
Z9 0
PU LIPPINCOTT WILLIAMS & WILKINS
PI PHILADELPHIA
PA 530 WALNUT ST, PHILADELPHIA, PA 19106-3621 USA
SN 1040-872X
EI 1473-656X
J9 CURR OPIN OBSTET GYN
JI Curr. Opin. Obstet. Gynecol.
PD DEC
PY 2013
VL 25
IS 6
BP 487
EP 493
DI 10.1097/GCO.0000000000000020
PG 7
WC Obstetrics & Gynecology
SC Obstetrics & Gynecology
GA 251PY
UT WOS:000326943500011
ER

PT J
AU Hyde, MW
   Havrilla, MJ
   Bogle, AE
   Lehman, NJ
AF Hyde, Milo W.
   Havrilla, Michael J.
   Bogle, Andrew E.
   Lehman, Nathan J.
TI Broadband Characterization of Materials Using a Dual-Ridged Waveguide
SO IEEE TRANSACTIONS ON INSTRUMENTATION AND MEASUREMENT
LA English
DT Article
DE Integral equations; measurement uncertainty; microwave measurements;
   moment methods; permeability measurement; permittivity measurement;
   uncertainty; waveguides
ID TRANSMISSION REFLECTION METHOD; COMPLEX PERMITTIVITY DETERMINATION;
   CALIBRATION-INDEPENDENT METHOD; SURFACE INTEGRAL FORMULATION;
   MICROWAVE-FREQUENCIES; S-PARAMETERS; RECONSTRUCTION TECHNIQUES;
   CONSTITUTIVE PARAMETERS; INTRINSIC-PROPERTIES; DIELECTRIC-CONSTANT
AB A transmission/reflection material characterization technique that uses dual-ridged waveguides is presented. The proposed dual-ridged-waveguide system combines many of the positive aspects of traditional transverse electromagnetic-mode (e. g., coaxial, free space, and stripline) and rectangular waveguide systems, i.e., broadband measurements and accurate calibration. A brief discussion on the derivation of the theoretical scattering parameters, required for the extraction of permittivity and permeability of a material under test, is provided. Two methods for computing the cutoff wavenumber of the dual-ridged waveguide-essential to the material characterization process-are also discussed. The first, which utilizes the mode-matching technique, is applicable to dual-ridged-waveguide apertures composed of right-angled corners. The second uses the surface equivalence principle and a magnetic-field integral equation formulation to find the cutoff wavenumber. This approach is applicable to dual-ridged waveguides with rounded corners, which often result from the dual-ridged waveguide manufacturing process. Thus, for the first time, the effect of rounded dual-ridged-waveguide aperture corners on the measurement of permittivity and permeability is assessed. Experimental material characterization results of a magnetic absorbing material are presented and analyzed to validate the proposed technique. An extensive error analysis on the extracted values of permittivity and permeability is also performed by taking into account manufacturer-specified dual-ridged-waveguide design tolerances as well as uncertainties in sample position, sample thickness, sample-holder length, and measured scattering parameters.
C1 [Hyde, Milo W.; Havrilla, Michael J.; Bogle, Andrew E.; Lehman, Nathan J.] AF Inst Technol, Dept Elect & Comp Engn, Wright Patterson AFB, OH 45433 USA.
   [Bogle, Andrew E.] Univ Dayton, Res Inst, Sensor Syst Div, Dayton, OH 45469 USA.
RP Hyde, MW (reprint author), AF Inst Technol, Dept Elect & Comp Engn, Wright Patterson AFB, OH 45433 USA.
EM milo.hyde@us.af.mil; michael.havrilla@afit.edu;
   andrew.bogle.ctr.ca@afit.edu; nathan.lehman@afit.edu
NR 60
TC 0
Z9 0
PU IEEE-INST ELECTRICAL ELECTRONICS ENGINEERS INC
PI PISCATAWAY
PA 445 HOES LANE, PISCATAWAY, NJ 08855-4141 USA
SN 0018-9456
EI 1557-9662
J9 IEEE T INSTRUM MEAS
JI IEEE Trans. Instrum. Meas.
PD DEC
PY 2013
VL 62
IS 12
BP 3168
EP 3176
DI 10.1109/TIM.2013.2270050
PG 9
WC Engineering, Electrical & Electronic; Instruments & Instrumentation
SC Engineering; Instruments & Instrumentation
GA 252BO
UT WOS:000326979600005
ER

PT J
AU Retherford, JQ
   McDonald, M
AF Retherford, Jennifer Q.
   McDonald, Mark
TI Permanent Deformation Predictive Equations Applicable to
   Mechanistic-Empirical Flexible Pavement Design
SO JOURNAL OF TRANSPORTATION ENGINEERING
LA English
DT Article
DE Flexible pavements; Reliability; Uncertainty principles; Model
   verification; Pavement management; Regression models; Flexible
   pavements; Reliability; Uncertainty principles; Model verification;
   Pavement management; Regression models
ID MODEL UNCERTAINTY; GUIDE; VERIFICATION; RELIABILITY
AB Flexible pavement design is increasingly utilizing mechanistic-empirical (M-E) based design methods. To date, research has resulted in the development of two primary prediction models for permanent deformation on the basis of two different mechanistic-behavioral theories. An axially based model assumes that deformation is the result of axial compression, whereas a shear-based model assumes shear stresses within the asphalt layer are the primary cause of deformation. Permanent deformation is likely described by a model that incorporates both theories; however, little research exists in this area. The objective of this paper is to investigate numerous permanent deformation predictive models under the hypothesis that a model that combines both mechanistic theories reduces model form error. Improvement in the accuracy of performance predictions will allow designers to investigate novel mix designs, perform accurate reliability analyses, perform precise design optimization, and provide cost-effective designs for both initial construction and maintenance plans. Validation and comparison of numerous models through classical and Bayesian statistical methods will be achieved utilizing empirical data from the National Cooperative Highway Research Program's (NCHRP) WesTrack project.
C1 [Retherford, Jennifer Q.] Vanderbilt Univ, Dept Civil & Environm Engn, Nashville, TN 37235 USA.
   [McDonald, Mark] Lipscomb Univ, Dept Civil Engn, Nashville, TN 37204 USA.
RP Retherford, JQ (reprint author), Vanderbilt Univ, Dept Civil & Environm Engn, VU Stn B 351831, Nashville, TN 37235 USA.
EM jqretherford@hotmail.com; Mark.McDonald@lipscomb.edu
NR 27
TC 0
Z9 0
PU ASCE-AMER SOC CIVIL ENGINEERS
PI RESTON
PA 1801 ALEXANDER BELL DR, RESTON, VA 20191-4400 USA
SN 0733-947X
EI 1943-5436
J9 J TRANSP ENG
JI J. Transp. Eng.
PD DEC 1
PY 2013
VL 139
IS 12
BP 1156
EP 1163
DI 10.1061/(ASCE)TE.1943-5436.0000588
PG 8
WC Engineering, Civil; Transportation Science & Technology
SC Engineering; Transportation
GA 251UP
UT WOS:000326956500002
ER

PT J
AU Bolliger, CS
   Boesch, C
   Kreis, R
AF Bolliger, Christine S.
   Boesch, Chris
   Kreis, Roland
TI On the use of Cramer-Rao minimum variance bounds for the design of
   magnetic resonance spectroscopy experiments
SO NEUROIMAGE
LA English
DT Article
DE Magnetic resonance spectroscopy; Cramer-Rao minimum variance bounds;
   Quantification; Experiment optimization; GABA; Bootstrapping
ID RESOLVED NMR-SPECTROSCOPY; GAMMA-AMINOBUTYRIC-ACID; MACROMOLECULE
   BASE-LINE; IN-VIVO; MR SPECTROSCOPY; HUMAN BRAIN; PRIOR-KNOWLEDGE; 3 T;
   QUANTIFICATION; QUANTITATION
AB Localized Magnetic Resonance Spectroscopy (MRS) is in widespread use for clinical brain research. Standard acquisition sequences to obtain one-dimensional spectra suffer from substantial overlap of spectral contributions from many metabolites. Therefore, specially tuned editing sequences or two-dimensional acquisition schemes are applied to extend the information content. Tuning specific acquisition parameters allows to make the sequences more efficient or more specific for certain target metabolites. Cramer-Rao bounds have been used in other fields for optimization of experiments and are now shown to be very useful as design criteria for localized MRS sequence optimization. The principle is illustrated for one- and two-dimensional MRS, in particular the 2D separation experiment, where the usual restriction to equidistant echo time spacings and equal acquisition times per echo time can be abolished. Particular emphasis is placed on optimizing experiments for quantification of GABA and glutamate. The basic principles are verified by Monte Carlo simulations and in vivo for repeated acquisitions of generalized two-dimensional separation brain spectra obtained from healthy subjects and expanded by bootstrapping for better definition of the quantification uncertainties.(C) 2013 Elsevier Inc. All rights reserved.
C1 [Bolliger, Christine S.; Boesch, Chris; Kreis, Roland] Univ Bern, Univ Hosp Bern, Inselspital, Inst Diagnost Intervent & Pediat Radiol, CH-3010 Bern, Switzerland.
   [Bolliger, Christine S.; Boesch, Chris; Kreis, Roland] Univ Bern, Dept Clin Res, CH-3010 Bern, Switzerland.
   [Bolliger, Christine S.] Univ Bern, Grad Sch Cellular & Biomed Sci, CH-3010 Bern, Switzerland.
RP Kreis, R (reprint author), Univ Bern, Inselspital, POB 35, CH-3010 Bern, Switzerland.
EM christine.bolliger@insel.ch; chris.boesch@insel.ch;
   roland.kreis@insel.ch
RI Boesch, Chris/F-2577-2010; Kreis, Roland/F-2550-2010
OI Boesch, Chris/0000-0001-8498-8543; Kreis, Roland/0000-0002-8618-6875
FU Swiss National Science Foundation [320030_135743]
FX Supported by the Swiss National Science Foundation (320030_135743). The
   funding source did not have any involvement in the study other than for
   financial support of one of the authors.
NR 47
TC 0
Z9 0
PU ACADEMIC PRESS INC ELSEVIER SCIENCE
PI SAN DIEGO
PA 525 B ST, STE 1900, SAN DIEGO, CA 92101-4495 USA
SN 1053-8119
EI 1095-9572
J9 NEUROIMAGE
JI Neuroimage
PD DEC
PY 2013
VL 83
BP 1031
EP 1040
DI 10.1016/j.neuroimage.2013.07.062
PG 10
WC Neurosciences; Neuroimaging; Radiology, Nuclear Medicine & Medical
   Imaging
SC Neurosciences & Neurology; Radiology, Nuclear Medicine & Medical Imaging
GA 251TN
UT WOS:000326953700095
ER

PT J
AU Pakhomov, A
   Sudin, N
AF Pakhomov, Anton
   Sudin, Natalya
TI Thermodynamic view on decision-making process: emotions as a potential
   power vector of realization of the choice
SO COGNITIVE NEURODYNAMICS
LA English
DT Article
DE Bifurcation; Cognitive analysis; Decision making; Emotion; Energy
   vector; Entropy; Three-modular model
ID PREFRONTAL CORTEX; REWARD; PERSPECTIVE; FMRI; BIAS; UNCERTAINTY;
   PERFORMANCE; ACTIVATION; FRAMEWORK; JUDGMENT
AB This research is devoted to possible mechanisms of decision-making in frames of thermodynamic principles. It is also shown that the decision-making system in reply to emotion includes vector component which seems to be often a necessary condition to transfer system from one state to another. The phases of decision-making system can be described as supposed to be nonequilibrium and irreversible to which thermodynamics laws are applied. The mathematical model of a decision choice, proceeding from principles of the nonlinear dynamics considering instability of movement and bifurcation is offered. The thermodynamic component of decision-making process on the basis of vector transfer of energy induced by emotion at the given time is surveyed. It is proposed a three-modular model of decision making based on principles of thermodynamics. Here it is suggested that at entropy impact due to effect of emotion, on the closed system-the human brain,-initially arises chaos, then after fluctuations of possible alternatives which were going on-reactions of brain zones in reply to external influence, an order is forming and there is choice of alternatives, according to primary entrance conditions and a state of the closed system. Entropy calculation of a choice expectation of negative and positive emotion shows judgment possibility of existence of "the law of emotion conservation" in accordance with several experimental data.
C1 [Pakhomov, Anton] Decision LLC, Moscow 123242, Russia.
   [Sudin, Natalya] Minist Absorpt, IL-67013 Tel Aviv, Israel.
RP Pakhomov, A (reprint author), Decision LLC, Kapranova Str 3, Moscow 123242, Russia.
EM imappakhomov@gmail.com
NR 78
TC 1
Z9 1
PU SPRINGER
PI DORDRECHT
PA VAN GODEWIJCKSTRAAT 30, 3311 GZ DORDRECHT, NETHERLANDS
SN 1871-4080
EI 1871-4099
J9 COGN NEURODYNAMICS
JI Cogn. Neurodynamics
PD DEC
PY 2013
VL 7
IS 6
BP 449
EP 463
DI 10.1007/s11571-013-9249-x
PG 15
WC Neurosciences
SC Neurosciences & Neurology
GA 248WC
UT WOS:000326735200001
ER

PT J
AU Aliev, R
   Pedrycz, W
   Alizadeh, A
   Huseynov, O
AF Aliev, Rafik A.
   Pedrycz, Witold
   Alizadeh, Akif V.
   Huseynov, Oleg H.
TI Fuzzy optimality based decision making under imperfect information
   without utility
SO FUZZY OPTIMIZATION AND DECISION MAKING
LA English
DT Article
DE Decision making; Imprecise probabilities; Fuzzy k-optimality; Degree of
   optimality
ID EXPECTED UTILITY; VIKOR METHOD; TOPSIS; PROBABILITY; UNCERTAINTY; WORDS;
   MODEL
AB In the realm of decision making under uncertainty, the general approach is the use of the utility theories. The main disadvantage of this approach is that it is based on an evaluation of a vector-valued alternative by means of a scalar-valued quantity. This transformation is counterintuitive and leads to loss of information. The latter is related to restrictive assumptions on preferences underlying utility models like independence, completeness, transitivity etc. Relaxation of these assumptions results into more adequate but less tractable models. In contrast, humans conduct direct comparison of alternatives as vectors of attributes' values and don't use artificial scalar values. Although vector-valued utility function-based methods exist, a fundamental axiomatic theory is absent and the problem of a direct comparison of vectors remains a challenge with a wide scope of research and applications. In the realm of multicriteria decision making there exist approaches like TOPSIS and AHP to various extent utilizing components-wise comparison of vectors. Basic principle of such comparison is the Pareto optimality which is based on a counterintuitive assumption that all alternatives within a Pareto optimal set are considered equally optimal. The above mentioned mandates necessity to develop new decision approaches based on direct comparison of vector-valued alternatives. In this paper we suggest a fuzzy Pareto optimality (FPO) based approach to decision making with fuzzy probabilities representing linguistic decision-relevant information. We use FPO concept to differentiate "more optimal" solutions from "less optimal" solutions. This is intuitive, especially when dealing with imperfect information. An example is solved to show the validity of the suggested ideas.
C1 [Aliev, Rafik A.] Azerbaijan State Oil Acad, Baku AZ1010, Azerbaijan.
   [Pedrycz, Witold] Univ Alberta, Dept Elect & Comp Engn, Edmonton, AB T6R 2G7, Canada.
   [Pedrycz, Witold] Polish Acad Sci, Syst Res Inst, Warsaw, Poland.
   [Alizadeh, Akif V.; Huseynov, Oleg H.] Azerbaijan Assoc Zadehs Legacy & Artificial Intel, Baku AZ1027, Azerbaijan.
RP Aliev, R (reprint author), Azerbaijan State Oil Acad, Azadlig Ave 20, Baku AZ1010, Azerbaijan.
EM raliev@asoa.edu.az; wpedrycz@ualberta.ca; akifoder@yahoo.com;
   oleg_huseynov@yahoo.com
NR 41
TC 0
Z9 0
PU SPRINGER
PI NEW YORK
PA 233 SPRING ST, NEW YORK, NY 10013 USA
SN 1568-4539
EI 1573-2908
J9 FUZZY OPTIM DECIS MA
JI Fuzzy Optim. Decis. Mak.
PD DEC
PY 2013
VL 12
IS 4
BP 357
EP 372
DI 10.1007/s10700-013-9160-2
PG 16
WC Computer Science, Artificial Intelligence; Operations Research &
   Management Science
SC Computer Science; Operations Research & Management Science
GA 248IJ
UT WOS:000326691900001
ER

PT J
AU Lu, ZS
AF Lu, Zhaosong
TI Primal-dual first-order methods for a class of cone programming
SO OPTIMIZATION METHODS & SOFTWARE
LA English
DT Article
DE cone programming; first-order methods; variant of Nesterov's smooth
   method; 65K05; 65K10; 90C05; 90C22; 90C25
ID ROBUST UNCERTAINTY PRINCIPLES; INVERSE PROBLEMS; STATISTICAL ESTIMATION;
   DANTZIG SELECTOR; BASIS PURSUIT; CONVEX; RECONSTRUCTION; OPTIMIZATION;
   CONVERGENCE; PROJECTION
AB In this paper, we study primal-dual first-order methods for a class of cone programming problems. In particular, we first present four natural primal-dual smooth convex minimization reformulations for them and then discuss a first-order method, that is, a variant of Nesterov's smooth (VNS) method [A. Auslender and M. Teboulle, Interior gradient and proximal methods for convex and conic optimization, SIAM J. Optim. 16(3) (2006), pp. 697-725], for solving these reformulations. The associated worst-case major arithmetic operation costs of the VNS method are estimated and compared. We conclude that the VNS method based on the last reformulation generally outperforms the others. Finally, we justify our theoretical prediction on the behaviour of the VNS method by conducting numerical experiments on Dantzig selector, basis pursuit de-noising, MAXCUT SDP relaxation and Lovasz capacity problems.
C1 Simon Fraser Univ, Dept Math, Burnaby, BC V5A 1S6, Canada.
RP Lu, ZS (reprint author), Simon Fraser Univ, Dept Math, Burnaby, BC V5A 1S6, Canada.
EM zhaosong@sfu.ca
FU NSERC
FX The author thank two anonymous referees for the insightful comments and
   suggestions, which have greatly improved the paper. The author was
   supported in part by NSERC Discovery Grant.
NR 37
TC 0
Z9 0
PU TAYLOR & FRANCIS LTD
PI ABINGDON
PA 4 PARK SQUARE, MILTON PARK, ABINGDON OX14 4RN, OXON, ENGLAND
SN 1055-6788
EI 1029-4937
J9 OPTIM METHOD SOFTW
JI Optim. Method Softw.
PD DEC 1
PY 2013
VL 28
IS 6
BP 1262
EP 1281
DI 10.1080/10556788.2012.697901
PG 20
WC Computer Science, Software Engineering; Operations Research & Management
   Science; Mathematics, Applied
SC Computer Science; Operations Research & Management Science; Mathematics
GA 232SK
UT WOS:000325514100006
ER

PT J
AU Washburn, R
AF Washburn, Rachel
TI Rethinking the disclosure debates: a situational analysis of the
   multiple meanings of human biomonitoring data
SO CRITICAL PUBLIC HEALTH
LA English
DT Article
DE human biomonitoring; disclosure; communication; ethics; situational
   analysis
ID ENVIRONMENTAL CHEMICALS; RESEARCH PARTICIPANTS; CLINICAL UTILITY;
   EXPOSURE; ETHICS
AB This article examines recent debates in the USA regarding the communication of personal human biomonitoring' data to research participants. Biomonitoring is a technique used to measure environmental chemicals, their metabolites, and/or byproducts in human fluids and tissues. Though first used in occupational settings in the early twentieth century, the tools and techniques used in biomonitoring have been substantially refined in recent decades, resulting in the production of a progressively large volume of human exposure data. While the use of biomonitoring has shed new light on human exposures to a wide array of chemicals ranging from pesticides to plasticizers, it has also raised new scientific, social, and ethical questions. Among these is whether or not researchers are obligated to provide research participants with personal data in light of the considerable uncertainties that currently surround the interpretation of these data: health implications are typically unknown and measured chemical concentrations may not reflect average exposures. To date, scientists, environmental health advocates, and health officials remain divided on the best course of action. One explanation for this discord points to differing interpretations of bioethical principles. This article offers an alternate explanation. Based on a qualitative, sociological study of biomonitoring in the USA, this article shows that these debates are also shaped by fundamentally different ways of evaluating and assigning meaning to biomonitoring data. This article describes three different positions on the usefulness of individual-level biomonitoring and the criteria on which these assessments are based.
C1 Loyola Marymount Univ, Dept Sociol, Los Angeles, CA 90045 USA.
RP Washburn, R (reprint author), Loyola Marymount Univ, Dept Sociol, Los Angeles, CA 90045 USA.
EM rachel.washburn@lmu.edu
NR 33
TC 0
Z9 0
PU ROUTLEDGE JOURNALS, TAYLOR & FRANCIS LTD
PI ABINGDON
PA 4 PARK SQUARE, MILTON PARK, ABINGDON OX14 4RN, OXFORDSHIRE, ENGLAND
SN 0958-1596
EI 1469-3682
J9 CRIT PUBLIC HEALTH
JI Crit. Public Heath
PD DEC 1
PY 2013
VL 23
IS 4
BP 452
EP 465
DI 10.1080/09581596.2012.752071
PG 14
WC Public, Environmental & Occupational Health
SC Public, Environmental & Occupational Health
GA 242DW
UT WOS:000326218600006
ER

PT J
AU Balaji, C
   Reddy, BK
   Herwig, H
AF Balaji, C.
   Reddy, B. Konda
   Herwig, H.
TI Incorporating engineering intuition for parameter estimation in thermal
   sciences
SO HEAT AND MASS TRANSFER
LA English
DT Article
ID HEAT-TRANSFER COEFFICIENT; PRIOR DISTRIBUTIONS; SURFACE; FINS;
   CONDUCTIVITY; PRIORS
AB This paper proposes a new method of incorporating priors based on engineering intuition for solving inverse problems. The thesis of this paper is that if an asymptote can be found to a problem in applied sciences or engineering, estimation of parameters can be first done for this asymptotic variant, which in principle should be simpler, since one or more parameters of the original problem may vanish for the asymptotic variant. Even so, by solving the inverse problem associated with the asymptotic variant, estimates of key parameters of the full problem can be obtained. This information can then be quantitatively incorporated as priors in the estimation of parameters for the full version of the problem which we call as prior generation through asymptotic variant. The goal is to see if this methodology will significantly reduce the uncertainties in the resulting estimates. To demonstrate this methodology, the classic problem of unsteady heat transfer from a one dimensional fin is chosen. The inverse problem is posed as the simultaneous estimation of the temperature dependent transfer coefficient (h (theta) ) and the thermal diffusivity (alpha) of the fin material, given experimentally measured temperature-time histories at various locations along the fin. The asymptotic variant theta ((x,t)) is the steady state problem where the influence of thermal diffusivity vanishes. Using surrogate temperature data generated from assumed values of h (theta) , first the asymptotic variant of the problem is solved using the Markov Chain Monte Carlo method in a Bayesian framework to generate an estimate of h (theta) . The estimate of h (theta) is then used as an informative prior for solving the inverse problem of determining h (theta) and alpha from theta ((x,t)), and the effect of prior is quantitatively assessed by performing estimation with and without the prior. Finally, for purposes of validation, in-house experiments have been done where theta ((x,t)) is generated using liquid crystal thermography and these data are used to estimate h (theta) and alpha. A comparison of experimentally measured temperatures with those that are simulated by using estimated values of (h (theta) , alpha) to solve the governing equation to the problem is also done.
C1 [Balaji, C.; Reddy, B. Konda] Indian Inst Technol, Dept Mech Engn, Heat Transfer & Thermal Power Lab, Madras 600036, Tamil Nadu, India.
   [Herwig, H.] Hamburg Univ Technol, Inst Thermofluid Dynam, D-21073 Hamburg, Germany.
RP Balaji, C (reprint author), Indian Inst Technol, Dept Mech Engn, Heat Transfer & Thermal Power Lab, Madras 600036, Tamil Nadu, India.
EM balaji@iitm.ac.in
NR 26
TC 0
Z9 0
PU SPRINGER
PI NEW YORK
PA 233 SPRING ST, NEW YORK, NY 10013 USA
SN 0947-7411
EI 1432-1181
J9 HEAT MASS TRANSFER
JI Heat Mass Transf.
PD DEC
PY 2013
VL 49
IS 12
BP 1771
EP 1785
DI 10.1007/s00231-013-1213-0
PG 15
WC Thermodynamics; Mechanics
SC Thermodynamics; Mechanics
GA 238QP
UT WOS:000325962900009
ER

PT J
AU Xu, MH
   Qiu, ZP
AF Xu, Menghui
   Qiu, Zhiping
TI Free vibration analysis and optimization of composite lattice truss core
   sandwich beams with interval parameters
SO COMPOSITE STRUCTURES
LA English
DT Article
DE Free vibration; Sandwich beam; Lattice truss core; Hamilton's principle;
   Interval analysis; Interval optimization
ID STRUCTURAL PERFORMANCE; PANELS; DEFORMATION; BLOCK
AB The natural frequencies of composite sandwich beams with lattice truss core are investigated by combining the Bernoulli Euler beam theory and Timoshenko beam theory. The governing partial differential equations of motion are derived using Hamilton's principle and the analytical formulations of the natural frequencies are determined. After validation of the present method by numerical techniques, the effect of geometric and material parameters on the natural frequencies is studied. Considering various uncertainties in composite sandwich beams, a novel interval analysis method is developed based on which uncertain analysis of the natural frequencies is accomplished subsequently. Finally, the interval optimization of sandwich beams w.r.t the first order natural frequency is fulfilled by adopting an improved ranking method for interval numbers proposed in this paper. It is found that: (1) the natural frequencies of sandwich beams with lattice truss core by the present method agree well with those by FEM; and (2) the effect of uncertainties on the natural frequencies is significant and thus the design by the interval optimization method is more realistic than the conventional ones. (C) 2013 Elsevier Ltd. All rights reserved.
C1 [Xu, Menghui; Qiu, Zhiping] Being Univ Aeronaut & Astronaut, Inst Solid Mech, Beijing 100191, Peoples R China.
RP Xu, MH (reprint author), Being Univ Aeronaut & Astronaut, Inst Solid Mech, Beijing 100191, Peoples R China.
EM shandongxumenghui@163.com
FU Defense Industrial Technology Development Program [A2120110001,
   B2120110011]; '111' Project [B07009]; National Nature Science Foundation
   of PR China [90816024, 10876100]
FX The project is supported by the Defense Industrial Technology
   Development Program (No. A2120110001, No. B2120110011), '111' Project
   (No. B07009), National Nature Science Foundation of PR China (No.
   90816024, No.10876100). Besides, the authors wish to express their many
   thanks to the reviewers for their useful and constructive comments.
NR 31
TC 0
Z9 0
PU ELSEVIER SCI LTD
PI OXFORD
PA THE BOULEVARD, LANGFORD LANE, KIDLINGTON, OXFORD OX5 1GB, OXON, ENGLAND
SN 0263-8223
EI 1879-1085
J9 COMPOS STRUCT
JI Compos. Struct.
PD DEC
PY 2013
VL 106
BP 85
EP 95
DI 10.1016/j.compstruct.2013.05.048
PG 11
WC Materials Science, Composites
SC Materials Science
GA 231VY
UT WOS:000325447700009
ER

PT J
AU Li, HS
AF Li, Hong-Shuang
TI Maximum entropy method for probabilistic bearing strength prediction of
   pin joints in composite laminates
SO COMPOSITE STRUCTURES
LA English
DT Article
DE Composite laminates; Pin joint; Probabilistic bearing strength; Maximum
   entropy method
ID MECHANICALLY FASTENED JOINTS; DIMENSION-REDUCTION METHOD; PROGRESSIVE
   DAMAGE MODEL; POINT ESTIMATE METHOD; BOLTED JOINTS; MULTIDIMENSIONAL
   INTEGRATION; STOCHASTIC MECHANICS; FAILURE; PRINCIPLE; SYSTEMS
AB The mechanical properties of composite materials exhibit a much wide range of scatter than that of metallic materials, even under the same loading condition. A general computational framework for probabilistic strength prediction of pin joints in composite laminates using maximum entropy method is proposed and developed in this study. The deterministic progressive failure analysis of composite pinned joint is based on a two-dimensional ABAQUS model, which takes into account large deformation theory and the non-linear shear behavior of composite material. Uncertainties arising in the mechanical properties and ultimate strengths of one lamina are modeled as random variables and considered in the process of probabilistic strength prediction. Point estimate method is used to estimate the first four statistical moments of bearing strength of composite pinned joint. Incorporating all those statistical moments, a maximum entropy method is used to approximate its probability distribution to avoid the pitfall encountered in Edgeworth expansions, which is a popular tool to approximate a probability distribution. An example of T300/QY8911 composite plate is given to demonstrate the proposed computational framework. Comparisons between the proposed framework and Edgeworth expansions based method are also performed to illustrate the advantage of the proposed framework. (C) 2013 Elsevier Ltd. All rights reserved.
C1 Nanjing Univ Aeronaut & Astronaut, Key Lab Fundamental Sci Natl Def Adv Design Techn, Nanjing 210016, Peoples R China.
RP Li, HS (reprint author), Nanjing Univ Aeronaut & Astronaut, Key Lab Fundamental Sci Natl Def Adv Design Techn, Nanjing 210016, Peoples R China.
EM hongshuangli@nuaa.edu.cn
RI Li, Hong-Shuang/K-8192-2012
FU Natural Science Foundation of China [11102084]; Fundamental Research
   Funds for the Central Universities [3082012NS2012078]; Priority Academic
   Program Development of Jiangsu Higher Education Institutions
FX The author is grateful for supports by Natural Science Foundation of
   China (Grant No. 11102084), the Fundamental Research Funds for the
   Central Universities (Grant No. 3082012NS2012078) and A Project Funded
   by the Priority Academic Program Development of Jiangsu Higher Education
   Institutions.
NR 34
TC 0
Z9 0
PU ELSEVIER SCI LTD
PI OXFORD
PA THE BOULEVARD, LANGFORD LANE, KIDLINGTON, OXFORD OX5 1GB, OXON, ENGLAND
SN 0263-8223
EI 1879-1085
J9 COMPOS STRUCT
JI Compos. Struct.
PD DEC
PY 2013
VL 106
BP 626
EP 634
DI 10.1016/j.compstruct.2013.05.040
PG 9
WC Materials Science, Composites
SC Materials Science
GA 231VY
UT WOS:000325447700057
ER

PT J
AU Rao, BS
   Vaisakh, K
AF Rao, B. Srinivasa
   Vaisakh, K.
TI Multi-objective adaptive Clonal selection algorithm for solving
   environmental/economic dispatch and OPF problems with load uncertainty
SO INTERNATIONAL JOURNAL OF ELECTRICAL POWER & ENERGY SYSTEMS
LA English
DT Article
DE Adaptive Clonal selection algorithm; Multi-objective optimization; Load
   uncertainty; Pareto front; Economic emission dispatch
ID PARTICLE SWARM OPTIMIZATION; POWER DISPATCH; DIFFERENTIAL EVOLUTION;
   ECONOMIC-DISPATCH; GENETIC ALGORITHM; SEARCH ALGORITHM; SYSTEM
AB This paper presents a new multi objective optimization approach based on Adaptive Clonal Selection Algorithm (ACSA) to solve complex Environmental/Economic Dispatch (EED) problem of thermal generators in power system. The proposed methodology also incorporates the power demand equality constraint and ensures various operating constraint limits while solving EED problem. In this algorithm an adaptive Clonal selection principle with non-dominated sorting technique and crowding distance has been used to find and manage Pareto-optimal set. Clonal selection principle is one of the models used to incorporate the behavior of the artificial immune system. The biological principles of clone generation, proliferation and maturation are mimicked and incorporated into this algorithm. To show the effectiveness of the proposed Multi Objective Adaptive Clonal Selection Algorithm (MOACSA) in solving EED problem two types of test systems have been considered with various objectives. These includes an IEEE 30-bus 6 unit test system and an 82-bus 10 unit Indian utility real life power system network for solving EED problem without and with load uncertainty. Simulation results are compared by implementation of three other standard algorithms such as Non-dominated Sorting Genetic Algorithm-II (NSGA-II), Multi-Objective Particle Swarm Optimization (MOPSO) and Multi-Objective Differential Evaluation (MODE) methods. (C) 2013 Elsevier Ltd. All rights reserved.
C1 [Rao, B. Srinivasa] VR Siddhartha Engn Coll, Vijayawada 520010, AP, India.
   [Vaisakh, K.] Andhra Univ, Coll Engn, Visakhapatnam 530003, Andhra Pradesh, India.
RP Rao, BS (reprint author), VR Siddhartha Engn Coll, Dept Elect & Elect Engn, Vijayawada 520010, AP, India.
EM bs_rao71@yahoo.in
NR 41
TC 1
Z9 1
PU ELSEVIER SCI LTD
PI OXFORD
PA THE BOULEVARD, LANGFORD LANE, KIDLINGTON, OXFORD OX5 1GB, OXON, ENGLAND
SN 0142-0615
EI 1879-3517
J9 INT J ELEC POWER
JI Int. J. Electr. Power Energy Syst.
PD DEC
PY 2013
VL 53
BP 390
EP 408
DI 10.1016/j.ijepes.2013.04.024
PG 19
WC Engineering, Electrical & Electronic
SC Engineering
GA 231VD
UT WOS:000325445600042
ER

PT J
AU Tosun, J
AF Tosun, Jale
TI HOW THE EU HANDLES UNCERTAIN RISKS: UNDERSTANDING THE ROLE OF THE
   PRECAUTIONARY PRINCIPLE
SO JOURNAL OF EUROPEAN PUBLIC POLICY
LA English
DT Article
DE European Union; precautionary principle; regulation; risk; scientific
   evidence; uncertainty
ID EUROPEAN-UNION; ENVIRONMENTAL-POLICY; GMO REGULATION; MANAGEMENT;
   POLITICS; PARADOX
AB The European Union (EU) has adopted the precautionary principle (PP) as a legal principle for dealing with uncertain risks; that is situations in which the relationship between activities and their potential hazard cannot be established. While the PP's application has been defined by the European Commission and EU case law, political considerations ultimately determine whether and how it is invoked. This article reviews the literature on the PP's application in EU policy making by addressing three research questions: When do EU policy makers invoke the PP? How are EU precautionary policies made? Is the making of EU precautionary policies different from the making of regulatory policies addressing certain risks? While the conceptual literature provides some insights regarding all three questions, the empirical literature is particularly instructive regarding the first two questions. Future studies have the task of merging the two literatures in order to obtain a comprehensive understanding of EU precautionary policy making.
C1 Univ Mannheim Germany, Mannheim Ctr European Social Res, D-68159 Mannheim, Germany.
RP Tosun, J (reprint author), Univ Mannheim Germany, Mannheim Ctr European Social Res, A5,6, D-68159 Mannheim, Germany.
EM jale.tosun@mzes.uni-mannheim.de
NR 54
TC 0
Z9 0
PU ROUTLEDGE JOURNALS, TAYLOR & FRANCIS LTD
PI ABINGDON
PA 4 PARK SQUARE, MILTON PARK, ABINGDON OX14 4RN, OXFORDSHIRE, ENGLAND
SN 1350-1763
EI 1466-4429
J9 J EUR PUBLIC POLICY
JI J. Eur. Public Policy
PD DEC 1
PY 2013
VL 20
IS 10
BP 1517
EP 1528
DI 10.1080/13501763.2013.834549
PG 12
WC Public Administration
SC Public Administration
GA 231WY
UT WOS:000325450300009
ER

PT J
AU Wu, JJ
   Lin, WS
   Shi, GM
   Wang, XT
   Li, F
AF Wu, Jinjian
   Lin, Weisi
   Shi, Guangming
   Wang, Xiaotian
   Li, Fu
TI Pattern Masking Estimation in Image With Structural Uncertainty
SO IEEE TRANSACTIONS ON IMAGE PROCESSING
LA English
DT Article
DE Pattern masking; internal generative mechanism; structural uncertainty;
   local binary pattern; human perception; just noticeable difference
ID NOTICEABLE DIFFERENCE ESTIMATION; RECEPTIVE-FIELD INHIBITION;
   FREE-ENERGY PRINCIPLE; DISTORTION PROFILE; VISION MECHANISMS; MODEL;
   CONTRAST; BRAIN; CLASSIFICATION; DISTRIBUTIONS
AB A model of visual masking, which reveals the visibility of stimuli in the human visual system (HVS), is useful in perceptual based image/video processing. The existing visual masking function mainly considers luminance contrast, which always overestimates the visibility threshold of the edge region and underestimates that of the texture region. Recent research on visual perception indicates that the HVS is sensitive to orderly regions that possess regular structures and insensitive to disorderly regions that possess uncertain structures. Therefore, structural uncertainty is another determining factor on visual masking. In this paper, we introduce a novel pattern masking function based on both luminance contrast and structural uncertainty. Through mimicking the internal generative mechanism of the HVS, a prediction model is firstly employed to separate out the unpredictable uncertainty from an input image. In addition, an improved local binary pattern is introduced to compute the structural uncertainty. Finally, combining luminance contrast with structural uncertainty, the pattern masking function is deduced. Experimental result demonstrates that the proposed pattern masking function outperforms the existing visual masking function. Furthermore, we extend the pattern masking function to just noticeable difference (JND) estimation and introduce a novel pixel domain JND model. Subjective viewing test confirms that the proposed JND model is more consistent with the HVS than the existing JND models.
C1 [Wu, Jinjian; Shi, Guangming; Wang, Xiaotian; Li, Fu] Xidian Univ, Key Lab Intelligent Percept & Image Understanding, Sch Elect Engn, Minist Educ China, Xian 710071, Peoples R China.
   [Lin, Weisi] Nanyang Technol Univ, Sch Comp Engn, Singapore 639798, Singapore.
RP Wu, JJ (reprint author), Xidian Univ, Key Lab Intelligent Percept & Image Understanding, Sch Elect Engn, Minist Educ China, Xian 710071, Peoples R China.
EM jinjian.wu@mail.xidian.edu.cn; wslin@ntu.edu.sg; gmshi@xidian.edu.cn;
   xtwang@mail.xidian.edu.cn; fuli@mail.xidian.edu.cn
FU Major State Basic Research Development Program of China (973 Program)
   [2013CB329402]; NSF of China [61070138, 61072104, 61100155, 61227004];
   Fundamental Research Funds for the Central Universities of China
   [K5051399020, K5051202034, K50513100005]
FX This work was supported in part by the Major State Basic Research
   Development Program of China (973 Program) under Grant 2013CB329402, in
   part by the NSF of China under Grants 61070138, 61072104, 61100155, and
   61227004, and in part by the Fundamental Research Funds for the Central
   Universities of China under Grants K5051399020, K5051202034, and
   K50513100005. The associate editor coordinating the review of this
   manuscript and approving it for publication was Dr. Stefan Winkler.
NR 38
TC 0
Z9 0
PU IEEE-INST ELECTRICAL ELECTRONICS ENGINEERS INC
PI PISCATAWAY
PA 445 HOES LANE, PISCATAWAY, NJ 08855-4141 USA
SN 1057-7149
J9 IEEE T IMAGE PROCESS
JI IEEE Trans. Image Process.
PD DEC
PY 2013
VL 22
IS 12
BP 4892
EP 4904
DI 10.1109/TIP.2013.2279934
PG 13
WC Computer Science, Artificial Intelligence; Engineering, Electrical &
   Electronic
SC Computer Science; Engineering
GA 228WS
UT WOS:000325223300026
ER

PT J
AU Homchaudhuri, B
   Kumar, M
   Cohen, K
AF Homchaudhuri, Baisravan
   Kumar, Manish
   Cohen, Kelly
TI GENETIC ALGORITHM BASED SIMULATION-OPTIMIZATION FOR FIGHTING WILDFIRES
SO INTERNATIONAL JOURNAL OF COMPUTATIONAL METHODS
LA English
DT Article
DE Genetic algorithm; forest fire; simulation-optimization technique
ID FOREST-FIRE; MODEL; CONTAINMENT
AB Wildfire is one of the most significant disturbances responsible for reshaping the terrain and changing the ecosystem of a particular region. Its detrimental effects on environment as well as human lives and properties, and growing trend in terms of frequency and intensity of wildfires over the last decade have necessitated the development of efficient forest fire management techniques. During the last three decades, Forest Fire Decision Support Systems (FFDSS) have been developed to help in the decision-making processes during forest fires by providing necessary information on fire detection, their status and behavior, and other aspects of forest fires. However, most of these decision support systems lack the capability of developing intelligent fire suppression strategies based upon current status and predicted behavior of forest fire. This paper presents an approach for development of efficient fireline building strategies via intelligent resource allocation. A Genetic Algorithm based approach has been proposed in this paper for resource allocation and optimum fireline building that minimizes the total damage due to wildland fires. The approach is based on a simulation-optimization technique in which the Genetic Algorithm uses advanced forest fire propagation models based upon Huygens principles for evaluation of cost index of its solutions. Both homogeneous and heterogeneous environmental conditions have been considered. Uncertainties in weather conditions as well as imperfect knowledge about exact vegetation and topographical conditions make exact prediction of wildfires very difficult. The paper incorporates Monte-Carlo simulations to develop robust strategies in uncertain conditions. Extensive simulations demonstrate the effectiveness of the proposed approach in efficient resource allocation for fighting complex wildfires in uncertain and dynamic conditions.
C1 [Homchaudhuri, Baisravan] Univ Cincinnati, Sch Dynam Syst, Cincinnati, OH USA.
   [Kumar, Manish] Univ Toledo, Dept Mech Ind & Mfg Engn, Toledo, OH 43606 USA.
   [Cohen, Kelly] Univ Cincinnati, Sch Aerosp Syst, Cincinnati, OH USA.
RP Kumar, M (reprint author), Univ Toledo, Dept Mech Ind & Mfg Engn, 2801 W Bancroft St, Toledo, OH 43606 USA.
EM homchabn@mail.uc.edu; Manish.Kumar2@utoledo.edu; cohenky@ucmail.uc.edu
NR 32
TC 0
Z9 0
PU WORLD SCIENTIFIC PUBL CO PTE LTD
PI SINGAPORE
PA 5 TOH TUCK LINK, SINGAPORE 596224, SINGAPORE
SN 0219-8762
J9 INT J COMP METH-SING
JI Int. J. Comput. Methods
PD DEC
PY 2013
VL 10
IS 6
AR 1350035
DI 10.1142/S0219876213500357
PG 28
WC Engineering, Multidisciplinary; Mathematics, Interdisciplinary
   Applications
SC Engineering; Mathematics
GA 137ND
UT WOS:000318441700002
ER

PT J
AU Hornos, EH
   Pleguezuelos, EM
   Brailovsky, CA
   Harillo, LD
   Dory, V
   Charlin, B
AF Hornos, Eduardo H.
   Pleguezuelos, Eduardo M.
   Brailovsky, Carlos A.
   Harillo, Leandro D.
   Dory, Valerie
   Charlin, Bernard
TI The Practicum Script Concordance Test: An Online Continuing Professional
   Development Format to Foster Reflection on Clinical Practice
SO JOURNAL OF CONTINUING EDUCATION IN THE HEALTH PROFESSIONS
LA English
DT Article
DE continuing professional development; script concordance; clinical
   reasoning; reflection; online learning method; evaluation; practicum
ID SELF-ASSESSMENT; COMPETENCE; MEDICINE; EXPERTISE; KNOWLEDGE; CARE
AB Introduction: Judgment in the face of uncertainty is an important dimension of expertise and clinical competence. However, it is challenging to conceive continuing professional development (CPD) initiatives aimed at helping physicians enhance their clinical judgment skills in ill-defined situations. We present an online script concordance-based CPD program (the Practicum Script Concordance Test, copyright (c) 2006 by Practicum Foundation), a tool that can be used to support health professionals in the development of their reflective clinical reasoning ability. We describe the rationale and principles and report on the implementation of 2 online programs based on this new CPD initiative. Method: The Practicum Script Concordance Test program consists of daily testing and feedback over the course of a year using SCT items. Feedback is both global (eg, health professionals are told their cumulative mean score) and specific (eg, they can view the expert panel's responses together with their justifications for their answers). Participants have the option of contacting a personal tutor, to whom they can send questions. Data regarding feasibility, participation, and acceptability were collected. Results: Initial implementation took place in Mexico where 1901 physicians (1349 paediatricians, 552 cardiologists) were enrolled in Practicum programs. Around 70% of those enrolled pursued the program and were very satisfied with its format and content. The online format was an important factor in the development and maintenance of the programs. Dropouts had issues with the SCT concept and the time required to participate. Discussion: The on-line Practicum Script Concordance Test program was designed to foster expertise development based on practice, reflection and feedback. Although further research is needed to examine its impact physicians' practice and ultimately on patient outcomes, it is an original and promising development in CPD.
C1 [Hornos, Eduardo H.; Pleguezuelos, Eduardo M.; Harillo, Leandro D.] Practicum Inst Appl Res Hlth Sci Educ, Buenos Aires, DF, Argentina.
   [Brailovsky, Carlos A.] Practicum Inst Appl Res Hlth Sci Educ, Psychometr Dept, Buenos Aires, DF, Argentina.
   [Brailovsky, Carlos A.] Coll Family Phys Canada, Toronto, ON, Canada.
   [Dory, Valerie] Catholic Univ Louvain, FNRS, Louvain, Belgium.
   [Dory, Valerie] Catholic Univ Louvain, Inst Hlth & Soc IRSS, Louvain, Belgium.
   [Charlin, Bernard] Practicum Inst Appl Res Hlth Sci Educ, Unit Res, Buenos Aires, DF, Argentina.
   [Charlin, Bernard] Univ Montreal, CPASS, Fac Med, Montreal, PQ H3C 3J7, Canada.
RP Charlin, B (reprint author), Univ Montreal, CPASS, Fac Med, CP 6128 Succursale Ctr Ville, Montreal, PQ H3C 3J7, Canada.
EM bernard.charlin@umontreal.ca
FU Fonds de la Recherche Scientifque (FNRS)
FX The authors would like to thank Pablo Malagrino, MD, for his help in
   preparing this manuscript and the Fonds de la Recherche Scientifque
   (FNRS, a regional fund for scientific research), which funded Valerie
   Dory's postdoctoral research on assessment of clinical reasoning.
NR 23
TC 1
Z9 1
PU WILEY PERIODICALS, INC
PI SAN FRANCISCO
PA ONE MONTGOMERY ST, SUITE 1200, SAN FRANCISCO, CA 94104 USA
SN 0894-1912
J9 J CONTIN EDUC HEALTH
JI J. Contin. Educ. Health Prof.
PD WIN
PY 2013
VL 33
IS 1
BP 59
EP 66
DI 10.1002/chp.21166
PG 8
WC Education, Scientific Disciplines; Health Care Sciences & Services
SC Education & Educational Research; Health Care Sciences & Services
GA 115JO
UT WOS:000316808600009
ER

PT J
AU Li, S
   Qian, T
AF Li, Shuang
   Qian, Tao
TI On sparse representation of analytic signal in Hardy space
SO MATHEMATICAL METHODS IN THE APPLIED SCIENCES
LA English
DT Article
DE Hardy space; singular value; reproducing kernels; (1)-minimization;
   compressed sensing; sparse representation
ID UNCERTAINTY PRINCIPLES; DECOMPOSITION; DICTIONARIES; ALGORITHM
AB This paper is concerned with the sparse representation of analytic signal in Hardy space H2(D), where D is the open unit disk in the complex plane. In recent years, adaptive Fourier decomposition has attracted considerable attention in the area of signal analysis in H2(D). As a continuation of adaptive Fourier decomposition-related studies, this paper proves rapid decay properties of singular values of the dictionary. The rapid decay properties lay a foundation for applications of compressed sensing based on this dictionary. Through Hardy space decomposition, this program contributes to sparse representations of signals in the most commonly used function spaces, namely, the spaces of square integrable functions in various contexts. Numerical examples are given in which both compressed sensing and (1)-minimization are used. Copyright (c) 2013 John Wiley & Sons, Ltd.
C1 [Li, Shuang; Qian, Tao] Univ Macau, Dept Math, Macao, Peoples R China.
RP Li, S (reprint author), Univ Macau, Dept Math, Macao, Peoples R China.
EM ya97418@umac.mo
NR 22
TC 0
Z9 0
PU WILEY-BLACKWELL
PI HOBOKEN
PA 111 RIVER ST, HOBOKEN 07030-5774, NJ USA
SN 0170-4214
EI 1099-1476
J9 MATH METHOD APPL SCI
JI Math. Meth. Appl. Sci.
PD NOV 30
PY 2013
VL 36
IS 17
BP 2297
EP 2310
DI 10.1002/mma.2752
PG 14
WC Mathematics, Applied
SC Mathematics
GA 249LE
UT WOS:000326777900003
ER

PT J
AU Trevena, LJ
   Zikmund-Fisher, BJ
   Edwards, A
   Gaissmaier, W
   Galesic, M
   Han, PKJ
   King, J
   Lawson, ML
   Linder, SK
   Lipkus, I
   Ozanne, E
   Peters, E
   Timmermans, D
   Woloshin, S
AF Trevena, Lyndal J.
   Zikmund-Fisher, Brian J.
   Edwards, Adrian
   Gaissmaier, Wolfgang
   Galesic, Mirta
   Han, Paul K. J.
   King, John
   Lawson, Margaret L.
   Linder, Suzanne K.
   Lipkus, Isaac
   Ozanne, Elissa
   Peters, Ellen
   Timmermans, Danielle
   Woloshin, Steven
TI Presenting quantitative information about decision outcomes: a risk
   communication primer for patient decision aid developers
SO BMC MEDICAL INFORMATICS AND DECISION MAKING
LA English
DT Review
ID RANDOMIZED CONTROLLED-TRIAL; SUBJECTIVE NUMERACY SCALE; CANCER-RISK;
   STATISTICAL INFORMATION; INTERACTIVE GRAPHICS; DENOMINATOR NEGLECT;
   DIFFERENT FORMATS; TREATMENT CHOICES; CLINICAL-TRIALS; SURVIVAL GRAPHS
AB Background: Making evidence-based decisions often requires comparison of two or more options. Research-based evidence may exist which quantifies how likely the outcomes are for each option. Understanding these numeric estimates improves patients' risk perception and leads to better informed decision making. This paper summarises current "best practices" in communication of evidence-based numeric outcomes for developers of patient decision aids (PtDAs) and other health communication tools.
   Method: An expert consensus group of fourteen researchers from North America, Europe, and Australasia identified eleven main issues in risk communication. Two experts for each issue wrote a "state of the art" summary of best evidence, drawing on the PtDA, health, psychological, and broader scientific literature. In addition, commonly used terms were defined and a set of guiding principles and key messages derived from the results.
   Results: The eleven key components of risk communication were: 1) Presenting the chance an event will occur; 2) Presenting changes in numeric outcomes; 3) Outcome estimates for test and screening decisions; 4) Numeric estimates in context and with evaluative labels; 5) Conveying uncertainty; 6) Visual formats; 7) Tailoring estimates; 8) Formats for understanding outcomes over time; 9) Narrative methods for conveying the chance of an event; 10) Important skills for understanding numerical estimates; and 11) Interactive web-based formats. Guiding principles from the evidence summaries advise that risk communication formats should reflect the task required of the user, should always define a relevant reference class (i.e., denominator) over time, should aim to use a consistent format throughout documents, should avoid "1 in x" formats and variable denominators, consider the magnitude of numbers used and the possibility of format bias, and should take into account the numeracy and graph literacy of the audience.
   Conclusion: A substantial and rapidly expanding evidence base exists for risk communication. Developers of tools to facilitate evidence-based decision making should apply these principles to improve the quality of risk communication in practice.
C1 [Trevena, Lyndal J.] Univ Sydney, Sch Publ Hlth, Sydney, NSW 2006, Australia.
   [Zikmund-Fisher, Brian J.] Univ Michigan, Sch Med, Dept Internal Med, Sch Publ Hlth,Dept Hlth Behav & Hlth Educ, Ann Arbor, MI 48109 USA.
   [Zikmund-Fisher, Brian J.] Univ Michigan, Ctr Bioeth & Social Sci Med, Ann Arbor, MI 48109 USA.
   [Edwards, Adrian] Cardiff Univ, Sch Med, Cochrane Inst Primary Care & Publ Hlth, Cardiff CF14 4YS, S Glam, Wales.
   [Gaissmaier, Wolfgang] Max Planck Inst Human Dev, Harding Ctr Risk Literacy, D-14195 Berlin, Germany.
   [Galesic, Mirta] Max Planck Inst Human Dev, Ctr Adapt Behav & Cognit, D-14195 Berlin, Germany.
   [Han, Paul K. J.] Ctr Outcomes Res & Evaluat, Maine Med Ctr Res Inst, Portland, ME 04101 USA.
   [King, John] Univ Vermont, Coll Med, Dept Family Med, Burlington, VT 05405 USA.
   [Lawson, Margaret L.] Univ Ottawa, Dept Pediat, Childrens Hosp Eastern Ontario, Ottawa, ON K1H 8L1, Canada.
   [Linder, Suzanne K.] Univ Texas MD Anderson Canc Ctr, Dept Gen Internal Med, Houston, TX 77030 USA.
   [Lipkus, Isaac] Duke Univ, Sch Nursing, Durham, NC 27710 USA.
   [Ozanne, Elissa] Univ Calif San Francisco, Dept Surg, San Francisco, CA 94143 USA.
   [Ozanne, Elissa] Univ Calif San Francisco, Inst Hlth Policy Studies, San Francisco, CA 94143 USA.
   [Peters, Ellen] Ohio State Univ, Dept Psychol, Columbus, OH 43210 USA.
   [Timmermans, Danielle] Vrije Univ Amsterdam Med Ctr, EMGO Inst Hlth & Care Res, Dept Publ & Occupat Hlth, NL-1081 BT Amsterdam, Netherlands.
RP Trevena, LJ (reprint author), Univ Sydney, Sch Publ Hlth, Room 321b,Edward Ford Bldg A27, Sydney, NSW 2006, Australia.
EM lyndal.trevena@sydney.edu.au
FU Informed Medical Decisions Foundation
FX Lyndal Trevena, Brian Zikmund-Fisher, Mirta Galesic, Wolfgang Gassmeier,
   and Suzanne Linder have received in the past 5 years research funding
   from what is now the Informed Medical Decisions Foundation, a
   not-for-profit (501 (c) 3) private foundation
   (http://www.informedmedicaldecisions.org). The Foundation develops
   content for patient education programs. The Foundation has an
   arrangement with a for-profit company, Health Dialog, to co-produce
   these programs. The programs are used as part of the decision support
   and disease management services Health Dialog provides to consumers
   through health care organizations and employers.
NR 141
TC 5
Z9 5
PU BIOMED CENTRAL LTD
PI LONDON
PA 236 GRAYS INN RD, FLOOR 6, LONDON WC1X 8HL, ENGLAND
SN 1472-6947
J9 BMC MED INFORM DECIS
JI BMC Med. Inform. Decis. Mak.
PD NOV 29
PY 2013
VL 13
SU 2
AR S7
DI 10.1186/1472-6947-13-S2-S7
PG 15
WC Medical Informatics
SC Medical Informatics
GA 270NA
UT WOS:000328324000007
ER

PT J
AU Chen, DY
   Jiang, QQ
   Wang, P
   Yang, H
AF Chen, D. Y.
   Jiang, Q. Q.
   Wang, P.
   Yang, H.
TI Remnants, fermions' tunnelling and effects of quantum gravity
SO JOURNAL OF HIGH ENERGY PHYSICS
LA English
DT Article
DE Black Holes; Models of Quantum Gravity; Black Holes in String Theory
ID GENERALIZED UNCERTAINTY PRINCIPLE; BLACK-HOLE; MINIMAL-LENGTH; HAWKING
   TEMPERATURE; CHARGED-PARTICLES; DIRAC-EQUATION; HYDROGEN-ATOM;
   RADIATION; SPACETIME; SCALE
AB The remnants are investigated by fermions' tunnelling from a 4-dimensional charged dilatonic black hole and a 5-dimensional black string. Based on the generalized uncertainty principle, effects of quantum gravity are taken into account. The quantum numbers of the emitted fermions affects the Hawking temperatures. For the black hole, the quantum gravity correction slows down the increase of the temperature, which leads to the remnant left in the evaporation. For the black string, the existence of the remnant is determined by the quantum gravity correction and effects of the extra compact dimension.
C1 [Chen, D. Y.; Jiang, Q. Q.] China West Normal Univ, Inst Theoret Phys, Nanchong 637009, Peoples R China.
   [Wang, P.; Yang, H.] Sichuan Univ, Coll Phys Sci & Technol, Ctr Theoret Phys, Chengdu 610051, Peoples R China.
RP Chen, DY (reprint author), China West Normal Univ, Inst Theoret Phys, Nanchong 637009, Peoples R China.
EM dchen@cwnu.edu.cn; qqjiang@cwnu.edu.cn; pengw@scu.edu.cn;
   hyanga@scu.edu.cn
FU NSFC [11005016, 11205125, 11175039, 11375121]; Innovative Research Team
   in College of Sichuan Province [13TD0003]; SiChuan Province Science
   Foundation for Youths [2012JQ0039]
FX This work is supported in part by the NSFC (Grant No. 11005016,
   11205125, 11175039 and 11375121), the Innovative Research Team in
   College of Sichuan Province (Grant No. 13TD0003) and SiChuan Province
   Science Foundation for Youths (Grant No. 2012JQ0039).
NR 57
TC 1
Z9 1
PU SPRINGER
PI NEW YORK
PA 233 SPRING ST, NEW YORK, NY 10013 USA
SN 1029-8479
J9 J HIGH ENERGY PHYS
JI J. High Energy Phys.
PD NOV 25
PY 2013
IS 11
AR 176
DI 10.1007/JHEP11(2013)176
PG 14
WC Physics, Particles & Fields
SC Physics
GA 264EE
UT WOS:000327859000001
ER

PT J
AU Zhang, G
   Torquato, S
AF Zhang, G.
   Torquato, S.
TI Precise algorithm to generate random sequential addition of hard
   hyperspheres at saturation
SO PHYSICAL REVIEW E
LA English
DT Article
ID MEAN-FIELD THEORY; PACKING SIMULATIONS; SPHERE PACKINGS; PARKING
   PROBLEM; 3 DIMENSIONS; ADSORPTION; PARTICLES; MICROSTRUCTURE;
   RECTANGLES; GEOMETRY
AB The study of the packing of hard hyperspheres in d-dimensional Euclidean space R-d has been a topic of great interest in statistical mechanics and condensed matter theory. While the densest known packings are ordered in sufficiently low dimensions, it has been suggested that in sufficiently large dimensions, the densest packings might be disordered. The random sequential addition (RSA) time-dependent packing process, in which congruent hard hyperspheres are randomly and sequentially placed into a system without interparticle overlap, is a useful packing model to study disorder in high dimensions. Of particular interest is the infinite-time saturation limit in which the available space for another sphere tends to zero. However, the associated saturation density has been determined in all previous investigations by extrapolating the density results for nearly saturated configurations to the saturation limit, which necessarily introduces numerical uncertainties. We have refined an algorithm devised by us [S. Torquato, O. U. Uche, and F. H. Stillinger, Phys. Rev. E 74, 061308 (2006)] to generate RSA packings of identical hyperspheres. The improved algorithm produce such packings that are guaranteed to contain no available space in a large simulation box using finite computational time with heretofore unattained precision and across the widest range of dimensions (2 <= d <= 8). We have also calculated the packing and covering densities, pair correlation function g(2)(r), and structure factor S(k) of the saturated RSA configurations. As the space dimension increases, we find that pair correlations markedly diminish, consistent with a recently proposed "decorrelation" principle, and the degree of "hyperuniformity" (suppression of infinite-wavelength density fluctuations) increases. We have also calculated the void exclusion probability in order to compute the so-called quantizer error of the RSA packings, which is related to the second moment of inertia of the average Voronoi cell. Our algorithm is easily generalizable to generate saturated RSA packings of nonspherical particles.
C1 [Zhang, G.] Princeton Univ, Dept Chem, Princeton, NJ 08544 USA.
   [Torquato, S.] Princeton Univ, Dept Chem, Dept Phys, Princeton Inst Sci & Technol Mat, Princeton, NJ 08544 USA.
   [Torquato, S.] Princeton Univ, Program Appl & Computat Math, Princeton, NJ 08544 USA.
RP Zhang, G (reprint author), Princeton Univ, Dept Chem, Princeton, NJ 08544 USA.
EM gezhang@princeton.edu; torquato@electron.princeton.edu
FU Materials Research Science and Engineering Center Program of the
   National Science Foundation [DMR-0820341]; Division of Mathematical
   Sciences at the National Science Foundation [DMS-1211087]; Simons
   Foundation [231015]
FX We are very grateful to Etienne Marcotte, Yang Jiao, Adam Hopkins, and
   Francesco Zamponi for helpful discussions and Yang Jiao, Steven
   Atkinson, and Etienne Marcotte for their careful reading of the
   manuscript. This work was supported by the Materials Research Science
   and Engineering Center Program of the National Science Foundation under
   Grant No. DMR-0820341 and by the Division of Mathematical Sciences at
   the National Science Foundation under Award No. DMS-1211087. This work
   was partially supported by a grant from the Simons Foundation (Grant No.
   231015 to Salvatore Torquato).
NR 65
TC 3
Z9 3
PU AMER PHYSICAL SOC
PI COLLEGE PK
PA ONE PHYSICS ELLIPSE, COLLEGE PK, MD 20740-3844 USA
SN 1539-3755
EI 1550-2376
J9 PHYS REV E
JI Phys. Rev. E
PD NOV 25
PY 2013
VL 88
IS 5
AR 053312
DI 10.1103/PhysRevE.88.053312
PG 9
WC Physics, Fluids & Plasmas; Physics, Mathematical
SC Physics
GA 256MZ
UT WOS:000327316900016
ER

PT J
AU Knudson, MD
   Desjarlais, MP
AF Knudson, M. D.
   Desjarlais, M. P.
TI Adiabatic release measurements in alpha-quartz between 300 and 1200 GPa:
   Characterization of alpha-quartz as a shock standard in the multimegabar
   regime
SO PHYSICAL REVIEW B
LA English
DT Article
ID AUGMENTED-WAVE METHOD; HIGH-PRESSURE; REFRACTIVE-INDEX; COMPRESSION;
   EQUATION; STATE; ALUMINUM; AEROGEL; METALS; SILICA
AB a-quartz has been used prolifically in recent years as an impedance matching standard in the multimegabar regime (1 Mbar = 100 GPa). This is due to the fact that above similar to 90-100 GPa along the principal Hugoniot alpha-quartz becomes reflective, and thus shock velocities can be measured to high precision using velocity interferometry. This property allows for high-precision measurements, however, the accuracy of impedance matching measurements depends upon the knowledge of both the Hugoniot and the release or reshock response of alpha-quartz. Here, we present the results of several adiabatic release measurements of alpha-quartz from similar to 300-1200 GPa states along the principal Hugoniot using full density polymethylpentene (commonly known as TPX), and both similar to 190 and similar to 110 mg/cc silica aerogel standards. These data were analyzed within the framework of a simple, analytical model that was motivated by a first-principles molecular dynamics investigation into the release response of alpha-quartz. Combined, this theoretical and experimental study provides a method to perform impedance matching calculations without the need to appeal to any tabular equation of state for alpha-quartz. As an analytical model, this method allows for propagation of all uncertainty, including the random measurement uncertainties and the systematic uncertainties of the Hugoniot and release response of alpha-quartz. This work establishes alpha-quartz for use as a high-precision standard for impedance matching in the multimegabar regime. We also note that the experimentally validated model framework should prove to be useful in the development of wide range equations of state for silica, a major constituent in the Earth's crust and mantle. Such models are crucial for accurate simulations of high-velocity giant impacts that are thought to be prevalent in the final stages of terrestrial planet formation.
C1 [Knudson, M. D.; Desjarlais, M. P.] Sandia Natl Labs, Albuquerque, NM 87185 USA.
RP Knudson, MD (reprint author), Sandia Natl Labs, POB 5800, Albuquerque, NM 87185 USA.
EM mdknuds@sandia.gov
FU U.S. Department of Energy National Nuclear Security Administration
   [DE-AC04-94AL85000]
FX The authors would like to thank the large team at Sandia that
   contributed to the design and fabrication of the flyer plate loads and
   the fielding of the shock diagnostics. Sandia National Laboratories is a
   multiprogram laboratory managed and operated by Sandia Corporation, a
   wholly owned subsidiary of Lockheed Martin Corporation, for the U.S.
   Department of Energy National Nuclear Security Administration under
   Contract No. DE-AC04-94AL85000.
NR 57
TC 1
Z9 1
PU AMER PHYSICAL SOC
PI COLLEGE PK
PA ONE PHYSICS ELLIPSE, COLLEGE PK, MD 20740-3844 USA
SN 1098-0121
EI 1550-235X
J9 PHYS REV B
JI Phys. Rev. B
PD NOV 25
PY 2013
VL 88
IS 18
AR 184107
DI 10.1103/PhysRevB.88.184107
PG 18
WC Physics, Condensed Matter
SC Physics
GA 256MK
UT WOS:000327314900002
ER

PT J
AU Zozor, S
   Bosyk, GM
   Portesi, M
AF Zozor, S.
   Bosyk, G. M.
   Portesi, M.
TI On a generalized entropic uncertainty relation in the case of the qubit
SO JOURNAL OF PHYSICS A-MATHEMATICAL AND THEORETICAL
LA English
DT Article
ID 2-DIMENSIONAL HILBERT-SPACE; UNITARY MATRICES; FOURIER-ANALYSIS;
   PRINCIPLE; RENYI; INEQUALITIES; SYSTEMS
AB We revisit generalized entropic formulations of the uncertainty principle for an arbitrary pair of quantum observables in two-dimensional Hilbert space. Renyi entropy is used as an uncertainty measure associated with the distribution probabilities corresponding to the outcomes of the observables. We derive a general expression for the tight lower bound of the sum of Renyi entropies for any couple of (positive) entropic indices (alpha, beta). Thus, we have overcome the Holder conjugacy constraint imposed on the entropic indices by Riesz-Thorin theorem. In addition, we present an analytical expression for the tight bound inside the square [0, 1/2]2 in the alpha-beta plane, and a semi-analytical expression on the line beta = alpha. It is seen that previous results are included as particular cases. Moreover we present a semi-analytical, suboptimal bound for any couple of indices. In all cases, we provide the minimizing states.
C1 [Zozor, S.] CNRS, GIPSA Lab, Lab Grenoblois Image Parole Signal & Automat, F-38402 St Martin Dheres, France.
   [Zozor, S.; Bosyk, G. M.; Portesi, M.] Univ Nacl La Plata, CONICET, IFLP, RA-1900 La Plata, Argentina.
   [Zozor, S.; Bosyk, G. M.; Portesi, M.] Univ Nacl La Plata, Dept Fis, Fac Ciencias Exactas, RA-1900 La Plata, Argentina.
RP Zozor, S (reprint author), CNRS, GIPSA Lab, Lab Grenoblois Image Parole Signal & Automat, 961 Rue Houille Blanche, F-38402 St Martin Dheres, France.
EM steeve.zozor@gipsa-lab.inpg.fr; gbosyk@fisica.unlp.edu.ar;
   portesi@fisica.unlp.edu.ar
FU Region Rhone-Alpes (France); CONICET; ANPCyT (Argentina)
FX SZ is grateful to the Region Rhone-Alpes (France) for the grant that
   enabled this work. GMB and MP acknowledge financial support from CONICET
   and ANPCyT (Argentina).
NR 58
TC 3
Z9 4
PU IOP PUBLISHING LTD
PI BRISTOL
PA TEMPLE CIRCUS, TEMPLE WAY, BRISTOL BS1 6BE, ENGLAND
SN 1751-8113
EI 1751-8121
J9 J PHYS A-MATH THEOR
JI J. Phys. A-Math. Theor.
PD NOV 22
PY 2013
VL 46
IS 46
AR 465301
DI 10.1088/1751-8113/46/46/465301
PG 17
WC Physics, Multidisciplinary; Physics, Mathematical
SC Physics
GA 250US
UT WOS:000326882000009
ER

PT J
AU Tameshtit, A
AF Tameshtit, Allan
TI Fluctuation-dissipation inequality for quadratic open systems
SO PHYSICS LETTERS A
LA English
DT Article
ID EXACTLY SOLVABLE MODEL; BROWNIAN-MOTION; EQUATION; DERIVATION
AB For open systems derived from quadratic total Hamiltonians, we derive a dynamic fluctuation-dissipation (FD) inequality valid for any total initial state and without regard to the sign of the dissipation. With the added constraint that this state be factorized with the reservoir in thermal equilibrium, an uncertainty relation arises naturally from the FD inequality that can be stronger than the usual uncertainty principle in the form < q(2)> < p(2)> >= (h) over bar (2)/4. We discuss some of the properties of the uncertainty relation relevant to decoherence. (C) 2013 Elsevier B.V. All rights reserved.
C1 Univ Toronto, Toronto, ON, Canada.
RP Tameshtit, A (reprint author), Univ Toronto, St George Campus, Toronto, ON, Canada.
EM atameshtit@utoronto.ca
NR 19
TC 0
Z9 0
PU ELSEVIER SCIENCE BV
PI AMSTERDAM
PA PO BOX 211, 1000 AE AMSTERDAM, NETHERLANDS
SN 0375-9601
EI 1873-2429
J9 PHYS LETT A
JI Phys. Lett. A
PD NOV 22
PY 2013
VL 377
IS 39
BP 2735
EP 2742
DI 10.1016/j.physleta.2013.08.027
PG 8
WC Physics, Multidisciplinary
SC Physics
GA 232QQ
UT WOS:000325509500006
ER

PT J
AU Corsetti, F
   Artacho, E
   Soler, JM
   Alexandre, SS
   Fernandez-Serra, MV
AF Corsetti, Fabiano
   Artacho, Emilio
   Soler, Jose M.
   Alexandre, S. S.
   Fernandez-Serra, M. -V.
TI Room temperature compressibility and diffusivity of liquid water from
   first principles
SO JOURNAL OF CHEMICAL PHYSICS
LA English
DT Article
ID GENERALIZED GRADIENT APPROXIMATION; DENSITY-FUNCTIONAL THEORY;
   MOLECULAR-DYNAMICS; AMBIENT CONDITIONS; SUPERCOOLED WATER;
   SELF-DIFFUSION; HEAVY-WATER; COMPUTER-SIMULATIONS; POTENTIAL FUNCTIONS;
   MODEL
AB The isothermal compressibility of water is essential to understand its anomalous properties. We compute it by ab initio molecular dynamics simulations of 200 molecules at five densities, using two different van der Waals density functionals. While both functionals predict compressibilities within similar to 30% of experiment, only one of them accurately reproduces, within the uncertainty of the simulation, the density dependence of the self-diffusion coefficient in the anomalous region. The discrepancies between the two functionals are explained in terms of the low-and high-density structures of the liquid. (C) 2013 AIP Publishing LLC.
C1 [Corsetti, Fabiano; Artacho, Emilio] CIC NanoGUNE, Donostia San Sebastian 20018, Spain.
   [Artacho, Emilio] Univ Cambridge, Cavendish Lab, Cambridge CB3 0HE, England.
   [Artacho, Emilio] Basque Fdn Sci Ikerbasque, Bilbao 48011, Spain.
   [Artacho, Emilio] Donostia Int Phys Ctr, Donostia San Sebastian 20018, Spain.
   [Soler, Jose M.] Univ Autonoma Madrid, Dept Fis Mat Condensada, E-28049 Madrid, Spain.
   [Alexandre, S. S.] Univ Fed Minas Gerais, Dept Fis, BR-30123970 Belo Horizonte, MG, Brazil.
   [Fernandez-Serra, M. -V.] SUNY Stony Brook, Dept Phys & Astron, Stony Brook, NY 11794 USA.
RP Corsetti, F (reprint author), CIC NanoGUNE, Donostia San Sebastian 20018, Spain.
EM f.corsetti@nanogune.eu
RI Benito Bahon, Paloma/B-2362-2014; SGIKER, Cienciometria/A-5759-2012;
   Soler, Jose/B-6253-2008; Computing Service, IZO-SGI/F-3072-2010;
   Alexandre, Simone/C-1129-2013; DONOSTIA INTERNATIONAL PHYSICS CTR.,
   DIPC/C-3171-2014
OI Benito Bahon, Paloma/0000-0003-1615-9246; Soler,
   Jose/0000-0003-1046-7221; 
FU Spanish Ministry of Science [FIS2009-12721, FIS2012-37549]; DOE
   [DE-SC0003871]; SGIker
FX This work was partly funded by Grant Nos. FIS2009-12721 and
   FIS2012-37549 from the Spanish Ministry of Science. M. V. F. S.
   acknowledges a DOE Early Career Award No. DE-SC0003871. The calculations
   were performed on the following HPC clusters: kroketa (CIC nanoGUNE,
   Spain), arina (Universidad del Pais Vasco/Euskal Herriko Unibertsitatea,
   Spain), and magerit (CeSViMa, Universidad Politecnica de Madrid, Spain).
   We thank the RES-Red Espanola de Supercomputacion for access to magerit.
   SGIker (UPV/EHU, MICINN, GV/EJ, ERDF and ESF) support is gratefully
   acknowledged.
NR 66
TC 1
Z9 1
PU AMER INST PHYSICS
PI MELVILLE
PA CIRCULATION & FULFILLMENT DIV, 2 HUNTINGTON QUADRANGLE, STE 1 N O 1,
   MELVILLE, NY 11747-4501 USA
SN 0021-9606
EI 1089-7690
J9 J CHEM PHYS
JI J. Chem. Phys.
PD NOV 21
PY 2013
VL 139
IS 19
AR 194502
DI 10.1063/1.4832141
PG 10
WC Physics, Atomic, Molecular & Chemical
SC Physics
GA 262DS
UT WOS:000327714900028
ER

PT J
AU Wang, SQ
   Wu, XG
   Zheng, XC
   Shen, JM
   Zhang, QL
AF Wang, Sheng-Quan
   Wu, Xing-Gang
   Zheng, Xu-Chang
   Shen, Jian-Ming
   Zhang, Qiong-Lian
TI J/psi + chi(cJ) production at the B factories under the principle of
   maximum conformality
SO NUCLEAR PHYSICS B
LA English
DT Article
DE Perturbative QCD; Heavy quarkonium production; QCD scale setting
ID QUANTUM-CHROMODYNAMICS; RENORMALIZATION-SCHEME; COUPLING-CONSTANT;
   HEAVY-QUARK; QCD; ANNIHILATION; POMERON; CHARM
AB Under the conventional scale setting, the renormalization scale uncertainty usually constitutes a systematic error for a fixed-order perturbative QCD estimation. The recently suggested principle of maximum conformality (PMC) provides a principle to eliminate such scale ambiguity in a step-by-step way. Using the PMC, all non-conformal terms in perturbative expansion series are summed into the running coupling, and one obtains a unique, scale-fixed, scheme-independent prediction at any finite order. In the paper, we make a detailed PMC analysis for both the polarized and the unpolarized cross sections for the double charmonium production process, e(+) + e(-) -> J/psi(psi') + chi(cJ) with (J = 0, 1, 2). The running behavior for the coupling constant, governed by the PMC scales, are determined exactly for the specific processes. We compare our predictions with the measurements at the B factories, BaBar and Belle, and the theoretical estimations obtained in the literature. Because the non-conformal terms are different for various polarized and unpolarized cross sections, the PMC scales of these cross sections are different in principle. It is found that all the PMC scales are almost independent of the initial choice of renormalization scale. Thus, the large renormalization scale uncertainty usually adopted in the literature up to similar to 40% at the NLO level, obtained from the conventional scale setting, for both the polarized and the unpolarized cross sections are greatly suppressed. It is found that the charmonium production is dominated by J = 0 channel. After PMC scale setting, we obtain sigma (J/psi + chi(c0)) = 12.25(-3.13)(+3.70) fb and sigma (psi' + chi(co)) = 5.23(-1.32)(+1.56) fb, where the squared average errors are caused by bound state parameters as m(c), vertical bar R-J/psi (0)vertical bar and vertical bar R-chi cJ' (0)vertical bar, which are non-perturbative error sources in different to the QCD scale setting problem. In comparison to the experimental data, a more accurate theoretical estimation shall be helpful for a precise testing of QCD and for determining whether there is new physics beyond the Standard Model. (C) 2013 Elsevier B.V. All rights reserved.
C1 [Wang, Sheng-Quan; Wu, Xing-Gang; Zheng, Xu-Chang; Shen, Jian-Ming; Zhang, Qiong-Lian] Chongqing Univ, Dept Phys, Chongqing 401331, Peoples R China.
RP Wu, XG (reprint author), Chongqing Univ, Dept Phys, Chongqing 401331, Peoples R China.
EM wuxg@cou.edu.cn
RI wu, xing-gang/F-2096-2011
OI wu, xing-gang/0000-0002-7343-1907
FU Natural Science Foundation of China [11075225, 11275280]; Program for
   New Century Excellent Talents in University [NCET-10-0882]; Fundamental
   Research Funds for the Central Universities [CDJXS12301102,
   CQDXWL-2012-Z002]
FX The authors would like to thank F. Feng, W.L. Sang and Y. Jia for
   helpful discussions. This work was supported in part by Natural Science
   Foundation of China under Grant No. 11075225 and No. 11275280, by the
   Program for New Century Excellent Talents in University under Grant No.
   NCET-10-0882, and by Fundamental Research Funds for the Central
   Universities under Grant No. CDJXS12301102 and No. CQDXWL-2012-Z002.
NR 45
TC 7
Z9 7
PU ELSEVIER SCIENCE BV
PI AMSTERDAM
PA PO BOX 211, 1000 AE AMSTERDAM, NETHERLANDS
SN 0550-3213
EI 1873-1562
J9 NUCL PHYS B
JI Nucl. Phys. B
PD NOV 21
PY 2013
VL 876
IS 3
BP 731
EP 746
DI 10.1016/j.nuclphysb.2013.09.003
PG 16
WC Physics, Particles & Fields
SC Physics
GA 242PE
UT WOS:000326253700001
ER

PT J
AU Sarris, CM
   Proto, AN
   Malik, FB
AF Sarris, Claudia M.
   Proto, Araceli N.
   Malik, F. Bary
TI GIBBS ENTROPY APPROACH TO THE REALIZATION OF QUBITS AND QUTRITS
SO INTERNATIONAL JOURNAL OF MODERN PHYSICS B
LA English
DT Article
DE Qubits; qutrits; strongly correlated systems; maximum entropy principle
ID UNCERTAINTY PRINCIPLE; INFORMATION-THEORY; MOTION; INVARIANTS
AB We investigate, in this paper, the possibilities of generating qubits and qutrits in strongly correlated systems described by a modified of Hubbard Hamiltonian. Out of the complete set of commutating operators that form a close Lie algebra with this Hamiltonian, one can generate a particular operator, the expectation values of which, with respect to the density matrix generated from the Gibbs entropy by Maximum Entropy Principle (MEP), are 0 and +/- 1 near a particular temperature. This density matrix is generated by the superposition of highly coherent two-electronic states, analogous to the BCS ones. The concurrent existence of the expectation values of 0, +1 and -1 of this operator with respect to the density matrix occurs near the phase transition of aligned states to anti-aligned states. These are qutrits, which in the absence of a magnetic field reduces to qubits. We also present the general uncertainty principle (GUP) valid for the set of these operators, evaluate its value for specific heat, and examine the behavior of the specific heat and the related GUP as a function of the temperature. This temperature dependence of the specific heat, exhibits the expected trend of phase transition near the transition temperature. For the chosen Hamiltonian, we present the derivation of the postulate of Weiss' mean field theory. This relation points to the fact that to generate qubits and qutrits for the system investigated here, it must have an intrinsic magnetic field and be a strongly correlated system such as manganites. This investigation further points to the fact that the qutrits gate may be a suitable quantum computing algorithm for systems with intrinsic magnetic and applied electromagnetic fields, since in the presence of such fields z-projections of the state with spin-1 are no longer degenerate. This investigation establishes that the thermodynamical evolution of fermion pair in the presence of an interaction with its environment are different for qubits and qutrits, particularly in the presence of an internal and external magnetic field and possibly for the general case of electro-magnetic field.
C1 [Sarris, Claudia M.; Proto, Araceli N.] Univ Buenos Aires, Lab Sistemas Comlejos, Buenos Aires, DF, Argentina.
   [Malik, F. Bary] So Illinois Univ, Dept Phys, Carbondale, IL 62901 USA.
   [Malik, F. Bary] Washington Univ, Dept Phys, St Louis, MO 63130 USA.
RP Sarris, CM (reprint author), Univ Buenos Aires, Lab Sistemas Comlejos, Buenos Aires, DF, Argentina.
EM bmalik@physics.wustl.edu
NR 31
TC 0
Z9 0
PU WORLD SCIENTIFIC PUBL CO PTE LTD
PI SINGAPORE
PA 5 TOH TUCK LINK, SINGAPORE 596224, SINGAPORE
SN 0217-9792
EI 1793-6578
J9 INT J MOD PHYS B
JI Int. J. Mod. Phys. B
PD NOV 20
PY 2013
VL 27
IS 29
SI SI
AR 1347006
DI 10.1142/S0217979213470061
PG 21
WC Physics, Applied; Physics, Condensed Matter; Physics, Mathematical
SC Physics
GA 247TY
UT WOS:000326646000007
ER

PT J
AU Isi, M
   Mureika, J
   Nicolini, P
AF Isi, Maximiliano
   Mureika, Jonas
   Nicolini, Piero
TI Self-completeness and the generalized uncertainty principle
SO JOURNAL OF HIGH ENERGY PHYSICS
LA English
DT Article
DE Models of Quantum Gravity; Black Holes
ID COMPLETE QUANTUM-GRAVITY; BLACK-HOLE REMNANTS; DARK-MATTER;
   THERMODYNAMICS; SPACETIME; LENGTH
AB The generalized uncertainty principle discloses a self-complete characteristic of gravity, namely the possibility of masking any curvature singularity behind an event horizon as a result of matter compression at the Planck scale. In this paper we extend the above reasoning in order to overcome some current limitations to the framework, including the absence of a consistent metric describing such Planck-scale black holes. We implement a minimum-size black hole in terms of the extremal configuration of a neutral non-rotating metric, which we derived by mimicking the effects of the generalized uncertainty principle via a short scale modified version of Einstein gravity. In such a way, we find a self-consistent scenario that reconciles the self-complete character of gravity and the generalized uncertainty principle.
C1 [Isi, Maximiliano; Mureika, Jonas] Loyola Marymount Univ, Dept Phys, Los Angeles, CA 90045 USA.
   [Nicolini, Piero] Frankfurt Inst Adv Studies, D-60438 Frankfurt, Germany.
   [Nicolini, Piero] Goethe Univ Frankfurt, Inst Theoret Phys, D-60438 Frankfurt, Germany.
RP Isi, M (reprint author), Loyola Marymount Univ, Dept Phys, Los Angeles, CA 90045 USA.
EM misi@lion.lmu.edu; jmureika@lmu.edu; nicolini@fias.uni-frankfurt.de
RI Nicolini, Piero/B-9760-2013
OI Nicolini, Piero/0000-0001-7286-9774
FU German Research Foundation (DFG); Helmholtz International Center;
   European Cooperation in Science and Technology (COST) action [MP0905]
FX MI and JM would like to thank the generous hospitality of the Frankfurt
   Institute for Advanced Studies, at which this work was initiated. This
   work has been supported by the project "Evaporation of microscopic black
   holes" (PN) of the German Research Foundation (DFG), by the Helmholtz
   International Center for FAIR within the framework of the LOEWE program
   (Landesoffensive zur Entwicklung Wissenschaftlich-Okonomischer
   Exzellenz) launched by the State of Hesse (PN), partially by the
   European Cooperation in Science and Technology (COST) action MP0905
   "Black Holes in a Violent Universe" (PN). The authors thank Bernard Carr
   and Leonardo Modesto for valuable discussions about the manuscript.
NR 72
TC 1
Z9 1
PU SPRINGER
PI NEW YORK
PA 233 SPRING ST, NEW YORK, NY 10013 USA
SN 1029-8479
J9 J HIGH ENERGY PHYS
JI J. High Energy Phys.
PD NOV 18
PY 2013
IS 11
AR 139
DI 10.1007/JHEP11(2013)139
PG 18
WC Physics, Particles & Fields
SC Physics
GA 253NJ
UT WOS:000327094500006
ER

PT J
AU Hassanabadi, H
   Zarrinkamar, S
   Maghsoodi, E
AF Hassanabadi, H.
   Zarrinkamar, S.
   Maghsoodi, E.
TI Potential well and step potential within the framework of minimal length
   quantum mechanics
SO EUROPEAN PHYSICAL JOURNAL PLUS
LA English
DT Article
ID GENERALIZED UNCERTAINTY PRINCIPLE; GRAVITY; SPACE
AB The potential well and the step potential are studied under the modified Schrodinger equation due to minimal length in an exact analytical manner. The scattering problems as well as the reflection and transmission parameters are reported.
C1 [Hassanabadi, H.; Maghsoodi, E.] Islamic Azad Univ, Dept Basic Sci, Shahrood Branch, Shahrood, Iran.
   [Zarrinkamar, S.] Islamic Azad Univ, Dept Basic Sci, Garmsar Branch, Garmsar, Iran.
RP Hassanabadi, H (reprint author), Islamic Azad Univ, Dept Basic Sci, Shahrood Branch, Shahrood, Iran.
EM e.maghsoodi184@gmail.com
NR 27
TC 0
Z9 0
PU SPRINGER HEIDELBERG
PI HEIDELBERG
PA TIERGARTENSTRASSE 17, D-69121 HEIDELBERG, GERMANY
SN 2190-5444
J9 EUR PHYS J PLUS
JI Eur. Phys. J. Plus
PD NOV 18
PY 2013
VL 128
IS 11
AR 138
DI 10.1140/epjp/i2013-13138-5
PG 7
WC Physics, Multidisciplinary
SC Physics
GA 253OC
UT WOS:000327097200001
ER

PT J
AU Dang, P
   Deng, GT
   Qian, T
AF Dang, Pei
   Deng, Guan-Tie
   Qian, Tao
TI A sharper uncertainty principle
SO JOURNAL OF FUNCTIONAL ANALYSIS
LA English
DT Article
DE Uncertainty principle; Phase derivative; Hardy spaces; Sobolev spaces;
   Self-adjoint operator
AB The work strengthens the result established by L. Cohen on uncertainty principle involving phase derivative. We propose stronger uncertainty principles not only in the classical setting for Fourier transform, but also for self-adjoint operators. We also deduce the conditions that give rise to the equal relation of the uncertainty principle. Examples are provided to show that the new uncertainty principle is truly sharper than the existing ones in literature. (C) 2013 Elsevier Inc. All rights reserved.
C1 [Dang, Pei] Macau Univ Sci & Technol, Dept Gen Educ, Taipa, Peoples R China.
   [Deng, Guan-Tie] Beijing Normal Univ, Sch Math Sci, Beijing 100875, Peoples R China.
   [Qian, Tao] Univ Macau, Dept Math, Taipa, Peoples R China.
RP Deng, GT (reprint author), Beijing Normal Univ, Sch Math Sci, Beijing 100875, Peoples R China.
EM peidang@gmail.com; denggt@bnu.edu.en; fsttq@umac.mo
FU Macao Science and Technology Development Fund, MSAR [041/2012/A]; Macao
   Science and Technology Development Fund [FDCT/056/2010/A3]; University
   of Macau [RG-UL/07-08s/Y4/QT/FST]; NSFC [11071020]; SRFDP
   [20100003110004]
FX This work was supported by Macao Science and Technology Development
   Fund, MSAR Ref. 041/2012/A, Macao Science and Technology Development
   Fund FDCT/056/2010/A3, University of Macau Research Grant RC Ref. No.
   RG-UL/07-08s/Y4/QT/FST, NSFC (Grant 11071020), SRFDP (Grant
   20100003110004).
NR 20
TC 2
Z9 2
PU ACADEMIC PRESS INC ELSEVIER SCIENCE
PI SAN DIEGO
PA 525 B ST, STE 1900, SAN DIEGO, CA 92101-4495 USA
SN 0022-1236
J9 J FUNCT ANAL
JI J. Funct. Anal.
PD NOV 15
PY 2013
VL 265
IS 10
BP 2239
EP 2266
DI 10.1016/j.jfa.2013.07.023
PG 28
WC Mathematics
SC Mathematics
GA 210AS
UT WOS:000323802300004
ER

PT J
AU Lidsey, JE
AF Lidsey, James E.
TI Holographic cosmology from the first law of thermodynamics and the
   generalized uncertainty principle
SO PHYSICAL REVIEW D
LA English
DT Article
ID BLACK-HOLES; QUANTUM-GRAVITY; STRING THEORY; ADS/CFT CORRESPONDENCE;
   MINIMAL LENGTH; ENTROPY; SPACETIME; TEMPERATURE
AB The cosmological Friedmann equation sourced by the trace anomaly of a conformal field theory that is dual to the five-dimensional Schwarzschild-AdS geometry can be derived from the first law of thermodynamics if the apparent horizon of the boundary spacetime acquires a logarithmically corrected Bekenstein-Hawking entropy. It is shown that such a correction to the entropy can arise when the generalized uncertainty principle (GUP) is invoked. The necessary condition for such a thermodynamic derivation directly relates the GUP parameter to the conformal anomaly. It is consistent with the existence of a gravitational cutoff at a scale l(uv) greater than or similar to root nl(4) for a theory containing n light species. The absolute minimum in position uncertainty can be identified with the scale at which gravity becomes effectively five dimensional.
C1 Queen Mary Univ London, Sch Math Sci, Astron Unit, London E1 4NS, England.
RP Lidsey, JE (reprint author), Queen Mary Univ London, Sch Math Sci, Astron Unit, Mile End Rd, London E1 4NS, England.
NR 58
TC 1
Z9 1
PU AMER PHYSICAL SOC
PI COLLEGE PK
PA ONE PHYSICS ELLIPSE, COLLEGE PK, MD 20740-3844 USA
SN 1550-7998
EI 1550-2368
J9 PHYS REV D
JI Phys. Rev. D
PD NOV 14
PY 2013
VL 88
IS 10
AR 103519
DI 10.1103/PhysRevD.88.103519
PG 5
WC Astronomy & Astrophysics; Physics, Particles & Fields
SC Astronomy & Astrophysics; Physics
GA 255AM
UT WOS:000327211600003
ER

PT J
AU Betrouche, M
   Maamache, M
   Choi, JR
AF Betrouche, Malika
   Maamache, Mustapha
   Choi, Jeong Ryeol
TI Novel characteristics of energy spectrum for 3D Dirac oscillator
   analyzed via Lorentz covariant deformed algebra
SO SCIENTIFIC REPORTS
LA English
DT Article
ID GENERALIZED UNCERTAINTY PRINCIPLE; RELATIVISTIC QUANTUM MECHANICS;
   MINIMAL LENGTH; EXTRA DIMENSIONS; STRING THEORY; FIELD-THEORY;
   EIGENVALUES; PARTICLES; GRAVITY; SPACE
AB We investigate the Lorentz-covariant deformed algebra for Dirac oscillator problem, which is a generalization of Kempf deformed algebra in 3 + 1 dimension of space-time, where Lorentz symmetry are preserved. The energy spectrum of the system is analyzed by taking advantage of the corresponding wave functions with explicit spin state. We obtained entirely new results from our development based on Kempf algebra in comparison to the studies carried out with the non-Lorentz-covariant deformed one. A novel result of this research is that the quantized relativistic energy of the system in the presence of minimal length cannot grow indefinitely as quantum number n increases, but converges to a finite value, c/root beta where c is the speed of light and beta is a parameter that determines the scale of noncommutativity in space. If we consider the fact that the energy levels of ordinary oscillator is equally spaced, which leads to monotonic growth of quantized energy with the increment of n, this result is very interesting. The physical meaning of this consequence is discussed in detail.
C1 [Betrouche, Malika] Univ Constantine 1, Fac Sci Exactes, Dept Phys, Lab Phys Math & Subatom lpmps, Constantine 25000, Algeria.
   [Maamache, Mustapha] Univ Ferhat Abbas Setif 1, Fac Sci, Dept Phys, Lab Phys Quant & Syst Dynam, Setif 19000, Algeria.
   [Choi, Jeong Ryeol] Daegu Hlth Coll, Dept Radiol Technol, Taegu 702722, South Korea.
RP Choi, JR (reprint author), Daegu Hlth Coll, Dept Radiol Technol, Yeongsong Ro 15, Taegu 702722, South Korea.
EM choiardor@hanmail.net
FU Agence Thematique de Recherche en Sciences et Technologie(ATRST) [pnr:
   8/u19/882]; Basic Science Research Program through the National Research
   Foundation of Korea (NRF); Ministry of Education [2013R1A1A2062907]
FX One of the authors (M. B.) is indebted to Prof. Kh. Nouicer for his
   interest and his generous assistance throughout this study. Many thanks
   to him for fruitful discussions and for remarks and suggestions which
   are helpful for our future research. The work of M. Maamache was
   supported by the Agence Thematique de Recherche en Sciences et
   Technologie(ATRST) contract of May 2, 2011 (code pnr: 8/u19/882). The
   work of J. R. Choi was supported by the Basic Science Research Program
   through the National Research Foundation of Korea (NRF) funded by the
   Ministry of Education (Grant No.: 2013R1A1A2062907).
NR 40
TC 0
Z9 0
PU NATURE PUBLISHING GROUP
PI LONDON
PA MACMILLAN BUILDING, 4 CRINAN ST, LONDON N1 9XW, ENGLAND
SN 2045-2322
J9 SCI REP-UK
JI Sci Rep
PD NOV 14
PY 2013
VL 3
AR 3221
DI 10.1038/srep03221
PG 7
WC Multidisciplinary Sciences
SC Science & Technology - Other Topics
GA 252PV
UT WOS:000327020700011
ER

PT J
AU Hall, J
   Borgomeo, E
AF Hall, Jim
   Borgomeo, Edoardo
TI Risk-based principles for defining and managing water security
SO PHILOSOPHICAL TRANSACTIONS OF THE ROYAL SOCIETY A-MATHEMATICAL PHYSICAL
   AND ENGINEERING SCIENCES
LA English
DT Article
DE water security; risk; hazard; vulnerability; exposure; decision
ID FLOOD MANAGEMENT; CLIMATE-CHANGE; FUTURE; ENGLAND; SYSTEMS;
   OPTIMIZATION; OPERATION; CRITERIA; WALES; BASIN
AB The concept of water security implies concern about potentially harmful states of coupled human and natural water systems. Those harmful states may be associated with water scarcity (for humans and/or the environment), floods or harmful water quality. The theories and practices of risk analysis and risk management have been developed and elaborated to deal with the uncertain occurrence of harmful events. Yet despite their widespread application in public policy, theories and practices of risk management have well-known limitations, particularly in the context of severe uncertainties and contested values. Here, we seek to explore the boundaries of applicability of risk-based principles as a means of formalizing discussion of water security. Not only do risk concepts have normative appeal, but they also provide an explicit means of addressing the variability that is intrinsic to hydrological, ecological and socio-economic systems. We illustrate the nature of these interconnections with a simulation study, which demonstrates how water resources planning could take more explicit account of epistemic uncertainties, tolerability of risk and the trade-offs in risk among different actors.
C1 [Hall, Jim; Borgomeo, Edoardo] Univ Oxford, Environm Change Inst, Oxford, England.
RP Hall, J (reprint author), Univ Oxford, Environm Change Inst, Oxford, England.
EM jim.hall@eci.ox.ac.uk
FU Oxford Martin Programme on Resource Stewardship; Engineering and
   Physical Sciences Research Council; Environment Agency; Thames Water
FX The research described in this paper was financially supported in part
   by the Oxford Martin Programme on Resource Stewardship. E.B. is
   supported by the Engineering and Physical Sciences Research Council, the
   Environment Agency and Thames Water.
NR 68
TC 2
Z9 2
PU ROYAL SOC
PI LONDON
PA 6-9 CARLTON HOUSE TERRACE, LONDON SW1Y 5AG, ENGLAND
SN 1364-503X
EI 1471-2962
J9 PHILOS T R SOC A
JI Philos. Trans. R. Soc. A-Math. Phys. Eng. Sci.
PD NOV 13
PY 2013
VL 371
IS 2002
SI SI
AR 20120407
DI 10.1098/rsta.2012.0407
PG 22
WC Multidisciplinary Sciences
SC Science & Technology - Other Topics
GA 298GV
UT WOS:000330313100002
ER

PT J
AU de Gosson, MA
AF de Gosson, Maurice A.
TI Born-Jordan quantization and the uncertainty principle
SO JOURNAL OF PHYSICS A-MATHEMATICAL AND THEORETICAL
LA English
DT Article
ID QUANTUM-MECHANICS; RULES
AB The Weyl correspondence and the related Wigner formalism lie at the core of traditional quantum mechanics. We discuss here an alternative quantization scheme, the idea of which goes back to Born and Jordan, and which has recently been revived in another context, namely time-frequency analysis. We show in particular that the uncertainty principle does not enjoy full symplectic covariance properties in the Born and Jordan scheme, as opposed to what happens in the Weyl quantization.
C1 Univ Vienna, Fac Math NuHAG, A-1090 Vienna, Austria.
RP de Gosson, MA (reprint author), Univ Vienna, Fac Math NuHAG, Nordbergstr 15, A-1090 Vienna, Austria.
EM maurice.de.gosson@univie.ac.at
FU Austrian Research Agency FWF [P23902-N13]
FX This work has been supported by a research grant from the Austrian
   Research Agency FWF (Projektnummer P23902-N13). The author wishes to
   thank the adjudicator for a very useful remark about ordering and QFT.
NR 31
TC 0
Z9 0
PU IOP PUBLISHING LTD
PI BRISTOL
PA TEMPLE CIRCUS, TEMPLE WAY, BRISTOL BS1 6BE, ENGLAND
SN 1751-8113
EI 1751-8121
J9 J PHYS A-MATH THEOR
JI J. Phys. A-Math. Theor.
PD NOV 8
PY 2013
VL 46
IS 44
AR 445301
DI 10.1088/1751-8113/46/44/445301
PG 17
WC Physics, Multidisciplinary; Physics, Mathematical
SC Physics
GA 240JQ
UT WOS:000326092300009
ER

PT J
AU Olsson, S
   Frellsen, J
   Boomsma, W
   Mardia, KV
   Hamelryck, T
AF Olsson, Simon
   Frellsen, Jes
   Boomsma, Wouter
   Mardia, Kanti V.
   Hamelryck, Thomas
TI Inference of Structure Ensembles of Flexible Biomolecules from Sparse,
   Averaged Data
SO PLOS ONE
LA English
DT Article
ID MACROMOLECULAR STRUCTURE DETERMINATION; MOLECULAR-DYNAMICS SIMULATIONS;
   PROTEIN-STRUCTURE; PROBABILISTIC MODEL; DISTANCE RESTRAINTS; DIPOLAR
   COUPLINGS; NMR-SPECTROSCOPY; REFINEMENT; ENERGY; STATE
AB We present the theoretical foundations of a general principle to infer structure ensembles of flexible biomolecules from spatially and temporally averaged data obtained in biophysical experiments. The central idea is to compute the Kullback-Leibler optimal modification of a given prior distribution tau(x) with respect to the experimental data and its uncertainty. This principle generalizes the successful inferential structure determination method and recently proposed maximum entropy methods. Tractability of the protocol is demonstrated through the analysis of simulated nuclear magnetic resonance spectroscopy data of a small peptide.
C1 [Olsson, Simon; Frellsen, Jes; Hamelryck, Thomas] Univ Copenhagen, Bioinformat Ctr, Dept Biol, Fac Sci, Copenhagen, Denmark.
   [Boomsma, Wouter] Univ Copenhagen, Struct Biol & NMR Lab, Dept Biol, Fac Sci, Copenhagen, Denmark.
   [Mardia, Kanti V.] Univ Leeds, Sch Math, Dept Stat, Leeds LS2 9JT, W Yorkshire, England.
RP Olsson, S (reprint author), Univ Copenhagen, Bioinformat Ctr, Dept Biol, Fac Sci, Copenhagen, Denmark.
EM solsson@binf.ku.dk; thamelry@binf.ku.dk
FU Danish Council for Independent Research (Technology and Production
   Sciences, FTP) [274-09-0184]
FX SO and JF acknowledge funding from the Danish Council for Independent
   Research.
   http://fivu.dk/en/research-and-innovation/councils-and-commissions/the-d
   anish-council-for-independent-research/the-council-1/the-danish-council-
   for-independent-research-technology-and-production-sciences?set_language
   = en&cl = en (Technology and Production Sciences, FTP, 274-09-0184). The
   funders had no role in study design, data collection and analysis,
   decision to publish, or preparation of the manuscript.
NR 47
TC 3
Z9 3
PU PUBLIC LIBRARY SCIENCE
PI SAN FRANCISCO
PA 1160 BATTERY STREET, STE 100, SAN FRANCISCO, CA 94111 USA
SN 1932-6203
J9 PLOS ONE
JI PLoS One
PD NOV 7
PY 2013
VL 8
IS 11
AR e79439
DI 10.1371/journal.pone.0079439
PG 7
WC Multidisciplinary Sciences
SC Science & Technology - Other Topics
GA 254KD
UT WOS:000327162900040
ER

PT J
AU Pereira, C
   Papadokonstantakis, S
   Rerat, C
   Hungerbuhler, K
AF Pereira, Cecilia
   Papadokonstantakis, Stavros
   Rerat, Claude
   Hungerbuehler, Konrad
TI Industrial Documentation-Based Approach for Modeling the Process Steam
   Consumption in Chemical Batch Plants
SO INDUSTRIAL & ENGINEERING CHEMISTRY RESEARCH
LA English
DT Article
ID LIFE-CYCLE INVENTORY; ENERGY-CONSUMPTION; CLEANER PRODUCTION;
   UNCERTAINTY; PROPAGATION
AB One of the key principles of green chemistry is the minimization of energy consumption in the chemical industry. Besides continuous production processes, which have traditionally been the focus of energy saving potential studies, batch processes have also gained attention in recent years. To this end, detailed bottom-up approaches have been proposed for the modeling of energy utility consumption in multipurpose batch plants based on process documentation and high resolution sensor data. However, a simple procedure of general applicability for data extraction from process documentation facilitating the shortcut energy modeling approach for fast screening in multipurpose batch plants is still missing. In this paper, we introduce a new methodology for modeling the steam consumption in multipurpose chemical batch plants. This methodology is based on standard process documentation, rules of thumb, expert opinion, and thermodynamic principles. Additionally, we propose uncertainty intervals for the model outputs based on fuzzy set theory. Two case studies using production data from multipurpose batch plants of two different chemical companies have been carried out for parametrization and validation of the proposed methodology. In both cases, the steam consumption in several pieces of equipment involved in reaction and workup processes has been modeled and validated against reference values. The validation results showed that the new shortcut models provide acceptable estimations of steam consumption in multipurpose batch plants, and that the uncertainty intervals are in agreement with the batch-to-batch variability of the steam consumption. The output of these energy models can be used for the allocation of steam consumption to individual processes and products, enabling the identification of energy optimization potentials.
C1 [Pereira, Cecilia; Papadokonstantakis, Stavros; Rerat, Claude; Hungerbuehler, Konrad] ETH, Swiss Fed Inst Technol, CH-8093 Zurich, Switzerland.
RP Papadokonstantakis, S (reprint author), ETH, Swiss Fed Inst Technol, Wolfgang Pauli Str 10, CH-8093 Zurich, Switzerland.
EM stavros.papadokonstantakis@chem.ethz.ch
FU Swiss Federal Office for the Environment; Swiss Federal Office for
   Energy
FX We thank the Swiss Federal Office for the Environment, the Swiss Federal
   Office for Energy, and our industrial partners for their support in this
   project.
NR 19
TC 0
Z9 0
PU AMER CHEMICAL SOC
PI WASHINGTON
PA 1155 16TH ST, NW, WASHINGTON, DC 20036 USA
SN 0888-5885
EI 1520-5045
J9 IND ENG CHEM RES
JI Ind. Eng. Chem. Res.
PD NOV 6
PY 2013
VL 52
IS 44
BP 15635
EP 15647
DI 10.1021/ie401198w
PG 13
WC Engineering, Chemical
SC Engineering
GA 249JY
UT WOS:000326774700047
ER

PT J
AU Ackerman, SL
   Gonzales, R
   Stahl, MS
   Metlay, JP
AF Ackerman, Sara L.
   Gonzales, Ralph
   Stahl, Melissa S.
   Metlay, Joshua P.
TI One size does not fit all: evaluating an intervention to reduce
   antibiotic prescribing for acute bronchitis
SO BMC HEALTH SERVICES RESEARCH
LA English
DT Article
DE Antibiotics; Clinician practice patterns; Patient education; Quality
   improvement
ID RESPIRATORY-TRACT INFECTIONS; RANDOMIZED CONTROLLED-TRIAL; UNCOMPLICATED
   ACUTE BRONCHITIS; PRIMARY-CARE; CLUSTER; ADULTS; PRINCIPLES; MANAGEMENT;
   PROGRAM; COUGH
AB Background: Overuse of antibiotics for upper respiratory tract infections (URIs) and acute bronchitis is a persistent and vexing problem. In the U.S., more than half of all patients with upper respiratory tract infections and acute bronchitis are treated with antibiotics annually, despite the fact that most cases are viral in etiology and are not responsive to antibiotics. Interventions aiming to reduce unnecessary antibiotic prescribing have had mixed results, and successes have been modest. The objective of this evaluation is to use mixed methods to understand why a multi-level intervention to reduce antibiotic prescribing for acute bronchitis among primary care providers resulted in measurable improvement in only one third of participating clinicians.
   Methods: Clinician perspectives on print-based and electronic intervention strategies, and antibiotic prescribing more generally, were elicited through structured telephone surveys at high and low performing sites after the first year of intervention at the Geisinger Health System in Pennsylvania (n = 29).
   Results: Compared with a survey on antibiotic use conducted 10 years earlier, clinicians demonstrated greater awareness of antibiotic resistance and how it is impacted by individual prescribing decisions-including their own. However, persistent perceived barriers to reducing prescribing included patient expectations, time pressure, and diagnostic uncertainty, and these factors were reported as differentially undermining specific intervention components' effectiveness. An exam room poster depicting a diagnostic algorithm was the most popular strategy.
   Conclusions: Future efforts to reduce antibiotic prescribing should address multi-level barriers identified by clinicians and tailor strategies to differences at individual clinician and group practice levels, focusing in particular on changing how patients and providers make decisions together about antibiotic use.
C1 [Ackerman, Sara L.] Univ Calif San Francisco, Dept Social & Behav Sci, San Francisco, CA 94143 USA.
   [Gonzales, Ralph] Univ Calif San Francisco, Div Gen Internal Med, San Francisco, CA 94143 USA.
   [Stahl, Melissa S.] Ctr Hlth Res, Geisinger Hlth Syst, Danville, PA USA.
   [Metlay, Joshua P.] Massachusetts Gen Hosp, Gen Med Div, Boston, MA 02114 USA.
RP Ackerman, SL (reprint author), Univ Calif San Francisco, Dept Social & Behav Sci, San Francisco, CA 94143 USA.
EM sara.ackerman@ucsf.edu
FU Centers for Disease Control and Prevention [R01-CI000611]; National
   Institutes of Health [K24-AI073957]
FX The study on which this report is based was supported by grant
   R01-CI000611 from the Centers for Disease Control and Prevention and
   K24-AI073957 (JPM) from the National Institutes of Health. The authors
   are grateful for the contributions from the many participants at the
   Geisinger Health System, including clinicians at all study sites and the
   programmers and assistants who helped extract data and complete
   telephone interviews. We also extend thanks to Judy Maselli, MPH, for
   her valuable assistance with data analysis, and to two reviewers who
   provided us with invaluable suggestions for improvement.
NR 41
TC 0
Z9 0
PU BIOMED CENTRAL LTD
PI LONDON
PA 236 GRAYS INN RD, FLOOR 6, LONDON WC1X 8HL, ENGLAND
SN 1472-6963
J9 BMC HEALTH SERV RES
JI BMC Health Serv. Res.
PD NOV 4
PY 2013
VL 13
AR 462
DI 10.1186/1472-6963-13-462
PG 9
WC Health Care Sciences & Services
SC Health Care Sciences & Services
GA 285CG
UT WOS:000329370200001
ER

PT J
AU Seidl, J
   Dad'o, S
   Jiresova, J
   Hofmann, J
AF Seidl, Jaromir
   Dad'o, Stanislav
   Jiresova, Jana
   Hofmann, Jaroslav
TI Using Eddy Current Measuring System for Conductivity Based Gas Sensor
SO SENSOR LETTERS
LA English
DT Article
DE Gas Sensor; ITO; Eddy Currents; Impedance Measurement
AB Methods of contactless measurements of electrical quantities represent generally an efficient way of avoiding measurement uncertainties and constructional problems caused by complicated phenomena occurring on the interface electrode electrolyte or electrode-semiconductor. Measurement of electromagnetic field generated by eddy-currents in conductive object is very often used for evaluation of object properties i.e., for diagnostic purposes. The same principle is theoretically applicable for measurement of electrical conductivity of the surface layer in semiconductor based gas concentration sensors. The aim of this article is to prove experimentally feasibility of eddy current methods for conductivity measurement of gas concentration sensors. On the basis of simplified electrical circuit model the optimization of measuring systems parameters is performed and the results of concentration measurement of H-2 and NO2 on laboratory prototype of gas sensor are introduced. Introductory experiments performed on sensor prototype using sophisticated impedance analyzer could serve for further development of the electrode-less semiconductor gas concentration sensors using simple impedance convertor in form of integrated circuit.
C1 [Seidl, Jaromir; Jiresova, Jana; Hofmann, Jaroslav] Prague Inst Chem Technol, Dept Phys & Measurements, CR-16628 Prague 6, Czech Republic.
   [Dad'o, Stanislav] Czech Tech Univ, Dept Measurement, Prague 16627 6, Czech Republic.
RP Seidl, J (reprint author), Prague Inst Chem Technol, Dept Phys & Measurements, CR-16628 Prague 6, Czech Republic.
EM seidlj@vscht.cz
RI Jiresova, Jana/C-7147-2012
NR 6
TC 0
Z9 0
PU AMER SCIENTIFIC PUBLISHERS
PI VALENCIA
PA 26650 THE OLD RD, STE 208, VALENCIA, CA 91381-0751 USA
SN 1546-198X
EI 1546-1971
J9 SENSOR LETT
JI Sens. Lett.
PD NOV
PY 2013
VL 11
IS 11
BP 2064
EP 2071
DI 10.1166/sl.2013.3055
PG 8
WC Chemistry, Analytical; Electrochemistry; Instruments & Instrumentation;
   Physics, Applied
SC Chemistry; Electrochemistry; Instruments & Instrumentation; Physics
GA AH1HR
UT WOS:000335871700009
ER

PT J
AU Su, HT
   Tung, YK
AF Su, Hsin-Ting
   Tung, Yeou-Koung
TI Flood-Damage-Reduction Project Evaluation with Explicit Consideration of
   Damage Cost Uncertainty
SO JOURNAL OF WATER RESOURCES PLANNING AND MANAGEMENT
LA English
DT Article
DE Project evaluation under uncertainty; Cost-benefit analysis; Expected
   opportunity loss
ID PORTFOLIO SELECTION; ANTICIPATED REGRET; DECISION-MAKING; CHOICE;
   UTILITY; DESIGN; MODEL; RISK
AB Facing uncertain future conditions, flood-damage-reduction alternatives with large positive expected net benefits may be accompanied with high uncertainty. In decision-making under uncertainty, not only failure probability and failure consequences but also the cost of lost opportunity should be considered so as to enhance risk-informed decision-making for hydrosystem design, planning, and management. This paper proposes a risk measure, i.e., the expected opportunity loss (EOL), in a risk-based framework for flood-damage-reduction project design. The opportunity loss for a chosen alternative is the difference between the payoffs of this alternative and the best payoff of all alternatives. The risk measure of EOL can quantify the adverse consequences associated with making a wrong decision due to the uncertain state of nature and it can also capture the correlation effect of the net benefits of two competing design alternatives. Using EOL, alternatives can be ranked by the minimax regret principle. The acceptable risk of the decision maker is conceptually compatible with EOL and can be used to test the feasibility of the design alternatives under consideration. An example based on a case study for flood damage reduction is used to demonstrate the application of the proposed risk-based decision-making model. The example application shows that the uncertainty of the project net benefits is significant, and thus the explicit consideration of tradeoffs between the project risks and net benefits is essential. Furthermore, the example also shows that the uncertainty and correlation between the net benefit in different projects can have a significant influence on the ranking of alternatives. (C) 2013 American Society of Civil Engineers.
C1 [Su, Hsin-Ting; Tung, Yeou-Koung] Hong Kong Univ Sci & Technol, Dept Civil & Environm Engn, Kowloon, Hong Kong, Peoples R China.
RP Su, HT (reprint author), Hong Kong Univ Sci & Technol, Dept Civil & Environm Engn, Kowloon, Hong Kong, Peoples R China.
EM cinna.su@gmail.com; cetung@ust.hk
FU Hong Kong Research Grant Council [620608]
FX The paper was supported by the Hong Kong Research Grant Council for
   project 620608, "Application of risk-based approach to hydrosystems."
   The writers are grateful to the constructive comments and criticisms
   from the reviewers and editors for improving the manuscript.
NR 34
TC 0
Z9 0
PU ASCE-AMER SOC CIVIL ENGINEERS
PI RESTON
PA 1801 ALEXANDER BELL DR, RESTON, VA 20191-4400 USA
SN 0733-9496
EI 1943-5452
J9 J WATER RES PL
JI J. Water Resour. Plan. Manage.-ASCE
PD NOV
PY 2013
VL 139
IS 6
BP 704
EP 711
DI 10.1061/(ASCE)WR.1943-5452.0000291
PG 8
WC Engineering, Civil; Water Resources
SC Engineering; Water Resources
GA 301FW
UT WOS:000330519200011
ER

PT J
AU Rinaldi, F
   Najafi, B
AF Rinaldi, Fabio
   Najafi, Behzad
TI Temperature Measurement in WTE Boilers Using Suction Pyrometers
SO SENSORS
LA English
DT Article
DE temperature measurement; waste-to-energy plants; uncertainty; suction
   pyrometers
ID MUNICIPAL SOLID-WASTE; GAS
AB The temperature of the flue-gas in the post combustion zone of a waste to energy (WTE) plant has to be maintained within a fairly narrow range of values, the minimum of which is prescribed by the European Waste Directive 2000/76/CE, whereas the maximum value must be such as to ensure the preservation of the materials and the energy efficiency of the plant. A high degree of accuracy in measuring and controlling the aforementioned temperature is therefore required. In almost the totality of WTE plants this measurement process is carried out by using practical industrial thermometers, such as bare thermocouples and infrared radiation (IR) pyrometers, even if affected by different physical contributions which can make the gas temperature measurements incorrect. The objective of this paper is to analyze errors and uncertainties that can arise when using a bare thermocouple or an IR pyrometer in a WTE plant and to provide a method for the in situ calibration of these industrial sensors through the use of suction pyrometers. The paper describes principle of operation, design, and uncertainty contributions of suction pyrometers, it also provides the best estimation of the flue-gas temperature in the post combustion zone of a WTE plant and the estimation of its expanded uncertainty.
C1 [Rinaldi, Fabio; Najafi, Behzad] Politecn Milan, Dept Energy, I-20156 Milan, Italy.
RP Rinaldi, F (reprint author), Politecn Milan, Dept Energy, Via Lambruschini 4, I-20156 Milan, Italy.
EM fabio.rinaldi@polimi.it; behzad.najafi@polimi.it
NR 25
TC 0
Z9 0
PU MDPI AG
PI BASEL
PA POSTFACH, CH-4005 BASEL, SWITZERLAND
SN 1424-8220
J9 SENSORS-BASEL
JI Sensors
PD NOV
PY 2013
VL 13
IS 11
BP 15633
EP 15655
DI 10.3390/s131115633
PG 23
WC Chemistry, Analytical; Electrochemistry; Instruments & Instrumentation
SC Chemistry; Electrochemistry; Instruments & Instrumentation
GA 298JW
UT WOS:000330321100075
ER

PT J
AU Thorburn, PJ
   Wilkinson, SN
   Silburn, DM
AF Thorburn, P. J.
   Wilkinson, S. N.
   Silburn, D. M.
TI Water quality in agricultural lands draining to the Great Barrier Reef:
   A review of causes, management and priorities
SO AGRICULTURE ECOSYSTEMS & ENVIRONMENT
LA English
DT Article
DE Erosion; Grazing; Horticulture; Nitrogen; Pesticides; Pollution;
   Sediment; Sugarcane; Tropical
ID WET-TROPICS; SURFACE RUNOFF; RIVER-BASIN; NUTRIENT CONCENTRATIONS;
   SUGARCANE PRODUCTION; PESTICIDE TRANSPORT; GRAZING MANAGEMENT; NORTHERN
   AUSTRALIA; CENTRAL QUEENSLAND; SEDIMENT DELIVERY
AB The environmental consequences of agriculture are of growing concern. One example of these consequences is the effect of agricultural pollutants on the Great Barrier Reef (GBR), a world heritage-listed ecosystem lying off the tropical north-eastern coast of Australia. Pollutants from agricultural lands (fine sediments and attached nitrogen (N) mainly from grazing lands, and dissolved N and pesticides mainly from cropping) in catchments draining into the GBR lagoon threaten the health and resilience of this ecosystem. Government actions are prompting farmers to adopt new management practices to reduce pollutant exports from their farms. However, previous agricultural research has, with the exception of erosion, largely focussed on production rather than environmental impacts. Also, the relevance of research conducted in other regions, e.g. Europe and North America, with different climates, soils and agricultural systems may be limited. Thus, there may not be a strong knowledge base underpinning actions to improve water quality. In this paper, we review research on the relationship between management of agricultural lands and pollutant exports in GBR catchments, and compare this knowledge with experience in other regions. Despite the differences in climate and agricultural systems, there are similarities in the causes and management of N and pesticide losses from cropping lands. Substantial N fertiliser is applied to high value crops in GBR catchments, and the primary path to reducing N losses from cropped lands will be through reducing N applications. Other practices may become effective in these crops once current (high) rates of N application and reduced. Herbicides are widely used, and practices that reduce herbicide runoff have recently been developed and demonstrated in most of the main cropping systems. However, there are still uncertainties over breakdown and fate of pesticides, especially new products, in these tropical environments. The principles of reducing erosion in grazing lands are well understood, and centre on maintaining ground cover and biomass of pastures, especially during the dry season and droughts. Highly variable rainfall makes this principle challenging to achieve in practice. In addition, it has recently become clear that gully networks caused by livestock grazing are much more important sources of sediment that previously thought. Practices such as targeted vegetation management will be important strategies for reducing gully erosion. Despite these advances in practice effectiveness, it is clear that much more is needed to have agricultural systems that are compatible with a sustainable and resilient GBR. As the demand for food increases in coming decades, and agriculture expands and intensifies in tropical countries, the experience in GBR catchments will help guide the development of more sustainable agricultural systems in these countries. Crown Copyright (C) 2013 Published by Elsevier B.V. All rights reserved.
C1 [Thorburn, P. J.] CSIRO Ecosyst Sci, Brisbane, Qld 4001, Australia.
   [Wilkinson, S. N.] CSIRO Land & Water, Canberra, ACT 2601, Australia.
   [Silburn, D. M.] Dept Nat Resources & Mines, Toowoomba, Qld 4350, Australia.
RP Thorburn, PJ (reprint author), CSIRO Ecosyst Sci, GPO Box 2583, Brisbane, Qld 4001, Australia.
EM Peter.Thorburn@csiro.au
RI Wilkinson, Scott/C-6490-2011
OI Wilkinson, Scott/0000-0002-2879-8603
FU Australian Government Caring for Our Country program; CSIRO's
   Sustainable Agriculture and Water for a Healthy Country National
   Research Flagships
FX We would like to thank Dr Martin Carter, Associate Editor of Agriculture
   Ecosystem and Environment, for prompting us to write this paper. Fig. 1
   was drafted by Javier Navarro of CSIRO. Financial support was provided
   by the Australian Government Caring for Our Country program and CSIRO's
   Sustainable Agriculture and Water for a Healthy Country National
   Research Flagships.
NR 200
TC 1
Z9 1
PU ELSEVIER SCIENCE BV
PI AMSTERDAM
PA PO BOX 211, 1000 AE AMSTERDAM, NETHERLANDS
SN 0167-8809
EI 1873-2305
J9 AGR ECOSYST ENVIRON
JI Agric. Ecosyst. Environ.
PD NOV 1
PY 2013
VL 180
SI SI
BP 4
EP 20
DI 10.1016/j.agee.2013.07.006
PG 17
WC Agriculture, Multidisciplinary; Ecology; Environmental Sciences
SC Agriculture; Environmental Sciences & Ecology
GA 285HN
UT WOS:000329384600002
ER

PT J
AU Wojtak, R
AF Wojtak, Radoslaw
TI Phase-space shapes of clusters and rich groups of galaxies
SO ASTRONOMY & ASTROPHYSICS
LA English
DT Article
DE galaxies: clusters: general; galaxies: groups: general; galaxies:
   kinematics and dynamics
ID DARK-MATTER HALOES; DIGITAL SKY SURVEY; X-RAY; MILLENNIUM SIMULATION;
   VELOCITY DISPERSION; MASSIVE CLUSTERS; INTRINSIC SHAPES; DENSITY
   PROFILES; REDSHIFT SURVEY; ABELL 1689
AB Context. Clusters and groups of galaxies are highly aspherical, with shapes approximated by nearly prolate ellipsoids of revolution. An equally fundamental property is the shape of these objects in velocity space which is the anisotropy of the global velocity dispersion tensor. Although many studies address the problem of the shape in position space, there has been no attempt to measure shapes in velocity space.
   Aims. Here we make use of kinematical data comprising similar to 600 nearby clusters and rich groups of galaxies from the Sloan Digital Sky Survey to place constraints on the phase-space shapes of these objects, i.e. their shapes in both position and velocity space.
   Methods. We show that the line of sight velocity dispersion normalised by a mass-dependent velocity scale correlates with the apparent elongation, with circular (elongated) clusters exhibiting an excessive (decremental) normalised velocity dispersion. This correlation holds for dynamically young or old clusters and, therefore, it originates from projecting their intrinsic phase-space shapes rather than from dynamical evolution. It signifies that clusters are preferentially prolate not only in position space, but also in velocity space. This property allows us to break the degeneracy between oblate and prolate models and thus to deproject the apparent elongations and the line of sight velocity dispersions obtaining constraints on the axial ratios of the ellipsoids approximating cluster shapes in 3D position or velocity space.
   Results. The distribution of the axial ratios in position space is found to be well approximated by a Gaussian with a mean, mu = 0.66 +/- 0.01, and a dispersion, sigma = 0.07 +/- 0.008. The velocity ellipsoids representing the shapes in velocity space are more spherical, with a mean axial ratio of 0.78 +/- 0.03.
   Conclusions. The mean axial ratio of the velocity ellipsoids points to a highly anisotropic velocity distribution and, therefore, to a strong dependance of the observed velocity dispersions on the angle between the line of sight and the semi-principle axes of the clusters. This finding has important implications for mass measurements based on the line of sight velocity dispersion profiles in individual clusters. For typical axial ratios of the velocity ellipsoids in the analysed cluster sample, systematic errors on the mass estimates inferred from the line of sight velocity dispersions become comparable to statistical uncertainties for galaxy clusters with as few as 40 spectroscopic redshifts.
C1 Univ Copenhagen, Niels Bohr Inst, Dark Cosmol Ctr, DK-2100 Copenhagen O, Denmark.
RP Wojtak, R (reprint author), Univ Copenhagen, Niels Bohr Inst, Dark Cosmol Ctr, Juliane Maries Vej 30, DK-2100 Copenhagen O, Denmark.
EM wojtak@dark-cosmology.dk
FU Danish National Research Foundation
FX The author is grateful to William Watson for critical reading of the
   manuscript. He also thanks Gary A. Mamon, Anja von der Linden and Andrea
   Biviano for fruitful discussions, and the anonymous referee for
   insightful comments. The Dark Cosmology Centre is funded by the Danish
   National Research Foundation.
NR 55
TC 2
Z9 2
PU EDP SCIENCES S A
PI LES ULIS CEDEX A
PA 17, AVE DU HOGGAR, PA COURTABOEUF, BP 112, F-91944 LES ULIS CEDEX A,
   FRANCE
SN 0004-6361
EI 1432-0746
J9 ASTRON ASTROPHYS
JI Astron. Astrophys.
PD NOV
PY 2013
VL 559
DI 10.1051/0004-6361/201322509
PG 8
WC Astronomy & Astrophysics
SC Astronomy & Astrophysics
GA 263ZR
UT WOS:000327847200089
ER

PT J
AU Xu, J
   Li, ZM
   Shi, YM
   Shen, XP
   Zhang, HT
   Zhou, GQ
   Wang, QS
AF Xu Jiang
   Li Zhi-Ming
   Shi Yan-Mei
   Shen Xiao-Pan
   Zhang Hai-Tao
   Zhou Guo-Qing
   Wang Qun-Shu
TI Study of Plutonium Age Diagnosis Method from 4 Decay Chain
SO CHINESE JOURNAL OF ANALYTICAL CHEMISTRY
LA Chinese
DT Article
DE Plutonium; Age diagnosis; Four decay chains; Multiple-ion-counting
   inductively coupled plasma mass spectrometry
AB Age diagnosis of nuclear material was one of the key contents focused by nuclear forensic analysis and nuclear security technologies, comparative analysis of the plutonium age diagnosis results by different plutonium isotope decay chains was an effective method to avoid a miscarriage of justice of plutonium dating result caused by human factors. Based on multi-collector inductively coupled plasma mass spectrometry ( MC-ICP-MS), we developed a multiple ion counting method, and achieved the accurate analysis of ultra-trace uranium and americium. The Pu-239/U-235, Pu-240/U-236, Pu-241/Am-241 nuclide ratios were measured by isotope dilution mass spectrometry, plutonium material age was diagnosed by using the radioactive decay principle of plutonium isotopes. The results showed that after complete separation and purification the plutonium age diagnostic results from each decay chain were corresponded within the uncertainties. The feasibility of plutonium age diagnostic method was verified with a solution of known age, and the production age of another two unknown plutonium solutions was diagnosed. The analysis results by four decay chain were in good agreement within the uncertainties.
C1 [Xu Jiang; Li Zhi-Ming; Shi Yan-Mei; Shen Xiao-Pan; Zhang Hai-Tao; Zhou Guo-Qing; Wang Qun-Shu] Northwest Inst Nucl Technol, Xian 710024, Peoples R China.
RP Li, ZM (reprint author), Northwest Inst Nucl Technol, Xian 710024, Peoples R China.
EM zhiming_li218@sina.com
NR 12
TC 0
Z9 0
PU ELSEVIER SCIENCE INC
PI NEW YORK
PA 360 PARK AVE SOUTH, NEW YORK, NY 10010-1710 USA
SN 0253-3820
EI 1872-2040
J9 CHINESE J ANAL CHEM
JI Chin. J. Anal. Chem.
PD NOV
PY 2013
VL 41
IS 11
BP 1675
EP 1680
DI 10.3724/SP.J.1096.2013.30368
PG 6
WC Chemistry, Analytical
SC Chemistry
GA 287DZ
UT WOS:000329522200006
ER

PT J
AU Zhao, GH
   Shen, FF
   Wang, ZY
   Wu, WJ
   Shi, GM
   Liu, DH
AF Zhao GuangHui
   Shen FangFang
   Wang ZhengYang
   Wu WeiJia
   Shi GuangMing
   Liu DanHua
TI A high quality image reconstruction method based on nonconvex decoding
SO SCIENCE CHINA-INFORMATION SCIENCES
LA English
DT Article
DE l(0 <= p <= 1) norm; nonconvex decoding; multiple description coding;
   iteration weighting
ID ROBUST UNCERTAINTY PRINCIPLES; SIGNAL RECONSTRUCTION; GRADIENT
   PROJECTION; SPARSE; MINIMIZATION; SELECTION; PURSUIT; NOISE
AB The article proposes a fast reconstruction algorithm for l(0 <= p <= 1) norm nonconvex model, called Gradient projection nonconvex sparse recovery (GPNSR), which makes a good performance in high-quality image reconstruction. We apply the GPNSR into canonical multiple description coding theory and propose a robust high-quality compressed sensing-based coding method. Combined with iterative weighted technique and fast gradient descent method, the proposed method implicitly implements matrix inverse operations to highly reduce the storage pressure. Also the weighted norm method is taken to optimize the descent steps, which highly increases convergent speed of the algorithm. Taking an image has sparse Fourier representations as an example, the paper presents the detailed image sparse coding and fast reconstruction procedure. By integrating the compressive sensing multi-description coding framework, the simulation demonstrates the superior reconstruction performance of the proposed algorithm. Most importantly, with p close to zero, the reconstruction performance of GPNSR can approximate that of l(0) norm optimization result.
C1 [Zhao GuangHui; Shen FangFang; Wang ZhengYang; Wu WeiJia; Shi GuangMing; Liu DanHua] Xidian Univ, Sch Elect Engn, Xian 710071, Peoples R China.
RP Zhao, GH (reprint author), Xidian Univ, Sch Elect Engn, Xian 710071, Peoples R China.
EM ghzhao@xidian.edu.cn
FU National Science Foundation of China [60736043, 60776795, 60902079,
   60902031, 61033004]; Basic Science Research Fund in Xidian University
   [K50510020018]
FX This work was supported in part by National Science Foundation of
   China(Grant Nos. 60736043, 60776795, 60902079, 60902031, 61033004), and
   Basic Science Research Fund in Xidian University(Grant No.
   K50510020018).
NR 27
TC 0
Z9 0
PU SCIENCE PRESS
PI BEIJING
PA 16 DONGHUANGCHENGGEN NORTH ST, BEIJING 100717, PEOPLES R CHINA
SN 1674-733X
EI 1869-1919
J9 SCI CHINA INFORM SCI
JI Sci. China-Inf. Sci.
PD NOV
PY 2013
VL 56
IS 11
AR 112103
DI 10.1007/s11432-012-4712-6
PG 10
WC Computer Science, Information Systems
SC Computer Science
GA 287JJ
UT WOS:000329537800014
ER

PT J
AU Hajian, A
   Battaglia, N
   Spergel, DN
   Bond, JR
   Pfrommer, C
   Sievers, JL
AF Hajian, Amir
   Battaglia, Nicholas
   Spergel, David N.
   Bond, J. Richard
   Pfrommer, Christoph
   Sievers, Jonathan L.
TI Measuring the thermal Sunyaev-Zel'dovich effect through the cross
   correlation of Planck and WMAP maps with ROSAT galaxy cluster catalogs
SO JOURNAL OF COSMOLOGY AND ASTROPARTICLE PHYSICS
LA English
DT Article
DE power spectrum; galaxy clusters; Sunyaev-Zeldovich effect; cosmological
   parameters from CMBR
ID SOUTH-POLE TELESCOPE; PARTICLE HYDRODYNAMICS SIMULATIONS; ANGULAR POWER
   SPECTRUM; X-RAY SEARCH; SCALING RELATIONS; INTRACLUSTER MEDIUM; MASS
   FUNCTION; COSMOLOGICAL PARAMETERS; PRESSURE PROFILES; MILKY-WAY
AB We measure a significant correlation between the thermal Sunyaev-Zel'dovich effect in the Planck and WMAP maps and an X-ray cluster map based on ROSAT. We use the 100, 143 and 343 GHz Planck maps and the WMAP 94 GHz map to obtain this cluster cross spectrum. We check our measurements for contamination from dusty galaxies using the cross correlations with the 217, 545 and 857 GHz maps from Planck. Our measurement yields a direct characterization of the cluster power spectrum over a wide range of angular scales that is consistent with large cosmological simulations. The amplitude of this signal depends on cosmological parameters that determine the growth of structure (sigma(8) and Omega(M)) and scales as sigma(7.4)(8) and Omega(1.9)(M) around the multipole (l) similar to 1000. We constrain sigma(8) and Omega(M) from the cross-power spectrum to be sigma(8) (Omega(M)/0.30)(0.26) = 0.8 +/- 0.02. Since this cross spectrum produces a tight constraint in the sigma(8) and Omega(M) plane the errors on a sigma(8) constraint will be mostly limited by the uncertainties from external constraints. Future cluster catalogs, like those from eRosita and LSST, and pointed multi-wavelength observations of clusters will improve the constraining power of this cross spectrum measurement. In principle this analysis can be extended beyond sigma(8) and Omega(M) to constrain dark energy or the sum of the neutrino masses.
C1 [Hajian, Amir; Bond, J. Richard] Univ Toronto, Canadian Inst Theoret Astrophys, Toronto, ON M5S 3H8, Canada.
   [Battaglia, Nicholas] Carnegie Mellon Univ, McWilliams Ctr Cosmol, Pittsburgh, PA 15213 USA.
   [Spergel, David N.] Princeton Univ, Dept Astrophys Sci, Princeton, NJ 08544 USA.
   [Pfrommer, Christoph] Heidelberg Inst Theoret Studies, D-69118 Heidelberg, Germany.
   [Sievers, Jonathan L.] Univ Kwazulu Natal, Astrophys & Cosmol Res Unit, ZA-4000 Durban, South Africa.
   [Sievers, Jonathan L.] Princeton Univ, Joseph Henry Labs Phys, Princeton, NJ 08544 USA.
RP Hajian, A (reprint author), Univ Toronto, Canadian Inst Theoret Astrophys, Toronto, ON M5S 3H8, Canada.
EM ahajian@cita.utoronto.ca; nbattaglia@cmu.edu; dns@astro.princeton.edu;
   bond@cita.utoronto.ca; christoph.pfrommer@h-its.org;
   sievers@cita.utoronto.ca
FU McWilliams Center for Cosmology Postdoctoral Fellowship; Klaus Tschira
   Foundation; NASA [NNX12AG72G]; NSERC; CIFAR; CFI under Compute Canada;
   Government of Ontario; Ontario Research Fund Research Excellence;
   University of Toronto
FX We would like to thank K. Huffenberger for guidance on using the
   appropriate beam information in the Planck data release. We enjoyed
   discussions with Jack Hughes and Felipe Menanteau in the early stages of
   this work and would like to thank them. We also acknowledge useful
   discussions with Matt Dobbs, Colin Hill, Gil Holder, Eiichiro Komatsu,
   Etienne Pointecouteau, Hy Trac and Keith Vanderlinde. Some of the
   results in this paper have been derived using healpy, the python version
   of the HEALPix package [28]. N.B. is supported by a McWilliams Center
   for Cosmology Postdoctoral Fellowship made possible by Bruce and Astrid
   McWilliams Center for Cosmology. C.P. gratefully acknowledges financial
   support of the Klaus Tschira Foundation. DNS acknowledges support from
   the NASA Theory program grant NNX12AG72G. Research in Canada is
   supported by NSERC and CIFAR. Simulations and computations were
   performed on the GPC supercomputer at the SciNet HPC Consortium. SciNet
   is funded by the CFI under the auspices of Compute Canada, the
   Government of Ontario, the Ontario Research Fund Research Excellence;
   and the University of Toronto.
NR 101
TC 2
Z9 2
PU IOP PUBLISHING LTD
PI BRISTOL
PA TEMPLE CIRCUS, TEMPLE WAY, BRISTOL BS1 6BE, ENGLAND
SN 1475-7516
J9 J COSMOL ASTROPART P
JI J. Cosmol. Astropart. Phys.
PD NOV
PY 2013
IS 11
AR 064
DI 10.1088/1475-7516/2013/11/064
PG 28
WC Astronomy & Astrophysics; Physics, Particles & Fields
SC Astronomy & Astrophysics; Physics
GA 263YM
UT WOS:000327843900065
ER

PT J
AU Sheng, LX
   Zhu, YG
   Hamalainen, T
AF Sheng, Linxue
   Zhu, Yuanguo
   Hamalainen, Timo
TI An uncertain optimal control model with Hurwicz criterion
SO APPLIED MATHEMATICS AND COMPUTATION
LA English
DT Article
DE Optimal control; Uncertainty; Hurwicz criterion; Optimistic value;
   Principle of optimality; Equation of optimality; Technology diffusion
ID CONTINUOUS-TIME MODEL
AB A new uncertain optimal control model based on the Hurwicz criterion is introduced to design dynamic optimization problems. Applying the method of dynamic programming, the principle of optimality is presented and then the equation of optimality is given to solve the proposed model. As an application, a manufacturing technology diffusion problem is discussed by using the equation obtained. (C) 2013 Elsevier Inc. All rights reserved.
C1 [Sheng, Linxue; Zhu, Yuanguo] Nanjing Univ Sci & Technol, Dept Appl Math, Nanjing 210094, Jiangsu, Peoples R China.
   [Hamalainen, Timo] Univ Jyvaskyla, Dept Math Informat Technol, FI-40014 Jyvaskyla, Finland.
RP Zhu, YG (reprint author), Nanjing Univ Sci & Technol, Dept Appl Math, Nanjing 210094, Jiangsu, Peoples R China.
EM njustslx@gmail.com; ygzhu@njust.edu.cn
FU National Natural Science Foundation of China [61273009]
FX This work is supported by the National Natural Science Foundation of
   China (No. 61273009).
NR 25
TC 0
Z9 0
PU ELSEVIER SCIENCE INC
PI NEW YORK
PA 360 PARK AVE SOUTH, NEW YORK, NY 10010-1710 USA
SN 0096-3003
EI 1873-5649
J9 APPL MATH COMPUT
JI Appl. Math. Comput.
PD NOV 1
PY 2013
VL 224
BP 412
EP 421
DI 10.1016/j.amc.2013.08.079
PG 10
WC Mathematics, Applied
SC Mathematics
GA 262KU
UT WOS:000327734800038
ER

PT J
AU Anselme, P
AF Anselme, Patrick
TI Dopamine, motivation, and the evolutionary significance of gambling-like
   behaviour
SO BEHAVIOURAL BRAIN RESEARCH
LA English
DT Article
DE Gambling; Motivation; Unpredictability; Deprivation; Dopamine; Reward
ID INCENTIVE SALIENCE; NUCLEUS-ACCUMBENS; REWARD; UNCERTAINTY; CHOICE;
   ATTRIBUTION; PIGEONS
AB If given a choice between certain and uncertain rewards, animals tend to prefer the uncertain option, even when the net gain is suboptimal. Animals are also more responsive to reward-related cues in uncertain situations. This well-documented phenomenon in many animal species is in opposition to the basic principles of reinforcement as well as the optimal foraging theory, which suggest that animals will prefer the option associated with the highest reward rate. How does the brain code the attractiveness of unreliable/poor reward sources? And how can we interpret this evidence from an adaptive point of view? I argue that unpredictability and deprivation - whether physiological or psychological - enhance motivation to seek valuable stimuli for the same reason: compensating the difficulty an organism has to predict significant objects and events in the environment. (C) 2013 Elsevier B.V. All rights reserved.
C1 Univ Liege, Dept Psychol Cognit & Comportement, B-4000 Liege, Belgium.
RP Anselme, P (reprint author), Univ Liege, Dept Psychol Cognit & Comportement, 5 Blvd Rectorat B 32, B-4000 Liege, Belgium.
EM panselme@ulg.ac.be
NR 26
TC 2
Z9 2
PU ELSEVIER SCIENCE BV
PI AMSTERDAM
PA PO BOX 211, 1000 AE AMSTERDAM, NETHERLANDS
SN 0166-4328
EI 1872-7549
J9 BEHAV BRAIN RES
JI Behav. Brain Res.
PD NOV 1
PY 2013
VL 256
BP 1
EP 4
DI 10.1016/j.bbr.2013.07.039
PG 4
WC Behavioral Sciences; Neurosciences
SC Behavioral Sciences; Neurosciences & Neurology
GA 267JO
UT WOS:000328094100001
ER

PT J
AU Lee, KC
   Yang, JS
   Yu, HH
AF Lee, Kuang-Chyi
   Yang, Jiun-Shiang
   Yu, Hsin Her
TI Development and evaluation of a petal thickness measuring device based
   on the dual laser triangulation method
SO COMPUTERS AND ELECTRONICS IN AGRICULTURE
LA English
DT Article
DE Petal thickness; Irregular curvature measurement; Dual laser
   triangulation; Scheimpflug principle; Cubic spline method
ID LEAF-AREA INDEX
AB The growth and health status of plants can be evaluated by their petal or leaf thickness. However, the thickness of these sections is difficult to measure because of the irregular curvature of petal and leaf surfaces and their soft nature. The petal surface is easily damaged when traditional contact mechanical apparatus is used to measure it. In this research, we developed a novel noncontact measuring device that uses dual laser triangulation based on the Scheimpflug principle to measure petal thickness. A cubic spline method is employed to curve fit the multipoints of the petal surface after dual laser triangulation module measurement. The actual petal thickness can be calculated precisely from the normal equations of curvatures of the petal surface. The measuring range and the resolution of the petal thickness measuring device are +/-2 mm and 2 mu m/pixel, respectively. The total measurement uncertainty (comprising measurement repeatability, different surface slopes, and colors) of the dual laser triangulation system is less than 16 mu m. Using Phalaenopsis as a sample case, we make various compensations according to the different surface curvatures of its petal. (C) 2013 Elsevier B.V. All rights reserved.
C1 [Lee, Kuang-Chyi; Yang, Jiun-Shiang] Grad Inst Automat Engn, Huwei 63208, Yunlin, Taiwan.
   [Yu, Hsin Her] Natl Formosa Univ, Dept Biotechnol, Huwei 63208, Yunlin, Taiwan.
RP Yu, HH (reprint author), Natl Formosa Univ, Dept Biotechnol, 64 Wenhua Rd, Huwei 63208, Yunlin, Taiwan.
EM hhyu@nfu.edu.tw
FU National Science Council of Taiwan [NSC 101-2221-E150-068, NSC
   101-2622-E150-004-CC3]
FX The authors gratefully acknowledge the research funding received from
   the National Science Council of Taiwan (NSC 101-2221-E150-068 and NSC
   101-2622-E150-004-CC3).
NR 26
TC 0
Z9 0
PU ELSEVIER SCI LTD
PI OXFORD
PA THE BOULEVARD, LANGFORD LANE, KIDLINGTON, OXFORD OX5 1GB, OXON, ENGLAND
SN 0168-1699
EI 1872-7107
J9 COMPUT ELECTRON AGR
JI Comput. Electron. Agric.
PD NOV
PY 2013
VL 99
BP 85
EP 92
DI 10.1016/j.compag.2013.09.001
PG 8
WC Agriculture, Multidisciplinary; Computer Science, Interdisciplinary
   Applications
SC Agriculture; Computer Science
GA 264ZO
UT WOS:000327919700010
ER

PT J
AU Schmidhalter, D
   Fix, MK
   Wyss, M
   Schaer, N
   Munro, R
   Scheib, S
   Kunz, P
   Manser, P
AF Schmidhalter, D.
   Fix, M. K.
   Wyss, M.
   Schaer, N.
   Munro, R.
   Scheib, S.
   Kunz, P.
   Manser, P.
TI Evaluation of a new six degrees of freedom couch for radiation therapy
SO MEDICAL PHYSICS
LA English
DT Article
DE six degrees of freedom couch; positioning system; geometrical
   uncertainties
ID IMAGE-GUIDED RADIOTHERAPY; BEAM COMPUTED-TOMOGRAPHY; PTV MARGIN
   REDUCTION; SYSTEM; RADIOSURGERY; ACCURACY; CANCER
AB Purpose: The aim of this work is to evaluate the geometric accuracy of a prerelease version of a new six degrees of freedom (6DoF) couch. Additionally, a quality assurance method for 6DoF couches is proposed.
   Methods: The main principle of the performance tests was to request a known shift for the 6DoF couch and to compare this requested shift with the actually applied shift by independently measuring the applied shift using different methods (graph paper, laser, inclinometer, and imaging system). The performance of each of the six axes was tested separately as well as in combination with the other axes. Functional cases as well as realistic clinical cases were analyzed. The tests were performed without a couch load and with a couch load of up to 200 kg and shifts in the range between -4 and +4 cm for the translational axes and between -3 degrees and +3 degrees for the rotational axes were applied. The quality assurance method of the new 6DoF couch was performed using a simple cube phantom and the imaging system.
   Results: The deviations (mean +/- one standard deviation) accumulated over all performance tests between the requested shifts and the measurements of the applied shifts were -0.01 +/- 0.02, 0.01 +/- 0.02, and 0.01 +/- 0.02 cm for the longitudinal, lateral, and vertical axes, respectively. The corresponding values for the three rotational axes couch rotation, pitch, and roll were -0.03 +/- 0.06 degrees, -0.04 degrees +/- 0.12 degrees, and -0.01 degrees +/- 0.08 degrees, respectively. There was no difference found between the tests with and without a couch load of up to 200 kg.
   Conclusions: The new 6DoF couch is able to apply requested shifts with high accuracy. It has the potential to be used for treatment techniques with the highest demands in patient setup accuracy such as those needed in stereotactic treatments. Shifts can be applied efficiently and automatically. Daily quality assurance of the 6DoF couch can be performed in an easy and efficient way. Long-term stability has to be evaluated in further tests. (C) 2013 American Association of Physicists in Medicine.
C1 [Schmidhalter, D.; Fix, M. K.; Manser, P.] Univ Hosp Bern, Inselspital, Div Med Radiat Phys, Bern, Switzerland.
   [Schmidhalter, D.; Fix, M. K.; Manser, P.] Univ Hosp Bern, Inselspital, Dept Radiat Oncol, Bern, Switzerland.
   [Schmidhalter, D.; Fix, M. K.; Manser, P.] Univ Bern, CH-3012 Bern, Switzerland.
   [Wyss, M.; Schaer, N.; Munro, R.; Scheib, S.; Kunz, P.] Varian Med Syst Imaging Lab GmbH, CH-5400 Baden, Switzerland.
RP Schmidhalter, D (reprint author), Univ Hosp Bern, Inselspital, Div Med Radiat Phys, Bern, Switzerland.
EM daniel.schmidhalter@insel.ch
NR 17
TC 0
Z9 0
PU AMER ASSOC PHYSICISTS MEDICINE AMER INST PHYSICS
PI MELVILLE
PA STE 1 NO 1, 2 HUNTINGTON QUADRANGLE, MELVILLE, NY 11747-4502 USA
SN 0094-2405
J9 MED PHYS
JI Med. Phys.
PD NOV
PY 2013
VL 40
IS 11
AR 111710
DI 10.1118/1.4823789
PG 11
WC Radiology, Nuclear Medicine & Medical Imaging
SC Radiology, Nuclear Medicine & Medical Imaging
GA 252FZ
UT WOS:000326991800012
ER

PT J
AU Coles, D
   Frewer, LJ
AF Coles, D.
   Frewer, L. J.
TI Nanotechnology applied to European food production - A review of ethical
   and regulatory issues
SO TRENDS IN FOOD SCIENCE & TECHNOLOGY
LA English
DT Article
ID CARBON NANOTUBES; CONSUMER ACCEPTANCE; PUBLIC ACCEPTANCE; HUMAN HEALTH;
   RISK; TOXICITY; NANOPARTICLES; NANOMATERIALS; TECHNOLOGIES; SAFETY
AB Various ethical issues are associated with agrifood nanotechnology, linked to the ethical concepts of autonomy, beneficence, non-malfeasance and justice (ensuring safety, effective risk assessment, transparency, consumer benefits and choice, animal welfare and environmental protection). Nanotechnology applications are currently covered by legislative instruments originally designed for other purposes. Risk assessment procedures are in most cases not specific to (agrifood) nano-materials, resulting in uncertainty regarding the nature and extent of potential risks. There are currently no requirements for nano-materials used in agrifood production to be labelled. Ethical principles, and societal acceptance require labelling of food products that are produced using nanotechnology.
C1 [Coles, D.; Frewer, L. J.] Newcastle Univ, Sch Agr Food & Rural Dev, Food & Soc Grp, Newcastle Upon Tyne NE1 7RU, Tyne & Wear, England.
RP Coles, D (reprint author), Newcastle Univ, Sch Agr Food & Rural Dev, Food & Soc Grp, Newcastle Upon Tyne NE1 7RU, Tyne & Wear, England.
EM David.Coles2@newcastle.ac.uk
RI Arumugam, Thirumagal/C-3408-2014
FU EU [287634]
FX The authors would like to acknowledge the EU 7th Framework Programme
   support of the project FoodMicro-Systems through contract number 287634,
   and Nikki Parker for her help in preparing the manuscript.
NR 62
TC 2
Z9 2
PU ELSEVIER SCIENCE LONDON
PI LONDON
PA 84 THEOBALDS RD, LONDON WC1X 8RR, ENGLAND
SN 0924-2244
J9 TRENDS FOOD SCI TECH
JI Trends Food Sci. Technol.
PD NOV
PY 2013
VL 34
IS 1
BP 32
EP 43
DI 10.1016/j.tifs.2013.08.006
PG 12
WC Food Science & Technology
SC Food Science & Technology
GA 259ZA
UT WOS:000327563600003
ER

PT J
AU Rubin, E
   Courtwright, A
AF Rubin, Emily
   Courtwright, Andrew
TI Medical Futility Procedures What More Do We Need to Know?
SO CHEST
LA English
DT Article
ID TEXAS ADVANCE DIRECTIVES; LIFE-SUSTAINING TREATMENT; PRECAUTIONARY
   PRINCIPLE; ETHICS CONSULTATION; CARE; END; EXPERIENCE; DECISIONS;
   RESOLUTION; HOSPITALS
AB Unilateral medical futility policies, which allow health-care providers to limit or withdraw life-sustaining treatment over patient or surrogate objections, are increasingly designed around a procedural approach. Medical or ethics committees follow a prespecified process, the culmination of which is a justified decision about whether ongoing treatment should be withheld or withdrawn. These procedures have three stages. First, health-care providers must decide to refer patients for consideration of whether ongoing treatment is futile. Second, the committees involved must decide whether ongoing treatment is actually futile. Third, there is a clinical outcome that often is, but not always, patient death. We review the available data on procedure-based futility policies, arguing that there is limited information on their potential harms and how these harms are distributed. We consider the ethical implications of policy-making under informational uncertainty, invoking the precautionary principle-in the absence of clear data, if a policy has significant risk of significant harm, the burden of proof that it is not harmful falls on those recommending the policy-as the guiding moral standard for hospitals and professional organizations considering whether to adopt a procedural approach to medical futility. On the basis of this principle, we argue that any new futility guideline must include a significant commitment to collecting prospective data on its application.
C1 [Rubin, Emily] Massachusetts Gen Hosp, Dept Internal Med, Boston, MA 02114 USA.
   [Rubin, Emily] Massachusetts Gen Hosp, Dept Pediat, Boston, MA 02114 USA.
   [Courtwright, Andrew] Massachusetts Gen Hosp, Inst Patient Care, Boston, MA 02114 USA.
   [Courtwright, Andrew] Brigham & Womens Hosp, Dept Pulm & Crit Care Med, Boston, MA 02115 USA.
RP Courtwright, A (reprint author), Massachusetts Gen Hosp, Inst Patient Care, Founders House,3rd Floor,55 Fruit St, Boston, MA 02114 USA.
EM acourtwright@partners.org
NR 29
TC 0
Z9 0
PU AMER COLL CHEST PHYSICIANS
PI NORTHBROOK
PA 3300 DUNDEE ROAD, NORTHBROOK, IL 60062-2348 USA
SN 0012-3692
J9 CHEST
JI Chest
PD NOV
PY 2013
VL 144
IS 5
BP 1707
EP 1711
DI 10.1378/chest.13-1240
PG 5
WC Critical Care Medicine; Respiratory System
SC General & Internal Medicine; Respiratory System
GA 254DI
UT WOS:000327143700042
ER

PT J
AU Nelson, T
   Nelson, J
   Ariyaratnam, J
   Camroux, S
AF Nelson, Tim
   Nelson, James
   Ariyaratnam, Jude
   Camroux, Simon
TI An analysis of Australia's large scale renewable energy target:
   Restoring market confidence
SO ENERGY POLICY
LA English
DT Article
DE Policy uncertainty; Renewable energy; Electricity policy
AB In 2001, Australia introduced legislation requiring investment in new renewable electricity generating capacity. The legislation was significantly expanded in 2009 to give effect to a 20% Renewable Energy Target (RET). Importantly, the policy was introduced with bipartisan support and is consistent with global policy trends. In this article, we examine the history of the policy and establish that the 'stop/start' nature of renewable policy development has resulted in investors withholding new capital until greater certainty is provided. We utilise the methodology from Simshauser and Nelson (2012) to examine whether capital market efficiency losses would occur under certain policy scenarios. The results show that electricity costs would increase by between $51 million and $119 million if the large-scale RET is abandoned even after accounting for avoided renewable costs. Our conclusions are clear: we find that policymakers should be guided by a high level public policy principle in relation to large-scale renewable energy policy: constant review is not reform. (C) 2013 Elsevier Ltd. All rights reserved.
RP Nelson, T (reprint author), Level 22,101 Miller St, Sydney, NSW 2060, Australia.
EM tanelson@agl.com.au
NR 34
TC 2
Z9 2
PU ELSEVIER SCI LTD
PI OXFORD
PA THE BOULEVARD, LANGFORD LANE, KIDLINGTON, OXFORD OX5 1GB, OXON, ENGLAND
SN 0301-4215
EI 1873-6777
J9 ENERG POLICY
JI Energy Policy
PD NOV
PY 2013
VL 62
BP 386
EP 400
DI 10.1016/j.enpol.2013.07.096
PG 15
WC Energy & Fuels; Environmental Sciences; Environmental Studies
SC Energy & Fuels; Environmental Sciences & Ecology
GA 249IG
UT WOS:000326770300041
ER

PT J
AU Stojanovic, I
   Cetin, M
   Karl, WC
AF Stojanovic, Ivana
   Cetin, Muejdat
   Karl, W. Clem
TI Compressed Sensing of Monostatic and Multistatic SAR
SO IEEE GEOSCIENCE AND REMOTE SENSING LETTERS
LA English
DT Article
DE Compressed sensing; multistatic SAR; mutual coherence; synthetic
   aperture radar (SAR); t% mutual coherence
ID UNCERTAINTY PRINCIPLES
AB In this letter, we study the impact of compressed data collections from a synthetic aperture radar (SAR) sensor on the reconstruction quality of a scene of interest. Different monostatic and multistatic SAR measurement configurations produce different Fourier sampling patterns. These patterns reflect different spectral and spatial diversity tradeoffs that must be made during task planning. Compressed sensing theory argues that the mutual coherence of the measurement probes is related to the reconstruction performance of sparse domains. With this motivation, we propose a closely related t%-average mutual coherence parameter as a sensing configuration quality parameter and examine its relationship to the reconstruction behavior of various monostatic and ultranarrow-band multistatic configurations. We investigate how this easily computed metric is related to SAR reconstruction quality.
C1 [Stojanovic, Ivana; Karl, W. Clem] Boston Univ, Boston, MA 02215 USA.
   [Stojanovic, Ivana] Sci Syst Co Inc, Woburn, MA 01801 USA.
   [Cetin, Muejdat] Sabanci Univ, TR-80020 Istanbul, Turkey.
RP Stojanovic, I (reprint author), Boston Univ, Boston, MA 02215 USA.
NR 17
TC 2
Z9 2
PU IEEE-INST ELECTRICAL ELECTRONICS ENGINEERS INC
PI PISCATAWAY
PA 445 HOES LANE, PISCATAWAY, NJ 08855-4141 USA
SN 1545-598X
EI 1558-0571
J9 IEEE GEOSCI REMOTE S
JI IEEE Geosci. Remote Sens. Lett.
PD NOV
PY 2013
VL 10
IS 6
BP 1444
EP 1448
DI 10.1109/LGRS.2013.2259794
PG 5
WC Geochemistry & Geophysics; Engineering, Electrical & Electronic; Remote
   Sensing; Imaging Science & Photographic Technology
SC Geochemistry & Geophysics; Engineering; Remote Sensing; Imaging Science
   & Photographic Technology
GA 251XI
UT WOS:000326966700035
ER

PT J
AU Cao, RY
   Chen, XH
   Chen, J
   Yang, W
AF Cao, Ruyin
   Chen, Xuehong
   Chen, Jin
   Yang, Wei
TI An Inherent Limitation of Solar-Induced Chlorophyll Fluorescence
   Retrieval at the O-2-A Absorption Feature in High-Altitude Areas
SO IEEE GEOSCIENCE AND REMOTE SENSING LETTERS
LA English
DT Article
DE Chlorophyll fluorescence; FluorMOD; Fraunhofer line discriminator (FLD);
   ground altitude; O-2-A band; photosynthesis
ID STRESS; LEAF; BAND
AB The Fraunhofer line discriminator (FLD) principle applied on the atmospheric oxygen absorption feature around 761 nm (O-2-A band) has been widely used to retrieve solar-induced chlorophyll fluorescence (F-s) from remotely sensed data. In this letter, however, we address a violation of the basic assumption caused by O-2 absorption feature changes, and we evaluate the impact of diminishing O-2 absorption with the increase in ground altitude on Fs retrieval accuracy. The Fs retrieval accuracy substantially decreases in higher ground altitude areas for the standard FLD and three-band FLD methods, in which relative estimation errors increase approximately 70%-80% and 10%-16%, respectively, with an increase in ground altitude from 0.01 to 4.5 km. However, this increasing trend in Fs retrieval error does not occur with the use of the improved FLD (iFLD) method, which exhibits smaller than 5% of changes in relative estimation errors. Analytical analyses reveal the causes of the changes in Fs retrieval accuracy by the three methods. Based on these findings, the iFLD method is recommended to be used in cross-altitude studies or for Fs estimation in higher ground altitude areas under conditions of low radiometric noise, although its high sensitivity to noise should be taken into account. The investigations in this letter further indicate that the impact of ground altitude should be included in the uncertainty budgets of F-s retrievals and should be considered in the interpretation of F-s signals at the O-2-A absorption feature.
C1 [Cao, Ruyin; Chen, Xuehong; Chen, Jin; Yang, Wei] Beijing Normal Univ, State Key Lab Earth Surface Proc & Resource Ecol, Beijing 100875, Peoples R China.
RP Cao, RY (reprint author), Beijing Normal Univ, State Key Lab Earth Surface Proc & Resource Ecol, Beijing 100875, Peoples R China.
EM chenjin@bnu.edu.cn
RI Chen, Jin/A-6417-2011; Chen, Xuehong/A-7768-2012
FU International S&T Cooperation Program of China [2010DFB10030]; State Key
   Laboratory of Earth Surface Processes and Resource Ecology, Beijing
   Normal University, Beijing, China
FX This work was supported by the International S&T Cooperation Program
   (2010DFB10030) of China and by the State Key Laboratory of Earth Surface
   Processes and Resource Ecology, Beijing Normal University, Beijing,
   China.
NR 14
TC 0
Z9 0
PU IEEE-INST ELECTRICAL ELECTRONICS ENGINEERS INC
PI PISCATAWAY
PA 445 HOES LANE, PISCATAWAY, NJ 08855-4141 USA
SN 1545-598X
EI 1558-0571
J9 IEEE GEOSCI REMOTE S
JI IEEE Geosci. Remote Sens. Lett.
PD NOV
PY 2013
VL 10
IS 6
BP 1567
EP 1571
DI 10.1109/LGRS.2013.2262106
PG 5
WC Geochemistry & Geophysics; Engineering, Electrical & Electronic; Remote
   Sensing; Imaging Science & Photographic Technology
SC Geochemistry & Geophysics; Engineering; Remote Sensing; Imaging Science
   & Photographic Technology
GA 251XI
UT WOS:000326966700060
ER

PT J
AU Lv, WT
   Lv, GH
   Wang, JF
   Yu, WX
AF Lv, Wentao
   Lv, Gaohuan
   Wang, Junfeng
   Yu, Wenxian
TI A Novel CS Model and Its Application in Complex SAR Image Compression
SO IEICE TRANSACTIONS ON FUNDAMENTALS OF ELECTRONICS COMMUNICATIONS AND
   COMPUTER SCIENCES
LA English
DT Article
DE compressed sensing; mutual coherence; lower bound; Gram matrix; complex
   SAR image compression
ID SIGNAL RECOVERY; UNCERTAINTY PRINCIPLES; ATOMIC DECOMPOSITION; PURSUIT;
   DICTIONARIES; MATRIX; RADAR
AB In this paper, we consider the optimization of measurement matrix in Compressed Sensing (CS) framework. Based on the boundary constraint, we propose a novel algorithm to make the "mutual coherence" approach a lower bound. This algorithm is implemented by using an iterative strategy. In each iteration, a neighborhood interval of the maximal off-diagonal entry in the Gram matrix is scaled down with the same shrinkage factor, and then a lower mutual coherence between the measurement matrix and sparsifying matrix is obtained. After many iterations, the magnitudes of most of off-diagonal entries approach the lower bound. The proposed optimization algorithm demonstrates better performance compared with other typical optimization methods, such as t-averaged mutual coherence. In addition, the effectiveness of CS can be used for the compression of complex synthetic aperture radar (SAR) image is verified, and experimental results using simulated data and real field data corroborate this claim.
C1 [Lv, Wentao; Lv, Gaohuan; Wang, Junfeng; Yu, Wenxian] Shanghai Jiao Tong Univ, Adv Sensing Technol Ctr, Shanghai 200240, Peoples R China.
RP Lv, WT (reprint author), Shanghai Jiao Tong Univ, Adv Sensing Technol Ctr, Shanghai 200240, Peoples R China.
EM alvinlwt@sjtu.edu.cn
FU National Natural Science Foundation of China [61072150]; Shandong Young
   Scientists Award Foundation [BS2010DX021]; National High-Technology
   Research and Development Program of China [200812Z108]; National Basic
   Research Program of China [2010CB731904]
FX We would like to thank Drs. I.G. Cumming and F.H. Wong for providing the
   RADARSAT-1 data, and thank Drs. E. van den Berg and M.P. Friedlander for
   providing the 'SPGL1' package. We appreciate the support from the
   National Natural Science Foundation of China (No.61072150), the Shandong
   Young Scientists Award Foundation (No.BS2010DX021), the National
   High-Technology Research and Development Program of China
   (No.200812Z108), and the National Basic Research Program of China
   (No.2010CB731904).
NR 25
TC 0
Z9 0
PU IEICE-INST ELECTRONICS INFORMATION COMMUNICATIONS ENG
PI TOKYO
PA KIKAI-SHINKO-KAIKAN BLDG, 3-5-8, SHIBA-KOEN, MINATO-KU, TOKYO, 105-0011,
   JAPAN
SN 0916-8508
EI 1745-1337
J9 IEICE T FUND ELECTR
JI IEICE Trans. Fundam. Electron. Commun. Comput. Sci.
PD NOV
PY 2013
VL E96A
IS 11
BP 2209
EP 2217
DI 10.1587/transfun.E96.A.2209
PG 9
WC Computer Science, Hardware & Architecture; Computer Science, Information
   Systems; Engineering, Electrical & Electronic
SC Computer Science; Engineering
GA 254LO
UT WOS:000327167400022
ER

PT J
AU Orakova, SM
   Rasulov, SM
   Abdulagatov, IM
AF Orakova, Sadia M.
   Rasulov, Suleiman M.
   Abdulagatov, Ilmutdin M.
TI Experimental study of the isomorphism behavior of weakly (C-VX) and
   strongly (C-PX, K-TX) singular properties of 0.082 n-hexane+0.918 water
   mixtures near the upper critical point
SO JOURNAL OF MOLECULAR LIQUIDS
LA English
DT Article
DE Crossover equation of state; Phase equilibria; Upper critical point;
   Krichevskii parameter; Isomorphism; Supercritical fluid
ID ISOCHORIC HEAT-CAPACITY; PARTIAL MOLAR VOLUMES; EQUATION-OF-STATE;
   SUPERCRITICAL-FLUID MIXTURES; NEAR-CRITICAL MIXTURES; N-HEXANE MIXTURES;
   PHASE-EQUILIBRIA; HIGH-PRESSURES; DILUTE MIXTURES; INFINITE DILUTION
AB One-phase PVTx properties, three-phase (L-L-V) and two-phase (L-V) boundary properties (P-S, T-S, rho(S)), the critical parameters (P-C, T-C, rho(C)) of dilute (0.082 mole fraction of n-hexane) n-hexane + water mixture at temperatures from 309 to 677 K and pressures from 0.012 to 61 MPa, including upper critical point and supercritical conditions have been measured with a constant-volume piezometer technique. The expanded uncertainty of the density, pressure, and temperature measurements at the 95% confidence level with a coverage factor of k = 2 is estimated to be 0.10% (at high densities) to 0.12% (at low densities), 0.0005 to 0.005 MPa, and 15 mK, respectively. The crossover from pure-like to mixture like critical behavior of the weakly (C-VX) and strongly (C-PX, K-TX) singular properties in terms of the principle of isomorphism of critical phenomena in binary mixtures has been studied. (C) 2013 Elsevier B.V. All rights reserved.
C1 [Orakova, Sadia M.; Rasulov, Suleiman M.; Abdulagatov, Ilmutdin M.] Russian Acad Sci, Inst Phys, Dagestan Sci Ctr, Makhachkala, Dagestan, Russia.
RP Abdulagatov, IM (reprint author), Natl Inst Stand & Technol, Appl Chem & Mat Div, 325 Broadway, Boulder, CO 80305 USA.
EM ilmutdin@boulder.nist.gov
NR 87
TC 0
Z9 0
PU ELSEVIER SCIENCE BV
PI AMSTERDAM
PA PO BOX 211, 1000 AE AMSTERDAM, NETHERLANDS
SN 0167-7322
EI 1873-3166
J9 J MOL LIQ
JI J. Mol. Liq.
PD NOV
PY 2013
VL 187
BP 7
EP 19
DI 10.1016/j.molliq.2013.06.004
PG 13
WC Chemistry, Physical; Physics, Atomic, Molecular & Chemical
SC Chemistry; Physics
GA 249GR
UT WOS:000326766200002
ER

PT J
AU Plimak, LI
   Stenholm, S
AF Plimak, L. I.
   Stenholm, S.
TI Causal signal transmission by quantum fields. VI: The Lorentz condition
   and Maxwell's equations for fluctuations of the electromagnetic field
SO ANNALS OF PHYSICS
LA English
DT Article
DE Quantum-statistical response problem; Quantum field theory; Phase-space
   methods; Macroscopic quantum electrodynamics; Quantum fluctuations
ID PHASE-SPACE METHODS; RESONANCE FLUORESCENCE; NONCOMMUTING OPERATORS;
   BELL INEQUALITIES; DIAGRAM TECHNIQUE; OSCILLATOR; VIOLATION; MECHANICS;
   CALCULUS; THEOREM
AB The general structure of electromagnetic interactions in the so-called response representation of quantum electrodynamics (QED) is analysed. A formal solution to the general quantum problem of the electromagnetic field interacting with matter is found. Independently, a formal solution to the corresponding problem in classical stochastic electrodynamics (CSED) is constructed. CSED and QED differ only in the replacement of stochastic averages of c-number fields and currents by time-normal averages of the corresponding Heisenberg operators. All relations of QED connecting quantum field to quantum current lack Planck's constant, and thus coincide with their counterparts in CSED. In Feynman's terms, one encounters complete disentanglement of the potential and current operators in response picture.
   Based on this parallelism between QED and CSED, it is natural to expect validity of the Lorentz condition and Maxwell's equations for the time-normal averages of the potential and current. Things however turn out to be more complicated. Maxwell's equations under the time-normal ordering can only be demonstrated subject to cancellation of the so-called Schwinger terms by gauge-invariant regularisations. We presume this pattern to be general, formulating this as "commutativity conjecture". Consistency of the latter with the Heisenberg uncertainty principle is discussed. (C) 2013 Elsevier Inc. All rights reserved.
C1 [Plimak, L. I.; Stenholm, S.] Univ Ulm, Inst Quantenphys, D-89069 Ulm, Germany.
   [Plimak, L. I.] Max Planck Inst Sci Light, D-91058 Erlangen, Germany.
   [Stenholm, S.] KTH, Royal Inst Technol, Dept Phys, Stockholm, Sweden.
   [Stenholm, S.] HUT, Lab Computat Engn, Espoo, Finland.
RP Plimak, LI (reprint author), Max Born Inst Nonlinear Opt & Short Pulse Spect, Div A1, Max Born Str 2A, D-12489 Berlin, Germany.
EM Lev.Plimak@mbi-berlin.de
FU Humboldt Foundation;  [SFB/TRR 21]
FX Support of SFB/TRR 21 and the Humboldt Foundation is acknowledged.
NR 56
TC 0
Z9 0
PU ACADEMIC PRESS INC ELSEVIER SCIENCE
PI SAN DIEGO
PA 525 B ST, STE 1900, SAN DIEGO, CA 92101-4495 USA
SN 0003-4916
EI 1096-035X
J9 ANN PHYS-NEW YORK
JI Ann. Phys.
PD NOV
PY 2013
VL 338
BP 207
EP 249
DI 10.1016/j.aop.2013.08.008
PG 43
WC Physics, Multidisciplinary
SC Physics
GA 246PS
UT WOS:000326552200012
ER

PT J
AU Khani, F
   Darvishi, MT
   Baghbani, R
AF Khani, F.
   Darvishi, M. T.
   Baghbani, R.
TI Hawking temperature and entropy of Kerr-Sen black hole as a series with
   dependence on Plank constant
SO ASTROPHYSICS AND SPACE SCIENCE
LA English
DT Article
DE Hawking temperature; Plank constant; Corrected entropy; Action
ID GENERALIZED UNCERTAINTY PRINCIPLE; TUNNELING RATE; RADIATION; EQUATION
AB By assumption of a low-energy string theory in addition to the necessity of the semi-classic expansion on action, we study Hawking temperature and entropy of Kerr-Sen black hole. These subjects, recently have introduced in the literature and consist of the new terms of temperature and entropy as the expansion form with powers of A . Comparing the results with the high energy black hole demonstrates how the semi-classic approximation affects the thermodynamics of the Kerr-Sen black hole, corrected terms classical action and the entropy.
C1 [Khani, F.; Darvishi, M. T.] Razi Univ, Dept Math, Kermanshah 67149, Iran.
   [Baghbani, R.] Payam Noor Univ, Dept Phys, Tehran 193954697, Iran.
RP Khani, F (reprint author), Razi Univ, Dept Math, Kermanshah 67149, Iran.
EM farzad_khani59@yahoo.com
NR 19
TC 1
Z9 1
PU SPRINGER
PI DORDRECHT
PA VAN GODEWIJCKSTRAAT 30, 3311 GZ DORDRECHT, NETHERLANDS
SN 0004-640X
EI 1572-946X
J9 ASTROPHYS SPACE SCI
JI Astrophys. Space Sci.
PD NOV
PY 2013
VL 348
IS 1
BP 189
EP 191
DI 10.1007/s10509-013-1562-7
PG 3
WC Astronomy & Astrophysics
SC Astronomy & Astrophysics
GA 247EO
UT WOS:000326598500018
ER

PT J
AU Morente, JA
   Salinas, A
   Toledo-Redondo, S
   Fornieles-Callejon, J
   Mendez, A
   Porti, J
AF Morente, Juan A.
   Salinas, Alfonso
   Toledo-Redondo, Sergio
   Fornieles-Callejon, Jesus
   Mendez, Antonio
   Porti, Jorge
TI A New Experiment-Based Way to Introduce Fourier Transform and Time
   Domain-Frequency Domain Duality
SO IEEE TRANSACTIONS ON EDUCATION
LA English
DT Article
DE Fourier transform (FT); frequency-domain analysis; student experiments;
   time-domain analysis
AB This paper describes a complex multistep problem exercise used in a problem-based learning (PBL) context to introduce the fundamentals of the Fourier transform (FT) and convey the concept of the time domain-frequency domain duality. This complex problem exercise (CPE) consists of obtaining the frequency response (network function) of an RC circuit from voltage measurements taken during the charge/discharge transient and is carried out in circuits, electronics, and electromagnetism laboratories. Although it is widely accepted that undergraduate students should be introduced to FT, this involves substantial and complex mathematics. In order to avoid this difficulty, the discrete Fourier transform (DFT) is used as an approximation to the FT because it is easier to use in a computational environment. The CPE uses a practical approach to concepts such as impulse response, sampling theorem, Nyquist frequency, aliasing, and uncertainty and causality principles; it is thought to be of pedagogical interest as an introduction to the FT. In particular, it could be of interest to instructors and undergraduate students taking courses in circuit theory, electromagnetic theory, linear systems, and digital signal processing in electrical engineering or similar degree programs.
C1 [Morente, Juan A.; Salinas, Alfonso; Toledo-Redondo, Sergio; Fornieles-Callejon, Jesus; Mendez, Antonio; Porti, Jorge] Univ Granada, Res Ctr Informat Technol & Commun CITIC UGR, E-18071 Granada, Spain.
EM asalinas@ugr.es
FU Ministerio de Ciencia e Innovacion of Spain; Consejeria de Innovacion,
   Ciencia y Empresa of Andalusian Government [FIS2010-15170,
   PO7-FQM-03280]; FEDER funds of the European Union
FX This work was supported in part by the Ministerio de Ciencia e
   Innovacion of Spain and Consejeria de Innovacion, Ciencia y Empresa of
   Andalusian Government under Projects FIS2010-15170 and PO7-FQM-03280,
   cofinanced with FEDER funds of the European Union.
NR 21
TC 0
Z9 0
PU IEEE-INST ELECTRICAL ELECTRONICS ENGINEERS INC
PI PISCATAWAY
PA 445 HOES LANE, PISCATAWAY, NJ 08855-4141 USA
SN 0018-9359
EI 1557-9638
J9 IEEE T EDUC
JI IEEE Trans. Educ.
PD NOV
PY 2013
VL 56
IS 4
BP 400
EP 406
DI 10.1109/TE.2013.2246164
PG 7
WC Education, Scientific Disciplines; Engineering, Electrical & Electronic
SC Education & Educational Research; Engineering
GA 247VU
UT WOS:000326651700005
ER

PT J
AU Yu, Y
   Pedrycz, W
   Miao, DQ
AF Yu, Ying
   Pedrycz, Witold
   Miao, Duoqian
TI Neighborhood rough sets based multi-label classification for automatic
   image annotation
SO INTERNATIONAL JOURNAL OF APPROXIMATE REASONING
LA English
DT Article
DE Multi-label classification; Automatic image annotation; Neighborhood
   rough sets
ID TEXT CATEGORIZATION; RETRIEVAL; APPROXIMATION; SELECTION; RANKING
AB Automatic image annotation is concerned with the task of assigning one or more semantic concepts to a given image. It is a typical multi-label classification problem. This paper presents a novel multi-label classification framework MLNRS based on neighborhood rough sets for automatic image annotation which considers the uncertainty of the mapping from visual feature space to semantic concepts space. Given a new instances, its neighbors in the training set are firstly identified. After that, based on the concept of upper and lower approximations of neighborhood rough sets, all possible labels of the given instance are found. Then, based on the statistical information gained from the label sets of the neighbors, maximum a posteriori (MAP) principle is utilized to determine the label set for the given instance. Experiments completed for three different image datasets show that MLNRS achieves more promising performance in comparison with to some well-known multi-label learning algorithms. (C) 2013 Elsevier Inc. All rights reserved.
C1 [Yu, Ying; Miao, Duoqian] Tongji Univ, Dept Comp Sci & Technol, Shanghai 201804, Peoples R China.
   [Yu, Ying; Pedrycz, Witold] Univ Alberta, Dept Elect & Comp Engn, Edmonton, AB T6G 2G7, Canada.
   [Yu, Ying; Miao, Duoqian] Tongji Univ, Minist Educ, Key Lab Embedded Syst & Serv Comp, Shanghai 201804, Peoples R China.
   [Pedrycz, Witold] Polish Acad Sci, Syst Res Inst, PL-01447 Warsaw, Poland.
   [Yu, Ying] Jiangxi Agr Univ, Sch Software Design, Nanchang 330013, Peoples R China.
RP Yu, Y (reprint author), Tongji Univ, Dept Comp Sci & Technol, Shanghai 201804, Peoples R China.
EM yuyingtongzhi@hotmail.com
FU National Natural Science Foundation of China [61075056, 61273304,
   61103067, 61202170]; Fundamental Research Funds for the Central
   Universities; State Scholarship Fund of China [201206260047]
FX The authors would like to thank the Editors for their kindly help and
   the anonymous referees for their valuable comments and helpful
   suggestions. The work is partially supported by the National Natural
   Science Foundation of China (Serial Nos. 61075056, 61273304, 61075056,
   61103067, 61202170), the Fundamental Research Funds for the Central
   Universities and the State Scholarship Fund of China (File No.
   201206260047).
NR 42
TC 0
Z9 0
PU ELSEVIER SCIENCE INC
PI NEW YORK
PA 360 PARK AVE SOUTH, NEW YORK, NY 10010-1710 USA
SN 0888-613X
EI 1873-4731
J9 INT J APPROX REASON
JI Int. J. Approx. Reasoning
PD NOV
PY 2013
VL 54
IS 9
BP 1373
EP 1387
DI 10.1016/j.ijar.2013.06.003
PG 15
WC Computer Science, Artificial Intelligence
SC Computer Science
GA 244YN
UT WOS:000326426200008
ER

PT J
AU Babot, DB
AF Blasi Babot, Daniel
TI HEISENBERG UNIQUENESS PAIRS IN THE PLANE. THREE PARALLEL LINES
SO PROCEEDINGS OF THE AMERICAN MATHEMATICAL SOCIETY
LA English
DT Article
DE Heisenberg uniqueness pairs; uncertainty principle
AB A Heisenberg uniqueness pair is a pair (Gamma, Lambda), where Gamma is a curve in the plane and Lambda is a set in the plane, with the following property: any bounded Borel measure mu in the plane supported on Gamma, which is absolutely continuous with respect to arc length and whose Fourier transform (mu) over cap vanishes on Lambda, must automatically be the zero measure. We characterize the Heisenberg uniqueness pairs for Gamma as being three parallel lines Gamma = R x {alpha, beta, gamma} with a < beta < gamma, (gamma - alpha)/(beta - alpha) is an element of N.
C1 Univ Autonoma Barcelona, Dept Matemat, Cerdanyola Del Valles 08193, Catalunya, Spain.
RP Babot, DB (reprint author), Univ Autonoma Barcelona, Dept Matemat, Cerdanyola Del Valles 08193, Catalunya, Spain.
EM dblasi@gmail.com
FU Goran Gustaffson Foundation [2009SGR00420]; DGICYT [MTM2008-00145]
FX The author was partially supported by the Goran Gustaffson Foundation,
   grant No. 2009SGR00420, and the DGICYT grant MTM2008-00145.
NR 8
TC 0
Z9 0
PU AMER MATHEMATICAL SOC
PI PROVIDENCE
PA 201 CHARLES ST, PROVIDENCE, RI 02940-2213 USA
SN 0002-9939
EI 1088-6826
J9 P AM MATH SOC
JI Proc. Amer. Math. Soc.
PD NOV
PY 2013
VL 141
IS 11
BP 3899
EP 3904
PG 6
WC Mathematics, Applied; Mathematics
SC Mathematics
GA 246YJ
UT WOS:000326577500019
ER

PT J
AU Vermeire, T
   Aldenberg, T
   Buist, H
   Escher, S
   Mangelsdorf, I
   Paune, E
   Rorije, E
   Kroese, D
AF Vermeire, Theo
   Aldenberg, Tom
   Buist, Harrie
   Escher, Sylvia
   Mangelsdorf, Inge
   Paune, Eduard
   Rorije, Emiel
   Kroese, Dinant
TI OSIRIS, a quest for proof of principle for integrated testing strategies
   of chemicals for four human health endpoints
SO REGULATORY TOXICOLOGY AND PHARMACOLOGY
LA English
DT Article
DE Integrated testing strategy; ITS; Weight of Evidence; 3R; Exposure-Based
   Waiving; REACH; Data quality
ID TOXICOLOGICAL CONCERN TTC; SKIN SENSITIZATION; RISK-ASSESSMENT; IPCS
   FRAMEWORK; WEIGHT; REACH; CLASSIFICATION; MODE; INFORMATION; RELIABILITY
AB Chemical substances policies in Europe are aiming towards chemical safety and at the same time a reduction in animal testing. These goals are alleged to be reachable by mining as many relevant data as possible, evaluate these data with regard to validity, reliability and relevance, and use of these data in so-called Integrated Testing Strategies (ITS).
   This paper offers an overview of four human health endpoints that were part of the EU-funded OSIRIS project, aiming to develop ITS fit for the EU chemicals legislation REACH. The endpoints considered cover their categorical as well as continuous characteristics: skin sensitisation, repeated dose toxicity, mutagenicity and carcinogenicity. Detailed papers are published elsewhere in this volume. The stepwise ITS approach developed takes advantage of existing information, groups information about similar substances and integrates exposure considerations. The different and possibly contradictory information is weighted and the respective uncertainties taken into account in a weight of evidence (WOE) approach. In case of data gaps, the ITS proposes the most appropriate method to acquire the missing information. Each building block for the ITS, i.e. each in vivo test, in vitro test, (Q)SAR model or human evidence, is evaluated with regard to quality. (C) 2013 Elsevier Inc. All rights reserved.
C1 [Vermeire, Theo; Aldenberg, Tom; Rorije, Emiel] Natl Inst Publ Hlth & Environm RIVM, NL-3721 MA Bilthoven, Netherlands.
   [Buist, Harrie; Kroese, Dinant] TNO Hlth Living, NL-3704 HE Zeist, Netherlands.
   [Escher, Sylvia; Mangelsdorf, Inge] Fraunhofer Inst Toxicol & Expt Med, D-30625 Hannover, Germany.
   [Paune, Eduard] SIMPPLE, Tarragona 43003, Spain.
RP Vermeire, T (reprint author), Natl Inst Publ Hlth & Environm RIVM, Antonie van Leeuwenhoeklaan 9, NL-3721 MA Bilthoven, Netherlands.
EM theo.vermeire@rivm.nl
FU European Commission [037017 OSIRIS]; Netherlands' Ministry of
   Infrastructure and the Environment [M/601353]
FX The following support is gratefully acknowledged: European Commission
   within the scope of FP6 Project no. 037017 OSIRIS. The Netherlands'
   Ministry of Infrastructure and the Environment within the scope of
   Project M/601353 Development of Methodology for REACH Directorate
   General RIVM within the scope of Strategic Research Project S/601001.
   The authors also gratefully acknowledge Dr. J. van Engelen and Dr. J.
   Gomez of RIVM for critically reviewing the manuscript.
NR 52
TC 4
Z9 4
PU ACADEMIC PRESS INC ELSEVIER SCIENCE
PI SAN DIEGO
PA 525 B ST, STE 1900, SAN DIEGO, CA 92101-4495 USA
SN 0273-2300
EI 1096-0295
J9 REGUL TOXICOL PHARM
JI Regul. Toxicol. Pharmacol.
PD NOV
PY 2013
VL 67
IS 2
BP 136
EP 145
DI 10.1016/j.yrtph.2013.01.007
PG 10
WC Medicine, Legal; Pharmacology & Pharmacy; Toxicology
SC Legal Medicine; Pharmacology & Pharmacy; Toxicology
GA 246SI
UT WOS:000326559000002
ER

PT J
AU McCambridge, J
   Kypri, K
   Bendtsen, P
   Porter, J
AF McCambridge, Jim
   Kypri, Kypros
   Bendtsen, Preben
   Porter, John
TI The Use of Deception in Public Health Behavioral Intervention Trials: A
   Case Study of Three Online Alcohol Trials
SO AMERICAN JOURNAL OF BIOETHICS
LA English
DT Article
DE public health; research ethics
ID RANDOMIZED CONTROLLED-TRIAL; UNIVERSITY-STUDENTS; HAZARDOUS DRINKING;
   RESEARCH ETHICS; INSANE PLACES; GLOBAL BURDEN; USE DISORDERS;
   PRIMARY-CARE; DRINKERS; QUESTIONNAIRES
AB Some public health behavioral intervention research studies involve deception. A methodological imperative to minimize bias can be in conflict with the ethical principle of informed consent. As a case study, we examine the specific forms of deception used in three online randomized controlled trials evaluating brief alcohol interventions. We elaborate our own decision making about the use of deception in these trials, and present our ongoing findings and uncertainties. We discuss the value of the approach of pragmatism for examining these kinds of ethical issues that can arise in research on public health interventions.
C1 [McCambridge, Jim; Porter, John] London Sch Hyg & Trop Med, London WC1H 9SH, England.
   [Kypri, Kypros] Univ Newcastle, Callaghan, NSW 2308, Australia.
   [Bendtsen, Preben] Linkoping Univ, S-58183 Linkoping, Sweden.
RP McCambridge, J (reprint author), London Sch Hyg & Trop Med, Fac Publ Hlth & Policy, 15-17 Tavistock Pl, London WC1H 9SH, England.
EM Jim.McCambridge@lshtm.ac.uk
NR 60
TC 10
Z9 10
PU ROUTLEDGE JOURNALS, TAYLOR & FRANCIS LTD
PI ABINGDON
PA 4 PARK SQUARE, MILTON PARK, ABINGDON OX14 4RN, OXFORDSHIRE, ENGLAND
SN 1526-5161
EI 1536-0075
J9 AM J BIOETHICS
JI Am. J. Bioeth.
PD NOV 1
PY 2013
VL 13
IS 11
BP 39
EP 47
DI 10.1080/15265161.2013.839751
PG 9
WC Ethics; History & Philosophy Of Science; Medical Ethics; Social Issues;
   Social Sciences, Biomedical
SC Social Sciences - Other Topics; History & Philosophy of Science; Medical
   Ethics; Social Issues; Biomedical Social Sciences
GA 243XL
UT WOS:000326351600014
ER

PT J
AU Melucci, M
AF Melucci, Massimo
TI Deriving a Quantum Information Retrieval Basis
SO COMPUTER JOURNAL
LA English
DT Article
DE probability ranking principle; quantum detection; search engines;
   information retrieval
ID PROBABILITY RANKING PRINCIPLE
AB Indexing is a core process of an information retrieval (IR) system (IRS). As indexing can neither be exhaustive nor precise, the decision taken by an IRS about the relevance of the content of a document to an information need is subject to uncertainty. It is our hypothesis that one of the reasons that IRSs are unable to optimally respond to every query is that the document collections and the posting lists are modeled as sets of documents. In contrast, if vector spaces replace sets along the way given by quantum mechanics, it is possible to define a quantum information retrieval basis (QIRB) that at least in principle yields more effective document ranking than the ranking yielded by the current principles, with effectiveness being measured in terms of recall at every level of fallout. To this end, we show that the probability ranking principle and the Neyman-Pearson Lemma (NPL) are equivalent. The rest of the article follows from this result. In particular, we introduce the QIRB, link it to a generalization of the NPL and demonstrate its superiority through a concise mathematical analysis and an empirical study. The challenges posed by this basis and the research directions that would be opened are also discussed.
C1 Univ Padua, I-35100 Padua, Italy.
RP Melucci, M (reprint author), Univ Padua, I-35100 Padua, Italy.
EM melo@dei.unipd.it
FU European Union [247490]
FX This work was supported by the European Union Seventh Framework
   Programme (FP7/2007-2013) Marie Curie IRSES [grant number 247490].
NR 22
TC 0
Z9 0
PU OXFORD UNIV PRESS
PI OXFORD
PA GREAT CLARENDON ST, OXFORD OX2 6DP, ENGLAND
SN 0010-4620
EI 1460-2067
J9 COMPUT J
JI Comput. J.
PD NOV
PY 2013
VL 56
IS 11
BP 1279
EP 1291
DI 10.1093/comjnl/bxs095
PG 13
WC Computer Science, Hardware & Architecture; Computer Science, Information
   Systems; Computer Science, Software Engineering; Computer Science,
   Theory & Methods
SC Computer Science
GA 247XA
UT WOS:000326655700002
ER

PT J
AU Marconi, L
   Teel, AR
AF Marconi, Lorenzo
   Teel, Andrew R.
TI Internal Model Principle for Linear Systems With Periodic State Jumps
SO IEEE TRANSACTIONS ON AUTOMATIC CONTROL
LA English
DT Article
DE Hybrid control systems; internalmodel principle; linear systems; output
   regulation; robust control
ID NONLINEAR OUTPUT REGULATION; SERVOMECHANISM PROBLEM; STABILIZATION;
   CONTROLLERS
AB This paper deals with the problem of output regulation for a class of hybrid linear SISO systems and exosystems whose dynamics have jumps according to the value of a clock variable. The problem of designing controllers embedding an hybrid internal model of the switching exosystem in order to achieve the regulation objective is addressed. Key concepts and tools well known in the field of output regulation for continuous-time systems, such as the concept of steady-state response, of regulator equations and the internal model property, are thus generalized to the hybrid setting. Emphasis is placed on internal models and stabilizers that are robust to uncertainties entering both in the flow and jump dynamics of the hybrid controlled system. Time-varying and time-independent design principles are presented. Simulation results show the effectiveness of the proposed solutions in meaningful cases.
C1 [Marconi, Lorenzo] Univ Bologna, CASY DEI, I-40136 Bologna, Italy.
   [Teel, Andrew R.] Univ Calif Santa Barbara, Dept Elect & Comp Engn, Santa Barbara, CA 93106 USA.
RP Marconi, L (reprint author), Univ Bologna, CASY DEI, I-40136 Bologna, Italy.
EM lorenzo.marconi@unibo.it; teel@ece.ucsb.edu
FU European Project AIRobots [248669]; European Project SHERPA [600958];
   Air Force Office of Scientific Research [FA9550-12-1-0127]; National
   Science Foundation [ECCS-1232035]
FX This work was supported in part by the European Projects AIRobots
   (248669) and SHERPA (600958), by the Air Force Office of Scientific
   Research under Grant FA9550-12-1-0127, and by the National Science
   Foundation under Grant ECCS-1232035. Recommended by Associate Editor C.
   Prieur.
NR 27
TC 0
Z9 0
PU IEEE-INST ELECTRICAL ELECTRONICS ENGINEERS INC
PI PISCATAWAY
PA 445 HOES LANE, PISCATAWAY, NJ 08855-4141 USA
SN 0018-9286
EI 1558-2523
J9 IEEE T AUTOMAT CONTR
JI IEEE Trans. Autom. Control
PD NOV
PY 2013
VL 58
IS 11
BP 2788
EP 2802
DI 10.1109/TAC.2013.2272137
PG 15
WC Automation & Control Systems; Engineering, Electrical & Electronic
SC Automation & Control Systems; Engineering
GA 243TC
UT WOS:000326339500006
ER

PT J
AU Zhang, Q
   Zhang, JF
AF Zhang, Qiang
   Zhang, Ji-Feng
TI Adaptive Tracking Games for Coupled Stochastic Linear Multi-Agent
   Systems: Stability, Optimality and Robustness
SO IEEE TRANSACTIONS ON AUTOMATIC CONTROL
LA English
DT Article
DE Adaptive control; distributed control; multi-agent systems; Nash
   equilibrium; robust adaptive control; stochastic dynamic game
ID NONLINEAR-SYSTEMS; NASH EQUILIBRIA; AGENTS; COMMUNICATION; STRATEGIES;
   BEHAVIOR
AB Distributed adaptive tracking-type games are investigated for a class of coupled stochastic linear multi-agent systems with uncertainties of unknown structure parameters, external stochastic disturbances, unmodeled dynamics, and unknown agents' interactions. The control goal is to make the states of all the agents converge to a desired function of the population state average (PSA). Due to the fact that only local information is available for each agent, the control is distributed. For the time-invariant parameter case, the extended least-squares algorithm, Nash certainty equivalence (NCE) principle, and certainty equivalence (CE) principle are used to estimate the unknown parameters and the PSA term, and to design adaptive control, respectively. Under some mild conditions, it is shown that the closed-loop system is almost surely uniformly stable with respect to the population number N; the estimate for the PSA term is strongly consistent; the adaptive control is almost surely an asymptotic Nash equilibrium. When the dynamics of each agent contains time-varying parameters and unmodeled dynamics, the projected least mean square (LMS) algorithm, NCE principle, and CE principle are adopted to estimate the unknown time-varying parameters, and the unknown PSA term, and to design robust adaptive control, respectively. In addition to stability of the closed-loop system and consistency of the PSA estimate, the control law is shown to be robust Nash equilibrium with respect to the unmodeled dynamics, the variation of the unknown parameters, and the external disturbances. Two numerical examples are given to illustrate the methods and results of this paper.
C1 [Zhang, Qiang] Minist Ind & Informat Technol, Int Cooperat Ctr Econ & Technol, Beijing 100846, Peoples R China.
   [Zhang, Ji-Feng] Chinese Acad Sci, Acad Math & Syst Sci, Inst Syst Sci, Key Lab Syst & Control, Beijing 100190, Peoples R China.
RP Zhang, Q (reprint author), Minist Ind & Informat Technol, Int Cooperat Ctr Econ & Technol, Beijing 100846, Peoples R China.
EM qzhang@amss.ac.cn; jif@iss.ac.cn
FU National Natural Science Foundation of China [61120106011, 60934006]
FX This work was supported by the National Natural Science Foundation of
   China under Grants 61120106011 and 60934006. Recommended by Associate
   Editor M. Prandini.
NR 43
TC 0
Z9 0
PU IEEE-INST ELECTRICAL ELECTRONICS ENGINEERS INC
PI PISCATAWAY
PA 445 HOES LANE, PISCATAWAY, NJ 08855-4141 USA
SN 0018-9286
EI 1558-2523
J9 IEEE T AUTOMAT CONTR
JI IEEE Trans. Autom. Control
PD NOV
PY 2013
VL 58
IS 11
BP 2862
EP 2877
DI 10.1109/TAC.2013.2270869
PG 16
WC Automation & Control Systems; Engineering, Electrical & Electronic
SC Automation & Control Systems; Engineering
GA 243TC
UT WOS:000326339500011
ER

PT J
AU Pogany, A
   Ott, O
   Werhahn, O
   Ebert, V
AF Pogany, Andrea
   Ott, Oliver
   Werhahn, Olav
   Ebert, Volker
TI Towards traceability in CO2 line strength measurements by TDLAS at 2.7
   mu m
SO JOURNAL OF QUANTITATIVE SPECTROSCOPY & RADIATIVE TRANSFER
LA English
DT Article
DE Tunable diode laser absorption spectroscopy; Carbon dioxide; Line
   strength; Traceability; Uncertainty
ID SPECTROSCOPIC DATABASE; ABSOLUTE INTENSITIES; CARBON-DIOXIDE;
   ABSORPTION; GASES; REGION
AB Direct tunable diode laser absorption spectroscopy (TDLAS) was combined in this study with metrological principles on the determination of uncertainties to measure the line strengths of the P36e and P34e line of (CO2)-C-12-O-16 in the nu(1)+nu(3) band at 2.7 mu m. Special emphasis was put on traceability and a concise, well-documented uncertainty assessment. We have quantitatively analyzed the uncertainty contributions of different experimental parameters to the uncertainty of the line strength. Establishment of the wavenumber axis and the gas handling procedure proved to be the two major contributors to the final uncertainty. The obtained line strengths at 296 K are 1.593 x 10(-20) cm/molecule for the P36e and 1.981 x 10(-20) cm/molecule for the P34e line, with relative expanded uncertainties of 1.1% and 1.3%, respectively (k=2, corresponding to a 95% confidence level). The measured line strength values are in agreement with literature data (line strengths listed in the HITRAN and GEISA databases), but show an uncertainty, which is at least a factor of 2 lower. (C) 2013 Elsevier Ltd. All rights reserved.
C1 [Pogany, Andrea; Ott, Oliver; Werhahn, Olav; Ebert, Volker] Phys Tech Bundesanstalt, D-38116 Braunschweig, Germany.
RP Pogany, A (reprint author), Phys Tech Bundesanstalt, Bundesallee 100, D-38116 Braunschweig, Germany.
EM andrea.pogany@ptb.de
FU EMRP [EMRP-ENV01, EMRP-ENV06]; EURAMET; European Union
FX The authors acknowledge financial support and collaboration in the EMRP
   projects MACPoll and EUMETRISPEC (EMRP-ENV01 and EMRP-ENV06). The EMRP
   is jointly funded by the EMRP participating countries within EURAMET and
   the European Union. The authors are grateful to Steven Wagner for his
   support regarding the measurement software. The authors appreciate
   support from Steffen Scheppner and Karl Jouston regarding correctness of
   the pressure measurement and from Lars Nielsen regarding generalized
   linear regression analysis.
NR 41
TC 1
Z9 1
PU PERGAMON-ELSEVIER SCIENCE LTD
PI OXFORD
PA THE BOULEVARD, LANGFORD LANE, KIDLINGTON, OXFORD OX5 1GB, ENGLAND
SN 0022-4073
EI 1879-1352
J9 J QUANT SPECTROSC RA
JI J. Quant. Spectrosc. Radiat. Transf.
PD NOV
PY 2013
VL 130
SI SI
BP 147
EP 157
DI 10.1016/j.jqsrt.2013.07.011
PG 11
WC Spectroscopy
SC Spectroscopy
GA 245RS
UT WOS:000326482100011
ER

PT J
AU El-Sousy, FFM
AF El-Sousy, Fayez F. M.
TI Intelligent Optimal Recurrent Wavelet Elman Neural Network Control
   System for Permanent-Magnet Synchronous Motor Servo Drive
SO IEEE TRANSACTIONS ON INDUSTRIAL INFORMATICS
LA English
DT Article
DE Intelligent control; Lyapunov stability theorem; optimal control;
   permanent-magnet synchronous motor drive; recurrent wavelet-based Elman
   neural network; robust control
ID PARTICLE SWARM OPTIMIZATION; SLIDING-MODE CONTROL; SENSORLESS CONTROL;
   TRACKING CONTROL; ROBOT MANIPULATORS; MOTION CONTROL; OPTIMAL-DESIGN;
   TIME; IDENTIFICATION; OBSERVER
AB In this paper, an intelligent control system using recurrent wavelet-based Elman neural network (RWENN) for position control of permanent-magnet synchronous motor (PMSM) servo drive is proposed to achieve high precision tracking performance and to deal with the existence of uncertainties. The proposed intelligent optimal RWENN control system (IORWENNCS) incorporating an optimal controller, a RWENN controller and a robust controller. Based on the principle of optimal control, a position tracking controller is designed to minimize a quadratic performance index. In addition, a RWENN controller with accurate approximation capability is used to approximate a nonlinear function in the optimal control law. Moreover, a robust controller with adaptive bound estimation algorithm is proposed to confront the approximation error. The online adaptive control laws are derived based on the optimal control technique and Lyapunov stability analysis, so that the stability of the IORWENNCS can be guaranteed. Using the proposed control scheme, the position tracking performance is substantially improved and the robustness to uncertainties can be obtained as well. All control algorithms are implemented in a TMS320C31 DSP-based control computer. The simulation and experimental results confirm that the proposed IORWENNCS grants robust performance and precise tracking response regardless of load disturbances and PMSM uncertainties.
C1 Salman bin Abdulaziz Univ, Dept Elect Engn Coll Engn, Al Kharj 11942, Saudi Arabia.
RP El-Sousy, FFM (reprint author), Salman bin Abdulaziz Univ, Dept Elect Engn Coll Engn, Al Kharj 11942, Saudi Arabia.
EM fayez.fm@ksu.edu.sa
NR 69
TC 2
Z9 2
PU IEEE-INST ELECTRICAL ELECTRONICS ENGINEERS INC
PI PISCATAWAY
PA 445 HOES LANE, PISCATAWAY, NJ 08855-4141 USA
SN 1551-3203
EI 1941-0050
J9 IEEE T IND INFORM
JI IEEE Trans. Ind. Inform.
PD NOV
PY 2013
VL 9
IS 4
BP 1986
EP 2003
DI 10.1109/TII.2012.2230638
PG 18
WC Automation & Control Systems; Computer Science, Interdisciplinary
   Applications; Engineering, Industrial
SC Automation & Control Systems; Computer Science; Engineering
GA 240RC
UT WOS:000326113700018
ER

PT J
AU Wu, JJ
   Lin, WS
   Shi, GM
   Liu, AM
AF Wu, Jinjian
   Lin, Weisi
   Shi, Guangming
   Liu, Anmin
TI Reduced-Reference Image Quality Assessment With Visual Information
   Fidelity
SO IEEE TRANSACTIONS ON MULTIMEDIA
LA English
DT Article
DE Image quality assessment; reduced-reference; internal generative
   mechanism; information fidelity
ID FREE-ENERGY PRINCIPLE; BRAIN; SIMILARITY
AB Reduced-reference (RR) image quality assessment (IQA) aims to use less data about the reference image and achieve higher evaluation accuracy. Recent research on brain theory suggests that the human visual system (HVS) actively predicts the primary visual information and tries to avoid the residual uncertainty for image perception and understanding. Therefore, the perceptual quality relies to the information fidelities of the primary visual information and the residual uncertainty. In this paper, we propose a novel RR IQA index based on visual information fidelity. We advocate that distortions on the primary visual information mainly disturb image understanding, and distortions on the residual uncertainty mainly change the comfort of perception. We separately compute the quantities of the primary visual information and the residual uncertainty of an image. Then the fidelities of the two types of information are separately evaluated for quality assessment. Experimental results demonstrate that the proposed index uses few data (30 bits) and achieves high consistency with human perception.
C1 [Wu, Jinjian; Shi, Guangming] Xidian Univ, Sch Elect Engn, Minist Educ China, Key Lab Intelligent Percept & Image Understanding, Xian, Peoples R China.
   [Lin, Weisi; Liu, Anmin] Nanyang Technol Univ, Sch Comp Engn, Singapore 639798, Singapore.
RP Lin, WS (reprint author), Nanyang Technol Univ, Sch Comp Engn, Singapore 639798, Singapore.
EM jinjian.wu@mail.xidian.edu.cn; wslin@ntu.edu.sg; gmshi@xidian.edu.cn;
   liua0002@ntu.edu.sg
FU Major State Basic Research Development Program of China (973 Program)
   [2013CB329402]; NSF of China [61033004, 61070138, 61072104, 61227004];
   Fundamental Research Funds for the Central Universities [K50513100005,
   K5051202034]
FX This work was supported by the Major State Basic Research Development
   Program of China (973 Program) (No. 2013CB329402), NSF of China (No.
   61033004, 61070138, 61072104, and 61227004), and the Fundamental
   Research Funds for the Central Universities (No. K50513100005 and
   K5051202034).. The associate editor coordinating the review of this
   manuscript and approving it for publication was Dr. Sheng-Wei (Kuan-Ta)
   Chen.
NR 21
TC 0
Z9 0
PU IEEE-INST ELECTRICAL ELECTRONICS ENGINEERS INC
PI PISCATAWAY
PA 445 HOES LANE, PISCATAWAY, NJ 08855-4141 USA
SN 1520-9210
EI 1941-0077
J9 IEEE T MULTIMEDIA
JI IEEE Trans. Multimedia
PD NOV
PY 2013
VL 15
IS 7
BP 1700
EP 1705
DI 10.1109/TMM.2013.2266093
PG 6
WC Computer Science, Information Systems; Computer Science, Software
   Engineering; Telecommunications
SC Computer Science; Telecommunications
GA 236PQ
UT WOS:000325811800020
ER

PT J
AU Wu, JJ
   Shi, GM
   Lin, WS
   Liu, AM
   Qi, F
AF Wu, Jinjian
   Shi, Guangming
   Lin, Weisi
   Liu, Anmin
   Qi, Fei
TI Just Noticeable Difference Estimation for Images With Free-Energy
   Principle
SO IEEE TRANSACTIONS ON MULTIMEDIA
LA English
DT Article
DE Autoregressive (AR) model; disorder; free energy; internal generative
   mechanism (IGM); just noticeable difference (JND)
ID DISTORTION PROFILE; BRAIN; MODEL
AB In this paper, we introduce a novel just noticeable difference (JND) estimation model based on the unified brain theory, namely the free-energy principle. The existing pixel-based JND models mainly consider the orderly factors and always underestimate the JND threshold of the disorderly region. Recent research indicates that the human visual system (HVS) actively predicts the orderly information and avoids the residual disorderly uncertainty for image perception and understanding. Thus, we suggest that there exists disorderly concealment effect which results in high JND threshold of the disorderly region. Beginning with the Bayesian inference, we deduce an autoregressive model to imitate the active prediction of the HVS. Then, we estimate the disorderly concealment effect for the novel JND model. Experimental results confirm that the proposed JND model outperforms the relevant existing ones. Furthermore, we apply the proposed JND model in image compression, and around 15% of bit rate can be reduced without jeopardizing the perceptual quality.
C1 [Wu, Jinjian; Shi, Guangming; Qi, Fei] Xidian Univ, Sch Elect Engn, Minist Educ China, Key Lab Intelligent Percept & Image Understanding, Xian 710071, Peoples R China.
   [Lin, Weisi; Liu, Anmin] Nanyang Technol Univ, Sch Comp Engn, Nanyang 639798, Singapore.
RP Wu, JJ (reprint author), Xidian Univ, Sch Elect Engn, Minist Educ China, Key Lab Intelligent Percept & Image Understanding, Xian 710071, Peoples R China.
EM jinjian.wu@mail.xidian.edu.cn; gmshi@xidian.edu.cn; wslin@ntu.edu.sg;
   liua0002@ntu.edu.sg; fred.qi@ieee.org
RI Qi, Fei/G-3978-2013
OI Qi, Fei/0000-0002-2161-1551
FU Major State Basic Research Development Program of China (973 Program)
   [2013CB329402]; National Science Foundation of China [61033004,
   61070138, 61072104, 61227004]; Fundamental Research Funds for the
   Central Universities [K50513100005]
FX This work was supported in part by the Major State Basic Research
   Development Program of China (973 Program) under Grant 2013CB329402, the
   National Science Foundation of China under Grants 61033004, 61070138,
   61072104, and 61227004, and the Fundamental Research Funds for the
   Central Universities under Grant K50513100005. The associate editor
   coordinating the review of this manuscript and approving it for
   publication was Dr. Yiannis Andreopolous.
NR 24
TC 0
Z9 0
PU IEEE-INST ELECTRICAL ELECTRONICS ENGINEERS INC
PI PISCATAWAY
PA 445 HOES LANE, PISCATAWAY, NJ 08855-4141 USA
SN 1520-9210
EI 1941-0077
J9 IEEE T MULTIMEDIA
JI IEEE Trans. Multimedia
PD NOV
PY 2013
VL 15
IS 7
BP 1705
EP 1710
DI 10.1109/TMM.2013.2268053
PG 7
WC Computer Science, Information Systems; Computer Science, Software
   Engineering; Telecommunications
SC Computer Science; Telecommunications
GA 236PQ
UT WOS:000325811800021
ER

PT J
AU Soubrier, M
   Tatar, Z
   Couderc, M
   Mathieu, S
   Dubost, JJ
AF Soubrier, Martin
   Tatar, Zuzana
   Couderc, Marion
   Mathieu, Sylvain
   Dubost, Jean-Jacques
TI Rheumatoid Arthritis in the Elderly in the Era of Tight Control
SO DRUGS & AGING
LA English
DT Article
ID NONSTEROIDAL ANTIINFLAMMATORY DRUGS; ANTITUMOR NECROSIS FACTOR;
   MODIFYING ANTIRHEUMATIC DRUGS; RANDOMIZED CONTROLLED-TRIAL;
   POPULATION-BASED COHORT; FACTOR-ALPHA THERAPIES; ACTIVITY SCORE DAS28;
   DISEASE-ACTIVITY; GLUCOCORTICOID THERAPY; MYOCARDIAL-INFARCTION
AB The principles of treating rheumatoid arthritis (RA) have changed considerably in recent years. Disease-modifying treatment (if possible, methotrexate) should be started as soon as the diagnosis of RA is made. The purpose of treatment is to achieve remission or, alternatively, low disease activity, and patients should be assessed every 1-3 months if they have early RA in order to achieve this aim. The same principles of treatment should apply in the elderly. However, it is more difficult to assess RA activity in the elderly. Overall disease activity and/or pain may be overestimated, as elderly patients may suffer from other diseases. Conversely, the number of joints with synovitis can be underestimated compared with young patients, and regular ultrasound assessment should therefore be considered. Treatment may be more difficult because of concomitant diseases and the increase in drug-related side effects. The role of corticosteroids is still controversial as their short-term symptomatic effects on clinical activity and potential medium-term effect on structural deterioration are counter-balanced by their side effects. Dosages of methotrexate need to be adjusted for creatinine clearance. The anti-tumor necrosis factors (TNFs) appear to be slightly less effective in the elderly. The frequency of adverse effects of anti-TNFs is higher in an elderly population, although the same is seen with comparator disease-modifying treatments. Limited information is available for rituximab and tocilizumab. Uncertainties remain about the management of RA in the elderly as there have been few studies in this population. The safety of the biotherapies therefore still needs to be confirmed, together with the benefit-risk balance of corticosteroid therapy compared with biological therapy.
C1 [Soubrier, Martin; Tatar, Zuzana; Couderc, Marion; Mathieu, Sylvain; Dubost, Jean-Jacques] G Montpied Hosp, Dept Rheumatol, F-63003 Clermont Ferrand, France.
RP Soubrier, M (reprint author), G Montpied Hosp, Dept Rheumatol, BP 69, F-63003 Clermont Ferrand, France.
EM msoubrier@chu-clermontferrand.fr
NR 79
TC 0
Z9 0
PU ADIS INT LTD
PI AUCKLAND
PA 41 CENTORIAN DR, PRIVATE BAG 65901, MAIRANGI BAY, AUCKLAND 1311, NEW
   ZEALAND
SN 1170-229X
EI 1179-1969
J9 DRUG AGING
JI Drugs Aging
PD NOV
PY 2013
VL 30
IS 11
BP 863
EP 869
DI 10.1007/s40266-013-0122-8
PG 7
WC Geriatrics & Gerontology; Pharmacology & Pharmacy
SC Geriatrics & Gerontology; Pharmacology & Pharmacy
GA 236VL
UT WOS:000325827400001
ER

PT J
AU Mizumori, SJY
   Jo, YS
AF Mizumori, Sheri J. Y.
   Jo, Yong Sang
TI Homeostatic Regulation of Memory Systems and Adaptive Decisions
SO HIPPOCAMPUS
LA English
DT Editorial Material
DE hippocampus; striatum; prefrontal cortex; predictions; error correction
ID MEDIAL PREFRONTAL CORTEX; SURPRISE-INDUCED ENHANCEMENT; HIPPOCAMPAL
   THETA-RHYTHM; VENTRAL TEGMENTAL AREA; BASAL GANGLIA; DOPAMINE NEURONS;
   SPATIAL MEMORY; REWARD PREDICTION; STRIATAL NEURONS; CAUDATE-NUCLEUS
AB While it is clear that many brain areas process mnemonic information, understanding how their interactions result in continuously adaptive behaviors has been a challenge. A homeostatic-regulated prediction model of memory is presented that considers the existence of a single memory system that is based on a multilevel coordinated and integrated network (from cells to neural systems) that determines the extent to which events and outcomes occur as predicted. The multiple memory systems of the brain have in common output that signals errors in the prediction of events and/or their outcomes, although these signals differ in terms of what the error signal represents (e.g., hippocampus: context prediction errors vs. midbrain/striatum: reward prediction errors). The prefrontal cortex likely plays a pivotal role in the coordination of prediction analysis within and across prediction brain areas. By virtue of its widespread control and influence, and intrinsic working memory mechanisms. Thus, the prefrontal cortex supports the flexible processing needed to generate adaptive behaviors and predict future outcomes. It is proposed that prefrontal cortex continually and automatically produces adaptive responses according to homeostatic regulatory principles: prefrontal cortex may serve as a controller that is intrinsically driven to maintain in prediction areas an experience-dependent firing rate set point that ensures adaptive temporally and spatially resolved neural responses to future prediction errors. This same drive by prefrontal cortex may also restore set point firing rates after deviations (i.e. prediction errors) are detected. In this way, prefrontal cortex contributes to reducing uncertainty in prediction systems. An emergent outcome of this homeostatic view may be the flexible and adaptive control that prefrontal cortex is known to implement (i.e. working memory) in the most challenging of situations. Compromise to any of the prediction circuits should result in rigid and suboptimal decision making and memory as seen in addiction and neurological disease. (c) 2013 The Authors. Hippocampus Published by Wiley Periodicals, Inc.
C1 [Mizumori, Sheri J. Y.; Jo, Yong Sang] Univ Washington, Dept Psychol, Seattle, WA 98195 USA.
RP Mizumori, SJY (reprint author), Univ Washington, Dept Psychol, Box 351525, Seattle, WA 98195 USA.
EM mizumori@uw.edu
NR 226
TC 3
Z9 3
PU WILEY-BLACKWELL
PI HOBOKEN
PA 111 RIVER ST, HOBOKEN 07030-5774, NJ USA
SN 1050-9631
EI 1098-1063
J9 HIPPOCAMPUS
JI Hippocampus
PD NOV
PY 2013
VL 23
IS 11
BP 1103
EP 1124
DI 10.1002/hipo.22176
PG 22
WC Neurosciences
SC Neurosciences & Neurology
GA 240AW
UT WOS:000326068100013
ER

PT J
AU Hanif, MF
   Tran, LN
   Tolli, A
   Juntti, M
   Glisic, S
AF Hanif, Muhammad Fainan
   Le-Nam Tran
   Tolli, Antti
   Juntti, Markku
   Glisic, Savo
TI Efficient Solutions for Weighted Sum Rate Maximization in Multicellular
   Networks With Channel Uncertainties
SO IEEE TRANSACTIONS ON SIGNAL PROCESSING
LA English
DT Article
DE Beamforming; channel uncertainties; convex optimization; multiple
   antennas; robust optimization; weighted sum rate
ID INTERFERENCE CHANNEL; MIMO CHANNELS; MISO SYSTEMS; OPTIMIZATION;
   CAPACITY; DOWNLINK; DESIGN; TRANSMISSION; MANAGEMENT; FRAMEWORK
AB The important problem of weighted sum rate maximization (WSRM) in a multicellular environment is intrinsically sensitive to channel estimation errors. In this paper, we study ways to maximize the weighted sum rate in a linearly precoded multicellular downlink system where the receivers are equipped with a single antenna. With perfect channel information available at the base stations, we first present a novel fast converging algorithm that solves the WSRM problem. Then, the assumption is relaxed to the case where the error vectors in the channel estimates are assumed to lie in an uncertainty set formed by the intersection of finite ellipsoids. As our main contributions, we present two procedures to solve the intractable nonconvex robust designs based on the worst case principle. The proposed iterative algorithms solve semidefinite programs in each of their steps and provably converge to a locally optimal solution of the robust WSRM problem. The proposed solutions are numerically compared against each other and known approaches in the literature to ascertain their robustness towards channel estimation imperfections. The results clearly indicate the performance gain compared to the case when channel uncertainties are ignored in the design process. For certain scenarios, we also quantify the gap between the proposed approximations and exact solutions.
C1 [Hanif, Muhammad Fainan; Le-Nam Tran; Tolli, Antti; Juntti, Markku; Glisic, Savo] Univ Oulu, Dept Commun Engn, FI-90014 Oulu, Finland.
   [Hanif, Muhammad Fainan; Le-Nam Tran; Tolli, Antti; Juntti, Markku; Glisic, Savo] Univ Oulu, Ctr Wireless Commun, FI-90014 Oulu, Finland.
RP Hanif, MF (reprint author), Univ Oulu, Dept Commun Engn, FI-90014 Oulu, Finland.
EM mfh21@uclive.ac.nz; ltran@ee.oulu.fi; atolli@ee.oulu.fi;
   markku.juntti@ee.oulu.fi; savo.glisic@ee.oulu.fi
FU Academy of Finland; National Technology Agency of Finland (Tekes) under
   the WiFiUS Program; National Science Foundation [CNS-1147790]; IMANET+
   Project
FX Manuscript received November 30, 2012; revised May 29, 2013; accepted
   August 11, 2013. Date of publication August 22, 2013; date of current
   version October 14, 2013. The associate editor coordinating the review
   of this manuscript and approving it for publication was Prof. Y.-W.
   Peter Hong. This work was financially supported by the Academy of
   Finland and the National Technology Agency of Finland (Tekes) under the
   WiFiUS Program (also supported by the National Science Foundation Award
   CNS-1147790) and IMANET+ Project.
NR 37
TC 0
Z9 0
PU IEEE-INST ELECTRICAL ELECTRONICS ENGINEERS INC
PI PISCATAWAY
PA 445 HOES LANE, PISCATAWAY, NJ 08855-4141 USA
SN 1053-587X
EI 1941-0476
J9 IEEE T SIGNAL PROCES
JI IEEE Trans. Signal Process.
PD NOV
PY 2013
VL 61
IS 22
BP 5659
EP 5674
DI 10.1109/TSP.2013.2278815
PG 16
WC Engineering, Electrical & Electronic
SC Engineering
GA 240MZ
UT WOS:000326102300015
ER

PT J
AU Yan, HB
   Ma, TJ
   Li, YS
AF Yan, Hong-Bin
   Ma, Tieju
   Li, Yashuai
TI A novel fuzzy linguistic model for prioritising engineering design
   requirements in quality function deployment under uncertainties
SO INTERNATIONAL JOURNAL OF PRODUCTION RESEARCH
LA English
DT Article
DE QFD; engineering design requirements; fuzzy linguistic approach;
   order-based semantics; fuzzy preference relations
ID DECISION-MAKING APPROACH; WEIGHTED AVERAGE; PROGRAMMING APPROACH;
   EXPECTED VALUE; QFD; INFORMATION; SETS
AB Quality function deployment (QFD) is a planning and problem-solving tool gaining wide acceptance for translating customer requirements (CRs) into the design requirements (DRs) of a product. Deriving the priority order of DRs from input variables is a crucial step in applying QFD. Due to the inherent vagueness or impreciseness in QFD, the use of fuzzy linguistic variables for prioritising DRs has become more and more important in QFD applications. Existing approaches make use of the associated fuzzy membership functions of linguistic labels based on the fuzzy extension principle. However, an inherent limitation of such fuzzy linguistic approaches is the information loss caused by approximation processes, which eventually implies a lack of precision in the final results. This paper proposes an alternative approach to prioritising engineering DRs in QFD based on the order-based semantics of linguistic information and fuzzy preference relations of linguistic profiles, under random interpretations of customers, design team and CRs. Ultimately, this approach enhances the fuzzy-computation-based models proposed in the previous studies by overcoming the mentioned limitations. A case study taken from the literature is used to illuminate the proposed technique and to compare with the previous techniques based on fuzzy computation.
C1 [Yan, Hong-Bin; Ma, Tieju] E China Univ Sci & Technol, Sch Business, Shanghai 200237, Peoples R China.
   [Li, Yashuai] Hong Kong Univ Sci & Technol, Dept Civil & Environm Engn, Kowloon, Hong Kong, Peoples R China.
RP Yan, HB (reprint author), E China Univ Sci & Technol, Sch Business, Shanghai 200237, Peoples R China.
EM hbyan@ecust.edu.cn
FU National Natural Sciences Foundation of China (NSFC) [71101050,
   71125002]; Shanghai Pujiang Program; Program for New Century Excellent
   Talents in University [NCET-09-0345]; Fok Ying-Tong Education Foundation
   [131082]; Fundamental Research Funds for the Central Universities in
   China [WN1123002]
FX We would like to appreciate constructive comments and valuable
   suggestions from anonymous referees, which have helped us efficiently
   improve the quality of this paper. This study was partly supported by
   the National Natural Sciences Foundation of China (NSFC) under Grants
   #71101050, #71125002, sponsored by Shanghai Pujiang Program, the Program
   for New Century Excellent Talents in University (NCET-09-0345), Fok
   Ying-Tong Education Foundation under Grant #131082 and the Fundamental
   Research Funds for the Central Universities in China under Grant
   #WN1123002.
NR 30
TC 0
Z9 0
PU TAYLOR & FRANCIS LTD
PI ABINGDON
PA 4 PARK SQUARE, MILTON PARK, ABINGDON OX14 4RN, OXON, ENGLAND
SN 0020-7543
EI 1366-588X
J9 INT J PROD RES
JI Int. J. Prod. Res.
PD NOV 1
PY 2013
VL 51
IS 21
BP 6336
EP 6355
DI 10.1080/00207543.2013.796423
PG 20
WC Engineering, Industrial; Engineering, Manufacturing; Operations Research
   & Management Science
SC Engineering; Operations Research & Management Science
GA 240CG
UT WOS:000326071700003
ER

PT J
AU Wu, XJ
   Li, Y
   Wei, HY
   Yang, HL
   Yang, GC
   Zhang, JT
AF Wu, Xuejian
   Li, Yan
   Wei, Haoyun
   Yang, Honglei
   Yang, Guoce
   Zhang, Jitao
TI Interferometric diameter determination of a silicon sphere using a
   traceable single laser frequency synthesizer
SO MEASUREMENT SCIENCE & TECHNOLOGY
LA English
DT Article
DE Avogadro constant; diameter; interferometry; frequency-tunable diode
   laser; optical frequency comb
ID FIZEAU INTERFEROMETER; VOLUME DETERMINATION; AVOGADRO CONSTANT; CRYSTAL;
   SI-28; ALGORITHMS; KILOGRAM; ATOMS; STEP
AB To determine the absolute diameter of a silicon sphere for the Avogadro constant project, we present a phase-shifting interferometer based on a flat etalon and a traceable single laser frequency synthesizer. By using an optical frequency comb to calibrate a frequency-tunable diode laser, the single laser frequency synthesizer can produce an arbitrary laser frequency with a relative uncertainty of 9.2 x 10(-12) in the range of 4 THz. According to the laser frequency tuning system, the Carre algorithm with arbitrary but equal phase steps is employed to calculate the fractional interference phases. The absolute diameter is obtained by measuring the fractional and integral parts based on the principles of phase-shifting interferometry and frequency-sweeping interferometry, respectively. The uncertainty of a single diameter measurement in air is estimated to be 5 nm, whose uncertainty sources from the laser frequency and the phase-shifting algorithm are negligible.
C1 [Wu, Xuejian; Li, Yan; Wei, Haoyun; Yang, Honglei; Yang, Guoce; Zhang, Jitao] Tsinghua Univ, Dept Precis Instrument, State Key Lab Precis Measurement Technol & Instru, Beijing 100084, Peoples R China.
RP Wu, XJ (reprint author), Tsinghua Univ, Dept Precis Instrument, State Key Lab Precis Measurement Technol & Instru, Beijing 100084, Peoples R China.
EM wu-xj09@mails.tsinghua.edu.cn
FU Tsinghua University Initiative Scientific Research Program; State Key
   Lab of Precision Measurement Technology and Instruments of Tsinghua
   University; National Natural Science Foundation of China [51105227,
   61205147]
FX This work was supported by Tsinghua University Initiative Scientific
   Research Program, the State Key Lab of Precision Measurement Technology
   and Instruments of Tsinghua University and the National Natural Science
   Foundation of China (grant no 51105227 and grant no 61205147).
NR 30
TC 1
Z9 1
PU IOP PUBLISHING LTD
PI BRISTOL
PA TEMPLE CIRCUS, TEMPLE WAY, BRISTOL BS1 6BE, ENGLAND
SN 0957-0233
EI 1361-6501
J9 MEAS SCI TECHNOL
JI Meas. Sci. Technol.
PD NOV
PY 2013
VL 24
IS 11
AR 115202
DI 10.1088/0957-0233/24/11/115202
PG 8
WC Engineering, Multidisciplinary; Instruments & Instrumentation
SC Engineering; Instruments & Instrumentation
GA 237CY
UT WOS:000325847000018
ER

PT J
AU Yoshida, H
   Christensen, TH
   Scheutz, C
AF Yoshida, Hiroko
   Christensen, Thomas H.
   Scheutz, Charlotte
TI Life cycle assessment of sewage sludge management: A review
SO WASTE MANAGEMENT & RESEARCH
LA English
DT Article
DE Life cycle assessment; environmental assessment; wastewater; sewage
   sludge; incineration; anaerobic digestion; land application
ID URBAN WASTE-WATER; GREENHOUSE-GAS EMISSIONS; ENVIRONMENTAL ASSESSMENT;
   TREATMENT-PLANT; IMPACT ASSESSMENT; ANAEROBIC-DIGESTION; LAND
   APPLICATION; PHOSPHORUS RECOVERY; POTENTIAL IMPACTS; TREATMENT SYSTEMS
AB In this article, 35 published studies on life cycle assessment (LCA) of sewage sludge were reviewed for their methodological and technological assumptions. Overall, LCA has been providing a flexible framework to quantify environmental impacts of wastewater and sewage sludge treatment and disposal processes for multiple scales, ranging from process selection to policy evaluation. The results of LCA are, in principle, unique to the goal and scope of each study, reflecting its local conditions and comparison between different LCAs is not intended. Furthermore, the assessments are limited by the methodological development of the life cycle impact assessment (LCIA) and the advancement of research in quantifying environmental emissions associated with wastewater and sewage sludge treatment processes. Thus, large discrepancies were found in the selection of the environmental emissions to be included and how they were estimated in the analysis. In order to reduce these choice uncertainties, consolidation of the modelling approach in the following area are recommended: quantification of fugitive gas emissions and modelling of disposal practices. Besides harmonization of the key technical assumptions, clear documentation of the modelling approach and the uncertainties associating with each assumption is encouraged so as to improve the integrity and robustness of assessment.
C1 [Yoshida, Hiroko; Christensen, Thomas H.; Scheutz, Charlotte] Tech Univ Denmark, Dept Environm Engn, DK-2800 Lyngby, Denmark.
RP Yoshida, H (reprint author), Tech Univ Denmark, Dept Environm Engn, Bldg 113 Miljovej, DK-2800 Lyngby, Denmark.
EM hyos@env.dtu.dk
FU 3R Institute
FX The authors would like to express their gratitude to Senior Researcher
   Anders Damgaard, (Department of Environmental Engineering, Technical
   University of Denmark) for his insightful input to discussions. Hiroko
   Yoshida also acknowledges the generous offer of Technical University of
   Denmark and 3R Institute for providing PhD Scholarship.
NR 84
TC 2
Z9 2
PU SAGE PUBLICATIONS LTD
PI LONDON
PA 1 OLIVERS YARD, 55 CITY ROAD, LONDON EC1Y 1SP, ENGLAND
SN 0734-242X
EI 1096-3669
J9 WASTE MANAGE RES
JI Waste Manage. Res.
PD NOV
PY 2013
VL 31
IS 11
BP 1083
EP 1101
DI 10.1177/0734242X13504446
PG 19
WC Engineering, Environmental; Environmental Sciences
SC Engineering; Environmental Sciences & Ecology
GA 238EJ
UT WOS:000325924300002
ER

PT J
AU Majumder, B
AF Majumder, Barun
TI Black hole entropy with minimal length in tunneling formalism
SO GENERAL RELATIVITY AND GRAVITATION
LA English
DT Article
DE Black hole entropy; Tunneling; Generalized uncertainty principle
ID GENERALIZED UNCERTAINTY PRINCIPLE; BEKENSTEIN-HAWKING ENTROPY;
   SELF-GRAVITATIONAL CORRECTIONS; CARDY-VERLINDE FORMULA; QUANTUM-GRAVITY;
   BACK-REACTION; RADIATION; THERMODYNAMICS; GEOMETRY; SPACE
AB Here we study the effects of the Generalized Uncertainty Principle in the tunneling formalism for Hawking radiation to evaluate the quantum-corrected Hawking temperature and entropy for a Schwarzschild black hole. We compare our results with the existing results given by other candidate theories of quantum gravity. In the entropy-area relation we found some new correction terms and in the leading order we found a term which varies as . We also get the well known logarithmic correction in the sub-leading order. We discuss the significance of this new quantum corrected leading order term.
C1 Indian Inst Technol Gandhinagar, Ahmadabad 382424, Gujarat, India.
RP Majumder, B (reprint author), Indian Inst Technol Gandhinagar, Ahmadabad 382424, Gujarat, India.
EM barunbasanta@iitgn.ac.in
FU Excellence-in-Research Fellowship of IIT Gandhinagar
FX The author was partly supported by the Excellence-in-Research Fellowship
   of IIT Gandhinagar. The author would like to thank Prof. Douglas
   Singleton for enlightening comments and helpful suggestions which helped
   immensely in writing a major part of the manuscript. The author would
   also like to thank an anonymous referee for suggestions.
NR 87
TC 1
Z9 1
PU SPRINGER/PLENUM PUBLISHERS
PI NEW YORK
PA 233 SPRING ST, NEW YORK, NY 10013 USA
SN 0001-7701
EI 1572-9532
J9 GEN RELAT GRAVIT
JI Gen. Relativ. Gravit.
PD NOV
PY 2013
VL 45
IS 11
BP 2403
EP 2414
DI 10.1007/s10714-013-1581-2
PG 12
WC Astronomy & Astrophysics; Physics, Multidisciplinary; Physics, Particles
   & Fields
SC Astronomy & Astrophysics; Physics
GA 232BR
UT WOS:000325464100017
ER

PT J
AU Shao, HM
   Lin, FP
   Liang, B
   Hua, XX
   Lu, YF
   Qu, KF
   Pan, Y
   Zhang, ZK
   Chen, WC
   Su, H
AF Shao, Haiming
   Lin, Feipeng
   Liang, Bo
   Hua, Xiaoxin
   Lu, Yunfen
   Qu, Kaifeng
   Pan, Yang
   Zhang, Zhikai
   Chen, Wancai
   Su, Hong
TI DC 5 kA Current Ratio Standards Based on Series-Parallel
   Self-Calibration DCCs
SO IEEE TRANSACTIONS ON INSTRUMENTATION AND MEASUREMENT
LA English
DT Article
DE Calibration; current comparator; current ratio; leakage flux; magnetic
   force; magnetic shielding
AB With proper design, accurate current ratios of direct current comparators (DCCs) can be achieved between series and parallel connections of n sections of primary windings with the same nominal number of turns. Based on this principle, a DCC could be calibrated with the windings connected in series, then operated in parallel, at rated current and therefore have its current ratio accurately extended by n times. By keeping the geometric position of the primary windings symmetrically and rigidly fixed to the cores, the leakage fluxes and their effects on the DCC current ratios would be minimized and relatively unchanged between the series and parallel connections. Four DCCs with current ratios of 10 A: 1 A to 5 kA: 5 A have been developed with relative ratio errors less than 2x10(-8) to 5x10(-7), and calibrated by the series parallel method through only four step measurements. These measurement techniques for the self-calibration of DCCs with current ratios of 10 A: 1 A to 5 kA: 5 A and corresponding uncertainties from 1.2x10(-8) to 1.6x10(-7) (k = 2) are described.
C1 [Shao, Haiming; Lin, Feipeng; Liang, Bo; Hua, Xiaoxin; Lu, Yunfen] Natl Inst Metrol, Beijing 100013, Peoples R China.
   [Qu, Kaifeng] Tsinghua Univ, Beijing 100084, Peoples R China.
   [Pan, Yang] Shanghai Inst Measurement & Testing Technol, Shanghai 201203, Peoples R China.
   [Zhang, Zhikai] Zhejiang Inst Metrol, Hangzhou 310013, Zhejiang, Peoples R China.
   [Chen, Wancai; Su, Hong] Yunnan Inst Measuring & Testing Technol, Kunming 100013, Peoples R China.
RP Shao, HM (reprint author), Natl Inst Metrol, Beijing 100013, Peoples R China.
EM Shaohm@nim.ac.cn; qkf04@mails.tsinghua.edu.cn; pany@simt.com.cn;
   zhangzzk1984@yahoo.com.cn; yjky@sohu.com; shynqi@sina.com
NR 10
TC 0
Z9 0
PU IEEE-INST ELECTRICAL ELECTRONICS ENGINEERS INC
PI PISCATAWAY
PA 445 HOES LANE, PISCATAWAY, NJ 08855-4141 USA
SN 0018-9456
EI 1557-9662
J9 IEEE T INSTRUM MEAS
JI IEEE Trans. Instrum. Meas.
PD NOV
PY 2013
VL 62
IS 11
BP 3093
EP 3100
DI 10.1109/TIM.2013.2265475
PG 8
WC Engineering, Electrical & Electronic; Instruments & Instrumentation
SC Engineering; Instruments & Instrumentation
GA 236SS
UT WOS:000325820200024
ER

PT J
AU Fan, R
   Wan, Q
   Chen, H
   You, QS
   Wang, H
AF Fan, Rong
   Wan, Qun
   Chen, Hui
   You, Qing-Shan
   Wang, Hui
TI Multiple frequencies estimation from compressive phase-only data:
   algorithm and application
SO INTERNATIONAL JOURNAL OF ELECTRONICS
LA English
DT Article
DE phase-only data; frequency estimation; random subsampling; sparse
   recovery; compressed sensing; convex optimisation
ID SIGNAL RECONSTRUCTION; UNCERTAINTY PRINCIPLES; RECOVERY; MAGNITUDE
AB In the article, the issue of multiple frequencies estimation from compressive phase-only data is addressed. A phase-only frequency receiver scheme based on compressive sensing technique is presented first. Then, we propose two reconstruction algorithms: one is convex; and the other is hybrid, which is based on robust optimisation and iterative hard threshold. With these methods, multiple frequencies estimation is accomplished by reconstructing the Fourier transform of the complex-valued time signal and finding peaks in the frequency domain. Simulation experiments illustrate its advantages both with noiseless and additive white Gaussian noise(AWGN) cases. Finally, the effects of phase quantisation errors (it would happen in a phase-to-digital converter) on the reconstruction algorithms are discussed.
C1 [Fan, Rong; Wan, Qun; Chen, Hui; Wang, Hui] Univ Elect Sci & Technol China, Dept Elect Engn, Chengdu 610054, Sichuan, Peoples R China.
   [You, Qing-Shan] Civil Aviat Flight Univ China, Sch Comp Sci, Guanghan 618307, Sichuan Provinc, Peoples R China.
RP Wan, Q (reprint author), Univ Elect Sci & Technol China, Dept Elect Engn, Qingshuihe Campus UESTC,2006,Xiyuan Ave, Chengdu 610054, Sichuan, Peoples R China.
EM wanqun@uestc.edu.cn
FU National Natural Science Foundation of China [61172140]; '985' key
   projects for excellent teaching team supporting (postgraduate)
   [A1098522-02]; Program for New Century Excellent Talents in University
   [NCET-11-0873]; Key Project of Chongqing Natural Science Foundation
   [CSTC2011BA2016]
FX The authors would like to thank the anonymous reviewers for their
   comments that help to improve the quality of this article. The support
   provided by the National Natural Science Foundation of China (61172140),
   '985' key projects for excellent teaching team supporting (postgraduate)
   (A1098522-02), Program for New Century Excellent Talents in University
   (NCET-11-0873) and Key Project of Chongqing Natural Science Foundation
   (CSTC2011BA2016) are greatfully acknowledged.
NR 26
TC 0
Z9 0
PU TAYLOR & FRANCIS LTD
PI ABINGDON
PA 4 PARK SQUARE, MILTON PARK, ABINGDON OX14 4RN, OXON, ENGLAND
SN 0020-7217
EI 1362-3060
J9 INT J ELECTRON
JI Int. J. Electron.
PD NOV 1
PY 2013
VL 100
IS 11
BP 1471
EP 1482
DI 10.1080/00207217.2012.743229
PG 12
WC Engineering, Electrical & Electronic
SC Engineering
GA 232UK
UT WOS:000325519700001
ER

PT J
AU Santoso, AM
   Phoon, KK
   Tan, TS
AF Santoso, A. M.
   Phoon, K. K.
   Tan, T. S.
TI Estimating Strength of Stabilized Dredged Fill Using Multivariate Normal
   Model
SO JOURNAL OF GEOTECHNICAL AND GEOENVIRONMENTAL ENGINEERING
LA English
DT Article
DE Cement; Clays; Dredging; Predictions; Uncertainty principles;
   Compressive strength; Cement-treated clay; Cement-mixed clay; Stabilized
   dredged fill; Unconfined compressive strength; Multivariate normal
   distribution; Estimation; Prediction; Uncertainty
ID HIGH WATER-CONTENT; CLAYS
AB Various empirical equations have been proposed to estimate the unconfined compressive strength (qu) of cement-treated soils based on the proportions of water, cement, and clay or based on measured early strength. Most equations provide only a point estimate of qu and no measure of uncertainties associated with the estimation. As the design's safety level is governed by the uncertainties involved, it is essential to quantify uncertainties associated with the estimation. The coefficient of variation (COV) is taken as a measure of uncertainties. It is straightforward to estimate the mean and COV of qu based on a single parameter. Similar estimation based on multiple parameters, which may be intercorrelated, is not as straightforward. This paper aims to integrate multiple parameters (water-to-cement ratio, cement content, and 7-day strength) that may contribute to the estimation of 91-day strength using a multivariate normal distribution. The multivariate normal model can be used to derive the mean, COV, and the 95% confidence interval of 91-day qu at given values of the governing parameters. This confidence interval provides richer information on qu than the single value provided by most empirical equations. Results show that incorporating more parameters in the estimation of qu reduces the bias and the COV; thus, a more accurate estimate is obtained. Data of stabilized dredged fill (SDF) from a real land reclamation project are used to demonstrate the approach. (C) 2013 American Society of Civil Engineers.
C1 [Santoso, A. M.; Phoon, K. K.; Tan, T. S.] Natl Univ Singapore, Dept Civil & Environm Engn, Singapore 117576, Singapore.
RP Santoso, AM (reprint author), Natl Univ Singapore, Dept Civil & Environm Engn, Singapore 117576, Singapore.
EM anastasia.santoso@gmail.com; ceepkk@nus.edu.sg
FU Ministry of National Development (MND) Research Fund
FX The work presented in this paper is a part of a research project
   supported by the Ministry of National Development (MND) Research Fund
   for the Built Environment. The financial support is greatly appreciated.
   The authors also acknowledge the invaluable assistance offered by the
   Housing and Development Board of Singapore and Surbana International
   Consultants.
NR 22
TC 0
Z9 0
PU ASCE-AMER SOC CIVIL ENGINEERS
PI RESTON
PA 1801 ALEXANDER BELL DR, RESTON, VA 20191-4400 USA
SN 1090-0241
EI 1943-5606
J9 J GEOTECH GEOENVIRON
JI J. Geotech. Geoenviron. Eng.
PD NOV 1
PY 2013
VL 139
IS 11
BP 1944
EP 1953
DI 10.1061/(ASCE)GT.1943-5606.0000910
PG 10
WC Engineering, Geological; Geosciences, Multidisciplinary
SC Engineering; Geology
GA 234KK
UT WOS:000325642300008
ER

PT J
AU Liang, ZM
   Wang, D
   Guo, Y
   Zhang, Y
   Dai, R
AF Liang, Zhongmin
   Wang, Dong
   Guo, Yan
   Zhang, Yu
   Dai, Rong
TI Application of Bayesian Model Averaging Approach to Multimodel Ensemble
   Hydrologic Forecasting
SO JOURNAL OF HYDROLOGIC ENGINEERING
LA English
DT Article
DE Bayesian analysis; Hydrology; Forecasting; Algorithms; Uncertainty
   principles; Bayesian model averaging; Multimodel ensemble hydrologic
   forecasting; Hydrological model; Normal quantile transform; Gaussian
   mixture model; Expectation maximization algorithm; Forecasting
   uncertainty
ID RAINFALL-RUNOFF MODELS; DISTRIBUTIONS; COMBINATION; SELECTION; SYSTEM
AB Bayesian model averaging (BMA) is a statistical method that can synthesize the advantages of different models or methods. The objective of this research is to explore the use of BMA to forecast combinations among several hydrological models. BMA is a statistical scheme that infers the posterior distribution of forecasting variables by weighing individual posterior distributions based on their probabilistic likelihood measures, with the better performing predictions receiving higher weights than the worse predictions. The Topographic Kinematic Approximation and Integration and Xin'anjiang models were applied to the Dongwan basin, Yellow River, China, for flood simulation. Observed and simulated discharge time series were transformed into normally distributed variables through the normal quantile transform. The Gaussian mixture model was constructed by weighing the posterior distribution of individual hydrological models in the transformed space. The posterior probability measuring samples belonging to each specific hydrological model were treated as the weights. The parameters of the Gaussian mixture model and the weight of each hydrological model were estimated by the expectation maximization algorithm. Thus, the forecast combination in the catchment was obtained from the two hydrological models. For flood forecasting, the results provided not only the mean discharge values, but also quantitative evaluation of forecasting uncertainties (e.g.,standard deviation and confidence interval), because the BMA approach calculated the estimation of the probability distribution of forecasted variables. (C) 2013 American Society of Civil Engineers.
C1 [Liang, Zhongmin; Wang, Dong; Guo, Yan; Zhang, Yu] Hohai Univ, Coll Hydrol & Water Resources, Nanjing 210098, Jiangsu, Peoples R China.
   [Dai, Rong] Northwest Hydro Consulting Engn, CHECC, Xian 710065, Peoples R China.
RP Liang, ZM (reprint author), Hohai Univ, Coll Hydrol & Water Resources, Nanjing 210098, Jiangsu, Peoples R China.
EM zmliang@hhu.edu.cn; wangd1986@163.com; guoyan603@163.com;
   fishkoo05@163.com; dairong@nwh.cn
FU National Basic Research Program of China ("973" Program) [2010CB951102];
   Program for Yangtze River Scholars and Innovative Research Team in
   University (PCSIRT) of China [IRT0717]; National Nature Science
   Foundation of China [51079039, 51179046]
FX This study was supported by the National Basic Research Program of China
   ("973" Program) (Grant No. 2010CB951102), and by Program for Yangtze
   River Scholars and Innovative Research Team in University (PCSIRT) of
   China (Grant IRT0717), and by the National Nature Science Foundation of
   China (Grant No. 51079039; 51179046). We are also grateful to three
   referees for their extremely helpful comments and suggestions on an
   earlier version of this paper.
NR 29
TC 0
Z9 0
PU ASCE-AMER SOC CIVIL ENGINEERS
PI RESTON
PA 1801 ALEXANDER BELL DR, RESTON, VA 20191-4400 USA
SN 1084-0699
EI 1943-5584
J9 J HYDROL ENG
JI J. Hydrol. Eng.
PD NOV 1
PY 2013
VL 18
IS 11
SI SI
BP 1426
EP 1436
DI 10.1061/(ASCE)HE.1943-5584.0000493
PG 11
WC Engineering, Civil; Environmental Sciences; Water Resources
SC Engineering; Environmental Sciences & Ecology; Water Resources
GA 234KZ
UT WOS:000325644100008
ER

PT J
AU Ma, ZK
   Li, ZJ
   Zhang, M
   Fan, ZW
AF Ma, Zhenkun
   Li, Zhijia
   Zhang, Ming
   Fan, Ziwu
TI Bayesian Statistic Forecasting Model for Middle-Term and Long-Term
   Runoff of a Hydropower Station
SO JOURNAL OF HYDROLOGIC ENGINEERING
LA English
DT Article
DE Statistics; Forecasting; Uncertainty principles; Bayesian analysis;
   Power plants; Hydro power; Runoff; Statistic forecasting; Uncertainty;
   Bayesian method; Meteorological factor; Grey correlation forecasting
   model
ID HYDROLOGIC UNCERTAINTY PROCESSOR; RAINFALL-RUNOFF; PRECIPITATION;
   SYSTEM; OPTIMIZATION; PREDICTION
AB The middle-term and long-term runoff forecasting model of the hydropower station reservoir is established with the Bayesian statistic forecasting theory; uncertainty of the hydrological forecasting is quantitatively described in the form of a probability distribution to explore the statistic forecasting theory and its application value. The uncertainty of the input factor is processed with the forecasting model of grey correlation of meteorological factors, and real-time weather data are effectively combined with the historical hydrological data to break through the restriction of traditional deterministic forecasting methods in the aspects of information utilization and sample study to improve the precision of hydrological forecasting. The established model has been assessed by the example of the reservoir of the Fengman hydropower plant. It is indicated by the analog computation result that this model, compared with the deterministic runoff forecasting method, has advantages not only in quantitatively considering the uncertainty in decision making, but also in improving the precision of runoff forecasting in the expected significance, and has comparatively high application value. (C) 2013 American Society of Civil Engineers.
C1 [Ma, Zhenkun; Li, Zhijia] Hohai Univ, Coll Hydrol & Water Resources, Nanjing 210098, Jiangsu, Peoples R China.
   [Zhang, Ming; Fan, Ziwu] Nanjing Hydraul Res Inst, State Key Lab Hydrol Water Resources & Hydraul En, Nanjing 210029, Jiangsu, Peoples R China.
RP Ma, ZK (reprint author), Hohai Univ, Coll Hydrol & Water Resources, Nanjing 210098, Jiangsu, Peoples R China.
EM withoutye@163.com; zhijia-li@vip.sina.com
NR 41
TC 0
Z9 0
PU ASCE-AMER SOC CIVIL ENGINEERS
PI RESTON
PA 1801 ALEXANDER BELL DR, RESTON, VA 20191-4400 USA
SN 1084-0699
EI 1943-5584
J9 J HYDROL ENG
JI J. Hydrol. Eng.
PD NOV 1
PY 2013
VL 18
IS 11
SI SI
BP 1458
EP 1463
DI 10.1061/(ASCE)HE.1943-5584.0000742
PG 6
WC Engineering, Civil; Environmental Sciences; Water Resources
SC Engineering; Environmental Sciences & Ecology; Water Resources
GA 234KZ
UT WOS:000325644100012
ER

PT J
AU Shi, P
   Hou, YB
   Xie, YY
   Chen, C
   Chen, X
   Li, QF
   Qu, SM
   Fang, XQ
   Srinivasan, R
AF Shi, Peng
   Hou, Yuanbing
   Xie, Yongyu
   Chen, Chao
   Chen, Xi
   Li, Qiongfang
   Qu, Simin
   Fang, Xiuqin
   Srinivasan, Ragahavan
TI Application of a SWAT Model for Hydrological Modeling in the Xixian
   Watershed, China
SO JOURNAL OF HYDROLOGIC ENGINEERING
LA English
DT Article
DE Hydrologic models; Uncertainty principles; Watersheds; China;
   Agriculture; Crops; Soil and Water Assessment Tool; Xixian; Hydrological
   modeling; Uncertainty analysis
ID UNCERTAINTY ANALYSIS; RIVER-BASIN; SIMULATION; PREDICTION; PARAMETERS;
   QUALITY
AB Water scarcity in Huaihe River, the sixth largest river in China, is stressed by the changing climate and intense human activities, especially in the headwater area. Xixian, situated in the upper reaches of the Huai River, is an important agricultural county with a population of more than one million people, and nearly one billion kg of crop yield every year. The projected climate changes and increasing population are expected to further complicate the utilization of already stressed water resources, endangering the agricultural activities in this area. There is pressing need for a watershed model to better understand the interaction between land use activities and hydrologic processes and to support sustainable water use. This study evaluated the performance of the Soil and Water Assessment Tool (SWAT) for hydrologic modeling in the Xixian basin; three methods of calibration and uncertainty analysis (sequential uncertainty fitting, generalized likelihood uncertainty estimation, and parameter solution) were compared and used to set up the model. The results showed that SWAT performs well in the Xixian River basin, that the hydrological water balance analysis of the basin indicated that base flow is an important aspect of the total discharge within the study area, and that more than 60% of the annual precipitation is lost through evapotranspiration. The calibrated model can be used to further analyze the effects of climate and land use changes and to investigate the effects of different cultivation styles and management scenarios on local water resources. (C) 2013 American Society of Civil Engineers.
C1 [Shi, Peng; Xie, Yongyu; Chen, Xi; Qu, Simin] Hohai Univ, State Key Lab Hydrol Water Resources & Hydraul En, Nanjing 210098, Jiangsu, Peoples R China.
   [Shi, Peng; Hou, Yuanbing; Chen, Chao; Chen, Xi; Li, Qiongfang; Qu, Simin] Hohai Univ, Coll Water Resources & Hydrol, Nanjing 210098, Jiangsu, Peoples R China.
   [Fang, Xiuqin] Hohai Univ, Sch Earth Sci & Engn, Nanjing 210098, Jiangsu, Peoples R China.
   [Srinivasan, Ragahavan] Texas A&M Univ, Dept Ecosyst Sci & Management, Spatial Sci Lab, College Stn, TX 77843 USA.
RP Shi, P (reprint author), Hohai Univ, State Key Lab Hydrol Water Resources & Hydraul En, Nanjing 210098, Jiangsu, Peoples R China.
EM ship@hhu.edu.cn; 372523690@qq.com; 93014175@qq.com;
   lilc1987@hotmail.com; xichen@hhu.edu.cn; qfli@hhu.edu.cn;
   wanily@hhu.edu.cn; kinkinfang@hhu.edu.cn; r-srinivasan@tamu.edu
FU Major Program of National Natural Science Foundation of China
   [51190091]; National 973 Project [2010CB951102]; Ph.D. Programs
   Foundation of Ministry of Education, China [20090094120008]; National
   Natural Science Foundation of China
   [41001011/40901015/D0101012/51079038]; Special Fund of State Key
   Laboratory of China [2009586412/2009585312]; Fundamental Research Funds
   for the Central Universities [B1020072/B1020062]; Commonweal Project;
   Ministry of Water Resources of the People's Republic of China
   [201001045]
FX The first author thanks the following financial support: Major Program
   of National Natural Science Foundation of China (51190091); the National
   973 Project under Grant No. 2010CB951102; the Ph.D. Programs Foundation
   of Ministry of Education, China (20090094120008); the National Natural
   Science Foundation of China (No. 41001011/40901015/D0101012/51079038);
   the Special Fund of State Key Laboratory of China
   (2009586412/2009585312); the Fundamental Research Funds for the Central
   Universities (B1020072/B1020062) and the Commonweal Project Granted by
   the Ministry of Water Resources of the People's Republic of China
   (201001045). Thanks to the editor and the anonymous reviewer for their
   constructive comments on the earlier manuscript that led to a great
   improvement of the article.
NR 33
TC 0
Z9 0
PU ASCE-AMER SOC CIVIL ENGINEERS
PI RESTON
PA 1801 ALEXANDER BELL DR, RESTON, VA 20191-4400 USA
SN 1084-0699
EI 1943-5584
J9 J HYDROL ENG
JI J. Hydrol. Eng.
PD NOV 1
PY 2013
VL 18
IS 11
SI SI
BP 1522
EP 1529
DI 10.1061/(ASCE)HE.1943-5584.0000578
PG 8
WC Engineering, Civil; Environmental Sciences; Water Resources
SC Engineering; Environmental Sciences & Ecology; Water Resources
GA 234KZ
UT WOS:000325644100019
ER

PT J
AU Cataldo, E
   Soize, C
   Sampaio, R
AF Cataldo, E.
   Soize, C.
   Sampaio, R.
TI Uncertainty quantification of voice signal production mechanical model
   and experimental updating
SO MECHANICAL SYSTEMS AND SIGNAL PROCESSING
LA English
DT Article
DE Uncertainty quantification; Voice production; Probabilistic model; Bayes
   method
ID STATISTICAL MECHANICS; INFORMATION THEORY; VOCAL CORDS
AB The aim of this paper is to analyze the uncertainty quantification in a voice production mechanical model and update the probability density function corresponding to the tension parameter using the Bayes method and experimental data. Three parameters are considered uncertain in the voice production mechanical model used: the tension parameter, the neutral glottal area and the subglottal pressure. The tension parameter of the vocal folds is mainly responsible for the changing of the fundamental frequency of a voice signal, generated by a mechanical/mathematical model for producing voiced sounds. The three uncertain parameters are modeled by random variables. The probability density function related to the tension parameter is considered uniform and the probability density functions related to the neutral glottal area and the subglottal pressure are constructed using the Maximum Entropy Principle. The output of the stochastic computational model is the random voice signal and the Monte Carlo method is used to solve the stochastic equations allowing realizations of the random voice signals to be generated. For each realization of the random voice signal, the corresponding realization of the random fundamental frequency is calculated and the prior pdf of this random fundamental frequency is then estimated. Experimental data are available for the fundamental frequency and the posterior probability density function of the random tension parameter is then estimated using the Bayes method. In addition, an application is performed considering a case with a pathology in the vocal folds. The strategy developed here is important mainly due to two things. The first one is related to the possibility of updating the probability density function of a parameter, the tension parameter of the vocal folds, which cannot be measured direct and the second one is related to the construction of the likelihood function. In general, it is predefined using the known pdf. Here, it is constructed in a new and different manner, using the own system considered. (C) 2013 Elsevier Ltd. All rights reserved.
C1 [Cataldo, E.] Univ Fed Fluminense, Dept Appl Math, BR-24020140 Niteroi, RJ, Brazil.
   [Cataldo, E.] Univ Fed Fluminense, Grad Program Telecommun Engn, BR-24020140 Niteroi, RJ, Brazil.
   [Soize, C.] Univ Paris Est, Lab Modelisat & Simulat Multi Echelle, MSME UMR CNRS 8208, F-77454 Marne La Vallee, France.
   [Sampaio, R.] Pontificia Univ Catolica Rio de Janeiro, Dept Mech Engn, BR-22453900 Rio de Janeiro, RJ, Brazil.
RP Cataldo, E (reprint author), Univ Fed Fluminense, Dept Appl Math, Rua Mario Santos Braga S-N, BR-24020140 Niteroi, RJ, Brazil.
EM ecataldo@im.uff.br; christian.soize@univ-paris-est.fr;
   rsampaio@puc-rio.br
FU Fundacao de Amparo a Pesquisa no Rio de Janeiro (FAPERJ - programa
   Jovens Cientista do Nosso Estado); CAPES (CAPES/COFECUB project)
   [672/10]; Brazilian Agency Conselho Nacional de Desenvolvimento
   Cientifico e Tecnologico (CNPq)
FX This work was supported by Fundacao de Amparo a Pesquisa no Rio de
   Janeiro (FAPERJ - programa Jovens Cientista do Nosso Estado), by CAPES
   (CAPES/COFECUB project N. 672/10) and by the Brazilian Agency Conselho
   Nacional de Desenvolvimento Cientifico e Tecnologico (CNPq).
NR 15
TC 1
Z9 1
PU ACADEMIC PRESS LTD- ELSEVIER SCIENCE LTD
PI LONDON
PA 24-28 OVAL RD, LONDON NW1 7DX, ENGLAND
SN 0888-3270
J9 MECH SYST SIGNAL PR
JI Mech. Syst. Signal Proc.
PD NOV
PY 2013
VL 40
IS 2
BP 718
EP 726
DI 10.1016/j.ymssp.2013.06.036
PG 9
WC Engineering, Mechanical
SC Engineering
GA 232RE
UT WOS:000325510900020
ER

PT J
AU Sprungk, B
   van den Boogaart, KG
AF Sprungk, Bjoern
   van den Boogaart, K. Gerald
TI Stochastic differential equations with fuzzy drift and diffusion
SO FUZZY SETS AND SYSTEMS
LA English
DT Article
DE Fuzzy stochastic differential equations; Fuzzy stochastic processes;
   Model uncertainty
ID RANDOM-VARIABLES; INTEGRALS
AB A new framework for the fuzzification of stochastic differential equations is presented. It allows for a detailed description of the model uncertainty and the non-predictable stochastic law of natural systems, e.g. in ecosystems even the probability law of the random dynamic changes due to unobservable influences like anthropogenic disturbances or climate variation. The fuzziness of the stochastic system is modelled by a fuzzy set of stochastic differential equations which is identified with a fuzzy set of initial conditions, time-dependent drift and diffusion functions. Using appropriate function spaces the extension principle leads to a consistent theory providing fuzzy solutions in terms of fuzzy sets of processes, fuzzy states, fuzzy moments and fuzzy probabilities. (C) 2013 Elsevier B.V. All rights reserved.
C1 [Sprungk, Bjoern] Tech Univ Bergakad Freiberg, Fak Math & Informat, Inst Numer Math & Optimierung, D-09596 Freiberg, Germany.
   [van den Boogaart, K. Gerald] Tech Univ Bergakad Freiberg, Fak Math & Informat, Inst Stochast, D-09596 Freiberg, Germany.
   [van den Boogaart, K. Gerald] Helmholtz Inst Freiberg Ressourcentechnol, D-09599 Freiberg, Germany.
RP van den Boogaart, KG (reprint author), Tech Univ Bergakad Freiberg, Fak Math & Informat, Inst Stochast, D-09596 Freiberg, Germany.
EM boogaart@math.tu-freiberg.de
NR 23
TC 0
Z9 0
PU ELSEVIER SCIENCE BV
PI AMSTERDAM
PA PO BOX 211, 1000 AE AMSTERDAM, NETHERLANDS
SN 0165-0114
J9 FUZZY SET SYST
JI Fuzzy Sets Syst.
PD NOV 1
PY 2013
VL 230
SI SI
BP 53
EP 64
DI 10.1016/j.fss.2013.02.011
PG 12
WC Computer Science, Theory & Methods; Mathematics, Applied; Statistics &
   Probability
SC Computer Science; Mathematics
GA 229DB
UT WOS:000325240900005
ER

PT J
AU Dang, P
   Deng, GT
   Qian, T
AF Dang, Pei
   Deng, Guan-Tie
   Qian, Tao
TI A Tighter Uncertainty Principle for Linear Canonical Transform in Terms
   of Phase Derivative
SO IEEE TRANSACTIONS ON SIGNAL PROCESSING
LA English
DT Article
DE Complex signal; fractional Fourier transform; linear canonical transform
   (LCT); uncertainty principle
ID FRACTIONAL FOURIER-TRANSFORM; REAL SIGNALS; INEQUALITIES; DOMAINS
AB This study devotes to uncertainty principles under the linear canonical transform (LCT) of a complex signal. A lower-bound for the uncertainty product of a signal in the two LCT domains is proposed that is sharper than those in the existing literature. We also deduce the conditions that give rise to the equal relation of the new uncertainty principle. The uncertainty principle for the fractional Fourier transform is a particular case of the general result for LCT. Examples, including simulations, are provided to show that the new uncertainty principle is truly sharper than the latest one in the literature, and illustrate when the new and old lower bounds are the same and when different.
C1 [Dang, Pei] Macau Univ Sci & Technol, Dept Gen Educ, Taipa, Peoples R China.
   [Deng, Guan-Tie] Beijing Normal Univ, Sch Math Sci, Beijing 100875, Peoples R China.
   [Qian, Tao] Univ Macau, Dept Math, Taipa, Peoples R China.
RP Dang, P (reprint author), Macau Univ Sci & Technol, Dept Gen Educ, Taipa, Peoples R China.
EM pdang@must.edu.mo; denggt@bnu.edu.cn; fsttq@umac.mo
FU Macao Science and Technology Development Fund, MSAR [041/2012/A];
   University of Macau [FDCT 098/2012/A3, MYRG116(Y1-L3)-FST13-QT]; NSFC
   [11071020]; SRFDP [20100003110004]
FX This work was partially supported by the Macao Science and Technology
   Development Fund, MSAR. Ref. 041/2012/A, University of Macau FDCT
   098/2012/A3 and University of Macau research grant RC Ref No:
   MYRG116(Y1-L3)-FST13-QT, NSFC (Grant 11071020), SRFDP (Grant
   20100003110004).
NR 26
TC 1
Z9 1
PU IEEE-INST ELECTRICAL ELECTRONICS ENGINEERS INC
PI PISCATAWAY
PA 445 HOES LANE, PISCATAWAY, NJ 08855-4141 USA
SN 1053-587X
J9 IEEE T SIGNAL PROCES
JI IEEE Trans. Signal Process.
PD NOV
PY 2013
VL 61
IS 21
BP 5153
EP 5164
DI 10.1109/TSP.2013.2273440
PG 12
WC Engineering, Electrical & Electronic
SC Engineering
GA 225AI
UT WOS:000324934300001
ER

PT J
AU Benichoux, A
   Sudhakar, P
   Bimbot, F
   Gribonval, R
AF Benichoux, Alexis
   Sudhakar, Prasad
   Bimbot, Frederic
   Gribonval, Remi
TI Well-posedness of the permutation problem in sparse filter estimation
   with l(p) minimization
SO APPLIED AND COMPUTATIONAL HARMONIC ANALYSIS
LA English
DT Article
DE Sparse filters; Convolutive blind source separation; Permutation
   ambiguity; l(p) minimization; Hall's Marriage Theorem; Bi-stochastic
   matrices
ID UNCERTAINTY PRINCIPLES; CHANNEL ESTIMATION; FREQUENCY-DOMAIN; SIGNAL
   RECOVERY; SEPARATION; ORDER
AB Convolutive source separation is often done in two stages: (1) estimation of the mixing filters and (2) estimation of the sources. Traditional approaches suffer from the ambiguities of arbitrary permutations and scaling in each frequency bin of the estimated filters and/or the sources, and they are usually corrected by taking into account some special properties of the filters/sources. This paper focusses on the filter permutation problem in the absence of scaling, investigating the possible use of the temporal sparsity of the filters as a property enabling permutation correction. Theoretical and experimental results highlight the potential as well as the limits of sparsity as an hypothesis to obtain a well-posed permutation problem. (C) 2012 Elsevier Inc. All rights reserved.
C1 [Benichoux, Alexis; Bimbot, Frederic] IRISA UMR6074, F-35042 Rennes, France.
   [Sudhakar, Prasad; Gribonval, Remi] INRIA Rennes Bretagne Atlant, F-35042 Rennes, France.
RP Gribonval, R (reprint author), INRIA Rennes Bretagne Atlant, Campus Beaulieu, F-35042 Rennes, France.
EM alexis.benichoux@irisa.fr; prasad.sudhakar@gmail.com;
   frederic.bimbot@irisa.fr; remi.gribonval@inria.fr
FU EU [FP7-ICT-225913-SMALL]; Agence Nationale de la Recherche (ANR)
   [ANR-08-EMER-006]
FX This work was supported by the EU Framework 7 FET-Open project
   FP7-ICT-225913-SMALL: Sparse Models, Algorithms and Learning for
   Large-Scale data, and by Agence Nationale de la Recherche (ANR), project
   ECHANGE (ANR-08-EMER-006).
NR 20
TC 1
Z9 1
PU ACADEMIC PRESS INC ELSEVIER SCIENCE
PI SAN DIEGO
PA 525 B ST, STE 1900, SAN DIEGO, CA 92101-4495 USA
SN 1063-5203
J9 APPL COMPUT HARMON A
JI Appl. Comput. Harmon. Anal.
PD NOV
PY 2013
VL 35
IS 3
BP 394
EP 406
DI 10.1016/j.acha.2012.11.001
PG 13
WC Mathematics, Applied; Physics, Mathematical
SC Mathematics; Physics
GA 223YM
UT WOS:000324848400002
ER

PT J
AU Nelson, J
   Buisine, S
   Aoussat, A
AF Nelson, Julien
   Buisine, Stephanie
   Aoussat, Ameziane
TI Anticipating the use of future things: Towards a framework for
   prospective use analysis in innovation design projects
SO APPLIED ERGONOMICS
LA English
DT Article
DE Innovation design; Product use analysis; Prospective ergonomics;
   Creativity
ID CENTERED DESIGN; IDEA GENERATION; PRODUCT DESIGN; KEY PRINCIPLES;
   USABILITY; ERGONOMICS; SCENARIO; SYSTEMS; NEEDS; ORGANIZATIONS
AB Anticipation of future product use is a persistent issue in User-Centered Design. In this paper, we argue that one obstacle to early integration of use analysis in innovation design is overreliance on retrospective use analysis, i.e. that which is based on clear references to existing products or activities. In contrast, innovation design projects are full of uncertainty, leading to a need for prospective analysis. After having described some limitations of prospective use analysis, we contend that creativity tools may be used to assist the anticipation of future product use, by allowing designers to approach the variability of situations of future use in a structured manner rather than by "muddling through". We illustrate the expected benefits of this approach with two case studies, and describe some prospects for future research and practice in ergonomics. (C) 2013 Published by Elsevier Ltd.
C1 [Nelson, Julien; Buisine, Stephanie; Aoussat, Ameziane] Arts & Metiers ParisTech, LCPI, F-75013 Paris, France.
RP Nelson, J (reprint author), Paris Descartes Univ, Lab Adaptat Travail Individu, 71 Ave Edouard Vaillant, F-92100 Boulogne, France.
EM julien.nelson@parisdescartes.fr
FU French Ministry for Education, Research and Technology (MENRT)
FX This work was supported by a grant from the French Ministry for
   Education, Research and Technology (MENRT). We would like to thank Diane
   Gyi and the two anonymous reviewers for their help in improving the
   paper, and Christophe Mouchiroud and Jerome Grosclaude for their help in
   proofreading the paper in its final stages.
NR 81
TC 0
Z9 0
PU ELSEVIER SCI LTD
PI OXFORD
PA THE BOULEVARD, LANGFORD LANE, KIDLINGTON, OXFORD OX5 1GB, OXON, ENGLAND
SN 0003-6870
J9 APPL ERGON
JI Appl. Ergon.
PD NOV
PY 2013
VL 44
IS 6
BP 948
EP 956
DI 10.1016/j.apergo.2013.01.002
PG 9
WC Engineering, Industrial; Ergonomics; Psychology, Applied
SC Engineering; Psychology
GA 219LR
UT WOS:000324509000011
ER

PT J
AU Brashers, DE
   Hogan, TP
AF Brashers, Dale E.
   Hogan, Timothy P.
TI The appraisal and management of uncertainty: Implications for
   information-retrieval systems
SO INFORMATION PROCESSING & MANAGEMENT
LA English
DT Article
DE Uncertainty; Information retrieval; Appraisal; Anxiety; Hope
ID HUNTINGTONS-DISEASE; BRCA2 MUTATIONS; IR TOOL; SEEKING; BEHAVIOR;
   COMMUNICATION; NEED; AIDS; HIV; PEOPLE
AB Uncertainty is an important idea in information-retrieval (IR) research, but the concept has yet to be fully elaborated and explored. Common assumptions about uncertainty are (a) that it is a negative (anxiety-producing) state and (b) that it will be reduced through information search and retrieval. Research in the domain of uncertainty in illness, however, has demonstrated that uncertainty is a complex phenomenon that shares a complicated relationship with information. Past research on people living with HIV and individuals who have tested positive for genetic risk for different illnesses has revealed that information and the reduction of uncertainty can, in fact, produce anxiety, and that maintaining uncertainty can be associated with optimism and hope. We review the theory of communication and uncertainty management and offer nine principles based on that theoretical work that can be used to influence IR system design. The principles reflect a view of uncertainty as a multi-faceted and dynamic experience, one subject to ongoing appraisal and management efforts that include interaction with and use of information in a variety of forms. Published by Elsevier Ltd.
C1 [Brashers, Dale E.] Univ Illinois, Coll Liberal Arts & Sci, Dept Commun, Urbana, IL 61801 USA.
   [Hogan, Timothy P.] US Dept Vet Affairs, Ctr Hlth Qual Outcomes & Econ Res, eHlth Qual Enhancement Res Initiat, Natl eHlth QUERI Coordinating Ctr,Edith Nourse Ro, Bedford, MA 01730 USA.
   [Hogan, Timothy P.] Univ Massachusetts, Sch Med, Div Hlth Informat & Implementat Sci, Dept Quantitat Hlth Sci,Albert Sherman Ctr, Worcester, MA 01605 USA.
RP Hogan, TP (reprint author), US Dept Vet Affairs, Ctr Hlth Qual Outcomes & Econ Res, eHlth Qual Enhancement Res Initiat, Natl eHlth QUERI Coordinating Ctr,Edith Nourse Ro, 200 Springs Rd Bldg 70 152, Bedford, MA 01730 USA.
EM timothy.hogan@va.gov
NR 71
TC 0
Z9 0
PU ELSEVIER SCI LTD
PI OXFORD
PA THE BOULEVARD, LANGFORD LANE, KIDLINGTON, OXFORD OX5 1GB, OXON, ENGLAND
SN 0306-4573
J9 INFORM PROCESS MANAG
JI Inf. Process. Manage.
PD NOV
PY 2013
VL 49
IS 6
BP 1241
EP 1249
DI 10.1016/j.ipm.2013.06.002
PG 9
WC Computer Science, Information Systems; Information Science & Library
   Science
SC Computer Science; Information Science & Library Science
GA 217JA
UT WOS:000324354600004
ER

PT J
AU Piovan, MT
   Ramirez, JM
   Sampaio, R
AF Piovan, M. T.
   Ramirez, J. M.
   Sampaio, R.
TI Dynamics of thin-walled composite beams: Analysis of parametric
   uncertainties
SO COMPOSITE STRUCTURES
LA English
DT Article
DE Uncertainty quantification; Thin-walled beams; Dynamics; Composite
   materials; Parametric probabilistic approach; Shear deformability
ID LIMITED EXPERIMENTAL DATABASES; FREE-VIBRATION ANALYSIS; STOCHASTIC
   IDENTIFICATION; SHEAR DEFORMABILITY; REFINED THEORIES; MATRIX CRACKING;
   CROSS-SECTIONS; PLATES; MECHANICS; BEHAVIOR
[truncated: 19,447,010 more chars]
