# Supplementary material for: Invisible Brain: Knowledge in Research Works and Neuron Activity
Source: PLoS One. 2016 Jul 20;11(7):e0158590. doi: 10.1371/journal.pone.0158590 (PMC4954711; doi:10.1371/journal.pone.0158590)
Supplement: S3 File — (ZIP) [file pone.0158590.s003.zip › YellowFever.txt]

FN Thomson Reuters Web of Science™
VR 1.0
PT J
AU Kyogoku, C
   Smiljanovic, B
   Grun, JR
   Biesen, R
   Schulte-Wrede, U
   Haupl, T
   Hiepe, F
   Alexander, T
   Radbruch, A
   Grutzkau, A
AF Kyogoku, Chieko
   Smiljanovic, Biljana
   Gruen, Joachim R.
   Biesen, Robert
   Schulte-Wrede, Ursula
   Haeupl, Thomas
   Hiepe, Falk
   Alexander, Tobias
   Radbruch, Andreas
   Gruetzkau, Andreas
TI Cell-Specific Type I IFN Signatures in Autoimmunity and Viral Infection:
   What Makes the Difference?
SO PLOS ONE
LA English
DT Article
ID SYSTEMIC-LUPUS-ERYTHEMATOSUS; YELLOW-FEVER VACCINE; DISEASE-ACTIVITY;
   INTERFERON PATHWAY; BLOOD MONOCYTES; GENE-EXPRESSION; INFLAMMATION;
   RESPONSES; ARTHRITIS; RECRUITS
AB Gene expression profiling of peripheral blood mononuclear cells (PBMCs) has revealed a crucial role for type I interferon (IFN) in the pathogenesis of systemic lupus erythematosus (SLE). However, it is unclear how particular leucocyte subsets contribute to the overall type I IFN signature of PBMCs and whole blood samples. Furthermore, a detailed analysis describing the differences in the IFN signature in autoimmune diseases from that observed after viral infection has not been performed to date. Therefore, in this study, the transcriptional responses in peripheral T helper cells (CD4(+)) and monocyte subsets (CD16(-) inflammatory and CD16(+) resident monocytes) isolated from patients with SLE, healthy donors (ND) immunised with the yellow fever vaccine YFV-17Dand untreated controls were compared by global gene expression profiling. It was striking that all of the transcripts that were regulated in response to viral exposure were also found to be differentially regulated in SLE, albeit with markedly lower fold-change values. In addition to this common IFN signature, a pathogenic IFN-associated gene signature was detected in the CD4+ T cells and monocytes from the lupus patients. IL-10, IL-9 and IL-15-mediated JAK/STAT signalling was shown to be involved in the pathological amplification of IFN responses observed in SLE. Type I IFN signatures identified were successfully applied for the monitoring of interferon responses in PBMCs of an independent cohort of SLE patients and virus-infected individuals. Moreover, these cell-type specific gene signatures allowed a correct classification of PBMCs independent from their heterogenic cellular composition. In conclusion, our data show for the first time that monocytes and CD4 cells are sensitive biosensors to monitor type I interferon response signatures in autoimmunity and viral infection and how these transriptional responses are modulated in a cell-and disease-specific manner.
C1 [Kyogoku, Chieko; Smiljanovic, Biljana; Gruen, Joachim R.; Biesen, Robert; Schulte-Wrede, Ursula; Hiepe, Falk; Alexander, Tobias; Radbruch, Andreas; Gruetzkau, Andreas] German Rheumatism Res Ctr DRFZ Berlin, Berlin, Germany.
   [Biesen, Robert; Haeupl, Thomas; Hiepe, Falk; Alexander, Tobias] Humboldt Univ, Dept Rheumatol & Clin Immunol, Charite Univ Med Berlin, D-10099 Berlin, Germany.
   [Kyogoku, Chieko] Univ Tsukuba Hosp, Tsukuba, Ibaraki, Japan.
RP Grutzkau, A (reprint author), German Rheumatism Res Ctr DRFZ Berlin, Berlin, Germany.
EM gruetzkau@drfz.de
FU German Ministry of Education and Research (BMBF) within the National
   Genome Research Network NGFN [01GS0413]; German Research Foundation
   (Collaborative Research Centre) [SFB650, TP12]; European Union
   [LSHB-CT-2006-018861]; IMI JU [115142-2]; Alexander von Humboldt
   Foundation
FX This work was supported by the German Ministry of Education and Research
   (BMBF) within the National Genome Research Network NGFN (01GS0413), the
   German Research Foundation (Collaborative Research Centre SFB650, TP12),
   by the European Union's Sixth Framework Programme (project AutoCure;
   LSHB-CT-2006-018861), and by the IMI JU funded project BeTheCure
   (contract no 115142-2). Chieko Kyogoku thanks the Alexander von Humboldt
   Foundation for her fellowship and funding. The funders had no role on
   study design, data collection and analysis, decision to publish, or
   preparation of the manuscript.
NR 46
TC 0
Z9 0
PU PUBLIC LIBRARY SCIENCE
PI SAN FRANCISCO
PA 1160 BATTERY STREET, STE 100, SAN FRANCISCO, CA 94111 USA
SN 1932-6203
J9 PLOS ONE
JI PLoS One
PD DEC 31
PY 2013
VL 8
IS 12
AR e83776
DI 10.1371/journal.pone.0083776
PG 16
WC Multidisciplinary Sciences
SC Science & Technology - Other Topics
GA 284NF
UT WOS:000329325200123
ER

PT J
AU Sfara, V
   Mougabure-Cueto, GA
   Zerba, EN
   Alzogaray, RA
AF Sfara, Valeria
   Mougabure-Cueto, Gaston A.
   Zerba, Eduardo N.
   Alzogaray, Raul A.
TI Locomotor Behaviour of Blattella germanica Modified by DEET
SO PLOS ONE
LA English
DT Article
ID INSECT REPELLENT DEET; YELLOW-FEVER MOSQUITO; AGGREGATION PHEROMONE;
   TRIATOMA-INFESTANS; RHODNIUS-PROLIXUS; L DICTYOPTERA; COCKROACH;
   RECEPTOR; TARGETS; DIPTERA
AB N,N-diethyl-3-methylbenzamide (DEET) is the active principle of most insect repellents used worldwide. However, its toxicity on insects has not been widely studied. The aim of this work is to study the effects of DEET on the locomotor activity of Blattella germanica. DEET has a dose-dependent repellent activity on B. germanica. Locomotor activity was significantly lower when insects were pre-exposed to 700 mu g/cm(2) of DEET for 20 or 30 minutes, but it did not change when pre-exposure was shorter. Locomotor activity of insects that were pre-exposed to 2.000 mu g/cm(2) of DEET for 10 minutes was significantly lower than the movement registered in controls. No differences were observed when insects were pre-exposed to lower concentrations of DEET. A 30-minute pre-exposure to 700 mu g/cm(2) of DEET caused a significant decrease in locomotor activity. Movement was totally recovered 24 h later. The locomotor activity measured during the exposure to different concentrations of DEET remained unchanged. Insects with decreased locomotor activity were repelled to the same extent than control insects by the same concentration of DEET. We demonstrated that the repellency and modification of locomotor activity elicited by DEET are non-associated phenomena. We also suggested that the reduction in locomotor activity indicates toxicity of DEET, probably to insect nervous system.
C1 [Sfara, Valeria; Mougabure-Cueto, Gaston A.; Zerba, Eduardo N.; Alzogaray, Raul A.] Ctr Invest Plagas & Insecticidas CIPEIN UNIDEF CI, Buenos Aires, DF, Argentina.
   [Sfara, Valeria; Zerba, Eduardo N.; Alzogaray, Raul A.] Univ Nacl San Martin, Inst Invest & Ingn Ambiental 3IA, Buenos Aires, DF, Argentina.
RP Sfara, V (reprint author), Ctr Invest Plagas & Insecticidas CIPEIN UNIDEF CI, Buenos Aires, DF, Argentina.
EM vale_sfara@hotmail.com
FU Consejo Nacional de Investigaciones Cientificas y Tecnicas (CONICET)
   from Argentina [PIP 2010-0887]
FX The financial support for this research was provided by the Consejo
   Nacional de Investigaciones Cientificas y Tecnicas (CONICET) from
   Argentina (PIP 2010-0887). The funders had no role in study design, data
   collection and analysis, decision to publish, or preparation of the
   manuscript.
NR 31
TC 0
Z9 0
PU PUBLIC LIBRARY SCIENCE
PI SAN FRANCISCO
PA 1160 BATTERY STREET, STE 100, SAN FRANCISCO, CA 94111 USA
SN 1932-6203
J9 PLOS ONE
JI PLoS One
PD DEC 23
PY 2013
VL 8
IS 12
AR e83433
DI 10.1371/journal.pone.0083433
PG 5
WC Multidisciplinary Sciences
SC Science & Technology - Other Topics
GA 278IG
UT WOS:000328882000087
ER

PT J
AU Steel, JJ
   Franz, AWE
   Sanchez-Vargas, I
   Olson, KE
   Geiss, BJ
AF Steel, J. Jordan
   Franz, Alexander W. E.
   Sanchez-Vargas, Irma
   Olson, Ken E.
   Geiss, Brian J.
TI Subgenomic Reporter RNA System for Detection of Alphavirus Infection in
   Mosquitoes
SO PLOS ONE
LA English
DT Article
ID YELLOW-FEVER MOSQUITO; VIRUS TRANSDUCING SYSTEM; TRANSGENIC
   AEDES-AEGYPTI; SINDBIS-VIRUS; STRAND RNA; GENE-EXPRESSION; MINUS-STRAND;
   GENOME; REPLICATION; RESISTANCE
AB Current methods for detecting real-time alphavirus (Family Togaviridae) infection in mosquitoes require the use of recombinant viruses engineered to express a visibly detectable reporter protein. These altered viruses expressing fluorescent proteins, usually from a duplicated viral subgenomic reporter, are effective at marking infection but tend to be attenuated due to the modification of the genome. Additionally, field strains of viruses cannot be visualized using this approach unless infectious clones can be developed to insert a reporter protein. To circumvent these issues, we have developed an insect cell-based system for detecting wild-type sindbis virus infection that uses a virus inducible promoter to express a fluorescent reporter gene only upon active virus infection. We have developed an insect expression system that produces sindbis virus minigenomes containing a subgenomic promoter sequence, which produces a translatable RNA species only when infectious virus is present and providing viral replication proteins. This subgenomic reporter RNA system is able to detect wild-type Sindbis infection in cultured mosquito cells. The detection system is relatively species specific and only detects closely related viruses, but can detect low levels of alphavirus specific replication early during infection. A chikungunya virus detection system was also developed that specifically detects chikungunya virus infection. Transgenic Aedes aegypti mosquito families were established that constitutively express the sindbis virus reporter RNA and were found to only express fluorescent proteins during virus infection. This virus inducible reporter system demonstrates a novel approach for detecting non-recombinant virus infection in mosquito cell culture and in live transgenic mosquitoes.
C1 [Steel, J. Jordan; Sanchez-Vargas, Irma; Olson, Ken E.; Geiss, Brian J.] Colorado State Univ, Dept Microbiol Immunol & Pathol, Ft Collins, CO 80523 USA.
   [Geiss, Brian J.] Colorado State Univ, Dept Biochem & Mol Biol, Ft Collins, CO 80523 USA.
   [Franz, Alexander W. E.] Univ Missouri, Dept Vet Pathobiol, Columbia, MO USA.
RP Geiss, BJ (reprint author), Colorado State Univ, Dept Microbiol Immunol & Pathol, Ft Collins, CO 80523 USA.
EM Brian.Geiss@colostate.edu
FU National Institutes of Health [AI046435]
FX This work was funded by National Institutes of Health grant #AI046435 to
   KEO and BJG. The funders had no role in study design, data collection
   and analysis, decision to publish, or preparation of the manuscript.
NR 49
TC 0
Z9 0
PU PUBLIC LIBRARY SCIENCE
PI SAN FRANCISCO
PA 1160 BATTERY STREET, STE 100, SAN FRANCISCO, CA 94111 USA
SN 1932-6203
J9 PLOS ONE
JI PLoS One
PD DEC 19
PY 2013
VL 8
IS 12
DI 10.1371/journal.pone.0084930
PG 12
WC Multidisciplinary Sciences
SC Science & Technology - Other Topics
GA 276HY
UT WOS:000328741900072
ER

PT J
AU Thomas, RE
   Spragins, W
   Lorenzetti, DL
AF Thomas, Roger E.
   Spragins, Wendy
   Lorenzetti, Diane L.
TI How many published cases of serious adverse events after yellow fever
   vaccination meet Brighton Collaboration diagnostic criteria?
SO VACCINE
LA English
DT Article
DE Yellow fever vaccine; Serious adverse events; Systematic review;
   Brighton Collaboration criteria
ID IMMUNIZATION SAFETY DATA; VISCEROTROPIC DISEASE; CASE DEFINITIONS;
   UNITED-STATES; NEUROTROPIC DISEASE; ALLERGIC REACTION; ADVANCED AGE;
   RISK-FACTOR; ENCEPHALITIS; 17D
AB Objectives: To perform a systematic review of all serious adverse events (SAEs) after yellow fever vaccination and to assess them according to Brighton Collaboration criteria.
   Methods: Nine electronic databases were searched with the terms "yellow fever vaccine" and "adverse events" to 10 July 2013 (no language/date limits). Two reviewers independently assessed studies, entered data, and assessed cases with Brighton Collaboration criteria.
   Results: One hundred and thirty-one cases met Brighton Collaboration criteria: 32 anaphylaxis, 41 neurologic (one death), 56 viscerotropic (24 deaths), and 2 both neurologic and viscerotropic criteria. All SAEs occurred following first yellow fever (YF) vaccination. Two additional cases which met Brighton Collaboration criteria were proven due to wild virus.
   An additional 345 cases were presented with insufficient detail to meet Brighton Collaboration criteria: 173 neurological, 68 viscerotropic (24 deaths), 67 anaphylaxis, and 34 cases from a UK database and 3 from a Swiss database described as "serious adverse events" but not further classified into neurologic or viscerotropic. A further 253 cases were excluded as presenting insufficient data to be regarded as yellow fever vaccine (YFV) related SAEs.
   Conclusions: One hundred and thirty-one cases met Brighton Collaboration criteria for serious adverse events after yellow fever vaccination. Another 345 cases did not meet Brighton criteria and 253 were excluded as presenting insufficient data to be regarded as serious adverse events after YFV. There are likely to be cases in areas that are remote or with insufficient diagnostic resources that are neither correctly assessed nor not published. (C) 2013 Elsevier Ltd. All rights reserved.
C1 [Thomas, Roger E.] Univ Calgary, Dept Family Med, Fac Med, Hlth Sci Ctr, Calgary, AB T2N 4N1, Canada.
   [Lorenzetti, Diane L.] Univ Calgary, Fac Med, Dept Community Hlth Sci, Calgary, AB T2N 4Z6, Canada.
RP Thomas, RE (reprint author), Univ Calgary, Dept Family Med, Fac Med, Hlth Sci Ctr, G012,3330 Hosp Dr NW, Calgary, AB T2N 4N1, Canada.
EM rthomas@ucalgary.ca; spragins@ucalgary.ca; dllorenz@ucalgary.ca
FU Global Alliance for Vaccines and Immunization (GAVI)
FX The Global Advisory Committee on Vaccine Safety (GACVS) requested that
   the WHO commission by advertisement worldwide an independent systematic
   review of the safety of yellow fever vaccine. This independent
   commissioned review was prepared for the WHO and GACVS by a research
   team at the University of Calgary headed by Professor Roger Thomas. The
   systematic review was funded by The Global Alliance for Vaccines and
   Immunization (GAVI). The focal contact person for the WHO was Alejandro
   Costa, with Dr. Rosamund Lewis. There was extensive correspondence with
   the WHO focal person and Dr. Rosamund Lewis, with additional
   correspondence with Dr. Sergio Yactayo. The scientific independence of
   the researchers was at all times maintained. The sponsors did not
   participate in the collection, analysis or interpretation of data or in
   the writing of the report.
NR 109
TC 0
Z9 0
PU ELSEVIER SCI LTD
PI OXFORD
PA THE BOULEVARD, LANGFORD LANE, KIDLINGTON, OXFORD OX5 1GB, OXON, ENGLAND
SN 0264-410X
EI 1873-2518
J9 VACCINE
JI Vaccine
PD DEC 16
PY 2013
VL 31
IS 52
BP 6201
EP 6209
DI 10.1016/j.vaccine.2013.10.050
PG 9
WC Immunology; Medicine, Research & Experimental
SC Immunology; Research & Experimental Medicine
GA 278TM
UT WOS:000328912700008
ER

PT J
AU Chagas, AC
   Calvo, E
   Rios-Velasquez, CM
   Pessoa, FAC
   Medeiros, JF
   Ribeiro, JMC
AF Chagas, Andrezza C.
   Calvo, Eric
   Rios-Velasquez, Claudia M.
   Pessoa, Felipe A. C.
   Medeiros, Jansen F.
   Ribeiro, Jose M. C.
TI A deep insight into the sialotranscriptome of the mosquito, Psorophora
   albipes
SO BMC GENOMICS
LA English
DT Article
ID SALIVARY-GLAND TRANSCRIPTOME; FLY LUTZOMYIA-LONGIPALPIS; WEST NILE
   VIRUS; RNA-SEQ DATA; AEDES-AEGYPTI; YELLOW-FEVER; SEQUENCE ALIGNMENT;
   VECTOR COMPETENCE; IXODES-SCAPULARIS; ENZOOTIC STRAINS
AB Background: Psorophora mosquitoes are exclusively found in the Americas and have been associated with transmission of encephalitis and West Nile fever viruses, among other arboviruses. Mosquito salivary glands represent the final route of differentiation and transmission of many parasites. They also secrete molecules with powerful pharmacologic actions that modulate host hemostasis, inflammation, and immune response. Here, we employed next generation sequencing and proteome approaches to investigate for the first time the salivary composition of a mosquito member of the Psorophora genus. We additionally discuss the evolutionary position of this mosquito genus into the Culicidae family by comparing the identity of its secreted salivary compounds to other mosquito salivary proteins identified so far.
   Results: Illumina sequencing resulted in 13,535,229 sequence reads, which were assembled into 3,247 contigs. All families were classified according to their in silico-predicted function/activity. Annotation of these sequences allowed classification of their products into 83 salivary protein families, twenty (24.39%) of which were confirmed by our subsequent proteome analysis. Two protein families were deorphanized from Aedes and one from Ochlerotatus, while four protein families were described as novel to Psorophora genus because they had no match with any other known mosquito salivary sequence. Several protein families described as exclusive to Culicines were present in Psorophora mosquitoes, while we did not identify any member of the protein families already known as unique to Anophelines. Also, the Psorophora salivary proteins had better identity to homologs in Aedes (69.23%), followed by Ochlerotatus (8.15%), Culex (6.52%), and Anopheles (4.66%), respectively.
   Conclusions: This is the first sialome (from the Greek sialo = saliva) catalog of salivary proteins from a Psorophora mosquito, which may be useful for better understanding the lifecycle of this mosquito and the role of its salivary secretion in arboviral transmission.
C1 [Chagas, Andrezza C.; Calvo, Eric; Ribeiro, Jose M. C.] NIAID, Lab Malaria & Vector Res, NIH, Rockville, MD USA.
   [Rios-Velasquez, Claudia M.; Pessoa, Felipe A. C.] Fiocruz MS, Inst Leonidas & Maria Deane, Biodivers Lab, Manaus, Amazonas, Brazil.
   [Medeiros, Jansen F.] Fiocruz Rondonia, Entomol Lab, Porto Velho, Rondonia, Brazil.
RP Ribeiro, JMC (reprint author), NIAID, Lab Malaria & Vector Res, NIH, Rockville, MD USA.
EM jribeiro@nih.gov
FU Intramural Research Program of the Division of Intramural Research,
   National Institute of Allergy and Infectious Diseases, National
   Institutes of Health; Fundacao Oswaldo Cruz (Fiocruz) represented by
   Instituto Leonidas e Maria Deane (ILMD); FIOCRUZ/CNPq
FX This work was supported by the Intramural Research Program of the
   Division of Intramural Research, National Institute of Allergy and
   Infectious Diseases, National Institutes of Health and by Fundacao
   Oswaldo Cruz (Fiocruz) represented by Instituto Leonidas e Maria Deane
   (ILMD). We also thank the PAPES V program support FIOCRUZ/CNPq. We are
   grateful to Dr. Michalis Kotsyfakis for the critical reading of the
   manuscript and to Brenda Rae Marshall, DPSS, NIAID, for editing
   assistance. In addition, we thank Dr. Roberto Rocha
   (Fiocruz/Amazonia/Brazil) for his support. Because JMCR, EC, and ACC are
   government employees and this is a government work, the work is in the
   public domain in the United States. Notwithstanding any other
   agreements, the NIH reserves the right to provide the work to
   PubMedCentral for display and use by the public, and PubMedCentral may
   tag or modify the work consistent with its customary practices. You can
   establish rights outside of the U.S. subject to a government use
   license.
NR 73
TC 0
Z9 0
PU BIOMED CENTRAL LTD
PI LONDON
PA 236 GRAYS INN RD, FLOOR 6, LONDON WC1X 8HL, ENGLAND
SN 1471-2164
J9 BMC GENOMICS
JI BMC Genomics
PD DEC 13
PY 2013
VL 14
AR 875
DI 10.1186/1471-2164-14-875
PG 19
WC Biotechnology & Applied Microbiology; Genetics & Heredity
SC Biotechnology & Applied Microbiology; Genetics & Heredity
GA 285AE
UT WOS:000329363900001
ER

PT J
AU Butt, TM
   Greenfield, BPJ
   Greig, C
   Maffeis, TGG
   Taylor, JWD
   Piasecka, J
   Dudley, E
   Abdulla, A
   Dubovskiy, IM
   Garrido-Jurado, I
   Quesada-Moraga, E
   Penny, MW
   Eastwood, DC
AF Butt, Tariq M.
   Greenfield, Bethany P. J.
   Greig, Carolyn
   Maffeis, Thierry G. G.
   Taylor, James W. D.
   Piasecka, Justyna
   Dudley, Ed
   Abdulla, Ahmed
   Dubovskiy, Ivan M.
   Garrido-Jurado, Inmaculada
   Quesada-Moraga, Enrique
   Penny, Mark W.
   Eastwood, Daniel C.
TI Metarhizium anisopliae Pathogenesis of Mosquito Larvae: A Verdict of
   Accidental Death
SO PLOS ONE
LA English
DT Article
ID ENTOMOPATHOGENIC FUNGI; VIRULENCE; RELEASE; GERMINATION; ACTIVATION;
   EXPRESSION; MORTALITY; MECHANISM; ADHESIN; INSECT
AB Metarhizium anisopliae, a fungal pathogen of terrestrial arthropods, kills the aquatic larvae of Aedes aegypti, the vector of dengue and yellow fever. The fungus kills without adhering to the host cuticle. Ingested conidia also fail to germinate and are expelled in fecal pellets. This study investigates the mechanism by which this fungus adapted to terrestrial hosts kills aquatic mosquito larvae. Genes associated with the M. anisopliae early pathogenic response (proteinases Pr1 and Pr2, and adhesins, Mad1 and Mad2) are upregulated in the presence of larvae, but the established infection process observed in terrestrial hosts does not progress and insecticidal destruxins were not detected. Protease inhibitors reduce larval mortality indicating the importance of proteases in the host interaction. The Ae. aegypti immune response to M. anisopliae appears limited, whilst the oxidative stress response gene encoding for thiol peroxidase is upregulated. Cecropin and Hsp70 genes are downregulated as larval death occurs, and insect mortality appears to be linked to autolysis through caspase activity regulated by Hsp70 and inhibited, in infected larvae, by protease inhibitors. Evidence is presented that a traditional host-pathogen response does not occur as the species have not evolved to interact. M. anisopliae retains pre-formed pathogenic determinants which mediate host mortality, but unlike true aquatic fungal pathogens, does not recognise and colonise the larval host.
C1 [Butt, Tariq M.; Greenfield, Bethany P. J.; Greig, Carolyn; Taylor, James W. D.; Piasecka, Justyna; Abdulla, Ahmed; Eastwood, Daniel C.] Swansea Univ, Coll Sci, Swansea, W Glam, Wales.
   [Maffeis, Thierry G. G.; Penny, Mark W.] Swansea Univ, Coll Engn, Swansea, W Glam, Wales.
   [Dudley, Ed] Swansea Univ, Coll Med, Swansea, W Glam, Wales.
   [Dubovskiy, Ivan M.] Russian Acad Sci, Inst Systemat & Ecol Anim, Siberian Branch, Novosibirsk, Russia.
   [Garrido-Jurado, Inmaculada; Quesada-Moraga, Enrique] Univ Cordoba, Dept Agr & Forestry Sci, Cordoba, Spain.
RP Butt, TM (reprint author), Swansea Univ, Coll Sci, Swansea, W Glam, Wales.
EM t.butt@swansea.ac.uk
FU EU
FX INBIOSOIL is an EU funded project. INTERREG IVA
   (http://wefo.wales.gov.uk/programmes/territorial/irelandwales/?lang=en).
   KESS (http://www.higherskillswales.co.uk/kess/). RFBR
   (http://www.rfbr.ru/rffi/eng/about). Spanish Ministry of Science
   (http://www.mineco.gob.es/portal/site/mineco/idi). EU FP7
   (http://inbiosoil.uni-goettingen.de/). The funders had no role in study
   design, data collection and analysis, decision to publish, or
   preparation of the manuscript.
NR 30
TC 1
Z9 1
PU PUBLIC LIBRARY SCIENCE
PI SAN FRANCISCO
PA 1160 BATTERY STREET, STE 100, SAN FRANCISCO, CA 94111 USA
SN 1932-6203
J9 PLOS ONE
JI PLoS One
PD DEC 13
PY 2013
VL 8
IS 12
AR e81686
DI 10.1371/journal.pone.0081686
PG 11
WC Multidisciplinary Sciences
SC Science & Technology - Other Topics
GA 276FP
UT WOS:000328734200013
ER

PT J
AU Neves, PCC
   Santos, JR
   Tubarao, LN
   Bonaldo, MC
   Galler, R
AF Neves, Patricia C. C.
   Santos, Juliana R.
   Tubarao, Luciana N.
   Bonaldo, Myrna C.
   Galler, Ricardo
TI Early IFN-Gamma Production after YF 17D Vaccine Virus Immunization in
   Mice and Its Association with Adaptive Immune Responses
SO PLOS ONE
LA English
DT Article
ID DELTA-T-CELLS; YELLOW-FEVER VACCINE; DENDRITIC CELLS; NK CELLS; INNATE
   IMMUNITY; LISTERIA-MONOCYTOGENES; TRYPANOSOMA-CRUZI; INTERFERON-GAMMA;
   RHESUS MACAQUES; TNF-ALPHA
AB Yellow Fever vaccine is one of the most efficacious human vaccines ever made. The vaccine (YF 17D) virus induces polyvalent immune responses, with a mixed T(H)1/T(H)2 CD4(+) cell profile, which results in robust T CD8(+) responses and high titers of neutralizing antibody. In recent years, it has been suggested that early events after yellow fever vaccination are crucial to the development of adequate acquired immunity. We have previously shown that primary immunization of humans and monkeys with YF 17D virus vaccine resulted in the early synthesis of IFN-gamma. Herein we have demonstrated, for the first time that early IFN-gamma production after yellow fever vaccination is a feature also of murine infection and is much more pronounced in the C57BL/6 strain compared to the BALB/c strain. Likewise, in C57BL/6 strain, we have observed the highest CD8(+) T cells responses as well as higher titers of neutralizing antibodies and total anti-YF IgG. Regardless of this intense IFN-. response in mice, it was not possible to see higher titers of IgG2a in relation to IgG1 in both mice lineages. However, IgG2a titers were positively correlated to neutralizing antibodies levels, pointing to an important role of IFN-gamma in eliciting high quality responses against YF 17D, therefore influencing the immunogenicity of this vaccine.
C1 [Neves, Patricia C. C.; Galler, Ricardo] Fundacao Oswaldo Cruz, Inst Tecnol Imunobiol, Rio De Janeiro, Brazil.
   [Santos, Juliana R.; Tubarao, Luciana N.; Bonaldo, Myrna C.] Fundacao Oswaldo Cruz, Inst Oswaldo Cruz, Lab Biol Mol Flavivirus, Rio De Janeiro, Brazil.
RP Galler, R (reprint author), Fundacao Oswaldo Cruz, Inst Tecnol Imunobiol, Rio De Janeiro, Brazil.
EM rgaller@bio.fiocruz.br
RI Galler, Ricardo/B-3280-2014
FU CNPq; PDTIS/FIOCRUZ [RVR03]; Instituto Nacional de Ciencia e Tecnologia
   em Vacinas (INCTV-CNPq/MCT); National Institutes of Health (NIH) [1 P01
   AI094420-01A1]
FX This work was supported by grants from CNPq, PDTIS/FIOCRUZ (RVR03),
   Instituto Nacional de Ciencia e Tecnologia em Vacinas (INCTV-CNPq/MCT)
   and the National Institutes of Health (NIH grant: 1 P01 AI094420-01A1).
   The funders had no role in study design, data collection and analysis,
   decision to publish, or preparation of the manuscript.
NR 73
TC 1
Z9 1
PU PUBLIC LIBRARY SCIENCE
PI SAN FRANCISCO
PA 1160 BATTERY STREET, STE 100, SAN FRANCISCO, CA 94111 USA
SN 1932-6203
J9 PLOS ONE
JI PLoS One
PD DEC 6
PY 2013
VL 8
IS 12
AR e81953
DI 10.1371/journal.pone.0081953
PG 16
WC Multidisciplinary Sciences
SC Science & Technology - Other Topics
GA 273WJ
UT WOS:000328566700055
ER

PT J
AU Rafferty, E
   Duclos, P
   Yactayo, S
   Schuster, M
AF Rafferty, Ellen
   Duclos, Philippe
   Yactayo, Sergio
   Schuster, Melanie
TI Risk of yellow fever vaccine-associated viscerotropic disease among the
   elderly: A systematic review
SO VACCINE
LA English
DT Review
DE Yellow fever; Yellow fever vaccine; Adverse event; Viscerotropic
   disease; Elderly
ID SERIOUS ADVERSE EVENTS; ADVANCED AGE; SAFETY; BRAZIL; 17D;
   IMMUNOGENICITY; CHILDREN; FAILURE; DEATH; SPAIN
AB Yellow fever vaccine-associated viscerotropic disease (YEL-AVD) is a rare and serious adverse event of the yellow fever (YF) vaccine that mimics wild-type YF. Research shows there may be an increased risk of YEL-AVD among the elderly population (>= 60-65 years old), however this research has yet to be accumulated and reviewed in order to make policy recommendations to countries currently administering the YF vaccine. This paper systematically reviewed all information available on YEL-AVD to determine if there is an increased risk among the elderly, for both travelers and endemic populations. Age-specific reporting rates (RRs) were re-calculated from the literature using the Brighton Collaboration case definition for YEL-AVD and were then analyzed to determine if there was a significant difference between the RRs of younger and older age groups. Two out of the five studies found a significantly higher rate of YEL-AVD among the elderly population. Our findings suggest unexposed elders may be at an increased risk of developing YEF-AVD, however the evidence remains limited. Therefore, our findings for YF vaccination of elderly populations support the recommendations made by the Strategic Advisory Group of Experts (SAGE) in their April 2013 meeting, mainly vaccination of the elderly should be based on a careful risk-benefit analysis. (C) 2013 World Health Organization (WHO). Published by Elsevier Ltd. All rights reserved.
C1 [Rafferty, Ellen] Univ Saskatchewan, Saskatoon, SK S7N 5A2, Canada.
   [Duclos, Philippe; Yactayo, Sergio; Schuster, Melanie] WHO, CH-1211 Geneva, Switzerland.
RP Rafferty, E (reprint author), 247 Edgemont PI NW, Calgary, AB T3A 2K1, Canada.
EM err593@mail.usask.ca
NR 39
TC 0
Z9 0
PU ELSEVIER SCI LTD
PI OXFORD
PA THE BOULEVARD, LANGFORD LANE, KIDLINGTON, OXFORD OX5 1GB, OXON, ENGLAND
SN 0264-410X
EI 1873-2518
J9 VACCINE
JI Vaccine
PD DEC 2
PY 2013
VL 31
IS 49
BP 5798
EP 5805
DI 10.1016/j.vaccine.2013.09.030
PG 8
WC Immunology; Medicine, Research & Experimental
SC Immunology; Research & Experimental Medicine
GA 274GW
UT WOS:000328595800003
ER

PT J
AU Ariani, C
   Short, K
   Juneja, P
   Jiggins, F
AF Ariani, Cristina
   Short, Katherine
   Juneja, Punita
   Jiggins, Francis
TI MEIOTIC DRIVE IN THE YELLOW FEVER MOSQUITO AEDES AEGYPTI
SO PATHOGENS AND GLOBAL HEALTH
LA English
DT Meeting Abstract
C1 [Ariani, Cristina; Short, Katherine; Juneja, Punita; Jiggins, Francis] Univ Cambridge, Dept Genet, Cambridge CB2 3EH, England.
NR 0
TC 0
Z9 0
PU MANEY PUBLISHING
PI LEEDS
PA STE 1C, JOSEPHS WELL, HANOVER WALK, LEEDS LS3 1AB, W YORKS, ENGLAND
SN 2047-7724
EI 2047-7732
J9 PATHOG GLOB HEALTH
JI Pathog. Glob. Health
PD DEC
PY 2013
VL 107
IS 8
BP 421
EP 421
PG 1
WC Public, Environmental & Occupational Health; Parasitology; Tropical
   Medicine
SC Public, Environmental & Occupational Health; Parasitology; Tropical
   Medicine
GA AF9SZ
UT WOS:000335056200059
ER

PT J
AU Dayan, GH
   Pugachev, K
   Bevilacqua, J
   Lang, J
   Monath, TP
AF Dayan, Gustavo H.
   Pugachev, Konstantin
   Bevilacqua, Joan
   Lang, Jean
   Monath, Thomas P.
TI Preclinical and Clinical Development of a YFV 17 D-Based Chimeric
   Vaccine against West Nile Virus
SO VIRUSES-BASEL
LA English
DT Review
DE chimeric vaccine; West Nile virus vaccine; yellow fever vector vaccine;
   pre-clinical; clinical development
ID TETRAVALENT DENGUE VACCINE; YELLOW-FEVER VACCINATION; AEDES-AEGYPTI
   MOSQUITOS; HEALTHY-ADULTS; PHASE-II; GROWTH-CHARACTERISTICS;
   PASSIVE-IMMUNIZATION; FLAVIVIRUS VACCINES; ATTENUATED VACCINE; HAMSTER
   MODEL
AB Substantial success has been achieved in the development and implementation of West Nile (WN) vaccines for horses; however, no human WN vaccines are approved. This review focuses on the construction, pre-clinical and clinical characterization of ChimeriVax-WN02 for humans, a live chimeric vaccine composed of a yellow fever (YF) 17D virus in which the prM-E envelope protein genes are replaced with the corresponding genes of the WN NY99 virus. Pre-clinical studies demonstrated that ChimeriVax-WN02 was significantly less neurovirulent than YF 17D in mice and rhesus and cynomolgus monkeys. The vaccine elicited neutralizing antibody titers after inoculation in hamsters and monkeys and protected immunized animals from lethal challenge including intracerebral inoculation of high dose of WN NY99 virus. Safety, viremia and immunogenicity of ChimeriVax-WN02 were assessed in one phase I study and in two phase II clinical trials. No safety signals were detected in the three clinical trials with no remarkable differences in incidence of adverse events (AEs) between vaccine and placebo recipients. Viremia was transient and the mean viremia levels were low. The vaccine elicited strong and durable neutralizing antibody and cytotoxic T cell responses. WN epidemiology impedes a classical licensure pathway; therefore, innovative licensure strategies should be explored.
C1 [Dayan, Gustavo H.] Sanofi Pasteur, Swiftwater, PA 18370 USA.
   [Pugachev, Konstantin] Sanofi Pasteur, Cambridge, MA 02139 USA.
   [Bevilacqua, Joan] Sanofi Pasteur, Toronto, ON M2R 3T4, Canada.
   [Lang, Jean] Sanofi Pasteur, F-69280 Marcy Letoile, France.
   [Monath, Thomas P.] Acambis Inc, Cambridge, MA 02139 USA.
RP Dayan, GH (reprint author), Sanofi Pasteur, 1 Discovery Dr, Swiftwater, PA 18370 USA.
EM Gustavo.Dayan@sanofipasteur.com; Konstantin.Pugachev@sanofipasteur.com;
   Joan.Bevilacqua@sanofipasteur.com; Jean.Lang@sanofipasteur.com;
   tpmonath@gmail.com
NR 57
TC 2
Z9 2
PU MDPI AG
PI BASEL
PA POSTFACH, CH-4005 BASEL, SWITZERLAND
SN 1999-4915
J9 VIRUSES-BASEL
JI Viruses-Basel
PD DEC
PY 2013
VL 5
IS 12
BP 3048
EP 3070
DI 10.3390/v5123048
PG 23
WC Virology
SC Virology
GA 301HM
UT WOS:000330523400008
ER

PT J
AU Sarro, J
   Andrews, E
   Sun, LH
   Behura, SK
   Tan, JC
   Zeng, EL
   Severson, DW
   Duman-Scheel, M
AF Sarro, Joseph
   Andrews, Emily
   Sun, Longhua
   Behura, Susanta K.
   Tan, John C.
   Zeng, Erliang
   Severson, David W.
   Duman-Scheel, Molly
TI Requirement for Commissureless2 Function During Dipteran Insect Nerve
   Cord Development
SO DEVELOPMENTAL DYNAMICS
LA English
DT Article
DE commissureless; development; nervous system; mosquito; Aedes aegypti;
   Culex quinquefasciatus; Drosophila melanogaster; frazzled
ID GROWTH CONE GUIDANCE; AXON GUIDANCE; DROSOPHILA-MELANOGASTER;
   AEDES-AEGYPTI; MIDLINE; SLIT; ROBO; CNS; BIOPOLYMERS; EXPRESSION
AB Background: In Drosophila melanogaster, commissureless (comm) function is required for proper nerve cord development. Although comm orthologs have not been identified outside of Drosophila species, some insects possess orthologs of Drosophila comm2, which may also regulate embryonic nerve cord development. Here, this hypothesis is explored through characterization of comm2 genes in two disease vector mosquitoes. Results: Culex quinquefasciatus (West Nile and lymphatic filiariasis vector) has three comm2 genes that are expressed in the developing nerve cord. Aedes aegypti (dengue and yellow fever vector) has a single comm2 gene that is expressed in commissural neurons projecting axons toward the midline. Loss of comm2 function in both A. aegypti and D. melanogaster was found to result in loss of commissure defects that phenocopy the frazzled (fra) loss of function phenotypes observed in both species. Loss of fra function in either insect was found to result in decreased comm2 transcript levels during nerve cord development. Conclusions: The results of this investigation suggest that Fra down-regulates repulsion in precrossing commissural axons by regulating comm2 levels in both A. aegypti and D. melanogaster, both of which require Comm2 function for proper nerve cord development. (C) 2013 Wiley Periodicals, Inc.
C1 [Sarro, Joseph; Sun, Longhua; Behura, Susanta K.; Tan, John C.; Severson, David W.; Duman-Scheel, Molly] Univ Notre Dame, Eck Inst Global Hlth, Notre Dame, IN 46556 USA.
   [Sarro, Joseph; Sun, Longhua; Behura, Susanta K.; Tan, John C.; Severson, David W.; Duman-Scheel, Molly] Univ Notre Dame, Dept Biol Sci, Notre Dame, IN 46556 USA.
   [Andrews, Emily; Severson, David W.; Duman-Scheel, Molly] Indiana Univ Sch Med, Dept Med & Mol Genet, South Bend, IN USA.
   [Zeng, Erliang] Univ Notre Dame, Dept Comp Sci & Engn, Notre Dame, IN 46556 USA.
RP Duman-Scheel, M (reprint author), Indiana Univ Sch Med South Bend Notre Dame, Raclin Carmichael Hall,1234 Notre Dame Ave, South Bend, IN 46617 USA.
EM mscheel@nd.edu
FU NIH/NIAID [R01-AI081795]; University of Notre Dame Genomics and
   Bioinformatics Pilot Project Award
FX Grant sponsor: NIH/NIAID; Grant number: R01-AI081795; Grant sponsor:
   University of Notre Dame Genomics and Bioinformatics Pilot Project
   Award.
NR 47
TC 0
Z9 0
PU WILEY-BLACKWELL
PI HOBOKEN
PA 111 RIVER ST, HOBOKEN 07030-5774, NJ USA
SN 1058-8388
EI 1097-0177
J9 DEV DYNAM
JI Dev. Dyn.
PD DEC
PY 2013
VL 242
IS 12
BP 1466
EP 1477
DI 10.1002/dvdy.24059
PG 12
WC Anatomy & Morphology; Developmental Biology
SC Anatomy & Morphology; Developmental Biology
GA 296HR
UT WOS:000330176400010
ER

PT J
AU Figueira-Mansur, J
   Ferreira-Pereira, A
   Mansur, JF
   Franco, TA
   Alvarenga, ESL
   Sorgine, MHF
   Neves, BC
   Melo, ACA
   Leal, WS
   Masuda, H
   Moreira, MF
AF Figueira-Mansur, J.
   Ferreira-Pereira, A.
   Mansur, J. F.
   Franco, T. A.
   Alvarenga, E. S. L.
   Sorgine, M. H. F.
   Neves, B. C.
   Melo, A. C. A.
   Leal, W. S.
   Masuda, H.
   Moreira, M. F.
TI Silencing of P-glycoprotein increases mortality in temephos-treated
   Aedes aegypti larvae
SO INSECT MOLECULAR BIOLOGY
LA English
DT Article
DE insecticide efflux; P-glycoprotein; temephos; Aedes aegypti; MDR
   modulators; RNA interference (RNAi)
ID PEST HELICOVERPA-ARMIGERA; RIO-DE-JANEIRO; REAL-TIME PCR; INSECTICIDE
   RESISTANCE; MULTIDRUG-RESISTANCE; TRANSPORTER SUPERFAMILY;
   ANOPHELES-GAMBIAE; ABC-TRANSPORTERS; DRUG-RESISTANCE; ATPASE ACTIVITY
AB Re-emergence of vector-borne diseases such as dengue and yellow fever, which are both transmitted by the Aedes aegypti mosquito, has been correlated with insecticide resistance. P-glycoproteins (P-gps) are ATP-dependent efflux pumps that are involved in the transport of substrates across membranes. Some of these proteins have been implicated in multidrug resistance (MDR). In this study, we identified a putative P-glycoprotein in the Ae.aegypti database based on its significantly high identity with Anopheles gambiae, Culex quinquefasciatus, Drosophila melanogaster and human P-gps. The basal ATPase activity of ATP-binding cassette transporters in larvae was significantly increased in the presence of MDR modulators (verapamil and quinidine). An eightfold increase in Ae.aegypti P-gp (AaegP-gp) gene expression was detected in temephos-treated larvae as determined by quantitative PCR. To analyse the potential role of AaegP-gp in insecticide efflux, a temephos larvicide assay was performed in the presence of verapamil. The results showed an increase of 24% in temephos toxicity, which is in agreement with the efflux reversing effect. RNA interference (RNAi)-mediated silencing of the AaegP-gp gene caused a significant increase in temephos toxicity (57%). In conclusion, we have demonstrated for the first time in insects that insecticide-induced P-gp expression can be involved in the modulation of insecticide efflux.
C1 [Figueira-Mansur, J.; Mansur, J. F.; Franco, T. A.; Alvarenga, E. S. L.; Neves, B. C.; Melo, A. C. A.; Moreira, M. F.] Univ Fed Rio de Janeiro, Inst Quim, BR-21941909 Rio De Janeiro, RJ, Brazil.
   [Figueira-Mansur, J.; Sorgine, M. H. F.; Masuda, H.] Univ Fed Rio de Janeiro, Inst Bioquim Med, Programa Biol Mol & Biotecnol, BR-21941909 Rio De Janeiro, RJ, Brazil.
   [Ferreira-Pereira, A.] Univ Fed Rio de Janeiro, Inst Microbiol Paulo Goes, BR-21941909 Rio De Janeiro, RJ, Brazil.
   [Sorgine, M. H. F.; Melo, A. C. A.; Masuda, H.; Moreira, M. F.] Inst Nacl Ciencia & Tecnol Entomol Mol, Rio De Janeiro, Brazil.
   [Melo, A. C. A.; Leal, W. S.] Univ Calif Davis, Honorary Maeda Duffey Lab, Davis, CA 95616 USA.
RP Moreira, MF (reprint author), Univ Fed Rio de Janeiro, Inst Quim, Dept Bioquim, Lab Bioquim & Biol Mol Vetores, Caixa Postal 68563, BR-21941909 Rio De Janeiro, RJ, Brazil.
EM monica@iq.ufrj.br
RI Ferreira-Pereira, Antonio/A-2910-2011
OI Ferreira-Pereira, Antonio/0000-0002-0474-8388
FU Conselho Nacional de Desenvolvimento Cientifico e Tecnologico (CNPq);
   Instituto Nacional de Ciencia e Tecnologia em Entomologia Molecular
   (INCT-EM/CNPq),; Ministerio da Saude; Fundacao Carlos Chagas Filho de
   Amparo a Pesquisa do Estado do Rio de Janeiro (FAPERJ); CoordenacAo de
   Aperfeicoamento de Pessoal de Nivel Superior (CAPES); NSF [0918177];
   SDA-NIFA-AFRI [2010-65105-20582]
FX The authors are grateful to Dr Pedro Lagerblad de Oliveira for providing
   assistance to accomplish this work (Instituto de Bioquimica Medica,
   UFRJ) and to Dr Denise Valle (IBEx/FIOCRUZ) for kindly supplying the
   temephos insecticide. In addition, special thanks are given to NSA, SJT,
   SE, SJ and SA. We dedicate this paper to the memory of Dr Alexandre A.
   Peixoto. This work was supported by the Conselho Nacional de
   Desenvolvimento Cientifico e Tecnologico (CNPq), Instituto Nacional de
   Ciencia e Tecnologia em Entomologia Molecular (INCT-EM/CNPq), Ministerio
   da Saude (MS), Fundacao Carlos Chagas Filho de Amparo a Pesquisa do
   Estado do Rio de Janeiro (FAPERJ) and CoordenacAo de Aperfeicoamento de
   Pessoal de Nivel Superior (CAPES). The work in the Leal laboratory was
   supported in part by the NSF (0918177) and USDA-NIFA-AFRI
   (2010-65105-20582).
NR 72
TC 2
Z9 2
PU WILEY-BLACKWELL
PI HOBOKEN
PA 111 RIVER ST, HOBOKEN 07030-5774, NJ USA
SN 0962-1075
EI 1365-2583
J9 INSECT MOL BIOL
JI Insect Mol. Biol.
PD DEC
PY 2013
VL 22
IS 6
BP 648
EP 658
DI 10.1111/imb.12052
PG 11
WC Biochemistry & Molecular Biology; Entomology
SC Biochemistry & Molecular Biology; Entomology
GA 295ON
UT WOS:000330125500003
ER

PT J
AU Rasheed, SB
   Boots, M
   Frantz, AC
   Butlin, RK
AF Rasheed, S. B.
   Boots, M.
   Frantz, A. C.
   Butlin, R. K.
TI Population structure of the mosquito Aedes aegypti (Stegomyia aegypti)
   in Pakistan
SO MEDICAL AND VETERINARY ENTOMOLOGY
LA English
DT Article
DE Aedes aegypti; dengue; microsatellite; population structure; Pakistan
ID YELLOW-FEVER MOSQUITO; SPATIAL GENETIC-STRUCTURE; LENGTH POLYMORPHISM
   AFLP; F-STATISTICS; MICROSATELLITE MARKERS; DENGUE TRANSMISSION;
   DIPTERA-CULICIDAE; COMPUTER-PROGRAM; SOUTHEAST-ASIA; DIFFERENTIATION
AB Eleven microsatellite markers were used to determine the genetic population structure and spread of Aedes aegypti (Stegomyia aegypti) (Diptera: Culicidae) in Pakistan using mosquitoes collected from 13 different cities. There is a single genetic cluster of Ae. aegypti in Pakistan with a pattern of isolation by distance within the population. The low level of isolation by distance suggests the long-range passive dispersal of this mosquito, which may be facilitated by the tyre trade in Pakistan. A decrease in genetic diversity from south to north suggests a recent spread of this mosquito from Karachi. A strong negative correlation between genetic distance and the quality of road connections shows that populations in cities connected by better road networks are less differentiated, which suggests the human-aided passive dispersal of Ae. aegypti in Pakistan. Dispersal on a large spatial scale may facilitate the strategy of introducing transgenic Ae. aegypti or intracellular bacteria such as Wolbachia to control the spread of dengue disease in Pakistan, but it also emphasizes the need for simple measures to control container breeding sites.
C1 [Rasheed, S. B.; Butlin, R. K.] Univ Sheffield, Dept Anim & Plant Sci, Sheffield S10 2TN, S Yorkshire, England.
   [Rasheed, S. B.] Univ Peshawar, Dept Zool, Peshawar 25120, Pakistan.
   [Boots, M.] Univ Exeter, Dept Biosci, Penryn, England.
   [Frantz, A. C.] Ernst Moritz Arndt Univ Greifswald, Inst Zool, Greifswald, Germany.
RP Rasheed, SB (reprint author), Univ Peshawar, Dept Zool, Peshawar 25120, Pakistan.
EM basitrasheed@hotmail.com
FU Higher Education Commission Pakistan; University of Peshawar
FX The authors are grateful to Dr Naheed Ali and Dr Akram Shah (Department
   of Zoology, University of Peshawar) and Dr Tariq Rajput [Muhammed Afzal
   Husain Qadri (Biological Research Centre, University of Karachi,
   Karachi, Pakistan)] for help in the entomological survey, to the staff
   of the Natural Environmental Research Council (NERC) Biomolecular
   Analysis Facility, Sheffield, U.K., for assistance with genotyping and
   to the Higher Education Commission Pakistan and the University of
   Peshawar for funding this project.
NR 87
TC 1
Z9 1
PU WILEY-BLACKWELL
PI HOBOKEN
PA 111 RIVER ST, HOBOKEN 07030-5774, NJ USA
SN 0269-283X
EI 1365-2915
J9 MED VET ENTOMOL
JI Med. Vet. Entomol.
PD DEC
PY 2013
VL 27
IS 4
BP 430
EP 440
DI 10.1111/mve.12001
PG 11
WC Entomology; Veterinary Sciences
SC Entomology; Veterinary Sciences
GA 295OU
UT WOS:000330126200009
ER

PT J
AU Powell, JR
   Tabachnick, WJ
AF Powell, Jeffrey R.
   Tabachnick, Walter J.
TI History of domestication and spread of Aedes aegypti - A Review
SO MEMORIAS DO INSTITUTO OSWALDO CRUZ
LA English
DT Article
DE Aedes aegypti; history biogeography; domestication; arboviruses
ID L DIPTERA-CULICIDAE; YELLOW-FEVER; SEPTIC TANKS; GENE FLOW; POPULATIONS;
   EMERGENCE; SENEGAL; EVOLUTION; MOSQUITOS; BEHAVIOR
AB The adaptation of insect vectors of human diseases to breed in human habitats (domestication) is one of the most important phenomena in medical entomology. Considerable data are available on the vector mosquito Aedes aegypti in this regard and here we integrate the available information including genetics, behaviour, morphology, ecology and biogeography of the mosquito, with human history. We emphasise the tremendous amount of variation possessed by Ae. aegypti for virtually all traits considered. Typological thinking needs to be abandoned to reach a realistic and comprehensive understanding of this important vector of yellow fever, dengue and Chikungunya.
C1 [Powell, Jeffrey R.] Yale Univ, Dept Ecol & Evolutionary Biol, New Haven, CT 06520 USA.
   [Tabachnick, Walter J.] Univ Florida, Inst Food & Agr Sci, Florida Med Entomol Lab, Vero Beach, FL 32962 USA.
RP Powell, JR (reprint author), Yale Univ, Dept Ecol & Evolutionary Biol, New Haven, CT 06520 USA.
EM jeffrey.powell@yale.edu
FU NIH [RO1 AI046018, RO1 AI101112]
FX NIH (RO1 AI046018, RO1 AI101112) (to JRP)
NR 46
TC 1
Z9 1
PU FUNDACO OSWALDO CRUZ
PI RIO DE JANEIRO, RJ
PA AV BRASIL 4365, 21045-900 RIO DE JANEIRO, RJ, BRAZIL
SN 0074-0276
EI 1678-8060
J9 MEM I OSWALDO CRUZ
JI Mem. Inst. Oswaldo Cruz
PD DEC
PY 2013
VL 108
SU 1
BP 11
EP 17
DI 10.1590/0074-0276130395
PG 7
WC Parasitology; Tropical Medicine
SC Parasitology; Tropical Medicine
GA 294ID
UT WOS:000330037800003
ER

PT J
AU Alvarado-Moreno, MS
   Laguna-Aguilar, M
   Rodriguez, OSS
   Sanchez-Casas, RM
   Ramirez-Jimenez, R
   Zarate-Nahon, EA
   Achee, N
   Grieco, JP
   Fernandez-Salas, I
AF Alvarado-Moreno, Marcela S.
   Laguna-Aguilar, Maricela
   Sanchez Rodriguez, Olga S.
   Sanchez-Casas, Rosa M.
   Ramirez-Jimenez, Rocio
   Zarate-Nahon, Ewry A.
   Achee, Nicole
   Grieco, John P.
   Fernandez-Salas, Ildefonso
TI Potential Community-Based Control by Use of Plastic Film to Block Aedes
   aegypti (L.) Egg Adhesion
SO SOUTHWESTERN ENTOMOLOGIST
LA English
DT Article
ID MOSQUITO
AB Monitoring and control programs for yellow fever mosquito, Aedes aegypti (L.), usually do not focus on the egg as a potential target for control. The egg is the most numerous life stage but is invisible to conventional inspection by a sticky pad that attaches it. This laboratory study evaluated the potential ovicidal effect of five commonly used plastics. Plastic liners in oviposition containers were exposed to gravid female mosquitoes in an insectary. The percentage of eggs that hatched was recorded. The plastic liners altered the places where eggs were laid, i.e., 27.0% were glued onto the plastic film, 70.0% remained floating, and 3.0% were submerged. Vinyl blocked most egg adhesion, with a mean of 7.05 +/- 10.1 eggs, compared to 170.7 +/- 68.6 eggs for the check. Pooled numbers of glued, floating, and submerged eggs showed fewest eggs hatched on vinyl or low-density polyethylene, resulting in the death of 94.7% of the embryos. Plastics waterproofing property might be blocking the hyaluronic acid, the component of the sticky substance of mosquito eggs. Results demonstrated the potential use of plastic strips as an ovicide. Plastics should be studied further for use in community-based programs to control dengue.
C1 [Alvarado-Moreno, Marcela S.; Laguna-Aguilar, Maricela; Sanchez Rodriguez, Olga S.; Sanchez-Casas, Rosa M.; Ramirez-Jimenez, Rocio; Zarate-Nahon, Ewry A.; Fernandez-Salas, Ildefonso] Univ Autonoma Nuevo Leon, Fac Ciencias Biol, Dept Zool & Invertebrados, Lab Entomol Med, Nuevo Leon, Mexico.
   [Achee, Nicole; Grieco, John P.] Uniformed Serv Univ Hlth Sci, Dept Prevent Med & Biometr, Bethesda, MD 20814 USA.
RP Alvarado-Moreno, MS (reprint author), Univ Autonoma Nuevo Leon, Fac Ciencias Biol, Dept Zool & Invertebrados, Lab Entomol Med, Nuevo Leon, Mexico.
FU CONACYT [FONSALUD-2010-CO1-141768]
FX We thank CONACYT grant FONSALUD-2010-CO1-141768 for partial funding
   support.
NR 22
TC 0
Z9 0
PU SOUTHWESTERN ENTOMOLOGICAL SOC
PI DALLAS
PA 17360 COIT RD, DALLAS, TX 75252-6599 USA
SN 0147-1724
EI 2162-2647
J9 SOUTHWEST ENTOMOL
JI Southw. Entomol.
PD DEC
PY 2013
VL 38
IS 4
BP 605
EP 613
PG 9
WC Entomology
SC Entomology
GA 288EY
UT WOS:000329596000006
ER

PT J
AU Dhara, A
   Eum, JH
   Robertson, A
   Gulia-Nuss, M
   Vogel, KJ
   Clark, KD
   Graf, R
   Brown, MR
   Strand, MR
AF Dhara, Animesh
   Eum, Jai-Hoon
   Robertson, Anne
   Gulia-Nuss, Monika
   Vogel, Kevin J.
   Clark, Kevin D.
   Graf, Rolf
   Brown, Mark R.
   Strand, Michael R.
TI Ovary ecdysteroidogenic hormone functions independently of the insulin
   receptor in the yellow fever mosquito, Aedes aegypti
SO INSECT BIOCHEMISTRY AND MOLECULAR BIOLOGY
LA English
DT Article
DE Mosquito; Endocrine; Reproduction; Oogenesis
ID COMPETENCE FACTOR BETA-FTZ-F1; SCHISTOCERCA-GREGARIA; JUVENILE-HORMONE;
   DESERT LOCUST; NUTRITIONAL REGULATION; EGG DEVELOPMENT; CDNA CLONING; S6
   KINASE; GROWTH; DROSOPHILA
AB Most mosquito species must feed on the blood of a vertebrate host to produce eggs. In the yellow fever mosquito, Aedes aegypti, blood feeding triggers medial neurosecretory cells in the brain to release insulin-like peptides (ILPs) and ovary ecdysteroidogenic hormone (OEH). Theses hormones thereafter directly induce the ovaries to produce ecdysteroid hormone (ECD), which activates the synthesis of yolk proteins in the fat body for uptake by oocytes. ILP3 stimulates ECD production by binding to the mosquito insulin receptor (MIR). In contrast, little is known about the mode of action of OEH, which is a member of a neuropeptide family called neuroparsin. Here we report that OEH is the only neuroparsin family member present in the Ae. aegypti genome and that other mosquitoes also encode only one neuroparsin gene. Immunoblotting experiments suggested that the full-length form of the peptide, which we call long OEH (IOEH), is processed into short OEH (sOEH). The importance of processing, however, remained unclear because a recombinant form of IOEH (rIOEH) and synthetic sOEH exhibited very similar biological activity. A series of experiments indicated that neither rIOEH nor sOEH bound to ILP3 or the MIR. Signaling studies further showed that ILP3 activated the MIR but rIOEH did not, yet both neuropeptides activated Akt, which is a marker for insulin pathway signaling. Our results also indicated that activation of TOR signaling in the ovaries required co-stimulation by amino acids and either ILP3 or rlOEH. Overall, we conclude that OEH activates the insulin signaling pathway independently of the MIR, and that insulin and TOR signaling in the ovaries is coupled. (C) 2013 Elsevier Ltd. All rights reserved.
C1 [Dhara, Animesh; Eum, Jai-Hoon; Robertson, Anne; Gulia-Nuss, Monika; Vogel, Kevin J.; Clark, Kevin D.; Brown, Mark R.; Strand, Michael R.] Univ Georgia, Dept Entomol, Athens, GA 30602 USA.
   [Dhara, Animesh; Clark, Kevin D.] Univ Kentucky, Coll Med, Dept Microbiol Mol Genet & Immunol, Lexington, KY 40536 USA.
   [Gulia-Nuss, Monika; Clark, Kevin D.] Purdue Univ, Dept Entomol, W Lafayette, IN 47907 USA.
   [Clark, Kevin D.] Univ Spital Zurich, Pancreatitis Res Lab DL 34, CH-8091 Zurich, Switzerland.
RP Brown, MR (reprint author), Univ Georgia, Dept Entomol, Athens, GA 30602 USA.
EM mrbrown@uga.edu; mrstrand@uga.edu
FU National Institutes of Health Grant [AI031108]; Georgia Agricultural
   Experiment Station
FX This work was supported by National Institutes of Health Grant AI031108
   and the Georgia Agricultural Experiment Station. We thank Stefan
   Klauser, University of Zurich for his attention to the synthesis of
   sOEH, and Anne and Sarah Robertson for their assistance with the
   mosquito colony and bioassays.
NR 53
TC 2
Z9 2
PU PERGAMON-ELSEVIER SCIENCE LTD
PI OXFORD
PA THE BOULEVARD, LANGFORD LANE, KIDLINGTON, OXFORD OX5 1GB, ENGLAND
SN 0965-1748
EI 1879-0240
J9 INSECT BIOCHEM MOLEC
JI Insect Biochem. Mol. Biol.
PD DEC
PY 2013
VL 43
IS 12
BP 1100
EP 1108
DI 10.1016/j.ibmb.2013.09.004
PG 9
WC Biochemistry & Molecular Biology; Entomology
SC Biochemistry & Molecular Biology; Entomology
GA 283VD
UT WOS:000329274200003
ER

PT J
AU Sparks, JT
   Vinyard, BT
   Dickens, JC
AF Sparks, Jackson T.
   Vinyard, Bryan T.
   Dickens, Joseph C.
TI Gustatory receptor expression in the labella and tarsi of Aedes aegypti
SO INSECT BIOCHEMISTRY AND MOLECULAR BIOLOGY
LA English
DT Article
DE Gustatory receptor; Taste; Aedes aegypti; Labella; Tarsi
ID TETRAVALENT DENGUE VACCINE; CANDIDATE TASTE RECEPTORS; CARBON-DIOXIDE
   RECEPTOR; YELLOW-FEVER MOSQUITO; HOST-SEEKING BEHAVIOR;
   DROSOPHILA-MELANOGASTER; CULISETA-INORNATA; RNA-SEQ; OLFACTORY
   RECEPTORS; ANOPHELES-STEPHENSI
AB The yellow-fever mosquito, Aedes aegypti, infects a growing number of people every year with dengue, yellow fever and chikungunya viruses. Contact chemoreception in mosquitoes influences a number of behaviors including host-selection, oviposition and feeding. While these behaviors are in many instances well documented, the molecular mechanisms mediating them are not well understood. Here we report the results of sequencing total messenger RNA in the labella and tarsi of both male and female Ae. aegypti to reveal Gustatory Receptor (GR) gene expression profiles in these major gustatory appendages. Gene expression levels in each tissue were verified by RT-qPCR. We discuss potential functions for the GRs revealed here by considering homologous GRs in other insects. Specific GRs provide molecular targets for modification of gustatory-mediated behaviors in this important disease vector. Published by Elsevier Ltd.
C1 [Sparks, Jackson T.; Dickens, Joseph C.] USDA ARS, Henry A Wallace Beltsville Agr Res Ctr, Inst Plant Sci, Invas Insect Biocontrol & Behav Lab, Beltsville, MD 20705 USA.
   [Vinyard, Bryan T.] USDA ARS, Henry A Wallace Beltsville Agr Res Ctr, Biometr Consulting Serv, Beltsville, MD 20705 USA.
RP Dickens, JC (reprint author), USDA ARS, BARC, PSI, IIBBL, Bldg 007,Rm 030,10300 Baltimore Ave, Beltsville, MD 20705 USA.
EM joseph.dickens@ars.usda.gov
FU Deployed War Fighter Protection (DWFP) Research Program; Department of
   Defense through the Armed Forces Pest Management Board (AFPMB)
FX 6 The authors thank Dr. Shawn E. Levy and Nripesh Prasad of the Genomics
   Services Lab at the Hudson-Alpha Institute for Biotechnology for RNA
   sequencing and data analyses; Dr. Hugh Robertson, Department of
   Entomology, University of Illinois at Urbana-Champaign for Ae. aegypti
   putative GR sequences and Dr. Jonathan D. Bohbot of our group for the
   mosquito illustration in Fig. 2 and graphical abstract. We are grateful
   to Dr. Rick Jones USDA, ARS, GIFVL, Beltsville, MD for advice and Drs.
   Richard Vogt, Department of Biological Sciences, University of South
   Carolina and Daniel Strickman for critical review of manuscript. We also
   thank Kevin Nyberg, Department of Biology, University of Maryland for
   assistance with bioinformatic screens. This work was supported in part
   by a grant to J.C.D. from the Deployed War Fighter Protection (DWFP)
   Research Program funded by the Department of Defense through the Armed
   Forces Pest Management Board (AFPMB).
NR 94
TC 4
Z9 4
PU PERGAMON-ELSEVIER SCIENCE LTD
PI OXFORD
PA THE BOULEVARD, LANGFORD LANE, KIDLINGTON, OXFORD OX5 1GB, ENGLAND
SN 0965-1748
EI 1879-0240
J9 INSECT BIOCHEM MOLEC
JI Insect Biochem. Mol. Biol.
PD DEC
PY 2013
VL 43
IS 12
BP 1161
EP 1171
DI 10.1016/j.ibmb.2013.10.005
PG 11
WC Biochemistry & Molecular Biology; Entomology
SC Biochemistry & Molecular Biology; Entomology
GA 283VD
UT WOS:000329274200010
ER

PT J
AU Mawson, AR
AF Mawson, Anthony R.
TI Retinoids, race and the pathogenesis of dengue hemorrhagic fever
SO MEDICAL HYPOTHESES
LA English
DT Article
ID ACUTE HEPATIC-FAILURE; VITAMIN-A; SERUM RETINOL; VIRAL-INFECTIONS;
   VIRUS-INFECTION; YELLOW-FEVER; FATTY LIVER; CHILDREN; CELLS; ACID
AB Dengue hemorrhagic fever (DHF) is the most significant mosquito-borne viral disease worldwide in terms of illness, mortality and economic cost, but the pathogenesis of DHF is not well understood and there is no specific treatment or vaccine. Based on evidence of liver involvement, it is proposed that dengue virus and retinoids interact to cause cholestatic liver damage, resulting in the spillage of stored retinoids into the circulation and in an endogenous form of hypervitaminosisis A manifested by the signs and symptoms of the disease, including: fever, severe joint and bone pain, capillary leakage, thrombocytopenia, headache, and gastrointestinal symptoms. While retinoids in low concentration are essential for numerous biological functions, they are prooxidant, cytotoxic, mutagenic and teratogenic in higher concentration, especially when unbound to protein, and an endogenous form of vitamin A intoxication is recognized in cholestasis. The model tentatively explains the observations that 1) repeat infections are more severe than initial dengue virus infections; 2) the incidence of denue has increased dramatically worldwide in recent decades; 3) DHF is less prevalent in people of African ancestry than those of other racial backgrounds; and 4) infants are protected from dengue. The retinoid toxicity hypothesis of DHF predicts the co-existence of low serum concentrations of retinol coupled with high concentrations of retinoic acid and an increased percentage of retinyl esters to total vitamin A. Subject to such tests, it may be possible to treat DHF effectively using drugs that target the metabolism and expression of retinoids. (C) 2013 The Authors. Published by Elsevier Ltd. All rights reserved.
C1 Jackson State Univ, Sch Hlth Sci, Coll Publ Serv, Jackson, MS 39213 USA.
RP Mawson, AR (reprint author), Jackson State Univ, Sch Hlth Sci, Coll Publ Serv, Jackson, MS 39213 USA.
EM amawsn@gmail.com
NR 67
TC 0
Z9 0
PU CHURCHILL LIVINGSTONE
PI EDINBURGH
PA JOURNAL PRODUCTION DEPT, ROBERT STEVENSON HOUSE, 1-3 BAXTERS PLACE,
   LEITH WALK, EDINBURGH EH1 3AF, MIDLOTHIAN, SCOTLAND
SN 0306-9877
EI 1532-2777
J9 MED HYPOTHESES
JI Med. Hypotheses
PD DEC
PY 2013
VL 81
IS 6
BP 1069
EP 1074
DI 10.1016/j.mehy.2013.08.004
PG 6
WC Medicine, Research & Experimental
SC Research & Experimental Medicine
GA 284QJ
UT WOS:000329334800024
ER

PT J
AU Grimm, SK
   Ackerman, ME
AF Grimm, Sebastian K.
   Ackerman, Margaret E.
TI Vaccine design: emerging concepts and renewed optimism
SO CURRENT OPINION IN BIOTECHNOLOGY
LA English
DT Review
ID VIRUS-LIKE PARTICLES; RESPIRATORY SYNCYTIAL VIRUS; CELLULAR
   IMMUNE-RESPONSES; YELLOW-FEVER VACCINE; ANTIBODY-RESPONSES;
   RHESUS-MONKEYS; T-CELLS; REVERSE VACCINOLOGY; HUMORAL RESPONSES;
   ESCHERICHIA-COLI
AB Arguably, vaccination represents the single most effective medical intervention ever developed. Yet, vaccines have failed to provide any or adequate protection against some of the most significant global diseases. The pathogens responsible for these vaccine-recalcitrant diseases have properties that allow them to evade immune surveillance and misdirect or eliminate the immune response. However, genomic and systems biology tools, novel adjuvants and delivery systems, and refined molecular insight into protective immunity have started to redefine the landscape, and results from recent efficacy trials of HIV and malaria vaccines have instilled hope that another golden age of vaccines may be on the horizon.
C1 [Grimm, Sebastian K.; Ackerman, Margaret E.] Dartmouth Coll, Thayer Sch Engn, Hanover, NH 03755 USA.
   [Ackerman, Margaret E.] Dartmouth Coll, Geisel Sch Med, Dept Microbiol & Immunol, Hanover, NH 03755 USA.
RP Ackerman, ME (reprint author), Dartmouth Coll, Thayer Sch Engn, Hanover, NH 03755 USA.
EM margaret.e.ackerman@dartmouth.edu
FU Bill and Melinda Gates Foundation [OPP1032817]; NIH [1R01AI102691]
FX MEA gratefully acknowledges support from The Bill and Melinda Gates
   Foundation OPP1032817, and NIH 1R01AI102691. The authors also thank
   Anastassia Mikhailova for assistance in figure preparation.
NR 87
TC 2
Z9 2
PU CURRENT BIOLOGY LTD
PI LONDON
PA 84 THEOBALDS RD, LONDON WC1X 8RR, ENGLAND
SN 0958-1669
EI 1879-0429
J9 CURR OPIN BIOTECH
JI Curr. Opin. Biotechnol.
PD DEC
PY 2013
VL 24
IS 6
BP 1078
EP 1088
DI 10.1016/j.copbio.2013.02.016
PG 11
WC Biochemical Research Methods; Biotechnology & Applied Microbiology
SC Biochemistry & Molecular Biology; Biotechnology & Applied Microbiology
GA 277GE
UT WOS:000328806200018
ER

PT J
AU Barrera, R
   Mackay, AJ
   Amador, M
AF Barrera, Roberto
   Mackay, Andrew J.
   Amador, Manuel
TI AN IMPROVED TRAP TO CAPTURE ADULT CONTAINER-INHABITING MOSQUITOES
SO JOURNAL OF THE AMERICAN MOSQUITO CONTROL ASSOCIATION
LA English
DT Article
DE Aedes aegypti; Aedes mediovittatus; dengue; vector surveillance;
   BG-Sentinel traps
ID AEDES-AEGYPTI DIPTERA; YELLOW-FEVER MOSQUITOS; BG-SENTINEL TRAP;
   FAY-PRINCE TRAPS; PUERTO-RICO; CARBON-DIOXIDE; MEDIOVITTATUS DIPTERA;
   FRENCH-POLYNESIA; DENGUE VIRUSES; AMERICAN-SAMOA
AB Although dengue viruses are thought to be transmitted by Aedes aegypti in Puerto Rico, Aedes mediovittatus, the Caribbean tree hole mosquito, is also a potential vector. This species is native to the Greater Antilles and has been shown to be a competent vector of dengue viruses in the laboratory. Consequently, it has been suggested that Ae. mediovittatus could be acting as a secondary vector or virus reservoir. This study was part of an ongoing investigation into this, and it aimed to determine whether BG-Sentinel traps (BGS traps) could be used to collect adults of this mosquito and could be modified to increase the number of captures of this species in the field. We conducted experiments to test the relative attractiveness of BGS traps to Ae. mediovittatus and Ae. aegypti and explored the effects of chemical lures (BG-Lure, CO2, octenol) and optical properties (color, size) on the capture rates of BGS traps in a large, outdoor cage in San Juan city, Puerto Rico. We also conducted field tests to compare modified BGS traps with the original traps in a rural community in Patillas municipality, Puerto Rico. Results obtained from the large, outdoor cage experiments indicated that trap captures of both mosquito species could be significantly enhanced by using black instead of white BGS traps combined with BG-Lure. Field experiments revealed that the modified traps captured a significantly greater number of Ae. aegypti, Ae. mediovittatus, and Culex quinquefasciatus, with greater sensitivity for the latter 2 species, and also captured a larger number of mosquito species and a smaller ratio of Ae. aegypti to Ae. mediovittatus, with greater than expected species co-occurrences.
C1 [Barrera, Roberto; Mackay, Andrew J.; Amador, Manuel] Ctr Dis Control & Prevent, Dengue Branch, San Juan, PR 00920 USA.
RP Barrera, R (reprint author), Ctr Dis Control & Prevent, Dengue Branch, Calle Canada, San Juan, PR 00920 USA.
RI Mashamba-Thompson, Tivani /B-6087-2014
NR 47
TC 0
Z9 0
PU AMER MOSQUITO CONTROL ASSOC
PI MOUNT LAUREL
PA 15000 COMMERCE PARKWAY, SUITE C, MOUNT LAUREL, NJ 08054 USA
SN 8756-971X
EI 1943-6270
J9 J AM MOSQUITO CONTR
JI J. Am. Mosq. Control Assoc.
PD DEC
PY 2013
VL 29
IS 4
BP 358
EP 368
DI 10.2987/13-6343.1
PG 11
WC Entomology
SC Entomology
GA 278OK
UT WOS:000328899400006
ER

PT J
AU Dayan, GH
   Garbes, P
   Noriega, F
   de Sadovsky, ADI
   Rodrigues, PM
   Giuberti, C
   Dietze, R
AF Dayan, Gustavo H.
   Garbes, Pedro
   Noriega, Fernando
   Izoton de Sadovsky, Ana Daniela
   Rodrigues, Patricia Marques
   Giuberti, Camila
   Dietze, Reynaldo
TI Immunogenicity and Safety of a Recombinant Tetravalent Dengue Vaccine in
   Children and Adolescents Ages 9-16 Years in Brazil
SO AMERICAN JOURNAL OF TROPICAL MEDICINE AND HYGIENE
LA English
DT Article
ID YELLOW-FEVER; NEUTRALIZING ANTIBODIES; NONHUMAN-PRIMATES; 4 SEROTYPES;
   PHASE-II; VIRUS; ADULTS; TRIAL; INFECTIONS; AMERICA
AB Immunogenicity and safety of a recombinant, live-attenuated, tetravalent dengue disease vaccine (CYD-TDV) was evaluated in children/adolescents in Brazil. In this observer-blind, placebo-controlled, phase II single-center study, children/adolescents (ages 9-16 years) were randomized to receive CYD-TDV or placebo at 0, 6, and 12 months Immunogenicity was assessed using a 50% plaque neutralization test. Overall, 150 participants were enrolled (CYD-TDV: N = 100; placebo: N = 50). Injection site pain and headache were the most common solicited injection site and systemic reactions. Unsolicited adverse events (AEs) and serious AEs were similar between groups. No serious AEs were vaccine-related. Geometric mean titers against all dengue virus serotypes increased with CYD-TDV vaccination and were 267, 544, 741, and 432 1/dil for serotypes 1-4, respectively, after dose 3, representing a mean fold increase from baseline of 5, 6, 6, and 20, respectively. CYD-TDV vaccination elicited a neutralizing antibody response against serotypes 1-4 and was well-tolerated in children/adolescents in a dengue-endemic region.
C1 Sanofi Pasteur, Swiftwater, PA 18370 USA.
   Sanofi Pasteur, Sao Paulo, Brazil.
   Univ Fed Espirito Santo, Nucleo Doencas Infecciosas, Vitoria, ES, Spain.
RP Dayan, GH (reprint author), Sanofi Pasteur, Clin Dev, 1 Discovery Dr, Swiftwater, PA 18370 USA.
EM gustavo.dayan@sanofipasteur.com
FU Sanofi-Pasteur, Lyon, France
FX Development of the manuscript was sponsored by Sanofi-Pasteur, Lyon,
   France.
NR 33
TC 2
Z9 2
PU AMER SOC TROP MED & HYGIENE
PI MCLEAN
PA 8000 WESTPARK DR, STE 130, MCLEAN, VA 22101 USA
SN 0002-9637
EI 1476-1645
J9 AM J TROP MED HYG
JI Am. J. Trop. Med. Hyg.
PD DEC
PY 2013
VL 89
IS 6
BP 1058
EP 1065
DI 10.4269/ajtmh.13-0304
PG 8
WC Public, Environmental & Occupational Health; Tropical Medicine
SC Public, Environmental & Occupational Health; Tropical Medicine
GA 276CQ
UT WOS:000328726100005
ER

PT J
AU Monath, TP
AF Monath, Thomas P.
TI 17D Yellow Fever Virus Vaccine
SO AMERICAN JOURNAL OF TROPICAL MEDICINE AND HYGIENE
LA English
DT Letter
ID IMMUNE GLOBULIN
C1 [Monath, Thomas P.] Hookipa Biotech AG, Townsend, MA 01469 USA.
   [Monath, Thomas P.] PaxVax Inc, Townsend, MA 01469 USA.
RP Monath, TP (reprint author), Hookipa Biotech AG, 259 Townsend Hill Rd, Townsend, MA 01469 USA.
EM tpmonath@gmail.com
NR 5
TC 1
Z9 1
PU AMER SOC TROP MED & HYGIENE
PI MCLEAN
PA 8000 WESTPARK DR, STE 130, MCLEAN, VA 22101 USA
SN 0002-9637
EI 1476-1645
J9 AM J TROP MED HYG
JI Am. J. Trop. Med. Hyg.
PD DEC
PY 2013
VL 89
IS 6
BP 1225
EP 1225
DI 10.4269/ajtmh.13-0443a
PG 1
WC Public, Environmental & Occupational Health; Tropical Medicine
SC Public, Environmental & Occupational Health; Tropical Medicine
GA 276CQ
UT WOS:000328726100029
ER

PT J
AU Edupuganti, S
   Mulligan, MJ
   Eidex, RB
   Cetron, M
   Marfin, AA
AF Edupuganti, Srilatha
   Mulligan, Mark J.
   Eidex, Rachel B.
   Cetron, Martin
   Marfin, Anthony A.
TI 17D Yellow Fever Virus Vaccine Response
SO AMERICAN JOURNAL OF TROPICAL MEDICINE AND HYGIENE
LA English
DT Letter
ID ANTIBODIES; TRIAL
C1 [Edupuganti, Srilatha; Mulligan, Mark J.] Emory Univ, Sch Med, Atlanta, GA 30332 USA.
   [Eidex, Rachel B.; Cetron, Martin; Marfin, Anthony A.] Ctr Dis Control & Prevent, Atlanta, GA 30333 USA.
RP Edupuganti, S (reprint author), Emory Univ, Sch Med, Atlanta, GA 30332 USA.
EM mark.mulligan@emory.edu
NR 12
TC 0
Z9 0
PU AMER SOC TROP MED & HYGIENE
PI MCLEAN
PA 8000 WESTPARK DR, STE 130, MCLEAN, VA 22101 USA
SN 0002-9637
EI 1476-1645
J9 AM J TROP MED HYG
JI Am. J. Trop. Med. Hyg.
PD DEC
PY 2013
VL 89
IS 6
BP 1226
EP 1227
DI 10.4269/ajtmh.13-0443b
PG 2
WC Public, Environmental & Occupational Health; Tropical Medicine
SC Public, Environmental & Occupational Health; Tropical Medicine
GA 276CQ
UT WOS:000328726100030
ER

PT J
AU Zhang, JL
   Zheng, QC
   Chu, WT
   Zhang, HX
AF Zhang, Ji-Long
   Zheng, Qing-Chuan
   Chu, Wen-Ting
   Zhang, Hong-Xing
TI Drug Design Benefits from Molecular Dynamics: Some Examples
SO CURRENT COMPUTER-AIDED DRUG DESIGN
LA English
DT Article
DE Constant pH molecular dynamics; drug design; ligand-receptor
   interaction; molecular dynamics; steered molecular dynamics
ID SURFACTANT-PROTEIN-D; PHEROMONE-BINDING-PROTEIN; AA FORCE-FIELD;
   ISOENTHALPIC-ISOBARIC ENSEMBLE; YELLOW-FEVER MOSQUITO; IMPLICIT SOLVENT
   MODEL; AEDES-AEGYPTI; NUCLEIC-ACIDS; ENZYMATIC-REACTIONS; FLUCTUATING
   CHARGE
AB With the increasing application of various computer techniques in new drug development, molecular dynamics (MD) simulation, as a promising tool for rational drug design, is playing a more and more vital role. In this review, we initially give a brief recapitulation of relevant basic MD theories, followed by an additional introduction of the current state-of-the-art MD methodologies, mainly involving steered molecular dynamics (SMD) and constant pH molecular dynamics (CpHMD). Both of the methods extend research field of conventional MD simulations. In the end, some interesting examples using these latest MD approaches are also presented to demonstrate their practicability and validity for the study on the ligand-receptor interaction.
C1 [Zhang, Ji-Long; Zheng, Qing-Chuan; Chu, Wen-Ting; Zhang, Hong-Xing] Jilin Univ, Inst Theoret Chem, State Key Lab Theoret & Computat Chem, Changchun 130023, Peoples R China.
RP Zheng, QC (reprint author), Jilin Univ, Inst Theoret Chem, State Key Lab Theoret & Computat Chem, Changchun 130023, Peoples R China.
EM zhengqc@jlu.edu.cn
FU Natural Science Foundation of China; Specialized Research Fund for the
   Doctoral Program of Higher Education; Specialized Fund for the Basic
   Research of Jilin University [21273095, 20903045, 21203072, 20070183046,
   201003044]
FX This work is supported by Natural Science Foundation of China,
   Specialized Research Fund for the Doctoral Program of Higher Education,
   and Specialized Fund for the Basic Research of Jilin University (Grant
   Nos. 21273095, 20903045, 21203072, 20070183046, and 201003044).
NR 189
TC 1
Z9 1
PU BENTHAM SCIENCE PUBL LTD
PI SHARJAH
PA EXECUTIVE STE Y-2, PO BOX 7917, SAIF ZONE, 1200 BR SHARJAH, U ARAB
   EMIRATES
SN 1573-4099
EI 1875-6697
J9 CURR COMPUT-AID DRUG
JI Curr. Comput.-Aided Drug Des.
PD DEC
PY 2013
VL 9
IS 4
BP 532
EP 546
PG 15
WC Chemistry, Medicinal; Computer Science, Interdisciplinary Applications
SC Pharmacology & Pharmacy; Computer Science
GA 273SX
UT WOS:000328557700010
ER

PT J
AU Reed, SG
   Orr, MT
   Fox, CB
AF Reed, Steven G.
   Orr, Mark T.
   Fox, Christopher B.
TI Key roles of adjuvants in modern vaccines
SO NATURE MEDICINE
LA English
DT Review
ID HEPATITIS-B-VACCINE; T-CELL RESPONSES; PLASMACYTOID DENDRITIC CELLS;
   RTS,S/AS01 MALARIA VACCINE; YELLOW-FEVER VACCINE; TOLL-LIKE RECEPTORS;
   INFLUENZA VACCINE; IMMUNE-RESPONSES; NLRP3 INFLAMMASOME; ALUM ADJUVANT
AB Vaccines containing novel adjuvant formulations are increasingly reaching advanced development and licensing stages, providing new tools to fill previously unmet clinical needs. However, many adjuvants fail during product development owing to factors such as manufacturability, stability, lack of effectiveness, unacceptable levels of tolerability or safety concerns. This Review outlines the potential benefits of adjuvants in current and future vaccines and describes the importance of formulation and mechanisms of action of adjuvants. Moreover, we emphasize safety considerations and other crucial aspects in the clinical development of effective adjuvants that will help facilitate effective next-generation vaccines against devastating infectious diseases.
C1 [Reed, Steven G.; Orr, Mark T.; Fox, Christopher B.] Infect Dis Res Inst, Seattle, WA USA.
RP Reed, SG (reprint author), Infect Dis Res Inst, Seattle, WA USA.
EM steven.reed@idri.org
FU NIAID/US National Institutes of Health; US Department of Health and
   Human Services [HHSN272200800045C]; Bill & Melinda Gates Foundation
   [42387]
FX We thank M. Friede for his helpful discussions and preparation of Figure
   1. This project has been funded in part with funds from NIAID/US
   National Institutes of Health, the US Department of Health and Human
   Services, under Contract No. HHSN272200800045C. The content of this
   publication does not necessarily reflect the views or policies of the
   Department of Health and Human Services, nor does mention of trade
   names, commercial products, or organizations imply endorsement by the US
   government. This work was also supported with funding from the Bill &
   Melinda Gates Foundation, under grant 42387.
NR 128
TC 8
Z9 9
PU NATURE PUBLISHING GROUP
PI NEW YORK
PA 75 VARICK ST, 9TH FLR, NEW YORK, NY 10013-1917 USA
SN 1078-8956
EI 1546-170X
J9 NAT MED
JI Nat. Med.
PD DEC
PY 2013
VL 19
IS 12
BP 1597
EP 1608
DI 10.1038/nm.3409
PG 12
WC Biochemistry & Molecular Biology; Cell Biology; Medicine, Research &
   Experimental
SC Biochemistry & Molecular Biology; Cell Biology; Research & Experimental
   Medicine
GA 268OW
UT WOS:000328181400028
ER

PT J
AU Demirci, B
   Tsikolia, M
   Bernier, UR
   Agramonte, NM
   Alqasoumi, SI
   Al-Yahya, MA
   Al-Rehaily, AJ
   Yusufoglu, HS
   Demirci, F
   Baser, KHC
   Khan, IA
   Tabanca, N
AF Demirci, Betul
   Tsikolia, Maia
   Bernier, Ulrich R.
   Agramonte, Natasha M.
   Alqasoumi, Saleh I.
   Al-Yahya, Mohammed A.
   Al-Rehaily, Adnan J.
   Yusufoglu, Hasan S.
   Demirci, Fatih
   Baser, K. Husnu Can
   Khan, Ikhlas A.
   Tabanca, Nurhayat
TI Phoenix dactylifera L. spathe essential oil: Chemical composition and
   repellent activity against the yellow fever mosquito
SO ACTA TROPICA
LA English
DT Article
DE 3,4-Dimethoxytoluene; 2,4-Dimethoxytoluene; Aedes aegypti; Mosquito
   control; Botanical repellent
ID DATE PALM; FRUITS; PLANTS
AB Date palm, Phoenix dactylifera L. (Arecaceae), grows commonly in the Arabian Peninsula and is traditionally used to treat various diseases. The aim of the present study was to identify chemical composition of the essential oil and to investigate the repellent activity. The essential oil of P. dactylifera was obtained by hydrodistillation from the spathe, a specialized leaf structure that surrounds the pollinating organs of the palm. The oil was subsequently analyzed by GC-FID and GC-MS. The oil showed promising repellent activity against yellow fever mosquito - Aedes aegypti. Sixteen components were characterized, constituting 99% of the oil. The main components were 3,4-dimethoxytoluene (73.5%), 2,4-dimethoxytoluene (9.5%), beta-caryophyllene (5.5%), p-cresyl methyl ether (3.8%), and caryophyllene oxide (2.4%). The minimum effective dosage (MED) for repellency for the P. dactylifera oil was 0.051 mg/cm(2), which had moderately lower potency compared to reference standard N,N-diethyl-3-methylbenzamide, DEET (0.018 mg/cm(2)) in the "cloth patch assay". The five major compounds were individually assayed for repellency to determine to what extent each is responsible for repellency from the oil. 3,4-Dimethoxytoluene and 2,4-dimethoxytoluene showed the best repellent activity with the same MED value of 0.063 mg/cm(2), respectively. The results indicate that these two constituents which comprise a large proportion of the P. dactylifera oil (83%) are likely responsible for the observed repellent activity. In this aspect, the P. dactylifera spathe oil is a sustainable, promising new source of natural repellents. (C) 2013 Elsevier B.V. All rights reserved.
C1 [Demirci, Betul; Demirci, Fatih; Baser, K. Husnu Can] Anadolu Univ, Fac Pharm, Dept Pharmacognosy, TR-26470 Eskisehir, Turkey.
   [Tsikolia, Maia; Bernier, Ulrich R.; Agramonte, Natasha M.] ARS, USDA, Ctr Med Agr & Vet Entomol, Gainesville, FL 32608 USA.
   [Alqasoumi, Saleh I.; Al-Yahya, Mohammed A.; Al-Rehaily, Adnan J.; Khan, Ikhlas A.] King Saud Univ, Coll Pharm, Dept Pharmacognosy, Riyadh, Saudi Arabia.
   [Yusufoglu, Hasan S.] Al Kharj Univ, Coll Pharm, Dept Pharmacognosy, Al Kharj, Saudi Arabia.
   [Baser, K. Husnu Can] King Saud Univ, Coll Sci, Dept Bot & Microbiol, Riyadh 11451, Saudi Arabia.
   [Khan, Ikhlas A.; Tabanca, Nurhayat] Univ Mississippi, Natl Ctr Nat Prod Res, University, MS 38677 USA.
   [Khan, Ikhlas A.] Univ Mississippi, Sch Pharm, Dept Pharmacognosy, University, MS 38677 USA.
RP Tabanca, N (reprint author), Univ Mississippi, Natl Ctr Nat Prod Res, University, MS 38677 USA.
EM ntabanca@olemiss.edu
FU Deployed War-Fighter Protection (DWFP) Research Program; U.S. Department
   of Defense through the Armed Forces Pest Management Board (AFPMB);
   Global Research Network for Medicinal Plants (GRNMP); King Saud
   University
FX The authors thank Mr. Nathan Newlon and Mr. Gregory Allen for great
   assistance with the mosquito bioassays. Authors are also grateful to Dr.
   John F. Parcher, National Center for Natural Products Research, The
   University of Mississippi, University, MS 38677, USA, for English
   grammar corrections and suggestions. This study was supported by a grant
   from the Deployed War-Fighter Protection (DWFP) Research Program and the
   U.S. Department of Defense through the Armed Forces Pest Management
   Board (AFPMB). This work was also partially supported by Global Research
   Network for Medicinal Plants (GRNMP) and King Saud University.
NR 30
TC 1
Z9 1
PU ELSEVIER SCIENCE BV
PI AMSTERDAM
PA PO BOX 211, 1000 AE AMSTERDAM, NETHERLANDS
SN 0001-706X
EI 1873-6254
J9 ACTA TROP
JI Acta Trop.
PD DEC
PY 2013
VL 128
IS 3
BP 557
EP 560
DI 10.1016/j.actatropica.2013.08.003
PG 4
WC Parasitology; Tropical Medicine
SC Parasitology; Tropical Medicine
GA 263RD
UT WOS:000327824800016
ER

PT J
AU Souza, KR
   Ribeiro, G
   dos Santos, CGS
   de Lima, EC
   Melo, PRS
   Reis, MG
   Blanton, RE
   Silva, LK
AF Souza, Kathleen R.
   Ribeiro, Gilmar, Jr.
   Silva dos Santos, Carlos Gustavo
   de Lima, Eliaci Couto
   Melo, Paulo R. S.
   Reis, Mitermayer G.
   Blanton, Ronald E.
   Silva, Luciano K.
TI Vector control measures failed to affect genetic structure of Aedes
   aegypti in a sentinel metropolitan area of Brazil
SO ACTA TROPICA
LA English
DT Article
DE Aedes aegypti; Microsatellites; Entomological surveillance; Population
   genetics; Genetic epidemiology; Georeferencing
ID RIO-DE-JANEIRO; YELLOW-FEVER MOSQUITO; POPULATION-GENETICS; BREEDING
   STRUCTURE; DENGUE VECTOR; SAO-PAULO; MICROSATELLITE; MARKERS;
   IDENTIFICATION; SURVEILLANCE
AB In order to evaluate subpopulation differentiation, effective population size (N-e) and evidence for population bottlenecks at various geographic levels, Aedes aegypti larvae were collected longitudinally from 2007 to 2009 from four areas in the city of Salvador, Brazil. The DNA from each larva was isolated and genotyped with five independent microsatellite markers. F-ST and Jost's D revealed significant population structuring (P<0.05) at the municipal and regional levels, while only R-ST was able to detect genetic differentiation at the level of strata within these areas. N-e analysis from longitudinal data did not show any evidence of significant change in population structure. The census population measured by the house index, however, showed a significant trend toward decrease in these areas. Active vector control measures did contribute to vector reduction, but this was not enough to decrease A. aegypti population genetic diversity in Salvador. The understanding of A. aegypti population dynamics may be helpful for planning and evaluation of control measures to make them more effective. (C) 2013 Elsevier B.V. All rights reserved.
C1 [Souza, Kathleen R.; Ribeiro, Gilmar, Jr.; Silva dos Santos, Carlos Gustavo; Reis, Mitermayer G.; Silva, Luciano K.] Fundacao Oswaldo Cruz FIOCRUZ, Ctr Pesquisas Goncalo Moniz, Salvador, BA, Brazil.
   [de Lima, Eliaci Couto] Secretaria Municipal Saude, Ctr Controle Zoonoses CCZ, Salvador, BA, Brazil.
   [Melo, Paulo R. S.] Univ Estadual Santa Cruz UESC, Ilheus, BA, Brazil.
   [Blanton, Ronald E.] Case Western Reserve Univ, Ctr Global Hlth & Dis, Cleveland, OH 44106 USA.
RP Silva, LK (reprint author), FIOCRUZ BA, Goncalo Moniz Res Ctr, Pathol & Mol Biol Lab, R Waldemar Falcao 121, BR-40296710 Salvador, BA, Brazil.
EM kathleen_ribeiro@yahoo.com.br; gilmar@bahia.fiocruz.br;
   csilva@bahia.fiocruz.br; eliaci.couto@gmail.com; pmelo11@yahoo.com.br;
   miter@bahia.fiocruz.br; reb6@case.edu; kalabric@bahia.fiocruz.br
FU FAPESB [PPSUS 8837/2006]; FIOCRUZ (PDTSP); NIH [R21 AI056263]; FIOCRUZ;
   CNPq
FX We thank anonymous reviewers for the comments that helped to improve the
   quality of the manuscript. We also wish to thank the agents for control
   of zoonoses (from CCZ, Salvador-BA, Brazil) for field collection of A.
   aegypti larvae from Salvador, Maria Aparecida Figueiredo, Jesuina Castro
   and Renato Araujo Freitas (from DIVEP) for their useful comments and for
   field collection of A. aegypti larvae from other municipalities, Maria
   de Lourdes da Graca Macoris (from SUCEN) for providing A. aegypti larvae
   from the Rockefeller lab strain. This study was funded by FAPESB (PPSUS
   8837/2006), FIOCRUZ (PDTSP) and the NIH (R21 AI056263). K.R.S. and
   P.R.S.M. were supported by scholarships from FIOCRUZ and CNPq,
   respectively. The authors thank the Program for Technological
   Development in Tools for Health-PDTIS-FIOCRUZ for use of its facilities.
NR 37
TC 0
Z9 0
PU ELSEVIER SCIENCE BV
PI AMSTERDAM
PA PO BOX 211, 1000 AE AMSTERDAM, NETHERLANDS
SN 0001-706X
EI 1873-6254
J9 ACTA TROP
JI Acta Trop.
PD DEC
PY 2013
VL 128
IS 3
BP 598
EP 605
DI 10.1016/j.actatropica.2013.09.002
PG 8
WC Parasitology; Tropical Medicine
SC Parasitology; Tropical Medicine
GA 263RD
UT WOS:000327824800023
ER

PT J
AU James, EA
   LaFond, RE
   Gates, TJ
   Mai, DT
   Malhotra, U
   Kwok, WW
AF James, Eddie A.
   LaFond, Rebecca E.
   Gates, Theresa J.
   Mai, Duy T.
   Malhotra, Uma
   Kwok, William W.
TI Yellow Fever Vaccination Elicits Broad Functional CD4(+) T Cell
   Responses That Recognize Structural and Nonstructural Proteins
SO JOURNAL OF VIROLOGY
LA English
DT Article
ID VIRUS 17D; IMMUNIZATION; EPITOPES; IMMUNITY; IDENTIFICATION; ANTIBODIES;
   SIGNATURES; EFFECTOR; ENVELOPE; ASSAY
AB Yellow fever virus (YFV) can induce acute, life-threatening disease that is a significant health burden in areas where yellow fever is endemic, but it is preventable through vaccination. The live attenuated 17D YFV strain induces responses characterized by neutralizing antibodies and strong T cell responses. This vaccine provides an excellent model for studying human immunity. While several studies have characterized YFV-specific antibody and CD8(+) T cell responses, less is known about YFV-specific CD4(+) T cells. Here we characterize the epitope specificity, functional attributes, and dynamics of YFV-specific T cell responses in vaccinated subjects by investigating peripheral blood mononuclear cells by using HLA-DR tetramers. A total of 112 epitopes restricted by seven common HLA-DRB1 alleles were identified. Epitopes were present within all YFV proteins, but the capsid, envelope, NS2a, and NS3 proteins had the highest epitope density. Antibody blocking demonstrated that the majority of YFV-specific T cells were HLA-DR restricted. Therefore, CD4(+) T cell responses could be effectively characterized with HLA-DR tetramers. Ex vivo tetramer analysis revealed that YFV-specific T cells persisted at frequencies ranging from 0 to 100 cells per million that are detectable years after vaccination. Longitudinal analysis indicated that YFV-specific CD4(+) T cells reached peak frequencies, often exceeding 250 cells per million, approximately 2 weeks after vaccination. As frequencies subsequently declined, YFV-specific cells regained CCR7 expression, indicating a shift from effector to central memory. Cells were typically CXCR3 positive, suggesting Th1 polarization, and produced gamma interferon and other cytokines after reactivation in vitro. Therefore, YFV elicits robust early effector CD4(+) T cell responses that contract, forming a detectable memory population.
C1 [James, Eddie A.; LaFond, Rebecca E.; Gates, Theresa J.; Mai, Duy T.; Kwok, William W.] Benaroya Res Inst Virginia Mason, Seattle, WA USA.
   [Malhotra, Uma] Virginia Mason Med Ctr, Seattle, WA 98101 USA.
RP Kwok, WW (reprint author), Benaroya Res Inst Virginia Mason, Seattle, WA USA.
EM bkwok@benaroyaresearch.org
FU National Institutes of Health [HHSN272200900043C]
FX This work was supported by National Institutes of Health contract
   HHSN272200900043C.
NR 29
TC 3
Z9 3
PU AMER SOC MICROBIOLOGY
PI WASHINGTON
PA 1752 N ST NW, WASHINGTON, DC 20036-2904 USA
SN 0022-538X
EI 1098-5514
J9 J VIROL
JI J. Virol.
PD DEC
PY 2013
VL 87
IS 23
BP 12794
EP 12804
DI 10.1128/JVI.01160-13
PG 11
WC Virology
SC Virology
GA 254RG
UT WOS:000327183800027
ER

PT J
AU Li, XF
   Deng, YQ
   Yang, HQ
   Zhao, H
   Jiang, T
   Yu, XD
   Li, SH
   Ye, Q
   Zhu, SY
   Wang, HJ
   Zhang, Y
   Ma, J
   Yu, YX
   Liu, ZY
   Li, YH
   Qin, ED
   Shi, PY
   Qin, CF
AF Li, Xiao-Feng
   Deng, Yong-Qiang
   Yang, Hui-Qiang
   Zhao, Hui
   Jiang, Tao
   Yu, Xue-Dong
   Li, Shi-Hua
   Ye, Qing
   Zhu, Shun-Ya
   Wang, Hong-Jiang
   Zhang, Yu
   Ma, Jie
   Yu, Yong-Xin
   Liu, Zhong-Yu
   Li, Yu-Hua
   Qin, E-De
   Shi, Pei-Yong
   Qin, Cheng-Feng
TI A Chimeric Dengue Virus Vaccine using Japanese Encephalitis Virus
   Vaccine Strain SA14-14-2 as Backbone Is Immunogenic and Protective
   against Either Parental Virus in Mice and Nonhuman Primates
SO JOURNAL OF VIROLOGY
LA English
DT Article
ID WEST-NILE-VIRUS; NONSTRUCTURAL PROTEIN NS1; CD8(+) T-CELLS; NEUTRALIZING
   ANTIBODY-RESPONSE; AEDES-AEGYPTI MOSQUITOS; YELLOW-FEVER VACCINE; SA
   14-14-2 VACCINE; GROWTH-CHARACTERISTICS; IMMUNE-RESPONSES; MOUSE MODEL
AB The development of a safe and efficient dengue vaccine represents a global challenge in public health. Chimeric dengue viruses (DENV) based on an attenuated flavivirus have been well developed as vaccine candidates by using reverse genetics. In this study, based on the full-length infectious cDNA clone of the well-known Japanese encephalitis virus live vaccine strain SA14-14-2 as a backbone, a novel chimeric dengue virus (named ChinDENV) was rationally designed and constructed by replacement with the premembrane and envelope genes of dengue 2 virus. The recovered chimeric virus showed growth and plaque properties similar to those of the parental DENV in mammalian and mosquito cells. ChinDENV was highly attenuated in mice, and no viremia was induced in rhesus monkeys upon subcutaneous inoculation. ChinDENV retained its genetic stability and attenuation phenotype after serial 15 passages in cultured cells. A single immunization with various doses of ChinDENV elicited strong neutralizing antibodies in a dose-dependent manner. When vaccinated monkeys were challenged with wild-type DENV, all animals except one that received the lower dose were protected against the development of viremia. Furthermore, immunization with ChinDENV conferred efficient cross protection against lethal JEV challenge in mice in association with robust cellular immunity induced by the replicating nonstructural proteins. Taken together, the results of this preclinical study well demonstrate the great potential of ChinDENV for further development as a dengue vaccine candidate, and this kind of chimeric flavivirus based on JE vaccine virus represents a powerful tool to deliver foreign antigens.
C1 [Li, Xiao-Feng; Deng, Yong-Qiang; Zhao, Hui; Jiang, Tao; Yu, Xue-Dong; Li, Shi-Hua; Ye, Qing; Zhu, Shun-Ya; Wang, Hong-Jiang; Zhang, Yu; Ma, Jie; Liu, Zhong-Yu; Qin, E-De; Qin, Cheng-Feng] Beijing Inst Microbiol & Epidemiol, Dept Virol, Beijing, Peoples R China.
   [Li, Xiao-Feng; Deng, Yong-Qiang; Zhao, Hui; Jiang, Tao; Zhang, Yu; Qin, E-De; Qin, Cheng-Feng] State Key Lab Pathogen & Biosecur, Beijing, Peoples R China.
   [Yang, Hui-Qiang] Chengdu Inst Biol Prod Co Ltd, Chengdu, Peoples R China.
   [Yu, Yong-Xin; Li, Yu-Hua] Natl Inst Food & Drug Control, Beijing, Peoples R China.
   [Shi, Pei-Yong] Wadsworth Ctr, Albany, NY USA.
   [Qin, Cheng-Feng] Anhui Med Univ, Grad Sch, Hefei, Peoples R China.
RP Qin, CF (reprint author), Beijing Inst Microbiol & Epidemiol, Dept Virol, Beijing, Peoples R China.
EM liyuhua@hotmail.com; qincf@bmi.ac.cn
FU National Basic Research Project of China [2012CB518904]; National
   Natural Science Foundation of China [31300151, 81101243, U1132002,
   31270974]; National Major Special Program of Science and Technology of
   China [2008ZX10004-015, 2013ZX10004001]; Beijing Nova Program of Science
   and Technology [2010B041]
FX This work was supported by the National Basic Research Project of China
   (no. 2012CB518904), the National Natural Science Foundation of China
   (no. 31300151, 81101243, U1132002, and 31270974), and the National Major
   Special Program of Science and Technology of China (2008ZX10004-015 and
   2013ZX10004001). C.-F.Q. was supported by the Beijing Nova Program of
   Science and Technology (no. 2010B041).
NR 88
TC 5
Z9 6
PU AMER SOC MICROBIOLOGY
PI WASHINGTON
PA 1752 N ST NW, WASHINGTON, DC 20036-2904 USA
SN 0022-538X
EI 1098-5514
J9 J VIROL
JI J. Virol.
PD DEC
PY 2013
VL 87
IS 24
BP 13694
EP 13705
DI 10.1128/JVI.00931-13
PG 12
WC Virology
SC Virology
GA 258EZ
UT WOS:000327443300056
ER

PT J
AU Sylla, M
   Ndiaye, M
   Black, WC
AF Sylla, Massamba
   Ndiaye, Mady
   Black, William C.
TI Aedes species in treeholes and fruit husks between dry and wet seasons
   in southeastern Senegal
SO JOURNAL OF VECTOR ECOLOGY
LA English
DT Article
DE Aedes; Stegomyia; Eretmapodites; natural larval habitats; treeholes
ID AEGYPTI L DIPTERA; YELLOW-FEVER; MOSQUITOS; CULICIDAE; DENGUE;
   POPULATIONS; HABITAT; AFRICA; REGION
AB During the dry season in February, 2010 and the wet season in September, 2011 we sampled mosquito larvae and eggs from treeholes of seven native hardwood species and the husks of Saba senegalensis in 18 sites in the PK-10 forest in southeastern Senegal. Larvae were reared to adults for species identification. In the dry season, we recovered 408 Aedes mosquitoes belonging to seven species. Aedes aegypti s.l. comprised 42.4% of the collection, followed by Ae. unilineatus (39%). In contrast to reports from East Africa, both Ae. aegypti aegypti and Ae. aegypti formosus were recovered, suggesting that both subspecies survive the dry season in natural larval habitats in West Africa. In the wet season, 455 mosquitoes were collected but 310 (68.1%) were the facultatively predaceous mosquito Eretmapodites chrysogaster. The remaining 145 mosquitoes consisted of ten Aedes species. Aedes aegypti s.l. comprised 55.1% of these, followed by Ae. apicoargenteus (15.2%) and Ae. cozi (11.7%). Similar to East Africa, most (90%) of Ae. aegypti s.l. in the wet season were subspecies formosus.
C1 [Sylla, Massamba; Black, William C.] Colorado State Univ, Dept Microbiol Immunol & Pathol, Ft Collins, CO 80523 USA.
   [Sylla, Massamba; Ndiaye, Mady] Univ Cheikh Anta DIOP Dakar, Fac Sci & Tech, Dept Biol Anim, Dakar, Senegal.
RP Black, WC (reprint author), Colorado State Univ, Dept Microbiol Immunol & Pathol, Ft Collins, CO 80523 USA.
EM wcb4@lamar.colostate.edu
FU NIH [R01AI0833680]
FX This work was supported by NIH R01AI0833680. We thank Pete Graham (petit
   pete) for his assistance in mosquito collection and processing. We thank
   Dr. Phil Lounibos and two anonymous reviewers for invaluable corrections
   and historical insights.
NR 38
TC 0
Z9 0
PU SOC VECTOR ECOLOGY
PI CORONA
PA 1966 COMPTON AVE, CORONA, CA 92881 USA
SN 1081-1710
EI 1948-7134
J9 J VECTOR ECOL
JI J. Vector Ecol.
PD DEC
PY 2013
VL 38
IS 2
BP 237
EP 244
PG 8
WC Entomology
SC Entomology
GA 251JC
UT WOS:000326923500006
ER

PT J
AU Halvarsson, P
   Hesson, JC
   Lundstrom, JO
AF Halvarsson, Peter
   Hesson, Jenny C.
   Lundstrom, Jan O.
TI Six polymorphic microsatellites in the flood-water mosquito Aedes
   sticticus
SO JOURNAL OF VECTOR ECOLOGY
LA English
DT Article
ID YELLOW-FEVER; CULICIDAE; DIPTERA; LOCI; MARKERS; SWEDEN; SOFTWARE;
   AEGYPTI
C1 [Halvarsson, Peter; Hesson, Jenny C.; Lundstrom, Jan O.] Uppsala Univ, Dept Ecol & Genet, SE-75236 Uppsala, Sweden.
RP Halvarsson, P (reprint author), Uppsala Univ, Dept Ecol & Genet, Norbyvagen 18D, SE-75236 Uppsala, Sweden.
EM peter.halvarsson@ebc.uu.se
NR 20
TC 0
Z9 0
PU SOC VECTOR ECOLOGY
PI CORONA
PA 1966 COMPTON AVE, CORONA, CA 92881 USA
SN 1081-1710
EI 1948-7134
J9 J VECTOR ECOL
JI J. Vector Ecol.
PD DEC
PY 2013
VL 38
IS 2
BP 404
EP 407
PG 4
WC Entomology
SC Entomology
GA 251JC
UT WOS:000326923500027
ER

PT J
AU Veerakumar, K
   Govindarajan, M
   Rajeswary, M
AF Veerakumar, Kaliyan
   Govindarajan, Marimuthu
   Rajeswary, Mohan
TI Green synthesis of silver nanoparticles using Sida acuta (Malvaceae)
   leaf extract against Culex quinquefasciatus, Anopheles stephensi, and
   Aedes aegypti (Diptera: Culicidae)
SO PARASITOLOGY RESEARCH
LA English
DT Article
ID MOSQUITO LARVICIDAL ACTIVITY; LISTON DIPTERA; BIOLOGICAL SYNTHESIS; GOLD
   NANOPARTICLES; OVICIDAL ACTIVITY; AQUEOUS-SOLUTIONS; MALARIAL VECTOR;
   RAPID SYNTHESIS; ESSENTIAL OILS; DAPHNIA-MAGNA
AB Mosquitoes act as a vector for most of the life-threatening diseases like malaria, yellow fever, dengue fever, chikungunya fever, filariasis, encephalitis, West Nile Virus infection, etc. Under the Integrated Mosquito Management, emphasis was given on the application of alternative strategies in mosquito control. The continuous application of synthetic insecticides causes development of resistance in vector species, biological magnification of toxic substances through the food chain, and adverse effects on environmental quality and nontarget organisms including human health. Application of active toxic agents from plant extracts as an alternative mosquito control strategy was available from ancient times. These are nontoxic, easily available at affordable prices, biodegradable, and show broad-spectrum target-specific activities against different species of vector mosquitoes. In the present study, the larvicidal activity of silver nanoparticles (AgNPs) synthesized using Sida acuta plant leaf extract against late third instar larvae of Culex quinquefasciatus, Anopheles stephensi, and Aedes aegypti was determined. Range of concentrations of synthesized AgNPs (10, 20, 30, 40, and 50 mu g/mL) and aqueous leaf extract (50, 100, 150, 200, and 250 mu g/mL) were tested against the larvae of C. quinquefasciatus, A. stephensi and A. aegypti. The synthesized AgNPs from S. acuta leaf were highly toxic than crude leaf aqueous extract in three important vector mosquito species. The results were recorded from UV-Vis spectrum, Fourier transform infrared spectroscopy, scanning electron microscopy, transmission electron microscopy, and energy-dispersive X-ray spectroscopy analysis. Larvae were exposed to varying concentrations of aqueous crude extract and synthesized AgNPs for 24 h. Considerable mortality was evident after the treatment of S. acuta for all three important vector mosquitoes. The LC50 and LC90 values of S. acuta aqueous leaf extract appeared to be most effective against A. stephensi (LC50, 109.94 mu g/mL and LC90, 202.42 mu g/mL) followed by A. aegypti LC50 (119.32 mu g/mL and LC90, 213.84 mu g/mL) and C. quinquefasciatus (LC50, 130.30 mu g/mL and LC90, 228.20 mu g/mL). Synthesized AgNPs against the vector mosquitoes of A. stephensi, A. aegypti, and C. quinquefasciatus had the following LC50 and LC90 values: A. stephensi had LC50 and LC90 values of 21.92, and 41.07 mu g/mL; A. aegypti had LC50 and LC90 values of 23.96, and 44.05 mu g/mL; C. quinquefasciatus had LC50 and LC90 values of 26.13 and 47.52 mu g/mL. These results suggest that the use of S. acuta synthesized silver nanoparticles can be a rapid, environmentally safer biopesticide which can form a novel approach to develop effective biocides for controlling the target vector mosquitoes. This is the first report on the mosquito larvicidal activity of the plant aqueous extract and synthesized nanoparticles.
C1 [Veerakumar, Kaliyan; Govindarajan, Marimuthu; Rajeswary, Mohan] Annamalai Univ, Dept Zool, Unit Vector Biol & Phytochem, Annamalainagar 608002, Tamil Nadu, India.
RP Govindarajan, M (reprint author), Annamalai Univ, Dept Zool, Unit Vector Biol & Phytochem, Annamalainagar 608002, Tamil Nadu, India.
EM drgovindzoo@yahoo.com
NR 90
TC 1
Z9 1
PU SPRINGER
PI NEW YORK
PA 233 SPRING ST, NEW YORK, NY 10013 USA
SN 0932-0113
EI 1432-1955
J9 PARASITOL RES
JI Parasitol. Res.
PD DEC
PY 2013
VL 112
IS 12
BP 4073
EP 4085
DI 10.1007/s00436-013-3598-6
PG 13
WC Parasitology
SC Parasitology
GA 254CS
UT WOS:000327141300011
ER

PT J
AU Sawchuk, LA
   Tripp, L
   Damouras, S
   DeBono, M
AF Sawchuk, Lawrence A.
   Tripp, Lianne
   Damouras, Sotirios
   DeBono, Mark
TI Situating Mortality: Quantifying Crisis Points and Periods of Stability
SO AMERICAN JOURNAL OF PHYSICAL ANTHROPOLOGY
LA English
DT Article
DE crisis; mortality; epidemics; harvesting effect
ID EPIDEMIOLOGIC TRANSITION; UNITED-STATES; SEX DIFFERENTIALS; PRENATAL
   EXPOSURE; AIR-POLLUTION; TIME-SERIES; INFLUENZA; POPULATION; REGRESSION;
   LIFE
AB A wide range of stressors can cause a dramatic and sudden rise in the death rate in populations, typically resulting in what is referred to as crisis mortality. Here we present a method to standardize the assessment of identifying moments of crises. A modification of the mortality Z-score methodology which is combined with time series analysis was used to investigate mortality events over the course of nearly two centuries for two populations: Gibraltar and Malta. A benefit of this method is that it situates the yearly death rate within the prevailing mortality pattern, and by doing so allows the researcher to assess the relative impact of that event against the norm for the period under investigation. A series of threshold values were established to develop levels of mortality to distinguish moments of lower mortality than expected, background mortality, a crisis, and a catastrophe. Our findings suggested that within defined periods, a limited number of events constituted moments of excessive mortality in the range of a crisis or higher. These included epidemics (yellow fever and influenza in Gibraltar only, and cholera) and casualties associated with World War II. Episodes of lower than expected mortality were only detected (although not significant) in the 20th century in Malta, and at the micro level, the harvesting effect appears to have occurred following cholera epidemics in both locations and influenza in Gibraltar. The analysis demonstrates clearly that the impact of epidemics can be highly variable across time and populations. Am J Phys Anthropol 152:459-470, 2013. (c) 2013 Wiley Periodicals, Inc.
C1 [Sawchuk, Lawrence A.; Tripp, Lianne] Univ Toronto, Dept Anthropol, Scarborough, ON M1C 1A4, Canada.
   [Damouras, Sotirios] Univ Toronto, Dept Comp & Math Sci, Scarborough, ON M1C 1A4, Canada.
   [DeBono, Mark] Univ Malta, Fac Med & Surg Student, Msida 2080, Malta.
RP Sawchuk, LA (reprint author), Univ Toronto, Dept Anthropol, 1265 Mil Trail, Scarborough, ON M1C 1A4, Canada.
EM sawchukl@utsc.utoronto.ca
FU Canadian Government; SSHRC [302229]
FX Grant sponsors: Canadian Government Grant, SSHRC 302229.
NR 71
TC 0
Z9 0
PU WILEY-BLACKWELL
PI HOBOKEN
PA 111 RIVER ST, HOBOKEN 07030-5774, NJ USA
SN 0002-9483
EI 1096-8644
J9 AM J PHYS ANTHROPOL
JI Am. J. Phys. Anthropol.
PD DEC
PY 2013
VL 152
IS 4
BP 459
EP 470
DI 10.1002/ajpa.22380
PG 12
WC Anthropology; Evolutionary Biology
SC Anthropology; Evolutionary Biology
GA 248IF
UT WOS:000326691500003
ER

PT J
AU Bundschuh, M
   Groneberg, DA
   Klingelhoefer, D
   Gerber, A
AF Bundschuh, Matthias
   Groneberg, David A.
   Klingelhoefer, Doris
   Gerber, Alexander
TI Yellow fever disease: density equalizing mapping and gender analysis of
   international research output
SO PARASITES & VECTORS
LA English
DT Article
ID JOURNAL IMPACT FACTOR; SCIENTOMETRIC BENCHMARKING; VISUALIZATION; INDEX
AB Background: A number of scientific papers on yellow fever have been published but no broad scientometric analysis on the published research of yellow fever has been reported.
   The aim of the article based study was to provide an in-depth evaluation of the yellow fever field using large-scale data analysis and employment of bibliometric indicators of production and quantity.
   Methods: Data were retrieved from the Web of Science database (WoS) and analyzed as part of the NewQis platform. Then data were extracted from each file, transferred to databases and visualized as diagrams. Partially by means of density-equalizing mapping makes the findings clear and emphasizes the output of the analysis.
   Results: In the study period from 1900 to 2012 a total of 5,053 yellow fever-associated items were published by 79 countries. The United States (USA) having the highest publication rate at 42% (n = 751) followed by far from Brazil (n = 203), France (n = 149) and the United Kingdom (n = 113). The most productive journals are the "Public Health Reports", the "American Journal of Tropical Medicine and Hygiene" and the "Journal of Virology". The gender analysis showed an overall steady increase of female authorship from 1950 to 2011. Brazil is the only country of the five most productive countries with a higher proportion of female scientists.
   Conclusions: The present data shows an increase in research productivity over the entire study period, in particular an increase of female scientists. Brazil shows a majority of female authors, a fact that is confirmed by other studies.
C1 [Bundschuh, Matthias; Groneberg, David A.; Klingelhoefer, Doris; Gerber, Alexander] Goethe Univ Frankfurt, Inst Occupat Social & Environm Med, D-60590 Frankfurt, Germany.
RP Bundschuh, M (reprint author), Goethe Univ Frankfurt, Inst Occupat Social & Environm Med, Theodor Stern Kai 7, D-60590 Frankfurt, Germany.
EM Bundschuh@med.uni-frankfurt.de
NR 37
TC 0
Z9 0
PU BIOMED CENTRAL LTD
PI LONDON
PA 236 GRAYS INN RD, FLOOR 6, LONDON WC1X 8HL, ENGLAND
SN 1756-3305
J9 PARASITE VECTOR
JI Parasites Vectors
PD NOV 18
PY 2013
VL 6
AR 331
DI 10.1186/1756-3305-6-331
PG 12
WC Parasitology
SC Parasitology
GA 277QM
UT WOS:000328834300001
ER

PT J
AU Perumalsamy, H
   Kim, JR
   Oh, SM
   Jung, JW
   Ahn, YJ
   Kwon, HW
AF Perumalsamy, Haribalan
   Kim, Jun-Ran
   Oh, Sang Mi
   Jung, Je Won
   Ahn, Young-Joon
   Kwon, Hyung Wook
TI Novel Histopathological and Molecular Effects of Natural Compound
   Pellitorine on Larval Midgut Epithelium and Anal Gills of Aedes aegypti
SO PLOS ONE
LA English
DT Article
ID CULEX-PIPIENS-PALLENS; ELECTRON-MICROSCOPY; LARVICIDAL ACTIVITY;
   CARBONIC-ANHYDRASE; MOSQUITO LARVAE; TANNIC-ACID; DIPTERA; EXPRESSION;
   QUINQUEFASCIATUS; CONSTITUENTS
AB The yellow fever mosquito, Aedes aegypti, is a vector for transmitting dengue fever and yellow fever. In this study, we assessed the histopathological and molecular effects of pellitorine, an isobutylamide alkaloid, on the third instar of Ae. aegypti larvae. At 5 mg/l concentration of pellitorine, the whole body of the treated larvae became dark in color, particularly damaged thorax and abdominal regions. Pellitorine was targeted mainly on midgut epithelium and anal gills, indicating variably dramatic degenerative responses of the midgut through a sequential epithelial disorganization. The anterior and posterior midgut was entirely necrosed, bearing only gut lumen residues inside the peritrophic membranes. Pellitorine caused comprehensive damage of anal gill cells and branches of tracheole and debris was found in hemolymph of the anal gills. RT-PCR analysis indicates that the compound inhibited gene expression encoding V-type H+-ATPase and aquaporine 4 after treatment with 2.21 mg/l pellitorine. These results verify that pellitorine merits further study as a potential larvicide with a specific target site and a lead molecule for the control of mosquito populations.
C1 [Perumalsamy, Haribalan; Kim, Jun-Ran] Seoul Natl Univ, Res Inst Agr & Life Sci, Seoul, South Korea.
   [Perumalsamy, Haribalan; Kim, Jun-Ran; Oh, Sang Mi; Jung, Je Won; Ahn, Young-Joon; Kwon, Hyung Wook] Seoul Natl Univ, Dept Agr Biotechnol, WCU Biomodulat Major, Seoul, South Korea.
RP Ahn, YJ (reprint author), Seoul Natl Univ, Dept Agr Biotechnol, WCU Biomodulat Major, Seoul, South Korea.
EM yjahn@snu.ac.kr; biomodeling@snu.ac.kr
FU WCU (World Class University) Program through the National Research
   Foundation of Korea [R31-10056]; Ministry of Education, Science and
   Technology
FX This work was carried out with the support of WCU (World Class
   University) Program (R31-10056) through the National Research Foundation
   of Korea funded by the Ministry of Education, Science and Technology to
   YJA and HWK. The funding agency had no role in study design, data
   collection and analysis, decision to publish, or preparation of the
   manuscript.
NR 43
TC 1
Z9 1
PU PUBLIC LIBRARY SCIENCE
PI SAN FRANCISCO
PA 1160 BATTERY STREET, STE 100, SAN FRANCISCO, CA 94111 USA
SN 1932-6203
J9 PLOS ONE
JI PLoS One
PD NOV 18
PY 2013
VL 8
IS 11
AR e80226
DI 10.1371/journal.pone.0080226
PG 9
WC Multidisciplinary Sciences
SC Science & Technology - Other Topics
GA 256KH
UT WOS:000327308500122
ER

PT J
AU Youn, S
   Ambrose, RL
   Mackenzie, JM
   Diamond, MS
AF Youn, Soonjeon
   Ambrose, Rebecca L.
   Mackenzie, Jason M.
   Diamond, Michael S.
TI Non-structural protein-1 is required for West Nile virus replication
   complex formation and viral RNA synthesis
SO VIROLOGY JOURNAL
LA English
DT Article
DE Flavivirus; Replication; Infection; Trans-complementation
ID MINUS-STRAND RNA; JAPANESE ENCEPHALITIS; NS1 PROTEIN; FLAVIVIRUS RNA;
   KUNJIN VIRUS; MONOCLONAL-ANTIBODIES; SIGNAL-TRANSDUCTION; GLYCOPROTEIN
   NS1; MAMMALIAN-CELLS; INFECTED-CELLS
AB Background: Flavivirus NS1 is a non-structural glycoprotein that is expressed on the cell surface and secreted into the extracellular space, where it acts as an antagonist of complement pathway activation. Despite its transit through the secretory pathway and intracellular localization in the lumen of the endoplasmic reticulum and Golgi vesicles, NS1 is as an essential gene for flavivirus replication. How NS1 modulates infection remains uncertain given that the viral RNA replication complex localizes to the cytosolic face of the endoplasmic reticulum.
   Methods and Results: Using a trans-complementation assay, we show that viruses deleted for NS1 (Delta-NS1) can be rescued by transgenic expression of NS1 from West Nile virus (WNV) or heterologous flaviviruses in the absence of adaptive mutations. In viral lifecycle experiments, we demonstrate that WNV NS1 was not required for virus attachment or input strand translation of the infectious viral RNA, but was necessary for negative and positive strand RNA synthesis and formation of the endoplasmic reticulum-associated replication complex.
   Conclusions: WNV RNA lacking intact NS1 genes was efficiently translated but failed to form canonical replication complexes at early times after infection, which resulted in an inability to replicate viral RNA. These results expand on prior studies with yellow fever and Kunjin viruses to show that flavivirus NS1 has an essential co-factor role in regulating replication complex formation and viral RNA synthesis.
C1 [Youn, Soonjeon; Diamond, Michael S.] Washington Univ, Sch Med, Dept Med, St Louis, MO 63110 USA.
   [Diamond, Michael S.] Washington Univ, Sch Med, Dept Mol Microbiol, St Louis, MO 63110 USA.
   [Diamond, Michael S.] Washington Univ, Sch Med, Dept Pathol & Immunol, St Louis, MO 63110 USA.
   [Ambrose, Rebecca L.; Mackenzie, Jason M.] Univ Melbourne, Dept Microbiol & Immunol, Melbourne, Vic 3010, Australia.
RP Diamond, MS (reprint author), Washington Univ, Sch Med, Dept Med, St Louis, MO 63110 USA.
EM diamond@borcim.wustl.edu
FU National Institutes of Health [U54-AI057160]; National Health and
   Medical Research Council of Australia [100461]
FX SY and RLA performed all of the experiments. SY and MSD prepared the
   initial draft of the manuscript, and RLA and JMM edited the manuscript
   into final form. MSD and JMM supported the work with research grants
   from the National Institutes of Health (U54-AI057160) and the National
   Health and Medical Research Council of Australia (No. 100461). All
   authors read and approved the final manuscript.
NR 47
TC 0
Z9 0
PU BIOMED CENTRAL LTD
PI LONDON
PA 236 GRAYS INN RD, FLOOR 6, LONDON WC1X 8HL, ENGLAND
SN 1743-422X
J9 VIROL J
JI Virol. J.
PD NOV 18
PY 2013
VL 10
AR 339
DI 10.1186/1743-422X-10-339
PG 14
WC Virology
SC Virology
GA 264MC
UT WOS:000327880700002
ER

PT J
AU Oliveira, VS
   Pimenteira, C
   da Silva-Alves, DCB
   Leal, LLL
   Neves, RAW
   Navarro, DMAF
   Santos, GKN
   Dutra, KA
   dos Anjos, JV
   Soares, TA
AF Oliveira, Vanessa S.
   Pimenteira, Cecilia
   da Silva-Alves, Diana C. B.
   Leal, Laylla L. L.
   Neves-Filho, Ricardo A. W.
   Navarro, Daniela M. A. F.
   Santos, Geanne K. N.
   Dutra, Kamilla A.
   dos Anjos, Janaina V.
   Soares, Thereza A.
TI The enzyme 3-hydroxykynurenine transaminase as potential target for
   1,2,4-oxadiazoles with larvicide activity against the dengue vector
   Aedes aegypti
SO BIOORGANIC & MEDICINAL CHEMISTRY
LA English
DT Article
DE Larvae pigmentation; Insecticide; Molecular docking calculations;
   Malaria vector Anopheles gambiae; 4-(2-Aminophenyl)-4-oxobutanoic acid
ID MAJOR BRANCH PATHWAY; EYE-COLOR MUTANT; ANOPHELES-GAMBIAE; CATALYTIC
   MECHANISM; VACCINE DEVELOPMENT; XANTHURENIC ACID; TRYPTOPHAN;
   INHIBITORS; CULICIDAE; VIRUSES
AB The mosquito Aedes aegypti is the vector agent responsible for the transmission of yellow fever and dengue fever viruses to over 80 million people in tropical and subtropical regions of the world. Exhaustive efforts have lead to a vaccine candidate with only 30% effectiveness against the dengue virus and failure to protect patients against the serotype 2. Hence, vector control remains the most viable route to dengue fever control programs. We have synthesized a class of 1,2,4-oxadiazole derivatives whose most biologically active compounds exhibit potent activity against Aedes aegypti larvae (ca. of 15 ppm) and low toxicity in mammals. Exposure to these larvicides results in larvae pigmentation in a manner correlated with the LC50 measurements. Structural comparisons of the 1,2,4-oxadiazole nucleus against known inhibitors of insect enzymes allowed the identification of 3-hydroxykynurenine transaminase as a potential target for these synthetic larvicides. Molecular docking calculations indicate that 1,2,4-oxadiazole compounds can bind to 3-hydroxykynurenine transaminase with similar conformation and binding energies as its crystallographic inhibitor 4-(2-aminophenyl)-4-oxobutanoic acid. (C) 2013 Elsevier Ltd. All rights reserved.
C1 [Oliveira, Vanessa S.; Pimenteira, Cecilia; da Silva-Alves, Diana C. B.; Leal, Laylla L. L.; Neves-Filho, Ricardo A. W.; Navarro, Daniela M. A. F.; Santos, Geanne K. N.; Dutra, Kamilla A.; dos Anjos, Janaina V.; Soares, Thereza A.] Univ Fed Pernambuco, Dept Fundamental Chem, BR-50740560 Recife, PE, Brazil.
RP dos Anjos, JV (reprint author), Univ Fed Pernambuco, Dept Fundamental Chem, BR-50740560 Recife, PE, Brazil.
EM janaina.anjos@ufpe.br; thereza.soares@ufpe.br
RI Soares, Thereza/G-1065-2010; dos Anjos , Janaina/E-6785-2013; Navarro,
   Daniela/C-4975-2013
OI Soares, Thereza/0000-0002-5891-6906; 
FU FACEPE; CNPq; INCT-INAMI; nBioNet; Brazilian Ministry of Education
FX This work was supported by the Brazilian funding agencies FACEPE, CNPq,
   INCT-INAMI and nBioNet. V.S.O. acknowledges an undergraduate PET
   fellowship from the Brazilian Ministry of Education.
NR 41
TC 0
Z9 0
PU PERGAMON-ELSEVIER SCIENCE LTD
PI OXFORD
PA THE BOULEVARD, LANGFORD LANE, KIDLINGTON, OXFORD OX5 1GB, ENGLAND
SN 0968-0896
EI 1464-3391
J9 BIOORGAN MED CHEM
JI Bioorg. Med. Chem.
PD NOV 15
PY 2013
VL 21
IS 22
BP 6996
EP 7003
DI 10.1016/j.bmc.2013.09.020
PG 8
WC Biochemistry & Molecular Biology; Chemistry, Medicinal; Chemistry,
   Organic
SC Biochemistry & Molecular Biology; Pharmacology & Pharmacy; Chemistry
GA 235YR
UT WOS:000325759800015
ER

PT J
AU Wylie, SJ
   Li, H
   Jones, MGK
AF Wylie, Stephen J.
   Li, Hua
   Jones, Michael G. K.
TI Donkey Orchid Symptomless Virus: A Viral 'Platypus' from Australian
   Terrestrial Orchids
SO PLOS ONE
LA English
DT Article
ID STRAND RNA VIRUSES; YELLOW MOSAIC TYMOVIRUS; FLORISTIC REGION;
   PLANT-VIRUSES; FAMILY FLEXIVIRIDAE; CONSERVATION; SEQUENCES; MOVEMENT;
   ECOLOGY; BIODIVERSITY
AB Complete and partial genome sequences of two isolates of an unusual new plant virus, designated Donkey orchid symptomless virus (DOSV) were identified using a high-throughput sequencing approach. The virus was identified from asymptomatic plants of Australian terrestrial orchid Diuris longifolia (Common donkey orchid) growing in a remnant forest patch near Perth, western Australia. DOSV was identified from two D. longifolia plants of 264 tested, and from at least one plant of 129 Caladenia latifolia (pink fairy orchid) plants tested. Phylogenetic analysis of the genome revealed open reading frames (ORF) encoding seven putative proteins of apparently disparate origins. A 69-kDa protein (ORF1) that overlapped the replicase shared low identity with MPs of plant tymoviruses (Tymoviridae). A 157-kDa replicase (ORF2) and 22-kDa coat protein (ORF4) shared 32% and 40% amino acid identity, respectively, with homologous proteins encoded by members of the plant virus family Alphaflexiviridae. A 44-kDa protein (ORF3) shared low identity with myosin and an autophagy protein from Squirrelpox virus. A 27-kDa protein (ORF5) shared no identity with described proteins. A 14-kDa protein (ORF6) shared limited sequence identity (26%) over a limited region of the envelope glycoprotein precursor of mammal-infecting Crimea-Congo hemorrhagic fever virus (Bunyaviridae). The putative 25-kDa movement protein (MP) (ORF7) shared limited (27%) identity with 3A-like MPs of members of the plant-infecting Tombusviridae and Virgaviridae. Transmissibility was shown when DOSV systemically infected Nicotiana benthamiana plants. Structure and organization of the domains within the putative replicase of DOSV suggests a common evolutionary origin with 'potexvirus-like' replicases of viruses within the Alphaflexiviridae and Tymoviridae, and the CP appears to be ancestral to CPs of allexiviruses (Alphaflexiviridae). The MP shares an evolutionary history with MPs of dianthoviruses, but the other putative proteins are distant from plant viruses. DOSV is not readily classified in current lower order virus taxa.
C1 [Wylie, Stephen J.; Li, Hua; Jones, Michael G. K.] Murdoch Univ, Australian Plant Virol Lab, Western Australian State Agr Biotechnol Ctr, Sch Vet & Life Sci, Perth, WA, Australia.
RP Wylie, SJ (reprint author), Murdoch Univ, Australian Plant Virol Lab, Western Australian State Agr Biotechnol Ctr, Sch Vet & Life Sci, Perth, WA, Australia.
EM s.wylie@murdoch.edu.au
FU Australian Research Council Linkage grant [LP110200180]; Western
   Australian Botanic Gardens and Parks Authority; Australian Orchid
   Foundation
FX This study was funded by Australian Research Council Linkage grant
   LP110200180 'The roles viruses play in the decline of terrestrial
   orchids in Australia's hotspot of global biodiversity', with financial
   support from the Western Australian Botanic Gardens and Parks Authority
   and the Australian Orchid Foundation. The funders had no role in study
   design, data collection and analysis, decision to publish, or
   preparation of the manuscript.
NR 42
TC 0
Z9 0
PU PUBLIC LIBRARY SCIENCE
PI SAN FRANCISCO
PA 1160 BATTERY STREET, STE 100, SAN FRANCISCO, CA 94111 USA
SN 1932-6203
J9 PLOS ONE
JI PLoS One
PD NOV 5
PY 2013
VL 8
IS 11
AR e79587
DI 10.1371/journal.pone.0079587
PG 10
WC Multidisciplinary Sciences
SC Science & Technology - Other Topics
GA 247EE
UT WOS:000326597400074
ER

PT J
AU Hsu, WS
   Yen, JH
   Wang, YS
AF Hsu, Wey-Shin
   Yen, Jui-Hung
   Wang, Yei-Shung
TI Formulas of components of citronella oil against mosquitoes (Aedes
   aegypti)
SO JOURNAL OF ENVIRONMENTAL SCIENCE AND HEALTH PART B-PESTICIDES FOOD
   CONTAMINANTS AND AGRICULTURAL WASTES
LA English
DT Article
DE Aedes aegypti; repellent; DEET; citronella oil; olfactometer
ID INSECTICIDE RESISTANCE; DERMAL APPLICATION; DEET; PERMETHRIN; CULICIDAE;
   DIPTERA; REPELLENTS; COMBINATION; GERANIOL; GENE
AB The mosquito Aedes aegypti is an epidemic vector of several diseases such as dengue fever and yellow fever. Several pesticides are used to control the mosquito population. Because of their frequent use, some mosquitoes have developed resistance. In this study, we used the Y-tube olfactometer to test essential oils of Cymbopogon species and screened specific formulas of components as repellents against Ae. aegypti. At 400L, the extracted oil of citronella grass (Cymbopogon nardus) and myrcene produced a low-active response by inhibiting mosquito host-seeking activity. Citronella grass, lemon grass (Cymbopogon citratus), citral and myrcene also produced a low-treatment response to repellents, for more potential to affect host-seeking behavior. Furthermore, the mixture of citral, myrcene, and citronellal oil (C:M:Ci = 6:4:1) greatly affected and inhibited host-seeking behavior (76% active response; 26% treatment response with 40L; 42.5%, 18% with 400L; and 19%, 23% with 1000L). As compared with the result for N,N-diethyl-3-methylbenzamide (DEET; 44%, 22% with 400L), adjusting the composition formulas of citronella oil had a synergistic effect, for more effective repellent against Ae. aegypti.
C1 [Hsu, Wey-Shin; Yen, Jui-Hung; Wang, Yei-Shung] Natl Taiwan Univ, Dept Agr Chem, Taipei 10617, Taiwan.
RP Wang, YS (reprint author), Natl Taiwan Univ, Dept Agr Chem, 1,Sec 4,Roosevelt Rd, Taipei 10617, Taiwan.
EM sonny@ntu.edu.tw; yswang@ntu.edu.tw
FU National Science Council of Taiwan [NSC 92-2313-B-002 -114, NSC
   93-2313-B-002 -036, NSC 94-2313-B-002 -007]
FX This study was supported by the National Science Council of Taiwan
   (Grant No.NSC 92-2313-B-002 -114, NSC 93-2313-B-002 -036, NSC
   94-2313-B-002 -007).
NR 28
TC 0
Z9 0
PU TAYLOR & FRANCIS INC
PI PHILADELPHIA
PA 325 CHESTNUT ST, SUITE 800, PHILADELPHIA, PA 19106 USA
SN 0360-1234
J9 J ENVIRON SCI HEAL B
JI J. Environ. Sci. Health Part B-Pestic. Contam. Agric. Wastes
PD NOV 2
PY 2013
VL 48
IS 11
BP 1014
EP 1019
DI 10.1080/03601234.2013.816613
PG 6
WC Environmental Sciences; Public, Environmental & Occupational Health
SC Environmental Sciences & Ecology; Public, Environmental & Occupational
   Health
GA 210EP
UT WOS:000323812400014
ER

PT J
AU Parida, P
   Yadav, RNS
   Sarma, K
   Nainwal, LM
AF Parida, Pratap
   Yadav, R. N. S.
   Sarma, Kishore
   Nainwal, Lalit Mohan
TI Design, Virtual Screening and Docking Study of Novel NS3 Inhibitors by
   Targeting Protein-protein Interacting Sites of Dengue Virus - A Novel
   Approach
SO CURRENT PHARMACEUTICAL BIOTECHNOLOGY
LA English
DT Article
DE Dengue; Homology Modeling; Protein-protein docking; Protein-ligand
   docking; Panduratin
ID YELLOW-FEVER VIRUS; PREDICTION; DOMAIN; SERVER; WEB; ALGORITHM;
   ACCURACY; PROGRAM; MODELS; WELL
AB Currently dengue is a serious disease which has become a global burden in the last decade. Unfortunately, there are no effective drugs and vaccines against this disease. DENV non-structural protein (NS) 3, which is viral protease which is a potential target for antiviral therapy. Targeting this we performed homology modeling and protein-protein docking study of NS3 with NRBP (Nuclear Receptor Binding Protein) of human as it has been proved that NS3 of DENV interacts with NRBP which causes cellular trafficking in human cell. To carry out search of novel DENV protease inhibitors by in silico screening panduratin molecule was selected. 65 novel compounds were designed which involved substituting positions 1-5 of the benzyl ring A (4hydroxy-panduratinA) with various substituents. The protein-protein docking showed that the aminoacid residues of NS3 which were interacting with NRBP were found to be Ala 325, Asp 324, Phe 326, Asp 335, Glu 336, Glu 328, Asp 485, Gln 478, Arg 459, Gly 446 and Leu 480. These residues were targeted by the ligands which showed excellent binding affinity as binding energy. The ligand PKP10 showed lowest binding energy. It is also observed that the interface residues participated in the protein-protein interaction are being inhibited by the ligands.
C1 [Parida, Pratap; Yadav, R. N. S.] Dibrugarh Univ, Ctr Studies Biotechnol, Dibrugarh 786004, Assam, India.
   [Sarma, Kishore] Assam Univ, Dept Life Sci & Bioinformat, Silachar 788011, Assam, India.
   [Nainwal, Lalit Mohan] Dibrugarh Univ, Dept Pharmaceut Sci, Dibrugarh 786004, Assam, India.
RP Parida, P (reprint author), Dibrugarh Univ, Ctr Studies Biotechnol, Dibrugarh 786004, Assam, India.
EM pratapparida2007yahoo.com@gmail.com
FU Department of Biotechnology, Govt. of India
FX The authors gratefully acknowledge Bioinformatics Infrastructure
   Facility (BIF) funded by Department of Biotechnology, Govt. of India, at
   Centre for Studies in Biotechnology, Dibrugarh University.
NR 34
TC 0
Z9 0
PU BENTHAM SCIENCE PUBL LTD
PI SHARJAH
PA EXECUTIVE STE Y-2, PO BOX 7917, SAIF ZONE, 1200 BR SHARJAH, U ARAB
   EMIRATES
SN 1389-2010
EI 1873-4316
J9 CURR PHARM BIOTECHNO
JI Curr. Pharm. Biotechnol.
PD NOV
PY 2013
VL 14
IS 11
BP 995
EP 1008
PG 14
GA AA6BE
UT WOS:000331182900009
ER

PT J
AU Beck, C
   Jimenez-Clavero, MA
   Leblond, A
   Durand, B
   Nowotny, N
   Leparc-Goffart, I
   Zientara, S
   Jourdain, E
   Lecollinet, S
AF Beck, Cecile
   Angel Jimenez-Clavero, Miguel
   Leblond, Agnes
   Durand, Benoit
   Nowotny, Norbert
   Leparc-Goffart, Isabelle
   Zientara, Stephan
   Jourdain, Elsa
   Lecollinet, Sylvie
TI Flaviviruses in Europe: Complex Circulation Patterns and Their
   Consequences for the Diagnosis and Control of West Nile Disease
SO INTERNATIONAL JOURNAL OF ENVIRONMENTAL RESEARCH AND PUBLIC HEALTH
LA English
DT Review
DE flaviviruses; West Nile virus; antibodies; cross-reactivity; diagnosis;
   cross-protection; ADE; natural infection; vaccination; vector-borne
   diseases
ID TICK-BORNE ENCEPHALITIS; LINKED IMMUNOSORBENT ASSAYS; ANTIBODY-DEPENDENT
   ENHANCEMENT; NORTHEASTERN UNITED-STATES; VIRUS ENVELOPE PROTEIN; GROUP-B
   ARBOVIRUSES; FC-GAMMA RECEPTOR; JAPANESE ENCEPHALITIS; USUTU-VIRUS;
   CROSS-PROTECTION
AB In Europe, many flaviviruses are endemic (West Nile, Usutu, tick-borne encephalitis viruses) or occasionally imported (dengue, yellow fever viruses). Due to the temporal and geographical co-circulation of flaviviruses in Europe, flavivirus differentiation by diagnostic tests is crucial in the adaptation of surveillance and control efforts. Serological diagnosis of flavivirus infections is complicated by the antigenic similarities among the Flavivirus genus. Indeed, most flavivirus antibodies are directed against the highly immunogenic envelope protein, which contains both flavivirus cross-reactive and virus-specific epitopes. Serological assay results should thus be interpreted with care and confirmed by comparative neutralization tests using a panel of viruses known to circulate in Europe. However, antibody cross-reactivity could be advantageous in efforts to control emerging flaviviruses because it ensures partial cross-protection. In contrast, it might also facilitate subsequent diseases, through a phenomenon called antibody-dependent enhancement mainly described for dengue virus infections. Here, we review the serological methods commonly used in WNV diagnosis and surveillance in Europe. By examining past and current epidemiological situations in different European countries, we present the challenges involved in interpreting flavivirus serological tests and setting up appropriate surveillance programs; we also address the consequences of flavivirus circulation and vaccination for host immunity.
C1 [Beck, Cecile; Zientara, Stephan; Lecollinet, Sylvie] ANSES, Virol INRA UMR1161, ENVA, EU RL Equine West Nile Dis,Anim Hlth Lab, F-94704 Maisons Alfort, France.
   [Angel Jimenez-Clavero, Miguel] CISA INIA, Valdeolmos 28130, Madrid, Spain.
   [Leblond, Agnes] VetAgroSup, Dept Hipp, F-69280 Marcy Letoile, France.
   [Leblond, Agnes; Jourdain, Elsa] INRA, UR346, F-63122 St Genes Champanelle, France.
   [Durand, Benoit] ANSES, Hlth Anim Lab, Epidemiol Unit, F-94704 Maisons Alfort, France.
   [Nowotny, Norbert] Univ Vet Med Vienna, Inst Virol, Viral Zoonoses Emerging & Vector Borne Infect Grp, A-1210 Vienna, Austria.
   [Nowotny, Norbert] Sultan Qaboos Univ, Dept Microbiol & Immunol, Coll Med & Hlth Sci, Muscat 123, Oman.
   [Leparc-Goffart, Isabelle] IRBA, F-13384 Marseille, France.
RP Lecollinet, S (reprint author), ANSES, Virol INRA UMR1161, ENVA, EU RL Equine West Nile Dis,Anim Hlth Lab, F-94704 Maisons Alfort, France.
EM cecile.beck@anses.fr; majimenez@inia.es; agnes.leblond@vetagro-sup.fr;
   benoit.durand@anses.fr; norbert.nowotny@vetmeduni.ac.at;
   isabelle.leparcgoffart@gmail.com; stephan.zientara@anses.fr;
   elsa.jourdain@clermont.inra.fr; sylvie.lecollinet@anses.fr
RI Leblond, Agnes/G-8972-2012; Jimenez-Clavero, Miguel A./E-3048-2010
OI Jimenez-Clavero, Miguel A./0000-0003-2125-9743
FU European Commission; Euro West Nile project [HEALTH.2010.2.3-3-3
   261391]; EU-RL on equine diseases; ANR [11 BSV7 003 EVEMATA]
FX We gratefully acknowledge Anne-Sophie Martel's precious contribution to
   this collaborative work and we thank Jessica Pearce-Duvet for her
   excellent editing services. This research was supported by the European
   Commission grants, the HEALTH.2010.2.3-3-3 261391 Euro West Nile project
   and the EU-RL on equine diseases, and by the ANR (11 BSV7 003 EVEMATA
   grant).
NR 185
TC 2
Z9 2
PU MDPI AG
PI BASEL
PA POSTFACH, CH-4005 BASEL, SWITZERLAND
SN 1660-4601
J9 INT J ENV RES PUB HE
JI Int. J. Environ. Res. Public Health
PD NOV
PY 2013
VL 10
IS 11
BP 6049
EP 6083
DI 10.3390/ijerph10116049
PG 35
WC Environmental Sciences
SC Environmental Sciences & Ecology
GA 301GM
UT WOS:000330520800044
ER

PT J
AU Ivoke, N
   Ogbonna, PC
   Ekeh, FN
   Ezenwaji, NE
   Atama, CI
   Ejere, VC
   Onoja, US
   Eyo, JE
AF Ivoke, Njoku
   Ogbonna, Priscilla C.
   Ekeh, Felicia N.
   Ezenwaji, Ngozi E.
   Atama, Chinedu I.
   Ejere, Vincent C.
   Onoja, Uwakwe S.
   Eyo, Joseph E.
TI EFFECTS OF GRAPEFRUIT (CITRUS PARADISI MACF) (RUTACEAE) PEEL OIL AGAINST
   DEVELOPMENTAL STAGES OF AEDES AEGYPTI (DIPTERA: CULICIDAE)
SO SOUTHEAST ASIAN JOURNAL OF TROPICAL MEDICINE AND PUBLIC HEALTH
LA English
DT Article
DE Aedes aegypti; Citrus paradisi; larvicide; ovicide; peel oil
ID PLANT ESSENTIAL OILS; RIO-DE-JANEIRO; YELLOW-FEVER; RESISTANCE;
   EXTRACTS; SUSCEPTIBILITY; MUNICIPALITIES; REPELLENT; MOSQUITOS; TOXICITY
AB Laboratory bioassay of the essential oil extracted from the grapefruit (Citrus paradisi) peel by steam distillation was carried out against the developmental stages of the yellow fever vector Aedes aegypti to evaluate its toxicity, and ovicidal and larvicidal potency. Volatile oil components isolated and characterized by coupled gas chromatography/mass spectrometry included varying levels of monoterpene aldehydes, alcohols, and esters. Test results of the essential oil showed that egg hatching was completely inhibited at 400 ppm, while further development of 1st to 2nd larval stage was inhibited at 100 ppm. Regression analysis results also indicated that the peel essential oil significantly (p<0.01) reduced the viability of the test eggs and inhibited the development of 1st larval stage to 2nd larval instar. The LC50 and LC90 values obtained for 2nd instars (180.460, 334.629 ppm, respectively); and for 4th instars (210.937, 349.489 ppm, respectively) after 24-hour exposure were time but not dose dependent, as each LC value was a product of an inverse relationship between the oil concentration and exposure time. The results indicated that the peel oil could be a potent persistent larvicide.
C1 [Ivoke, Njoku; Ogbonna, Priscilla C.; Ekeh, Felicia N.; Ezenwaji, Ngozi E.; Atama, Chinedu I.; Ejere, Vincent C.; Eyo, Joseph E.] Univ Nigeria, Dept Zool & Environm Biol, Nsukka, Enugu State, Nigeria.
   [Onoja, Uwakwe S.] Univ Nigeria, Dept Home Sci Nutr & Dietet, Nsukka, Enugu State, Nigeria.
RP Eyo, JE (reprint author), Univ Nigeria, Dept Zool & Environm Biol, Nsukka, Enugu State, Nigeria.
EM joseph.eyo@unn.edu.ng
NR 37
TC 0
Z9 0
PU SOUTHEAST ASIAN MINISTERS EDUC ORGANIZATION
PI BANGKOK
PA SEAMEO-TROPMED, 420-6 RAJVITHI RD,, BANGKOK 10400, THAILAND
SN 0125-1562
J9 SE ASIAN J TROP MED
JI Southeast Asian J. Trop. Med. Public Health
PD NOV
PY 2013
VL 44
IS 6
BP 970
EP 978
PG 9
WC Public, Environmental & Occupational Health; Infectious Diseases;
   Tropical Medicine
SC Public, Environmental & Occupational Health; Infectious Diseases;
   Tropical Medicine
GA 286NN
UT WOS:000329476100005
ER

PT J
AU Rinker, DC
   Zhou, XF
   Pitts, RJ
   Rokas, A
   Zwiebel, LJ
AF Rinker, David C.
   Zhou, Xiaofan
   Pitts, Ronald Jason
   Rokas, Antonis
   Zwiebel, Laurence J.
CA AGC Consortium
TI Antennal transcriptome profiles of anopheline mosquitoes reveal human
   host olfactory specialization in Anopheles gambiae
SO BMC GENOMICS
LA English
DT Article
DE Anopheles; Mosquito; Antenna; Transcriptome; Olfaction; Malaria;
   Host-seeking; Odorant receptor; Molecular evolution; RNAseq
ID MALARIA VECTOR MOSQUITO; YELLOW-FEVER MOSQUITO; RNA-SEQ DATA; ODORANT
   RECEPTOR; DROSOPHILA-MELANOGASTER; HUMAN-SWEAT; CULEX-QUINQUEFASCIATUS;
   PHYLOGENETIC ANALYSES; MOLECULAR EVOLUTION; MAXIMUM-LIKELIHOOD
AB Background: Two sibling members of the Anopheles gambiae species complex display notable differences in female blood meal preferences. An. gambiae s.s. has a well-documented preference for feeding upon human hosts, whereas An. quadriannulatus feeds on vertebrate/mammalian hosts, with only opportunistic feeding upon humans. Because mosquito host-seeking behaviors are largely driven by the sensory modality of olfaction, we hypothesized that hallmarks of these divergent host seeking phenotypes will be in evidence within the transcriptome profiles of the antennae, the mosquito's principal chemosensory appendage.
   Results: To test this hypothesis, we have sequenced antennal mRNA of non-bloodfed females from each species and observed a number of distinct quantitative and qualitative differences in their chemosensory gene repertoires. In both species, these gene families show higher rates of sequence polymorphisms than the overall rates in their respective transcriptomes, with potentially important divergences between the two species. Moreover, quantitative differences in odorant receptor transcript abundances have been used to model potential distinctions in volatile odor receptivity between the two sibling species of anophelines.
   Conclusion: This analysis suggests that the anthropophagic behavior of An. gambiae s.s. reflects the differential distribution of olfactory receptors in the antenna, likely resulting from a co-option and refinement of molecular components common to both species. This study improves our understanding of the molecular evolution of chemoreceptors in closely related anophelines and suggests possible mechanisms that underlie the behavioral distinctions in host seeking that, in part, account for the differential vectorial capacity of these mosquitoes.
C1 [Rinker, David C.; Rokas, Antonis; Zwiebel, Laurence J.] Vanderbilt Univ, Med Ctr, Ctr Human Genet Res, Nashville, TN 37203 USA.
   [Zhou, Xiaofan; Pitts, Ronald Jason; Rokas, Antonis; Zwiebel, Laurence J.] Vanderbilt Univ, Dept Biol Sci, Nashville, TN 37235 USA.
   [Zwiebel, Laurence J.] Vanderbilt Univ, Med Ctr, Dept Pharmacol, Vanderbilt Brain Inst,Program Dev Biol, Nashville, TN 37232 USA.
   [Zwiebel, Laurence J.] Vanderbilt Univ, Med Ctr, Inst Chem Biol, Nashville, TN 37232 USA.
   [Zwiebel, Laurence J.] Vanderbilt Univ, Med Ctr, Inst Global Hlth, Nashville, TN 37232 USA.
RP Zwiebel, LJ (reprint author), Vanderbilt Univ, Med Ctr, Ctr Human Genet Res, Nashville, TN 37203 USA.
EM l.zwiebel@vanderbilt.edu
FU National Science Foundation [DEB-0844968]; Innovation and Discovery in
   Engineering And Science (IDEAS) program of Vanderbilt University;
   National Institutes of Health (NIAID) [AI056402]; NIDCD through an NRSA
   [F31 DC012991]
FX We thank Travis Clark, Chelsea Baker and the Vanderbilt Technologies for
   Advanced Genomics core facility for RNA sample preparation and Illumina
   sequencing. We are also indebted to the members of the Rokas/Zwiebel
   labs for helpful discussions and critical readings. This work was
   conducted in part using the resources of the Advanced Computing Center
   for Research and Education at Vanderbilt University and was supported by
   funds provided by the National Science Foundation (DEB-0844968) to AR,
   as well as grants from the Innovation and Discovery in Engineering And
   Science (IDEAS) program of Vanderbilt University and from the National
   Institutes of Health (NIAID, AI056402) to LJZ. DCR was supported by the
   NIDCD through an NRSA [F31 DC012991].
NR 83
TC 0
Z9 0
PU BIOMED CENTRAL LTD
PI LONDON
PA 236 GRAYS INN RD, FLOOR 6, LONDON WC1X 8HL, ENGLAND
SN 1471-2164
J9 BMC GENOMICS
JI BMC Genomics
PD NOV 1
PY 2013
VL 14
AR 749
DI 10.1186/1471-2164-14-749
PG 14
WC Biotechnology & Applied Microbiology; Genetics & Heredity
SC Biotechnology & Applied Microbiology; Genetics & Heredity
GA 274WF
UT WOS:000328636200005
ER

PT J
AU Furuta, Y
   Gowen, BB
   Takahashi, K
   Shiraki, K
   Smee, DF
   Barnard, DL
AF Furuta, Yousuke
   Gowen, Brian B.
   Takahashi, Kazumi
   Shiraki, Kimiyasu
   Smee, Donald F.
   Barnard, Dale L.
TI Favipiravir (T-705), a novel viral RNA polymerase inhibitor
SO ANTIVIRAL RESEARCH
LA English
DT Review
DE Favipiravir; T-705; Influenza; RNA-dependent RNA polymerase; RNA viruses
ID ORALLY-ADMINISTERED T-705; INFLUENZA-A VIRUSES; IN-VIVO ACTIVITIES;
   HEMORRHAGIC-FEVER; VITRO; INFECTIONS; MODEL; ARENAVIRUS; EFFICACY;
   MECHANISM
AB Favipiravir (T-705; 6-fluoro-3-hydroxy-2-pyrazinecarboxamide) is an antiviral drug that selectively inhibits the RNA-dependent RNA polymerase of influenza virus. It is phosphoribosylated by cellular enzymes to its active form, favipiravir-ribofuranosyl-5'-triphosphate (RTP). Its antiviral effect is attenuated by the addition of purine nucleic acids, indicating the viral RNA polymerase mistakenly recognizes favipiravir-RTP as a purine nucleotide. Favipiravir is active against a broad range of influenza viruses, including A(H1N1)pdm09, A(H5N1) and the recently emerged A(H7N9) avian virus. It also inhibits influenza strains resistant to current antiviral drugs, and shows a synergistic effect in combination with oseltamivir, thereby expanding influenza treatment options. A Phase III clinical evaluation of favipiravir for influenza therapy has been completed in Japan and two Phase II studies have been completed in the United States. In addition to its anti-influenza activity, favipiravir blocks the replication of many other RNA viruses, including arenaviruses (Junin, Machupo and Pichinde); phleboviruses (Rift Valley fever, sandfly fever and Punta Toro); hantaviruses (Maporal, Dobrava, and Prospect Hill); flaviviruses (yellow fever and West Nile); enteroviruses (polio- and rhinoviruses); an alphavirus, Western equine encephalitis virus; a paramyxovirus, respiratory syncytial virus; and noroviruses. With its unique mechanism of action and broad range of antiviral activity, favipiravir is a promising drug candidate for influenza and many other RNA viral diseases for which there are no approved therapies. (C) 2013 Elsevier B.V. All rights reserved.
C1 [Furuta, Yousuke; Takahashi, Kazumi] Toyama Chem Co Ltd, Toyama 9308508, Japan.
   [Gowen, Brian B.; Smee, Donald F.; Barnard, Dale L.] Utah State Univ, Inst Antiviral Res, Logan, UT 84322 USA.
   [Gowen, Brian B.; Smee, Donald F.; Barnard, Dale L.] Utah State Univ, Dept Anim Dairy & Vet Sci, Logan, UT 84322 USA.
   [Shiraki, Kimiyasu] Toyama Univ, Dept Virol, Toyama 9300194, Japan.
RP Furuta, Y (reprint author), Toyama Chem Co Ltd, Res Adm Dept, 4-1,Shimookui 2 Chome, Toyama 9308508, Japan.
EM yousuke_furuta@toyama-chemical.co.jp
FU National Institutes of Health (NIH) [HHSN272201000039I,
   HHSN272201100019I]; NIH [U54 AI-065357]
FX We thank Drs. Heather Greenstone, Amy Krafft, Chris Tseng, Catherine
   Laughlin, Justin G. Julander, E. Bait Tarbet, John D. Morrey, Maki Kiso
   and Yoshihiro Kawaoka for their extensive advice. We also acknowledge
   Ms. Kyo Kozaki and Mr. Ryutaro Ohori for their beneficial discussion and
   assistance. BBG, DFS, and DLB were supported in part by funding from the
   National Institutes of Health (NIH) contracts HHSN272201000039I and
   HHSN272201100019I. BBG was also supported by NIH Grant U54 AI-065357. YF
   and KT are employees of the Toyama Chemical Co., Ltd., the manufacturer
   of favipiravir. All other authors declare no competing interests.
NR 33
TC 10
Z9 10
PU ELSEVIER SCIENCE BV
PI AMSTERDAM
PA PO BOX 211, 1000 AE AMSTERDAM, NETHERLANDS
SN 0166-3542
EI 1872-9096
J9 ANTIVIR RES
JI Antiviral Res.
PD NOV
PY 2013
VL 100
IS 2
BP 446
EP 454
DI 10.1016/j.antiviral.2013.09.015
PG 9
WC Pharmacology & Pharmacy; Virology
SC Pharmacology & Pharmacy; Virology
GA 269ID
UT WOS:000328234100020
ER

PT J
AU Xu, LG
   Liu, Y
   Chen, ZY
   Li, W
   Liu, Y
   Wang, LM
   Ma, LY
   Shao, YM
   Zhao, YL
   Chen, CY
AF Xu, Ligeng
   Liu, Ye
   Chen, Zhiyun
   Li, Wei
   Liu, Ying
   Wang, Liming
   Ma, Liying
   Shao, Yiming
   Zhao, Yuliang
   Chen, Chunying
TI Morphologically Virus-Like Fullerenol Nanoparticles Act as the
   Dual-Functional Nanoadjuvant for HIV-1 Vaccine
SO ADVANCED MATERIALS
LA English
DT Article
DE fullerenol; virus-like particle; nano-adjuvant; HIV-1; vaccine
ID YELLOW-FEVER VACCINE; POLY(GAMMA-GLUTAMIC ACID) NANOPARTICLES; TOLL-LIKE
   RECEPTORS; T-CELL MEMORY; IMMUNE-RESPONSES; INNATE IMMUNITY; RECOGNITION
   RECEPTORS; DENDRITIC CELLS; DNA; ADJUVANT
C1 [Xu, Ligeng; Liu, Ye; Chen, Zhiyun; Wang, Liming; Chen, Chunying] Natl Ctr Nanosci & Technol, CAS Key Lab Biomed Effects Nanomat & Nanosafety, Beijing 100190, Peoples R China.
   [Li, Wei; Wang, Liming; Zhao, Yuliang] Chinese Acad Sci, Inst High Energy Phys, CAS Key Lab Biomed Effects Nanomat & Nanosafety, Beijing 100049, Peoples R China.
   [Liu, Ye; Ma, Liying; Shao, Yiming] Chinese Ctr Dis Control & Prevent, Natl Ctr AIDS STD Control & Prevent, Div Res Virol & Immunol, Beijing 102206, Peoples R China.
RP Shao, YM (reprint author), Chinese Ctr Dis Control & Prevent, Natl Ctr AIDS STD Control & Prevent, Div Res Virol & Immunol, 155 Changbai Rd, Beijing 102206, Peoples R China.
EM yshao08@gmail.com; zhaoyuliang@ihep.ac.cn; chenchy@nanoctr.cn
RI Wang, Liming/A-6924-2012; Xu, Ligeng/F-9844-2013
OI Xu, Ligeng/0000-0003-4946-2567
FU Ministry of Science and Technology of China [2011CB933401, 2012CB934003,
   2010CB934004]; National Major ST Program [2012ZX10001-008];
   International Science & Technology Cooperation Program of China
   [2013DFG32340]; National Major Scientific Instruments Development
   Project [2011YQ03013406]; Natural Science Foundation of China [21001034,
   31070854]; German Federal Ministry of Education and Research [BMBF
   0315773A]
FX The authors acknowledge the financial support by the Ministry of Science
   and Technology of China as the National Basic Research Programs
   (2011CB933401, 2012CB934003 and 2010CB934004), National Major S&T
   Program (2012ZX10001-008), International Science & Technology
   Cooperation Program of China (2013DFG32340) and National Major
   Scientific Instruments Development Project (2011YQ03013406), the Natural
   Science Foundation of China (21001034 and 31070854), and German Federal
   Ministry of Education and Research (BMBF 0315773A).
NR 55
TC 3
Z9 3
PU WILEY-V C H VERLAG GMBH
PI WEINHEIM
PA BOSCHSTRASSE 12, D-69469 WEINHEIM, GERMANY
SN 0935-9648
EI 1521-4095
J9 ADV MATER
JI Adv. Mater.
PD NOV
PY 2013
VL 25
IS 41
BP 5928
EP 5936
DI 10.1002/adma.201300583
PG 9
WC Chemistry, Multidisciplinary; Chemistry, Physical; Nanoscience &
   Nanotechnology; Materials Science, Multidisciplinary; Physics, Applied;
   Physics, Condensed Matter
SC Chemistry; Science & Technology - Other Topics; Materials Science;
   Physics
GA 261VO
UT WOS:000327692900014
ER

PT J
AU Hochberg, NS
   Barnett, ED
   Chen, LH
   Wilson, ME
   Iyer, H
   MacLeod, WB
   Yanni, E
   Jentes, ES
   Karchmer, AW
   Ooi, W
   Kogelman, L
   Benoit, C
   Hamer, DH
AF Hochberg, Natasha S.
   Barnett, Elizabeth D.
   Chen, Lin H.
   Wilson, Mary E.
   Iyer, Hari
   MacLeod, William B.
   Yanni, Emad
   Jentes, Emily S.
   Karchmer, Adolf W.
   Ooi, Winnie
   Kogelman, Laura
   Benoit, Christine
   Hamer, Davidson H.
TI International Travel by Persons With Medical Comorbidities:
   Understanding Risks and Providing Advice
SO MAYO CLINIC PROCEEDINGS
LA English
DT Article
ID GEOSENTINEL SURVEILLANCE NETWORK; ORGAN TRANSPLANT RECIPIENTS;
   YELLOW-FEVER VACCINE; INFECTIOUS-DISEASES; RETURNED TRAVELERS;
   UNITED-STATES; HEALTH; IMMUNIZATION; ILLNESS; PREGNANCY
AB Objective: To describe the medical conditions, travel plans, counseling, and medications prescribed for high-risk international travelers.
   Patients and Methods: This cross-sectional study was conducted from March 1, 2008, through July 31, 2010, in 5 clinics in the greater Boston area. We assessed all travelers seen for pretravel care and compared demographic characteristics, travel plans, pretravel counseling, and interventions for healthy and high-risk travelers (as defined by medical history or pregnancy).
   Results: Of 15,440 travelers, 2769 (17.9%) were high-risk; 644 of 2769 (23.3%) were immunocompromised travelers, 2056 (74.3%) had medical comorbidities, and 69 (2.5%) were pregnant women. The median age of high-risk travelers was 47 years compared with 32 years for healthy travelers (P=.0001). High-risk travelers visited the clinic a median of 25 days (range, 10-44 days) before departure. Overall, 2562 (93.9%) of high-risk travelers visited countries with medium or high risk of typhoid fever, 2340 (85.7%) visited malaria-risk countries, and 624 (22.8%) visited yellow fever-endemic countries. Of travelers to yellow fever-endemic countries, 8 of 23 (34.8%) pregnant women and 64 of 144 (44.4%) immunocompromised travelers received yellow fever vaccine. Of eligible high-risk travelers, 11 of 76 (14.5%) received a pneumococcal vaccine, 213 of 640 (33.3%) influenza vaccine, and 956 of 2681 (35.7%) either tetanus-diphtheria or tetanus-diphtheria-pertussis vaccine.
   Conclusion: High-risk travelers made up nearly 20% of patients in these travel clinics, and they mostly traveled to destinations with malaria and typhoid risk. For health care professionals caring for travelers with underlying medical problems, providing appropriate travel counseling and making vaccine decisions, such as for yellow fever, are complex. Travelers with complicated medical histories may warrant evaluation by an experienced travel medicine specialist. (C) 2013 Mayo Foundation for Medical Education and Research
C1 [Hochberg, Natasha S.] Boston Univ, Dept Epidemiol, Sch Publ Hlth, Boston, MA 02118 USA.
   [Hochberg, Natasha S.; Hamer, Davidson H.] Boston Univ, Dept Med, Sch Med, Boston, MA 02118 USA.
   [MacLeod, William B.; Hamer, Davidson H.] Boston Univ, Dept Int Hlth, Sch Publ Hlth, Boston, MA 02118 USA.
   [Barnett, Elizabeth D.; Benoit, Christine] Boston Med Ctr, Maxwell Finland Lab Infect Dis, Boston, MA USA.
   [Wilson, Mary E.] Harvard Univ, Dept Global Hlth & Populat, Sch Publ Hlth, Boston, MA USA.
   [Iyer, Hari; MacLeod, William B.; Hamer, Davidson H.] Boston Univ, Ctr Global Hlth & Dev, Boston, MA 02215 USA.
   [Yanni, Emad; Jentes, Emily S.] Ctr Dis Control & Prevent, Div Global Migrat & Quarantine, Atlanta, GA USA.
   [Karchmer, Adolf W.] Beth Israel Deaconess Med Ctr, Div Infect Dis, Boston, MA 02215 USA.
   [Ooi, Winnie] Lahey Clin Fdn, Travel & Trop Med Clin, Burlington, MA USA.
   [Kogelman, Laura] Tufts Med Ctr, Div Geog Med & Infect Dis, Boston, MA USA.
RP Hochberg, NS (reprint author), Boston Univ, Dept Epidemiol, Sch Publ Hlth, 715 Albany St,Talbot 420E, Boston, MA 02118 USA.
EM nhoch@bu.edu
FU CDC; Boston Medical Center [U19C100508-01]
FX This study was funded by a cooperative agreement between the CDC and
   Boston Medical Center (U19C100508-01).
NR 44
TC 2
Z9 2
PU ELSEVIER SCIENCE INC
PI NEW YORK
PA 360 PARK AVE SOUTH, NEW YORK, NY 10010-1710 USA
SN 0025-6196
EI 1942-5546
J9 MAYO CLIN PROC
JI Mayo Clin. Proc.
PD NOV
PY 2013
VL 88
IS 11
BP 1231
EP 1240
DI 10.1016/j.mayocp.2013.07.018
PG 10
WC Medicine, General & Internal
SC General & Internal Medicine
GA 258TA
UT WOS:000327480400013
ER

PT J
AU Dufourd, C
   Dumont, Y
AF Dufourd, Claire
   Dumont, Yves
TI Impact of environmental factors on mosquito dispersal in the prospect of
   sterile insect technique control
SO COMPUTERS & MATHEMATICS WITH APPLICATIONS
LA English
DT Article
DE Advection diffusion reaction equation; Impulse differential equation;
   Mosquito dispersal; Sterile insect technique; Operator splitting;
   Nonstandard finite difference method
ID FINITE-DIFFERENCE SCHEMES; AEDES-ALBOPICTUS; REUNION ISLAND;
   CHIKUNGUNYA-DISEASE; VECTOR; MALARIA; DENGUE; MODEL; CONSERVATION;
   STABILITY
AB The aim of this paper is to develop a mathematical model to simulate mosquito dispersal and its control taking into account environmental parameters, like wind, temperature, or landscape elements. We particularly focus on the Aedes albopictus mosquito which is now recognized as a major vector of human arboviruses, like chikungunya, dengue, or yellow fever. One way to prevent those epidemics is to control the vector population. Biological control tools, like the Sterile Insect Technique (SIT), are of great interest as an alternative to chemical control tools which are very detrimental to the environment. The success of SIT is based not only on a good knowledge of the biology of the insect, but also on an accurate modeling of the insect's distribution. We consider a compartmental approach and derive temporal and spatio-temporal models, using Advection Diffusion Reaction equations to model mosquito dispersal. Periodic releases of sterilized males are modeled with an impulse differential equation. Finally, using the splitting operator approach, and well-suited numerical methods for each operator, we provide numerical simulations for mosquito spreading, and test different vector control scenarios. We show that environmental parameters, like vegetation, can have a strong influence on mosquito distribution and in the efficiency of vector control tools, like SIT. (C) 2013 Elsevier Ltd. All rights reserved.
C1 [Dufourd, Claire] Univ Pretoria, Dept Math & Appl Math, ZA-0002 Pretoria, South Africa.
   [Dumont, Yves] CIRAD, Umr AMAP, F-34398 Montpellier 5, France.
RP Dumont, Y (reprint author), CIRAD, Umr AMAP, TA A51-PS2,Blvd Lironde, F-34398 Montpellier 5, France.
EM yves.dumont@cirad.fr
FU "SIT feasibility program" in Reunion; French Ministry of Health;
   European Regional Development Fund (ERDF)
FX C. Dufourd and Y. Dumont have been partially supported by the "SIT
   feasibility program" in Reunion, jointly funded by the French Ministry
   of Health and the European Regional Development Fund (ERDF). C. Dufourd
   would like to thank Guy Lemperiere (IRD, coordinator of the SIT project
   in Reunion Island), Louis-Clement Gouagna (IRD), and Sebastien Boyer
   (IRD) for stimulating discussions. Y. Dumont is also grateful to Didier
   Fontenille (IRD, head of the SIT project) and Koussay Dellagi (CRVOI,
   Reunion Island) for their support. The authors would like to thank the
   reviewers for valuable and constructive remarks that helped greatly to
   improve the paper.
NR 53
TC 0
Z9 0
PU PERGAMON-ELSEVIER SCIENCE LTD
PI OXFORD
PA THE BOULEVARD, LANGFORD LANE, KIDLINGTON, OXFORD OX5 1GB, ENGLAND
SN 0898-1221
EI 1873-7668
J9 COMPUT MATH APPL
JI Comput. Math. Appl.
PD NOV
PY 2013
VL 66
IS 9
BP 1695
EP 1715
DI 10.1016/j.camwa.2013.03.024
PG 21
WC Mathematics, Applied
SC Mathematics
GA 247YF
UT WOS:000326660200016
ER

PT J
AU Destexhe, E
   Prinsen, MK
   van Scholl, I
   Kuper, CF
   Garcon, N
   Veenstra, S
   Segal, L
AF Destexhe, Eric
   Prinsen, Menk K.
   van Scholl, Inge
   Kuper, C. Frieke
   Garcon, Nathalie
   Veenstra, Stephane
   Segal, Lawrence
TI Evaluation of C-reactive protein as an inflammatory biomarker in rabbits
   for vaccine nonclinical safety studies
SO JOURNAL OF PHARMACOLOGICAL AND TOXICOLOGICAL METHODS
LA English
DT Article
DE C-reactive protein; Fibrinogen; Adjuvant; Vaccine; Inflammation; Rabbit;
   Safety/toxicity methods
ID YELLOW-FEVER VACCINATION; ACUTE-PHASE PROTEINS; FIBRINOGEN; INFLUENZA;
   INTERLEUKIN-6; DISEASE; MODEL
AB Introduction: Inflammatory reactions are one of the potential safety concerns that are evaluated in the framework of vaccine safety testing. In nonclinical studies, the assessment of the inflammation relies notably on the measurement of biomarkers. C-reactive protein (CRP) is an acute-phase plasma protein of hepatic origin that could be used for that purpose in toxicity studies with rabbits. Methods: To evaluate the utility of CRP as an additional inflammatory biomarker in adjuvant or vaccine toxicity studies, rabbits were injected on Day 0 with saline, aluminium phosphate, aluminium hydroxide, Adjuvant System (AS) 01, AS03, AS15, or diphtheria-tetanus-whole cell pertussis-hepatitis B vaccine (DTPw-HB). Body weights, haematology parameters, CRP and fibrinogen levels were measured daily up to Day 7. Macroscopic changes at the injection site were also evaluated up to Day 7. At Day 7, a histopathological examination of the injection site was performed. Results: Like fibrinogen, CRP levels rapidly increased after the injection of Adjuvant Systems or DTPw-HB, peaking at Day 1, and returning to baseline in less than a week. The magnitude of the CRP increase was consistently higher than that of fibrinogen with a larger fold increase from background, providing a more sensitive evaluation. The number of circulating heterophils was also increased on Day 1 after the injection of Adjuvant Systems or DTPw-HB. The highest increases in CRP levels were observed after the injection of DTPw-HB or AS03, and were also associated with the persistence of mixed inflammatory cell infiltrates (including heterophils) at the injection sites on Day 7. No increases in CRP levels and in circulating heterophils were observed after injection of the aluminium salt adjuvants. Discussion: Our study supports the use of CRP as an accurate biomarker of acute inflammation in rabbits for vaccine toxicity studies and highlights an association between increased CRP levels and the recruitment of heterophils. (C) 2013 Elsevier Inc. All rights reserved.
C1 [Destexhe, Eric; Garcon, Nathalie; Veenstra, Stephane; Segal, Lawrence] GlaxoSmithKline Vaccines, B-1330 Rixensart, Belgium.
   [Prinsen, Menk K.; van Scholl, Inge] TNO Triskel, Toxicol & Risk Assessment Dept, Zeist, Netherlands.
   [Kuper, C. Frieke] TNO, Res Grp Qual & Safety, NL-3700 AJ Zeist, Netherlands.
RP Destexhe, E (reprint author), GlaxoSmithKline Vaccines, Rue Inst 89, B-1330 Rixensart, Belgium.
EM eric.x.destexhe@gsk.com; menk.prinsen@tno.triskelion.nl;
   inge.vanscholl@tno.nl; frieke.kuper@tno.nl; nathalie.garcon@gsk.com;
   stephane.veenstra@gsk.com; lawrence.m.segal@gsk.com
FU GlaxoSmithKline Biologicals SA
FX The study was sponsored by GlaxoSmithKline Biologicals SA.
NR 29
TC 0
Z9 0
PU ELSEVIER SCIENCE INC
PI NEW YORK
PA 360 PARK AVE SOUTH, NEW YORK, NY 10010-1710 USA
SN 1056-8719
EI 1873-488X
J9 J PHARMACOL TOX MET
JI J. Pharmacol. Toxicol. Methods
PD NOV-DEC
PY 2013
VL 68
IS 3
BP 367
EP 373
DI 10.1016/j.vascn.2013.04.003
PG 7
WC Pharmacology & Pharmacy; Toxicology
SC Pharmacology & Pharmacy; Toxicology
GA 242JS
UT WOS:000326237100010
ER

PT J
AU Lee, SS
   Baker, RE
   Gaffney, EA
   White, SM
AF Lee, S. Seirin
   Baker, Ruth E.
   Gaffney, Eamonn A.
   White, Steven M.
TI Optimal barrier zones for stopping the invasion of Aedes aegypti
   mosquitoes via transgenic or sterile insect techniques
SO THEORETICAL ECOLOGY
LA English
DT Article
DE Barrier zone; Biological control; Dengue fever; RIDL; SIT; Transgenic
   insects
ID YELLOW-FEVER MOSQUITO; LETHAL GENETIC SYSTEM; BORNE DISEASES;
   CLIMATE-CHANGE; COMPETITION; DISPERSAL; RELEASE; ELIMINATION;
   LEPIDOPTERA; PERFORMANCE
AB Biological invasions have dramatically altered the natural world by threatening native species and their communities. Moreover, when the invading species is a vector for human disease, there are further substantive public health and economic impacts. The development of transgenic technologies is being explored in relation to new approaches for the biological control of insect pests. We investigate the use of two control strategies, classical sterile insect techniques and transgenic late-acting bisex lethality (Release of Insects carrying a Dominant Lethal), for controlling invasion of the mosquito Aedes aegypti using a spatial stage-structured mathematical model. In particular, we explore the use of a barrier zone of sterile/transgenic insects to prevent or impede the invasion of mosquitoes. We show that the level of control required is not only highly sensitive to the rate at which the sterile/transgenic males are released in the barrier zone but also to the spatial range of release. Our models characterise how the distribution of sterile/transgenic mosquitoes in the barrier zone can be controlled so as to minimise the number of mass-produced insects required for the arrest of species invasion. We predict that, given unknown rates of mosquito dispersal, management strategies should concentrate on larger release areas rather than more intense release rates for optimal control.
C1 [Lee, S. Seirin] RIKEN, Ctr Dev Biol, Kobe, Hyogo 6500047, Japan.
   [Baker, Ruth E.; Gaffney, Eamonn A.; White, Steven M.] Univ Oxford, Math Inst, Ctr Math Biol, Oxford OX1 3LB, England.
   [White, Steven M.] Ctr Ecol Hydrol, Wallingford OX10 8BB, Oxon, England.
RP Lee, SS (reprint author), RIKEN, Ctr Dev Biol, Minatojima Minamimachi 2-2-3, Kobe, Hyogo 6500047, Japan.
EM seirin.lee@gmail.com; ruth.baker@maths.ox.ac.uk; gaffney@maths.ox.ac.uk;
   smwhit@ceh.ac.uk
FU Japan Society for the Promotion of Science (JSPS Excellent Young
   Researcher Overseas Visit Program); Oxford Centre for Collaborative
   Applied Mathematics, University of Oxford (OCCAM Visiting PDRAs); King
   Abdullah University of Science and Technology [KUK-C1-013-04]
FX S.S.L. was partially funded by the Japan Society for the Promotion of
   Science (JSPS Excellent Young Researcher Overseas Visit Program) and
   Oxford Centre for Collaborative Applied Mathematics, University of
   Oxford (OCCAM Visiting PDRAs). This publication was based on work
   supported in part by Award No. KUK-C1-013-04, made by King Abdullah
   University of Science and Technology. The authors would like to thank
   Steve Sait for the useful discussions.
NR 52
TC 1
Z9 1
PU SPRINGER HEIDELBERG
PI HEIDELBERG
PA TIERGARTENSTRASSE 17, D-69121 HEIDELBERG, GERMANY
SN 1874-1738
EI 1874-1746
J9 THEOR ECOL-NETH
JI Theor. Ecol.
PD NOV
PY 2013
VL 6
IS 4
BP 427
EP 442
DI 10.1007/s12080-013-0178-4
PG 16
WC Ecology
SC Environmental Sciences & Ecology
GA 245JZ
UT WOS:000326461200004
ER

PT J
AU Thomas, RE
AF Thomas, Roger E.
TI Can the Safety of the Yellow Fever Vaccine Be Evaluated by a
   Retrospective Study of Databases?
SO JOURNAL OF TRAVEL MEDICINE
LA English
DT Editorial Material
ID CASE DEFINITIONS; IMMUNIZATION AEFI; SURVEILLANCE; GUIDELINES;
   COLLECTION; 17D
C1 [Thomas, Roger E.] Univ Calgary, Dept Family Med, Calgary, AB T2N 4N1, Canada.
RP Thomas, RE (reprint author), Univ Calgary, Fac Med, Hlth Sci Ctr, Dept Family Med, 3330 Hosp Dr NW, Calgary, AB T2N 4N1, Canada.
EM rthomas@ucalgary.ca
NR 15
TC 0
Z9 0
PU WILEY-BLACKWELL
PI HOBOKEN
PA 111 RIVER ST, HOBOKEN 07030-5774, NJ USA
SN 1195-1982
EI 1708-8305
J9 J TRAVEL MED
JI J. Travel Med.
PD NOV
PY 2013
VL 20
IS 6
BP 344
EP 345
DI 10.1111/jtm.12067
PG 2
WC Medicine, General & Internal
SC General & Internal Medicine
GA 239ML
UT WOS:000326029200020
ER

PT J
AU Nordin, JD
   Parker, ED
   Vazquez-Benitez, G
   Kharbanda, EO
   Naleway, A
   Marcy, SM
   Molitor, B
   Kuckler, L
   Baggs, J
AF Nordin, James D.
   Parker, Emily D.
   Vazquez-Benitez, Gabriela
   Kharbanda, Elyse O.
   Naleway, Allison
   Marcy, S. Michael
   Molitor, Beth
   Kuckler, Leslie
   Baggs, James
TI Safety of the Yellow Fever Vaccine: A Retrospective Study
SO JOURNAL OF TRAVEL MEDICINE
LA English
DT Article
ID SERIOUS ADVERSE EVENTS; VISCEROTROPIC DISEASE; IMMUNIZATION SAFETY;
   YOUNG-ADULTS; ADVANCED AGE; RISK-FACTOR; DATALINK; 17D; ADOLESCENTS;
   IMMUNOGENICITY
AB BackgroundYellow fever (YF) vaccine is considered safe; however, severe illness and death following vaccination have been reported.
   MethodsVaccine Safety Datalink (VSD) and US Department of Defense (DoD) data were used to identify adverse reactions following YF vaccination. Within the VSD, YF-vaccine-exposed subjects were compared to age-, site-, and gender-matched unexposed subjects. YF-vaccine-exposed DoD subjects were studied using a risk-interval design. For both cohorts, ICD-9 codes were analyzed for allergic and local reactions, mild systemic reactions, and possible visceral and neurologic adverse events (AEs).
   ResultsThe VSD cohort received 47,159 doses from 1991 through 2006. The DoD cohort received 1.12 million doses from 1999 through 2007. Most subjects received other vaccines simultaneously. In the VSD cohort, rates of allergic, local, and mild systemic reactions were not statistically different between YF-vaccine-exposed and -unexposed subjects. In the DoD, there was an increased risk for outpatient allergic events in the period following vaccination with YF and other vaccines rate ratios [RR 3.85, 95% confidence interval (CI) 3.35-4.41] but with no increased risk for inpatient allergic reactions. In both cohorts, inpatient ICD-9 codes for visceral events were significantly less common following vaccination; inpatient codes for neurologic events were less common in the VSD YF-vaccine-exposed adult cohort, but did not differ between exposed and unexposed periods in the DoD. In the DoD, one fatal case of YF-vaccine-associated viscerotropic disease (YF-vaccine-AVD) was detected. The estimated death rate was 0.89 for 1,000,000 YF vaccine doses (95% CI 0.12-6.31/1,000,000 doses). No YF vaccine-associated deaths occurred in the VSD.
   ConclusionsIn these closed cohorts we did not detect increased risk for visceral or neurologic events following YF vaccination. The death rate following YF vaccine was consistent with previous reports. These data support current recommendations for use of YF vaccine in young healthy individuals. These data are inadequate to judge safety of YF vaccines in elderly patients.
C1 [Nordin, James D.; Parker, Emily D.; Vazquez-Benitez, Gabriela; Kharbanda, Elyse O.; Molitor, Beth; Kuckler, Leslie] HealthPartners Inst Educ & Res, Minneapolis, MN 55420 USA.
   [Naleway, Allison] Northwest Kaiser Permanente, Portland, OR USA.
   [Marcy, S. Michael] So Calif Permanente Med Grp, Los Angeles, CA USA.
   [Baggs, James] Ctr Dis Control & Prevent, Atlanta, GA USA.
RP Nordin, JD (reprint author), HealthPartners Inst Educ & Res, MS 21111R,POB 1524, Minneapolis, MN 55420 USA.
EM james.d.nordin@healthpartners.com
FU America's Health Insurance Plans (AHIP) under Centers for Disease
   Control and Prevention (CDC) [200-2002-00732]
FX This work was supported by a subcontract with America's Health Insurance
   Plans (AHIP) under contract 200-2002-00732 from the Centers for Disease
   Control and Prevention (CDC).
NR 32
TC 1
Z9 1
PU WILEY-BLACKWELL
PI HOBOKEN
PA 111 RIVER ST, HOBOKEN 07030-5774, NJ USA
SN 1195-1982
EI 1708-8305
J9 J TRAVEL MED
JI J. Travel Med.
PD NOV
PY 2013
VL 20
IS 6
BP 368
EP 373
DI 10.1111/jtm.12070
PG 6
WC Medicine, General & Internal
SC General & Internal Medicine
GA 239ML
UT WOS:000326029200024
ER

PT J
AU Hauck, ES
   Antonova-Koch, Y
   Drexler, A
   Pietri, J
   Pakpour, N
   Liu, DR
   Blacutt, J
   Riehle, MA
   Luckhart, S
AF Hauck, Eric S.
   Antonova-Koch, Yevgeniya
   Drexler, Anna
   Pietri, Jose
   Pakpour, Nazzy
   Liu, Darin
   Blacutt, Jacob
   Riehle, Michael A.
   Luckhart, Shirley
TI Overexpression of phosphatase and tensin homolog improves fitness and
   decreases Plasmodium falciparum development in Anopheles stephensi
SO MICROBES AND INFECTION
LA English
DT Article
DE Phosphatase and tensin homolog (PTEN); Plasmodium falciparum; Mosquito;
   Insulin/insulin-like growth factor signaling (IIS); Malaria; Anopheles
   stephensi
ID MOSQUITO AEDES-AEGYPTI; YELLOW-FEVER MOSQUITO; AUTOPHAGY GENES;
   STEM-CELLS; LIFE-SPAN; KAPPA-B; INSULIN; PTEN; DROSOPHILA; MIDGUT
AB The insulin/insulin-like growth factor signaling (ITS) cascade is highly conserved and regulates diverse physiological processes such as metabolism, lifespan, reproduction and immunity. Transgenic overexpression of Akt, a critical regulator of IIS, was previously shown to shorten mosquito lifespan and increase resistance to the human malaria parasite Plasmodium falciparum. To further understand how IIS controls mosquito physiology and resistance to malaria parasite infection, we overexpressed an inhibitor of IIS, phosphatase and tensin homolog (PTEN), in the Anopheles stephensi midgut. PTEN overexpression inhibited phosphorylation of the ITS protein FOXO, an expected target for PTEN, in the midgut of A. stephensi. Further, PTEN overexpression extended mosquito lifespan and increased resistance to P. falciparum development. The reduction in parasite development did not appear to be due to alterations in an innate immune response, but rather was associated with increased expression of genes regulating autophagy and stem cell maintenance in the midgut and with enhanced midgut barrier integrity. In light of previous success in genetically targeting the ITS pathway to alter mosquito lifespan and malaria parasite transmission, these data confirm that multiple strategies to genetically manipulate US can be leveraged to generate fit, resistant mosquitoes for malaria control. (C) 2013 Institut Pasteur. Published by Elsevier Masson SAS. All rights reserved.
C1 [Hauck, Eric S.; Drexler, Anna; Pietri, Jose; Pakpour, Nazzy; Luckhart, Shirley] Univ Calif Davis, Sch Med, Dept Med Microbiol & Immunol, Davis, CA 95616 USA.
   [Antonova-Koch, Yevgeniya; Liu, Darin; Blacutt, Jacob; Riehle, Michael A.] Univ Arizona, Dept Entomol, Tucson, AZ 85721 USA.
RP Luckhart, S (reprint author), Univ Calif Davis, Sch Med, Dept Med Microbiol & Immunol, 3437 Tupper Hall,1 Shields Ave, Davis, CA 95616 USA.
EM sluckhart@ucdavis.edu
FU National Institutes of Health National Institute for Allergy and
   Infectious Diseases [AI073745]
FX We would like to thank Kong Cheung and Molly Mulleague for assistance
   with these studies. Funding was provided by the National Institutes of
   Health National Institute for Allergy and Infectious Diseases to MAR and
   SL (AI073745).
NR 56
TC 2
Z9 2
PU ELSEVIER SCIENCE BV
PI AMSTERDAM
PA PO BOX 211, 1000 AE AMSTERDAM, NETHERLANDS
SN 1286-4579
EI 1769-714X
J9 MICROBES INFECT
JI Microbes Infect.
PD NOV
PY 2013
VL 15
IS 12
BP 775
EP 787
DI 10.1016/j.micinf.2013.05.006
PG 13
WC Immunology; Infectious Diseases; Microbiology
SC Immunology; Infectious Diseases; Microbiology
GA 237YL
UT WOS:000325907500004
ER

PT J
AU Cottin, P
   Niedrig, M
   Domingo, C
AF Cottin, Pascale
   Niedrig, Matthias
   Domingo, Cristina
TI Safety profile of the yellow fever vaccine Stamaril (R): a 17-year
   review
SO EXPERT REVIEW OF VACCINES
LA English
DT Review
DE adverse events; anaphylaxis; live vaccine; neurotropic disease;
   pharmacovigilance; pregnancy; serious adverse events; viscerotropic
   disease; yellow fever vaccine
ID DISEASE FOLLOWING VACCINATION; SERIOUS ADVERSE EVENTS; VISCEROTROPIC
   DISEASE; NEUROTROPIC DISEASE; IMMUNE-RESPONSES; MASS VACCINATION;
   EARLY-PREGNANCY; CASE-DEFINITION; TYPHOID-FEVER; VIRUS-VACCINE
AB Since the creation by the manufacturer in 1993, of an electronic pharmacovigilance database for all spontaneous, voluntary reports of adverse events (AEs) after vaccination, 276 million doses of Stamaril (R) have been distributed worldwide. We review this database for the safety of Stamaril with emphasis on yellow fever (YF) vaccine associated acute viscerotropic and neurotropic diseases, anaphylaxis and on specific at risk groups: elderly adults, pregnant and lactating women and the immunosuppressed. Findings confirm that the vaccine's safety profile in routine practice is favorable and consistent with the summary of product characteristics. Estimated reporting rates of serious adverse events associated after Stamaril vaccination are lower than the previously published and widely cited estimates of the worldwide reporting rate for YF vaccines in general. These data provide important additional information for the prescribers in assessing the risks and benefits associated with the use of Stamaril in individuals exposed to YF virus.
C1 [Cottin, Pascale] Sanofi Pasteur, Global Pharmacovigilance Dept, F-69367 Lyon 07, France.
   [Niedrig, Matthias; Domingo, Cristina] Ctr Biol Threats & Special Pathogens ZBS 1, Robert Koch Inst, D-13353 Berlin, Germany.
RP Cottin, P (reprint author), Sanofi Pasteur, Global Pharmacovigilance Dept, 2 Ave Pont Pasteur, F-69367 Lyon 07, France.
EM pascale.cottin@sanofipasteur.com
NR 70
TC 0
Z9 0
PU EXPERT REVIEWS
PI LONDON
PA UNITEC HOUSE, 3RD FL, 2 ALBERT PLACE, FINCHLEY CENTRAL, LONDON N3 1QB,
   ENGLAND
SN 1476-0584
EI 1744-8395
J9 EXPERT REV VACCINES
JI Expert Rev. Vaccines
PD NOV
PY 2013
VL 12
IS 11
BP 1351
EP 1368
DI 10.1586/14760584.2013.836320
PG 18
WC Immunology
SC Immunology
GA 240OD
UT WOS:000326105500013
ER

PT J
AU Erickson, AK
   Pfeiffer, JK
AF Erickson, Andrea K.
   Pfeiffer, Julie K.
TI Dynamic Viral Dissemination in Mice Infected with Yellow Fever Virus
   Strain 17D
SO JOURNAL OF VIROLOGY
LA English
DT Article
ID WEST-NILE-VIRUS; COOPERATIVE INTERACTIONS; VACCINE STRAIN; RNA VIRUS;
   IN-VIVO; MACROPHAGES; RESISTANCE; POLIOVIRUS; MUTATIONS; EVOLUTION
AB Arboviruses such as yellow fever virus (YFV) are transmitted between arthropod vectors and vertebrate hosts. While barriers limiting arbovirus population diversity have been observed in mosquitoes, whether barriers exist in vertebrate hosts is unclear. To investigate whether arboviruses encounter bottlenecks during dissemination in the vertebrate host, we infected immunocompetent mice and immune-deficient mice lacking alpha/beta interferon (IFN-alpha/beta) receptors (IFNAR(-/-) mice) with a pool of genetically marked viruses to evaluate dissemination and host barriers. We used the live attenuated vaccine strain YFV-17D, which contains many mutations compared with virulent YFV. We found that intramuscularly injected immunocompetent mice did not develop disease and that viral dissemination was restricted. Conversely, 32% of intramuscularly injected IFNAR(-/-) mice developed disease. By following the genetically marked viruses over time, we found broad dissemination in IFNAR(-/-) mice followed by clearance. The patterns of viral dissemination were similar in mice that developed disease and mice that did not develop disease. Unlike our previous results with poliovirus, these results suggest that YFV-17D encounters no major barriers during dissemination within a vertebrate host in the absence of the type I IFN response.
C1 [Erickson, Andrea K.; Pfeiffer, Julie K.] Univ Texas SW Med Ctr Dallas, Dept Microbiol, Dallas, TX 75390 USA.
RP Pfeiffer, JK (reprint author), Univ Texas SW Med Ctr Dallas, Dept Microbiol, Dallas, TX 75390 USA.
EM Julie.Pfeiffer@UTSouthwestern.edu
FU NIAID/National Institutes of Health [AI-74668]; Pew Scholar award;
   Burroughs Wellcome Foundation Investigators in the Pathogenesis of
   Infectious Diseases award
FX This work was supported by NIAID/National Institutes of Health grant
   AI-74668, a Pew Scholar award, and a Burroughs Wellcome Foundation
   Investigators in the Pathogenesis of Infectious Diseases award (to
   J.K.P.).
NR 32
TC 0
Z9 0
PU AMER SOC MICROBIOLOGY
PI WASHINGTON
PA 1752 N ST NW, WASHINGTON, DC 20036-2904 USA
SN 0022-538X
EI 1098-5514
J9 J VIROL
JI J. Virol.
PD NOV
PY 2013
VL 87
IS 22
BP 12392
EP 12397
DI 10.1128/JVI.02149-13
PG 6
WC Virology
SC Virology
GA 237JJ
UT WOS:000325865400039
ER

PT J
AU Saeedi, BJ
   Geiss, BJ
AF Saeedi, Bejan J.
   Geiss, Brian J.
TI Regulation of flavivirus RNA synthesis and capping
SO WILEY INTERDISCIPLINARY REVIEWS-RNA
LA English
DT Review
ID WEST-NILE-VIRUS; YELLOW-FEVER VIRUS; TYPE-2 NONSTRUCTURAL PROTEIN-3;
   DOUBLE-STRANDED-RNA; DENGUE VIRUS; MESSENGER-RNA; NS5 PROTEIN; VIRAL
   REPLICATION; CRYSTAL-STRUCTURE; MOSQUITO CELLS
AB RNA viruses, such as flaviviruses, are able to efficiently replicate and cap their RNA genomes in vertebrate and invertebrate cells. Flaviviruses use several specialized proteins to first make an uncapped negative strand copy of the viral genome that is used as a template for the synthesis of large numbers of capped genomic RNAs. Despite using relatively simple mechanisms to replicate their RNA genomes, there are significant gaps in our understanding of how flaviviruses switch between negative and positive strand RNA synthesis and how RNA capping is regulated. Recent work has begun to provide a conceptual framework for flavivirus RNA replication and capping and shown some surprising roles for genomic RNA during replication and pathogenesis. WIREs RNA 2013, 4:723-735. doi: 10.1002/wrna.1191 For further resources related to this article, please visit the WIREs website. Conflict of interest: The authors have declared no conflicts of interest for this article.
C1 [Saeedi, Bejan J.] Univ Colorado, Dept Gastroenterol, Aurora, CO USA.
   [Geiss, Brian J.] Colorado State Univ, Dept Microbiol Immunol & Pathol, Ft Collins, CO 80523 USA.
   [Geiss, Brian J.] Colorado State Univ, Dept Biochem & Mol Biol, Ft Collins, CO 80523 USA.
RP Geiss, BJ (reprint author), Colorado State Univ, Dept Microbiol Immunol & Pathol, Ft Collins, CO 80523 USA.
EM Brian.Geiss@colostate.edu
FU Rocky Mountain Regional Center of Excellence (NIH) [U54 AI065357]
FX We would like to thank Mr. Andy Gardner for assistance with this
   manuscript. This work was supported by a grant from the Rocky Mountain
   Regional Center of Excellence (NIH Grant U54 AI065357) to B.G.
NR 90
TC 0
Z9 0
PU WILEY-BLACKWELL
PI HOBOKEN
PA 111 RIVER ST, HOBOKEN 07030-5774, NJ USA
SN 1757-7004
EI 1757-7012
J9 WIRES RNA
JI Wiley Interdiscip. Rev.-RNA
PD NOV
PY 2013
VL 4
IS 6
BP 723
EP 735
DI 10.1002/wrna.1191
PG 13
WC Cell Biology
SC Cell Biology
GA 234DF
UT WOS:000325620000008
ER

PT J
AU Bonizzoni, M
   Britton, M
   Marinotti, O
   Dunn, WA
   Fass, J
   James, AA
AF Bonizzoni, Mariangela
   Britton, Monica
   Marinotti, Osvaldo
   Dunn, William Augustine
   Fass, Joseph
   James, Anthony A.
TI Probing functional polymorphisms in the dengue vector, Aedes aegypti
SO BMC GENOMICS
LA English
DT Article
DE Mosquito; Variation; RNA-seq; SNP; Immunity
ID YELLOW-FEVER MOSQUITO; RNA-SEQ; GENE-EXPRESSION; SEQUENCE; POPULATIONS;
   STRAIN; DIFFERENTIATION; TRANSCRIPTOME; ANNOTATION; DIVERGENCE
AB Background: Dengue is the most prevalent arboviral disease world-wide and its primary vector is the mosquito Aedes aegypti. The current lack of commercially-available vaccines makes control of vector populations the only effective strategy to prevent dengue transmission. Aedes aegypti geographic populations exhibit great variability in insecticide resistance and susceptibility to dengue infection. The characterization of single nucleotide polymorphisms (SNPs) as molecular markers to study quantitatively this variation is needed greatly because this species has a low abundance of microsatellite markers and limited known restriction fragments length polymorphisms (RFLPs) and single-strand conformation polymorphism (SSCP) markers.
   Results: We used RNA-seq to characterize SNPs in three Ae. aegypti strains, including the Liverpool (LVP) strain, from which the current genome annotation is derived. We identified 131,764 unique genome locations with at least one alternative nucleotide to what is reported in the reference annotation. These comprised changes in both open-reading frames (ORFs) and untranslated regions (UTRs) of transcripts. An in depth-look at sequence variation in immunity genes revealed that those associated with autophagy, MD2-like receptors and Peptidoglycan Recognition Proteins had more sequence variation in their 3'UTRs than mutations associated with non-synonymous changes. This supports the conclusion that these genes had maintained their functional specificity while being adapted to different regulatory domains. In contrast, a number of peroxidases, serpins and Clip-domain serine proteases exhibited conservation of putative UTR regulatory sequences while displaying diversification of the ORFs. Transcriptome evidence also was found for similar to 2500 novel transcriptional units (NTUs) not annotated in the reference genome.
   Conclusions: The transcriptome-wide assessment of within and inter-strain polymorphisms in Ae. aegypti adds considerably to the number of molecular markers available for genetic studies in this mosquito. Additionally, data supporting NTU discovery emphasizes the need for continuous amendments of the reference genome annotation.
C1 [Bonizzoni, Mariangela] Univ Calif Irvine, Program Publ Hlth, Irvine, CA 92697 USA.
   [Bonizzoni, Mariangela; Marinotti, Osvaldo; Dunn, William Augustine; James, Anthony A.] Univ Calif Irvine, Dept Mol Biol & Biochem, Irvine, CA 92697 USA.
   [Britton, Monica; Fass, Joseph] Univ Calif Davis, UC Davis Genome Ctr, Bioinformat Core, Davis, CA 95616 USA.
   [James, Anthony A.] Univ Calif Irvine, Dept Microbiol & Mol Genet, Irvine, CA 92697 USA.
RP James, AA (reprint author), Univ Calif Irvine, Dept Mol Biol & Biochem, Irvine, CA 92697 USA.
EM aajames@uci.edu
FU National Institutes of Health [U54AI065359]
FX The authors thank Aniko Fazekas, Karen Chu and Nicole Talentino for
   mosquito husbandry and Lynn M. Olson for help in preparing the
   manuscript. This work was supported by the National Institutes of Health
   (U54AI065359 to AAJ).
NR 47
TC 3
Z9 3
PU BIOMED CENTRAL LTD
PI LONDON
PA 236 GRAYS INN RD, FLOOR 6, LONDON WC1X 8HL, ENGLAND
SN 1471-2164
J9 BMC GENOMICS
JI BMC Genomics
PD OCT 29
PY 2013
VL 14
AR 739
DI 10.1186/1471-2164-14-739
PG 10
WC Biotechnology & Applied Microbiology; Genetics & Heredity
SC Biotechnology & Applied Microbiology; Genetics & Heredity
GA 274VY
UT WOS:000328635500002
ER

PT J
AU Chen, M
   Houbraken, J
   Pan, WH
   Zhang, C
   Peng, H
   Wu, LH
   Xu, DQ
   Xiao, YP
   Wang, ZL
   Liao, WQ
AF Chen, Min
   Houbraken, Jos
   Pan, Weihua
   Zhang, Chao
   Peng, Hao
   Wu, Lihui
   Xu, Deqiang
   Xiao, Yiping
   Wang, Zhilong
   Liao, Wanqing
TI Pulmonary fungus ball caused by Penicillium capsulatum in a patient with
   type 2 diabetes: a case report
SO BMC INFECTIOUS DISEASES
LA English
DT Article
DE Fungal ball; Pulmonary infections; Penicillium capsulatum
ID INFECTION; DISEASE; HEALTH
AB Background: Following the recent transfer of all accepted species of Penicillium subgenus Biverticillium to Talaromyces (including Talaromyces marneffei, formerly Penicillium marneffei), Penicillium species are becoming increasingly rare causal agents of invasive infections. Herein, we present a report of a type 2 diabetes patient with a fungus ball in the respiratory tract caused by Penicillium capsulatum.
   Case presentation: A 56-year-old Chinese female gardener with a 5-year history of type 2 diabetes presented at the Shanghai Changzheng Hospital with fever, a cough producing yellow-white sputum, and fatigue. The therapeutic effect of cefoxitin was poor. An HIV test was negative, but the beta-D-glucan test was positive (459.3 pg/ml). Chest radiography revealed a cavitary lesion in the left upper lobe, and a CT scan showed globate cavities with a radiopaque, gravity-dependent ball. The histopathologic features of the tissue after haematoxylin-eosin staining showed septate hyphae. The fungus was isolated from the gravity-dependent ball and identified as Penicillium capsulatum based on the morphological analysis of microscopic and macroscopic features and on ribosomal internal transcribed spacer sequencing. After surgery, the patient was cured with a sequential treatment of fluconazole 400 mg per day for 90 days and caspofungin 70 mg per day for 14 days.
   Conclusions: Although the prognosis is often satisfactory, clinicians, mycologists and epidemiologists should be aware of the possibility of infection by this uncommon fungal pathogen in diabetes patients, since it may cause severe invasive infections in immunocompromised hosts such as diabetes and AIDS patients.
C1 [Chen, Min; Pan, Weihua; Zhang, Chao; Liao, Wanqing] Shanghai Changzheng Hosp, Dept Dermatol, Shanghai Key Lab Mol Med Mycol, Shanghai, Peoples R China.
   [Houbraken, Jos] CBS KNAW Fungal Biodivers Ctr, Dept Appl & Ind Mycol, Utrecht, Netherlands.
   [Peng, Hao; Wu, Lihui; Wang, Zhilong] Shanghai Changzheng Hosp, Dept Thorac Surg, Shanghai, Peoples R China.
   [Xu, Deqiang; Xiao, Yiping] Fudan Univ, Coll Life Sci, Shanghai 200433, Peoples R China.
RP Liao, WQ (reprint author), Shanghai Changzheng Hosp, Dept Dermatol, Shanghai Key Lab Mol Med Mycol, Shanghai, Peoples R China.
EM liaowanqing@sohu.com
FU 973 Program [2013CB531601]; Shanghai Science and Technology counsel
   [10DZ22201000]; National Natural Science Foundation of China [31170139,
   81201269]
FX We thank Dr. Shuwen Deng and Hongling Jia (Shanghai Changzheng Hospital,
   Second Military Medical University, China) for her contribution in the
   isolation of the fungal strain and the reviewers are thanked for the
   valuable suggestions. This study was funded in part with the grants from
   the 973 Program (2013CB531601), Shanghai Science and Technology counsel
   projects of 10DZ22201000, and National Natural Science Foundation of
   China (No. 31170139 and 81201269).
NR 21
TC 0
Z9 0
PU BIOMED CENTRAL LTD
PI LONDON
PA 236 GRAYS INN RD, FLOOR 6, LONDON WC1X 8HL, ENGLAND
SN 1471-2334
J9 BMC INFECT DIS
JI BMC Infect. Dis.
PD OCT 23
PY 2013
VL 13
AR 496
DI 10.1186/1471-2334-13-496
PG 5
WC Infectious Diseases
SC Infectious Diseases
GA 278PN
UT WOS:000328902300003
ER

PT J
AU Faye, O
   Faye, O
   Diallo, D
   Diallo, M
   Weidmann, M
   Sall, AA
AF Faye, Oumar
   Faye, Ousmane
   Diallo, Diawo
   Diallo, Mawlouth
   Weidmann, Manfred
   Sall, Amadou Alpha
TI Quantitative real-time PCR detection of Zika virus and evaluation with
   field-caught Mosquitoes
SO VIROLOGY JOURNAL
LA English
DT Article
ID YELLOW-FEVER; SOUTHEASTERN SENEGAL; FEDERATED STATES; RAPID DETECTION;
   YAP STATE; MICRONESIA; ASSAY; INFECTIONS; FLAVIVIRUS; EXPRESSION
AB Background: Zika virus (ZIKV), a mosquito borne flavivirus is a pathogen affecting humans in Asia and Africa. ZIKV infection diagnosis relies on serology-which is challenging due to cross-reactions with other flaviviruses and/or absence or low titer of IgM and IgG antibodies at early phase of infection-virus isolation, which is labor intensive, time consuming and requires appropriate containment. Therefore, real-time RT-PCR (rRT-PCR) is an appealing option as a rapid, sensitive and specific method for detection of ZIKV in the early stage of infection. So far, only one rRT-PCR assay has been described in the context of the outbreak in Micronesia in 2007. In this study, we described a one step rRT-PCR for ZIKV which can detect a wider genetic diversity of ZIKV isolates from Asia and Africa.
   Results: The NS5 protein coding regions of African ZIKV isolates were sequenced and aligned with representative flaviviruses sequences from GenBank to design primers and probe from conserved regions. The analytical sensitivity of the assay was evaluated to be 32 genome-equivalents and 0.05 plaque forming unit (pfu). The assay was shown to detect 37 ZIKV isolates covering a wide geographic in Africa and Asia over 36 years but none of the 31 other flaviviruses tested showing high analytical specificity. The rRT-PCR could be performed in less than 3 hours. This method was used successfully to detect ZIKV strains from field-caught mosquitoes.
   Conclusion: We have developed a rapid, sensitive and specific rRT - PCR for detection of ZIKV. This assay is a useful tool for detection of ZIKV infection in regions where a number of other clinically indistinguishable arboviruses like dengue or chikungunya co-circulate. Further studies are needed to validate this assay in clinical positive samples collected during acute ZIKV infection.
C1 [Faye, Oumar; Faye, Ousmane; Sall, Amadou Alpha] Inst Pasteur, Unite Arbovirus & Virus Fievres Hemorrag, Dakar, Senegal.
   [Diallo, Diawo; Diallo, Mawlouth] Unite Entomol Med 36, Dakar, Senegal.
   [Weidmann, Manfred] Univ Med Ctr Gottingen, Dept Virol, Gottingen, Germany.
RP Sall, AA (reprint author), Inst Pasteur, Unite Arbovirus & Virus Fievres Hemorrag, 36,Ave Pasteur,BP 220, Dakar, Senegal.
EM asall@pasteur.sn
FU Arbovirus Unit of Pasteur Institute in Dakar; National Institutes of
   Health (NIH) [5R01A1069145]
FX The authors thank Lang Girault for providing ZIKV strains. This work was
   supported by Arbovirus Unit of Pasteur Institute in Dakar and the
   National Institutes of Health (NIH), Grant Number 5R01A1069145.
NR 34
TC 0
Z9 0
PU BIOMED CENTRAL LTD
PI LONDON
PA 236 GRAYS INN RD, FLOOR 6, LONDON WC1X 8HL, ENGLAND
SN 1743-422X
J9 VIROL J
JI Virol. J.
PD OCT 22
PY 2013
VL 10
AR 311
DI 10.1186/1743-422X-10-311
PG 8
WC Virology
SC Virology
GA 264KL
UT WOS:000327875800001
ER

PT J
AU Dayan, GH
   Thakur, M
   Boaz, M
   Johnson, C
AF Dayan, Gustavo H.
   Thakur, Manoj
   Boaz, Mark
   Johnson, Carol
TI Safety and immunogenicity of three tetravalent dengue vaccine
   formulations in healthy adults in the USA
SO VACCINE
LA English
DT Article
DE Clinical trial; Dengue; Formulation; Immunogenicity; Vaccine
ID YELLOW-FEVER; NEUTRALIZING ANTIBODIES; CONTROLLED-TRIAL; 4 SEROTYPES;
   PHASE-II; VIRUS; RECOMBINANT; CHILDREN; ADOLESCENTS; INFECTIONS
AB Background: A candidate recombinant, live-attenuated, CYD tetravalent dengue vaccine (CYD-TDV) has recently demonstrated immunogenicity, efficacy and good tolerability. This study was performed to evaluate three CYD-TDV formulations in adults.
   Methods: This was a randomized, double-blind, multicenter, phase II trial. The vaccine formulations were: CYD-TDV 5555 (approximate to 5 log(10) tissue culture infectious dose 50% [TCID50] of serotypes 1-4); CYD-TDV 5553 (approximate to 5 log(10) TCID50 of serotypes 1-3 and, approximate to 3 log(10) TCID50 of serotype 4); and CYD-TDV 4444 (approximate to 4 log(10) TCID50 of serotypes 1-4). Vaccinations were administered at 0, 6 and 12 months. Immunogenicity was assessed using the plaque reduction neutralization test.
   Results: In total, 260 individuals were enrolled. The 5555 formulation elicited a superior serotype 4 response versus the 5553 formulation, with seropositivity rates of 89.7% and 58.3%, respectively, after the second dose (between-group difference 31.4%; 95% confidence interval 18.2-43.2). After each of the three doses, seropositivity rates for serotypes 1-3 were numerically highest with CYD-TDV 5553 and lowest with the 4444 formulation; seropositivity rates for serotype 4 were similar with the 5555 and 4444 formulations, and much lower among recipients of CYD-TDV 5553. Geometric mean titers followed the same pattern as that seen with seropositivity rates. Safety/reactogenicity results were similar for all three vaccine formulations, although the percentage of participants reporting solicited injection site reactions was lower with CYD-TDV 4444 than with the other two formulations. All serious adverse events were unrelated to vaccination.
   Conclusions: Reducing the dose of serotype 4 antigen (5553 formulation) creates an imbalance in the immune response to CYD-TDV. Immune responses to CYD-TDV 5555 were slightly higher than to the 4444 formulation. Development of CYD-TDV 5555 has subsequently been pursued. (C) 2013 Elsevier Ltd. All rights reserved.
C1 [Dayan, Gustavo H.; Thakur, Manoj; Boaz, Mark] Sanofi Pasteur Inc, Swiftwater, PA 18370 USA.
   [Johnson, Carol] Clin Res Consultants, Hoover, AL USA.
RP Dayan, GH (reprint author), Sanofi Pasteur Inc, Route 611,Discovery Dr, Swiftwater, PA 18370 USA.
EM Gustavo.Dayan@sanofipasteur.com; Manoj.Thakur@sanofipasteur.com;
   Mark.Boaz@sanofipasteur.com; Jakeschild3@gmail.com
FU Sanofi Pasteur
FX This study was funded by Sanofi Pasteur who also contributed to the
   study design, data collection, analysis and interpretation, review of
   the manuscript and decision to publish.
NR 33
TC 2
Z9 2
PU ELSEVIER SCI LTD
PI OXFORD
PA THE BOULEVARD, LANGFORD LANE, KIDLINGTON, OXFORD OX5 1GB, OXON, ENGLAND
SN 0264-410X
EI 1873-2518
J9 VACCINE
JI Vaccine
PD OCT 17
PY 2013
VL 31
IS 44
BP 5047
EP 5054
DI 10.1016/j.vaccine.2013.08.088
PG 8
WC Immunology; Medicine, Research & Experimental
SC Immunology; Research & Experimental Medicine
GA 244CO
UT WOS:000326364900008
ER

PT J
AU Donalisio, M
   Nana, HM
   Ngane, RAN
   Gatsing, D
   Tchinda, AT
   Rovito, R
   Cagno, V
   Cagliero, C
   Boyom, FF
   Rubiolo, P
   Bicchi, C
   Lembo, D
AF Donalisio, Manuela
   Nana, Huguette Magnifouet
   Ngane, Rosalie Annie Ngono
   Gatsing, Donatien
   Tchinda, Alembert Tiabou
   Rovito, Roberta
   Cagno, Valeria
   Cagliero, Cecilia
   Boyom, Fabrice Fekam
   Rubiolo, Patrizia
   Bicchi, Carlo
   Lembo, David
TI In vitro anti-Herpes simplex virus activity of crude extract of the
   roots of Nauclea latifolia Smith (Rubiaceae)
SO BMC COMPLEMENTARY AND ALTERNATIVE MEDICINE
LA English
DT Article
DE N. latifolia roots; CH2Cl2/MeOH extract; Phytochemistry; Antiviral
   activity; HSV-2
ID INDOLE ALKALOIDS; TYPE-2 INFECTION; ACQUISITION; ACYCLOVIR;
   TRANSMISSION; METAANALYSIS; ORIENTALIS; GLYCOSIDES; DISEASE; WOMEN
AB Background: Nauclea latifolia Smith, a shrub belonging to the family Rubiaceae is a very popular medicinal plant in Cameroon and neighboring countries where it is used to treat jaundice, yellow fever, rheumatism, abdominal pains, hepatitis, diarrhea, dysentery, hypertension, as well as diabetes. The ethno-medicinal use against yellow fever, jaundice and diarrhea prompted us to investigate on the antiviral activity of the root bark of N. latifolia. In this study, HSV-2 was chosen as a viral model because of its strong impact on HIV transmission and acquisition.
   Methods: The crude extract under study was prepared by maceration of air-dried and powdered roots barks of N. latifolia in CH2Cl2/MeOH (50:50) mixture for 48 hours, then it was subjected to filtration and evaporation under vacuum. A phytochemical analysis of the crude extract was performed by High Performance Liquid Chromatography coupled with a photodiode array and mass spectrometry (HPLC-PDA-ESI-qMS). The anti-HSV-2 activity was assayed in vitro by plaque reduction and virus yield assays and the major mechanism of action was investigated by virucidal and time of addition assays. Data values were compared using the Extra sum of squares F test of program GraphPad PRISM 4.
   Results: The main components detected in the extract belong to the class of indole alkaloids characteristic of Nauclea genus. Strictosamide, vincosamide and pumiloside were tentatively identified together with quinovic acid glycoside. N. latifolia crude extract inhibited both acyclovir sensitive and acyclovir resistant HSV-2 strains, with IC50 values of 5.38 mu g/ml for the former and 7.17 mu g/ml for the latter. The extract was found to be most active when added post-infection, with IC50 of 3.63 mu g/ml. Conclusion: The results of this work partly justify the empirical use of N. latifolia in traditional medicine for the treatment of viral diseases. This extract could be a promising rough material for the development of a new and more effective modern anti-HSV-2 medication also active against acyclovir-resistant HSV-2 strains.
C1 [Donalisio, Manuela; Nana, Huguette Magnifouet; Rovito, Roberta; Cagno, Valeria; Lembo, David] Univ Turin, Dept Clin & Biol Sci, Mol Virol Lab, Turin, Italy.
   [Nana, Huguette Magnifouet; Gatsing, Donatien] Univ Dschang, Lab Microbiol & Antimicrobial Subst, Dschang, Cameroon.
   [Ngane, Rosalie Annie Ngono] Univ Douala, Biochem Lab, Douala, Cameroon.
   [Tchinda, Alembert Tiabou] Inst Med Res & Med Plants Studies, Lab Phytochem, Yaounde, Cameroon.
   [Cagliero, Cecilia; Rubiolo, Patrizia; Bicchi, Carlo] Univ Turin, Dept Drug Sci & Technol, Lab Phytoanal, Turin, Italy.
   [Boyom, Fabrice Fekam] Univ Yaounde, Dept Biochem, Lab Phytobiochem & Med Plants Study, Yaounde, Cameroon.
   [Lembo, David] Univ Turin, S Luigi Gonzaga Hosp, Dept Clin & Biol Sci, I-10043 Turin, Italy.
RP Lembo, D (reprint author), Univ Turin, Dept Clin & Biol Sci, Mol Virol Lab, POB 10043, Turin, Italy.
EM david.lembo@unito.it
FU AIRES-Sud program for an internship in the Laboratory of Molecular
   Virology at the University of Turin
FX HMN is a PhD student working in Laboratory of Microbiology and
   Antimicrobial Substances, University of Dschang, Cameroon. She was
   awarded a funding by AIRES-Sud program for an internship in the
   Laboratory of Molecular Virology at the University of Turin to learn the
   techniques of antiviral assays.
NR 38
TC 0
Z9 0
PU BIOMED CENTRAL LTD
PI LONDON
PA 236 GRAYS INN RD, FLOOR 6, LONDON WC1X 8HL, ENGLAND
SN 1472-6882
J9 BMC COMPLEM ALTERN M
JI BMC Complement. Altern. Med.
PD OCT 16
PY 2013
VL 13
AR 266
DI 10.1186/1472-6882-13-266
PG 8
WC Integrative & Complementary Medicine
SC Integrative & Complementary Medicine
GA 236NA
UT WOS:000325802900001
ER

PT J
AU Meepagala, KM
   Bernier, UR
   Burandt, C
   Duke, SO
AF Meepagala, Kumudini M.
   Bernier, Ulrich R.
   Burandt, Charles
   Duke, Stephen O.
TI Mosquito Repellents Based on a Natural Chromene Analogue with Longer
   Duration of Action than N,N-Diethyl-meta-toluamide (DEET)
SO JOURNAL OF AGRICULTURAL AND FOOD CHEMISTRY
LA English
DT Article
DE Aedes aegypti; DEET; mosquitoe; Amyris texana; chromene; repellent
ID AMYRIS-TEXANA; DERIVATIVES; TOXICITY
AB Mosquito repellents play a major role in reducing bites and therefore mitigating transmission of mosquito-borne diseases. There is concern by some about the reported neurotoxic effects of the popular repellent DEET. Also, a product with longer effective activity after application is needed. This paper describes the synthesis and repellent activity of (2,2 dimethyl-2H-chromen-5-yl)methanol, a derivative of chromene amide that is a compound from the plant Amyris texana. This compound is more potent and provides longer duration of protection than DEET against Aedes aegypti (L.), the primary vector that transmits pathogens causing yellow and dengue fevers in humans.
C1 [Meepagala, Kumudini M.; Duke, Stephen O.] USDA ARS, Nat Prod Utilizat Res Unit, University, MS 38677 USA.
   [Bernier, Ulrich R.] USDA ARS, Ctr Med Agr & Vet Entomol, Mosquito & Fly Res Unit, Gainesville, FL 32608 USA.
   [Burandt, Charles] Univ Mississippi, Pharmaceut Sci Res Inst, Natl Ctr Nat Prod, University, MS 38677 USA.
RP Meepagala, KM (reprint author), USDA ARS, Nat Prod Utilizat Res Unit, POB 8048, University, MS 38677 USA.
EM Kmeepaga@olemiss.edu
FU U.S. Department of Defense through the Armed Forces Pest Management
   Board
FX The authors wish to thank Jason Martin at NPURU in Oxford, Mississippi
   and Natasha Agramonte at MERU in Gainesville, Florida for technical
   assistance. This study was partly supported by the Deployed War Fighter
   Protection (DWFP) Research Program of the U.S. Department of Defense
   through the Armed Forces Pest Management Board.
NR 18
TC 0
Z9 0
PU AMER CHEMICAL SOC
PI WASHINGTON
PA 1155 16TH ST, NW, WASHINGTON, DC 20036 USA
SN 0021-8561
EI 1520-5118
J9 J AGR FOOD CHEM
JI J. Agric. Food Chem.
PD OCT 2
PY 2013
VL 61
IS 39
BP 9293
EP 9297
DI 10.1021/jf402635z
PG 5
WC Agriculture, Multidisciplinary; Chemistry, Applied; Food Science &
   Technology
SC Agriculture; Chemistry; Food Science & Technology
GA 243ES
UT WOS:000326300300002
ER

PT J
AU Mascheretti, M
   Tengan, CH
   Sato, HK
   Suzuki, A
   de Souza, RP
   Maeda, M
   Brasil, R
   Pereira, M
   Tubaki, RM
   Wanderley, DMV
   Fortaleza, CMCB
   Ribeiro, AF
AF Mascheretti, Melissa
   Tengan, Cilea H.
   Sato, Helena Keiko
   Suzuki, Akemi
   de Souza, Renato Pereira
   Maeda, Marina
   Brasil, Roosecelis
   Pereira, Mariza
   Tubaki, Rosa Maria
   Wanderley, Dalva M. V.
   Castelo Branco Fortaleza, Carlos Magno
   Ribeiro, Ana Freitas
CA Yellow Fever Grp
TI Yellow fever: reemerging in the state of Sao Paulo, Brazil, 2009
SO REVISTA DE SAUDE PUBLICA
LA English
DT Article
DE Yellow Fever, epidemiology; Disease Outbreaks; Zoonoses; Disease
   Reservoirs; Disease Vectors; Communicable Diseases, Emerging
ID VECTOR COMPETENCE; EPIDEMIC ZONE; ROCIO VIRUS; DENGUE; TRANSMISSION;
   ALBOPICTUS; EMERGENCE; LIVER
AB OBJECTIVE: To describe the investigation of a sylvatic yellow fever outbreak in the state of Sao Paulo and the main control measures undertaken.
   METHODS: This is a descriptive study of a sylvatic yellow fever outbreak in the Southwestern region of the state from February to April 2009. Suspected and confirmed cases in humans and in non-human primates were evaluated. Entomological investigation in sylvatic environment involved capture at ground level and in the tree canopy to identify species and detect natural infections. Control measures were performed in urban areas to control Aedes aegypti. Vaccination was directed at residents living in areas with confirmed viral circulation and also at nearby cities according to national recommendation.
   RESULTS: Twenty-eight human cases were confirmed (39.3% case fatality rate) in rural areas of Sarutaia, Piraju, Tejupa, Avare, and Buri. The deaths of 56 non-human primates were also reported, 91.4% were Allouatta sp. Epizootics was confirmed in two non-human primates in the cities of Itapetininga and Buri. A total of 1,782 mosquitoes were collected, including Haemagogus leucocelaenus, Hg. janthinomys/capricornii, and Sabethes chloropterus, Sa. purpureus and Sa. undosus. Yellow fever virus was isolated from a group of Hg. Leucocelaenus from Buri. Vaccination was carried out in 49 cities, with a total of 1,018,705 doses. Nine serious post-vaccination adverse events were reported.
   CONCLUSIONS: The cases occurred between February and April 2009 in areas with no recorded yellow fever virus circulation in over 60 years. The outbreak region occurred outside the original recommended vaccination area with a high percentage of susceptible population. The fast adoption of control measures interrupted the human transmission within a month and the confirmation of viral circulation in humans, monkeys and mosquitoes. The results allowed the identification of new areas of viral circulation but further studies are required to clarify the dynamics of the spread of this disease.
C1 [Mascheretti, Melissa; Tengan, Cilea H.; Sato, Helena Keiko; Ribeiro, Ana Freitas] Secretaria Estado Saude Sao Paulo, Ctr Vigilancia Epidemiol, Sao Paulo, Brazil.
   [Suzuki, Akemi; de Souza, Renato Pereira; Maeda, Marina; Brasil, Roosecelis] Secretaria Estado Saude Sao Paulo, Inst Adolfo Lutz, Sao Paulo, Brazil.
   [Pereira, Mariza; Tubaki, Rosa Maria; Wanderley, Dalva M. V.] Secretaria Estado Saude Sao Paulo, Sao Paulo, Brazil.
   [Castelo Branco Fortaleza, Carlos Magno] Univ Estadual Paulista, Botucatu, SP, Brazil.
RP Mascheretti, M (reprint author), Rua Cardoso de Almeida 1006-13, BR-05013001 Sao Paulo, Brazil.
EM melissamascheretti@hotmail.com
NR 24
TC 1
Z9 1
PU REVISTA DE SAUDE PUBLICA
PI SAO PAULO
PA FACULDADE SAUDE PUBL DA USP, AV DR ARNALDO 715, 01246-904SP SAO PAULO,
   BRAZIL
SN 0034-8910
EI 1518-8787
J9 REV SAUDE PUBL
JI Rev. Saude Publica
PD OCT
PY 2013
VL 47
IS 5
DI 10.1590/S0034-8910.2013047004341
PG 9
WC Public, Environmental & Occupational Health
SC Public, Environmental & Occupational Health
GA AA8YV
UT WOS:000331381800006
ER

PT J
AU Ayala-Nunez, NV
   Jarupathirun, P
   Kaptein, SJF
   Neyts, J
   Smit, JM
AF Ayala-Nunez, Nilda V.
   Jarupathirun, Patsaporn
   Kaptein, Suzanne J. F.
   Neyts, Johan
   Smit, Jolanda M.
TI Antibody-dependent enhancement of dengue virus infection is inhibited by
   SA-17, a doxorubicin derivative
SO ANTIVIRAL RESEARCH
LA English
DT Article
DE Dengue virus; Antibody-dependent enhancement; Doxorubicin derivative
ID IN-VITRO; MONOCLONAL-ANTIBODIES; CELL-LINE; ENTRY; MATURATION;
   PARTICLES; COMPLEX; BINDING; PROTEIN; DESIGN
AB Antibody-dependent enhancement (ADE) is thought to play a critical role in the exacerbation of dengue virus (DENV)-induced disease during a heterologous re-infection. Despite ADE's clinical impact, only a few antiviral compounds have been assessed for their anti-ADE activity. We reported earlier that SA-17, a doxorubicin derivative, efficiently inhibits the in vitro infection of DENV and yellow fever virus. Here we explored SA-17's mechanism of inhibition and investigated if the compound is active against ADE of DENV infection. Since enhanced infectivity stimulated by antibodies has been observed with standard and immature DENV, both types of virions were included in the study. We observed that SA-17 (i) inhibits DENV infection by preventing binding/entry to the cell and (ii) interferes with antibody-mediated infection of both standard and immature DENV2. SA-17 markedly reduced the infectivity of DENV2 in ADE conditions, with IC(50)s ranging from 0.26 to 2.89 mu M. The compound exerted its activity when added before, during, and after antibody-opsonization of standard and immature virus. Thus, molecules with the characteristics of SA-17 may be attractive antiviral agents since they can be used both to block DENV2 entry during primary and secondary infection and to inhibit ADE of standard and immature virus. (C) 2013 Elsevier B.V. All rights reserved.
C1 [Ayala-Nunez, Nilda V.; Jarupathirun, Patsaporn; Smit, Jolanda M.] Univ Groningen, Univ Med Ctr Groningen, Mol Virol Sect, Dept Med Microbiol, NL-9700 RB Groningen, Netherlands.
   [Kaptein, Suzanne J. F.; Neyts, Johan] Catholic Univ Louvain, Rega Inst Med Res, B-3000 Louvain, Belgium.
RP Smit, JM (reprint author), Univ Groningen, Univ Med Ctr Groningen, Mol Virol Sect, Dept Med Microbiol, NL-9700 RB Groningen, Netherlands.
EM jolanda.smit@umcg.nl
FU Netherlands Organization for Scientific Research-Earth and Life Sciences
   (NWO-ALW); Erasmus Mundus External Cooperation Window; SILVER Large
   Scale Collaborative Project of the European Union 7th Framework [260644]
FX We thank Prof. F. Sztaricskai for contributing in the design of the
   compound. This work was supported by The Netherlands Organization for
   Scientific Research-Earth and Life Sciences (NWO-ALW), the Erasmus
   Mundus External Cooperation Window, and the SILVER Large Scale
   Collaborative Project (grant agreement number 260644) of the European
   Union 7th Framework.
NR 42
TC 0
Z9 0
PU ELSEVIER SCIENCE BV
PI AMSTERDAM
PA PO BOX 211, 1000 AE AMSTERDAM, NETHERLANDS
SN 0166-3542
EI 1872-9096
J9 ANTIVIR RES
JI Antiviral Res.
PD OCT
PY 2013
VL 100
IS 1
BP 238
EP 245
DI 10.1016/j.antiviral.2013.08.013
PG 8
WC Pharmacology & Pharmacy; Virology
SC Pharmacology & Pharmacy; Virology
GA 268OB
UT WOS:000328179300026
ER

PT J
AU Hanley, KA
   Monath, TP
   Weaver, SC
   Rossi, SL
   Richman, RL
   Vasilakis, N
AF Hanley, Kathryn A.
   Monath, Thomas P.
   Weaver, Scott C.
   Rossi, Shannan L.
   Richman, Rebecca L.
   Vasilakis, Nikos
TI Fever versus fever: The role of host and vector susceptibility and
   interspecific competition in shaping the current and future
   distributions of the sylvatic cycles of dengue virus and yellow fever
   virus
SO INFECTION GENETICS AND EVOLUTION
LA English
DT Article
DE Dengue virus; Yellow fever virus; Aedes aegypti; Sylvatic; Arbovirus;
   Emerging infectious disease
ID CULEX-QUINQUEFASCIATUS DIPTERA; CHLOROCEBUS-AETHIOPS-SABAEUS; AEDES
   AEGYPTI ERADICATION; AOTUS-NANCYMAE MONKEYS; HEMORRHAGIC-FEVER;
   MOLECULAR EVOLUTION; ECONOMIC-IMPACT; DNA VACCINE; WEST-AFRICA;
   PHENOTYPIC CHARACTERIZATION
AB Two different species of flaviviruses, dengue virus (DENV) and yellow fever virus (YFV), that originated in sylvatic cycles maintained in non-human primates and forest-dwelling mosquitoes have emerged repeatedly into sustained human-to-human transmission by Aedes aegypti mosquitoes. Sylvatic cycles of both viruses remain active, and where the two viruses overlap in West Africa they utilize similar suites of monkeys and Aedes mosquitoes. These extensive similarities render the differences in the biogeography and epidemiology of the two viruses all the more striking. First, the sylvatic cycle of YFV originated in Africa and was introduced into the New World, probably as a result of the slave trade, but is absent in Asia; in contrast, sylvatic DENV likely originated in Asia and has spread to Africa but not to the New World. Second, while sylvatic YFV can emerge into extensive urban outbreaks in humans, these invariably die out, whereas four different types of DENV have established human transmission cycles that are ecologically and evolutionarily distinct from their sylvatic ancestors. Finally, transmission of YFV among humans has been documented only in Africa and the Americas, whereas DENV is transmitted among humans across most of the range of competent Aedes vectors, which in the last decade has included every continent save Antarctica. This review summarizes current understanding of sylvatic transmission cycles of YFV and DENV, considers possible explanations for their disjunct distributions, and speculates on the potential consequences of future establishment of a sylvatic cycle of DENV in the Americas. (C) 2013 Elsevier B. V. All rights reserved.
C1 [Hanley, Kathryn A.; Richman, Rebecca L.] New Mexico State Univ, Dept Biol, Las Cruces, NM 88003 USA.
   [Monath, Thomas P.] PaxVax Inc, Menlo Pk, CA 94025 USA.
   [Weaver, Scott C.; Rossi, Shannan L.; Vasilakis, Nikos] Univ Texas Med Branch, Dept Pathol, Galveston, TX 77555 USA.
   [Weaver, Scott C.; Rossi, Shannan L.; Vasilakis, Nikos] Univ Texas Med Branch, Ctr Biodef & Emerging Infect Dis, Galveston, TX 77555 USA.
   [Weaver, Scott C.; Rossi, Shannan L.; Vasilakis, Nikos] Univ Texas Med Branch, Ctr Trop Dis, Galveston, TX 77555 USA.
   [Weaver, Scott C.; Rossi, Shannan L.; Vasilakis, Nikos] Univ Texas Med Branch, Inst Human Infect & Immun, Galveston, TX 77555 USA.
   [Richman, Rebecca L.] New Mexico State Univ, Dept Geog, Las Cruces, NM 88003 USA.
RP Vasilakis, N (reprint author), Univ Texas Med Branch, Dept Pathol, Galveston, TX 77555 USA.
EM nivasila@utmb.edu
RI Weaver, Scott/D-6490-2011
FU National Center for Research Resources [5P20RR016480-12]; National
   Institute of General Medical Sciences [8 P20 GM103451-12]; National
   Institutes of Health [AI069145]; Department of Pathology; Institute for
   Human Infections and Immunity, UTMB; Institut de Recherche pour le
   Developpement (IRD);  [2T32AI007536-11A1]
FX KAH and RLR were supported by grants from the National Center for
   Research Resources (5P20RR016480-12) and the National Institute of
   General Medical Sciences (8 P20 GM103451-12); KAH, RLR and SCW were
   supported by grant AI069145 from the National Institutes of Health; SLR
   was supported by 2T32AI007536-11A1 postdoctoral training grant; NV was
   supported by start-up funds provided by the Department of Pathology, and
   a grant by the Institute for Human Infections and Immunity, UTMB. This
   work was presented in part at the Institut de Recherche pour le
   Developpement (IRD)-sponsored 'Workshop on Genetics and Molecular
   Epidemiology of Infectious Diseases in Latin America', La Paz, Bolivia,
   April 25-27, 2012.
NR 216
TC 1
Z9 1
PU ELSEVIER SCIENCE BV
PI AMSTERDAM
PA PO BOX 211, 1000 AE AMSTERDAM, NETHERLANDS
SN 1567-1348
EI 1567-7257
J9 INFECT GENET EVOL
JI Infect. Genet. Evol.
PD OCT
PY 2013
VL 19
BP 292
EP 311
DI 10.1016/j.meegid.2013.03.008
PG 20
WC Infectious Diseases
SC Infectious Diseases
GA 261XT
UT WOS:000327698700041
ER

PT J
AU Mooney, M
   McWeeney, S
   Canderan, G
   Sekaly, RP
AF Mooney, Michael
   McWeeney, Shannon
   Canderan, Glenda
   Sekaly, Rafick-Pierre
TI A systems framework for vaccine design
SO CURRENT OPINION IN IMMUNOLOGY
LA English
DT Review
ID DENGUE VIRUS-INFECTION; YELLOW-FEVER VACCINE; IMMUNE-RESPONSE;
   PERSONALIZED MEDICINE; HUMAN VIROME; INFLUENZA; BIOLOGY; HUMANS;
   TUBERCULOSIS; THERAPIES
AB Numerous challenges have been identified in vaccine development, including variable efficacy as a function of population demographics and a lack of characterization and mechanistic understanding of immune correlates of protection able to guide delivery and dosing. There is tremendous opportunity in recent technological and computational advances to elucidate systems level understanding of pathogen-host interactions and correlates of immunity. A systems biology approach to vaccinology provides a new paradigm for rational vaccine design in a 'precision medicine' context.
C1 [Mooney, Michael; McWeeney, Shannon] Oregon Hlth & Sci Univ, Dept Med Informat & Clin Epidemiol, Div Bioinformat & Computat Biol, Portland, OR 97201 USA.
EM rpsekaly@vgtifl.org
FU NIH/NIAID [5U54AI081680, 1U19AI100625]; NIH/NCI [5P30CA069533];
   NIH/NCATS [5UL1RR024140]; NIH/NLM [2T15LM007088]
FX Funding: NIH/NIAID (5U54AI081680 and 1U19AI100625); NIH/NCI
   (5P30CA069533); NIH/NCATS (5UL1RR024140) and NIH/NLM (2T15LM007088).
NR 43
TC 0
Z9 0
PU CURRENT BIOLOGY LTD
PI LONDON
PA 84 THEOBALDS RD, LONDON WC1X 8RR, ENGLAND
SN 0952-7915
EI 1879-0372
J9 CURR OPIN IMMUNOL
JI Curr. Opin. Immunol.
PD OCT
PY 2013
VL 25
IS 5
BP 551
EP 555
DI 10.1016/j.coi.2013.09.014
PG 5
WC Immunology
SC Immunology
GA 261OZ
UT WOS:000327675800002
ER

PT J
AU Geiser, DL
   Zhou, GL
   Mayo, JJ
   Winzerling, JJ
AF Geiser, Dawn L.
   Zhou, Guoli
   Mayo, Jonathan J.
   Winzerling, Joy J.
TI The effect of bacterial challenge on ferritin regulation in the yellow
   fever mosquito, Aedes aegypti
SO INSECT SCIENCE
LA English
DT Article
DE Aedes aegypti; bacteria; ferritin; iron; IRP; mosquito
ID RICE STEM BORER; CHILO-SUPPRESSALIS LEPIDOPTERA; VECTOR
   ANOPHELES-GAMBIAE; IRON-RESPONSIVE ELEMENTS; HUMAN PROTEIN FUNCTION;
   INNATE IMMUNITY; MOLECULAR CHARACTERIZATION; DEFENSIN GENE; BLOOD MEAL;
   ARMIGERES-SUBALBATUS
AB Secreted ferritin is the major iron storage and transport protein in insects. Here, we characterize the message and protein expression profiles of yellow fever mosquito (Aedes aegypti) ferritin heavy chain homologue (HCH) and light chain homologue (LCH) subunits in response to iron and bacterial challenge. In vivo experiments demonstrated tissue-specific regulation of HCH and LCH expression over time post-blood meal (PBM). Transcriptional regulation of HCH and LCH was treatment specific, with differences in regulation for naive versus mosquitoes challenged with heat-killed bacteria (HKB). Translational regulation by iron regulatory protein (IRP) binding activity for the iron-responsive element (IRE) was tissue-specific and time-dependent PBM. However, mosquitoes challenged with HKB showed little change in IRP/IRE binding activity compared to naive animals. The changes in ferritin regulation and expression in vivo were confirmed with in vitro studies. We challenged mosquitoes with HKB followed by a blood meal to determine the effects on ferritin expression, and demonstrate a synergistic, time-dependent regulation of expression for HCH and LCH.
C1 [Geiser, Dawn L.; Zhou, Guoli; Mayo, Jonathan J.; Winzerling, Joy J.] Univ Arizona, Coll Agr & Life Sci, Dept Nutr Sci, Tucson, AZ 85721 USA.
RP Geiser, DL (reprint author), Univ Arizona, Coll Agr & Life Sci, Dept Nutr Sci, 1177 East 4th St Shantz Bldg,Room 405, Tucson, AZ 85721 USA.
EM dlgeiser@email.arizona.edu
FU National Institutes of Health, National Institute of General Medical
   Sciences [GM056812]; Agricultural Experiment Station; College of
   Agriculture and Life Sciences at the University of Arizona
FX This work was supported by funds from the National Institutes of Health,
   National Institute of General Medical Sciences (GM056812), the
   Agricultural Experiment Station, and the College of Agriculture and Life
   Sciences at the University of Arizona.
NR 88
TC 0
Z9 0
PU WILEY-BLACKWELL
PI HOBOKEN
PA 111 RIVER ST, HOBOKEN 07030-5774, NJ USA
SN 1672-9609
EI 1744-7917
J9 INSECT SCI
JI Insect Sci.
PD OCT
PY 2013
VL 20
IS 5
BP 601
EP 619
DI 10.1111/j.1744-7917.2012.01581.x
PG 19
WC Entomology
SC Entomology
GA 263HK
UT WOS:000327798000004
ER

PT J
AU Malik, MR
   El Bushra, HE
   Opoka, M
   Formenty, P
   Velayudhan, R
   Eremin, S
AF Malik, M. R.
   El Bushra, H. E.
   Opoka, M.
   Formenty, P.
   Velayudhan, R.
   Eremin, S.
TI Strategic approach to control of viral haemorrhagic fever outbreaks in
   the Eastern Mediterranean Region: report from a regional consultation
SO EASTERN MEDITERRANEAN HEALTH JOURNAL
LA English
DT Article
ID SUDAN; TRANSMISSION
AB The viral haemorrhagic fevers (VHF) are a growing public health threat in the Eastern Mediterranean Region. Nearly all of them are of zoonotic origin. VHF often cause outbreaks with high fatalities and, except for yellow fever, currently there are no specific treatment or vaccination options available. In response to this growing threat, the Regional Office for the Eastern Mediterranean of the World Health Organization convened a technical consultation in Tehran on 27-30 November 2011 to review the current gaps in prevention and control of VHF outbreaks in the Region. The meeting recommended a number of strategic public health approaches for prevention and control of VHF outbreaks through synergizing effective collaboration between the human and animal health sectors on areas that involve better preparedness, early detection and rapid response. Implementation of these approaches would require working together with vision, commitment and a sense of purpose involving partnerships and cooperation from all relevant sectors.
C1 [Malik, M. R.; Opoka, M.] World Hlth Org, Div Communicable Dis Prevent & Control, Reg Off Eastern Mediterranean, Cairo, Egypt.
   [El Bushra, H. E.] World Hlth Org, Country Off, Beirut, Lebanon.
   [Formenty, P.] World Hlth Org, Pandem & Epidem Dis Dept, Emerging & Epidem Zoonot Dis Team, Geneva, Switzerland.
   [Velayudhan, R.] World Hlth Org, Control Neglected Trop Dis Dept, Geneva, Switzerland.
   [Eremin, S.] World Hlth Org, Pandem & Epidem Dis Dept, Geneva, Switzerland.
RP Malik, MR (reprint author), World Hlth Org, Div Communicable Dis Prevent & Control, Reg Off Eastern Mediterranean, Cairo, Egypt.
EM malikm@who.int
NR 13
TC 0
Z9 0
PU WHO EASTERN MEDITERRANEAN REGIONAL OFFICE
PI NASR CITY, CAIRO
PA P. O. BOX 7608, NASR CITY, CAIRO, EGYPT
SN 1020-3397
EI 1687-1634
J9 E MEDITERR HEALTH J
JI East Mediterr. Health J.
PD OCT
PY 2013
VL 19
IS 10
BP 892
EP 897
PG 6
WC Health Care Sciences & Services; Health Policy & Services; Public,
   Environmental & Occupational Health
SC Health Care Sciences & Services; Public, Environmental & Occupational
   Health
GA 252CF
UT WOS:000326981400011
ER

PT J
AU Ruiz-Alejos, A
   Navarro-Huaman, L
   Segura, ER
AF Ruiz-Alejos, Andrea
   Navarro-Huaman, Laura
   Segura, Eddy R.
TI Analyzing the Development of Vaccines for Flavivirus-Endemic Scenarios:
   The Case of Dengue and Dengue Vaccine in Peru
SO JOURNAL OF INFECTIOUS DISEASES
LA English
DT Letter
ID YELLOW-FEVER; ADULTS; TRIAL; IMMUNOGENICITY; SAFETY
C1 [Ruiz-Alejos, Andrea; Navarro-Huaman, Laura; Segura, Eddy R.] Univ Peruana Ciencias Aplicadas, Escuela Med, Lima, Peru.
RP Ruiz-Alejos, A (reprint author), Univ Peruana Ciencias Aplicadas, Escuela Med, Calle Domingo Presa 170, Lima, Peru.
RI Rivera, Enrique/B-4249-2014
NR 10
TC 0
Z9 0
PU OXFORD UNIV PRESS INC
PI CARY
PA JOURNALS DEPT, 2001 EVANS RD, CARY, NC 27513 USA
SN 0022-1899
EI 1537-6613
J9 J INFECT DIS
JI J. Infect. Dis.
PD OCT 1
PY 2013
VL 208
IS 7
BP 1183
EP 1183
DI 10.1093/infdis/jit304
PG 1
WC Immunology; Infectious Diseases; Microbiology
SC Immunology; Infectious Diseases; Microbiology
GA 239ST
UT WOS:000326046400017
ER

PT J
AU Abubakr, M
   Mandal, SC
   Banerjee, S
AF Abubakr, Md
   Mandal, Subhash C.
   Banerjee, Sugato
TI Natural Compounds against Flaviviral Infections
SO NATURAL PRODUCT COMMUNICATIONS
LA English
DT Article
DE Flavivirus; Natural compounds; Arthropod
ID DENGUE VIRUS-INFECTION; JAPANESE ENCEPHALITIS-VIRUS; VITRO ANTIVIRAL
   ACTIVITY; WEST-NILE-VIRUS; IN-VITRO; ESSENTIAL OILS; VIRUCIDAL ACTIVITY;
   DRUG DISCOVERY; REPLICATION; TYPE-2
AB Arthropod borne flaviviral diseases are a major public health concern in the tropics. However, the majority of cases are associated with Dengue virus (DENY), Yellow Fever virus (YFV), West Nile virus (WNV) and Chikungunya virus (CHIKV) infections. Despite their profound clinical and economic impact among large sections of the population there is a lack of effective treatment against these diseases. A large number of plants are available in nature, which may act as a source for lead molecules against various diseases including arthropod borne flaviviral infections. In this review we discuss various crude extracts as well as purified compounds from natural sources with promising anti-DENV, YFV, WNV and CHIKV activity.
C1 [Abubakr, Md; Banerjee, Sugato] Birla Inst Technol, Dept Pharmaceut Sci, Ranchi 835215, Bihar, India.
   [Mandal, Subhash C.] Jadavpur Univ, Dept Pharmaceut Technol, Div Pharmacognosy, Pharmacognosy & Phytotherapy Res Lab, Kolkata 700032, India.
RP Banerjee, S (reprint author), Birla Inst Technol, Dept Pharmaceut Sci, Ranchi 835215, Bihar, India.
EM sbanerjee@bitmesra.ac.in
NR 65
TC 0
Z9 0
PU NATURAL PRODUCTS INC
PI WESTERVILLE
PA 7963 ANDERSON PARK LN, WESTERVILLE, OH 43081 USA
SN 1934-578X
EI 1555-9475
J9 NAT PROD COMMUN
JI Nat. Prod. Commun.
PD OCT
PY 2013
VL 8
IS 10
BP 1487
EP 1492
PG 6
WC Chemistry, Medicinal; Food Science & Technology
SC Pharmacology & Pharmacy; Food Science & Technology
GA 240WH
UT WOS:000326127900039
ER

PT J
AU Wright, JA
   Smith, RC
   Li, XH
   Craig, NL
   Atkinson, PW
AF Wright, Jennifer A.
   Smith, Ryan C.
   Li, Xianghong
   Craig, Nancy L.
   Atkinson, Peter W.
TI IPB7 transposase behavior in Drosophila melanogaster and Aedes aegypti
SO INSECT BIOCHEMISTRY AND MOLECULAR BIOLOGY
LA English
DT Article
DE piggyBac; Transposable element; Hyperactive; Drosophila; Aedes
ID YELLOW-FEVER MOSQUITO; MEDIATED GERMLINE TRANSFORMATION; HUMAN-CELLS;
   SLEEPING-BEAUTY; GENE-TRANSFER; LINE TRANSFORMATION; ANOPHELES-GAMBIAE;
   MALARIA VECTOR; HERMES ELEMENT; P-ELEMENT
AB Transposons are used in insect science as genetic tools that enable the transformation of insects and the identification and isolation of genes though their ability to insert in or near to them. Four transposons, piggyBac, Mos1, Hermes and Minos are commonly used in insects beyond Drosophila melanogaster with piggyBac, due to its wide host range and frequency of transposition, being the most commonly chosen. The utility of these transposons as genetic tools is directly proportional to their activity since higher transposition rates would be expected to lead to higher transformation frequencies and higher frequencies of insertion throughout the genome. As a consequence there is an ongoing need for hyperactive transposases for use in insect genetics, however these have proven difficult to obtain. IPB7 is a hyperactive mutant of the piggyBac transposase that was identified by a genetic screen performed in yeast, a mammalian codon optimized version of which was then found to be highly active in rodent embryonic stem cells with no apparent deleterious effects. Here we report the activity of IPB7 in D. melanogaster and the mosquito, Aedes aegypti. Somatic transposition assays revealed an increase in IPB7's transposition rate from wild-type piggyBac transposase in D. melanogaster but not Ae. aegypti. However the use of IPB7 in D. melanogaster genetic transformations produced a high rate of sterility and a low transformation rate compared to wild-type transposase. This high rate of sterility was accompanied by significant gonadal atrophy that was also observed in the absence of the piggyBac vector transposon. We conclude that IPB7 has increased activity in the D. melanogaster germ-line but that a component of the sterility associated with its activity is independent of the presence of the piggyBac transposon. (c) 2013 Elsevier Ltd. All rights reserved.
C1 [Wright, Jennifer A.; Atkinson, Peter W.] Univ Calif Riverside, Dept Entomol, Riverside, CA 92521 USA.
   [Smith, Ryan C.; Atkinson, Peter W.] Univ Calif Riverside, Cell Mol & Dev Biol Grad Program, Riverside, CA 92521 USA.
   [Li, Xianghong; Craig, Nancy L.] Johns Hopkins Univ, Sch Med, Howard Hughes Med Inst, Dept Mol Biol & Genet, Baltimore, MD USA.
   [Atkinson, Peter W.] Univ Calif Riverside, Ctr Dis Vector Res, Inst Integrat Genome Biol, Riverside, CA 92521 USA.
RP Atkinson, PW (reprint author), Univ Calif Riverside, Dept Entomol, 900 Univ Ave, Riverside, CA 92521 USA.
EM peter.atkinson@ucr.edu
FU PHS [AI45741]
FX PWA and NLC are supported by PHS AI45741; NLC is a Howard Hughes Medical
   Institute Investigator. We thank Ms. Stephanie Russell (University of
   California, Riverside) for technical assistance, David O'Brochta
   (University of Maryland) for stimulating conversations and advice and
   Peter Arensburger (University of California, Riverside) for helpful
   discussions.
NR 37
TC 0
Z9 0
PU PERGAMON-ELSEVIER SCIENCE LTD
PI OXFORD
PA THE BOULEVARD, LANGFORD LANE, KIDLINGTON, OXFORD OX5 1GB, ENGLAND
SN 0965-1748
EI 1879-0240
J9 INSECT BIOCHEM MOLEC
JI Insect Biochem. Mol. Biol.
PD OCT
PY 2013
VL 43
IS 10
BP 899
EP 906
DI 10.1016/j.ibmb.2013.06.009
PG 8
WC Biochemistry & Molecular Biology; Entomology
SC Biochemistry & Molecular Biology; Entomology
GA 235SK
UT WOS:000325740800001
ER

PT J
AU Grobusch, MP
   Goorhuis, A
   Wieten, RW
   Verberk, JDM
   Jonker, EFF
   van Genderen, PJJ
   Visser, LG
AF Grobusch, M. P.
   Goorhuis, A.
   Wieten, R. W.
   Verberk, J. D. M.
   Jonker, E. F. F.
   van Genderen, P. J. J.
   Visser, L. G.
TI Yellow fever revaccination guidelines change - a decision too feverish?
SO CLINICAL MICROBIOLOGY AND INFECTION
LA English
DT Editorial Material
C1 [Grobusch, M. P.; Goorhuis, A.; Wieten, R. W.; Verberk, J. D. M.] Univ Amsterdam, Acad Med Ctr, Dept Infect Dis, Ctr Trop Med & Travel Med, NL-1105 AZ Amsterdam, Netherlands.
   [Jonker, E. F. F.; Visser, L. G.] Leiden Univ, Med Ctr, Dept Infect Dis, Leiden, Netherlands.
   [van Genderen, P. J. J.] Harbour Hosp Rotterdam, Inst Trop Dis, Rotterdam, Netherlands.
RP Grobusch, MP (reprint author), Univ Amsterdam, Acad Med Ctr, Dept Infect Dis, Ctr Trop Med & Travel Med, Meibergdreef 9, NL-1105 AZ Amsterdam, Netherlands.
EM m.p.grobusch@amc.uva.nl
NR 3
TC 2
Z9 2
PU WILEY-BLACKWELL
PI HOBOKEN
PA 111 RIVER ST, HOBOKEN 07030-5774, NJ USA
SN 1198-743X
J9 CLIN MICROBIOL INFEC
JI Clin. Microbiol. Infect.
PD OCT
PY 2013
VL 19
IS 10
BP 885
EP 886
DI 10.1111/1469-0691.12332
PG 2
WC Infectious Diseases; Microbiology
SC Infectious Diseases; Microbiology
GA 224ZA
UT WOS:000324930800010
ER

PT J
AU Villar, LA
   Rivera-Medina, DM
   Arredondo-Garcia, JL
   Boaz, M
   Starr-Spires, L
   Thakur, M
   Zambrano, B
   Miranda, MC
   Rivas, E
   Dayan, GH
AF Villar, Luis A.
   Rivera-Medina, Doris M.
   Luis Arredondo-Garcia, Jose
   Boaz, Mark
   Starr-Spires, Linda
   Thakur, Manoj
   Zambrano, Betzana
   Miranda, Maria C.
   Rivas, Enrique
   Dayan, Gustavo H.
TI Safety and Immunogenicity of a Recombinant Tetravalent Dengue Vaccine in
   9-16 Year Olds A Randomized, Controlled, Phase II Trial in Latin America
SO PEDIATRIC INFECTIOUS DISEASE JOURNAL
LA English
DT Article
DE clinical trial; dengue disease; Latin America; pediatric population;
   vaccine
ID YELLOW-FEVER; NONHUMAN-PRIMATES; RT-PCR; VIRUS; ADULTS; ADOLESCENTS;
   ANTIBODIES; CHILDREN; MEXICO
AB Background: The dengue virus is a member of the Flavivirus (FV) genus, which also includes the yellow fever virus. Dengue disease is caused by any 1 of 4 dengue virus serotypes and is a serious public health concern in Latin America. This study evaluated the safety and immunogenicity of a candidate recombinant, live-attenuated, tetravalent dengue vaccine (CYD-TDV) in 9-16 year olds in Latin America.
   Methods: In this randomized, blinded, controlled study, volunteers received either 3 doses of CYD-TDV (n = 401) or placebo as first and second injection and tetanus/diphtheria/acellular pertussis vaccine as third injection (n = 199) at 0, 6 and 12 months. Adverse events were documented. Plaque reduction neutralization test antibody titers against the 4 CYD-TDV parental strains were measured before and 28 days after each dose. Seropositivity was defined as antibody titers 10 1/dil.
   Results: The number of adverse reactions decreased after each successive CYD-TDV dose. After each CYD-TDV dose, antibody titers against all 4 serotypes were higher than baseline and respective predose titers. After the third dose of CYD-TDV, 100%, 98.6% and 93.4% of participants were seropositive for at least 2, at least 3 or all 4 serotypes, respectively. Higher antibody titers were observed in participants in the CYD-TDV group who were FV-seropositive at baseline compared with those who were FV-seronegative.
   Conclusions: CYD-TDV had a favorable safety profile and elicited antibody responses against all 4 dengue virus serotypes in 9-16 year olds in Latin America. These findings support the continued development of CYD-TDV.
C1 [Villar, Luis A.] Univ Ind Santander, Ctr Invest Epidemiol, Bucaramanga, Colombia.
   [Rivera-Medina, Doris M.] Org Desarrollo & Invest Salud Honduras, Tegucigalpa, Honduras.
   [Luis Arredondo-Garcia, Jose] Inst Nacl Pediat, Unidad Apoyo Invest Clin, Mexico City, DF, Mexico.
   [Boaz, Mark; Starr-Spires, Linda; Thakur, Manoj; Dayan, Gustavo H.] Sanofi Pasteur, Swiftwater, PA USA.
   [Zambrano, Betzana] Sanofi Pasteur, Montevideo, Uruguay.
   [Miranda, Maria C.] Sanofi Pasteur, Bogota, Colombia.
   [Rivas, Enrique] Sanofi Pasteur, Mexico City, DF, Mexico.
RP Dayan, GH (reprint author), Sanofi Pasteur, Clin Dev, 1 Discovery Dr, Swiftwater, PA 18370 USA.
EM gustavo.dayan@sanofipasteur.com
FU Sanofi Pasteur
FX This work was supported by Sanofi Pasteur. The authors have no other
   funding or conflicts of interest to disclose.
NR 26
TC 5
Z9 5
PU LIPPINCOTT WILLIAMS & WILKINS
PI PHILADELPHIA
PA 530 WALNUT ST, PHILADELPHIA, PA 19106-3621 USA
SN 0891-3668
J9 PEDIATR INFECT DIS J
JI Pediatr. Infect. Dis. J.
PD OCT
PY 2013
VL 32
IS 10
BP 1102
EP 1109
DI 10.1097/INF.0b013e31829b8022
PG 8
WC Immunology; Infectious Diseases; Pediatrics
SC Immunology; Infectious Diseases; Pediatrics
GA 224ML
UT WOS:000324890500018
ER

PT J
AU Freitas, DS
   Bicca-Marques, JC
AF Freitas, D. S.
   Bicca-Marques, J. C.
TI THE IMPACT OF A YELLOW FEVER OUTBREAK ON ALOUATTA CARAYA IN A FRAGMENTED
   LANDSCAPE IN SOUTHERN BRAZIL
SO AMERICAN JOURNAL OF PRIMATOLOGY
LA English
DT Meeting Abstract
CT 36th Annual Meeting of the American-Society-of-Primatologists
CY JUN 19-22, 2013
CL San Juan, PR
SP Amer Soc Primatologists
C1 [Freitas, D. S.] Univ Fed Rio Grande do Sul, BR-90040060 Porto Alegre, RS, Brazil.
   [Bicca-Marques, J. C.] Pontificia Univ Catolica Rio Grande do Sul, Porto Alegre, RS, Brazil.
RI Bicca-Marques, Julio Cesar/F-7487-2012
OI Bicca-Marques, Julio Cesar/0000-0002-5400-845X
NR 0
TC 0
Z9 0
PU WILEY-BLACKWELL
PI HOBOKEN
PA 111 RIVER ST, HOBOKEN 07030-5774, NJ USA
SN 0275-2565
J9 AM J PRIMATOL
JI Am. J. Primatol.
PD OCT
PY 2013
VL 75
SU 1
MA 37
BP 41
EP 41
PG 1
WC Zoology
SC Zoology
GA 205BF
UT WOS:000323414700038
ER

PT J
AU Zhang, HH
   Shen, YH
   Xu, HE
   Liang, HY
   Han, MJ
   Zhang, Z
AF Zhang, H-H.
   Shen, Y-H.
   Xu, H-E.
   Liang, H-Y.
   Han, M-J.
   Zhang, Z.
TI A novel hAT element in Bombyx mori and Rhodnius prolixus: its
   relationship with miniature inverted repeat transposable elements
   (MITEs) and horizontal transfer
SO INSECT MOLECULAR BIOLOGY
LA English
DT Article
DE hAT transposons; horizontal transfer; MITEs; silkworm
ID YELLOW-FEVER MOSQUITO; ANOPHELES-GAMBIAE; MUSCA-DOMESTICA; DNA
   TRANSPOSON; AEDES-AEGYPTI; GENOME; FAMILY; EVOLUTION; SEQUENCE; PLANTS
AB Comparative analysis of transposable elements (TEs) from different species can make it possible to reconstruct their history over evolutionary time. In this study, we identified a novel hAT element in Bombyx mori and Rhodnius prolixus with characteristic GGGCGGCA repeats in its subterminal region. Meanwhile, phylogenetic analysis demonstrated that the elements in these two species might represent a separate cluster of the hAT superfamily. Strikingly, a previously identified miniature inverted repeat transposable element (MITE) shared high identity with this autonomous element across the entire length, supporting the hypothesis that MITEs are derived from the internal deletion of DNA transposons. Interestingly, identity of the consensus sequences of this novel hAT element between B.mori and R.prolixus, which diverged about 370 million years ago, was as high as 96.5% over their full length (about 3.6kb) at the nucleotide level. The patchy distribution amongst species, coupled with overall lack of intense purifying selection acting on this element, suggest that this novel hAT element might have experienced horizontal transfer between the ancestors of B.mori and R.prolixus. Our results highlight that this novel hAT element could be used as a potential tool for germline transformation of R.prolixus to control the transmission of Trypanosoma cruzi, which causes Chagas disease.
C1 [Zhang, H-H.; Han, M-J.; Zhang, Z.] Chongqing Univ, Sch Life Sci, Chongqing 400716, Peoples R China.
   [Shen, Y-H.; Liang, H-Y.] Southwest Univ, State Key Lab Silkworm Genome Biol, Chongqing, Peoples R China.
   [Xu, H-E.] Wissensch Zentrum Weihenstephan, Dept Genome Oriented Bioinformat, Freising Weihenstephan, Germany.
RP Zhang, Z (reprint author), Chongqing Univ, Sch Life Sci, Chongqing 400716, Peoples R China.
EM zezhang@cqu.edu.cn
FU Hi-Tech R&D Program (863) of China [2013AA102507]; Natural Science
   Foundation Project of CQ CSTC [cstc2012jjB80007]; Doctoral Innovation
   Fund of Southwest University [kb2010016]
FX We are thankful to Dr Ricardo Nascimento Araujo (Laboratorio de
   Fisiologia de Insetos Hematofagos, Brazil) and Dr Adriana Gamez
   (Instituto Venezolano de Investigaciones Cientificas, Venezuela) for
   providing the R. prolixus material. This work was supported by the
   Hi-Tech R&D Program (863) of China (2013AA102507), a grant from Natural
   Science Foundation Project of CQ CSTC (cstc2012jjB80007) and the
   Doctoral Innovation Fund of Southwest University (kb2010016).
NR 52
TC 2
Z9 2
PU WILEY-BLACKWELL
PI HOBOKEN
PA 111 RIVER ST, HOBOKEN 07030-5774, NJ USA
SN 0962-1075
J9 INSECT MOL BIOL
JI Insect Mol. Biol.
PD OCT
PY 2013
VL 22
IS 5
BP 584
EP 596
DI 10.1111/imb.12047
PG 13
WC Biochemistry & Molecular Biology; Entomology
SC Biochemistry & Molecular Biology; Entomology
GA 209TX
UT WOS:000323784100012
ER

PT J
AU Kwallah, AO
   Inoue, S
   Muigai, AWT
   Kubo, T
   Sang, R
   Morita, K
   Mwau, M
AF Kwallah, Allan Ole
   Inoue, Shingo
   Muigai, Anne W. T.
   Kubo, Toru
   Sang, Rosemary
   Morita, Kouichi
   Mwau, Matilu
TI A real-time reverse transcription loop-mediated isothermal amplification
   assay for the rapid detection of yellow fever virus
SO JOURNAL OF VIROLOGICAL METHODS
LA English
DT Article
DE YFV; RT-LAMP; NS1
ID JAPANESE ENCEPHALITIS-VIRUS; POLYMERASE CHAIN-REACTION; 1ST RECORDED
   OUTBREAK; CHIKUNGUNYA VIRUS; DENGUE VIRUS; 17D VACCINE; LIVER;
   QUANTIFICATION; SPECIMENS; IDENTIFY
AB Yellow fever, a mosquito-borne disease, is an important viral hemorrhagic fever in Africa and South America where it is endemic. Detection of yellow fever virus (YFV) in Africa remains a challenge due to a lack of highly specific tests. The aim of this study was to develop and optimize a rapid detection reverse transcription loop-mediated isothermal amplification (RT-LAMP) for YFV. The RT-LAMP was done isothermally at 62 degrees C using a real-time turbidimeter that allowed detection within 1 h. Specificity of the RT-LAMP was determined using RNA from flaviviruses and other related viruses where only YFV RNA was detected: West Nile virus, dengue viruses, Japanese encephalitis virus, Rift Valley fever virus, and chikungunya virus. In addition, equal sensitivity was also observed when the RT-LAMP and the real-time RT-PCR were compared using YFV-spiked human serum samples with a detection limit of 0.29 PFU/ml. Two Kenyan YFV wild strains showed an equal detection limit as the vaccine strain 17D in this study. The RT-LAMP reduced the time of reaction from 3 h to 1 h and increased sensitivity tenfold compared to RT-PCR. Therefore, this test offers a simple, rapid and reliable diagnostic tool for yellow fever when there are outbreaks of acute hemorrhagic fever in Kenya and other African countries. (c) 2013 Elsevier B.V. All rights reserved.
C1 [Kwallah, Allan Ole; Muigai, Anne W. T.] Jomo Kenyatta Univ Agr & Technol, Inst Trop Med & Infect Dis ITROMID, Juja 6200000200, Kenya.
   [Inoue, Shingo; Kubo, Toru; Morita, Kouichi] Nagasaki Univ, Inst Trop Med, Dept Virol, Nagasaki 8528523, Japan.
   [Sang, Rosemary] Kenya Med Res Inst KEMRI, Ctr Virus Res, Nairobi 5484000200, Kenya.
   [Kwallah, Allan Ole; Mwau, Matilu] Kenya Med Res Inst KEMRI, Ctr Infect & Parasit Dis Control Res, Busia 350400, Kenya.
RP Inoue, S (reprint author), Nagasaki Univ, Inst Trop Med, Dept Virol, 1-12-4 Sakamoto, Nagasaki 8528523, Japan.
EM pampanga@nagasaki-u.ac.jp
FU Consortium for National Health Research [RLG-09/19-001]; Ministry of
   Education, Culture, Sports, Science and Technology of Japan; 21st
   Century Centers of Excellence program on Global Strategies (GCOE) for
   the Control of Tropical Emerging and Infectious Diseases at Nagasaki
   University
FX This work was funded by the Consortium for National Health Research
   (RLG-09/19-001) through a studentship to A. Kwallah. This study was
   supported by The Ministry of Education, Culture, Sports, Science and
   Technology of Japan, the 21st Century Centers of Excellence program on
   Global Strategies (GCOE) for the Control of Tropical Emerging and
   Infectious Diseases at Nagasaki University. Japan International
   Cooperation Agency-Japan Society for the Promotion of Science, Japan
   International Cooperation Agency-Japan Science and Technology Agency
   (SATREPS; Science and Technology Research Partnership for Sustainable
   Development Program), enabled the purchase of reagents and equipment.
   Dr. J. Kimotho and members of the Production department, KEMRI, are
   appreciated for their technical assistance. We also appreciate members
   of the Department of Virology and the Kenya Research Station, Institute
   of Tropical Medicine, Nagasaki University. This work has been submitted
   for publication with the permission of the Director, KEMRI, Nairobi,
   Kenya.
NR 35
TC 1
Z9 1
PU ELSEVIER SCIENCE BV
PI AMSTERDAM
PA PO BOX 211, 1000 AE AMSTERDAM, NETHERLANDS
SN 0166-0934
J9 J VIROL METHODS
JI J. Virol. Methods
PD OCT
PY 2013
VL 193
IS 1
BP 23
EP 27
DI 10.1016/j.jviromet.2013.05.004
PG 5
WC Biochemical Research Methods; Biotechnology & Applied Microbiology;
   Virology
SC Biochemistry & Molecular Biology; Biotechnology & Applied Microbiology;
   Virology
GA 204JR
UT WOS:000323362100005
ER

PT J
AU Chang, RY
   Hsu, TW
   Chen, YL
   Liu, SF
   Tsai, YJ
   Lin, YT
   Chen, YS
   Fan, YH
AF Chang, Ruey-Yi
   Hsu, Ta-Wen
   Chen, Yen-Lin
   Liu, Shu-Fan
   Tsai, Yi-Jer
   Lin, Yun-Tong
   Chen, Yi-Shiuan
   Fan, Yi-Hsin
TI Japanese encephalitis virus non-coding RNA inhibits activation of
   interferon by blocking nuclear translocation of interferon regulatory
   factor 3
SO VETERINARY MICROBIOLOGY
LA English
DT Article
DE JEV; 3 '-UTR; ncRNA; sfRNA; IRF-3; Persistent infection
ID WEST-NILE-VIRUS; YELLOW-FEVER VIRUS; HEPATITIS-C VIRUS; PERSISTENT
   INFECTION; VIRAL-INFECTION; DENGUE VIRUS; SENDAI-VIRUS; ANTIVIRAL
   RESPONSE; IRF-3 ACTIVATION; FLAVIVIRUS RNA
AB Noncoding RNA (ncRNA) plays a critical role in modulating a broad range of diseases. All arthropod-borne flaviviruses produce short fragment ncRNA (sfRNA) collinear with highly conserved regions of the 3'-untranslated region (UTR) in the viral genome. We show that the molar ratio of sfRNA to genomic RNA in Japanese encephalitis virus (JEV) persistently infected cells is greater than that in acutely infected cells, indicating an sfRNA role in establishing persistent infection. Transfecting excess quantities of sfRNA into JEV-infected cells reduced interferon-beta (IFN-beta) promoter activity by 57% and IFN-beta mRNA levels by 52%, compared to mock-transfected cells. Transfection of sfRNA into JEV-infected cells also reduced phosphorylation of interferon regulatory factor-3 (IRF-3), the IFN-beta upstream regulator, and blocked roughly 30% of IRF-3 nuclear localization. Furthermore, JEV-infected sfRNA transfected cells produced 23% less IFN-beta-stimulated apoptosis than mock-transfected groups did. Taken together, these results suggest that sfRNA plays a role against host-cell antiviral responses, prevents cells from undergoing apoptosis, and thus contributes to viral persistence. (C) 2013 Elsevier B.V. All rights reserved.
C1 Natl Dong Hwa Univ, Inst Biotechnol, Hualien, Taiwan.
   Natl Dong Hwa Univ, Dept Life Sci, Hualien, Taiwan.
RP Chang, RY (reprint author), 1,Sect 2,Da Hsueh Rd, Hualien 97401, Taiwan.
EM rchang@mail.ndhu.edu.tw
FU National Science Council, Taiwan, ROC [NSC 98-2320-B-259-002-MY3]
FX We thank Dr. Gwong-Jen J. Chang and Dr. Kao-Jean Huang for many helpful
   discussions and constructive comments on this manuscript. We also thank
   Dr. Yi-Ling Lin for providing pIRES-hrGFP/IRF3-flag and pFlag-RIG-I
   plasmids, and Dr. Takashi Fujita for providing p125-Luc. This work was
   supported by grant number NSC 98-2320-B-259-002-MY3 from the National
   Science Council, Taiwan, ROC.
NR 67
TC 2
Z9 2
PU ELSEVIER SCIENCE BV
PI AMSTERDAM
PA PO BOX 211, 1000 AE AMSTERDAM, NETHERLANDS
SN 0378-1135
J9 VET MICROBIOL
JI Vet. Microbiol.
PD SEP 27
PY 2013
VL 166
IS 1-2
BP 11
EP 21
DI 10.1016/j.vetmic.2013.04.026
PG 11
WC Microbiology; Veterinary Sciences
SC Microbiology; Veterinary Sciences
GA 197JS
UT WOS:000322848100002
ER

PT J
AU Sun, EC
   Zhao, J
   TaoYang
   Xu, QY
   Qin, YL
   Wang, WS
   Wei, P
   Wu, DL
AF Sun, EnCheng
   Zhao, Jing
   TaoYang
   Xu, QingYuan
   Qin, YongLi
   Wang, WenShi
   Wei, Peng
   Wu, DongLai
TI Antibodies generated by immunization with the NS1 protein of West Nile
   virus confer partial protection against lethal Japanese encephalitis
   virus challenge
SO VETERINARY MICROBIOLOGY
LA English
DT Article
DE Japanese encephalitis virus; West Nile virus; NS1 protein; Partial
   protection
ID YELLOW-FEVER; MONOCLONAL-ANTIBODIES; IMMUNE-RESPONSE; DENGUE-2 VIRUS;
   MICE; PRM; IDENTIFICATION; FLAVIVIRUS; EXPRESSION; VACCINES
AB Japanese encephalitis virus (JEV) and West Nile virus (WNV) are two medically important flaviviruses that can cause severe hemorrhagic and encephalitic diseases in humans. Immune responses directed against the NS1 protein of flaviviruses can confer protection against lethal viral challenge. Previous studies have shown that the WNV NS1 protein harbors epitopes that elicit antibodies that cross react with JEV. Here we demonstrate that the WNV NS1 protein not only contains cross-reactive epitopes, but that the antibodies elicited by these cross-reactive epitopes provide partial protection against lethal JEV challenge in a mouse model. Mice immunized with WNV NS1 protein showed reduced morbidity and mortality following both intracerebral and intraperitoneal JEV challenge. WNV NS1 immunization attenuated the extent of lung pathology generated following JEV challenge, and delayed the appearance of other pathological findings including vascular cuffing. By screening and identifying the specific WNV NS1 protein-derived peptides recognized by serum antibodies elicited by immunization with WNV NS1 protein and by JEV challenge, we found after JEV challenge will induce several new epitopes, but which epitope primarily contribute to antibody-mediated cross protection need further evaluation. The knowledge and reagents generated in this study have potential applications in vaccine and subunit vaccine development for WNV and JEV. (C) 2013 Elsevier B.V. All rights reserved.
C1 [Sun, EnCheng; Zhao, Jing; TaoYang; Xu, QingYuan; Qin, YongLi; Wang, WenShi; Wei, Peng; Wu, DongLai] Chinese Acad Agr Sci, Key Lab Vet Publ Hlth, State Key Lab Vet Biotechnol, Minist Agr,Harbin Vet Res Inst, Harbin 150001, Peoples R China.
RP Wu, DL (reprint author), Chinese Acad Agr Sci, Key Lab Vet Publ Hlth, State Key Lab Vet Biotechnol, Minist Agr,Harbin Vet Res Inst, Harbin 150001, Peoples R China.
EM sunlhw@gmail.com; zhaojingnh2005@163.com; yangtao04@126.com;
   x_qingyuan@163.com; yongliqin119@163.com; srwangws@163.com;
   weipengr@sina.com; dlwu@hvri.ac.cn
FU National High-Tech Research and Development Program of China
   [2011AA10A212]; State Key Laboratory of Veterinary Biotechnology
   [SKLVBP201210]
FX The authors thank Dr. Peter Wilker for editing the manuscript. This
   study was supported by the National High-Tech Research and Development
   Program of China (No. 2011AA10A212) and grants from the State Key
   Laboratory of Veterinary Biotechnology (SKLVBP201210).
NR 30
TC 0
Z9 0
PU ELSEVIER SCIENCE BV
PI AMSTERDAM
PA PO BOX 211, 1000 AE AMSTERDAM, NETHERLANDS
SN 0378-1135
J9 VET MICROBIOL
JI Vet. Microbiol.
PD SEP 27
PY 2013
VL 166
IS 1-2
BP 145
EP 153
DI 10.1016/j.vetmic.2013.05.026
PG 9
WC Microbiology; Veterinary Sciences
SC Microbiology; Veterinary Sciences
GA 197JS
UT WOS:000322848100015
ER

PT J
AU Halstead, SB
AF Halstead, Scott B.
TI Identifying protective dengue vaccines: Guide to mastering an empirical
   process
SO VACCINE
LA English
DT Review
DE Dengue fever; Dengue virus; Dengue hemorrhagic fever; Vaccine; Vaccine
   challenge; Vaccine protection; Antibodies; T cells
ID NONSTRUCTURAL PROTEIN NS1; FLAVIVIRUS-NAIVE ADULTS; CROSS-REACTIVE B;
   CD8(+) T-CELL; YELLOW-FEVER; HEMORRHAGIC-FEVER; MOUSE MODEL;
   VIRUS-INFECTIONS; NONHUMAN-PRIMATES; CLINICAL-TRIAL
AB A recent clinical trial of a live-attenuated tetravalent chimeric yellow fever-dengue vaccine afforded no protection against disease caused by dengue 2 (DENV-2). This outcome was unexpected as two or more doses of this vaccine had raised broad neutralizing antibody responses. Data from pre-clinical subhuman primate studies revealed that vaccination with the monotypic DENV-2 component failed to meet established criteria for solid protection to homotypic live virus challenge. Accordingly, it is suggested that preclinical testing adopt more rigorous criteria for protection and that Phase I testing be extended to require evidence of solid monotypic protective immunity for each component of a dengue vaccine by direct challenge with live-attenuated DENV. Because live-attenuated tetravalent DENV vaccines exhibit evidence of immunological interference phenomena, during Phase II, volunteers given mixtures of DENV 1-4 vaccines should be separately challenged with monotypic live-attenuated DENV. Immune responses to live-attenuated challenge viruses and vaccine strains should be studied in an attempt to develop useful in vitro correlates of in vivo protection. Finally, it will be important to learn if DENV non-structural protein 1 (NS1) contributes to pathogenesis of the vascular permeability syndrome in humans. If so, immunity to dengue 1-4 NS1 may be crucial to prevent severe disease. (C) 2013 The Author. Published by Elsevier Ltd. All rights reserved.
C1 [Halstead, Scott B.] Uniformed Serv Univ Hlth Sci, Dept Prevent Med & Biometr, Bethesda, MD 20814 USA.
RP Halstead, SB (reprint author), 5824 Edson Lane, Bethesda, MD USA.
EM halsteads@erols.com
NR 79
TC 5
Z9 5
PU ELSEVIER SCI LTD
PI OXFORD
PA THE BOULEVARD, LANGFORD LANE, KIDLINGTON, OXFORD OX5 1GB, OXON, ENGLAND
SN 0264-410X
EI 1873-2518
J9 VACCINE
JI Vaccine
PD SEP 23
PY 2013
VL 31
IS 41
BP 4501
EP 4507
DI 10.1016/j.vaccine.2013.06.079
PG 7
WC Immunology; Medicine, Research & Experimental
SC Immunology; Research & Experimental Medicine
GA 239FP
UT WOS:000326008300006
ER

PT J
AU Tetreau, G
   Chandor-Proust, A
   Faucon, F
   Stalinski, R
   Akhouayri, I
   Prud'homme, SM
   Raveton, M
   Reynaud, S
AF Tetreau, Guillaume
   Chandor-Proust, Alexia
   Faucon, Frederic
   Stalinski, Renaud
   Akhouayri, Idir
   Prud'homme, Sophie M.
   Raveton, Muriel
   Reynaud, Stephane
TI Contrasting Patterns of tolerance between chemical and biological
   insecticides in mosquitoes exposed to UV-A
SO AQUATIC TOXICOLOGY
LA English
DT Article
DE Ultraviolet; Aedes aegypti; Bioassays; Enzymatic activities; Candidate
   gene expression; RT-qPCR
ID ULTRAVIOLET-B RADIATION; GLUTATHIONE-S-TRANSFERASE; HEAT-SHOCK-PROTEIN;
   AEDES-AEGYPTI; BACILLUS-THURINGIENSIS; ANOPHELES-GAMBIAE; DETOXIFICATION
   GENES; DENGUE VECTOR; LARVICIDAL ACTIVITY; RESPIRATORY BURST
AB Mosquitoes are vectors of major human diseases, such as malaria, dengue or yellow fever. Because no efficient treatments or vaccines are available for most of these diseases, control measures rely mainly on reducing mosquito populations by the use of insecticides. Numerous biotic and abiotic factors are known to modulate the efficacy of insecticides used in mosquito control. Mosquito breeding sites vary from opened to high vegetation covered areas leading to a large ultraviolet gradient exposure. This ecological feature may affect the general physiology of the insect, including the resistance status against insecticides. In the context of their contrasted breeding sites, we assessed the impact of low-energetic ultraviolet exposure on mosquito sensitivity to biological and chemical insecticides.
   We show that several mosquito detoxification enzyme activities (cytochrome P450, glutathione S-transferases, esterases) were increased upon low-energy UV-A exposure. Additionally, five specific genes encoding detoxification enzymes (CYP6BB2, CYP6Z7, CYP6Z8, GSTD4, and GSTE2) previously shown to be involved in resistance to chemical insecticides were found over-transcribed in UV-A exposed mosquitoes, revealed by RT-qPCR experiments. More importantly, toxicological bioassays revealed that UV-exposed mosquitoes were more tolerant to four main chemical insecticide classes (DDT, imidacloprid, permethrin, temephos), whereas the bioinsecticide Bacillus thuringiensis subsp. israelensis (Bti) appeared more toxic.
   The present article provides the first experimental evidence of the capacity of low-energy UV-A to increase mosquito tolerance to major chemical insecticides. This is also the first time that a metabolic resistance to chemical insecticides is linked to a higher susceptibility to a bioinsecticide. These results support the use of Bti as an efficient alternative to chemical insecticides when a metabolic resistance to chemicals has been developed by mosquitoes. (C) 2013 Elsevier B.V. All rights reserved.
C1 [Tetreau, Guillaume; Chandor-Proust, Alexia; Faucon, Frederic; Stalinski, Renaud; Akhouayri, Idir; Prud'homme, Sophie M.; Raveton, Muriel; Reynaud, Stephane] Univ Grenoble 1, Lab Ecol Alpine, LECA UMR 5553, F-38041 Grenoble 09, France.
RP Tetreau, G (reprint author), Cornell Univ, New York State Agr Expt Stn, Dept Entomol, Geneva, NY 14456 USA.
EM guillaume.tetreau@gmail.com; alexia.chandor@gmail.com;
   frederic.faucon4@orange.fr; renaud.stalinski@gmail.com;
   ig.akhouayri@yahoo.com; prudhomme.sophie@gmail.com;
   muriel.raveton@ujf-grenoble.fr; stephane.reynaud@ujf-grenoble.fr
RI Reynaud, Stephane/H-5493-2013; Raveton, Muriel/K-1403-2013;
   Chandor-Proust, Alexia/C-1109-2013
OI Chandor-Proust, Alexia/0000-0002-4827-3281
FU University of Grenoble; Alexia Chandor-Proust; Idir Akhouayri; European
   project ['AvecNef FP7]; French Ministry of Research and Renaud
   Stalinski; French Rhone-Alpes region
FX The authors want to thank Thierry Gaude for technical assistance. They
   also want to thank Patrick Meresse from the "Centre Universitaire de
   Biologie Experimentale" (CUBE) for providing an unrestricted access to
   the microscopy platform. Guillaume Tetreau was supported by the
   University of Grenoble and Alexia Chandor-Proust and Idir Akhouayri by
   the 'AvecNef FP7 European project. Frederic Faucon and Sophie Prud'homme
   were supported by the French Ministry of Research and Renaud Stalinski
   by the French Rhone-Alpes region.
NR 81
TC 2
Z9 2
PU ELSEVIER SCIENCE BV
PI AMSTERDAM
PA PO BOX 211, 1000 AE AMSTERDAM, NETHERLANDS
SN 0166-445X
EI 1879-1514
J9 AQUAT TOXICOL
JI Aquat. Toxicol.
PD SEP 15
PY 2013
VL 140
BP 389
EP 397
DI 10.1016/j.aquatox.2013.07.004
PG 9
WC Marine & Freshwater Biology; Toxicology
SC Marine & Freshwater Biology; Toxicology
GA 224PO
UT WOS:000324900800042
ER

PT J
AU Tabanca, N
   Bernier, UR
   Ali, A
   Wang, M
   Demirci, B
   Bythe, EK
   Khan, SI
   Baser, KHC
   Khan, IA
AF Tabanca, Nurhayat
   Bernier, Ulrich R.
   Ali, Abbas
   Wang, Mei
   Demirci, Betul
   Bythe, Eugene K.
   Khan, Shabana I.
   Baser, K. Husnu Can
   Khan, Ikhlas A.
TI Bioassay-Guided Investigation of Two Monarda Essential Oils as
   Repellents of Yellow Fever Mosquito Aedes aegypti
SO JOURNAL OF AGRICULTURAL AND FOOD CHEMISTRY
LA English
DT Article
DE Monarda bradburiana; Monarda fistulosa; mosquito repellent; carvacrol;
   thymol; eugenol; carvacrol methyl ether; (R)-(-)-1-octen-3-ol;
   cytotoxicity
ID INSECT REPELLENTS; DROSOPHILA-MELANOGASTER; UNITED-STATES; PESTICIDES
AB As part of an ongoing research program to identify active mosquito repellents, Monarda bradburiana Beck and Monarda fistulosa L. essential oils showed good repellent activity with minimum effective dosages (MED) of 0.055 +/- 0.036 and 0.078 +/- 0.027 mg/cm(2), respectively; compared to reference standard N,N-diethyl-3-methylbenzamide (DEET) (0.039 +/- 0.014 mg/cm2). Systematic bioassay-guided fractionation of essential oils of both Monarda species was performed to identify the active repellent compounds, and isolated pure compounds were individually tested for repellency. Of the isolated compounds, carvacrol, thymol, eugenol, and carvacrol methyl ether were found to be the repellent compounds with MEDs in the range of 0.013-0.063 mg/cm(2). Active repellent compounds were also tested for larvicidal activity against 1-day-old Aedes aegypti larvae. Thymol was the best larvicide among the tested individual compounds (LD50 of 13.9 ppm). None of the individual compounds showed cytotoxicity against mammalian cells; however, the essential oils were toxic to all cell lines.
C1 [Tabanca, Nurhayat; Ali, Abbas; Wang, Mei; Khan, Shabana I.; Khan, Ikhlas A.] Univ Mississippi, Natl Ctr Nat Prod Res, University, MS 38677 USA.
   [Khan, Shabana I.; Khan, Ikhlas A.] Univ Mississippi, Sch Pharm, Dept Pharmacognosy, University, MS 38677 USA.
   [Bernier, Ulrich R.] ARS, CMAVE, USDA, Gainesville, FL 32608 USA.
   [Demirci, Betul; Baser, K. Husnu Can] Anadolu Univ, Dept Pharmacognosy, Fac Pharm, TR-26470 Eskisehir, Turkey.
   [Bythe, Eugene K.] Mississippi State Univ, Coastal Res & Extens Ctr, South Mississippi Branch, Expt Stn, Poplarville, MS 39470 USA.
   [Baser, K. Husnu Can] King Saud Univ, Dept Bot & Microbiol, Coll Sci, Riyadh 11451, Saudi Arabia.
RP Tabanca, N (reprint author), Univ Mississippi, Natl Ctr Nat Prod Res, University, MS 38677 USA.
EM ntabanca@olemiss.edu
FU USDA-ARS [56-6402-1-612]; U.S. Department of Defense through the Armed
   Forces Pest Management Board and a Special Research Initiative;
   Mississippi Agricultural and Forestry Experiment Station
FX This study was supported in part by USDA-ARS grant No. 56-6402-1-612,
   Deployed War-Fighter Protection Research Program Grant funded by the
   U.S. Department of Defense through the Armed Forces Pest Management
   Board and a Special Research Initiative grant from the Mississippi
   Agricultural and Forestry Experiment Station.
NR 36
TC 1
Z9 1
PU AMER CHEMICAL SOC
PI WASHINGTON
PA 1155 16TH ST, NW, WASHINGTON, DC 20036 USA
SN 0021-8561
EI 1520-5118
J9 J AGR FOOD CHEM
JI J. Agric. Food Chem.
PD SEP 11
PY 2013
VL 61
IS 36
BP 8573
EP 8580
DI 10.1021/jf402182h
PG 8
WC Agriculture, Multidisciplinary; Chemistry, Applied; Food Science &
   Technology
SC Agriculture; Chemistry; Food Science & Technology
GA 295DL
UT WOS:000330096700011
ER

PT J
AU Oliferenko, PV
   Oliferenko, AA
   Poda, GI
   Osolodkin, DI
   Pillai, GG
   Bernier, UR
   Tsikolia, M
   Agramonte, NM
   Clark, GG
   Linthicum, KJ
   Katritzky, AR
AF Oliferenko, Polina V.
   Oliferenko, Alexander A.
   Poda, Gennadiy I.
   Osolodkin, Dmitry I.
   Pillai, Girinath G.
   Bernier, Ulrich R.
   Tsikolia, Maia
   Agramonte, Natasha M.
   Clark, Gary G.
   Linthicum, Kenneth J.
   Katritzky, Alan R.
TI Promising Aedes aegypti Repellent Chemotypes Identified through
   Integrated QSAR, Virtual Screening, Synthesis, and Bioassay
SO PLOS ONE
LA English
DT Article
ID ODORANT-BINDING-PROTEIN; OLFACTORY RECEPTOR NEURONS; MOSQUITO
   ANOPHELES-GAMBIAE; YELLOW-FEVER-MOSQUITO; CHEMICAL-STRUCTURE;
   CRYSTAL-STRUCTURE; INSECT OLFACTION; FEMALE MOSQUITOS; MOLECULAR-BASIS;
   ESSENTIAL OILS
AB Molecular field topology analysis, scaffold hopping, and molecular docking were used as complementary computational tools for the design of repellents for Aedes aegypti, the insect vector for yellow fever, chikungunya, and dengue fever. A large number of analogues were evaluated by virtual screening with Glide molecular docking software. This produced several dozen hits that were either synthesized or procured from commercial sources. Analysis of these compounds by a repellent bioassay resulted in a few highly active chemicals (in terms of minimum effective dosage) as viable candidates for further hit-to-lead and lead optimization effort.
C1 [Oliferenko, Polina V.; Oliferenko, Alexander A.; Pillai, Girinath G.; Katritzky, Alan R.] Univ Florida, Dept Chem, Gainesville, FL 32611 USA.
   [Poda, Gennadiy I.] Ontario Inst Canc Res, Toronto, ON, Canada.
   [Osolodkin, Dmitry I.] Moscow MV Lomonosov State Univ, Dept Chem, Moscow, Russia.
   [Pillai, Girinath G.] Univ Tartu, Inst Chem, EE-50090 Tartu, Estonia.
   [Bernier, Ulrich R.; Tsikolia, Maia; Agramonte, Natasha M.; Clark, Gary G.; Linthicum, Kenneth J.] ARS, USDA, CMAVE, Gainesville, FL USA.
   [Katritzky, Alan R.] King Abdulaziz Univ, Dept Chem, Jeddah 21413, Saudi Arabia.
RP Bernier, UR (reprint author), ARS, USDA, CMAVE, Gainesville, FL USA.
EM uli.bernier@ars.usda.gov; katritzky@chem.ufl.edu
RI Osolodkin, Dmitry/D-6732-2011; Pillai, Girinath/C-6459-2009
OI Osolodkin, Dmitry/0000-0002-0462-2945; Pillai,
   Girinath/0000-0003-3770-9585
FU Deployed War-Fighter Protection Research Program; United States
   Department of Defense through the Armed Forces Pest Management Board;
   Ontario Ministry of Economic Development and Innovation, Ontario, Canada
FX This work was partly supported by the Deployed War-Fighter Protection
   Research Program and funded by the United States Department of Defense
   through the Armed Forces Pest Management Board. Funding for OICR is
   provided by the Ontario Ministry of Economic Development and Innovation,
   Ontario, Canada. No additional external funding received for this study.
   The funders had no role in study design, data collection and analysis,
   decision to publish, or preparation of the manuscript.
NR 74
TC 0
Z9 0
PU PUBLIC LIBRARY SCIENCE
PI SAN FRANCISCO
PA 1160 BATTERY STREET, STE 100, SAN FRANCISCO, CA 94111 USA
SN 1932-6203
J9 PLOS ONE
JI PLoS One
PD SEP 6
PY 2013
VL 8
IS 9
DI 10.1371/journal.pone.0064547
PG 13
WC Multidisciplinary Sciences
SC Science & Technology - Other Topics
GA 224BO
UT WOS:000324856500001
ER

PT J
AU Lira-Vieira, AR
   Gurgel-Goncalves, R
   Moreira, IM
   Yoshizawa, MAC
   Coutinho, ML
   Prado, PS
   de Souza, JL
   Chaib, AJD
   Moreira, JS
   de Castro, CN
AF Lira-Vieira, Ana Raquel
   Gurgel-Goncalves, Rodrigo
   Moreira, Israel Martins
   Cavalcanti Yoshizawa, Maria Amelia
   Coutinho, Milton Lopes
   Prado, Paulo Sousa
   de Souza, Jorge Lopes
   de Melo Chaib, Antonio Jesus
   Moreira, Joao Suender
   de Castro, Cleudson Nery
TI Ecological aspects of mosquitoes (Diptera: Culicidae) in the gallery
   forest of Brasilia National Park, Brazil, with an emphasis on potential
   vectors of yellow fever
SO REVISTA DA SOCIEDADE BRASILEIRA DE MEDICINA TROPICAL
LA English
DT Article
DE Flavivirus; Haemagogus; Mosquitoes; Vector ecology
ID DO-SUL STATE; AEDES-ALBOPICTUS; DENGUE VIRUSES; AREA; BIODIVERSITY;
   COMPETENCE; PATTERNS; NORTH
AB Introduction: We analyzed the vertical and monthly distributions of culicid species in the gallery forest of Brasilia National Park, with an emphasis on the potential vectors of yellow fever (YF). Methods: Between September 2010 and August 2011, mosquitoes were captured on the ground and in the canopy of the forest for five consecutive days per month, from nine to 15 hours. The mosquitoes were examined to verify natural infection with flaviviruses by isolation in Aedes albopictus Skuse, 1864 cells followed by indirect immunofluorescence. Results: We identified 2,677 culicids distributed in 29 species. Most of the mosquitoes were captured at ground level (69%) during the rainy season (86%). The most abundant species were Sabethes (Sabethes) albiprivus Theobald, 1903; Limatus durhamii Theobald, 1901; Haemagogus (Conopostegus) leucocelaenus Dyar & Shannon, 1924;. Haemagogus (Haemagogus) janthinomys Dyar, 1921; Aedes (Ochlerotatus) scapularis Rondani, 1848; Psorophora (Janthinosoma) ferox Von Humboldt, 1819; and Aedes (Ochlerotatus) serratus Theobald, 1901. Haemagogus janthinomys, Limatus durhamii, Psorophora ferox, Aedes scapularis and Aedes serratus showed significant differences (p<0.05) in their habitat use. Haemagogus janthinomys was found more often in the canopy, unlike the other species. During the rainy season, the most abundant species were Sa. albiprivus, Haemagogus leucocelaenus and Haemagogus janthinomys. During the dry season, the potential YF vectors exhibited a very low frequency and abundance, except Aedes scapularis and Aedes serratus. No flavivirus was detected in the 2,677 examined mosquitoes. Conclusions: We recommend continued and systematic entomological monitoring in areas vulnerable to the transmission of YF in the Federal District of Brazil. Keywords: Flavivirus. Haemagogus. Mosquitoes. Vector ecology.Introduction: We analyzed the vertical and monthly distributions of culicid species in the gallery forest of Brasilia National Park, with an emphasis on the potential vectors of yellow fever (YF). Methods: Between September 2010 and August 2011, mosquitoes were captured on the ground and in the canopy of the forest for five consecutive days per month, from nine to 15 hours. The mosquitoes were examined to verify natural infection with flaviviruses by isolation in Aedes albopictus Skuse, 1864 cells followed by indirect immunofluorescence. Results: We identified 2,677 culicids distributed in 29 species. Most of the mosquitoes were captured at ground level (69%) during the rainy season (86%). The most abundant species were Sabethes (Sabethes) albiprivus Theobald, 1903; Limatus durhamii Theobald, 1901; Haemagogus (Conopostegus) leucocelaenus Dyar & Shannon, 1924;. Haemagogus (Haemagogus) janthinomys Dyar, 1921; Aedes (Ochlerotatus) scapularis Rondani, 1848; Psorophora (Janthinosoma) ferox Von Humboldt, 1819; and Aedes (Ochlerotatus) serratus Theobald, 1901. Haemagogus janthinomys, Limatus durhamii, Psorophora ferox, Aedes scapularis and Aedes serratus showed significant differences (p<0.05) in their habitat use. Haemagogus janthinomys was found more often in the canopy, unlike the other species. During the rainy season, the most abundant species were Sa. albiprivus, Haemagogus leucocelaenus and Haemagogus janthinomys. During the dry season, the potential YF vectors exhibited a very low frequency and abundance, except Aedes scapularis and Aedes serratus. No flavivirus was detected in the 2,677 examined mosquitoes.
   Conclusions: We recommend continued and systematic entomological monitoring in areas vulnerable to the transmission of YF in the Federal District of Brazil.
C1 [Lira-Vieira, Ana Raquel; Gurgel-Goncalves, Rodrigo; de Castro, Cleudson Nery] Univ Brasilia, Nucleo Med Trop, Programa Posgrad Med Trop, Brasilia, DF, Brazil.
   [Lira-Vieira, Ana Raquel; Moreira, Israel Martins; Cavalcanti Yoshizawa, Maria Amelia; Coutinho, Milton Lopes] Secretaria Estado Saude Dist Fed, Diretoria Vigilancia Ambiental Sande Dist Fed, Nucleo Lab Entomol & Anim Peconhentos, Brasilia, DF, Brazil.
   [Gurgel-Goncalves, Rodrigo] Univ Brasilia, Fac Med, Lab Parasitol Med & Biol Vetores, Brasilia, DF, Brazil.
   [Prado, Paulo Sousa; de Souza, Jorge Lopes; de Melo Chaib, Antonio Jesus; Moreira, Joao Suender] Secretaria Estado Saude Dist Fed, Lab Cent Saude Publ Dist Fed, Nucleo Virol, Brasilia, DF, Brazil.
RP Gurgel-Goncalves, R (reprint author), Lab Parasitol Med & Biol Vetores FM UnB, Caixa Postal 4569,Campus Univ Darcy Ribeiro, BR-70904970 Brasilia, DF, Brazil.
EM rgurgel@unb.br
FU ICMBio
FX We would like to acknowledge the technicians at DIVAL for their
   dedication and commitment to implementing the captures and especially to
   Crispim Carvalho da Silva for the accuracy in the construction of the
   platforms and to Deusedimo Coelho Mesquita for performing the
   georeferencing of the capture areas. We would also like to acknowledge
   ICMBio and the entire team of environmental agents at the BNP for their
   support and for allowing this research to take place and Dr. Pedro Tauil
   and Dr. Marcos Takashi Obara for reviewing the manuscript.
NR 56
TC 0
Z9 1
PU SOC BRASILEIRA MEDICINA TROPICAL
PI BRASILIA
PA UNIV BRASILIA, NUCLEO MEDICINA TROPICAL E NUTRICAO, CAIXA POSTAL 4356,
   BRASILIA, DF 70919-970, BRAZIL
SN 0037-8682
J9 REV SOC BRAS MED TRO
JI Rev. Soc. Bras. Med. Trop.
PD SEP-OCT
PY 2013
VL 46
IS 5
BP 566
EP 574
DI 10.1590/0037-8682-0136-2013
PG 9
WC Tropical Medicine
SC Tropical Medicine
GA 261NS
UT WOS:000327672500007
ER

PT J
AU Parks, CL
   Picker, LJ
   King, CR
AF Parks, Christopher L.
   Picker, Louis J.
   King, C. Richter
TI Development of replication-competent viral vectors for HIV vaccine
   delivery
SO CURRENT OPINION IN HIV AND AIDS
LA English
DT Review
DE HIV vaccine; replication-competent viral vectors; SIV challenge model
ID SIMIAN IMMUNODEFICIENCY VIRUS; VESICULAR-STOMATITIS-VIRUS; YELLOW-FEVER
   VACCINE; T-CELL RESPONSES; LIVE-ATTENUATED SIV; HUMAN CYTOMEGALOVIRUS
   GENOME; RHESUS MACAQUES; AIDS VACCINE; MEASLES-VIRUS; NEUTRALIZING
   ANTIBODIES
AB Purpose of reviewTo briefly describe some of the replication-competent vectors being investigated for development of candidate HIV vaccines focusing primarily on technologies that have advanced to testing in macaques or have entered clinical trials.Recent findingsReplication-competent viral vectors have advanced to the stage at which decisions can be made regarding the future development of HIV vaccines. The viruses being used as replication-competent vector platforms vary considerably, and their unique attributes make it possible to test multiple vaccine design concepts and also mimic various aspects of an HIV infection. Replication-competent viral vectors encoding simian immunodeficiency virus or HIV proteins can be used to safely immunize macaques, and in some cases, there is evidence of significant vaccine efficacy in challenge protection studies. Several live HIV vaccine vectors are in clinical trials to evaluate immunogenicity, safety, the effect of mucosal delivery, and potential effects of preexisting immunity.SummaryA variety of DNA and RNA viruses are being used to develop replication-competent viral vectors for HIV vaccine delivery. Multiple viral vector platforms have proven to be well tolerated and immunogenic with evidence of efficacy in macaques. Some of the more advanced HIV vaccine prototypes based on vesicular stomatitis virus, vaccinia virus, measles virus, and Sendai virus are in clinical trials.
C1 [Parks, Christopher L.; King, C. Richter] Int AIDS Vaccine Initiat, AIDS Vaccine Design & Dev Lab, Brooklyn, NY 11220 USA.
   [Picker, Louis J.] Oregon Hlth & Sci Univ, Vaccine & Gene Therapy Inst, Beaverton, OR USA.
   [Picker, Louis J.] Oregon Hlth & Sci Univ, Oregon Natl Primate Res Ctr, Beaverton, OR USA.
RP Parks, CL (reprint author), Int AIDS Vaccine Initiat, Brooklyn, NY 11220 USA.
EM cparks@iavi.org
FU Bill and Melinda Gates Foundation; Collaboration for AIDS Vaccine
   Discovery (CAVD); USAID; NIAID; IAVI; National Institute Of Allergy And
   Infectious Diseases [R01AI084840]
FX The authors gratefully acknowledge support from the Bill and Melinda
   Gates Foundation, Collaboration for AIDS Vaccine Discovery (CAVD),
   USAID, NIAID, and IAVI Donors. Award Number R01AI084840 from the
   National Institute Of Allergy And Infectious Diseases supported some of
   unpublished research attributed to C. L. P.; the content is solely the
   responsibility of the author and does not necessarily represent the
   official views of the National Institute Of Allergy And Infectious
   Diseases or the National Institutes of Health. We also thank colleagues
   Giuseppe Pantelo (Swiss Vaccine Research Institute), Dan Barouch
   (Harvard Medical School), Robert Johnston (Global Vaccines, Inc) John
   Eldridge (Profectus Biosciences, Inc), and Marc Gurwith (PaxVax
   Corporation) for providing updates on unpublished data and Xinsheng
   Zhang for helpful comments. Megan Finnegan and Lisa Gieber provided
   excellent assistance with literature review and article preparation.
NR 121
TC 3
Z9 3
PU LIPPINCOTT WILLIAMS & WILKINS
PI PHILADELPHIA
PA 530 WALNUT ST, PHILADELPHIA, PA 19106-3621 USA
SN 1746-630X
EI 1746-6318
J9 CURR OPIN HIV AIDS
JI Curr. Opin. HIV AIDS
PD SEP
PY 2013
VL 8
IS 5
BP 402
EP 411
DI 10.1097/COH.0b013e328363d389
PG 10
WC Immunology; Infectious Diseases
SC Immunology; Infectious Diseases
GA 248US
UT WOS:000326730500006
ER

PT J
AU Gotuzzo, E
   Yactayo, S
   Cordova, E
AF Gotuzzo, Eduardo
   Yactayo, Sergio
   Cordova, Erika
TI Review Article: Efficacy and Duration of Immunity after Yellow Fever
   Vaccination: Systematic Review on the Need for a Booster Every 10 Years
SO AMERICAN JOURNAL OF TROPICAL MEDICINE AND HYGIENE
LA English
DT Review
ID HIV-INFECTED PATIENTS; ARTHROPOD-BORNE VIRUSES; ANTIBODY-RESPONSE; 17D
   VACCINE; IMMUNOFLUORESCENCE ASSAY; NEUTRALIZING ANTIBODIES; IMMUNIZATION
   PRACTICES; IMMUNOGLOBULIN-M; IGG ANTIBODIES; CLINICAL-TRIAL
AB Current regulations stipulate a yellow fever (YF) booster every 10 years. We conducted a systematic review of the protective efficacy and duration of immunity of YF vaccine in residents of disease-endemic areas and in travelers to assess the need for a booster in these two settings and in selected populations (human immunodeficiency virus infected persons, infants, children, pregnant women, and severely malnourished persons). Thirty-six studies and 22 reports were included. We identified 12 studies of immunogenicity, 8 of duration of immunity, 8 of vaccine response in infants and children, 7 of human-immunodeficiency virus infected persons, 2 of pregnant women, and 1 of severely malnourished children. Based on currently available data, a single dose of YF vaccine is highly immunogenic and confers sustained life-long protective immunity against YF. Therefore, a booster dose of YF vaccine is not needed. Special considerations for selected populations are detailed.
C1 [Gotuzzo, Eduardo; Cordova, Erika] Inst Med Trop Alexander von Humbolt, Lima, Peru.
   [Yactayo, Sergio] WHO, CH-1211 Geneva, Switzerland.
   [Cordova, Erika] Univ Peruana Cayetano Heredia, Lima 31, Peru.
RP Cordova, E (reprint author), Univ Peruana Cayetano Heredia, Ave Honorio Delgado 430, Lima 31, Peru.
EM eduardo.gotuzzo@upch.pe; yactayos@who.int; erika.cordova@upch.pe
NR 82
TC 3
Z9 3
PU AMER SOC TROP MED & HYGIENE
PI MCLEAN
PA 8000 WESTPARK DR, STE 130, MCLEAN, VA 22101 USA
SN 0002-9637
EI 1476-1645
J9 AM J TROP MED HYG
JI Am. J. Trop. Med. Hyg.
PD SEP
PY 2013
VL 89
IS 3
BP 434
EP 444
DI 10.4269/ajtmh.13-0264
PG 11
WC Public, Environmental & Occupational Health; Tropical Medicine
SC Public, Environmental & Occupational Health; Tropical Medicine
GA 240XB
UT WOS:000326129900007
ER

PT J
AU Damal, K
   Murrell, EG
   Juliano, SA
   Conn, JE
   Loew, SS
AF Damal, Kavitha
   Murrell, Ebony G.
   Juliano, Steven A.
   Conn, Jan E.
   Loew, Sabine S.
TI Phylogeography of Aedes aegypti (Yellow Fever Mosquito) in South
   Florida: mtDNA Evidence for Human-Aided Dispersal
SO AMERICAN JOURNAL OF TROPICAL MEDICINE AND HYGIENE
LA English
DT Article
ID MITOCHONDRIAL ND5 SEQUENCES; DNA POLYMORPHISM DATA; GENETIC-STRUCTURE;
   UNITED-STATES; MULTIPLE INTRODUCTIONS; EVOLUTIONARY GENETICS; CULICIDAE
   POPULATIONS; INTEGRATED SOFTWARE; STATISTICAL TESTS; VECTOR
AB The invasive dengue vector Aedes aegypti has persisted for > 200 years in South Florida in the United States. We tested the hypotheses that Florida's landscape creates dispersal barriers and corridors and that long-distance human-aided dispersal structures populations of Ae. aegypti. We evaluated the phylogeography of 362 individuals from Florida's, East and West Coasts with a 760-bp (418- and 342-bp fragments of ND5 and ND4, respectively) mitochondrial sequence. Populations from these two coasts were not significantly differentiated, suggesting that limited urbanization in central Florida is not a strong barrier to gene flow. Evidence for long-distance dispersal between Ft. Lauderdale and the West and Ft. Myers and the East indicates the importance of human-aided dispersal. West Coast populations showed no genetic differentiation, indicating that West Coast rivers and bays did not significantly impede gene flow. Phylogeographic analysis of haplotypes showed two distinct matrilines with no geographic patterns, suggesting multiple introductions or balancing selection.
C1 [Damal, Kavitha; Juliano, Steven A.; Loew, Sabine S.] Illinois State Univ, Sch Biol Sci, Normal, IL 61761 USA.
   [Murrell, Ebony G.] Univ Wisconsin, Dept Entomol, Madison, WI 53706 USA.
   [Conn, Jan E.] Wadsworth Ctr, NYS Dept Hlth, Albany, NY USA.
RP Damal, K (reprint author), Univ Utah, Div Epidemiol, Salt Lake City, UT 84108 USA.
EM Kavitha.damal@hsc.utah.edu; murrell2@wisc.edu; sajulian@ilstu.edu;
   jconn@wadsworth.org; ssloew@ilstu.edu
FU Phi Sigma; Graduate Student Association Grants from Illinois State
   University; National Institutes of Health [AI R15-068692-01]; Illinois
   State University
FX This study was funded by Phi Sigma and Graduate Student Association
   Grants from Illinois State University (to K.D.), National Institutes of
   Health Grant AI R15-068692-01 (to S.A.J. and S.S.L.), and a grant from
   Illinois State University (to S.A.J.).
NR 57
TC 1
Z9 1
PU AMER SOC TROP MED & HYGIENE
PI MCLEAN
PA 8000 WESTPARK DR, STE 130, MCLEAN, VA 22101 USA
SN 0002-9637
EI 1476-1645
J9 AM J TROP MED HYG
JI Am. J. Trop. Med. Hyg.
PD SEP
PY 2013
VL 89
IS 3
BP 482
EP 488
DI 10.4269/ajtmh.13-0102
PG 7
WC Public, Environmental & Occupational Health; Tropical Medicine
SC Public, Environmental & Occupational Health; Tropical Medicine
GA 240XB
UT WOS:000326129900014
ER

PT J
AU Patel, D
   Simons, H
AF Patel, Dipti
   Simons, Hilary
TI Yellow fever vaccination: Is one dose always enough?
SO TRAVEL MEDICINE AND INFECTIOUS DISEASE
LA English
DT Review
DE Immunity; International Health Regulations; Booster; Vaccine efficacy
ID 17D; ANTIBODIES; PERSISTENCE; VIRUS; IMMUNIZATION; VACCINES; RISK
AB In March 2013, the World Health Organization (WHO) Strategic Advisory Group of Experts on Immunisation (SAGE) considered a number of issues in order to update the WHO Position Paper on Yellow Fever (2003). A key conclusion of this review was that a single dose of yellow fever (YF) vaccine appears to confer life-long protection against YF disease, and that a booster dose of YF vaccine is not needed to maintain immunity. While the efficacy of YF vaccine in the majority of vaccine recipients is not in doubt, the WHO announcement is somewhat surprising as there are some limitations in the evidence base, but more importantly, this announcement is not accompanied by any imminent change in the International Health Regulations 2005. The tension between what is considered best clinical practice and the law will be difficult to reconcile for many health professionals, travellers, and the travel industry, in an area of travel medicine that is already subject to debate and confusion. This commentary reviews the recent WHO announcement, and considers the practical implications for health professionals providing YF vaccine to international travellers. (C) 2013 Elsevier Ltd. All rights reserved.
C1 [Patel, Dipti; Simons, Hilary] Natl Travel Hlth Network & Ctr, London NW1 2PG, England.
   [Simons, Hilary] Univ Liverpool Liverpool Sch Trop Med, Natl Travel Hlth Network & Ctr, Liverpool, Merseyside, England.
   [Patel, Dipti] Foreign & Commonwealth Off, London, England.
   [Patel, Dipti] Univ Manchester, Sch Med, Ctr Occupat & Environm Hlth, Manchester, Lancs, England.
RP Patel, D (reprint author), Natl Travel Hlth Network & Ctr, UCLH NHS Fdn Trust 5th Floor West,250 Euston Rd, London NW1 2PG, England.
EM dipti.patel@uclh.nhs.uk
NR 36
TC 1
Z9 1
PU ELSEVIER SCI LTD
PI OXFORD
PA THE BOULEVARD, LANGFORD LANE, KIDLINGTON, OXFORD OX5 1GB, OXON, ENGLAND
SN 1477-8939
EI 1873-0442
J9 TRAVEL MED INFECT DI
JI Travel Med. Infect. Dis.
PD SEP-OCT
PY 2013
VL 11
IS 5
BP 266
EP 273
DI 10.1016/j.tmaid.2013.08.007
PG 8
WC Public, Environmental & Occupational Health; Infectious Diseases
SC Public, Environmental & Occupational Health; Infectious Diseases
GA 245BG
UT WOS:000326433300002
ER

PT J
AU Kacki, S
   Romon, T
AF Kacki, S.
   Romon, T.
TI From burials to population identity: archaeological appraisal of the
   status of a Lesser Antilles colonial cemetery (Baillif, Guadeloupe)
SO ANTIQUITY
LA English
DT Article
DE Lesser Antilles; Guadeloupe; colonial period; nineteenth century;
   cemetery
AB Settlements and cemeteries associated with a European colonial presence provide rich opportunities to gain insights into the character and composition of those populations, even in the absence of written records. The study reported here has the added fascination of a detective story, seeking to match an unknown burial ground to a series of known but long lost cemeteries. The systematic analysis of the graves and their occupants is carried out within a comparative framework which highlights the variable composition and distinguishing features of the different types of graveyard that are encountered within a colonial context. The authors conclude that the Bailif cemetery was a nineteenth-century military graveyard, and that many of the young men who were buried here were new recruits who fell victim to endemic diseases such as dysentery, yellow fever and malaria.
C1 [Kacki, S.] Inrap, ZI Pilaterie, F-59650 Villeneuve Dascq, France.
   [Kacki, S.; Romon, T.] PACEA, UMR Anthropol Populat Passees & Presentes 5199, F-33405 Talence, France.
   [Romon, T.] Inrap, F-97113 Dole Les Bains, Gourbeyre, France.
RP Kacki, S (reprint author), Inrap, ZI Pilaterie, 11 Rue Champs, F-59650 Villeneuve Dascq, France.
EM sacha.kacki@inrap.fr
NR 20
TC 0
Z9 0
PU ANTIQUITY
PI YORK
PA KINGS MANOR, YORK YO1 7EP, ENGLAND
SN 0003-598X
EI 1745-1744
J9 ANTIQUITY
JI Antiquity
PD SEP
PY 2013
VL 87
IS 337
BP 829
EP 839
PG 11
WC Anthropology; Archaeology
SC Anthropology; Archaeology
GA 241AZ
UT WOS:000326140100014
ER

PT J
AU Chassovnikarova, TG
   Atanassov, NI
   Christova, IS
   Dimitrov, HA
   Mitkovska, VI
   Trifonova, IP
   Gladnishka, TK
   Kalvachev, NZ
   Mohareb, E
AF Chassovnikarova, Tsenka G.
   Atanassov, Nasko I.
   Christova, Iva S.
   Dimitrov, Hristo A.
   Mitkovska, Vesela I.
   Trifonova, Iva P.
   Gladnishka, Teodora K.
   Kalvachev, Nikolai Z.
   Mohareb, Emad
TI Hantavirus Infections in Host Populations of Yellow-Necked and Field
   Mice (Rodentia: Muridae) in South Bulgaria
SO ACTA ZOOLOGICA BULGARICA
LA English
DT Article
DE Dovrava virus; Apodemus flavicollis; Apodemus agrarius
ID VOLES CLETHRIONOMYS-GLAREOLUS; PUUMALA-HANTAVIRUS; HEMORRHAGIC-FEVER;
   RENAL SYNDROME; TEMPORAL DYNAMICS; VIRUS; TRANSMISSION; PREVALENCE;
   ANTIBODY; DNA
AB The wood and field mice of the genus Apodemus are natural reservoirs of hantaviruses: Dobrava, Puumala and Saarema virus types. In the last few years, cases of hemorrhagic fever with renal syndrome were reported from different regions in Bulgaria, but the factors, influencing hantavirus transmission within host populations have not been well investigated. Sensitive molecular genetic methods (real time PCR) for detection of hantaviruses in wood and field mice, captured in endemic for the virus region in Southern Bulgaria, were used. Dobrava virus type (DOBV) was genetically determined in two Apodemus species: Apodemus flavicollis (Melchior, 1834) and Apodemus agrarius (Pallas, 1771). The overall DOBV prevalence was 7.7% for A. flavicollis and 1.43% for A. agrarius. A number of factors, influencing the association of DOBV infections in yellow-necked wood and field mice, were evaluated. The logistic regression model showed four factors in the model outcome: species, age, gender and reproductive status. This analysis highlights the importance of population demography in the successful circulation of hantaviruses. The overwintered reproductively active males of yellow-necked mice appear critical to the success of DOBV circulation and persistence within host populations in South Bulgaria.
C1 [Chassovnikarova, Tsenka G.; Atanassov, Nasko I.] BAS, Inst Biodivers & Ecosyst Res, Sofia 1000, Bulgaria.
   [Christova, Iva S.; Trifonova, Iva P.; Gladnishka, Teodora K.; Kalvachev, Nikolai Z.] Natl Ctr Infect & Parasit Dis, Sofia 1504, Bulgaria.
   [Dimitrov, Hristo A.; Mitkovska, Vesela I.] Plovdiv Univ St P Hilendarski, Fac Biol, Dept Zool, Plovdiv 4000, Bulgaria.
   [Mohareb, Emad] NAMRU, Cairo, Egypt.
RP Chassovnikarova, TG (reprint author), BAS, Inst Biodivers & Ecosyst Res, 1 Tsar Osvoboditel Blvd, Sofia 1000, Bulgaria.
EM t.tchasovnikarova@gmail.com
FU National Science Fund of Ministry of Education, Youth and Science
   [DVU-02-26/2010]
FX This study was supported by the National Science Fund of Ministry of
   Education, Youth and Science; Project DVU-02-26/2010. We thank Dr. Alex
   Borisenko and Dr. Gergin Blagoev from the Canadian Centre for DNA
   Barcoding, Biodiversity Institute of Ontario, University of Guelph
   (Guelph, Canada) for processing DNA barcoding assays and the two
   reviewers, academician V. Golemansky and academician A. Galabov for
   their comments.
NR 31
TC 0
Z9 0
PU INST ZOOLOGY, BAS
PI SOFIA
PA 1000 SOFIA, 1, TSAR OSVOBODITEL BLVD, SOFIA, 00000, BULGARIA
SN 0324-0770
J9 ACTA ZOOL BULGAR
JI Acta Zool. Bulg.
PD SEP
PY 2013
VL 65
IS 3
BP 397
EP 402
PG 6
WC Zoology
SC Zoology
GA 234XC
UT WOS:000325676600016
ER

PT J
AU Bonney, JHK
   Osei-Kwasi, M
   Adiku, TK
   Barnor, JS
   Amesiya, R
   Kubio, C
   Ahadzie, L
   Olschlager, S
   Lelke, M
   Becker-Ziaja, B
   Pahlmann, M
   Gunther, S
AF Bonney, Joseph Humphrey Kofi
   Osei-Kwasi, Mubarak
   Adiku, Theophilus Korku
   Barnor, Jacob Samson
   Amesiya, Robert
   Kubio, Chrysantus
   Ahadzie, Lawson
   Oelschlaeger, Stephan
   Lelke, Michaela
   Becker-Ziaja, Beate
   Pahlmann, Meike
   Guenther, Stephan
TI Hospital-Based Surveillance for Viral Hemorrhagic Fevers and Hepatitides
   in Ghana
SO PLOS NEGLECTED TROPICAL DISEASES
LA English
DT Article
ID C VIRUS-INFECTION; REVERSE TRANSCRIPTION-PCR; POLYMERASE-CHAIN-REACTION;
   B CORE ANTIGEN; WEST-AFRICA; FULMINANT-HEPATITIS; YELLOW-FEVER;
   BLOOD-DONORS; LASSA FEVER; SEROLOGICAL EVIDENCE
AB Background: Viral hemorrhagic fevers (VHF) are acute diseases associated with bleeding, organ failure, and shock. VHF may hardly be distinguished clinically from other diseases in the African hospital, including viral hepatitis. This study was conducted to determine if VHF and viral hepatitis contribute to hospital morbidity in the Central and Northern parts of Ghana.
   Methodology/Principal Findings: From 2009 to 2011, blood samples of 258 patients with VHF symptoms were collected at 18 hospitals in Ashanti, Brong-Ahafo, Northern, Upper West, and Upper East regions. Patients were tested by PCR for Lassa, Rift Valley, Crimean-Congo, Ebola/Marburg, and yellow fever viruses; hepatitis A (HAV), B (HBV), C (HCV), and E (HEV) viruses; and by ELISA for serological hepatitis markers. None of the patients tested positive for VHF. However, 21 (8.1%) showed anti-HBc IgM plus HBV DNA and/or HBsAg; 37 (14%) showed HBsAg and HBV DNA without anti-HBc IgM; 26 (10%) showed anti-HAV IgM and/or HAV RNA; and 20 (7.8%) were HCV RNA-positive. None was positive for HEV RNA or anti-HEV IgM plus IgG. Viral genotypes were determined as HAV-IB, HBV-A and E, and HCV-1, 2, and 4.
   Conclusions/Significance: VHFs do not cause significant hospital morbidity in the study area. However, the incidence of acute hepatitis A and B, and hepatitis B and C with active virus replication is high. These infections may mimic VHF and need to be considered if VHF is suspected. The data may help decision makers to allocate resources and focus surveillance systems on the diseases of relevance in Ghana.
C1 [Bonney, Joseph Humphrey Kofi; Osei-Kwasi, Mubarak; Barnor, Jacob Samson] Univ Ghana, Noguchi Mem Inst Med Res, Dept Virol, Legon, Ghana.
   [Bonney, Joseph Humphrey Kofi; Oelschlaeger, Stephan; Lelke, Michaela; Becker-Ziaja, Beate; Pahlmann, Meike; Guenther, Stephan] Bernhard Nocht Inst Trop Med, Dept Virol, D-20359 Hamburg, Germany.
   [Adiku, Theophilus Korku] Univ Ghana, Sch Med, Korle Bu, Ghana.
   [Amesiya, Robert] St Theresas Hosp, Nandom, Ghana.
   [Kubio, Chrysantus] West Gonja Hosp, Damongo, Ghana.
   [Ahadzie, Lawson] Ghana Hlth Serv, Dis Surveillance Dept, Accra, Ghana.
RP Bonney, JHK (reprint author), Univ Ghana, Noguchi Mem Inst Med Res, Dept Virol, Legon, Ghana.
EM guenther@bni.uni-hamburg.de
FU Volkswagen Foundation [I/82 191]
FX The study was supported by grant I/82 191 from the Volkswagen Foundation
   (http://www.volkswagenstiftung.de/). The funders had no role in study
   design, data collection and analysis, decision to publish, or
   preparation of the manuscript.
NR 65
TC 0
Z9 0
PU PUBLIC LIBRARY SCIENCE
PI SAN FRANCISCO
PA 1160 BATTERY STREET, STE 100, SAN FRANCISCO, CA 94111 USA
SN 1935-2735
J9 PLOS NEGLECT TROP D
JI Plos Neglect. Trop. Dis.
PD SEP
PY 2013
VL 7
IS 9
AR e2435
DI 10.1371/journal.pntd.0002435
PG 10
WC Infectious Diseases; Parasitology; Tropical Medicine
SC Infectious Diseases; Parasitology; Tropical Medicine
GA 224WA
UT WOS:000324920800040
ER

PT J
AU Nour, AM
   Li, Y
   Wolenski, J
   Modis, Y
AF Nour, Adel M.
   Li, Yue
   Wolenski, Joseph
   Modis, Yorgo
TI Viral Membrane Fusion and Nucleocapsid Delivery into the Cytoplasm are
   Distinct Events in Some Flaviviruses
SO PLOS PATHOGENS
LA English
DT Article
ID WEST-NILE-VIRUS; JAPANESE ENCEPHALITIS-VIRUS; YELLOW-FEVER VIRUS;
   TICK-BORNE ENCEPHALITIS; DENGUE-VIRUS; ENDOCYTIC PATHWAY; ENVELOPE
   PROTEIN; PHOSPHATIDYLINOSITOL 3-PHOSPHATE; MONOCLONAL-ANTIBODIES;
   CELLULAR MEMBRANES
AB Flaviviruses deliver their genome into the cell by fusing the viral lipid membrane to an endosomal membrane. The sequence and kinetics of the steps required for nucleocapsid delivery into the cytoplasm remain unclear. Here we dissect the cell entry pathway of virions and virus-like particles from two flaviviruses using single-particle tracking in live cells, a biochemical membrane fusion assay and virus infectivity assays. We show that the virus particles fuse with a small endosomal compartment in which the nucleocapsid remains trapped for several minutes. Endosomal maturation inhibitors inhibit infectivity but not membrane fusion. We propose a flavivirus cell entry mechanism in which the virus particles fuse preferentially with small endosomal carrier vesicles and depend on back-fusion of the vesicles with the late endosomal membrane to deliver the nucleocapsid into the cytoplasm. Virus entry modulates intracellular calcium release and phosphatidylinositol-3-phosphate kinase signaling. Moreover, the broadly cross-reactive therapeutic antibody scFv11 binds to virus-like particles and inhibits fusion.
C1 [Nour, Adel M.; Li, Yue; Modis, Yorgo] Yale Univ, Dept Mol Biophys & Biochem, New Haven, CT 06520 USA.
   [Wolenski, Joseph] Yale Univ, Dept Mol Cellular & Dev Biol, New Haven, CT USA.
RP Nour, AM (reprint author), Yale Univ, Dept Mol Biophys & Biochem, New Haven, CT 06520 USA.
EM yorgo.modis@yale.edu
FU NIH (nih.gov) [P01 GM022778, R01 GM102869]
FX This work was supported by NIH (nih.gov) grants P01 GM022778 and R01
   GM102869 to YM and by a Burroughs Wellcome (bwfund.org) Investigator in
   the Pathogenesis of Infectious Disease Award to YM. The funders had no
   role in study design, data collection and analysis, decision to publish,
   or preparation of the manuscript.
NR 68
TC 2
Z9 2
PU PUBLIC LIBRARY SCIENCE
PI SAN FRANCISCO
PA 1160 BATTERY STREET, STE 100, SAN FRANCISCO, CA 94111 USA
SN 1553-7374
J9 PLOS PATHOG
JI PLoS Pathog.
PD SEP
PY 2013
VL 9
IS 9
AR e1003585
DI 10.1371/journal.ppat.1003585
PG 17
WC Microbiology; Parasitology; Virology
SC Microbiology; Parasitology; Virology
GA 224WM
UT WOS:000324922300015
ER

PT J
AU Akbari, OS
   Antoshechkin, I
   Amrhein, H
   Williams, B
   Diloreto, R
   Sandler, J
   Hay, BA
AF Akbari, Omar S.
   Antoshechkin, Igor
   Amrhein, Henry
   Williams, Brian
   Diloreto, Race
   Sandler, Jeremy
   Hay, Bruce A.
TI The Developmental Transcriptome of the Mosquito Aedes aegypti, an
   Invasive Species and Major Arbovirus Vector
SO G3-GENES GENOMES GENETICS
LA English
DT Article
DE Aedes aegypti; dengue fever; yellow fever; chikungunya malaria;
   population replacement; transcriptomes; Medea gene drive
ID YELLOW-FEVER MOSQUITO; GENE DRIVE SYSTEM; ANOPHELES-GAMBIAE; RNA-SEQ;
   DENGUE VIRUS; EVOLUTIONARY ANALYSIS; CELL-DIFFERENTIATION; MALARIA
   MOSQUITO; SELFISH GENES; STEM-CELLS
AB Mosquitoes are vectors of a number of important human and animal diseases. The development of novel vector control strategies requires a thorough understanding of mosquito biology. To facilitate this, we used RNA-seq to identify novel genes and provide the first high-resolution view of the transcriptome throughout development and in response to blood feeding in a mosquito vector of human disease, Aedes aegypti, the primary vector for Dengue and yellow fever. We characterized mRNA expression at 34 distinct time points throughout Aedes development, including adult somatic and germline tissues, by using polyA+ RNA-seq. We identify a total of 14,238 novel new transcribed regions corresponding to 12,597 new loci, as well as many novel transcript isoforms of previously annotated genes. Altogether these results increase the annotated fraction of the transcribed genome into long polyA+ RNAs by more than twofold. We also identified a number of patterns of shared gene expression, as well as genes and/or exons expressed sex-specifically or sex-differentially. Expression profiles of small RNAs in ovaries, early embryos, testes, and adult male and female somatic tissues also were determined, resulting in the identification of 38 new Aedes-specific miRNAs, and similar to 291,000 small RNA new transcribed regions, many of which are likely to be endogenous small-interfering RNAs and Piwi-interacting RNAs. Genes of potential interest for transgene-based vector control strategies also are highlighted. Our data have been incorporated into a user-friendly genome browser located at www.Aedes.caltech.edu, with relevant links to Vectorbase (www.vectorbase.org)
C1 [Akbari, Omar S.; Antoshechkin, Igor; Amrhein, Henry; Williams, Brian; Diloreto, Race; Sandler, Jeremy; Hay, Bruce A.] CALTECH, Div Biol, Pasadena, CA 91125 USA.
RP Hay, BA (reprint author), CALTECH, MC 156-29,1200 East Calif Blvd, Pasadena, CA 91125 USA.
EM haybruce@caltech.edu
FU National Institutes of Health [DP1 OD003878]; Weston Havens Foundation;
   Bren foundation; Caltech Beckman Functional Genomic Center; Millard and
   Muriel Jacobs Genetics and Genomics Laboratory at California Institute
   of Technology
FX Alexei Aravin and Katalin Fejes Toth for providing small RNA cloning
   protocol and expertise. We thank Lorain Schaeffer and Vijaya Kumar for
   help with library preparations and sequencing. This work was supported
   by grants to B.A.H. by the National Institutes of Health (DP1 OD003878)
   and the Weston Havens Foundation, the Bren foundation to Barbara Wold,
   the Caltech Beckman Functional Genomic Center, and the Millard and
   Muriel Jacobs Genetics and Genomics Laboratory at California Institute
   of Technology. Brian Williams and Henry Amrhein were supported by grants
   to Barbara Wold.
NR 99
TC 5
Z9 5
PU GENETICS SOC AM
PI BETHESDA
PA 9650 ROCKVILLE AVE, BETHESDA, MD 20814 USA
SN 2160-1836
J9 G3-GENES GENOM GENET
JI G3-Genes Genomes Genet.
PD SEP 1
PY 2013
VL 3
IS 9
BP 1493
EP 1509
DI 10.1534/g3.113.006742
PG 17
WC Genetics & Heredity
SC Genetics & Heredity
GA 215XI
UT WOS:000324244000005
ER

PT J
AU Clark, GG
   Golden, FV
   Allan, SA
   Cooperband, MF
   McNelly, JR
AF Clark, Gary G.
   Golden, Frances V.
   Allan, Sandra A.
   Cooperband, Miriam F.
   McNelly, James R.
TI Behavioral Responses of Two Dengue Virus Vectors, Aedes aegypti and
   Aedes albopictus (Diptera: Culicidae), to DUET and its Components
SO JOURNAL OF MEDICAL ENTOMOLOGY
LA English
DT Article
DE mosquito; Aedes aegypti; Aedes albopictus; DUET; prallethrin
ID ULTRA-LOW VOLUME; ANOPHELES-QUADRIMACULATUS; MOSQUITOS DIPTERA;
   YELLOW-FEVER; EMERGENCY CONTROL; THERMAL FOG; PUERTO-RICO; EFFICACY;
   INSECTICIDE; PYRETHROIDS
AB Ultralow volume droplets of DUET, prallethrin, and sumithrin at a sublethal dose were applied to unfed (nonbloodfed) and bloodfed female Aedes aegypti L. and Aedes albopictus (Skuse) in a wind tunnel. Control spray droplets only contained inert ingredients. Individual mosquitoes were videotaped before, during, and after spraying and various behaviors analyzed. During the spray periods of all three pesticide treatments, mosquitoes spent a greater percentage of time moving, and the distance moved was greater than for mosquitoes in the control treatments. In the postspray period, the percent of time moving increased for mosquitoes exposed to all pesticide treatments compared with the controls. After treatment, all females spent more time walking compared with controls, with unfed Ae. aegypti females walking more after exposure to DUET and sumithrin than after exposure to prallethrin and the control. Pesticide exposure increased flying in both species. Sumithrin exposure increased activity and velocity of unfed mosquitoes more than bloodfed mosquitoes. DUET and sumithrin treatments enhanced activity of Ae. aegypti females more than Ae. albopictus females.
C1 [Clark, Gary G.; Golden, Frances V.; Allan, Sandra A.] USDA, Ctr Med Vet & Agr Entomol, ARS, Gainesville, FL 32608 USA.
   [Cooperband, Miriam F.] USDA APHIS, PPQ, CPHST, Buzzards Bay, MA 02542 USA.
RP Clark, GG (reprint author), USDA, Ctr Med Vet & Agr Entomol, ARS, 1600 SW 23rd Dr, Gainesville, FL 32608 USA.
EM gary.clark@ars.usda.gov
NR 51
TC 0
Z9 0
PU ENTOMOLOGICAL SOC AMER
PI LANHAM
PA 10001 DEREKWOOD LANE, STE 100, LANHAM, MD 20706-4876 USA
SN 0022-2585
J9 J MED ENTOMOL
JI J. Med. Entomol.
PD SEP
PY 2013
VL 50
IS 5
BP 1059
EP 1070
DI 10.1603/ME12210
PG 12
WC Entomology; Veterinary Sciences
SC Entomology; Veterinary Sciences
GA 217QI
UT WOS:000324374100016
ER

PT J
AU Woodall, JP
AF Woodall, J. P.
TI Yellow fever: threat to Europe
SO TROPICAL MEDICINE & INTERNATIONAL HEALTH
LA English
DT Meeting Abstract
C1 [Woodall, J. P.] Univ Fed Rio de Janeiro, Nucleus Invest Emerging Infect Dis, Rio De Janeiro, Brazil.
   [Woodall, J. P.] Univ Fed Rio de Janeiro, Inst Med Biochem, Ctr Hlth Sci, Rio De Janeiro, Brazil.
NR 0
TC 0
Z9 0
PU WILEY-BLACKWELL
PI HOBOKEN
PA 111 RIVER ST, HOBOKEN 07030-5774, NJ USA
SN 1360-2276
J9 TROP MED INT HEALTH
JI Trop. Med. Int. Health
PD SEP
PY 2013
VL 18
SU 1
SI SI
BP 172
EP 172
PG 1
WC Public, Environmental & Occupational Health; Tropical Medicine
SC Public, Environmental & Occupational Health; Tropical Medicine
GA 213BS
UT WOS:000324029000466
ER

PT J
AU Beasley, DWC
   Morin, M
   Lamb, AR
   Hayman, E
   Watts, DM
   Lee, CK
   Trent, DW
   Monath, TP
AF Beasley, David W. C.
   Morin, Merribeth
   Lamb, Ashley R.
   Hayman, Edward
   Watts, Douglas M.
   Lee, Cynthia K.
   Trent, Dennis W.
   Monath, Thomas P.
TI Adaptation of yellow fever virus 17D to Vero cells is associated with
   mutations in structural and non-structural protein genes
SO VIRUS RESEARCH
LA English
DT Article
DE Yellow fever virus; Vaccine; Vero cells
ID HUMAN LIVER-CELLS; DENGUE-VIRUS; NUCLEOTIDE-SEQUENCE;
   ENCEPHALITIS-VIRUS; ENVELOPE PROTEIN; VACCINE STRAINS; CODING REGION;
   REPLICATION; TYPE-4; IMMUNOGENICITY
AB Serial passaging of yellow fever virus 17D in Vero cells was employed to derive seed material for a novel inactivated vaccine, XRX-001. Two independent passaging series identified a novel lysine to arginine mutation at amino acid 160 of the envelope protein, a surface-exposed residue in structural domain I. A third passage series resulted in an isoleucine to methionine mutation at residue 113 of the NS4B protein, a central membrane spanning region of the protein which has previously been associated with Vero cell adaptation of other mosquito-borne flaviviruses. These studies confirm that flavivirus adaptation to growth in Vero cells can be mediated by structural or non-structural protein mutations. (C) 2013 Elsevier B.V. All rights reserved.
C1 [Beasley, David W. C.; Lamb, Ashley R.] Univ Texas Med Branch, Dept Microbiol & Immunol, Galveston, TX 77555 USA.
   [Beasley, David W. C.; Watts, Douglas M.] Univ Texas Med Branch, Dept Pathol, Galveston, TX 77555 USA.
   [Beasley, David W. C.] Univ Texas Med Branch, Sealy Ctr Vaccine Dev, Galveston, TX 77555 USA.
   [Morin, Merribeth; Hayman, Edward; Lee, Cynthia K.; Trent, Dennis W.] Xcellerex Inc, Marlborough, MA 01752 USA.
   [Monath, Thomas P.] Kleiner Perkins Caufield & Byers, Menlo Pk, CA 94025 USA.
RP Beasley, DWC (reprint author), 301 Univ Blvd, Galveston, TX 77555 USA.
EM d.beasley@utmb.edu
FU Xcellerex Inc.
FX The authors thank Mr. Patrick Newman and Dr. Junhui Jia for their
   technical support. These studies were funded by Xcellerex Inc.
NR 23
TC 1
Z9 1
PU ELSEVIER SCIENCE BV
PI AMSTERDAM
PA PO BOX 211, 1000 AE AMSTERDAM, NETHERLANDS
SN 0168-1702
J9 VIRUS RES
JI Virus Res.
PD SEP
PY 2013
VL 176
IS 1-2
BP 280
EP 284
DI 10.1016/j.virusres.2013.04.003
PG 5
WC Virology
SC Virology
GA 210TV
UT WOS:000323858500033
ER

PT J
AU Wyplosz, B
   Burdet, C
   Francois, H
   Durrbach, A
   Duclos-Vallee, JC
   Mamzer-Bruneel, MF
   Poujol, P
   Launay, O
   Samuel, D
   Vittecoq, D
   Consigny, PH
AF Wyplosz, B.
   Burdet, C.
   Francois, H.
   Durrbach, A.
   Duclos-Vallee, J. C.
   Mamzer-Bruneel, M. -F.
   Poujol, P.
   Launay, O.
   Samuel, D.
   Vittecoq, D.
   Consigny, P. H.
CA GEVACCIM
TI Persistence of Yellow Fever Vaccine-Induced Antibodies After Solid Organ
   Transplantation
SO AMERICAN JOURNAL OF TRANSPLANTATION
LA English
DT Article
DE Antibody persistence; immunization; solid organ transplantation;
   yellow-fever vaccine
ID RECIPIENTS; VACCINATIONS; IMMUNIZATION; TRAVEL; 17D
AB Immunization using live attenuated vaccines represents a contra-indication after solid organ transplantation (SOT): consequently, transplant candidates planning to travel in countries where yellow fever is endemic should be vaccinated prior to transplantation. The persistence of yellow fever vaccine-induced antibodies after transplantation has not been studied yet. We measured yellow-fever neutralizing antibodies in 53 SOT recipients vaccinated prior to transplantation (including 29 kidney recipients and 18 liver recipients). All but one (98%) had protective titers of antibodies after a median duration of 3 years (min.: 0.8, max.: 21) after transplantation. The median antibody level was 40U/L (interquartile range: 40-80). For the 46 patients with a known or estimated date of vaccination, yellow-fever antibodies were still detectable after a median time of 13 years (range: 2-32 years) post-immunization. Our data suggest there is long-term persistence of antibodies to yellow fever in SOT recipients who have been vaccinated prior to transplantation.
   The authors find long-term persistence of vaccine-induced yellow fever antibodies in solid organ transplant recipients immunized prior to transplantation, and they suggest that yellow fever vaccination should be carefully evaluated in transplant candidates who plan travel to an endemic country after transplantation.
C1 [Wyplosz, B.; Burdet, C.; Vittecoq, D.; GEVACCIM] CHU Bicetre, Assistance Publ Hop Paris, Serv Malad Infect & Trop, Ctr Vaccinat Int, Le Kremlin Bicetre, France.
   [Francois, H.; Durrbach, A.] CHU Bicetre, Assistance Publ Hop Paris, Le Kremlin Bicetre, France.
   [Francois, H.; Durrbach, A.; Duclos-Vallee, J. C.; Samuel, D.; Vittecoq, D.] Univ Paris 11, Fac Med, Paris, France.
   [Duclos-Vallee, J. C.; Samuel, D.] Hop Univ Paul Brousse, Assistance Publ Hop Paris, Ctr Hepatobiliaire, Villejuif, France.
   [Mamzer-Bruneel, M. -F.] Hop Necker Enfants Malad, Assistance Publ Hop Paris, Paris, France.
   [Poujol, P.; Consigny, P. H.] Inst Pasteur, Ctr Med, Ctr Infectiol Necker Pasteur, Paris, France.
   [Launay, O.] Hop Cochin, Assistance Publ Hop Paris, CIC Vaccinol Cochin Pasteur, INSERM,CIC BT505, F-75674 Paris, France.
   [Launay, O.] Univ Paris 05, Fac Med, Paris, France.
RP Wyplosz, B (reprint author), CHU Bicetre, Assistance Publ Hop Paris, Serv Malad Infect & Trop, Ctr Vaccinat Int, Le Kremlin Bicetre, France.
EM benjamin.wyplosz@bct.aphp.fr
NR 11
TC 2
Z9 2
PU WILEY-BLACKWELL
PI HOBOKEN
PA 111 RIVER ST, HOBOKEN 07030-5774, NJ USA
SN 1600-6135
J9 AM J TRANSPLANT
JI Am. J. Transplant.
PD SEP
PY 2013
VL 13
IS 9
BP 2458
EP 2461
DI 10.1111/ajt.12338
PG 4
WC Surgery; Transplantation
SC Surgery; Transplantation
GA 208KS
UT WOS:000323678200028
ER

PT J
AU Quaresma, JAS
   Pagliari, C
   Medeiros, DBA
   Duarte, MIS
   Vasconcelos, PFC
AF Quaresma, Juarez A. S.
   Pagliari, Carla
   Medeiros, Daniele B. A.
   Duarte, Maria I. S.
   Vasconcelos, Pedro F. C.
TI Immunity and immune response, pathology and pathologic changes: progress
   and challenges in the immunopathology of yellow fever
SO REVIEWS IN MEDICAL VIROLOGY
LA English
DT Review
ID CHRONIC HEPATITIS-C; HAMSTER MESOCRICETUS-AURATUS; DENGUE
   HEMORRHAGIC-FEVER; HUMAN-LIVER; VIRUS-INFECTION; ENDOTHELIAL-CELLS;
   APOPTOSIS; MECHANISMS; INJURY; NECROSIS
AB Yellow fever is a viral hemorrhagic fever, which affects people living in Africa and South America and is caused by the yellow fever virus, the prototype species in the Flavivirus genus (Flaviviridae family). Yellow fever virus infection can produce a wide spectrum of symptoms, ranging from asymptomatic infection or oligosymptomatic illness to severe disease with a high fatality rate. In this review, we focus in the mechanisms associated with the physiopathology of yellow fever in humans and animal models. It has been demonstrated that several factors play a role in the pathological outcome of the severe form of the disease including direct viral cytopathic effect, necrosis and apoptosis of hepatocyte cells in the midzone, and a minimal inflammatory response as well as low-flow hypoxia and cytokine overproduction. New information has filled several gaps in the understanding of yellow fever pathogenesis and helped comprehend the course of illness. Finally, we discuss prospects for an immune therapy in the light of new immunologic, viral, and pathologic tools. Copyright (c) 2013 John Wiley & Sons, Ltd.
C1 [Quaresma, Juarez A. S.] Fed Univ Para, Nucleo Med Trop, BR-66059 Belem, Para, Brazil.
   [Pagliari, Carla; Duarte, Maria I. S.] Univ Sao Paulo, Dept Patol, Sao Paulo, Brazil.
   [Medeiros, Daniele B. A.; Vasconcelos, Pedro F. C.] SVS Minist Saude, Inst Evandro Chagas, Dept Arbovirol & Febres Hemoprrag, Ananindeua, Para, Brazil.
   [Quaresma, Juarez A. S.; Vasconcelos, Pedro F. C.] Univ Estado Para, Dept Patol, Belem, Para, Brazil.
RP Quaresma, JAS (reprint author), Fed Univ Para, Nucleo Med Trop, BR-66059 Belem, Para, Brazil.
EM juarez@pesquisador.cnpq.br; pedrovasconcelos@iec.pa.gov.br
FU National Institute for Science and Technology for Viral Hemorrhagic
   Fevers by National Council for Scientific and Technological Development
   (CNPq)/Coordenacao de Aperfeicoamento de Pessoal de Nivel
   Superior/Fundacao de Amparo a Pesquisa do Estado do Para [573739/2008-0,
   CNPq 301641/2010-2]
FX The authors thank Thomas Monath and Robert Tesh for their critical
   review of the manuscript. This work had the financial support of the
   National Institute for Science and Technology for Viral Hemorrhagic
   Fevers by National Council for Scientific and Technological Development
   (CNPq)/Coordenacao de Aperfeicoamento de Pessoal de Nivel
   Superior/Fundacao de Amparo a Pesquisa do Estado do Para grant number
   573739/2008-0 and CNPq 301641/2010-2. The authors disclose any role of
   the sponsors on the study design, analysis, interpretation, writing, and
   the decision to submit the paper for publication.
NR 60
TC 3
Z9 3
PU WILEY-BLACKWELL
PI HOBOKEN
PA 111 RIVER ST, HOBOKEN 07030-5774, NJ USA
SN 1052-9276
J9 REV MED VIROL
JI Rev. Med. Virol.
PD SEP
PY 2013
VL 23
IS 5
BP 305
EP 318
DI 10.1002/rmv.1752
PG 14
WC Virology
SC Virology
GA 202WA
UT WOS:000323250000005
ER

PT J
AU Pulendran, B
   Oh, JZ
   Nakaya, HI
   Ravindran, R
   Kazmin, DA
AF Pulendran, Bali
   Oh, Jason Z.
   Nakaya, Helder I.
   Ravindran, Rajesh
   Kazmin, Dmitri A.
TI Immunity to viruses: learning from successful human vaccines
SO IMMUNOLOGICAL REVIEWS
LA English
DT Review
DE dendritic cells; Toll-like receptors; vaccination
ID YELLOW-FEVER VACCINE; REGULATED EIF-2-ALPHA KINASE; CD8(+) T-CELLS;
   ENDOPLASMIC-RETICULUM STRESS; EUKARYOTIC INITIATION FACTOR-2-ALPHA;
   UNFOLDED PROTEIN RESPONSE; HEPATITIS-C VIRUS; DENDRITIC CELLS;
   TRANSLATIONAL CONTROL; SYSTEMS VACCINOLOGY
AB For more than a century, immunologists and vaccinologists have existed in parallel universes. Immunologists have for long reveled in using model antigens', such as chicken egg ovalbumin or nitrophenyl haptens, to study immune responses in model organisms such as mice. Such studies have yielded many seminal insights about the mechanisms of immune regulation, but their relevance to humans has been questioned. In another universe, vaccinologists have relied on human clinical trials to assess vaccine efficacy, but have done little to take advantage of such trials for studying the nature of immune responses to vaccination. The human model provides a nexus between these two universes, and recent studies have begun to use this model to study the molecular profile of innate and adaptive responses to vaccination. Such systems vaccinology' studies are beginning to provide mechanistic insights about innate and adaptive immunity in humans. Here, we present an overview of such studies, with particular examples from studies with the yellow fever and the seasonal influenza vaccines. Vaccination with the yellow fever vaccine causes a systemic acute viral infection and thus provides an attractive model to study innate and adaptive responses to a primary viral challenge. Vaccination with the live attenuated influenza vaccine causes a localized acute viral infection in mucosal tissues and induces a recall response, since most vaccinees have had prior exposure to influenza, and thus provides a unique opportunity to study innate and antigen-specific memory responses in mucosal tissues and in the blood. Vaccination with the inactivated influenza vaccine offers a model to study immune responses to an inactivated immunogen. Studies with these and other vaccines are beginning to reunite the estranged fields of immunology and vaccinology, yielding unexpected insights about mechanisms of viral immunity. Vaccines that have been proven to be of immense benefit in saving lives offer us a new fringe benefit: lessons in viral immunology.
C1 [Pulendran, Bali; Oh, Jason Z.; Nakaya, Helder I.; Ravindran, Rajesh; Kazmin, Dmitri A.] Emory Vaccine Ctr, Atlanta, GA 30329 USA.
   [Pulendran, Bali; Oh, Jason Z.; Nakaya, Helder I.; Ravindran, Rajesh; Kazmin, Dmitri A.] Emory Univ, Yerkes Natl Primate Ctr, Atlanta, GA 30322 USA.
   [Pulendran, Bali; Nakaya, Helder I.] Emory Univ, Dept Pathol, Atlanta, GA 30322 USA.
   [Pulendran, Bali] Emory Univ, Sch Med, Atlanta, GA USA.
RP Pulendran, B (reprint author), Emory Vaccine Ctr, 954 Gatewood Rd, Atlanta, GA 30329 USA.
EM bpulend@emory.edu
RI Nakaya, Helder/A-1397-2010
OI Nakaya, Helder/0000-0001-5297-9108
FU US National Institutes of Health [U19AI090023, U54AI057157, R37AI48638,
   R37DK057665, U19AI057266, PO1A1096187]; Scripps CHAVI-ID Award
   [UM1AI100663]; Bill and Melinda Gates Foundation
FX Research in the Pulendran laboratory is supported by the US National
   Institutes of Health (U19AI090023, U54AI057157, R37AI48638, R37DK057665,
   U19AI057266, PO1A1096187, Scripps CHAVI-ID Award (UM1AI100663) and the
   Bill and Melinda Gates Foundation. B. P., J. Z. O., H. I. N., R. R., D.
   A. Z. have no conflicts of interest to declare.
NR 115
TC 4
Z9 4
PU WILEY-BLACKWELL
PI HOBOKEN
PA 111 RIVER ST, HOBOKEN 07030-5774, NJ USA
SN 0105-2896
J9 IMMUNOL REV
JI Immunol. Rev.
PD SEP
PY 2013
VL 255
IS 1
SI SI
BP 243
EP 255
DI 10.1111/imr.12099
PG 13
WC Immunology
SC Immunology
GA 201OM
UT WOS:000323150900018
ER

PT J
AU Stell, FM
   Roe, RM
   Arellano, C
   Kennedy, L
   Thornton, H
   Saavedra-Rodriguez, K
   Wesson, DM
   Black, WC
   Apperson, CS
AF Stell, F. M.
   Roe, R. M.
   Arellano, C.
   Kennedy, L.
   Thornton, H.
   Saavedra-Rodriguez, K.
   Wesson, D. M.
   Black, W. C.
   Apperson, C. S.
TI Proof of concept for a novel insecticide bioassay based on sugar feeding
   by adult Aedes aegypti (Stegomyia aegypti)
SO MEDICAL AND VETERINARY ENTOMOLOGY
LA English
DT Article
DE Aedes aegypti; anthrone; bioassay; insecticide resistance; permethrin;
   sugar feeding
ID VECTOR CONTROL STRATEGIES; HELIOTHIS-VIRESCENS; HELICOVERPA-ZEA; BORNE
   DISEASES; YELLOW-FEVER; RESISTANCE; MOSQUITOS; CULICIDAE; DIPTERA; BAITS
AB Aedes aegypti L. (Stegomyia aegypti) (Diptera: Culicidae) is the principal vector of dengue and yellow fever viruses in tropical and subtropical regions of the world. Disease management is largely based on mosquito control achieved by insecticides applied to interior resting surfaces and through space sprays. Population monitoring to detect insecticide resistance is a significant component of integrated disease management programmes. We developed a bioassay method for assessing insecticide susceptibility based on the feeding activity of mosquitoes on plant sugars. Our prototype sugar-insecticide feeding bioassay system was composed of inexpensive, disposable components, contained minimal volumes of insecticide, and was compact and highly transportable. Individual mosquitoes were assayed in a plastic cup that contained a sucrose-permethrin solution. Trypan blue dye was added to create a visual marker in the mosquito's abdomen for ingested sucrose-permethrin solution. Blue faecal spots provided further evidence of solution ingestion. With the sugar-insecticide feeding bioassay, the permethrin susceptibility of Ae. aegypti females from two field-collected strains was characterized by probit analysis of dosage-response data. The field strains were also tested by forced contact of females with permethrin residues on filter paper. Dosage-response patterns were similar, indicating that the sugar-insecticide feeding bioassay had appropriately characterized the permethrin susceptibility of the two strains.
C1 [Stell, F. M.; Roe, R. M.; Kennedy, L.; Thornton, H.; Apperson, C. S.] N Carolina State Univ, Dept Entomol, Raleigh, NC 27695 USA.
   [Arellano, C.] N Carolina State Univ, Dept Stat, Raleigh, NC 27695 USA.
   [Saavedra-Rodriguez, K.; Black, W. C.] Colorado State Univ, Dept Microbiol Immunol & Pathol, Ft Collins, CO 80523 USA.
   [Wesson, D. M.] Tulane Univ, Dept Trop Med, New Orleans, LA 70118 USA.
RP Apperson, CS (reprint author), N Carolina State Univ, Dept Entomol, Campus Box 7647, Raleigh, NC 27695 USA.
EM apperson@ncsu.edu
FU Armed Forces Pest Management Board, Deployed Warfighter Protection
   Programme; Pesticide Environmental Trust Fund, NC Department of
   Agriculture and Consumer Services [G40100021011PET]
FX This research was supported in part by the Armed Forces Pest Management
   Board, Deployed Warfighter Protection Programme and by contract #
   G40100021011PET from the Pesticide Environmental Trust Fund, NC
   Department of Agriculture and Consumer Services to CSA. We are grateful
   to Drs Coby Schal and Allen Cohen for their comments on the manuscript.
   We acknowledge Dr Jaap van Kretschmar for advice in the early stages of
   this study and thank Sydney Jarrett for her assistance.
NR 51
TC 0
Z9 0
PU WILEY-BLACKWELL
PI HOBOKEN
PA 111 RIVER ST, HOBOKEN 07030-5774, NJ USA
SN 0269-283X
J9 MED VET ENTOMOL
JI Med. Vet. Entomol.
PD SEP
PY 2013
VL 27
IS 3
BP 284
EP 297
DI 10.1111/j.1365-2915.2012.01048.x
PG 14
WC Entomology; Veterinary Sciences
SC Entomology; Veterinary Sciences
GA 199KC
UT WOS:000322992400006
ER

PT J
AU Lee, SS
   Baker, RE
   Gaffney, EA
   White, SM
AF Lee, S. Seirin
   Baker, R. E.
   Gaffney, E. A.
   White, S. M.
TI Modelling Aedes aegypti mosquito control via transgenic and sterile
   insect techniques: Endemics and emerging outbreaks
SO JOURNAL OF THEORETICAL BIOLOGY
LA English
DT Article
DE Biological control; Aedes aegypti; RIDL; SIT; Transgenic insects
ID YELLOW-FEVER MOSQUITO; LETHAL GENETIC SYSTEM; INFECTIOUS-DISEASES; BORNE
   DISEASES; POPULATION; DYNAMICS; COMPETITION; ALBOPICTUS; STRATEGIES;
   DISPERSAL
AB The invasion of pest insects often changes or destroys a native ecosystem, and can result in food shortages and disease endemics. Issues such as the environmental effects of chemical control methods, the economic burden of maintaining control strategies and the risk of pest resistance still remain, and mosquito-borne diseases such as malaria and dengue fever prevail in many countries, infecting over 100 million worldwide in 2010. One environmentally friendly method for mosquito control is the Sterile Insect Technique (SIT). This species-specific method of insect control relies on the mass rearing, sterilization and release of large numbers of sterile insects. An alternative transgenic method is the Release of Insects carrying a Dominant Lethal (RIDL). Our objective is to consider contrasting control strategies for two invasive scenarios via SIT and RIDL: an endemic case and an emerging outbreak. We investigate how the release rate and size of release region influence both the potential for control success and the resources needed to achieve it, under a range of conditions and control strategies, and we discuss advantageous strategies with respect to reducing the release resources and strategy costs (in terms of control mosquito numbers) required to achieve complete eradication of wild-type mosquitoes. (C) 2013 Elsevier Ltd. All rights reserved.
C1 [Lee, S. Seirin] RIKEN, Ctr Dev Biol, Kobe, Hyogo 6500047, Japan.
   [Baker, R. E.; Gaffney, E. A.; White, S. M.] Univ Oxford, Math Inst, Ctr Math Biol, Oxford OX1 3LB, England.
   [White, S. M.] Ctr Ecol & Hydrol, Wallingford OX10 8BB, Oxon, England.
RP Lee, SS (reprint author), RIKEN, Ctr Dev Biol, Kobe, Hyogo 6500047, Japan.
EM seirin.lee@gmail.com; ruth.baker@maths.ox.ac.uk; gaffney@maths.ox.ac.uk;
   smwhit@ceh.ac.uk
FU Japan Society for the Promotion of Science (JSPS); King Abdullah
   University of Science and Technology (KAUST) [KUK-C1-013-04]
FX S.S.L. was partially funded by the Japan Society for the Promotion of
   Science (JSPS Excellent Young Researcher Overseas Visit Program and
   Grant-in-Aid for JSPS Young Researcher). This publication was based on
   work supported in part by Award No KUK-C1-013-04, made by King Abdullah
   University of Science and Technology (KAUST).
NR 51
TC 1
Z9 1
PU ACADEMIC PRESS LTD- ELSEVIER SCIENCE LTD
PI LONDON
PA 24-28 OVAL RD, LONDON NW1 7DX, ENGLAND
SN 0022-5193
EI 1095-8541
J9 J THEOR BIOL
JI J. Theor. Biol.
PD AUG 21
PY 2013
VL 331
BP 78
EP 90
DI 10.1016/j.jtbi.2013.04.014
PG 13
WC Biology; Mathematical & Computational Biology
SC Life Sciences & Biomedicine - Other Topics; Mathematical & Computational
   Biology
GA 165JD
UT WOS:000320478900009
ER

PT J
AU Li, S
   Li, XX
   Zhang, LJ
   Wang, YY
   Yu, XL
   Tian, KG
   Su, WL
   Han, B
   Su, JL
AF Li, Shuang
   Li, Xiaoxia
   Zhang, Lijiao
   Wang, Yongyue
   Yu, Xiuling
   Tian, Kegong
   Su, Wenliang
   Han, Bo
   Su, Jingliang
TI Duck Tembusu virus exhibits neurovirulence in BALB/c mice
SO VIROLOGY JOURNAL
LA English
DT Article
DE Duck Tembusu virus; Flavivirus; Neurovirulence; BALB/c mice
ID JAPANESE ENCEPHALITIS-VIRUS; WEST-NILE-VIRUS; CENTRAL-NERVOUS-SYSTEM;
   YELLOW-FEVER VIRUS; BAGAZA VIRUS; FLAVIVIRUS; INFECTION; MOUSE; STRAIN;
   REPLICATION
AB Background: Duck Tembusu virus is a member of the Ntaya group in the genus Flavivirus. The virus has been responsible for severe duck egg-drop syndrome in China since 2010. Its emergence and rapid spread have caused great economic loss for the poultry industry. The epidemiology of the virus infection and the potential threat to public health is of great concern because of the infective and zoonotic nature of flaviviruses.
   Results: In this study, the pathogenicity of duck Tembusu virus in BALB/c mice was investigated. Infected mice developed clinical signs, including loss of appetite, ruffled hair, weight loss, disorientation, blindness and paralysis of hind limbs from six days post- infection following intracerebral inoculation. Morbidity was 100%, with mortality ranging from 20 to 80% in three- to eight-week-old mice. High virus titers were recovered from the brain, and the virus was distributed in several organs. Histologically, there was widespread non-suppurative encephalitis in the brain. Lymphocyte depletion in the spleen was observed, along with fatty degeneration in the liver and kidney.
   Conclusions: Our results demonstrate, for the first time, that duck Tembusu virus is highly neurovirulent in BALB/c mice. The mouse model used in this work was able to produce Tembusu virus infection and could be useful for elucidating some of the aspects of the pathophysiology of other flavivirus infections.
C1 [Li, Shuang; Li, Xiaoxia; Zhang, Lijiao; Wang, Yongyue; Su, Wenliang; Han, Bo; Su, Jingliang] China Agr Univ, Coll Vet Med, Minist Agr, Key Lab Anim Epidemiol & Zoonosis, Beijing 100193, Peoples R China.
   [Li, Shuang] Beijing Vica Grp, Innovat Res Inst, Beijing 100085, Peoples R China.
   [Li, Xiaoxia; Yu, Xiuling; Tian, Kegong] China Anim Dis Control Ctr, Vet Diagnost Lab, Beijing 100193, Peoples R China.
RP Tian, KG (reprint author), China Anim Dis Control Ctr, Vet Diagnost Lab, Beijing 100193, Peoples R China.
EM tiankg@263.net; suzhang@cau.edu.cn
FU China Ministry of Science and Technology Project 973 [2010CB530303]
FX This work was supported by the China Ministry of Science and Technology
   Project 973 (Grant No. 2010CB530303).
NR 32
TC 1
Z9 1
PU BIOMED CENTRAL LTD
PI LONDON
PA 236 GRAYS INN RD, FLOOR 6, LONDON WC1X 8HL, ENGLAND
SN 1743-422X
J9 VIROL J
JI Virol. J.
PD AUG 14
PY 2013
VL 10
AR 260
DI 10.1186/1743-422X-10-260
PG 7
WC Virology
SC Virology
GA 205IU
UT WOS:000323438400001
ER

PT J
AU Wang, H
   Rascoe, AM
   Holley, DC
   Gouaux, E
   Kavanaugh, MP
AF Wang, Hui
   Rascoe, Avi M.
   Holley, David C.
   Gouaux, Eric
   Kavanaugh, Michael P.
TI Novel Dicarboxylate Selectivity in an Insect Glutamate Transporter
   Homolog
SO PLOS ONE
LA English
DT Article
ID AMINO-ACID-TRANSPORT; DROSOPHILA-MELANOGASTER; SUBSTRATE INTERACTIONS;
   ASPARTATE TRANSPORTER; FAMILY; BINDING; IDENTIFICATION; BRAIN
AB Mammals express seven transporters from the SLC1 (solute carrier 1) gene family, including five acidic amino acid transporters (EAAT1-5) and two neutral amino acid transporters (ASCT1-2). In contrast, insects of the order Diptera possess only two SLC1 genes. In this work we show that in the mosquito Culex quinquefasciatus, a carrier of West Nile virus, one of its two SLC1 EAAT-like genes encodes a transporter that displays an unusual selectivity for dicarboxylic acids over acidic amino acids. In eukaryotes, dicarboxylic acid uptake has been previously thought to be mediated exclusively by transporters outside the SLC1 family. The dicarboxylate selectivity was found to be associated with two residues in transmembrane domain 8, near the presumed substrate binding site. These residues appear to be conserved in all eukaryotic SLC1 transporters (Asp444 and Thr448, human EAAT3 numbering) with the exception of this novel C. quinquefasciatus transporter and an ortholog from the yellow fever mosquito Aedes aegypti, in which they are changed to Asn and Ala. In the prokaryotic EAAT-like SLC1 transporter DctA, a dicarboxylate transporter which was lost in the lineage leading to eukaryotes, the corresponding TMD8 residues are Ser and Ala. Functional analysis of engineered mutant mosquito and human transporters expressed in Xenopus laevis oocytes provide support for a model defining interactions of charged and polar transporter residues in TMD8 with a-amino acids and ions. Together with the phylogenetic evidence, the functional data suggest that a novel route of dicarboxylic acid uptake evolved in these mosquitos by mutations in an ancestral glutamate transporter gene.
C1 [Wang, Hui; Gouaux, Eric] Oregon Hlth & Sci Univ, Vollum Inst, Portland, OR 97201 USA.
   [Rascoe, Avi M.; Holley, David C.; Kavanaugh, Michael P.] Univ Montana, Ctr Struct & Funct Neurosci, Missoula, MT 59812 USA.
   [Gouaux, Eric] Oregon Hlth & Sci Univ, Howard Hughes Med Inst, Portland, OR 97201 USA.
RP Gouaux, E (reprint author), Oregon Hlth & Sci Univ, Vollum Inst, L474, Portland, OR 97201 USA.
EM gouauxe@ohsu.edu; michael.kavanaugh@mso.umt.edu
FU National Institutes of Health [R15 GM088799, PG20GM103546]; Howard
   Hughes Medical Institute
FX National Institutes of Health Grants R15 GM088799, PG20GM103546, and
   Howard Hughes Medical Institute. The funders had no role in study
   design, data collection and analysis, decision to publish, or
   preparation of the manuscript.
NR 37
TC 2
Z9 2
PU PUBLIC LIBRARY SCIENCE
PI SAN FRANCISCO
PA 1160 BATTERY STREET, STE 100, SAN FRANCISCO, CA 94111 USA
SN 1932-6203
J9 PLOS ONE
JI PLoS One
PD AUG 7
PY 2013
VL 8
IS 8
AR e70947
DI 10.1371/journal.pone.0070947
PG 8
WC Multidisciplinary Sciences
SC Science & Technology - Other Topics
GA 200ZE
UT WOS:000323109700067
ER

PT J
AU Rumyantsev, AA
   Goncalvez, AP
   Giel-Moloney, M
   Catalan, J
   Liu, YX
   Gao, QS
   Almond, J
   Kleanthous, H
   Pugachev, KV
AF Rumyantsev, Alexander A.
   Goncalvez, Ana P.
   Giel-Moloney, Maryann
   Catalan, John
   Liu, Yuxi
   Gao, Qing-sheng
   Almond, Jeff
   Kleanthous, Harry
   Pugachev, Konstantin V.
TI Single-dose vaccine against tick-borne encephalitis
SO PROCEEDINGS OF THE NATIONAL ACADEMY OF SCIENCES OF THE UNITED STATES OF
   AMERICA
LA English
DT Article
DE flavivirus vaccine; prophylaxis; preclinical; nonhuman primate
ID WEST-NILE-VIRUS; FLAVIVIRUS VACCINES; NONHUMAN-PRIMATES;
   CROSS-PROTECTION; TBE VACCINATION; LIVE; SAFETY; IMMUNOGENICITY;
   REPLICATION; CONSTRUCTION
AB Tick-borne encephalitis (TBE) virus is the most important human pathogen transmitted by ticks in Eurasia. Inactivated vaccines are available but require multiple doses and frequent boosters to induce and maintain immunity. Thus far, the goal of developing a safe, live attenuated vaccine effective after a single dose has remained elusive. Here we used a replication-defective (single-cycle) flavivirus platform, RepliVax, to generate a safe, single-dose TBE vaccine. Several RepliVax-TBE candidates attenuated by a deletion in the capsid gene were constructed using different flavivirus backbones containing the envelope genes of TBE virus. RepliVax-TBE based on a West Nile virus backbone (RV-WN/TBE) grew more efficiently in helper cells than candidates based on Langat E5, TBE, and yellow fever 17D backbones, and was found to be highly immunogenic and efficacious in mice. Live chimeric yellow fever 17D/TBE, Dengue 2/TBE, and Langat E5/TBE candidates were also constructed but were found to be underattenuated. RV-WN/TBE was demonstrated to be highly immunogenic in Rhesus macaques after a single dose, inducing a significantly more durable humoral immune response compared with three doses of a licensed, adjuvanted human inactivated vaccine. Its immunogenicity was not significantly affected by preexisting immunity against WN. Immunized monkeys were protected from a stringent surrogate challenge. These results support the identification of a single-cycle TBE vaccine with a superior product profile to existing inactivated vaccines, which could lead to improved vaccine coverage and control of the disease.
C1 [Rumyantsev, Alexander A.; Goncalvez, Ana P.; Giel-Moloney, Maryann; Catalan, John; Liu, Yuxi; Gao, Qing-sheng; Almond, Jeff; Kleanthous, Harry; Pugachev, Konstantin V.] Sanofi Pasteur, Discovery US, Cambridge, MA 02139 USA.
RP Pugachev, KV (reprint author), Sanofi Pasteur, Discovery US, Cambridge, MA 02139 USA.
EM konstantin.pugachev@sanofipasteur.com
NR 37
TC 1
Z9 1
PU NATL ACAD SCIENCES
PI WASHINGTON
PA 2101 CONSTITUTION AVE NW, WASHINGTON, DC 20418 USA
SN 0027-8424
J9 P NATL ACAD SCI USA
JI Proc. Natl. Acad. Sci. U. S. A.
PD AUG 6
PY 2013
VL 110
IS 32
BP 13103
EP 13108
DI 10.1073/pnas.1306245110
PG 6
WC Multidisciplinary Sciences
SC Science & Technology - Other Topics
GA 196JQ
UT WOS:000322771100062
ER

PT J
AU Javed, S
   Khan, F
   Ramirez-Fort, M
   Tyring, SK
AF Javed, Saba
   Khan, Farhan
   Ramirez-Fort, Marigdalia
   Tyring, Stephen K.
TI Bites and mites: prevention and protection of vector-borne disease
SO CURRENT OPINION IN PEDIATRICS
LA English
DT Review
DE dengue; malaria; vector-borne disease; West Nile; yellow fever
ID YELLOW-FEVER; MALARIA; ENCEPHALITIS; IMMUNIZATION; VACCINATION;
   MORTALITY; INFECTION; PREGNANCY; EFFICACY
AB Purpose of reviewVector-borne diseases (VBDs) are difficult to prevent and control because it is hard to predict the complex habits of mosquitoes, ticks and fleas; most vector-borne viruses or bacteria infect animals as well as humans, which further adds to this difficulty. Thus, prevention is the best protection against VBD.Recent findingsVaccines are available for yellow fever, Japanese encephalitis and tick-borne encephalitis, and several vaccines are in clinical trials for dengue fever. Antimalarial intermittent preventive therapy (sulfadoxine-pyrimethamine) and insecticide-treated mosquito nets are associated with a decreased risk of neonatal mortality and lower birth-weight. Permethrin-impregnated clothing for the prevention of tick bites has been shown effective in reducing tick bites.SummaryMuch progress has been made in terms of development of preventive vaccines and medicines, but there is more work that needs to be done. Efforts still need to continue on raising awareness for prevention of VBD.
C1 [Javed, Saba; Tyring, Stephen K.] Univ Texas Houston, Sch Med, Houston, TX USA.
   [Khan, Farhan; Ramirez-Fort, Marigdalia; Tyring, Stephen K.] Ctr Clin Studies, Houston, TX USA.
RP Javed, S (reprint author), 451 N Texas Ave, Webster, TX 77598 USA.
EM sabajaved23@gmail.com
NR 25
TC 0
Z9 0
PU LIPPINCOTT WILLIAMS & WILKINS
PI PHILADELPHIA
PA 530 WALNUT ST, PHILADELPHIA, PA 19106-3621 USA
SN 1040-8703
EI 1531-698X
J9 CURR OPIN PEDIATR
JI CURR. OPIN. PEDIATR.
PD AUG
PY 2013
VL 25
IS 4
BP 488
EP 491
DI 10.1097/MOP.0b013e328362c4ab
PG 4
WC Pediatrics
SC Pediatrics
GA 248XR
UT WOS:000326739800009
ER

PT J
AU Shen-Orr, SS
   Furman, D
AF Shen-Orr, Shai S.
   Furman, David
TI Variability in the immune system: of vaccine responses and immune states
SO CURRENT OPINION IN IMMUNOLOGY
LA English
DT Review
ID PROTEIN-KINASE-IV; LONGITUDINAL OCTO-IMMUNE; YELLOW-FEVER VACCINE;
   T-CELLS; INFLUENZA VACCINATION; ELDERLY INDIVIDUALS; HIGH-THROUGHPUT;
   HERPES-ZOSTER; BIOLOGY; OLD
AB System-wide approaches are now being applied to study vaccine responses, whose mechanisms of action, and failure, are not well understood. These works have repeatedly shown vaccine response to be an orchestrated process involving multiple arms of immunity most noticeable sensing and innate components. Prediction of vaccine responses based on system-wide measures is achievable, but challenges remain for robust population wide predictions based only on pre-vaccination measures, especially in partially efficacious vaccines such as influenza. This is especially true in older adults, who are often less responsive to vaccination and exhibit high level of variation compared to young in many components of immunity. Despite this increase in variation, most of the studies on aging use group averages of immune phenotypes to model immune system behavior. Using systems approaches, it is possible to exploit this variation to form distinguishable clusters of phenotypes within and across individuals to discover underlying immune states.
C1 [Shen-Orr, Shai S.] Technion Israel Inst Technol, Fac Med, Rappaport Inst Med Res, IL-31096 Haifa, Israel.
   [Shen-Orr, Shai S.] Technion Israel Inst Technol, Fac Biol, IL-31096 Haifa, Israel.
   [Furman, David] Stanford Univ, Sch Med, Dept Microbiol & Immunol, Stanford, CA 94305 USA.
RP Shen-Orr, SS (reprint author), Technion Israel Inst Technol, Fac Med, Rappaport Inst Med Res, IL-31096 Haifa, Israel.
EM shenorr@technion.ac.il; furmand@stanford.edu
FU US National Institutes of Health (NIH) [U19 AI057229]; Israel Science
   Foundation [1365/12]; Stanford Center of Longevity
FX The authors would like to thank M.M. Davis, A. Butte and B. Kidd for
   illuminating discussions. This work was supported by US National
   Institutes of Health (NIH) (U19 AI057229) and (in part) by the Israel
   Science Foundation (1365/12). SSSO is a Taub Fellow. DF was supported by
   Stanford Center of Longevity.
NR 49
TC 1
Z9 1
PU CURRENT BIOLOGY LTD
PI LONDON
PA 84 THEOBALDS RD, LONDON WC1X 8RR, ENGLAND
SN 0952-7915
J9 CURR OPIN IMMUNOL
JI Curr. Opin. Immunol.
PD AUG
PY 2013
VL 25
IS 4
BP 542
EP 547
DI 10.1016/j.coi.2013.07.009
PG 6
WC Immunology
SC Immunology
GA 229BT
UT WOS:000325237500019
ER

PT J
AU Fansiri, T
   Fontaine, A
   Diancourt, L
   Caro, V
   Thaisomboonsuk, B
   Richardson, JH
   Jarman, RG
   Ponlawat, A
   Lambrechts, L
AF Fansiri, Thanyalak
   Fontaine, Albin
   Diancourt, Laure
   Caro, Valerie
   Thaisomboonsuk, Butsaya
   Richardson, Jason H.
   Jarman, Richard G.
   Ponlawat, Alongkot
   Lambrechts, Louis
TI Genetic Mapping of Specific Interactions between Aedes aegypti
   Mosquitoes and Dengue Viruses
SO PLOS GENETICS
LA English
DT Article
ID QUANTITATIVE TRAIT LOCI; YELLOW-FEVER MOSQUITO; EVOLUTIONARY GENETICS;
   VECTOR COMPETENCE; GUT MICROBIOTA; HOST; SUSCEPTIBILITY; EPISTASIS;
   INFECTION; TRANSMISSION
AB Specific interactions between host genotypes and pathogen genotypes (GxG interactions) are commonly observed in invertebrate systems. Such specificity challenges our current understanding of invertebrate defenses against pathogens because it contrasts the limited discriminatory power of known invertebrate immune responses. Lack of a mechanistic explanation, however, has questioned the nature of host factors underlying GxG interactions. In this study, we aimed to determine whether GxG interactions observed between dengue viruses and their Aedes aegypti vectors in nature can be mapped to discrete loci in the mosquito genome and to document their genetic architecture. We developed an innovative genetic mapping strategy to survey GxG interactions using outbred mosquito families that were experimentally exposed to genetically distinct isolates of two dengue virus serotypes derived from human patients. Genetic loci associated with vector competence indices were detected in multiple regions of the mosquito genome. Importantly, correlation between genotype and phenotype was virus isolate-specific at several of these loci, indicating GxG interactions. The relatively high percentage of phenotypic variation explained by the markers associated with GxG interactions (ranging from 7.8% to 16.5%) is consistent with large-effect host genetic factors. Our data demonstrate that GxG interactions between dengue viruses and mosquito vectors can be assigned to physical regions of the mosquito genome, some of which have a large effect on the phenotype. This finding establishes the existence of tangible host genetic factors underlying specific interactions between invertebrates and their pathogens in a natural system. Fine mapping of the uncovered genetic loci will elucidate the molecular mechanisms of mosquito-virus specificity.
C1 [Fansiri, Thanyalak; Fontaine, Albin; Lambrechts, Louis] Inst Pasteur, CNRS, Unite Rech Associee 3012, Paris, France.
   [Fansiri, Thanyalak; Richardson, Jason H.; Ponlawat, Alongkot] Armed Forces Res Inst Med Sci, Dept Entomol, Bangkok 10400, Thailand.
   [Diancourt, Laure; Caro, Valerie] Inst Pasteur, Paris, France.
   [Thaisomboonsuk, Butsaya; Jarman, Richard G.] Armed Forces Res Inst Med Sci, Dept Virol, Bangkok 10400, Thailand.
RP Fansiri, T (reprint author), Inst Pasteur, CNRS, Unite Rech Associee 3012, Paris, France.
EM louis.lambrechts@pasteur.fr
RI Lambrechts, Louis/A-2057-2010
FU French Agence Nationale de la Recherche [ANR-09-RPDOC-007-01]; French
   Institut de Recherche Biomedicale des Armees
FX This work was primarily funded by grant ANR-09-RPDOC-007-01 to LL from
   the French Agence Nationale de la Recherche. AF was supported by a
   postdoctoral fellowship from the French Institut de Recherche
   Biomedicale des Armees. The funders had no role in study design, data
   collection and analysis, decision to publish, or preparation of the
   manuscript.
NR 60
TC 4
Z9 4
PU PUBLIC LIBRARY SCIENCE
PI SAN FRANCISCO
PA 1160 BATTERY STREET, STE 100, SAN FRANCISCO, CA 94111 USA
SN 1553-7404
J9 PLOS GENET
JI PLoS Genet.
PD AUG
PY 2013
VL 9
IS 8
AR e1003621
DI 10.1371/journal.pgen.1003621
PG 15
WC Genetics & Heredity
SC Genetics & Heredity
GA 210KB
UT WOS:000323830300006
ER

PT J
AU Grubaugh, ND
   McMenamy, SS
   Turell, MJ
   Lee, JS
AF Grubaugh, Nathan D.
   McMenamy, Scott S.
   Turell, Michael J.
   Lee, John S.
TI Multi-Gene Detection and Identification of Mosquito-Borne RNA Viruses
   Using an Oligonucleotide Microarray
SO PLOS NEGLECTED TROPICAL DISEASES
LA English
DT Article
ID RIFT-VALLEY FEVER; M-SEGMENT REASSORTMENT; FUSING AGENT VIRUS;
   WEST-NILE-VIRUS; CULEX-PIPIENS; ELECTROCHEMICAL DETECTION;
   GENETIC-CHARACTERIZATION; PHYLOGENETIC-RELATIONSHIPS;
   INFECTIOUS-DISEASES; MOLECULAR-BIOLOGY
AB Background: Arthropod-borne viruses are important emerging pathogens world-wide. Viruses transmitted by mosquitoes, such as dengue, yellow fever, and Japanese encephalitis viruses, infect hundreds of millions of people and animals each year. Global surveillance of these viruses in mosquito vectors using molecular based assays is critical for prevention and control of the associated diseases. Here, we report an oligonucleotide DNA microarray design, termed ArboChip5.1, for multi-gene detection and identification of mosquito-borne RNA viruses from the genera Flavivirus (family Flaviviridae), Alphavirus (Togaviridae), Orthobunyavirus (Bunyaviridae), and Phlebovirus (Bunyaviridae).
   Methodology/Principal Findings: The assay utilizes targeted PCR amplification of three genes from each virus genus for electrochemical detection on a portable, field-tested microarray platform. Fifty-two viruses propagated in cell-culture were used to evaluate the specificity of the PCR primer sets and the ArboChip5.1 microarray capture probes. The microarray detected all of the tested viruses and differentiated between many closely related viruses such as members of the dengue, Japanese encephalitis, and Semliki Forest virus clades. Laboratory infected mosquitoes were used to simulate field samples and to determine the limits of detection. Additionally, we identified dengue virus type 3, Japanese encephalitis virus, Tembusu virus, Culex flavivirus, and a Quang Binh-like virus from mosquitoes collected in Thailand in 2011 and 2012.
   Conclusions/Significance: We demonstrated that the described assay can be utilized in a comprehensive field surveillance program by the broad-range amplification and specific identification of arboviruses from infected mosquitoes. Furthermore, the microarray platform can be deployed in the field and viral RNA extraction to data analysis can occur in as little as 12 h. The information derived from the ArboChip5.1 microarray can help to establish public health priorities, detect disease outbreaks, and evaluate control programs.
C1 [Grubaugh, Nathan D.; McMenamy, Scott S.; Turell, Michael J.; Lee, John S.] United States Army Med Res Inst Infect Dis, Div Virol, Frederick, MD USA.
RP Grubaugh, ND (reprint author), Colorado State Univ, Dept Microbiol Immunol & Pathol, Ft Collins, CO 80523 USA.
EM nathan.grubaugh@colostate.edu
FU Military Infectious Disease Research Program [U0176_09_RD, U0321_12_RD];
   U.S. Army Medical Research Institute of Infectious Disease
FX This research was funded by the Military Infectious Disease Research
   Program project # U0176_09_RD, U0321_12_RD (JSL), and supported in part
   by an appointment to the Postgraduate Research Participation Program at
   the U.S. Army Medical Research Institute of Infectious Disease
   administered by the Oak Ridge Institute for Science and Education
   through an interagency agreement between the U.S. Department of Energy
   and USAMRMC (NDG). The funders had no role in study design, data
   collection and analysis, decision to publish, or preparation of the
   manuscript.
NR 59
TC 1
Z9 1
PU PUBLIC LIBRARY SCIENCE
PI SAN FRANCISCO
PA 1160 BATTERY STREET, STE 100, SAN FRANCISCO, CA 94111 USA
SN 1935-2735
J9 PLOS NEGLECT TROP D
JI Plos Neglect. Trop. Dis.
PD AUG
PY 2013
VL 7
IS 8
AR e2349
DI 10.1371/journal.pntd.0002349
PG 16
WC Infectious Diseases; Parasitology; Tropical Medicine
SC Infectious Diseases; Parasitology; Tropical Medicine
GA 211WE
UT WOS:000323941500016
ER

PT J
AU Schuh, AJ
   Ward, MJ
   Brown, AJL
   Barrett, ADT
AF Schuh, Amy J.
   Ward, Melissa J.
   Brown, Andrew J. Leigh
   Barrett, Alan D. T.
TI Phylogeography of Japanese Encephalitis Virus: Genotype Is Associated
   with Climate
SO PLOS NEGLECTED TROPICAL DISEASES
LA English
DT Article
ID YELLOW-FEVER VIRUS; CULEX-TRITAENIORHYNCHUS; PHYLOGENETIC ANALYSIS;
   SOUTHEAST-ASIA; 5TH GENOTYPE; USUTU-VIRUS; WEST NILE; SEQUENCES;
   RECOMBINATION; INFECTION
AB The circulation of vector-borne zoonotic viruses is largely determined by the overlap in the geographical distributions of virus-competent vectors and reservoir hosts. What is less clear are the factors influencing the distribution of virus-specific lineages. Japanese encephalitis virus (JEV) is the most important etiologic agent of epidemic encephalitis worldwide, and is primarily maintained between vertebrate reservoir hosts (avian and swine) and culicine mosquitoes. There are five genotypes of JEV: GI-V. In recent years, GI has displaced GIII as the dominant JEV genotype and GV has re-emerged after almost 60 years of undetected virus circulation. JEV is found throughout most of Asia, extending from maritime Siberia in the north to Australia in the south, and as far as Pakistan to the west and Saipan to the east. Transmission of JEV in temperate zones is epidemic with the majority of cases occurring in summer months, while transmission in tropical zones is endemic and occurs year-round at lower rates. To test the hypothesis that viruses circulating in these two geographical zones are genetically distinct, we applied Bayesian phylogeographic, categorical data analysis and phylogeny-trait association test techniques to the largest JEV dataset compiled to date, representing the envelope (E) gene of 487 isolates collected from 12 countries over 75 years. We demonstrated that GIII and the recently emerged GI-b are temperate genotypes likely maintained year-round in northern latitudes, while GI-a and GII are tropical genotypes likely maintained primarily through mosquito-avian and mosquito-swine transmission cycles. This study represents a new paradigm directly linking viral molecular evolution and climate.
C1 [Schuh, Amy J.; Barrett, Alan D. T.] Univ Texas Med Branch, Ctr Biodef & Emerging Infect Dis, Galveston, TX 77555 USA.
   [Schuh, Amy J.; Barrett, Alan D. T.] Univ Texas Med Branch, Ctr Trop Dis, Galveston, TX 77555 USA.
   [Schuh, Amy J.; Barrett, Alan D. T.] Univ Texas Med Branch, Sealy Ctr Vaccine Dev, Galveston, TX 77555 USA.
   [Schuh, Amy J.; Barrett, Alan D. T.] Univ Texas Med Branch, Inst Human Infect & Immun, Galveston, TX 77555 USA.
   [Schuh, Amy J.; Barrett, Alan D. T.] Univ Texas Med Branch, Dept Pathol, Galveston, TX 77555 USA.
   [Ward, Melissa J.; Brown, Andrew J. Leigh] Univ Edinburgh, Sch Biol Sci, Inst Evolutionary Biol, Edinburgh, Midlothian, Scotland.
RP Schuh, AJ (reprint author), Univ Texas Med Branch, Ctr Biodef & Emerging Infect Dis, Galveston, TX 77555 USA.
EM abarrett@utmb.edu
FU NIH [AI 60549]
FX AJS was supported by NIH T32 training grant AI 60549. The funders had no
   role in study design, data collection and analysis, decision to publish,
   or preparation of the manuscript.
NR 80
TC 1
Z9 1
PU PUBLIC LIBRARY SCIENCE
PI SAN FRANCISCO
PA 1160 BATTERY STREET, STE 100, SAN FRANCISCO, CA 94111 USA
SN 1935-2735
J9 PLOS NEGLECT TROP D
JI Plos Neglect. Trop. Dis.
PD AUG
PY 2013
VL 7
IS 8
AR e2411
DI 10.1371/journal.pntd.0002411
PG 13
WC Infectious Diseases; Parasitology; Tropical Medicine
SC Infectious Diseases; Parasitology; Tropical Medicine
GA 211WE
UT WOS:000323941500059
ER

PT J
AU Wong, PSJ
   Li, MZI
   Chong, CS
   Ng, LC
   Tan, CH
AF Wong, Pei-Sze Jeslyn
   Li, Mei-zhi Irene
   Chong, Chee-Seng
   Ng, Lee-Ching
   Tan, Cheong-Huat
TI Aedes (Stegomyia) albopictus (Skuse): A Potential Vector of Zika Virus
   in Singapore
SO PLOS NEGLECTED TROPICAL DISEASES
LA English
DT Article
ID YELLOW-FEVER; CHIKUNGUNYA; MICRONESIA; STATE
AB Background: Zika virus (ZIKV) is a little known arbovirus until it caused a major outbreak in the Pacific Island of Yap in 2007. Although the virus has a wide geographic distribution, most of the known vectors are sylvatic Aedes mosquitoes from Africa where the virus was first isolated. Presently, Ae. aegypti is the only known vector to transmit the virus outside the African continent, though Ae. albopictus has long been a suspected vector. Currently, Ae. albopictus has been shown capable of transmitting more than 20 arboviruses and its notoriety as an important vector came to light during the recent chikungunya pandemic. The vulnerability of Singapore to emerging infectious arboviruses has stimulated our interest to determine the competence of local Ae. albopictus to transmit ZIKV.
   Methodology/Principal Findings: To determine the competence of Ae. albopictus to ZIKV, we orally infected local mosquito strains to a Ugandan strain virus. Fully engorged mosquitoes were maintained in an environmental chamber set at 29 degrees C and 80-85% RH. Twelve mosquitoes were then sampled daily from day one to seven and on day 10 and 14 post infection (pi). Zika virus titre in the midgut and salivary glands of each mosquito were determined using tissue culture infectious dose(50) assay, while transmissibility of the virus was determined by detecting viral antigen in the mosquito saliva by qRT-PCR. High dissemination and transmission rate of ZIKV were observed. By day 7-pi, all mosquitoes have disseminated infection and 73% of these mosquitoes have ZIKV in their saliva. By day 10-pi, all mosquitoes were potentially infectious.
   Conclusions/Significance: The study highlighted the potential of Ae. albopictus to transmit ZIKV and the possibility that the virus could be established locally. Nonetheless, the threat of ZIKV can be mitigated by existing dengue and chikungunya control program being implemented in Singapore.
C1 [Wong, Pei-Sze Jeslyn; Li, Mei-zhi Irene; Chong, Chee-Seng; Ng, Lee-Ching; Tan, Cheong-Huat] Natl Environm Agcy, Environm Hlth Inst, Singapore, Singapore.
   [Ng, Lee-Ching] Nanyang Technol Univ, Sch Biol Sci, Singapore 639798, Singapore.
RP Wong, PSJ (reprint author), Natl Environm Agcy, Environm Hlth Inst, Singapore, Singapore.
EM tan_cheong_huat@nea.gov.sg
FU Ministry of Environment and Water Resources
FX The study was funded by the Ministry of Environment and Water Resources.
   The funders had no role in study design, data collection and analysis,
   decision to publish or preparation of the manuscript.
NR 31
TC 3
Z9 3
PU PUBLIC LIBRARY SCIENCE
PI SAN FRANCISCO
PA 1160 BATTERY STREET, STE 100, SAN FRANCISCO, CA 94111 USA
SN 1935-2735
J9 PLOS NEGLECT TROP D
JI Plos Neglect. Trop. Dis.
PD AUG
PY 2013
VL 7
IS 8
AR e2348
DI 10.1371/journal.pntd.0002348
PG 5
WC Infectious Diseases; Parasitology; Tropical Medicine
SC Infectious Diseases; Parasitology; Tropical Medicine
GA 211WE
UT WOS:000323941500015
ER

PT J
AU Chen, RB
   Wang, EY
   Tsetsarkin, KA
   Weaver, SC
AF Chen, Rubing
   Wang, Eryu
   Tsetsarkin, Konstantin A.
   Weaver, Scott C.
TI Chikungunya Virus 3 ' Untranslated Region: Adaptation to Mosquitoes and
   a Population Bottleneck as Major Evolutionary Forces
SO PLOS PATHOGENS
LA English
DT Article
ID YELLOW-FEVER VIRUS; WEST-NILE-VIRUS; RNA SECONDARY STRUCTURE;
   3'-UNTRANSLATED REGION; NONCODING REGION; FLAVIVIRUS RNA; STRUCTURE
   PREDICTION; SIZE HETEROGENEITY; BORNE FLAVIVIRUSES; ENCEPHALITIS-VIRUS
AB The 3' untranslated genome region (UTR) of arthropod-borne viruses is characterized by enriched direct repeats (DRs) and stem-loop structures. Despite many years of theoretical and experimental study, on-going positive selection on the 3'UTR had never been observed in 'real-time,' and the role of the arbovirus 3'UTR remains poorly understood. We observed a lineage-specific 3'UTR sequence pattern in all available Asian lineage of the mosquito-borne alphavirus, chikungunya virus (CHIKV) (1958-2009), including complicated mutation and duplication patterns of the long DRs. Given that a longer genome is usually associated with less efficient replication, we hypothesized that the fixation of these genetic changes in the Asian lineage 3'UTR was due to their beneficial effects on adaptation to vectors or hosts. Using reverse genetic methods, we examined the functional importance of each direct repeat. Our results suggest that adaptation to mosquitoes, rather than to mammalian hosts, is a major evolutionary force on the CHIKV 3'UTR. Surprisingly, the Asian 3'UTR appeared to be inferior to its predicted ancestral sequence for replication in both mammals and mosquitoes, suggesting that its fixation in Asia was not a result of directional selection. Rather, it may have resulted from a population bottleneck during its introduction from Africa to Asia. We propose that this introduction of a 3'UTR with deletions led to genetic drift and compensatory mutations associated with the loss of structural/functional constraints, followed by two independent beneficial duplications and fixation due to positive selection. Our results provide further evidence that the limited epidemic potential of the Asian CHIKV strains resulted from founder effects that reduced its fitness for efficient transmission by mosquitoes there.
C1 [Chen, Rubing; Wang, Eryu; Tsetsarkin, Konstantin A.; Weaver, Scott C.] Univ Texas Med Branch, Ctr Trop Dis, Galveston, TX 77555 USA.
   [Chen, Rubing; Wang, Eryu; Tsetsarkin, Konstantin A.; Weaver, Scott C.] Univ Texas Med Branch, Dept Pathol, Galveston, TX 77555 USA.
   [Weaver, Scott C.] Univ Texas Med Branch, Dept Microbiol & Immunol, Galveston, TX 77555 USA.
RP Chen, RB (reprint author), Univ Texas Med Branch, Ctr Trop Dis, Galveston, TX 77555 USA.
EM sweaver@utmb.edu
RI Weaver, Scott/D-6490-2011
FU NIH [AI069145]; UTMB Center for Tropical Diseases
FX This work was supported by NIH grant AI069145. RC was supported by a
   UTMB Center for Tropical Diseases (http://www.utmb.edu/ctd/)
   postdoctoral fellowship award. The funders had no role in study design,
   data collection and analysis, decision to publish, or preparation of the
   manuscript.
NR 61
TC 2
Z9 2
PU PUBLIC LIBRARY SCIENCE
PI SAN FRANCISCO
PA 1160 BATTERY STREET, STE 100, SAN FRANCISCO, CA 94111 USA
SN 1553-7374
J9 PLOS PATHOG
JI PLoS Pathog.
PD AUG
PY 2013
VL 9
IS 8
AR e1003591
DI 10.1371/journal.ppat.1003591
PG 11
WC Microbiology; Parasitology; Virology
SC Microbiology; Parasitology; Virology
GA 211EQ
UT WOS:000323888200073
ER

PT J
AU Kerneis, S
   Launay, O
   Ancelle, T
   Iordache, L
   Naneix-Laroche, V
   Mechai, F
   Fehr, T
   Leroy, JP
   Issartel, B
   Dunand, J
   van der Vliet, D
   Wyplosz, B
   Consigny, PH
   Hanslik, T
AF Kerneis, Solen
   Launay, Odile
   Ancelle, Thierry
   Iordache, Laura
   Naneix-Laroche, Veronique
   Mechai, Frederic
   Fehr, Thierry
   Leroy, Jean-Philippe
   Issartel, Bertrand
   Dunand, Jean
   van der Vliet, Diane
   Wyplosz, Benjamin
   Consigny, Paul-Henri
   Hanslik, Thomas
TI Safety and Immunogenicity of Yellow Fever 17D Vaccine in Adults
   Receiving Systemic Corticosteroid Therapy: An Observational Cohort Study
SO ARTHRITIS CARE & RESEARCH
LA English
DT Article
ID HIV-INFECTED PATIENTS; ACUTE LYMPHOBLASTIC-LEUKEMIA; IMMUNIZATION;
   MULTICENTER; VIRUS; CHILD; TRIAL
AB Objective. To assess the safety and immunogenicity of live attenuated yellow fever (YF) 17D vaccine in adults receiving systemic corticosteroid therapy.
   Methods. All adult travelers on systemic corticosteroid therapy who had received the YF17D vaccine in 24 French vaccination centers were prospectively enrolled and matched with healthy controls (1:2) on age and history of YF17D immunization. Safety was assessed in a self-administered standardized questionnaire within 10 days after immunization. YF-specific neutralizing antibody titers were measured 6 months after vaccination in patients receiving corticosteroids.
   Results. Between July 2008 and February 2011, 102 vaccine recipients completed the safety study (34 receiving corticosteroids and 68 controls). The median age was 54.9 years (interquartile range [IQR] 45.1-60.3 years) and 45 participants had a history of previous YF17D immunization. The median time receiving corticosteroid therapy was 10 months (IQR 1-67 months) and the prednisone or equivalent dosage was 7 mg/day (IQR 5-20). Main indications were autoimmune diseases (n = 14), rheumatoid arthritis (n = 9), and upper respiratory tract infections (n = 8). No serious adverse event was reported; however, patients receiving corticosteroids reported more frequent moderate/severe local reactions than controls (12% and 2%, respectively; relative risk 8.0, 95% confidence interval 1.4-45.9). All subjects receiving corticosteroids who were tested (n = 20) had neutralizing antibody titers >10 after vaccination.
   Conclusion. After YF17D immunization, moderate/severe local reactions may be more frequent in patients receiving systemic corticosteroid therapy. Immunogenicity seems satisfactory. Large-scale studies are needed to confirm these results.
C1 [Kerneis, Solen; Launay, Odile] Paris Descartes Univ, INSERM, CIC BT505, Paris, France.
   [Kerneis, Solen; Launay, Odile; Iordache, Laura; van der Vliet, Diane] Cochin Hosp, AP HP, CICBT505, Paris, France.
   [Ancelle, Thierry] Paris Descartes Univ, Paris, France.
   [Ancelle, Thierry] Cochin Hosp, AP HP, Paris, France.
   [Iordache, Laura; van der Vliet, Diane] INSERM, CICBT505, Paris, France.
   [Naneix-Laroche, Veronique] Purpan Hosp, Toulouse, France.
   [Mechai, Frederic] Avicenne Hosp, AP HP, Bobigny, France.
   [Fehr, Thierry] Air France Vaccinat Ctr, Paris, France.
   [Leroy, Jean-Philippe] Charles Nicolle Univ Hosp, Rouen, France.
   [Issartel, Bertrand] Tonkin Vaccinat Ctr, Villeurbanne, France.
   [Dunand, Jean; Hanslik, Thomas] Ambroise Pare Hosp, AP HP, Boulogne Billancourt, France.
   [Wyplosz, Benjamin] Hop Bicetre, AP HP, Le Kremlin Bicetre, France.
   [Consigny, Paul-Henri] Inst Pasteur, Ctr Med, Ctr Infectiol Necker Pasteur, Paris, France.
   [Hanslik, Thomas] Versailles St Quentin En Yvelines Univ, Versailles, France.
RP Kerneis, S (reprint author), Hop Cochin, CIC Vaccinol Cochin Pasteur, 27 Rue Faubourg St Jacques, F-75679 Paris 14, France.
EM kerneis@u707.jussieu.fr
FU Sanofi Pasteur-MSD
FX Dr. Kerneis has received travel support from Sanofi Pasteur-MSD to
   present preliminary results of the Amarcor study at the 51st
   Interscience Conference on Antimicrobial Agents and Chemotherapy,
   September 17-20, 2011, Chicago, Illinois. Dr. Launay serves as an
   investigator on vaccine studies sponsored by Sanofi Pasteur-MSD and
   other companies and has received travel support from Sanofi Pasteur-MSD
   and other companies to attend scientific meetings. Dr. Hanslik has
   received travel support from Sanofi Pasteur-MSD and other companies to
   attend scientific meetings.
NR 29
TC 2
Z9 2
PU WILEY-BLACKWELL
PI HOBOKEN
PA 111 RIVER ST, HOBOKEN 07030-5774, NJ USA
SN 2151-464X
J9 ARTHRIT CARE RES
JI Arthritis Care Res.
PD AUG
PY 2013
VL 65
IS 9
BP 1522
EP 1528
DI 10.1002/acr.22021
PG 7
WC Rheumatology
SC Rheumatology
GA 205YJ
UT WOS:000323480600015
ER

PT J
AU Fabricius, D
   Nussbaum, B
   Busch, D
   Panitz, V
   Mandel, B
   Vollmer, A
   Westhoff, MA
   Kaltenmeier, C
   Lunov, O
   Tron, K
   Nienhaus, GU
   Jahrsdorfer, B
   Debatin, KM
AF Fabricius, Dorit
   Nussbaum, Benedikt
   Busch, Daniel
   Panitz, Verena
   Mandel, Birgit
   Vollmer, Angelika
   Westhoff, Mike-Andrew
   Kaltenmeier, Christof
   Lunov, Oleg
   Tron, Kyrylo
   Nienhaus, G. Ulrich
   Jahrsdoerfer, Bernd
   Debatin, Klaus-Michael
TI Antiviral Vaccines License T Cell Responses by Suppressing Granzyme B
   Levels in Human Plasmacytoid Dendritic Cells
SO JOURNAL OF IMMUNOLOGY
LA English
DT Article
ID YELLOW-FEVER VACCINE; CROSS-PRESENTATION; ADAPTIVE IMMUNITY;
   REGULATORY-CELLS; NUCLEIC-ACIDS; ANTIGEN; KILLER; BLOOD; AUTOIMMUNITY;
   ACTIVATION
AB Human plasmacytoid dendritic cells (pDC) are important modulators of adaptive T cell responses during viral infections. Recently, we found that human pDC produce the serine protease granzyme B (GrB), thereby regulating T cell proliferation in a GrB-dependent manner. In this study, we demonstrate that intrinsic GrB production by pDC is significantly inhibited in vitro and in vivo by clinically used vaccines against viral infections such as tick-borne encephalitis. We show that pDC GrB levels inversely correlate with the proliferative response of coincubated T cells and that GrB suppression by a specific Ab or a GrB substrate inhibitor results in enhanced T cell proliferation, suggesting a predominant role of GrB in pDC-dependent T cell licensing. Functionally, we demonstrate that GrB(high) but not GrB(low) pDC transfer GrB to T cells and may degrade the zeta-chain of the TCR in a GrB-dependent fashion, thereby providing a possible explanation for the observed T cell suppression by GrB-expressing pDC. Modulation of pDC-derived GrB activity represents a previously unknown mechanism by which both antiviral and vaccine-induced T cell responses may be regulated in vivo. Our results provide novel insights into pDC biology during vaccinations and may contribute to an improvement of prophylactic and therapeutic vaccines.
C1 [Fabricius, Dorit; Nussbaum, Benedikt; Busch, Daniel; Panitz, Verena; Mandel, Birgit; Vollmer, Angelika; Westhoff, Mike-Andrew; Debatin, Klaus-Michael] Univ Med Ctr Ulm, Dept Pediat, D-89075 Ulm, Germany.
   [Kaltenmeier, Christof; Jahrsdoerfer, Bernd] Univ Ulm, Inst Transfus Med, D-89081 Ulm, Germany.
   [Lunov, Oleg] Univ Ulm, Inst Pharmacol Nat Prod & Clin Pharmacol, D-89081 Ulm, Germany.
   [Tron, Kyrylo] Univ Ulm, Inst Biophys, D-89081 Ulm, Germany.
   [Nienhaus, G. Ulrich] Karlsruhe Inst Technol, Inst Toxicol & Genet, Inst Appl Phys, D-76131 Karlsruhe, Germany.
   [Nienhaus, G. Ulrich] Karlsruhe Inst Technol, Ctr Funct Nanostruct, D-76131 Karlsruhe, Germany.
RP Fabricius, D (reprint author), Univ Med Ctr Ulm, Dept Pediat, Eythstr 24, D-89081 Ulm, Germany.
EM dorit.fabricius@uni-ulm.de
RI Nienhaus, Gerd Ulrich/G-8698-2012; Lunov, Oleg/H-1387-2014
OI Nienhaus, Gerd Ulrich/0000-0002-5027-3192; 
FU German Research Foundation; Ministry of Science, Research and the Arts
   Baden-Wurttemberg; European Social Fund within the
   Schlieben-Lange-Programm; German Research Foundation through the Center
   for Functional Nanostructures;  [SFB 497]
FX This work was supported by the German Research Foundation, the Ministry
   of Science, Research and the Arts Baden-Wurttemberg, and the European
   Social Fund within the Schlieben-Lange-Programm (to D.F.) as well as the
   German Research Foundation (to B.J.). Additional support came from the
   German Research Foundation through the Center for Functional
   Nanostructures and SFB 497 (to G.U.N.).
NR 54
TC 0
Z9 0
PU AMER ASSOC IMMUNOLOGISTS
PI BETHESDA
PA 9650 ROCKVILLE PIKE, BETHESDA, MD 20814 USA
SN 0022-1767
J9 J IMMUNOL
JI J. Immunol.
PD AUG 1
PY 2013
VL 191
IS 3
BP 1144
EP 1153
DI 10.4049/jimmunol.1203479
PG 10
WC Immunology
SC Immunology
GA 185ZJ
UT WOS:000322010100021
ER

PT J
AU Weaver, SC
AF Weaver, Scott C.
TI Urbanization and geographic expansion of zoonotic arboviral diseases:
   mechanisms and potential strategies for prevention
SO TRENDS IN MICROBIOLOGY
LA English
DT Editorial Material
DE arbovirus; mosquito; urban; prevention of transmission
ID HEMORRHAGIC-FEVER; DENGUE; VIRUS; EMERGENCE; PROSPECTS; AMERICA; VACCINE
AB Arthropod-borne viruses (arboviruses) mainly infect people via direct spillover from enzootic cycles. However, dengue, chikungunya, and yellow fever viruses have repeatedly initiated urban transmission cycles involving human amplification and peridomestic mosquito vectors to cause major epidemics. Here, I review these urban emergences and potential strategies for their prevention and control.
C1 [Weaver, Scott C.] Univ Texas Med Branch, Inst Human Infect & Immun, Ctr Trop Dis, Galveston, TX 77555 USA.
   [Weaver, Scott C.] Univ Texas Med Branch, Dept Pathol, Galveston, TX 77555 USA.
RP Weaver, SC (reprint author), Univ Texas Med Branch, Inst Human Infect & Immun, Ctr Trop Dis, Galveston, TX 77555 USA.
EM sweaver@utmb.edu
RI Weaver, Scott/D-6490-2011
NR 15
TC 2
Z9 2
PU ELSEVIER SCI LTD
PI OXFORD
PA THE BOULEVARD, LANGFORD LANE, KIDLINGTON, OXFORD OX5 1GB, OXON, ENGLAND
SN 0966-842X
J9 TRENDS MICROBIOL
JI Trends Microbiol.
PD AUG
PY 2013
VL 21
IS 8
BP 360
EP 363
DI 10.1016/j.tim.2013.03.003
PG 4
WC Biochemistry & Molecular Biology; Microbiology
SC Biochemistry & Molecular Biology; Microbiology
GA 205QR
UT WOS:000323460100002
ER

PT J
AU Muturi, EJ
AF Muturi, Ephantus J.
TI Larval rearing temperature influences the effect of malathion on Aedes
   aegypti life history traits and immune responses
SO CHEMOSPHERE
LA English
DT Article
DE Aedes aegypti; Temperature; Malathion; Adult emergence; Fitness
ID DIPTERA-CULICIDAE; STRESS; PESTICIDES; MOSQUITO; INSECTICIDES;
   INFECTION; TOXICITY; SURVIVAL; SUSCEPTIBILITY; CONSEQUENCES
AB The effects of anthropogenic chemical contaminants on aquatic organisms are largely influenced by underlying environmental conditions. This study evaluated how larval rearing temperature influences the impact of malathion on the fitness of the yellow fever mosquito Aedes aegypti. Larvae were exposed to water control, and low (0.03 mg/L) or high (0.05 mg/L) malathion dose at 20 degrees C, 25 degrees C and 30 degrees C and emergence rate, time to emergence, female fecundity and expression of genes encoding two antimicrobial peptides (defensin, cecropin) and an iron-binding protein (transferrin) quantified. High malathion dose at 25 degrees C and 30 degrees C resulted in significantly lower emergence rates compared to control and low malathion dose but this effect was not observed at 20 degrees C. Female time to emergence was inversely proportional to temperature and was significantly shorter in high malathion dose than in control and low malathion dose at 25 degrees C and 30 degrees C but not at 20 degrees C. Regardless of temperature treatment, females from high malathion dose were significantly larger and laid more eggs than their counterparts in control and low malathion dose. Relative to the controls, two immune genes were significantly over-expressed in adult females from malathion-exposed treatments at 20 degrees C (defensin and cecropin) and 25 degrees C (defensin and transferrin) and one gene (defensin) was significantly under-expressed at 30 degrees C. These findings suggest that larval rearing temperature can modify the effect of malathion on fitness traits in mosquitoes. (C) 2013 Elsevier Ltd. All rights reserved.
C1 Univ Illinois, Illinois Nat Hist Survey, Champaign, IL 61820 USA.
RP Muturi, EJ (reprint author), Univ Illinois, Illinois Nat Hist Survey, 1816 S Oak St, Champaign, IL 61820 USA.
EM ephajumu@yahoo.com
FU Used Tire Fund and Emergency Public Health Fund from the State of
   Illinois; USDA National Institute of Food and Agriculture, Hatch project
   [875-334]
FX I thank Nina Krasavin, Millon Blackshear, Allison Montgomery, Rosa
   Alfaro, Macey Brusich, James Ricci, Dan Bernard, and Thorsten Hansen for
   assistance with daily maintenance of the experiments. Aedes aegypti eggs
   to start the colony for this research were generously provided by Dr.
   Philip Lounibos. This study was supported by the Used Tire Fund and
   Emergency Public Health Fund from the State of Illinois and USDA
   National Institute of Food and Agriculture, Hatch project number
   875-334.
NR 46
TC 1
Z9 1
PU PERGAMON-ELSEVIER SCIENCE LTD
PI OXFORD
PA THE BOULEVARD, LANGFORD LANE, KIDLINGTON, OXFORD OX5 1GB, ENGLAND
SN 0045-6535
J9 CHEMOSPHERE
JI Chemosphere
PD AUG
PY 2013
VL 92
IS 9
BP 1111
EP 1116
DI 10.1016/j.chemosphere.2013.01.055
PG 6
WC Environmental Sciences
SC Environmental Sciences & Ecology
GA 198QD
UT WOS:000322936500007
ER

PT J
AU Olson, W
   Emmenegger, E
   Glenn, J
   Winton, J
   Goetz, F
AF Olson, W.
   Emmenegger, E.
   Glenn, J.
   Winton, J.
   Goetz, F.
TI Comparative susceptibility among three stocks of yellow perch, Perca
   flavescens (Mitchill), to viral haemorrhagic septicaemia virus strain
   IVb from the Great Lakes
SO JOURNAL OF FISH DISEASES
LA English
DT Article
DE plaque assay; qRT-PCR; viral haemorrhagic septicaemia virus; yellow
   perch
ID SALMON SALMO-SALAR; REAL-TIME PCR; ATLANTIC SALMON; RAINBOW-TROUT; RAPID
   DETECTION; MARINE FISH; FEVER VIRUS; NORTH-SEA; RT-PCR; RESISTANCE
AB The Great Lakes strain of viral haemorrhagic septicaemia virus IVb (VHSV-IVb) is capable of infecting a wide number of naive species and has been associated with large fish kills in the Midwestern United States since its discovery in 2005. The yellow perch, Perca flavescens (Mitchill), a freshwater species commonly found throughout inland waters of the United States and prized for its high value in sport and commercial fisheries, is a species documented in several fish kills affiliated with VHS. In the present study, differences in survival after infection with VHSV IVb were observed among juvenile fish from three yellow perch broodstocks that were originally derived from distinct wild populations, suggesting innate differences in susceptibility due to genetic variance. While all three stocks were susceptible upon waterborne exposure to VHS virus infection, fish derived from the Midwest (Lake Winnebago, WI) showed significantly lower cumulative % survival compared with two perch stocks derived from the East Coast (Perquimans River, NC and Choptank River, MD) of the United States. However, despite differences in apparent susceptibility, clinical signs did not vary between stocks and included moderate-to-severe haemorrhages at the pelvic and pectoral fin bases and exophthalmia. After the 28-day challenge was complete, VHS virus was analysed in subsets of whole fish that had either survived or succumbed to the infection using both plaque assay and quantitative PCR methodologies. A direct correlation was identified between the two methods, suggesting the potential for both methods to be used to detect virus in a research setting.
C1 [Olson, W.] Univ Wisconsin, Sch Freshwater Sci, Milwaukee, WI 53201 USA.
   [Emmenegger, E.; Winton, J.] USGS, Western Fisheries Res Ctr, Seattle, WA USA.
   [Glenn, J.] Seattle Biomed Res Inst, Seattle, WA 98109 USA.
   [Goetz, F.] NOAA, Manchester Res Stn, Port Orchard, WA 98366 USA.
RP Goetz, F (reprint author), NOAA, Manchester Res Stn, 7305 E Beach Dr, Port Orchard, WA 98366 USA.
EM rick.goetz@NOAA.gov
FU University of Wisconsin Sea Grant Institute under grants from the
   National Sea Grant College Program, National Oceanic and Atmospheric
   Administration; U.S. Department of Commerce [NA06OAR4170011,
   NA10OAR4170070]; ARS/USDA CRIS [58-3655-9-748, 3655-31320-002-00D]; 
   [R/AQ-44];  [R/AQ-41]
FX This work was funded in part by the University of Wisconsin Sea Grant
   Institute under grants from the National Sea Grant College Program,
   National Oceanic and Atmospheric Administration, U.S. Department of
   Commerce, federal grant numbers NA06OAR4170011 and NA10OAR4170070,
   project numbers R/AQ-44 and R/AQ-41. This work was also supported, in
   part, by a Specific Cooperative Agreement (#58-3655-9-748) under
   ARS/USDA CRIS #3655-31320-002-00D. The views contained in this document
   are those of the authors and should not be interpreted as necessarily
   representing the official policies, either expressed or implied, of the
   U.S. Government. Mention of trade name, proprietary product, or specific
   equipment does not constitute a guarantee or warranty by the USDA and
   does not imply its approval to the exclusion of other products that may
   be suitable. This manuscript is submitted for publication with the
   understanding that the United States Government is authorized to
   reproduce and distribute reprints for governmental purposes. The authors
   greatly acknowledge the assistance of Doug Immerman, Jacob Bill, Ben
   Wiedenman and Erin Weber in rearing perch for the study.
NR 40
TC 2
Z9 2
PU WILEY-BLACKWELL
PI HOBOKEN
PA 111 RIVER ST, HOBOKEN 07030-5774, NJ USA
SN 0140-7775
J9 J FISH DIS
JI J. Fish Dis.
PD AUG
PY 2013
VL 36
IS 8
BP 711
EP 719
DI 10.1111/jfd.12068
PG 9
WC Fisheries; Marine & Freshwater Biology; Veterinary Sciences
SC Fisheries; Marine & Freshwater Biology; Veterinary Sciences
GA 179JX
UT WOS:000321517700004
ER

PT J
AU Ochipinti, GM
   Silva, J
   de Fernandez, DM
   Salcedo, L
   Sanchez, V
   Amaya, W
   Berti, J
AF Martiradonna Ochipinti, Gianna
   Silva, Jorge
   Molina de Fernandez, Darjaniva
   Salcedo, Luis
   Sanchez, Victor
   Amaya, William
   Berti, Jesus
TI Aedes (Stegomyia) albopictus: (Skuse, 1894) (Diptera: Culicidae) in
   Maracay, Aragua, Venezuela, increased geographical distribution
SO BOLETIN DE MALARIOLOGIA Y SALUD AMBIENTAL
LA Spanish
DT Article
DE Aedes; arboviruses; Culicidae; dengue; Maracay; mosquito
AB The mosquito Aedes (Stegomyia) albopictus (Skuse, 1894) (Diptera: Culicidae), was first reported in Venezuela for the year 2009. Native to Southeast Asia, this species of anthropophilic and zoophilic capacity is incriminated as a vector of 21 arboviruses, including all four serotypes of dengue and yellow fever. This report confirms the presence of Ae. albopictus for the first time in the city of Maracay, Aragua State and the progresive colonization of urban enviroment, which complicate the control strategies for this vector.
C1 [Martiradonna Ochipinti, Gianna; Silva, Jorge; Molina de Fernandez, Darjaniva; Salcedo, Luis; Sanchez, Victor; Amaya, William; Berti, Jesus] Serv Autonomo Inst Altos Estudios Dr Arnoldo Gaba, CEEESA, Maracay, Venezuela.
RP Ochipinti, GM (reprint author), Serv Autonomo Inst Altos Estudios Dr Arnoldo Gaba, CEEESA, Maracay, Venezuela.
EM gimarochi@hotmail.com
NR 0
TC 0
Z9 0
PU INST ALTOS ESTUDIOS, DR ARNOLDO GABOLDON
PI MARACAY
PA APARTADO POSTAL 2442, MARACAY, ZP 2101, VENEZUELA
SN 1690-4648
J9 B MALARIOL SALUD AMB
JI Bol. Malar. Salud. Ambient.
PD AUG-DEC
PY 2013
VL 53
IS 2
BP 196
EP 197
PG 2
WC Infectious Diseases; Parasitology
SC Infectious Diseases; Parasitology
GA AL6KA
UT WOS:000339240000009
ER

PT J
AU Woodson, SE
   Freiberg, AN
   Holbrook, MR
AF Woodson, Sara E.
   Freiberg, Alexander N.
   Holbrook, Michael R.
TI Coagulation factors, fibrinogen and plasminogen activator inhibitor-1,
   are differentially regulated by yellow fever virus infection of
   hepatocytes
SO VIRUS RESEARCH
LA English
DT Article
DE Yellow fever virus; Asibi virus; 17-D vaccine; Hepatocytes; Fibrinogen;
   Plasminogen activator inhibitor-1
ID ACUTE-PHASE PROTEINS; C-REACTIVE PROTEIN; VACCINE-STRAIN;
   GENE-EXPRESSION; ASIBI STRAIN; BIOSYNTHESIS; FIBRINOLYSIS; PATHOGENESIS;
   INFLAMMATION; INTERFERON
AB Yellow fever virus (YFV) infection poses a great risk to un-vaccinated individuals living or traveling in the endemic regions of Africa and South America. It is estimated that approximately 30,000 people die each year of this disease. The liver is the main target of YFV, where as many as 80% of the hepatocytes may become involved in the infection. The overwhelming infection of the liver is associated with the observed hemorrhagic disease manifestations such as petechiae, ecchymoses, and hematemesis which are all thought to be linked with the observed coagulation abnormalities that include prolonged clotting times, reduction in clotting factors, fibrin-split products (D-dimers) and elevated prothrombin times. Many factors involved in the coagulation pathway are produced by hepatocytes, such as fibrinogen (FBG) and plasminogen activator inhibitor-1 (PAI-1). Both of these proteins have been indicated in another flavivirus related disease, dengue, as having roles related to the bleeding abnormalities observed and overall outcome of infection. In this study we wanted to determine if FBG and PAI-1 expression levels by human hepatocytes was disrupted or altered by infection with either wild-type Asibi or vaccine strain17-D YFVs. Our findings indicate that YFV infection does affect the transcriptional and translational expression of FBG and PAI-1 in human hepatocytes and that these results are further affected by IL-6 during early stages of infection. These results may lead to further understanding of the molecular mechanism associated with bleeding abnormalities observed during late stage YFV infection. (C) 2013 Elsevier B.V. All rights reserved.
C1 [Woodson, Sara E.; Freiberg, Alexander N.; Holbrook, Michael R.] Univ Texas Med Branch, Dept Pathol, Galveston, TX 77550 USA.
   [Woodson, Sara E.; Freiberg, Alexander N.; Holbrook, Michael R.] Univ Texas Med Branch, Inst Human Infect & Immun, Galveston, TX 77550 USA.
   [Holbrook, Michael R.] NIAID, Integrated Res Facil, Frederick, MD 21702 USA.
RP Holbrook, MR (reprint author), NIAID, Integrated Res Facil, 8200 Res Plaza, Frederick, MD 21702 USA.
EM Michael.holbrook@nih.gov
NR 41
TC 0
Z9 0
PU ELSEVIER SCIENCE BV
PI AMSTERDAM
PA PO BOX 211, 1000 AE AMSTERDAM, NETHERLANDS
SN 0168-1702
J9 VIRUS RES
JI Virus Res.
PD AUG
PY 2013
VL 175
IS 2
BP 155
EP 159
DI 10.1016/j.virusres.2013.04.013
PG 5
WC Virology
SC Virology
GA 172BP
UT WOS:000320975200009
ER

PT J
AU Henn, AD
   Wu, S
   Qiu, X
   Ruda, M
   Stover, M
   Yang, HM
   Liu, ZP
   Welle, SL
   Holden-Wiltse, J
   Wu, HL
   Zand, MS
AF Henn, Alicia D.
   Wu, Shuang
   Qiu, Xing
   Ruda, Melissa
   Stover, Michael
   Yang, Hongmei
   Liu, Zhiping
   Welle, Stephen L.
   Holden-Wiltse, Jeanne
   Wu, Hulin
   Zand, Martin S.
TI High-Resolution Temporal Response Patterns to Influenza Vaccine Reveal a
   Distinct Human Plasma Cell Gene Signature
SO SCIENTIFIC REPORTS
LA English
DT Article
ID MEMORY B-CELLS; GERMINAL CENTER REACTION; YELLOW-FEVER VACCINE;
   SECRETING CELLS; SYSTEMS BIOLOGY; I INTERFERON; CPG DNA;
   DIFFERENTIATION; EXPRESSION; DIVISION
AB To identify sources of inter-subject variation in vaccine responses, we performed high-frequency sampling of human peripheral blood cells post-vaccination, followed by a novel systems biology analysis. Functional principal component analysis was used to examine time varying B cell vaccine responses. In subjects vaccinated within the previous three years, 90% of transcriptome variation was explained by a single subject-specific mathematical pattern. Within individual vaccine response patterns, a common subset of 742 genes was strongly correlated with migrating plasma cells. Of these, 366 genes were associated with human plasmablasts differentiating in vitro. Additionally, subject-specific temporal transcriptome patterns in peripheral blood mononuclear cells identified migration of myeloid/dendritic cell lineage cells one day after vaccination. Upstream analyses of transcriptome changes suggested both shared and subject-specific transcription groups underlying larger patterns. With robust statistical methods, time-varying response characteristics of individual subjects were effectively captured along with a shared plasma cell gene signature.
C1 [Henn, Alicia D.; Ruda, Melissa; Zand, Martin S.] Univ Rochester, Sch Med & Dent, Dept Med, Div Nephrol, Rochester, NY 14642 USA.
   [Henn, Alicia D.; Wu, Shuang; Qiu, Xing; Ruda, Melissa; Stover, Michael; Yang, Hongmei; Liu, Zhiping; Welle, Stephen L.; Holden-Wiltse, Jeanne; Wu, Hulin; Zand, Martin S.] Univ Rochester, Sch Med & Dent, Ctr Biodefense Immune Modeling, Rochester, NY 14627 USA.
   [Wu, Shuang; Qiu, Xing; Stover, Michael; Yang, Hongmei; Liu, Zhiping; Holden-Wiltse, Jeanne; Wu, Hulin] Univ Rochester, Sch Med & Dent, Dept Biostat & Computat Biol, Rochester, NY USA.
   [Wu, Shuang; Qiu, Xing; Stover, Michael; Yang, Hongmei; Liu, Zhiping; Holden-Wiltse, Jeanne; Wu, Hulin] Univ Rochester, Sch Med & Dent, Ctr Integrat Bioinformat & Expt Math, Rochester, NY USA.
   [Welle, Stephen L.] Univ Rochester, Sch Med & Dent, Funct Genom Ctr, Rochester, NY USA.
RP Wu, HL (reprint author), Univ Rochester, Sch Med & Dent, Ctr Biodefense Immune Modeling, Rochester, NY 14627 USA.
EM Hulin_Wu@urmc.rochester.edu; Martin_Zand@urmc.rochester.edu
RI Liu, Zhi-Ping/C-9846-2010
FU NIH [HHSN272201000055C, R01 AI098112, R01 AI069351]
FX We would like to thank Tim Mosmann, David Topham, Mark Sangster, Tim
   Bushnell, Danielle C. Alcena, Shannon Hilchey, and the members of the
   University of Rochester Center for Biodefense Immune Modeling for
   spirited discussions that greatly improved the manuscript. We would like
   to thank study nurse Margaret McGrath as well as Yanfang Huang, Sarah
   Alef, Danielle Morsch, Michelle Zanche and the URMC genomics core, and
   the URMC Flow Core for their expert technical assistance. This work was
   supported by NIH grant number HHSN272201000055C (A.D.H., M.S.Z., S.L.W.,
   J.H.-W., M.R., M.S., S.W., X.Q., Z.L., H.W.), R01 AI098112 and R01
   AI069351 (M.Z., M.R., A.D.H.)
NR 49
TC 4
Z9 4
PU NATURE PUBLISHING GROUP
PI LONDON
PA MACMILLAN BUILDING, 4 CRINAN ST, LONDON N1 9XW, ENGLAND
SN 2045-2322
J9 SCI REP-UK
JI Sci Rep
PD JUL 31
PY 2013
VL 3
AR 2327
DI 10.1038/srep02327
PG 12
WC Multidisciplinary Sciences
SC Science & Technology - Other Topics
GA 192TH
UT WOS:000322507700009
ER

PT J
AU Zehrung, D
   Jarrahian, C
   Wales, A
AF Zehrung, Darin
   Jarrahian, Courtney
   Wales, Amy
TI Intradermal delivery for vaccine dose sparing: Overview of current
   issues
SO VACCINE
LA English
DT Article
DE Vaccine delivery; Dose sparing; Reduced-dose vaccination; Intradermal
   delivery; Delivery devices
ID INACTIVATED POLIOVIRUS VACCINE; YELLOW-FEVER VACCINE; INFLUENZA VACCINE;
   RABIES VACCINE; HEALTHY-ADULTS; IMMUNOGENICITY; SAFETY; ROUTE;
   IMMUNIZATION; PROPHYLAXIS
AB There is a wide range of methods and technologies aimed at improving human vaccine products and the way they are delivered. Some of these have the potential to increase vaccine effectiveness in specific populations and may furthermore help to increase vaccine access, reduce costs, and ease the logistical burdens of immunization programs, especially in low-resource settings. One strategy under evaluation is the use of intradermal (ID) delivery of vaccines, which has been shown to result in dose sparing with some vaccines. Novel ID delivery devices could enable needle-free and therefore safer and more reliable ID administration than current ID injection methods, facilitating ID delivery and dose sparing with existing or new vaccines. There are promising clinical data with some vaccines that highlight the potential of reduced-dose immunization via the ID route. And more studies are under way. However, a number of clinical and technical research as well as operational challenges exist, including establishing the optimal doses for different vaccines, reformulating to adjust antigen concentration or add preservatives, matching vaccine vial volume to session size, working with vaccine manufacturers to achieve regulatory clearance for ID delivery, and developing ID delivery devices suitable for the varying scenarios of use of different vaccines. These will need to be addressed before the benefits of ID delivery and the impact of novel ID delivery technologies on human health are fully realized. (C) 2012 Elsevier Ltd. All rights reserved.
C1 [Zehrung, Darin; Jarrahian, Courtney; Wales, Amy] PATH, Seattle, WA 98121 USA.
RP Zehrung, D (reprint author), PATH, 2201 Westlake Ave,Suite 200, Seattle, WA 98121 USA.
EM dzehrung@path.org; cjarrahian@path.org; awales@path.org
FU Bill & Melinda Gates Foundation
FX All the above-mentioned research and analyses conducted by PATH were
   supported with a grant from the Bill & Melinda Gates Foundation.
   Additional support for the work was provided by private foundations and
   individual donors to the Health Innovation Portfolio at PATH. The
   authors wish to thank the following individuals for their assistance in
   the development of this article: Julian Hickling, Rebecca Jones,
   Patricia Logan, and Janet Saulsbury.
NR 31
TC 3
Z9 3
PU ELSEVIER SCI LTD
PI OXFORD
PA THE BOULEVARD, LANGFORD LANE, KIDLINGTON, OXFORD OX5 1GB, OXON, ENGLAND
SN 0264-410X
J9 VACCINE
JI Vaccine
PD JUL 25
PY 2013
VL 31
IS 34
SI SI
BP 3392
EP 3395
DI 10.1016/j.vaccine.2012.11.021
PG 4
WC Immunology; Medicine, Research & Experimental
SC Immunology; Research & Experimental Medicine
GA 195FS
UT WOS:000322688300002
ER

PT J
AU Lee, SH
   Nam, KW
   Jeong, JY
   Yoo, SJ
   Koh, YS
   Lee, S
   Heo, ST
   Seong, SY
   Lee, KH
AF Lee, Su Hyun
   Nam, Kwang Woo
   Jeong, Ji Yeon
   Yoo, Seung Jin
   Koh, Young-Sang
   Lee, Seogjae
   Heo, Sang Taek
   Seong, Seung-Yong
   Lee, Keun Hwa
TI The Effects of Climate Change and Globalization on Mosquito Vectors:
   Evidence from Jeju Island, South Korea on the Potential for Asian Tiger
   Mosquito (Aedes albopictus) Influxes and Survival from Vietnam Rather
   Than Japan
SO PLOS ONE
LA English
DT Article
ID GLOBAL CLIMATE; CULICIDAE; INVASION; DIPTERA
AB Background: Climate change affects the survival and transmission of arthropod vectors as well as the development rates of vector-borne pathogens. Increased international travel is also an important factor in the spread of vector-borne diseases (VBDs) such as dengue, West Nile, yellow fever, chikungunya, and malaria. Dengue is the most important vector-borne viral disease. An estimated 2.5 billion people are at risk of infection in the world and there are approximately 50 million dengue infections and an estimated 500,000 individuals are hospitalized with dengue haemorrhagic fever annually. The Asian tiger mosquito (Aedes albopictus) is one of the vectors of dengue virus, and populations already exist on Jeju Island, South Korea. Currently, colder winter temperatures kill off Asian tiger mosquito populations and there is no evidence of the mosquitos being vectors for the dengue virus in this location. However, dengue virus-bearing mosquito vectors can inflow to Jeju Island from endemic area such as Vietnam by increased international travel, and this mosquito vector's survival during colder winter months will likely occur due to the effects of climate change.
   Methods and Results: In this section, we show the geographical distribution of medically important mosquito vectors such as Ae. albopictus, a vector of both dengue and chikungunya viruses; Culex pipiens, a vector of West Nile virus; and Anopheles sinensis, a vector of Plasmodium vivax, within Jeju Island, South Korea. We found a significant association between the mean temperature, amount of precipitation, and density of mosquitoes. The phylogenetic analyses show that an Ae. albopictus, collected in southern area of Jeju Island, was identical to specimens found in Ho Chi Minh, Vietnam, and not Nagasaki, Japan.
   Conclusion: Our results suggest that mosquito vectors or virus-bearing vectors can transmit from epidemic regions of Southeast Asia to Jeju Island and can survive during colder winter months. Therefore, Jeju Island is no longer safe from vector borne diseases (VBDs) due to the effects of globalization and climate change, and we should immediately monitor regional climate change to identify newly emerging VBDs.
C1 [Lee, Su Hyun; Nam, Kwang Woo; Jeong, Ji Yeon; Yoo, Seung Jin; Koh, Young-Sang; Lee, Seogjae; Heo, Sang Taek; Lee, Keun Hwa] Jeju Natl Univ, Sch Med, Cheju, South Korea.
   [Seong, Seung-Yong] Seoul Natl Univ, Coll Med, Wide River Inst Immunol, Seoul, South Korea.
   [Seong, Seung-Yong] Seoul Natl Univ, Coll Med, Dept Biomed Sci, Dept Microbiol & Immunol, Seoul, South Korea.
RP Lee, KH (reprint author), Jeju Natl Univ, Sch Med, Cheju, South Korea.
EM yomust7@jejunu.ac.kr
FU Korea Center for Disease Control and Prevention [2010E0065500,
   2011E5500100]; Environmental Health Center Jeju National University
   School of Medicine
FX This study was funded partly by a research grant from Korea Center for
   Disease Control and Prevention (2010E0065500, 2011E5500100) and The
   Environmental Health Center Jeju National University School of Medicine.
   The funders had no role in study design, data collection and analysis,
   decision to publish, or preparation of the manuscript. The funders had
   no role in study design, data collection and analysis, decision to
   publish, or preparation of the manuscript.
NR 13
TC 1
Z9 1
PU PUBLIC LIBRARY SCIENCE
PI SAN FRANCISCO
PA 1160 BATTERY STREET, STE 100, SAN FRANCISCO, CA 94111 USA
SN 1932-6203
J9 PLOS ONE
JI PLoS One
PD JUL 24
PY 2013
VL 8
IS 7
AR e68512
DI 10.1371/journal.pone.0068512
PG 11
WC Multidisciplinary Sciences
SC Science & Technology - Other Topics
GA 188BY
UT WOS:000322167900014
ER

PT J
AU Deng, YH
   Yan, H
   Gu, JB
   Xu, JB
   Wu, K
   Tu, ZJ
   James, AA
   Chen, XG
AF Deng, Yuhua
   Yan, Hui
   Gu, Jinbao
   Xu, Jiabao
   Wu, Kun
   Tu, Zhijian
   James, Anthony A.
   Chen, Xiaoguang
TI Molecular and Functional Characterization of Odorant-Binding Protein
   Genes in an Invasive Vector Mosquito, Aedes albopictus
SO PLOS ONE
LA English
DT Article
ID SOUTHERN HOUSE MOSQUITO; YELLOW-FEVER MOSQUITO; ANOPHELES-GAMBIAE;
   CULEX-QUINQUEFASCIATUS; SWISS-MODEL; CHEMICAL COMMUNICATION; OVIPOSITION
   PHEROMONE; DIPTERA-CULICIDAE; MALARIA MOSQUITO; SOLUBLE-PROTEINS
AB Aedes albopictus is a major vector of dengue and Chikungunya viruses. Olfaction plays a vital role in guiding mosquito behaviors and contributes to their ability to transmit pathogens. Odorant-binding proteins (OBPs) are abundant in insect olfactory tissues and involved in the first step of odorant reception. While comprehensive descriptions are available of OBPs from Aedes aegypti, Culex quinquefasciatus and Anopheles gambiae, only a few genes from Ae. albopictus have been reported. In this study, twenty-one putative AalbOBP genes were cloned using their homologues in Ae. aegypti to query an Ae. albopictus partial genome sequence. Two antenna-specific OBPs, AalbOBP37 and AalbOBP39, display a remarkable similarity in their overall folding and binding pockets, according to molecular modeling. Binding affinity assays indicated that AalbOBP37 and AalbOBP39 had overlapping ligand affinities and are affected in different pH condition. Electroantennagrams (EAG) and behavioral tests show that these two genes were involved in olfactory reception. An improved understanding of the Ae. albopictus OBPs is expected to contribute to the development of more efficient and environmentally-friendly mosquito control strategies.
C1 [Deng, Yuhua; Yan, Hui; Gu, Jinbao; Xu, Jiabao; Wu, Kun; Chen, Xiaoguang] Southern Med Univ, Sch Publ Hlth & Trop Med, Guangdong Higher Educ Inst, Key Lab Prevent & Control Emerging Infect Dis, Guangzhou, Guangdong, Peoples R China.
   [Tu, Zhijian] Virginia Tech, Dept Biochem, Blacksburg, VA USA.
   [James, Anthony A.] Univ Calif Irvine, Dept Microbiol & Mol Genet, Irvine, CA 92717 USA.
   [James, Anthony A.] Univ Calif Irvine, Dept Mol Biol & Biochem, Irvine, CA 92717 USA.
RP Chen, XG (reprint author), Southern Med Univ, Sch Publ Hlth & Trop Med, Guangdong Higher Educ Inst, Key Lab Prevent & Control Emerging Infect Dis, Guangzhou, Guangdong, Peoples R China.
EM xgchen2001@hotmail.com
FU NSFC of China [U0832004]; National Institutes of Health of USA
   [AI083202]
FX Funding was provided by NSFC of China (U0832004) and National Institutes
   of Health of USA (AI083202). The funders had no role in study design,
   data collection and analysis, decision to publish, or preparation of the
   manuscript.
NR 46
TC 2
Z9 3
PU PUBLIC LIBRARY SCIENCE
PI SAN FRANCISCO
PA 1160 BATTERY STREET, STE 100, SAN FRANCISCO, CA 94111 USA
SN 1932-6203
J9 PLOS ONE
JI PLoS One
PD JUL 23
PY 2013
VL 8
IS 7
AR e68836
DI 10.1371/journal.pone.0068836
PG 11
WC Multidisciplinary Sciences
SC Science & Technology - Other Topics
GA 228SX
UT WOS:000325211000043
ER

PT J
AU Frentsch, M
   Stark, R
   Matzmohr, N
   Meier, S
   Durlanik, S
   Schulz, AR
   Stervbo, U
   Jurchott, K
   Gebhardt, F
   Heine, G
   Reuter, MA
   Betts, MR
   Busch, D
   Thiel, A
AF Frentsch, Marco
   Stark, Regina
   Matzmohr, Nadine
   Meier, Sarah
   Durlanik, Sibel
   Schulz, Axel R.
   Stervbo, Ulrik
   Juerchott, Karsten
   Gebhardt, Friedemann
   Heine, Guido
   Reuter, Morgan A.
   Betts, Michael R.
   Busch, Dirk
   Thiel, Andreas
TI CD40L expression permits CD8(+) T cells to execute immunologic helper
   functions
SO BLOOD
LA English
DT Article
ID EPSTEIN-BARR-VIRUS; DENDRITIC CELLS; CD154 EXPRESSION; B-CELLS; LIGAND;
   RESPONSES; DIFFERENTIATION; LYMPHOCYTES; GENERATION; MOLECULES
AB CD8(+) T cells play an essential role in immunity against intracellular pathogens, with cytotoxicity being considered their major effector mechanism. However, we here demonstrate that a major part of central and effector memory CD8(+) T cells expresses CD40L, one key molecule for CD4(+) T-cell-mediated help. CD40L(+) CD8(+) T cells are detectable among human antigen-specific immune responses, including pathogens such as influenza and yellow fever virus. CD40L(+) CD8(+) T cells display potent helper functions in vitro and in vivo, such as activation of antigen-presenting cells, and exhibit a cytokine expression signature similar to CD4(+) T cells and unrelated to cytotoxic CD8(+) T cells. The broad occurrence of CD40L(+) CD8(+) T cells in cellular immunity implicates that helper functions are not only executed by major histocompatibility complex (MHC) class II-restricted CD4(+) helper T cells but are also a common feature of MHC class I-restricted CD8(+) T cell responses. Due to their versatile functional capacities, human CD40L(+) CD8(+) T cells are promising candidate cells for immune therapies, particularly when CD4(+) T-cell help or pathogen-associated molecular pattern signals are limited.
C1 [Frentsch, Marco; Stark, Regina; Matzmohr, Nadine; Meier, Sarah; Durlanik, Sibel; Schulz, Axel R.; Stervbo, Ulrik; Thiel, Andreas] Charite, Berlin Brandenburg Ctr Regenerat Therapies, D-13353 Berlin, Germany.
   [Juerchott, Karsten] Humboldt Univ, Inst Theoret Biol, D-10099 Berlin, Germany.
   [Gebhardt, Friedemann; Busch, Dirk] Tech Univ Munich, Inst Med Microbiol, D-80290 Munich, Germany.
   [Heine, Guido] Charite, Allergie Ctr Charite, D-13353 Berlin, Germany.
   [Reuter, Morgan A.; Betts, Michael R.] Univ Penn, Dept Microbiol, Philadelphia, PA 19104 USA.
RP Frentsch, M (reprint author), CVK Charit Univ Med, Berlin Brandenburg Ctr Regenerat Therapies, Fohrerstr 15, D-13533 Berlin, Germany.
EM marco.frentsch@charite.de; andreas.thiel@charite.de
FU Deutsche Forschungsgemeinschaft [Sonderforschungsbereiche SFB 633 (B10),
   SFB TR36 (A11), DFG Th 806/5-1]; BCRT/BMBF; BMBF research network
   STThera [01GU0802]
FX This work was supported by the Deutsche Forschungsgemeinschaft
   (Sonderforschungsbereiche SFB 633 (B10), SFB TR36 (A11), and DFG Th
   806/5-1), a flexible funds grant from the BCRT/BMBF, and the BMBF
   research network STThera (01GU0802).
NR 40
TC 3
Z9 3
PU AMER SOC HEMATOLOGY
PI WASHINGTON
PA 2021 L ST NW, SUITE 900, WASHINGTON, DC 20036 USA
SN 0006-4971
J9 BLOOD
JI Blood
PD JUL 18
PY 2013
VL 122
IS 3
BP 405
EP 412
DI 10.1182/blood-2013-02-483586
PG 8
WC Hematology
SC Hematology
GA 196QM
UT WOS:000322790500017
ER

PT J
AU Singh, AD
   Wong, S
   Ryan, CP
   Whyard, S
AF Singh, Aditi D.
   Wong, Sylvia
   Ryan, Calen P.
   Whyard, Steven
TI Oral delivery of double-stranded RNA in larvae of the yellow fever
   mosquito, Aedes aegypti: Implications for pest mosquito control
SO JOURNAL OF INSECT SCIENCE
LA English
DT Article
DE beta-tubulin; chitin synthase; heat shock protein 83; insecticides; RNA
   interference
ID CHITIN-SYNTHASE GENES; DENGUE VIRUS TYPE-2; HEAT-SHOCK; DSRNA INGESTION;
   DROSOPHILA-MELANOGASTER; TRIBOLIUM COLEOPTERA; NILAPARVATA-LUGENS;
   PERITROPHIC MATRIX; ANOPHELES-GAMBIAE; APPLE MOTH
AB RNA interference has already proven itself to be a highly versatile molecular biology tool for understanding gene function in a limited number of insect species, but its widespread use in other species will be dependent on the development of easier methods of double-stranded RNA (dsRNA) delivery. This study demonstrates that RNA interference can be induced in the mosquito Aedes aegypti L. (Diptera: Culicidae) simply by soaking larvae in a solution of dsRNA for two hours. The mRNA transcripts for beta-tubulin, chitin synthase-1 and -2, and heat shock protein 83 were reduced between 30 and 50% three days post-dsRNA treatment. The dsRNA was mixed with a visible dye to identify those individuals that fed on the dsRNA, and based on an absence of RNA interference in those individuals that contained no dye within their guts, the primary route of entry of dsRNA is likely through the gut epithelium. RNA interference was systemic in the insects, inducing measurable knock down of gene expression in tissues beyond the gut. Silencing of the beta-tubulin and chitin synthase-1 genes resulted in reduced growth and/or mortality of the larvae, demonstrating the utility of dsRNA as a potential mosquito larvicide. Silencing of chitin synthase-2 did not induce mortality in the larvae, and silencing of heat shock protein 83 only induced mortality in the insects if they were subsequently subjected to a heat stress. Drosophila melanogaster Meigen (Diptera: Drosophilidae) larvae were also soaked in dsRNA designed to specifically target either their own beta-tubulin gene, or that of A. aegypti, and significant mortality was only seen in larvae treated with dsRNA targeting their own gene, which suggests that dsRNA pesticides could be designed to be species-limited.
C1 [Singh, Aditi D.; Wong, Sylvia; Ryan, Calen P.; Whyard, Steven] Univ Manitoba, Dept Biol Sci, Winnipeg, MB, Canada.
RP Whyard, S (reprint author), Univ Manitoba, Dept Biol Sci, Winnipeg, MB, Canada.
EM whyard@cc.umanitoba.ca
FU NSERC
FX Thanks to the staff of the Animal Holding Facility in the Department of
   Biological Sciences for their assistance in the maintenance of the
   mosquitoes. This work was supported by an NSERC grant to S. Whyard and
   NSERC Undergraduate Research Awards to S. Wong and C. Ryan.
NR 67
TC 1
Z9 1
PU UNIV ARIZONA
PI TUCSON
PA LIBRARY C327, TUCSON, AZ 85721 USA
SN 1536-2442
J9 J INSECT SCI
JI J Insect Sci.
PD JUL 15
PY 2013
VL 13
AR 69
PG 18
WC Entomology
SC Entomology
GA 183MD
UT WOS:000321818500003
ER

PT J
AU Bonduelle, O
   Yahia, N
   Siberil, S
   Benhabiles, N
   Carrat, F
   Krivine, A
   Rozenberg, F
   Dimitrov, J
   Kaveri, SV
   Curjol, A
   Tindel, M
   Louet, M
   Desert, F
   Launay, O
   Loulergue, P
   Badre, G
   Katlama, C
   Bricaire, F
   Samri, A
   Rousset, D
   van der Werf, S
   Jaureguiberry, S
   Combadiere, B
AF Bonduelle, Olivia
   Yahia, Nora
   Siberil, Sophie
   Benhabiles, Nora
   Carrat, Fabrice
   Krivine, Anne
   Rozenberg, Flore
   Dimitrov, Jordan
   Kaveri, Srini V.
   Curjol, Angelique
   Tindel, Malka
   Louet, Martine
   Desert, Florent
   Launay, Odile
   Loulergue, Pierre
   Badre, Gwenaelle
   Katlama, Christine
   Bricaire, Francois
   Samri, Assia
   Rousset, Dominique
   van der Werf, Sylvie
   Jaureguiberry, Stephane
   Combadiere, Behazine
TI Longitudinal and Integrative Biomodeling of Effector and Memory Immune
   Compartments after Inactivated Influenza Vaccination
SO JOURNAL OF IMMUNOLOGY
LA English
DT Article
ID GENE-EXPRESSION PROFILE; YELLOW-FEVER VACCINE; CYTOTOXIC T-CELLS;
   SYSTEMS BIOLOGY; H1N1 VACCINE; VIRUS; ANTIBODY; PROTECTION; RESPONSES;
   CHALLENGE
AB Most vaccines, including those against influenza, were developed by focusing solely on humoral response for protection. However, vaccination activates different adaptive compartments that might play a role in protection. We took advantage of the pandemic 2009 A (H1N1) influenza vaccination to conduct a longitudinal integrative multiparametric analysis of seven immune parameters in vaccinated subjects. A global analysis underlined the predominance of induction of humoral and CD4 T cell responses, whereas pandemic 2009 A (H1N1)-specific CD8 responses did not improve after vaccination. A principal component analysis and hierarchical clustering of individuals showed a differential upregulation of influenza vaccine-specific immunity including hemagglutination inhibition titers, IgA(+) and IgG(+) Ab-secreting cells, effector CD4 or CD8 T cell frequencies at day 21 among individuals, suggesting a fine-tuning of the immune parameters after vaccination. This is related to individual factors including the magnitude and quality of influenza-specific immune responses before vaccination. We propose a graphical delineation of immune determinants that would be essential for a better understanding of vaccine-induced immunity in vaccination strategies.
C1 [Bonduelle, Olivia; Yahia, Nora; Siberil, Sophie; Samri, Assia; Combadiere, Behazine] Univ Paris 06, INSERM, Lab Immun & Infect, Unite Mixte Rech S 945, F-75013 Paris, France.
   [Benhabiles, Nora] CEA, Ctr Energie Atom Saclay, Dept Sensors Signal & Informat, Inst Carnot,Lab Integrat Syst & Technol, F-91191 Gif Sur Yvette, France.
   [Carrat, Fabrice] Univ Paris 06, Hop St Antoine, AP HP, INSERM,UMRS 707, F-75012 Paris, France.
   [Krivine, Anne; Rozenberg, Flore] Hop Cochin St Vincent de Paul, AP HP, Virol Lab, F-75014 Paris, France.
   [Dimitrov, Jordan; Kaveri, Srini V.] Univ Paris 05, Ctr Rech Cordeliers, INSERM, U872, F-75006 Paris, France.
   [Curjol, Angelique; Tindel, Malka; Bricaire, Francois] Hop La Pitie Salpetriere, AP HP, Infect & Trop Dis Unit, F-75013 Paris, France.
   [Louet, Martine; Desert, Florent] Hop La Pitie Salpetriere, AP HP, Occupationnal Med Unit, F-75013 Paris, France.
   [Launay, Odile; Loulergue, Pierre; Badre, Gwenaelle] Univ Paris 05, Hop Cochin, AP HP, INSERM,Ctr Invest Clin BT505, F-75014 Paris, France.
   [Rousset, Dominique; van der Werf, Sylvie] Univ Paris Diderot, Sorbonne Paris Cite, Inst Pasteur, Unite Genet Mol Virus ARN,Dept Virol, F-75015 Paris, France.
   [Rousset, Dominique; van der Werf, Sylvie] Univ Paris Diderot, Sorbonne Paris Cite, Ctr Natl Rech Sci, Unite Rech Associee 3015, F-75015 Paris, France.
   [Combadiere, Behazine] Hop La Pitie Salpetriere, AP HP, F-75013 Paris, France.
RP Combadiere, B (reprint author), Univ Paris 06, INSERM, U945, 91 Blvd Hop, F-75013 Paris, France.
EM behazine.combadiere@upmc.fr
FU Roche; Aventis; Chiron-Novartis; Sanofi-Pasteur MSD; Pfizer; Merck;
   GlaxoSmithKline; Danone; Programme de Recherche, A(H1N1);
   INSERM-Assistance Publique/Hopitaux de Paris Interface Program;
   Fondation pour la Recherche Medicale
FX F.C. has received consulting fees from Roche, Aventis, and
   Chiron-Novartis, and has attended sponsor-funded meetings. B.C. has
   received consulting fees from Sanofi-Pasteur MSD, Pfizer, and Merck, and
   has attended sponsor-funded meetings. S.v.d.W. has received support from
   GlaxoSmithKline for meeting attendance, attended sponsor-funded
   meetings, and through her research unit received consulting fees from
   Danone. O.L. has participated as an investigator in vaccine studies
   sponsored by Sanofi-Pasteur MSD, and GlaxoSmithKline, and has attended
   sponsor-funded meetings. P.L. has participated as an investigator in
   vaccines studies sponsored by Sanofi-Pasteur MSD and GlaxoSmithKline,
   and has attended sponsor-funded meetings. The other authors have no
   financial conflicts of interest.This work was supported by a grant from
   the Programme de Recherche, A(H1N1) coordinated by the Institut de
   Microbiologie et Maladies Infectieuses (France). B.C. has been awarded
   an INSERM-Assistance Publique/Hopitaux de Paris Interface Program
   contract and is supported by the Fondation pour la Recherche Medicale.
NR 47
TC 2
Z9 2
PU AMER ASSOC IMMUNOLOGISTS
PI BETHESDA
PA 9650 ROCKVILLE PIKE, BETHESDA, MD 20814 USA
SN 0022-1767
J9 J IMMUNOL
JI J. Immunol.
PD JUL 15
PY 2013
VL 191
IS 2
BP 623
EP 631
DI 10.4049/jimmunol.1203483
PG 9
WC Immunology
SC Immunology
GA 175UW
UT WOS:000321260100014
ER

PT J
AU Roehrig, JT
   Butrapet, S
   Liss, NM
   Bennett, SL
   Luy, BE
   Childers, T
   Boroughs, KL
   Stovall, JL
   Calvert, AE
   Blair, CD
   Huang, CYH
AF Roehrig, John T.
   Butrapet, Siritorn
   Liss, Nathan M.
   Bennett, Susan L.
   Luy, Betty E.
   Childers, Thomas
   Boroughs, Karen L.
   Stovall, Janae L.
   Calvert, Amanda E.
   Blair, Carol D.
   Huang, Claire Y-H
TI Mutation of the dengue virus type 2 envelope protein heparan sulfate
   binding sites or the domain III lateral ridge blocks replication in Vero
   cells prior to membrane fusion
SO VIROLOGY
LA English
DT Article
DE Dengue virus; Flavivirus; Envelope protein; Attachment; Heparan sulfate;
   Mutagenesis
ID WEST-NILE-VIRUS; YELLOW-FEVER VIRUS; MONOCLONAL-ANTIBODIES; NEUTRALIZING
   EPITOPE; CRYSTAL-STRUCTURE; DENDRITIC CELLS; MOSQUITO CELLS; LINKED
   GLYCANS; INSECT CELLS; PRM PROTEIN
AB Using an infectious cDNA clone we engineered seven mutations in the putative heparan sulfate- and receptor-binding motifs of the envelope protein of dengue virus serotype 2, strain 16681. Four mutant viruses, KK122/123EE, E202K, G304K, and KKK305/307/310EEE, were recovered following transfection of C6/36 cells. A fifth mutant, KK291/295EE, was recovered from C6/36 cells with a compensatory E295V mutation. All mutants grew in and mediated fusion of virus-infected C6/36 cells, but three of the mutants, KK122/123EE, E202K, G304K, did not grow in Vero cells without further modification. Two Vero cell lethal mutants, KK291/295EV and KKK307/307/310EEE, failed to replicate in DC-SIGN-transformed Raji cells and did not react with monoclonal antibodies known to block DENV attachment to Vero cells. Additionally, both mutants were unable to initiate negative-strand vRNA synthesis in Vero cells by 72 h post-infection, suggesting that the replication block occurred prior to virus-mediated membrane fusion. Published by Elsevier Inc.
C1 [Roehrig, John T.; Butrapet, Siritorn; Liss, Nathan M.; Luy, Betty E.; Childers, Thomas; Boroughs, Karen L.; Stovall, Janae L.; Calvert, Amanda E.; Huang, Claire Y-H] Ctr Dis Control & Prevent, Div Vector Borne Dis, Ft Collins, CO 80521 USA.
   [Bennett, Susan L.; Blair, Carol D.] Colorado State Univ, Dept Microbiol Immunol & Pathol, Arthropod Borne & Infect Dis Lab, Ft Collins, CO 80523 USA.
RP Roehrig, JT (reprint author), Ctr Dis Control & Prevent, Div Vector Borne Dis, Ft Collins, CO 80521 USA.
EM jtr1@cdc.gov
FU Center for Disease Control; Center for Prevention; Pediatric Dengue
   Vaccine Initiative [PDVI TR-159A]
FX We thank Ms. Mellisa Bushey, Ms. Kelley Moss, and Mr. Shawn Silengo for
   their technical assistance in various experiments, and Ted Pierson for
   the Raji cells. This study was supported by the Centers for Disease
   Control and Prevention, and a grant from the Pediatric Dengue Vaccine
   Initiative (PDVI TR-159A).
NR 54
TC 3
Z9 3
PU ACADEMIC PRESS INC ELSEVIER SCIENCE
PI SAN DIEGO
PA 525 B ST, STE 1900, SAN DIEGO, CA 92101-4495 USA
SN 0042-6822
J9 VIROLOGY
JI Virology
PD JUL 5
PY 2013
VL 441
IS 2
BP 114
EP 125
DI 10.1016/j.virol.2013.03.011
PG 12
WC Virology
SC Virology
GA 155XD
UT WOS:000319782800003
ER

PT J
AU Palavesam, A
   Esnault, C
   O'Brochta, DA
AF Palavesam, Azhahianambi
   Esnault, Caroline
   O'Brochta, David A.
TI Post-Integration Silencing of piggyBac Transposable Elements in Aedes
   aegypti
SO PLOS ONE
LA English
DT Article
ID DROSOPHILA-MELANOGASTER; INSERTIONAL MUTAGENESIS; GERMLINE
   TRANSFORMATION; TRIBOLIUM-CASTANEUM; ANOPHELES-GAMBIAE; DNA TRANSPOSONS;
   GENE-TRANSFER; VECTOR; TRANSGENESIS; EXPRESSION
AB The piggyBac transposon, originating in the genome of the Lepidoptera Trichoplusia ni, has a broad host range, making it useful for the development of a number of transposon-based functional genomic technologies including gene vectors, enhancer-, gene- and protein-traps. While capable of being used as a vector for the creation of transgenic insects and insect cell lines, piggyBac has very limited mobility once integrated into the genome of the yellow fever mosquito, Aedes aegypti. A transgenic Aedes aegypti cell line (AagPB8) was created containing three integrated piggyBac elements and the remobilization potential of the elements was tested. The integrated piggyBac elements in AagPB8 were transpositionally silent in the presence of functional transposase, which was shown to be capable of catalyzing the movement of plasmid-borne piggyBac elements in the same cells. The structural integrity of one of the integrated elements along with the quality of element-flanking DNA, which is known to influence transposition rates, were tested in D. melanogaster. The element was found to be structurally intact, capable of transposition and excision in the soma and germ-line of Drosophila melanogaster, and in a DNA sequence context highly conducive to element movement in Drosophila melanogaster. These data show that transpositional silencing of integrated piggyBac elements in the genome of Aedes aegypti appears to be a function of higher scale genome organization or perhaps epigenetic factors, and not due to structural defects or suboptimal integration sites.
C1 [Palavesam, Azhahianambi; Esnault, Caroline; O'Brochta, David A.] Univ Maryland, Dept Entomol, Inst Biosci & Biotechnol Res, College Pk, MD 20742 USA.
   [O'Brochta, David A.] Inst Biosci & Biotechnol Res, Rockville, MD USA.
RP O'Brochta, DA (reprint author), Univ Maryland, Dept Entomol, Inst Biosci & Biotechnol Res, College Pk, MD 20742 USA.
EM dobrocht@umd.edu
FU National Institute of Allergy and Infectious diseases [R01AI070812]
FX This research was supported by the National Institute of Allergy and
   Infectious diseases, grant number R01AI070812. The funders had no role
   in study design, data collection and analysis, decision to publish, or
   preparation of the manuscript.
NR 39
TC 1
Z9 1
PU PUBLIC LIBRARY SCIENCE
PI SAN FRANCISCO
PA 1160 BATTERY STREET, STE 100, SAN FRANCISCO, CA 94111 USA
SN 1932-6203
J9 PLOS ONE
JI PLoS One
PD JUL 4
PY 2013
VL 8
IS 7
AR e68454
DI 10.1371/journal.pone.0068454
PG 8
WC Multidisciplinary Sciences
SC Science & Technology - Other Topics
GA 204FO
UT WOS:000323350700086
ER

PT J
AU Piotte, E
   Bellanger, AP
   Piton, G
   Millon, L
   Marguet, P
AF Piotte, Emeline
   Bellanger, Anne-Pauline
   Piton, Gael
   Millon, Laurence
   Marguet, Philippe
TI Pre-travel Consultation: Evaluation of Primary Care Physician Practice
   in the Franche-Comte Region
SO JOURNAL OF TRAVEL MEDICINE
LA English
DT Article
ID GENERAL-PRACTITIONERS; HEALTH ADVICE; NEW-ZEALAND; MEDICINE; QUALITY
AB BackgroundPrimary care physicians (PCP) are first in line to provide adequate pre-travel medical advice. Little data are available on the content of pre-travel PCP consultations in France. We undertook an observational survey to assess the level of specific knowledge among PCPs on health advice, vaccinations, and malaria prophylaxis.
[truncated: 9,146,759 more chars]
