# Supplementary material for: Invisible Brain: Knowledge in Research Works and Neuron Activity
Source: PLoS One. 2016 Jul 20;11(7):e0158590. doi: 10.1371/journal.pone.0158590 (PMC4954711; doi:10.1371/journal.pone.0158590)
Supplement: S3 File — (ZIP) [file pone.0158590.s003.zip › YellowFever_pubmed.txt]

PMID- 24843936
OWN - NLM
STAT- MEDLINE
DA  - 20140521
DCOM- 20140605
IS  - 0022-2585 (Print)
IS  - 0022-2585 (Linking)
VI  - 50
IP  - 6
DP  - 2013 Nov
TI  - Host-selection patterns of Culex tarsalis (Diptera: Culicidae) determine the
      spatial heterogeneity of West Nile virus enzootic activity in northern
      California.
PG  - 1303-9
AB  - The spatial heterogeneity of West Nile virus (WNV) activity in Sutter County, CA,
      as measured by mosquito infection rates, was associated with spatial variation in
      the prevalence of Culex blood feeding on competent passeriform hosts. Overall, 42
      vertebrate host species (31 avian, 11 mammal) were identified from 601 blood-fed 
      Culex tarsalis Coquillett and 151 blood-fed Culex pipiens L. complex females
      using sequences of the cytochrome c oxidase I gene and the Barcode of Life Data
      Systems database. WNV infection rates were low at sites where the primary vector,
      Cx. tarsalis, fed frequently on domestic cattle or incompetent galliform birds
      and high when females fed frequently on American Robins, American Crows, and
      Yellow-billed Magpies. Opportunistic host selection by Cx. tarsalis in
      combination with spatial variation in the presence of highly competent corvid
      hosts appeared to determine the distribution of WNV activity in rural Sutter
      County, CA.
FAU - Campbell, Rebecca
AU  - Campbell R
FAU - Thiemann, Tara C
AU  - Thiemann TC
FAU - Lemenager, Debra
AU  - Lemenager D
FAU - Reisen, William K
AU  - Reisen WK
LA  - eng
GR  - R01-AI65507/AI/NIAID NIH HHS/United States
PT  - Journal Article
PT  - Research Support, N.I.H., Extramural
PT  - Research Support, Non-U.S. Gov't
PL  - United States
TA  - J Med Entomol
JT  - Journal of medical entomology
JID - 0375400
SB  - IM
MH  - Animal Distribution
MH  - Animals
MH  - Birds/physiology
MH  - California
MH  - Culex/*physiology/*virology
MH  - Feeding Behavior
MH  - Insect Vectors/*physiology/*virology
MH  - Mammals/physiology
MH  - West Nile Fever/*transmission
MH  - West Nile virus/*isolation & purification/physiology
EDAT- 2014/05/23 06:00
MHDA- 2014/06/06 06:00
CRDT- 2014/05/22 06:00
PST - ppublish
SO  - J Med Entomol. 2013 Nov;50(6):1303-9.

PMID- 24772398
OWN - NLM
STAT- PubMed-not-MEDLINE
DA  - 20140428
DCOM- 20140624
LR  - 20140731
IS  - 2251-8363 (Print)
IS  - 2251-8363 (Linking)
VI  - 3
IP  - 2
DP  - 2014
TI  - Dengue-associated kidney disease.
PG  - 57-62
LID - 10.12860/jnp.2014.13 [doi]
AB  - CONTEXT: A mosquito-borne viral illness highly prevalent in the tropics and
      subtropics, dengue is considered a major global health threat by the World Health
      Organization. EVIDENCE ACQUISITIONS: Directory of Open Access Journals (DOAJ),
      Google Scholar, PubMed (NLM), LISTA (EBSCO) and Web of Science have been
      searched. RESULTS: An RNA virus from the genus Flavivirus, dengue virus is
      transmitted by Aedes aegypti,the yellow fever mosquito. Dengue is asymptomatic in
      as many as one half of infected individuals. Dengue fever is an acute febrile
      illness accompanied by constitutional symptoms. Dengue hemorrhagic fever and
      dengue shock syndrome are the severe forms of dengue infection.Dengue infection
      has been associated with a variety of renal disorders. Acute renal failure is a
      potential complication of severe dengue infection and is typically associated
      with hypotension, rhabdomyolysis, or hemolysis. Acute renal failure complicates
      severe dengue infection in 2-5% of the cases and carries a high mortality rate.
      Proteinuria has been detected in as high as 74% of patients with severe dengue
      infection. Hematuria has been reported in up to 12.5% of patients. Various types 
      of glomerulonephritis have been reported during or shortly after dengue infection
      in humans and mouse models of dengue infection. Mesangial proliferation and
      immune complex deposition are the dominant histologic features of
      dengue-associated glomerulonephritis. On a rare occasion, dengue infection is
      associated with systemic autoimmune disorders involving the kidneys. CONCLUSIONS:
      In the vast majority of cases, dengue infection and associated renal disorders
      are self-limited.
FAU - Lizarraga, Karlo J
AU  - Lizarraga KJ
AD  - Department of Medicine, University of Miami, USA.
FAU - Nayer, Ali
AU  - Nayer A
AD  - Division of Nephrology and Hypertension, University of Miami, USA.
LA  - eng
PT  - Journal Article
PT  - Review
DEP - 20131228
PL  - Iran
TA  - J Nephropathol
JT  - Journal of nephropathology
JID - 101611182
PMC - PMC3999585
OID - NLM: PMC3999585
OTO - NOTNLM
OT  - Acute renal failure
OT  - Dengue infection
OT  - Glomerulonephritis
OT  - Hematuria
OT  - Proteinuria
EDAT- 2014/04/29 06:00
MHDA- 2014/04/29 06:01
CRDT- 2014/04/29 06:00
PHST- 2013/08/10 [received]
PHST- 2013/11/29 [accepted]
PHST- 2013/12/28 [epublish]
AID - 10.12860/jnp.2014.13 [doi]
PST - ppublish
SO  - J Nephropathol. 2014;3(2):57-62. doi: 10.12860/jnp.2014.13. Epub 2013 Dec 28.

PMID- 24757521
OWN - NLM
STAT- PubMed-not-MEDLINE
DA  - 20140423
DCOM- 20140624
LR  - 20140624
IS  - 2051-0136 (Print)
IS  - 2051-0136 (Linking)
VI  - 1
IP  - 4
DP  - 2013 Nov
TI  - Advances and controversies in yellow fever vaccination.
PG  - 144-52
LID - 10.1177/2051013613498954 [doi]
AB  - Ever since its development in 1937, the live-attenuated 17D yellow fever (YF)
      vaccine has been one of the most effective vaccines available to man. In this
      review we highlight the major steps in the development of 17D YF vaccine. We
      discuss the use of neutralizing antibodies as a surrogate marker for protection, 
      and explore the strengths and weaknesses of the current plaque reduction
      neutralization test (PRNT), a technique developed in the 1960s that continues to 
      be superior to every modern test in both sensitivity and specificity. The
      neutralizing antibodies demonstrated by the PRNT can be detected for several
      decades after vaccination, possibly even for the remainder of the recipient's
      natural life. We review the available evidence on the duration of protection
      after primary vaccination, a topic that has been the subject of controversy over 
      the last few months. For persons who are immunocompromised due to disease,
      medication or advancing age, the duration of protection may be shorter: they
      should always have their vaccine response checked by PRNT. Due to the higher risk
      of severe adverse events after vaccination with 17D YF in this group, the
      development of a new, inactivated vaccine will have substantial benefits in this 
      population.
FAU - Jonker, Emile F F
AU  - Jonker EF
AD  - Department of Infectious Diseases, Leiden University Medical Center, Leiden, the 
      Netherlands.
FAU - Visser, Leonardus G
AU  - Visser LG
AD  - Department of Infectious Diseases, Leiden University Medical Center, Leiden, the 
      Netherlands.
FAU - Roukens, Anna H
AU  - Roukens AH
AD  - Department of Infectious Diseases C5-P, Leiden University Medical Center, PO Box 
      9600, 2300 RC Leiden, the Netherlands.
LA  - eng
PT  - Journal Article
PT  - Review
PL  - England
TA  - Ther Adv Vaccines
JT  - Therapeutic advances in vaccines
JID - 101615493
PMC - PMC3991151
OID - NLM: PMC3991151
OTO - NOTNLM
OT  - 17D
OT  - correlates of protection
OT  - duration of protection
OT  - immunocompromised
OT  - immunogenicity
OT  - neutralizing antibodies
OT  - plaque reduction neutralization test
OT  - protective immunity
OT  - vaccination
OT  - yellow fever
EDAT- 2014/04/24 06:00
MHDA- 2014/04/24 06:01
CRDT- 2014/04/24 06:00
AID - 10.1177/2051013613498954 [doi]
AID - 10.1177_2051013613498954 [pii]
PST - ppublish
SO  - Ther Adv Vaccines. 2013 Nov;1(4):144-52. doi: 10.1177/2051013613498954.

PMID- 24652263
OWN - NLM
STAT- In-Process
DA  - 20140321
IS  - 0120-4157 (Print)
IS  - 0120-4157 (Linking)
VI  - 33 Suppl 1
DP  - 2013 Sep
TI  - Development of a reverse transcription polymerase chain reaction method for
      yellow fever virus detection.
PG  - 190-6
LID - S0120-41572013000500021 [pii]
AB  - INTRODUCTION: Yellow fever is considered a re-emerging disease and is endemic in 
      tropical regions of Africa and South America. At present, there are no
      standardized or commercialized kits available for yellow fever virus detection.
      Therefore, diagnosis must be made by time-consuming routine techniques, and
      sometimes, the virus or its proteins are not detected. Furthermore,
      co-circulation with other flaviviruses, including dengue virus, increases the
      difficulty of diagnosis. OBJECTIVE: To develop a specific reverse
      transcriptase-polymerase chain reaction (RT-PCR) and nested PCR-based assay to
      improve the detection and diagnosis of yellow fever virus using both serum and
      fresh tissue samples. MATERIALS AND METHODS: RT-PCR primers were designed to
      amplify a short fragment of all yellow fever virus genotypes reported. A second
      set of primers was used in a nested PCR to increase sensitivity. Thirty-three
      clinical samples were tested with the standardized reaction. RESULTS: The
      expected amplicon was obtained in 25 out of 33 samples analyzed using this
      approach, and 2 more samples tested positive after a subsequent nested PCR
      approach. CONCLUSION: This improved technique not only ensures the specific
      detection of a wide range of yellow fever virus genotypes but also may increase
      the sensitivity of detection by introducing a second round of amplification,
      allowing a rapid differential diagnosis between dengue and yellow fever
      infection, which is required for effective surveillance and opportune
      epidemiologic measures.
FAU - Mendez, Maria C
AU  - Mendez MC
AD  - Laboratorio de Virologia, Instituto Nacional de Salud, Bogota, D.C, Colombia.
FAU - Domingo, Cristina
AU  - Domingo C
AD  - Robert Koch Institut, Berlin, Germany.
FAU - Tenorio, Antonio
AU  - Tenorio A
AD  - Laboratorio de Arbovirus y Enfermedades Viricas Importadas, Centro Nacional de
      Microbiologia, Instituto de Salud Carlos III, Madrid, Espana.
FAU - Pardo, Lissethe C
AU  - Pardo LC
AD  - Laboratorio de Virologia, Instituto Nacional de Salud, Bogota, D.C, Colombia.
FAU - Rey, Gloria J
AU  - Rey GJ
AD  - Laboratorio de Virologia, Instituto Nacional de Salud, Bogota, D.C, Colombia.
FAU - Mendez, Jairo A
AU  - Mendez JA
AD  - Laboratorio de Virologia, Instituto Nacional de Salud, Bogota, D.C, Colombia.
LA  - eng
PT  - Journal Article
PL  - Colombia
TA  - Biomedica
JT  - Biomedica : revista del Instituto Nacional de Salud
JID - 8205605
SB  - IM
EDAT- 2014/03/22 06:00
MHDA- 2014/03/22 06:00
CRDT- 2014/03/22 06:00
PHST- 2012/05/27 [received]
PHST- 2013/02/24 [accepted]
AID - S0120-41572013000500021 [pii]
PST - ppublish
SO  - Biomedica. 2013 Sep;33 Suppl 1:190-6.

PMID- 24652262
OWN - NLM
STAT- In-Process
DA  - 20140321
IS  - 0120-4157 (Print)
IS  - 0120-4157 (Linking)
VI  - 33 Suppl 1
DP  - 2013 Sep
TI  - [Registry and distribution update of the species of the Haemagogus (Diptera:
      Culicidae) genus in the Caribbean region of Colombia].
PG  - 185-9
LID - S0120-41572013000500020 [pii]
AB  - INTRODUCTION: The mosquitoes of the Haemagogus (Williston, 1896) genus are
      relevant in public health because of the involvement of some species as vectors
      of yellow fever in its sylvan cycle. OBJECTIVE: To update the distribution of the
      species of the Haemagogus genus in urban and periurban areas in the departments
      of Atlantico and Sucre in the Caribbean region of Colombia. MATERIALS AND
      METHODS: The entomological material was collected in the departments of Atlantico
      and Sucre by means of larval traps during 2010 to 2011. Eighty per cent of the
      immature forms were preserved in 70% alcohol. Some were kept alive for the sake
      of obtaining entomological series. Taxonomical determination was done with
      Arnell's keys and description, 1973. RESULTS: In Atlantico, 2.32% of 37.573
      immature Culicidae (871) were larvae of the Haemagogus genus. In Sucre, 44 larvae
      of the same genus were collected (1.22% of 3.611). The species collected in both 
      regions were Hg. equinus, Hg. anastasionis , and Hg. celeste . The Haemagogus
      genus was most abundant during the months of heaviest rainfall, from June to
      November. CONCLUSION: The presence of Hg. anastasionis, Hg. celeste and Hg.
      equinus was detected in artificial containers, in urban and periurban areas of
      Atlantico and Sucre. Their distribution in the Caribbean region of Colombia has
      widened.
FAU - Maestre-Serrano, Ronald
AU  - Maestre-Serrano R
AD  - Grupo de Investigacion en Enfermedades Tropicales y Biomedicas del Atlantico, ,
      Laboratorio de Salud Publica, Subsecretaria de Salud Publica, Secretaria de Salud
      del Atlantico, Barranquilla, Colombia.
FAU - Cochero, Suljey
AU  - Cochero S
AD  - Grupo de Investigaciones Biomedicas, Universidad de Sucre.
FAU - Bello, Betsy
AU  - Bello B
AD  - Laboratorio de Entomologia, Instituto Nacional de Salud, Bogota, D.C, Colombia.
FAU - Ferro, Cristina
AU  - Ferro C
AD  - Laboratorio de Entomologia, Instituto Nacional de Salud, Bogota, D.C, Colombia.
LA  - spa
PT  - English Abstract
PT  - Journal Article
TT  - Actualizacion de la distribucion de especies del genero Haemagogus (Diptera:
      Culicidae) en la Region Caribe colombiana.
PL  - Colombia
TA  - Biomedica
JT  - Biomedica : revista del Instituto Nacional de Salud
JID - 8205605
SB  - IM
EDAT- 2014/03/22 06:00
MHDA- 2014/03/22 06:00
CRDT- 2014/03/22 06:00
PHST- 2012/04/26 [received]
PHST- 2013/03/01 [accepted]
AID - S0120-41572013000500020 [pii]
PST - ppublish
SO  - Biomedica. 2013 Sep;33 Suppl 1:185-9.

PMID- 24652249
OWN - NLM
STAT- In-Process
DA  - 20140321
IS  - 0120-4157 (Print)
IS  - 0120-4157 (Linking)
VI  - 33 Suppl 1
DP  - 2013 Sep
TI  - [Trends in yellow fever mortality in Colombia, 1998-2009].
PG  - 52-62
LID - S0120-41572013000500007 [pii]
AB  - INTRODUCTION: Yellow fever is a neglected tropical disease, thus, knowing the
      trends in mortality from this disease in Colombia is an important source of
      information for decision making and identifying public health interventions.
      OBJECTIVE: To analyze trends in yellow fever mortality in Colombia during the
      1998-2009 period and the differences in the morbidity and mortality information
      sources for the country, which affect indicators such as the lethality one.
      MATERIALS AND METHODS: This is a descriptive study of deaths by yellow fever
      according to the Departamento Administrativo Nacional de Estadistica and the
      incidence of the disease according to the Instituto Nacional de Salud . We used
      secondary sources of information in the calculation of proportions of
      socio-demographic characteristics of the deceased and epidemiological measures of
      lethality, incidence and mortality from yellow fever by department of residence
      of the deceased. RESULTS: Yellow fever deaths occur primarily in men of working
      age residing in scattered rural areas, who were members of the regimen vinculado,
      and who were living in the eastern, southeastern, northern and central zones in
      the country. We observed inconsistencies in the reports that affect the
      comparative analysis. CONCLUSION: The inhabitants of the departments located in
      national territories and Norte de Santander have an increased risk of illness and
      death from yellow fever, but this information could be underestimated, according 
      to the source of information used for its calculation.
FAU - Segura, Angela Maria
AU  - Segura AM
AD  - Grupo de Epidemiologia y Bioestadistica, Universidad CES, Medellin, Colombia.
FAU - Cardona, Doris
AU  - Cardona D
AD  - Grupo de Epidemiologia y Bioestadistica, Universidad CES, Medellin, Colombia.
FAU - Garzon, Maria Osley
AU  - Garzon MO
AD  - Grupo de Epidemiologia y Bioestadistica, Universidad CES, Medellin, Colombia.
LA  - spa
PT  - English Abstract
PT  - Journal Article
TT  - Tendencias de la mortalidad por fiebre amarilla, Colombia, 1998-2009.
PL  - Colombia
TA  - Biomedica
JT  - Biomedica : revista del Instituto Nacional de Salud
JID - 8205605
SB  - IM
EDAT- 2014/03/22 06:00
MHDA- 2014/03/22 06:00
CRDT- 2014/03/22 06:00
PHST- 2012/04/02 [received]
PHST- 2012/09/29 [accepted]
AID - S0120-41572013000500007 [pii]
PST - ppublish
SO  - Biomedica. 2013 Sep;33 Suppl 1:52-62.

PMID- 24626492
OWN - NLM
STAT- In-Process
DA  - 20140314
IS  - 1518-8787 (Electronic)
IS  - 0034-8910 (Linking)
VI  - 47
IP  - 5
DP  - 2013 Oct
TI  - [Yellow fever: reemerging in the state of Sao Paulo, Brazil, 2009].
PG  - 881-9
LID - S0034-89102013000500881 [pii]
AB  - OBJECTIVE: To describe the investigation of a sylvatic yellow fever outbreak in
      the state of Sao Paulo and the main control measures undertaken. METHODS: This is
      a descriptive study of a sylvatic yellow fever outbreak in the Southwestern
      region of the state from February to April 2009. Suspected and confirmed cases in
      humans and in non-human primates were evaluated. Entomological investigation in
      sylvatic environment involved capture at ground level and in the tree canopy to
      identify species and detect natural infections. Control measures were performed
      in urban areas to control Aedes aegypti . Vaccination was directed at residents
      living in areas with confirmed viral circulation and also at nearby cities
      according to national recommendation. RESULTS: Twenty-eight human cases were
      confirmed (39.3% case fatality rate) in rural areas of Sarutaia, Piraju, Tejupa, 
      Avare and Buri. The deaths of 56 non-human primates were also reported, 91.4%
      were Allouatta sp. Epizootics was confirmed in two non-human primates in the
      cities of Itapetininga and Buri. A total of 1,782 mosquitoes were collected,
      including Haemagogus leucocelaenus , Hg. janthinomys/capricornii , and Sabethes
      chloropterus, Sa. purpureus and Sa. undosus . Yellow fever virus was isolated
      from a group of Hg. Leucocelaenus from Buri. Vaccination was carried out in 49
      cities, with a total of 1,018,705 doses. Nine serious post-vaccination adverse
      events were reported. CONCLUSIONS: The cases occurred between February and April 
      2009 in areas with no recorded yellow fever virus circulation in over 60 years.
      The outbreak region occurred outside the original recommended vaccination area
      with a high percentage of susceptible population. The fast adoption of control
      measures interrupted the human transmission within a month and the confirmation
      of viral circulation in humans, monkeys and mosquitoes. The results allowed the
      identification of new areas of viral circulation but further studies are required
      to clarify the dynamics of the spread of this disease.
FAU - Mascheretti, Melissa
AU  - Mascheretti M
FAU - Tengan, Cilea H
AU  - Tengan CH
FAU - Sato, Helena Keiko
AU  - Sato HK
FAU - Suzuki, Akemi
AU  - Suzuki A
FAU - de Souza, Renato Pereira
AU  - de Souza RP
FAU - Maeda, Marina
AU  - Maeda M
FAU - Brasil, Roosecelis
AU  - Brasil R
FAU - Pereira, Mariza
AU  - Pereira M
FAU - Tubaki, Rosa Maria
AU  - Tubaki RM
FAU - Wanderley, Dalva M V
AU  - Wanderley DM
FAU - Fortaleza, Carlos Magno Castelo Branco
AU  - Fortaleza CM
FAU - Ribeiro, Ana Freitas
AU  - Ribeiro AF
CN  - Grupo de Febre Amarela
LA  - por
PT  - English Abstract
PT  - Journal Article
TT  - Febre amarela silvestre: reemergencia de transmissao no estado de Sao Paulo,
      Brasil, 2009.
PL  - Brazil
TA  - Rev Saude Publica
JT  - Revista de saude publica
JID - 0135043
SB  - IM
IR  - Geremias AL
FIR - Geremias, Ana Livia
IR  - Spinola R
FIR - Spinola, Roberta
IR  - Opromolla P
FIR - Opromolla, Paula
IR  - Vieira PA
FIR - Vieira, Pedro Antonio
IR  - Albernaz RM
FIR - Albernaz, Ricardo Mangabeira
IR  - Valente MG
FIR - Valente, Maria Gomes
IR  - Junqueira D
FIR - Junqueira, Dulce
IR  - Jahnel MT
FIR - Jahnel, Maria Teresa
IR  - Nunes EM
FIR - Nunes, Elizabete Maria
IR  - Rocco IM
FIR - Rocco, Iray Maria
IR  - Bisordi I
FIR - Bisordi, Ivani
IR  - Petrella SM
FIR - Petrella, Selma Marina C N
IR  - Pereira LE
FIR - Pereira, Luiz Eloy
IR  - Coimbra TL
FIR - Coimbra, Terezinha Lisieux M
IR  - Silveira VR
FIR - Silveira, Vivian Regina
IR  - Maeda AY
FIR - Maeda, Adriana Yurika
IR  - Silva FG
FIR - Silva, Fernanda Giselle da
IR  - Salvador FS
FIR - Salvador, Felipe Scassi
IR  - Kanamura CT
FIR - Kanamura, Cristina Takami
IR  - Nonogaki S
FIR - Nonogaki, Suely
IR  - Oyafuso MS
FIR - Oyafuso, Marina Suehuko
IR  - de Menezes Y
FIR - de Menezes, Yara
IR  - Nishina GM
FIR - Nishina, Gislene Mitsue N
IR  - Aguiar A
FIR - Aguiar, Amanda
IR  - Bergo ES
FIR - Bergo, Eduardo Sterlino
IR  - Reginato SL
FIR - Reginato, Simone Luchetta
IR  - Diaz SY
FIR - Diaz, Sueli Yasumaro
IR  - Tironi RM
FIR - Tironi, Regiane Menezes
IR  - Mucci LF
FIR - Mucci, Luis Filipe
IR  - de Barros Almeida RA
FIR - de Barros Almeida, Ricardo Augusto Monteiro
IR  - de Souza Carvalho EM
FIR - de Souza Carvalho, Edna Maria
IR  - Kitagawa BY
FIR - Kitagawa, Beatriz Yuko
IR  - Moreno ES
FIR - Moreno, Eduardo S
IR  - Carli MS
FIR - Carli, Maria Saleti
IR  - Neves SC
FIR - Neves, Simone Cristina B N S
IR  - Kawata Y
FIR - Kawata, Yaeko
IR  - Ferreira VM
FIR - Ferreira, Valeria Maria L N
IR  - Goncalves MB
FIR - Goncalves, Marta Brandi C
IR  - Chudk FM
FIR - Chudk, Filomena Maria do Carmo do C N
IR  - Olaria Ida C
FIR - Olaria, Ivan da Costa
IR  - de Luna KC
FIR - de Luna, Katia Cristina Gomes
IR  - Marcondes CA
FIR - Marcondes, Carmelina Agda P
IR  - Siciliato GG
FIR - Siciliato, Gisele Gutierres C
EDAT- 2014/03/15 06:00
MHDA- 2014/03/15 06:00
CRDT- 2014/03/15 06:00
PHST- 2012/05/03 [received]
PHST- 2013/06/11 [accepted]
AID - S0034-89102013000500881 [pii]
PST - ppublish
SO  - Rev Saude Publica. 2013 Oct;47(5):881-9.

PMID- 24626304
OWN - NLM
STAT- In-Process
DA  - 20140506
IS  - 1678-8060 (Electronic)
IS  - 0074-0276 (Linking)
VI  - 109
IP  - 1
DP  - 2014 Feb
TI  - A comparative study of the effect of multiple immersions on Aedini (Diptera:
      Culicidae) mosquito eggs with emphasis on sylvan vectors of yellow fever virus.
PG  - 114-7
LID - 10.1590/0074-0276130168 [doi]
LID - S0074-02762013005030168 [pii]
AB  - The effect of multiple immersions on Haemagogus janthinomys , Haemagogus
      leucocelaenus , Aedes albopictus and Ochlerotatus terrens eggs was studied. Eggs 
      were collected in April, June, October and December of 2011 in Minas Gerais,
      Brazil. Most of the Aedes and Ochlerotatus eggs hatched upon the first immersion,
      while Haemagogus eggs showed a varied instalment hatching response. The number of
      immersions required for hatching increased for eggs collected closer to the dry
      winter season.
FAU - Alencar, Jeronimo
AU  - Alencar J
AD  - Laboratorio de Diptera, Instituto Oswaldo Cruz, Fiocruz, Rio de JaneiroRJ,
      Brasil.
FAU - Gleiser, Raquel Miranda
AU  - Gleiser RM
AD  - Centro de Relevamiento y Evaluacion de Recursos Agricolas y Naturales, Consejo
      Nacional de Investigaciones Cientificas y Tecnicas, Cordoba, Argentina.
FAU - Morone, Fernanda
AU  - Morone F
AD  - Laboratorio de Diptera, Instituto Oswaldo Cruz, Fiocruz, Rio de JaneiroRJ,
      Brasil.
FAU - de Mello, Cecilia Ferreira
AU  - de Mello CF
AD  - Laboratorio de Diptera, Instituto Oswaldo Cruz, Fiocruz, Rio de JaneiroRJ,
      Brasil.
FAU - Silva, Julia dos Santos
AU  - Silva Jdos S
AD  - Laboratorio de Diptera, Instituto Oswaldo Cruz, Fiocruz, Rio de JaneiroRJ,
      Brasil.
FAU - Serra-Freire, Nicolau Maues
AU  - Serra-Freire NM
AD  - Laboratorio de Referencia Nacional para Rickettsioses, Instituto Oswaldo Cruz,
      Fiocruz, Rio de JaneiroRJ, Brasil.
FAU - Guimaraes, Anthony Erico
AU  - Guimaraes AE
AD  - Laboratorio de Diptera, Instituto Oswaldo Cruz, Fiocruz, Rio de JaneiroRJ,
      Brasil.
LA  - eng
PT  - Journal Article
DEP - 20131104
PL  - Brazil
TA  - Mem Inst Oswaldo Cruz
JT  - Memorias do Instituto Oswaldo Cruz
JID - 7502619
SB  - IM
PMC - PMC4005537
OID - NLM: PMC4005537
EDAT- 2014/03/15 06:00
MHDA- 2014/03/15 06:00
CRDT- 2014/03/15 06:00
PHST- 2013/03/25 [received]
PHST- 2013/09/09 [accepted]
PHST- 2013/11/04 [aheadofprint]
AID - S0074-02762013005030168 [pii]
AID - 10.1590/0074-0276130168 [doi]
PST - ppublish
SO  - Mem Inst Oswaldo Cruz. 2014 Feb;109(1):114-7. doi: 10.1590/0074-0276130168. Epub 
      2013 Nov 4.

PMID- 24585580
OWN - NLM
STAT- Publisher
DA  - 20140303
IS  - 1758-1087 (Electronic)
IS  - 0967-7720 (Linking)
DP  - 2013 Sep 16
TI  - Samuel Holden Parsons Lee (1772-1863): American physician, entrepreneur and
      selfless fighter of the 1798 Yellow Fever epidemic of New London, Connecticut.
AB  - Samuel Holden Parsons Lee practised medicine at a time when the germ theory of
      disease had not yet been proposed and antibiotics remained undiscovered. In 1798 
      he served selflessly as the only physician in town who was willing to battle the 
      Yellow Fever outbreak of New London, Connecticut. Because he practised at the
      dawn of the age of patent medicine, unfortunately his name also came to be
      associated with medical quackery. We argue that his contributions have been
      grossly underestimated. He compounded and vended medications - including bilious 
      pills and bitters - that were gold standards of the day. Moreover, one
      preparation for treatment of kidney stones led to his sub-specialization in this 
      field and was met with such success that its sale continued for nearly 100 years 
      after his death. While a talented medical man, Lee also had a knack for business,
      finding success in trading, whaling and real estate.
FAU - Mattie, James K Jr
AU  - Mattie JK Jr
AD  - Consultant Anaesthetist, Morristown Medical Center in Morristown, New Jersey,
      USA.
FAU - Desai, Sukumar P
AU  - Desai SP
LA  - ENG
PT  - JOURNAL ARTICLE
DEP - 20130916
TA  - J Med Biogr
JT  - Journal of medical biography
JID - 9308895
OTO - NOTNLM
OT  - Bilious Pills
OT  - German Bitters
OT  - Lithontriptic
OT  - Samuel Holden Parsons Lee
OT  - Yellow Fever
EDAT- 2014/03/04 06:00
MHDA- 2014/03/04 06:00
CRDT- 2014/03/04 06:00
AID - 0967772013479275 [pii]
AID - 10.1177/0967772013479275 [doi]
PST - aheadofprint
SO  - J Med Biogr. 2013 Sep 16.

PMID- 24494351
OWN - NLM
STAT- MEDLINE
DA  - 20140205
DCOM- 20140311
IS  - 0004-1858 (Print)
IS  - 0004-1858 (Linking)
VI  - 110
IP  - 7
DP  - 2013 Dec
TI  - Medicine in old Fort Smith: struggles with mud and quacks.
PG  - 141-2
AB  - Dr. J. G. Eberle's efforts to pave the streets of Fort Smith are illustrative of 
      the challenges facing Arkansas in the nineteenth century. Development of sewers, 
      drains, and a safe water supply helped control epidemics of malaria, yellow
      fever, cholera, and other forms of dysentery. During this time the medical
      profession struggled to establish professional standards before the great reforms
      of medical education took hold in the twentieth century. The military hospital of
      the Civil War was a precursor of the role hospitals would play in bringing higher
      standards of care to their communities.
FAU - Prewitt, Taylor
AU  - Prewitt T
LA  - eng
PT  - Historical Article
PT  - Journal Article
PL  - United States
TA  - J Ark Med Soc
JT  - The Journal of the Arkansas Medical Society
JID - 7503069
SB  - IM
MH  - Arkansas
MH  - Communicable Disease Control/*history
MH  - Education, Medical/*history
MH  - History, 19th Century
MH  - Hospitals, Military/*history
MH  - Humans
MH  - Physicians/*history
MH  - Schools, Medical/*history
EDAT- 2014/02/06 06:00
MHDA- 2014/03/13 06:00
CRDT- 2014/02/06 06:00
PST - ppublish
SO  - J Ark Med Soc. 2013 Dec;110(7):141-2.

PMID- 24473798
OWN - NLM
STAT- In-Process
DA  - 20140129
IS  - 1678-8060 (Electronic)
IS  - 0074-0276 (Linking)
VI  - 108 Suppl 1
DP  - 2013
TI  - History of domestication and spread of Aedes aegypti--a review.
PG  - 11-7
LID - 10.1590/0074-0276130395 [doi]
LID - S0074-02762013000900011 [pii]
AB  - The adaptation of insect vectors of human diseases to breed in human habitats
      (domestication) is one of the most important phenomena in medical entomology.
      Considerable data are available on the vector mosquito Aedes aegypti in this
      regard and here we integrate the available information including genetics,
      behaviour, morphology, ecology and biogeography of the mosquito, with human
      history. We emphasise the tremendous amount of variation possessed by Ae. aegypti
      for virtually all traits considered. Typological thinking needs to be abandoned
      to reach a realistic and comprehensive understanding of this important vector of 
      yellow fever, dengue and Chikungunya.
FAU - Powell, Jeffrey R
AU  - Powell JR
AD  - Department of Ecology and Evolutionary Biology, Yale University, USA, New
      HavenCT, Department of Ecology and Evolutionary Biology, Yale University, New
      Haven, CT, USA.
FAU - Tabachnick, Walter J
AU  - Tabachnick WJ
AD  - Florida Medical Entomology Laboratory, Institute of Food and Agricultural
      Sciences, University of Florida, USA, Vero BeachFL, Florida Medical Entomology
      Laboratory, Institute of Food and Agricultural Sciences, University of Florida,
      Vero Beach, FL, USA.
LA  - eng
GR  - R01 AI046018/AI/NIAID NIH HHS/United States
GR  - R01 AI101112/AI/NIAID NIH HHS/United States
PT  - Journal Article
PT  - Research Support, N.I.H., Extramural
PL  - Brazil
TA  - Mem Inst Oswaldo Cruz
JT  - Memorias do Instituto Oswaldo Cruz
JID - 7502619
SB  - IM
PMC - PMC4109175
OID - NLM: PMC4109175
EDAT- 2014/01/30 06:00
MHDA- 2014/01/30 06:00
CRDT- 2014/01/30 06:00
PHST- 2013/08/09 [received]
PHST- 2013/10/15 [accepted]
AID - S0074-02762013000900011 [pii]
AID - 10.1590/0074-0276130395 [doi]
PST - ppublish
SO  - Mem Inst Oswaldo Cruz. 2013;108 Suppl 1:11-7. doi: 10.1590/0074-0276130395.

PMID- 24450234
OWN - NLM
STAT- MEDLINE
DA  - 20140123
DCOM- 20140211
IS  - 0125-1562 (Print)
IS  - 0125-1562 (Linking)
VI  - 44
IP  - 6
DP  - 2013 Nov
TI  - Effects of grapefruit (Citrus paradisi MACF) (Rutaceae) peel oil against
      developmental stages of Aedes aegypti (Diptera: Culicidae).
PG  - 970-8
AB  - Laboratory bioassay of the essential oil extracted from the grapefruit (Citrus
      paradisi) peel by steam distillation was carried out against the developmental
      stages of the yellow fever vector Aedes aegypti to evaluate its toxicity, and
      ovicidal and larvicidal potency. Volatile oil components isolated and
      characterized by coupled gas chromatography/mass spectrometry included varying
      levels of monoterpene aldehydes, alcohols, and esters. Test results of the
      essential oil showed that egg hatching was completely inhibited at 400 ppm, while
      further development of 1st to 2nd larval stage was inhibited at 100 ppm.
      Regression analysis results also indicated that the peel essential oil
      significantly (p<0.01) reduced the viability of the test eggs and inhibited the
      development of 1st larval stage to 2nd larval instar. The LC50 and LC90 values
      obtained for 2nd instars (180.460, 334.629 ppm, respectively); and for 4th
      instars (210.937, 349.489 ppm, respectively) after 24-hour exposure were time but
      not dose dependent, as each LC value was a product of an inverse relationship
      between the oil concentration and exposure time. The results indicated that the
      peel oil could be a potent persistent larvicide.
FAU - Ivoke, Njoku
AU  - Ivoke N
AD  - Department of Zoology and Environmental Biology, University of Nigeria, Nsukka,
      Enugu State.
FAU - Ogbonna, Priscilla C
AU  - Ogbonna PC
AD  - Department of Zoology and Environmental Biology, University of Nigeria, Nsukka,
      Enugu State.
FAU - Ekeh, Felicia N
AU  - Ekeh FN
AD  - Department of Zoology and Environmental Biology, University of Nigeria, Nsukka,
      Enugu State.
FAU - Ezenwaji, Ngozi E
AU  - Ezenwaji NE
AD  - Department of Zoology and Environmental Biology, University of Nigeria, Nsukka,
      Enugu State.
FAU - Atama, Chinedu I
AU  - Atama CI
AD  - Department of Zoology and Environmental Biology, University of Nigeria, Nsukka,
      Enugu State.
FAU - Ejere, Vincent C
AU  - Ejere VC
AD  - Department of Zoology and Environmental Biology, University of Nigeria, Nsukka,
      Enugu State.
FAU - Onoja, Uwakwe S
AU  - Onoja US
AD  - Department of Home Science, Nutrition and Dietetics, University of Nigeria,
      Nsukka, Enugu State.
FAU - Eyo, Joseph E
AU  - Eyo JE
AD  - Department of Zoology and Environmental Biology, University of Nigeria, Nsukka,
      Enugu State.
LA  - eng
PT  - Journal Article
PL  - Thailand
TA  - Southeast Asian J Trop Med Public Health
JT  - The Southeast Asian journal of tropical medicine and public health
JID - 0266303
RN  - 0 (Insecticides)
RN  - 0 (Oils, Volatile)
SB  - IM
MH  - Aedes/*drug effects
MH  - Animals
MH  - *Citrus paradisi
MH  - Dose-Response Relationship, Drug
MH  - Female
MH  - Insecticides/chemistry/*pharmacology
MH  - Larva/drug effects
MH  - Lethal Dose 50
MH  - Male
MH  - Oils, Volatile/chemistry/*pharmacology
MH  - Ovum/drug effects
EDAT- 2014/01/24 06:00
MHDA- 2014/02/12 06:00
CRDT- 2014/01/24 06:00
PST - ppublish
SO  - Southeast Asian J Trop Med Public Health. 2013 Nov;44(6):970-8.

PMID- 24436960
OWN - NLM
STAT- MEDLINE
DA  - 20140116
DCOM- 20140714
IS  - 1873-2518 (Electronic)
IS  - 0264-410X (Linking)
VI  - 31
IP  - 52
DP  - 2013 Dec 16
TI  - How many published cases of serious adverse events after yellow fever vaccination
      meet Brighton Collaboration diagnostic criteria?
PG  - 6201-9
AB  - OBJECTIVES: To perform a systematic review of all serious adverse events (SAEs)
      after yellow fever vaccination and to assess them according to Brighton
      Collaboration criteria. METHODS: Nine electronic databases were searched with the
      terms "yellow fever vaccine" and "adverse events" to 10 July 2013 (no
      language/date limits). Two reviewers independently assessed studies, entered
      data, and assessed cases with Brighton Collaboration criteria. RESULTS: One
      hundred and thirty-one cases met Brighton Collaboration criteria: 32 anaphylaxis,
      41 neurologic (one death), 56 viscerotropic (24 deaths), and 2 both neurologic
      and viscerotropic criteria. All SAEs occurred following first yellow fever (YF)
      vaccination. Two additional cases which met Brighton Collaboration criteria were 
      proven due to wild virus. An additional 345 cases were presented with
      insufficient detail to meet Brighton Collaboration criteria:173 neurological, 68 
      viscerotropic (24 deaths), 67 anaphylaxis, and 34 cases from a UK database and 3 
      from a Swiss database described as "serious adverse events" but not further
      classified into neurologic or viscerotropic. A further 253 cases were excluded as
      presenting insufficient data to be regarded as yellow fever vaccine (YFV) related
      SAEs. CONCLUSIONS: One hundred and thirty-one cases met Brighton Collaboration
      criteria for serious adverse events after yellow fever vaccination. Another 345
      cases did not meet Brighton criteria and 253 were excluded as presenting
      insufficient data to be regarded as serious adverse events after YFV. There are
      likely to be cases in areas that are remote or with insufficient diagnostic
      resources that are neither correctly assessed nor not published.
CI  - Copyright (c) 2013 Elsevier Ltd. All rights reserved.
FAU - Thomas, Roger E
AU  - Thomas RE
FAU - Spragins, Wendy
AU  - Spragins W
FAU - Lorenzetti, Diane L
AU  - Lorenzetti DL
LA  - eng
PT  - Journal Article
PT  - Research Support, Non-U.S. Gov't
PT  - Review
PL  - Netherlands
TA  - Vaccine
JT  - Vaccine
JID - 8406899
RN  - 0 (Yellow Fever Vaccine)
SB  - IM
MH  - Drug-Related Side Effects and Adverse Reactions/*epidemiology/*pathology
MH  - Humans
MH  - Vaccination/*adverse effects
MH  - Yellow Fever/immunology/*prevention & control
MH  - Yellow Fever Vaccine/*administration & dosage/*adverse effects
EDAT- 2014/01/18 06:00
MHDA- 2014/07/16 06:00
CRDT- 2014/01/18 06:00
PST - ppublish
SO  - Vaccine. 2013 Dec 16;31(52):6201-9.

PMID- 24428829
OWN - NLM
STAT- In-Process
DA  - 20140116
IS  - 2047-7732 (Electronic)
IS  - 2047-7724 (Linking)
VI  - 107
IP  - 8
DP  - 2013 Dec
TI  - INFRAVEC: research capacity for the implementation of genetic control of
      mosquitoes.
PG  - 458-62
LID - 10.1179/2047772413Z.000000000174 [doi]
AB  - Mosquitoes represent a major and global cause of human suffering due to the
      diseases they transmit. These include parasitic diseases, i.e. malaria and
      filariasis, and viral infections such as dengue, encephalitis, and yellow fever. 
      The threat of mosquito-borne diseases is not limited to tropical and subtropical 
      regions of the world. Trade and climate changes have opened new niches to
      tropical vectors in temperate areas of the world, thus putting previously
      unaffected regions at risk of disease transmission. The most notable example is
      the spread of Aedes species, particularly the Asian tiger mosquito Aedes
      albopictus to southern Europe (reviewed in Ref. 1). Endogenous cases of
      vector-borne diseases including West Nile fever, chikungunya, and dengue are
      frequently being reported, highlighting the increased risk of tropical diseases
      for the European population. Typically, vector control measures targetting
      mosquitoes are in most cases carried with the use of insecticides. This approach 
      has a number of limitations that constrain their effectiveness. Lack of
      resources, inadequate logistics, and the insurgence of insecticide resistance are
      some of the problems encountered in disease-endemic countries (DECs). More
      recently in Africa, the widespread use of insecticide-treated bed nets has caused
      a dramatic reduction in malaria mortality and morbidity. Bed nets however are a
      temporary solution, a testimony of the failure to implement area-wide control
      measures aimed at eradicating malaria. US and Europe, with well-developed
      economies, have also failed to control the spread of mosquito vectors,
      particularly Aedes species. This alarming situation clearly speaks for the need
      to expand the knowledge on mosquito vectors and for the urgency of developing and
      validating novel biological and genetic control measures that overcome the
      limitations of current insecticide-based approaches. During the last 10 years,
      significant advances have been made in understanding the biology, the genetics,
      and the ecology of Anopheles and Aedes mosquitoes paralleled by the development
      of new molecular tools for investigating gene function and mosquito ability to
      transmit parasite and viral diseases. They offer a compelling opportunity to
      design and validate new genetic vector control measures. The size and the
      complexity of this undertaking require a high level of capacity, effort, and
      technological platforms. No laboratory--or even institution--has the resources,
      the infrastructure capacity, and the expertise to accomplish this task alone.
      INFRAVEC addresses the need of the scientific community to share facilities and
      integrate cutting-edge knowledge and technologies that are not readily accessible
      but nevertheless critical to exploit genetic and genomic information in the
      effort to control mosquito-borne diseases. Its objective is to provide
      laboratories that currently operate individually with limited coordination and
      little sharing of technologies, with the collective research capacity of the
      laboratories forming the core project infrastructure. INFRAVEC has provided
      resources to 31 institutions from European and African countries to enhance
      collaborative links, to execute joint research activity, and most importantly to 
      enable individual researchers (from PhD students to established academics) to
      carry complex experimental activities by assigning research packages or
      'infrastructure access' to be executed in the laboratory facilities and
      infrastructures of INFRAVEC. I report here on the overall activities of INFRAVEC 
      and its impact on the scientific community with the purpose to initiate a
      dialogue with all stakeholders on its future evolution.
FAU - Crisanti, Andrea
AU  - Crisanti A
LA  - eng
PT  - Journal Article
PL  - England
TA  - Pathog Glob Health
JT  - Pathogens and global health
JID - 101583421
SB  - IM
PMC - PMC4073526
OID - NLM: PMC4073526 [Available on 12/01/14]
EDAT- 2014/01/17 06:00
MHDA- 2014/01/17 06:00
CRDT- 2014/01/17 06:00
PMCR- 2014/12/01 00:00
AID - 10.1179/2047772413Z.000000000174 [doi]
PST - ppublish
SO  - Pathog Glob Health. 2013 Dec;107(8):458-62. doi:
      10.1179/2047772413Z.000000000174.

PMID- 24391825
OWN - NLM
STAT- In-Process
DA  - 20140106
IS  - 1932-6203 (Electronic)
IS  - 1932-6203 (Linking)
VI  - 8
IP  - 12
DP  - 2013
TI  - Cell-specific type I IFN signatures in autoimmunity and viral infection: what
      makes the difference?
PG  - e83776
LID - 10.1371/journal.pone.0083776 [doi]
AB  - Gene expression profiling of peripheral blood mononuclear cells (PBMCs) has
      revealed a crucial role for type I interferon (IFN) in the pathogenesis of
      systemic lupus erythematosus (SLE). However, it is unclear how particular
      leucocyte subsets contribute to the overall type I IFN signature of PBMCs and
      whole blood samples.Furthermore, a detailed analysis describing the differences
      in the IFN signature in autoimmune diseases from that observed after viral
      infection has not been performed to date. Therefore, in this study, the
      transcriptional responses in peripheral T helper cells (CD4(+)) and monocyte
      subsets (CD16(-) inflammatory and CD16(+) resident monocytes) isolated from
      patients with SLE, healthy donors (ND) immunised with the yellow fever vaccine
      YFV-17Dand untreated controls were compared by global gene expression
      profiling.It was striking that all of the transcripts that were regulated in
      response to viral exposure were also found to be differentially regulated in SLE,
      albeit with markedly lower fold-change values. In addition to this common IFN
      signature, a pathogenic IFN-associated gene signature was detected in the CD4(+) 
      T cells and monocytes from the lupus patients. IL-10, IL-9 and IL-15-mediated
      JAK/STAT signalling was shown to be involved in the pathological amplification of
      IFN responses observed in SLE. Type I IFN signatures identified were successfully
      applied for the monitoring of interferon responses in PBMCs of an independent
      cohort of SLE patients and virus-infected individuals. Moreover, these cell-type 
      specific gene signatures allowed a correct classification of PBMCs independent
      from their heterogenic cellular composition. In conclusion, our data show for the
      first time that monocytes and CD4 cells are sensitive biosensors to monitor type 
      I interferon response signatures in autoimmunity and viral infection and how
      these transriptional responses are modulated in a cell- and disease-specific
      manner.
FAU - Kyogoku, Chieko
AU  - Kyogoku C
AD  - German Rheumatism Research Centre (DRFZ) Berlin, An Institute of the Leibniz
      Association, Berlin, Germany ; University of Tsukuba Hospital, Amakubo,
      Tsukuba-shi, Ibaraki-ken, Japan.
FAU - Smiljanovic, Biljana
AU  - Smiljanovic B
AD  - German Rheumatism Research Centre (DRFZ) Berlin, An Institute of the Leibniz
      Association, Berlin, Germany.
FAU - Grun, Joachim R
AU  - Grun JR
AD  - German Rheumatism Research Centre (DRFZ) Berlin, An Institute of the Leibniz
      Association, Berlin, Germany.
FAU - Biesen, Robert
AU  - Biesen R
AD  - German Rheumatism Research Centre (DRFZ) Berlin, An Institute of the Leibniz
      Association, Berlin, Germany ; Department of Rheumatology and Clinical
      Immunology, Charite University Medicine Berlin, Humboldt University of Berlin,
      Berlin, Germany.
FAU - Schulte-Wrede, Ursula
AU  - Schulte-Wrede U
AD  - German Rheumatism Research Centre (DRFZ) Berlin, An Institute of the Leibniz
      Association, Berlin, Germany.
FAU - Haupl, Thomas
AU  - Haupl T
AD  - Department of Rheumatology and Clinical Immunology, Charite University Medicine
      Berlin, Humboldt University of Berlin, Berlin, Germany.
FAU - Hiepe, Falk
AU  - Hiepe F
AD  - German Rheumatism Research Centre (DRFZ) Berlin, An Institute of the Leibniz
      Association, Berlin, Germany ; Department of Rheumatology and Clinical
      Immunology, Charite University Medicine Berlin, Humboldt University of Berlin,
      Berlin, Germany.
FAU - Alexander, Tobias
AU  - Alexander T
AD  - German Rheumatism Research Centre (DRFZ) Berlin, An Institute of the Leibniz
      Association, Berlin, Germany ; Department of Rheumatology and Clinical
      Immunology, Charite University Medicine Berlin, Humboldt University of Berlin,
      Berlin, Germany.
FAU - Radbruch, Andreas
AU  - Radbruch A
AD  - German Rheumatism Research Centre (DRFZ) Berlin, An Institute of the Leibniz
      Association, Berlin, Germany.
FAU - Grutzkau, Andreas
AU  - Grutzkau A
AD  - German Rheumatism Research Centre (DRFZ) Berlin, An Institute of the Leibniz
      Association, Berlin, Germany.
LA  - eng
SI  - GEO/GSE51997
PT  - Journal Article
PT  - Research Support, Non-U.S. Gov't
DEP - 20131231
PL  - United States
TA  - PLoS One
JT  - PloS one
JID - 101285081
SB  - IM
PMC - PMC3877094
OID - NLM: PMC3877094
EDAT- 2014/01/07 06:00
MHDA- 2014/01/07 06:00
CRDT- 2014/01/07 06:00
PHST- 2013 [ecollection]
PHST- 2013/01/24 [received]
PHST- 2013/11/09 [accepted]
PHST- 2013/12/31 [epublish]
AID - 10.1371/journal.pone.0083776 [doi]
AID - PONE-D-13-03672 [pii]
PST - epublish
SO  - PLoS One. 2013 Dec 31;8(12):e83776. doi: 10.1371/journal.pone.0083776.
      eCollection 2013.

PMID- 24367789
OWN - NLM
STAT- MEDLINE
DA  - 20131224
DCOM- 20140729
IS  - 2314-6141 (Electronic)
VI  - 2013
DP  - 2013
TI  - Is there a risk of yellow fever virus transmission in South Asian countries with 
      hyperendemic dengue?
PG  - 905043
LID - 10.1155/2013/905043 [doi]
AB  - The fact that yellow fever (YF) has never occurred in Asia remains an "unsolved
      mystery" in global health. Most countries in Asia with high Aedes aegypti
      mosquito density are considered "receptive" for YF transmission. Recently, health
      officials in Sri Lanka issued a public health alert on the potential spread of YF
      from a migrant group from West Africa. We performed an extensive review of
      literature pertaining to the risk of YF in Sri Lanka/South Asian region to
      understand the probability of actual risk and assist health authorities to form
      evidence informed public health policies/practices. Published data from
      epidemiological, historical, biological, molecular, and mathematical models were 
      harnessed to assess the risk of YF in Asia. Using this data we examine a number
      of theories proposed to explain lack of YF in Asia. Considering the evidence
      available, we conclude that the probable risk of local transmission of YF is
      extremely low in Sri Lanka and for other South Asian countries despite a high
      Aedes aegypti density and associated dengue burden. This does not however exclude
      the future possibility of transmission in Asia, especially considering the rapid 
      influx travelers from endemic areas, as we report, arriving in Sri Lanka.
FAU - Agampodi, Suneth B
AU  - Agampodi SB
AD  - Department of Community Medicine, Faculty of Medicine and Allied Sciences,
      Rajarata University of Sri Lanka, Saliyapura, Sri Lanka ; Tropical Disease
      Research Unit, Faculty of Medicine and Allied Sciences, Rajarata University of
      Sri Lanka, Saliyapura, Sri Lanka.
FAU - Wickramage, Kolitha
AU  - Wickramage K
AD  - Health Department, International Organization for Migration (IOM), Colombo, Sri
      Lanka.
LA  - eng
PT  - Journal Article
PT  - Meta-Analysis
PT  - Review
DEP - 20131203
PL  - United States
TA  - Biomed Res Int
JT  - BioMed research international
JID - 101600173
SB  - IM
MH  - Aedes/pathogenicity/*virology
MH  - Animals
MH  - Asia
MH  - Dengue/epidemiology/transmission/virology
MH  - Dengue Virus/pathogenicity
MH  - Disease Outbreaks
MH  - Humans
MH  - Sri Lanka
MH  - Yellow Fever/*epidemiology/pathology/*transmission
MH  - Yellow fever virus/*pathogenicity
PMC - PMC3866876
OID - NLM: PMC3866876
EDAT- 2013/12/25 06:00
MHDA- 2014/07/30 06:00
CRDT- 2013/12/25 06:00
PHST- 2013/09/19 [received]
PHST- 2013/11/18 [revised]
PHST- 2013/11/18 [accepted]
PHST- 2013/12/03 [epublish]
AID - 10.1155/2013/905043 [doi]
PST - ppublish
SO  - Biomed Res Int. 2013;2013:905043. doi: 10.1155/2013/905043. Epub 2013 Dec 3.

PMID- 24365472
OWN - NLM
STAT- In-Process
DA  - 20140210
IS  - 1879-0240 (Electronic)
IS  - 0965-1748 (Linking)
VI  - 45
DP  - 2014 Feb
TI  - The novel isoxazoline ectoparasiticide fluralaner: selective inhibition of
      arthropod gamma-aminobutyric acid- and L-glutamate-gated chloride channels and
      insecticidal/acaricidal activity.
PG  - 111-24
LID - 10.1016/j.ibmb.2013.11.009 [doi]
LID - S0965-1748(13)00210-5 [pii]
AB  - Isoxazolines are a novel class of parasiticides that are potent inhibitors of
      gamma-aminobutyric acid (GABA)-gated chloride channels (GABACls) and
      L-glutamate-gated chloride channels (GluCls). In this study, the effects of the
      isoxazoline drug fluralaner on insect and acarid GABACl (RDL) and GluCl and its
      parasiticidal potency were investigated. We report the identification and cDNA
      cloning of Rhipicephalus (R.) microplus RDL and GluCl genes, and their functional
      expression in Xenopus laevis oocytes. The generation of six clonal HEK293 cell
      lines expressing Rhipicephalus microplus RDL and GluCl, Ctenocephalides felis
      RDL-A285 and RDL-S285, as well as Drosophila melanogaster RDLCl-A302 and
      RDL-S302, combined with the development of a membrane potential fluorescence dye 
      assay allowed the comparison of ion channel inhibition by fluralaner with that of
      established insecticides addressing RDL and GluCl as targets. In these assays
      fluralaner was several orders of magnitude more potent than picrotoxinin and
      dieldrin, and performed 5-236 fold better than fipronil on the arthropod RDLs,
      while a rat GABACl remained unaffected. Comparative studies showed that R.
      microplus RDL is 52-fold more sensitive than R. microplus GluCl to fluralaner
      inhibition, confirming that the GABA-gated chloride channel is the primary target
      of this new parasiticide. In agreement with the superior RDL on-target activity, 
      fluralaner outperformed dieldrin and fipronil in insecticidal screens on cat
      fleas (Ctenocephalides felis), yellow fever mosquito larvae (Aedes aegypti) and
      sheep blowfly larvae (Lucilia cuprina), as well as in acaricidal screens on
      cattle tick (R. microplus) adult females, brown dog tick (Rhipicephalus
      sanguineus) adult females and Ornithodoros moubata nymphs. These findings
      highlight the potential of fluralaner as a novel ectoparasiticide.
CI  - Copyright (c) 2014 Elsevier Ltd. All rights reserved.
FAU - Gassel, Michael
AU  - Gassel M
AD  - MSD Animal Health Innovation GmbH, Zur Propstei, 55270 Schwabenheim, Germany.
FAU - Wolf, Christian
AU  - Wolf C
AD  - MSD Animal Health Innovation GmbH, Zur Propstei, 55270 Schwabenheim, Germany.
FAU - Noack, Sandra
AU  - Noack S
AD  - MSD Animal Health Innovation GmbH, Zur Propstei, 55270 Schwabenheim, Germany.
FAU - Williams, Heike
AU  - Williams H
AD  - MSD Animal Health Innovation GmbH, Zur Propstei, 55270 Schwabenheim, Germany.
FAU - Ilg, Thomas
AU  - Ilg T
AD  - MSD Animal Health Innovation GmbH, Zur Propstei, 55270 Schwabenheim, Germany.
      Electronic address: thomas.ilg@msd.de.
LA  - eng
PT  - Journal Article
DEP - 20131221
PL  - England
TA  - Insect Biochem Mol Biol
JT  - Insect biochemistry and molecular biology
JID - 9207282
SB  - IM
OTO - NOTNLM
OT  - Cat flea
OT  - Cattle tick
OT  - Ectoparasiticidal target
OT  - Fipronil
OT  - Fluralaner
OT  - GABA-gated chloride channel
OT  - Glutamate-gated chloride channel
OT  - Isoxazoline
EDAT- 2013/12/25 06:00
MHDA- 2013/12/25 06:00
CRDT- 2013/12/25 06:00
PHST- 2013/09/20 [received]
PHST- 2013/11/22 [revised]
PHST- 2013/11/28 [accepted]
PHST- 2013/12/21 [aheadofprint]
AID - S0965-1748(13)00210-5 [pii]
AID - 10.1016/j.ibmb.2013.11.009 [doi]
PST - ppublish
SO  - Insect Biochem Mol Biol. 2014 Feb;45:111-24. doi: 10.1016/j.ibmb.2013.11.009.
      Epub 2013 Dec 21.

PMID- 24356741
OWN - NLM
STAT- In-Process
DA  - 20131220
IS  - 0717-6163 (Electronic)
IS  - 0034-9887 (Linking)
VI  - 141
IP  - 7
DP  - 2013 Jul
TI  - [Acute hepatitis due to infectious mononucleosis in a 21-year-old-man].
PG  - 917-21
LID - 10.4067/S0034-98872013000700012 [doi]
LID - S0034-98872013000700012 [pii]
AB  - A 21-year-old mole was admitted because of fever, fatigue, headache, pharyngitis,
      abdominal pain, loss of appetite, vomiting and dark urine for three days. The
      patient denied recent use of medicines or any other drug. His physical
      examination disclosed jaundice, hepato-splenomegaly, whitish-yellow covered
      tonsils, bilateral anterior and posterior cervical lymph node enlargement
      associated with edema on the face and neck. Routine blood tests detected
      abnormalities in serum bilirubins and liver enzymes (total bilirubin: 14.5 mg/dl,
      direct-reacting bilirubin: 12.9 mg/dl, AST: 697 U/l, ALT: 619 U/l, alkaline
      phosphatases: 260 U/l, and GGT: 413 U/l). Serological tests showed negative
      results for viral hepatitis, cytomegalovirus, HIV-1 and HIV-2, and toxoplasmosis 
      markers, while serology for recent infection by EBV was positive (IgM: 70 and 29 
      U/ml; EBV IgG: 25 and 156 U/ml). Although infrequently, EBV infection can cause
      acute hepatitis with accentuated cholestatic jaundice (5% of cases), which may
      constitute an additional diagnostic challenge for primary care physicians. The
      patient improved with supportive management and was discharged after 12 days.
      This case study might contribute to increase the suspicion index about acute
      hepatitis related to EBV.
FAU - Modesto Dos Santos, Vitorino
AU  - Modesto Dos Santos V
AD  - Catholic University Medical Course, Brasilia, DF, Brazil.
FAU - Da Costa Arruda, Zilcem Jr
AU  - Da Costa Arruda Z Jr
AD  - Catholic University Medical Course, Brasilia, DF, Brazil.
FAU - De Farias Polcheira, Maira
AU  - De Farias Polcheira M
AD  - Catholic University Medical Course, Brasilia, DF, Brazil.
FAU - Da Silva De Souza, Diogo Wagner
AU  - Da Silva De Souza DW
AD  - Catholic University Medical Course, Brasilia, DF, Brazil.
FAU - Rodrigues Oliveira Santos, Alessandra Maria
AU  - Rodrigues Oliveira Santos AM
AD  - Catholic University Medical Course, Brasilia, DF, Brazil.
FAU - Santos Correa Da Costa, Marcela
AU  - Santos Correa Da Costa M
AD  - Internal Medicine Department, Armed Forces Hospital, Brasilia, DF, Brazil.
LA  - spa
PT  - English Abstract
PT  - Journal Article
TT  - Hepatitis aguda por mononucleosis infecciosa en un varon de 21 anos.
PL  - Chile
TA  - Rev Med Chil
JT  - Revista medica de Chile
JID - 0404312
SB  - IM
EDAT- 2013/12/21 06:00
MHDA- 2013/12/21 06:00
CRDT- 2013/12/21 06:00
PHST- 2012/11/26 [received]
PHST- 2012/12/27 [accepted]
AID - S0034-98872013000700012 [pii]
AID - 10.4067/S0034-98872013000700012 [doi]
PST - ppublish
SO  - Rev Med Chil. 2013 Jul;141(7):917-21. doi: 10.4067/S0034-98872013000700012.

PMID- 24354209
OWN - NLM
STAT- MEDLINE
DA  - 20131220
DCOM- 20140204
IS  - 1934-578X (Print)
IS  - 1555-9475 (Linking)
VI  - 8
IP  - 10
DP  - 2013 Oct
TI  - Natural compounds against flaviviral infections.
PG  - 1487-92
AB  - Arthropod borne flaviviral diseases are a major public health concern in the
      tropics. However, the majority of cases are associated with Dengue virus (DENV), 
      Yellow Fever virus (YFV), West Nile virus (WNV) and Chikungunya virus (CHIKV)
      infections. Despite their profound clinical and economic impact among large
      sections of the population there is a lack of effective treatment against these
      diseases. A large number of plants are available in nature, which may act as a
      source for lead molecules against various diseases including arthropod borne
      flaviviral infections. In this review we discuss various crude extracts as well
      as purified compounds from natural sources with promising anti-DENV, YFV, WNV and
      CHIKV activity.
FAU - Abubakr, Md
AU  - Abubakr M
AD  - Department of Pharmaceutical Sciences, Birla Institute of Technology, Mesra,
      Ranchi-835215, India.
FAU - Mandal, Subhash C
AU  - Mandal SC
AD  - Pharmacognosy and Phytotherapy Research Laboratory, Division of Pharmacognosy,
      Department of Pharmaceutical Technology, Jadavpur University, Kolkata-700032,
      India.
FAU - Banerjee, Sugato
AU  - Banerjee S
AD  - Department of Pharmaceutical Sciences, Birla Institute of Technology, Mesra,
      Ranchi-835215, India.
LA  - eng
PT  - Journal Article
PT  - Review
PL  - United States
TA  - Nat Prod Commun
JT  - Natural product communications
JID - 101477873
RN  - 0 (Biological Factors)
RN  - 0 (Oils, Volatile)
RN  - 0 (Plant Extracts)
SB  - IM
MH  - Animals
MH  - Biological Factors/*therapeutic use
MH  - Flaviviridae Infections/*drug therapy
MH  - Flavivirus/physiology
MH  - Humans
MH  - Oils, Volatile/therapeutic use
MH  - Plant Extracts/*therapeutic use
EDAT- 2013/12/21 06:00
MHDA- 2014/02/05 06:00
CRDT- 2013/12/21 06:00
PST - ppublish
SO  - Nat Prod Commun. 2013 Oct;8(10):1487-92.

PMID- 24354063
OWN - NLM
STAT- MEDLINE
DA  - 20131220
DCOM- 20140117
IS  - 0507-4088 (Print)
IS  - 0507-4088 (Linking)
VI  - 58
IP  - 4
DP  - 2013 Jul-Aug
TI  - [Immunomodulators and specific inactivated vaccines in urgent prophylaxis under
      experimental arboviral infection].
PG  - 35-9
AB  - A reliable protective activity of the home-manufactured immunomodulators
      (ridostin, polyribonate glucosemuramyl-dipeptide, Mylife, and peptidoglycane-160)
      was detected in mice. The mice were infected with the equine eastern
      encephalomyelitis virus (EEEV, an alphavirus), or with the tick-borne
      encephalitis virus (TBEV), or the yellow fever (YF) virus (both flaviviruses).
      The effect of the urgent vaccination reliably increases when the vaccination is
      combined with the immunomodulators listed above. Under the alphavirus infection, 
      the combined effects of the vaccine and ridostin were accompanied with increased 
      specific humoral and cellular immune response (virus-specific antibodies and
      adoptive transfer of immune lymphocytes). The combined application of the
      specific vaccine and ridostin can be recommended for clinical trials of TBE in
      the foci of Infection.
FAU - Barinskii, I F
AU  - Barinskii IF
FAU - Alimbarova, L M
AU  - Alimbarova LM
FAU - Lazarenko, A A
AU  - Lazarenko AA
FAU - Davydova, A A
AU  - Davydova AA
LA  - rus
PT  - English Abstract
PT  - Journal Article
PL  - Russia (Federation)
TA  - Vopr Virusol
JT  - Voprosy virusologii
JID - 0417337
RN  - 0 (Antibodies, Viral)
RN  - 0 (Interferon Inducers)
RN  - 0 (RNA, Double-Stranded)
RN  - 0 (RNA, Fungal)
RN  - 0 (Vaccines, Inactivated)
RN  - 0 (Viral Vaccines)
RN  - 112279-02-4 (ridostin)
SB  - IM
MH  - Animals
MH  - Antibodies, Viral/immunology
MH  - Arbovirus Infections/immunology/*prevention & control
MH  - Arboviruses/*immunology
MH  - Interferon Inducers/*pharmacology
MH  - Lymphocytes/immunology
MH  - Mice
MH  - Mice, Inbred BALB C
MH  - Mice, Inbred CBA
MH  - RNA, Double-Stranded/*pharmacology
MH  - RNA, Fungal/*pharmacology
MH  - Vaccines, Inactivated/immunology/pharmacology
MH  - Viral Vaccines/immunology/*pharmacology
EDAT- 2013/12/21 06:00
MHDA- 2014/01/18 06:00
CRDT- 2013/12/21 06:00
PST - ppublish
SO  - Vopr Virusol. 2013 Jul-Aug;58(4):35-9.

PMID- 24351795
OWN - NLM
STAT- MEDLINE
DA  - 20131219
DCOM- 20140714
IS  - 1999-4915 (Electronic)
IS  - 1999-4915 (Linking)
VI  - 5
IP  - 12
DP  - 2013 Dec
TI  - Preclinical and clinical development of a YFV 17 D-based chimeric vaccine against
      West Nile virus.
PG  - 3048-70
LID - 10.3390/v5123048 [doi]
AB  - Substantial success has been achieved in the development and implementation of
      West Nile (WN) vaccines for horses; however, no human WN vaccines are approved.
      This review focuses on the construction, pre-clinical and clinical
      characterization of ChimeriVax-WN02 for humans, a live chimeric vaccine composed 
      of a yellow fever (YF) 17D virus in which the prM-E envelope protein genes are
      replaced with the corresponding genes of the WN NY99 virus. Pre-clinical studies 
      demonstrated that ChimeriVax-WN02 was significantly less neurovirulent than YF
      17D in mice and rhesus and cynomolgus monkeys. The vaccine elicited neutralizing 
      antibody titers after inoculation in hamsters and monkeys and protected immunized
      animals from lethal challenge including intracerebral inoculation of high dose of
      WN NY99 virus. Safety, viremia and immunogenicity of ChimeriVax-WN02 were
      assessed in one phase I study and in two phase II clinical trials. No safety
      signals were detected in the three clinical trials with no remarkable differences
      in incidence of adverse events (AEs) between vaccine and placebo recipients.
      Viremia was transient and the mean viremia levels were low. The vaccine elicited 
      strong and durable neutralizing antibody and cytotoxic T cell responses. WN
      epidemiology impedes a classical licensure pathway; therefore, innovative
      licensure strategies should be explored.
FAU - Dayan, Gustavo H
AU  - Dayan GH
AD  - Sanofi Pasteur, 1 Discovery Drive, Swiftwater,, PA 18370, USA.
      Gustavo.Dayan@sanofipasteur.com.
FAU - Pugachev, Konstantin
AU  - Pugachev K
FAU - Bevilacqua, Joan
AU  - Bevilacqua J
FAU - Lang, Jean
AU  - Lang J
FAU - Monath, Thomas P
AU  - Monath TP
LA  - eng
PT  - Journal Article
PT  - Review
DEP - 20131209
PL  - Switzerland
TA  - Viruses
JT  - Viruses
JID - 101509722
RN  - 0 (Antibodies, Neutralizing)
RN  - 0 (Antibodies, Viral)
RN  - 0 (ChimeriVax)
RN  - 0 (Drug Carriers)
RN  - 0 (Vaccines, Attenuated)
RN  - 0 (Vaccines, Synthetic)
RN  - 0 (West Nile Virus Vaccines)
SB  - IM
MH  - Animals
MH  - Antibodies, Neutralizing/blood
MH  - Antibodies, Viral/blood
MH  - Clinical Trials as Topic
MH  - Cricetinae
MH  - Disease Models, Animal
MH  - *Drug Carriers
MH  - Drug Evaluation, Preclinical
MH  - *Genetic Vectors
MH  - Humans
MH  - Macaca fascicularis
MH  - Mice
MH  - Survival Analysis
MH  - T-Lymphocytes, Cytotoxic/immunology
MH  - Vaccines, Attenuated/administration & dosage/adverse effects/genetics/immunology
MH  - Vaccines, Synthetic/administration & dosage/adverse effects/genetics/immunology
MH  - West Nile Virus Vaccines/administration & dosage/adverse
      effects/genetics/*immunology
MH  - West Nile virus/genetics/*immunology
MH  - Yellow fever virus/*genetics
PMC - PMC3967160
OID - NLM: PMC3967160
EDAT- 2013/12/20 06:00
MHDA- 2014/07/16 06:00
CRDT- 2013/12/20 06:00
PHST- 2013/08/16 [received]
PHST- 2013/11/11 [revised]
PHST- 2013/11/18 [accepted]
AID - v5123048 [pii]
AID - 10.3390/v5123048 [doi]
PST - epublish
SO  - Viruses. 2013 Dec 9;5(12):3048-70. doi: 10.3390/v5123048.

PMID- 24349111
OWN - NLM
STAT- In-Process
DA  - 20131218
IS  - 1932-6203 (Electronic)
IS  - 1932-6203 (Linking)
VI  - 8
IP  - 12
DP  - 2013
TI  - Metarhizium anisopliae pathogenesis of mosquito larvae: a verdict of accidental
      death.
PG  - e81686
LID - 10.1371/journal.pone.0081686 [doi]
AB  - Metarhizium anisopliae, a fungal pathogen of terrestrial arthropods, kills the
      aquatic larvae of Aedes aegypti, the vector of dengue and yellow fever. The
      fungus kills without adhering to the host cuticle. Ingested conidia also fail to 
      germinate and are expelled in fecal pellets. This study investigates the
      mechanism by which this fungus adapted to terrestrial hosts kills aquatic
      mosquito larvae. Genes associated with the M. anisopliae early pathogenic
      response (proteinases Pr1 and Pr2, and adhesins, Mad1 and Mad2) are upregulated
      in the presence of larvae, but the established infection process observed in
      terrestrial hosts does not progress and insecticidal destruxins were not
      detected. Protease inhibitors reduce larval mortality indicating the importance
      of proteases in the host interaction. The Ae. aegypti immune response to M.
      anisopliae appears limited, whilst the oxidative stress response gene encoding
      for thiol peroxidase is upregulated. Cecropin and Hsp70 genes are downregulated
      as larval death occurs, and insect mortality appears to be linked to autolysis
      through caspase activity regulated by Hsp70 and inhibited, in infected larvae, by
      protease inhibitors. Evidence is presented that a traditional host-pathogen
      response does not occur as the species have not evolved to interact. M.
      anisopliae retains pre-formed pathogenic determinants which mediate host
      mortality, but unlike true aquatic fungal pathogens, does not recognise and
      colonise the larval host.
FAU - Butt, Tariq M
AU  - Butt TM
AD  - College of Science, Swansea University, Swansea, United Kingdom.
FAU - Greenfield, Bethany P J
AU  - Greenfield BP
AD  - College of Science, Swansea University, Swansea, United Kingdom.
FAU - Greig, Carolyn
AU  - Greig C
AD  - College of Science, Swansea University, Swansea, United Kingdom.
FAU - Maffeis, Thierry G G
AU  - Maffeis TG
AD  - College of Engineering, Swansea University, Swansea, United Kingdom.
FAU - Taylor, James W D
AU  - Taylor JW
AD  - College of Science, Swansea University, Swansea, United Kingdom.
FAU - Piasecka, Justyna
AU  - Piasecka J
AD  - College of Science, Swansea University, Swansea, United Kingdom.
FAU - Dudley, Ed
AU  - Dudley E
AD  - College of Medicine, Swansea University, Swansea, United Kingdom.
FAU - Abdulla, Ahmed
AU  - Abdulla A
AD  - College of Science, Swansea University, Swansea, United Kingdom.
FAU - Dubovskiy, Ivan M
AU  - Dubovskiy IM
AD  - Institute of Systematics and Ecology of Animals, Siberian Branch of Russian
      Academy of Sciences, Novosibirsk, Russia.
FAU - Garrido-Jurado, Inmaculada
AU  - Garrido-Jurado I
AD  - Department of Agricultural and Forestry Sciences, University of Cordoba, Cordoba,
      Spain.
FAU - Quesada-Moraga, Enrique
AU  - Quesada-Moraga E
AD  - Department of Agricultural and Forestry Sciences, University of Cordoba, Cordoba,
      Spain.
FAU - Penny, Mark W
AU  - Penny MW
AD  - College of Engineering, Swansea University, Swansea, United Kingdom.
FAU - Eastwood, Daniel C
AU  - Eastwood DC
AD  - College of Science, Swansea University, Swansea, United Kingdom.
LA  - eng
PT  - Journal Article
DEP - 20131213
PL  - United States
TA  - PLoS One
JT  - PloS one
JID - 101285081
SB  - IM
PMC - PMC3862491
OID - NLM: PMC3862491
EDAT- 2013/12/19 06:00
MHDA- 2013/12/19 06:00
CRDT- 2013/12/19 06:00
PHST- 2013 [ecollection]
PHST- 2013/08/21 [received]
PHST- 2013/10/24 [accepted]
PHST- 2013/12/13 [epublish]
AID - 10.1371/journal.pone.0081686 [doi]
AID - PONE-D-13-34539 [pii]
PST - epublish
SO  - PLoS One. 2013 Dec 13;8(12):e81686. doi: 10.1371/journal.pone.0081686.
      eCollection 2013.

PMID- 24348220
OWN - NLM
STAT- MEDLINE
DA  - 20131218
DCOM- 20140813
IS  - 1551-4056 (Electronic)
IS  - 0044-0086 (Linking)
VI  - 86
IP  - 4
DP  - 2013 Dec
TI  - Lost trust: a yellow fever patient response.
PG  - 571-82
AB  - In the 19th century, yellow fever thrived in the tropical, urban trade centers
      along the American Gulf Coast. Industrializing and populated, New Orleans and
      Memphis made excellent habitats for the yellow fever-carrying Aedes aegypti
      mosquitoes and the virulence they imparted on their victims. Known for its
      jaundice and black, blood-filled vomit, the malady terrorized the region for
      decades, sometimes claiming tens of thousands of lives during the near annual
      summertime outbreaks. In response to the failing medical community, a small,
      pronounced population of sick and healthy laypeople openly criticized the efforts
      to rid the Gulf region of yellow jack. Utilizing newspapers and cartoons to
      vocalize their opinions, these critics doubted and mocked the medical community, 
      contributing to the regional and seasonal dilemma yellow fever posed for the
      American South. These sentient expressions prove to be an early example of
      patient distrust toward caregivers, a current problem in clinical heath care.
FAU - Runge, John S
AU  - Runge JS
AD  - University of North Carolina at Chapel Hill School of Medicine, North Carolina.
LA  - eng
PT  - Historical Article
PT  - Journal Article
PT  - Research Support, Non-U.S. Gov't
DEP - 20131213
PL  - United States
TA  - Yale J Biol Med
JT  - The Yale journal of biology and medicine
JID - 0417414
SB  - IM
MH  - Aedes/*physiology/virology
MH  - Animals
MH  - Disease Outbreaks/history
MH  - History, 19th Century
MH  - Host-Pathogen Interactions
MH  - Humans
MH  - Infectious Disease Medicine/history
MH  - Insect Vectors/*physiology/virology
MH  - New Orleans/epidemiology
MH  - Outcome Assessment (Health Care)/history
MH  - Public Opinion/*history
MH  - Tennessee
MH  - Yellow Fever/epidemiology/history/*parasitology
MH  - Yellow fever virus/physiology
PMC - PMC3848111
OID - NLM: PMC3848111
OTO - NOTNLM
OT  - Aedes aegypti
OT  - boards of health
OT  - mosquitoes
OT  - patient trust
OT  - quackery
OT  - yellow fever
EDAT- 2013/12/19 06:00
MHDA- 2014/08/15 06:00
CRDT- 2013/12/19 06:00
PHST- 2013/12 [ecollection]
PHST- 2013/12/13 [epublish]
PST - epublish
SO  - Yale J Biol Med. 2013 Dec 13;86(4):571-82.

PMID- 24342141
OWN - NLM
STAT- In-Process
DA  - 20140127
IS  - 1872-7492 (Electronic)
IS  - 0168-1702 (Linking)
VI  - 180
DP  - 2014 Feb 13
TI  - Detection of Quang Binh virus from mosquitoes in China.
PG  - 31-8
LID - 10.1016/j.virusres.2013.12.005 [doi]
LID - S0168-1702(13)00434-6 [pii]
AB  - Flaviviruses present a wide range of genetic diversity and exhibit diverse host
      relationships. Mosquito-borne flaviviruses have recently been isolated and
      characterized worldwide. Yunnan Province of China is one of the richest areas of 
      species diversity and is the center of multi-species evolution in mainland Asia, 
      which supports the circulation of numerous arthropod-borne viruses (arboviruses).
      In a screening program of arboviruses, mosquitoes were collected during the
      mosquito activity season in the Yunnan Province from 2007 to 2010. Eleven
      flavivirus strains, named Yunnan Culex flaviviruses (YNCxFVs), were obtained from
      Culex tritaeniorhynchus and Anopheles sinensis specimens. Sequence analyses based
      on partial nonstructural protein (NS) 5 gene indicated that the YNCxFVs shared
      92.8-99.6% nucleotide identity with each other and were similar to the
      Culex-related flaviviruses. The complete genome of one representative isolate,
      LSFlaviV-A20-09, was sequenced. The genome was 10,865 nucleotides long and
      contained a single, long open reading frame (ORF) of 10,080 nucleotides that
      encoded a 3360-aa polyprotein. This genome was most closely related to the Quang 
      Binh virus (QBV) VN180 strain, an insect-specific flavivirus isolated from Culex 
      mosquitoes in Vietnam, but only had 83.0% nucleotide and 93.8% amino acid
      identities for the ORF sequence. The genome has approximately 66.3%-68.5%
      nucleotide sequence and 69.3-73.3% amino acid sequence identities to other Culex 
      flaviviruses, and only has 47.9-57.9% nucleotide sequence and 38.7-55.1% amino
      acid sequence identities to Coquillettidia-related, Mansonia-related and
      Aedes-related flaviviruses. Phylogenetic analyses revealed that the
      LSFlaviV-A20-09 fell into the Culex-related flavivirus clade. Our discoveries
      provide more information regarding the heterogeneity of viruses that infect
      mosquitoes.
CI  - Copyright (c) 2013 Elsevier B.V. All rights reserved.
FAU - Zuo, Shuqing
AU  - Zuo S
AD  - State Key Laboratory of Pathogen and Biosecurity, Beijing Institute of
      Microbiology and Epidemiology, Beijing 100071, PR China.
FAU - Zhao, Qiumin
AU  - Zhao Q
AD  - State Key Laboratory of Pathogen and Biosecurity, Beijing Institute of
      Microbiology and Epidemiology, Beijing 100071, PR China.
FAU - Guo, Xiaofang
AU  - Guo X
AD  - Yunnan Institute of Parasitic Diseases, Pu'er. Yunnan, 665000, PR China.
FAU - Zhou, Hongning
AU  - Zhou H
AD  - Yunnan Institute of Parasitic Diseases, Pu'er. Yunnan, 665000, PR China.
FAU - Cao, Wuchun
AU  - Cao W
AD  - State Key Laboratory of Pathogen and Biosecurity, Beijing Institute of
      Microbiology and Epidemiology, Beijing 100071, PR China. Electronic address:
      caowc@nic.bmi.ac.cn.
FAU - Zhang, Jiusong
AU  - Zhang J
AD  - State Key Laboratory of Pathogen and Biosecurity, Beijing Institute of
      Microbiology and Epidemiology, Beijing 100071, PR China. Electronic address:
      zhang_jiusong113@163.com.
LA  - eng
PT  - Journal Article
PT  - Research Support, Non-U.S. Gov't
DEP - 20131214
PL  - Netherlands
TA  - Virus Res
JT  - Virus research
JID - 8410979
SB  - IM
OTO - NOTNLM
OT  - AEFV
OT  - APOIV
OT  - Ae.
OT  - Aedes
OT  - Aedes flavivirus
OT  - An.
OT  - Anopheles
OT  - Apoi virus
OT  - Ar.
OT  - Armigeres.
OT  - CFAV
OT  - CHAOV
OT  - CPE
OT  - CTFV
OT  - Chaoyang virus
OT  - Culex
OT  - Culex flavivirus
OT  - Culex theileri flavivirus
OT  - Cx.
OT  - CxFV
OT  - DENV
OT  - Dengue virus
OT  - ISF
OT  - Insect-specific flavivirus
OT  - JEV
OT  - Japanese encephalitis virus
OT  - KRV
OT  - Kamiti River virus
OT  - LGTV
OT  - Langat virus
OT  - MODV
OT  - Modoc virus
OT  - NAKV
OT  - NTR
OT  - Nakiwogo virus
OT  - ORF
OT  - PCV
OT  - POWV
OT  - Palm Creek virus
OT  - Phylogenetic analysis
OT  - Powassan virus
OT  - QBV
OT  - Quang Binh virus
OT  - RBV
OT  - RT-PCR
OT  - Rio Bravo virus
OT  - SLEV
OT  - St. Louis encephalitis virus
OT  - TABV
OT  - TBEV
OT  - Tamana bat virus
OT  - Tick borne encephalitis virus
OT  - Virus isolation
OT  - WNV
OT  - West Nile virus
OT  - YFV
OT  - YNCxFV
OT  - YOKV
OT  - Yokose virus
OT  - Yunnan Culex flavivirus
OT  - cell fusing agent virus
OT  - cytopathic effect
OT  - insect-specific flavivirus
OT  - nontranslated region
OT  - open reading frame
OT  - reverse transcription-polymerase chain reaction
OT  - yellow fever virus
EDAT- 2013/12/18 06:00
MHDA- 2013/12/18 06:00
CRDT- 2013/12/18 06:00
PHST- 2013/10/09 [received]
PHST- 2013/11/24 [revised]
PHST- 2013/12/04 [accepted]
PHST- 2013/12/14 [aheadofprint]
AID - S0168-1702(13)00434-6 [pii]
AID - 10.1016/j.virusres.2013.12.005 [doi]
PST - ppublish
SO  - Virus Res. 2014 Feb 13;180:31-8. doi: 10.1016/j.virusres.2013.12.005. Epub 2013
      Dec 14.

PMID- 24340794
OWN - NLM
STAT- MEDLINE
DA  - 20131213
DCOM- 20140128
IS  - 0512-3054 (Print)
IS  - 0512-3054 (Linking)
IP  - 978
DP  - 2013
TI  - WHO Expert Committee on Biological Standardization.
PG  - 1-384, back cover
AB  - This report presents the recommendations of a WHO expert committee commissioned
      to coordinate activities leading to the adoption of international recommendations
      for the production and control of vaccines and other biologicals and the
      establishment of international biological reference materials. The report starts 
      with a discussion of general issues brought to the attention of the Committee and
      provides information on the status and development of reference materials for
      various antibodies, antigens, blood products and related substances, cytokines,
      growth factors, endocrinological substances and in vitro diagnostic devices. The 
      second part of the report, of particular relevance to manufacturers and national 
      regulatory authorities, contains revised WHO Recommendations for evaluation of
      animal cell cultures as substrates for the manufacture of biological medicinal
      products, for production and control of hepatitis B vaccines and for production
      and control of yellow fever vaccines. New WHO Guidelines on the independent lot
      release of vaccines are also included. Finally, there is an update to the
      procedure for the prequalification of vaccines. Also included are lists of
      Recommendations, Guidelines and other documents related to the manufacture and
      control of biological substances used in medicine, and of International Standards
      and Reference Reagents for biological substances.
CN  - World Health Organization
LA  - eng
PT  - Guideline
PT  - Journal Article
PL  - Switzerland
TA  - World Health Organ Tech Rep Ser
JT  - World Health Organization technical report series
JID - 7903212
RN  - 0 (Biological Products)
RN  - 0 (Indicators and Reagents)
SB  - IM
MH  - *Advisory Committees
MH  - Biological Products/*standards
MH  - Biological Therapy/standards
MH  - Humans
MH  - Indicators and Reagents/standards
MH  - *International Cooperation
MH  - Quality Control
MH  - Reference Standards
MH  - *World Health Organization
EDAT- 2013/12/18 06:00
MHDA- 2014/01/29 06:00
CRDT- 2013/12/18 06:00
PST - ppublish
SO  - World Health Organ Tech Rep Ser. 2013;(978):1-384, back cover.

PMID- 24337613
OWN - NLM
STAT- MEDLINE
DA  - 20140224
DCOM- 20140811
IS  - 1432-1955 (Electronic)
IS  - 0932-0113 (Linking)
VI  - 113
IP  - 3
DP  - 2014 Mar
TI  - Larvicidal potential of silver nanoparticles synthesized from Leucas aspera leaf 
      extracts against dengue vector Aedes aegypti.
PG  - 875-80
LID - 10.1007/s00436-013-3718-3 [doi]
AB  - Vector-borne diseases caused by mosquitoes are one of the major economic and
      health problems in many countries. Aedes aegypti mosquito is a vector of several 
      diseases in humans like yellow fever and dengue. Vector control methods involving
      use of chemical insecticides are becoming less effective due to the development
      of insecticides resistance, biological magnification of toxic substances through 
      the food chain, and adverse effects on environmental quality and nontarget
      organisms including human health. Application of active toxic agents from plant
      extracts as an alternative mosquito control strategy was available from ancient
      times. These are nontoxic, easily available at affordable prices, biodegradable, 
      and show broad-spectrum target-specific activities against different species of
      vector mosquitoes. Today, nanotechnology is a promising research domain which has
      a wide ranging application in vector control programs. The present study
      investigates the larvicidal potential of solvent leaf extracts of Leucas aspera
      and synthesized silver nanoparticles using aqueous leaf extract against fourth
      instar larvae of A. aegypti. Larvae were exposed to varying concentrations of
      plant extracts and synthesized AgNPs for 24 h. The results were recorded from
      UV-Vis spectra, X-ray diffraction (XRD), Fourier transform infrared (FTIR), and
      scanning electron microscopy (SEM), and were used to characterize and support the
      biosynthesis of silver nanoparticles. The formation of the synthesized AgNPs from
      the XRD spectrum compared with Bragg reflections can be indexed to the (111)
      orientations, respectively, confirmed the presence of AgNPs. The FTIR spectra of 
      AgNPs exhibited prominent peaks at 3,447.77, 2,923.30, and 1,618.66 cm(-1). The
      spectra showed sharp and strong absorption band at 1,618.66 cm(-1) assigned to
      the stretching vibration of (NH) C horizontal lineO group. The band 1,383
      developed for C horizontal lineC and C horizontal lineN stretching, respectively,
      and was commonly found in the proteins. SEM analysis of the synthesized AgNPs
      clearly showed the clustered and irregular shapes, mostly aggregated and having
      the size of 25-80 nm. Energy-dispersive X-ray spectroscopy (EDX) showed the
      complete chemical composition of the synthesized AgNPs. In larvicidal activity,
      the results showed that the maximum efficacy was observed in synthesized AgNP
      from leaf extracts against the fourth instar larvae of A. aegypti with LC(5)(0)
      values of 8.5632, 10.0361, 14.4689, 13.4579, 17.4108, and 27.4936 mg/l and
      LC(9)(0) values of 21.5685, 93.03928, 39.6485, 42.2029, 31.3009, and 53.2576 mg/l
      respectively. These results suggest that the synthesized AgNP from leaf extracts 
      have a higher larvicidal potential as compared to crude solvent extracts thus
      making them an effective combination for controlling A. aegypti.
FAU - Suganya, Ganesan
AU  - Suganya G
AD  - Molecular Entomology Lab, Department of Biotechnology, Periyar University, Salem,
      Tamil Nadu, India.
FAU - Karthi, Sengodan
AU  - Karthi S
FAU - Shivakumar, Muthugounder S
AU  - Shivakumar MS
LA  - eng
PT  - Journal Article
DEP - 20131215
PL  - Germany
TA  - Parasitol Res
JT  - Parasitology research
JID - 8703571
RN  - 0 (Insecticides)
RN  - 0 (Plant Extracts)
RN  - 3M4G523W1G (Silver)
SB  - IM
MH  - Aedes/*drug effects
MH  - Animals
MH  - Insecticides/chemistry
MH  - Lamiaceae/*chemistry
MH  - Larva/drug effects
MH  - Metal Nanoparticles/*chemistry
MH  - *Mosquito Control
MH  - Plant Extracts/*chemistry/pharmacology
MH  - Plant Leaves/chemistry
MH  - Silver/chemistry/*pharmacology
EDAT- 2013/12/18 06:00
MHDA- 2014/08/12 06:00
CRDT- 2013/12/17 06:00
PHST- 2013/11/18 [received]
PHST- 2013/11/21 [accepted]
PHST- 2013/12/15 [aheadofprint]
AID - 10.1007/s00436-013-3718-3 [doi]
PST - ppublish
SO  - Parasitol Res. 2014 Mar;113(3):875-80. doi: 10.1007/s00436-013-3718-3. Epub 2013 
      Dec 15.

PMID- 24336226
OWN - NLM
STAT- MEDLINE
DA  - 20140122
DCOM- 20140401
LR  - 20140803
IS  - 1529-2916 (Electronic)
IS  - 1529-2908 (Linking)
VI  - 15
IP  - 2
DP  - 2014 Feb
TI  - Molecular signatures of antibody responses derived from a systems biology study
      of five human vaccines.
PG  - 195-204
LID - 10.1038/ni.2789 [doi]
AB  - Many vaccines induce protective immunity via antibodies. Systems biology
      approaches have been used to determine signatures that can be used to predict
      vaccine-induced immunity in humans, but whether there is a 'universal signature' 
      that can be used to predict antibody responses to any vaccine is unknown. Here we
      did systems analyses of immune responses to the polysaccharide and conjugate
      vaccines against meningococcus in healthy adults, in the broader context of
      published studies of vaccines against yellow fever virus and influenza virus. To 
      achieve this, we did a large-scale network integration of publicly available
      human blood transcriptomes and systems-scale databases in specific biological
      contexts and deduced a set of transcription modules in blood. Those modules
      revealed distinct transcriptional signatures of antibody responses to different
      classes of vaccines, which provided key insights into primary viral, protein
      recall and anti-polysaccharide responses. Our results elucidate the early
      transcriptional programs that orchestrate vaccine immunity in humans and
      demonstrate the power of integrative network modeling.
FAU - Li, Shuzhao
AU  - Li S
AD  - 1] Emory Vaccine Center, Emory University, Atlanta, Georgia, USA. [2] Yerkes
      National Primate Research Center, Emory University, Atlanta, Georgia, USA. [3].
FAU - Rouphael, Nadine
AU  - Rouphael N
AD  - 1] Emory Vaccine Center, Emory University, Atlanta, Georgia, USA. [2] The Hope
      Clinic of the Emory Vaccine Center, Division of Infectious Diseases, Emory
      University, Decatur, Georgia, USA. [3].
FAU - Duraisingham, Sai
AU  - Duraisingham S
AD  - 1] Emory Vaccine Center, Emory University, Atlanta, Georgia, USA. [2] Yerkes
      National Primate Research Center, Emory University, Atlanta, Georgia, USA. [3].
FAU - Romero-Steiner, Sandra
AU  - Romero-Steiner S
AD  - Meningitis and Vaccine Preventable Diseases Branch, Division of Bacterial
      Diseases, National Center of Immunization and Respiratory Diseases, Centers for
      Disease Control and Prevention, Atlanta, Georgia, USA.
FAU - Presnell, Scott
AU  - Presnell S
AUID- ORCID: 0000000192036403
AD  - 1] Benaroya Research Institute, Seattle, Washington, USA. [2] Baylor Institute
      for Immunology Research, Baylor Research Institute, Dallas, Texas, USA.
FAU - Davis, Carl
AU  - Davis C
AD  - 1] Emory Vaccine Center, Emory University, Atlanta, Georgia, USA. [2] Department 
      of Medicine, Division of Infectious Diseases, Emory University School of
      Medicine, Atlanta, Georgia, USA.
FAU - Schmidt, Daniel S
AU  - Schmidt DS
AD  - Meningitis and Vaccine Preventable Diseases Branch, Division of Bacterial
      Diseases, National Center of Immunization and Respiratory Diseases, Centers for
      Disease Control and Prevention, Atlanta, Georgia, USA.
FAU - Johnson, Scott E
AU  - Johnson SE
AD  - Meningitis and Vaccine Preventable Diseases Branch, Division of Bacterial
      Diseases, National Center of Immunization and Respiratory Diseases, Centers for
      Disease Control and Prevention, Atlanta, Georgia, USA.
FAU - Milton, Andrea
AU  - Milton A
AD  - Meningitis and Vaccine Preventable Diseases Branch, Division of Bacterial
      Diseases, National Center of Immunization and Respiratory Diseases, Centers for
      Disease Control and Prevention, Atlanta, Georgia, USA.
FAU - Rajam, Gowrisankar
AU  - Rajam G
AD  - Meningitis and Vaccine Preventable Diseases Branch, Division of Bacterial
      Diseases, National Center of Immunization and Respiratory Diseases, Centers for
      Disease Control and Prevention, Atlanta, Georgia, USA.
FAU - Kasturi, Sudhir
AU  - Kasturi S
AD  - 1] Emory Vaccine Center, Emory University, Atlanta, Georgia, USA. [2] Yerkes
      National Primate Research Center, Emory University, Atlanta, Georgia, USA.
FAU - Carlone, George M
AU  - Carlone GM
AD  - Meningitis and Vaccine Preventable Diseases Branch, Division of Bacterial
      Diseases, National Center of Immunization and Respiratory Diseases, Centers for
      Disease Control and Prevention, Atlanta, Georgia, USA.
FAU - Quinn, Charlie
AU  - Quinn C
AD  - 1] Benaroya Research Institute, Seattle, Washington, USA. [2] Baylor Institute
      for Immunology Research, Baylor Research Institute, Dallas, Texas, USA.
FAU - Chaussabel, Damien
AU  - Chaussabel D
AD  - 1] Benaroya Research Institute, Seattle, Washington, USA. [2] Baylor Institute
      for Immunology Research, Baylor Research Institute, Dallas, Texas, USA.
FAU - Palucka, A Karolina
AU  - Palucka AK
AD  - Baylor Institute for Immunology Research, Baylor Research Institute, Dallas,
      Texas, USA.
FAU - Mulligan, Mark J
AU  - Mulligan MJ
AD  - 1] Emory Vaccine Center, Emory University, Atlanta, Georgia, USA. [2] The Hope
      Clinic of the Emory Vaccine Center, Division of Infectious Diseases, Emory
      University, Decatur, Georgia, USA. [3] Department of Medicine, Division of
      Infectious Diseases, Emory University School of Medicine, Atlanta, Georgia, USA.
FAU - Ahmed, Rafi
AU  - Ahmed R
AD  - 1] Emory Vaccine Center, Emory University, Atlanta, Georgia, USA. [2] Department 
      of Microbiology and Immunology, Emory University, Atlanta, Georgia, USA.
FAU - Stephens, David S
AU  - Stephens DS
AD  - 1] Emory Vaccine Center, Emory University, Atlanta, Georgia, USA. [2] Department 
      of Medicine, Division of Infectious Diseases, Emory University School of
      Medicine, Atlanta, Georgia, USA.
FAU - Nakaya, Helder I
AU  - Nakaya HI
AD  - 1] Emory Vaccine Center, Emory University, Atlanta, Georgia, USA. [2] Yerkes
      National Primate Research Center, Emory University, Atlanta, Georgia, USA. [3]
      Department of Pathology, Emory University School of Medicine, Atlanta, Georgia,
      USA.
FAU - Pulendran, Bali
AU  - Pulendran B
AD  - 1] Emory Vaccine Center, Emory University, Atlanta, Georgia, USA. [2] Yerkes
      National Primate Research Center, Emory University, Atlanta, Georgia, USA. [3]
      Department of Pathology, Emory University School of Medicine, Atlanta, Georgia,
      USA.
LA  - eng
SI  - GEO/GSE13485
SI  - GEO/GSE29615
SI  - GEO/GSE29617
SI  - GEO/GSE52245
GR  - AI100663-02/AI/NIAID NIH HHS/United States
GR  - P51 OD011132/OD/NIH HHS/United States
GR  - P51 RR000165/RR/NCRR NIH HHS/United States
GR  - R01 DK057665/DK/NIDDK NIH HHS/United States
GR  - R37 AI048638/AI/NIAID NIH HHS/United States
GR  - R37 DK057665/DK/NIDDK NIH HHS/United States
GR  - R37AI48638/AI/NIAID NIH HHS/United States
GR  - R37DK057665/DK/NIDDK NIH HHS/United States
GR  - U19 AI057266/AI/NIAID NIH HHS/United States
GR  - U19 AI090023/AI/NIAID NIH HHS/United States
GR  - U19 AI096187/AI/NIAID NIH HHS/United States
GR  - U19AI057266/AI/NIAID NIH HHS/United States
GR  - U19AI090023/AI/NIAID NIH HHS/United States
GR  - U54 AI057157/AI/NIAID NIH HHS/United States
GR  - U54AI057157/AI/NIAID NIH HHS/United States
GR  - UL1 RR025008/RR/NCRR NIH HHS/United States
PT  - Journal Article
PT  - Research Support, N.I.H., Extramural
PT  - Research Support, Non-U.S. Gov't
DEP - 20131215
PL  - United States
TA  - Nat Immunol
JT  - Nature immunology
JID - 100941354
RN  - 0 (Immunoglobulins)
RN  - 0 (Influenza Vaccines)
RN  - 0 (Meningococcal Vaccines)
RN  - 0 (Vaccines, Conjugate)
RN  - 0 (Yellow Fever Vaccine)
SB  - IM
CIN - Nat Immunol. 2014 Feb;15(2):139-41. PMID: 24448573
MH  - Adolescent
MH  - Adult
MH  - Antibody Formation/genetics
MH  - Computer Simulation
MH  - Female
MH  - Humans
MH  - Immunity, Active
MH  - Immunoglobulins/blood
MH  - Influenza Vaccines/immunology
MH  - Male
MH  - Meningococcal Infections/immunology/*prevention & control
MH  - Meningococcal Vaccines/*immunology
MH  - Middle Aged
MH  - Neisseria meningitidis/*immunology
MH  - Systems Biology/*methods
MH  - Transcriptome
MH  - Vaccines, Conjugate/immunology
MH  - Yellow Fever Vaccine/immunology
MH  - Young Adult
PMC - PMC3946932
MID - NIHMS540680
OID - NLM: NIHMS540680
OID - NLM: PMC3946932
EDAT- 2013/12/18 06:00
MHDA- 2014/04/02 06:00
CRDT- 2013/12/17 06:00
PHST- 2013/08/29 [received]
PHST- 2013/11/14 [accepted]
PHST- 2013/12/15 [aheadofprint]
AID - ni.2789 [pii]
AID - 10.1038/ni.2789 [doi]
PST - ppublish
SO  - Nat Immunol. 2014 Feb;15(2):195-204. doi: 10.1038/ni.2789. Epub 2013 Dec 15.

PMID- 24332435
OWN - NLM
STAT- In-Data-Review
DA  - 20140805
IS  - 1873-0442 (Electronic)
IS  - 1477-8939 (Linking)
VI  - 12
IP  - 4
DP  - 2014 Jul-Aug
TI  - Health hazards and medical treatment of volunteers aged 18-30 years working in
      international social projects of non-governmental organizations (NGO).
PG  - 385-95
LID - 10.1016/j.tmaid.2013.11.004 [doi]
LID - S1477-8939(13)00190-7 [pii]
AB  - The specific health risk profile and diversity of treatments sought by young
      volunteers participating in international social projects should differ from
      those of their older colleagues. In the absence of any data to identify whether
      this was correct, a retrospective analysis was performed using a standardized
      questionnaire. Questions included what diseases occurred, and details of the
      frequency and types of treatment sought during their stay - (e.g. self-treatment,
      medical/dental intervention, or local healer). The 153 participants were aged
      18-30 years and worked in a non-governmental organization for >6 months. The
      participants were: 53% female, mean age 20 years, and mean duration of stay was
      11.2 months. Their NGO placement abroad was in Latin America 65.4%, 14.4% in
      Africa, and 9.8% in Asia. 83% of the young volunteers had received some advice
      regarding travel medicine before their departure. However, they suffered from
      more injuries compared to private travellers, and febrile infections were more
      common when compared to older studies. 21.2% suffered from dental problems and
      50% of them sought medical treatment. This study highlights a previously
      unreported higher risk profile of specific health problems occurring in young NGO
      volunteers, including some potentially life-threatening diagnoses that differed
      from their older colleagues and normal travellers. It is recommended that young
      volunteers should receive age specific, comprehensive pre-departure training in
      health and safety, first aid, and management of common health problems. A medical
      check-up upon returning home should be mandatory. The provision of a basic first 
      aid kit to each volunteer before departure is also recommended.
CI  - Copyright (c) 2013 Elsevier Ltd. All rights reserved.
FAU - Kupper, T
AU  - Kupper T
AD  - Institute of Occupational and Social Medicine, RWTH Aachen University, Aachen,
      Germany; Medical Commission of the Union Internationale des Associations
      d'Alpinisme (UIAA MedCom), Germany. Electronic address: tkuepper@ukaachen.de.
FAU - Rieke, B
AU  - Rieke B
AD  - Institute of Occupational and Social Medicine, RWTH Aachen University, Aachen,
      Germany; Travel Medicine and Yellow Fever Vaccination Centre, Dusseldorf,
      Germany.
FAU - Neppach, K
AU  - Neppach K
AD  - Institute of Occupational and Social Medicine, RWTH Aachen University, Aachen,
      Germany.
FAU - Morrison, A
AU  - Morrison A
AD  - Medical Commission of the Union Internationale des Associations d'Alpinisme (UIAA
      MedCom), Germany.
FAU - Martin, J
AU  - Martin J
AD  - Institute of Occupational and Social Medicine, RWTH Aachen University, Aachen,
      Germany.
LA  - eng
PT  - Journal Article
DEP - 20131120
PL  - Netherlands
TA  - Travel Med Infect Dis
JT  - Travel medicine and infectious disease
JID - 101230758
SB  - IM
OTO - NOTNLM
OT  - First aid training
OT  - Medical self-treatment
OT  - Non-governmental organizations (NGO)
OT  - Social projects
OT  - risk profile
EDAT- 2013/12/18 06:00
MHDA- 2013/12/18 06:00
CRDT- 2013/12/17 06:00
PHST- 2012/08/21 [received]
PHST- 2013/09/27 [revised]
PHST- 2013/11/12 [accepted]
PHST- 2013/11/20 [aheadofprint]
AID - S1477-8939(13)00190-7 [pii]
AID - 10.1016/j.tmaid.2013.11.004 [doi]
PST - ppublish
SO  - Travel Med Infect Dis. 2014 Jul-Aug;12(4):385-95. doi:
      10.1016/j.tmaid.2013.11.004. Epub 2013 Nov 20.

PMID- 24331381
OWN - NLM
STAT- MEDLINE
DA  - 20140318
DCOM- 20140513
LR  - 20140805
IS  - 1097-6825 (Electronic)
IS  - 0091-6749 (Linking)
VI  - 133
IP  - 2
DP  - 2014 Feb
TI  - Transcutaneous yellow fever vaccination of subjects with or without atopic
      dermatitis.
PG  - 439-47
LID - 10.1016/j.jaci.2013.10.037 [doi]
LID - S0091-6749(13)01698-9 [pii]
AB  - BACKGROUND: Atopic dermatitis (AD) is a common inflammatory skin disease with a
      global prevalence ranging from 3% to 20%. Patients with AD have an increased risk
      for complications after viral infection (eg, herpes simplex virus), and
      vaccination of patients with AD with live vaccinia virus is contraindicated
      because of a heightened risk of eczema vaccinatum, a rare but potentially lethal 
      complication associated with smallpox vaccination. OBJECTIVE: We sought to
      develop a better understanding of immunity to cutaneous viral infection in
      patients with AD. METHODS: In a double-blind randomized study we investigated the
      safety and immunogenicity of live attenuated yellow fever virus (YFV) vaccination
      of nonatopic subjects and patients with AD after standard subcutaneous
      inoculation or transcutaneous vaccination administered with a bifurcated needle. 
      Viremia, neutralizing antibody, and antiviral T-cell responses were analyzed for 
      up to 30 days after vaccination. RESULTS: YFV vaccination administered through
      either route was well tolerated. Subcutaneous vaccination resulted in higher
      seroconversion rates than transcutaneous vaccination but elicited similar
      antiviral antibody levels and T-cell responses in both the nonatopic and AD
      groups. After transcutaneous vaccination, both groups mounted similar
      neutralizing antibody responses, but patients with AD demonstrated lower
      antiviral T-cell responses by 30 days after vaccination. Among transcutaneously
      vaccinated subjects, a significant inverse correlation between baseline IgE
      levels and the magnitude of antiviral antibody and CD4(+) T-cell responses was
      observed. CONCLUSIONS: YFV vaccination of patients with AD through the
      transcutaneous route revealed that high baseline IgE levels provide a potential
      biomarker for predicting reduced virus-specific immune memory after
      transcutaneous infection with a live virus.
CI  - Copyright (c) 2013 American Academy of Allergy, Asthma & Immunology. Published by
      Mosby, Inc. All rights reserved.
FAU - Slifka, Mark K
AU  - Slifka MK
AD  - Oregon National Primate Research Center, Oregon Health & Science University,
      Beaverton, Ore. Electronic address: slifkam@ohsu.edu.
FAU - Leung, Donald Y M
AU  - Leung DY
AD  - Department of Pediatrics, National Jewish Health, Denver, Colo.
FAU - Hammarlund, Erika
AU  - Hammarlund E
AD  - Oregon National Primate Research Center, Oregon Health & Science University,
      Beaverton, Ore.
FAU - Raue, Hans-Peter
AU  - Raue HP
AD  - Oregon National Primate Research Center, Oregon Health & Science University,
      Beaverton, Ore.
FAU - Simpson, Eric L
AU  - Simpson EL
AD  - Department of Dermatology, Oregon Health & Science University, Portland, Ore.
FAU - Tofte, Susan
AU  - Tofte S
AD  - Department of Dermatology, Oregon Health & Science University, Portland, Ore.
FAU - Baig-Lewis, Shahana
AU  - Baig-Lewis S
AD  - Department of Dermatology, Oregon Health & Science University, Portland, Ore.
FAU - David, Gloria
AU  - David G
AD  - Rho, Inc, Chapel Hill, NC.
FAU - Lynn, Henry
AU  - Lynn H
AD  - Rho, Inc, Chapel Hill, NC.
FAU - Woolson, Rob
AU  - Woolson R
AD  - Rho, Inc, Chapel Hill, NC.
FAU - Hata, Tissa
AU  - Hata T
AD  - Division of Dermatology, University of California San Diego, La Jolla, Calif.
FAU - Milgrom, Henry
AU  - Milgrom H
AD  - Department of Pediatrics, National Jewish Health, Denver, Colo.
FAU - Hanifin, Jon
AU  - Hanifin J
AD  - Department of Dermatology, Oregon Health & Science University, Portland, Ore.
LA  - eng
SI  - ClinicalTrials.gov/NCT00723489
GR  - 8P51 OD011092-53/OD/NIH HHS/United States
GR  - HHSN266200400029C/PHS HHS/United States
GR  - HHSN26620400033C/PHS HHS/United States
GR  - N01 AI040029/AI/NIAID NIH HHS/United States
PT  - Journal Article
PT  - Multicenter Study
PT  - Randomized Controlled Trial
PT  - Research Support, N.I.H., Extramural
DEP - 20131210
PL  - United States
TA  - J Allergy Clin Immunol
JT  - The Journal of allergy and clinical immunology
JID - 1275002
RN  - 0 (Antibodies, Viral)
RN  - 0 (RNA, Viral)
RN  - 0 (Yellow Fever Vaccine)
RN  - 37341-29-0 (Immunoglobulin E)
SB  - AIM
SB  - IM
MH  - Administration, Cutaneous
MH  - Adult
MH  - Antibodies, Viral/blood
MH  - Cells, Cultured
MH  - Dermatitis, Atopic/blood/*immunology/virology
MH  - Double-Blind Method
MH  - Female
MH  - Humans
MH  - Immunoglobulin E/blood
MH  - Leukocytes, Mononuclear
MH  - Male
MH  - RNA, Viral/analysis
MH  - T-Lymphocytes/immunology
MH  - Vaccination
MH  - Viremia
MH  - Yellow Fever/*prevention & control
MH  - Yellow Fever Vaccine/*administration & dosage/adverse effects
PMC - PMC3960337
MID - NIHMS537256
OID - NLM: NIHMS537256 [Available on 02/01/15]
OID - NLM: PMC3960337 [Available on 02/01/15]
OTO - NOTNLM
OT  - AD
OT  - AE
OT  - Adverse event
OT  - Atopic dermatitis
OT  - IgE
OT  - LNI
OT  - Log neutralizing index
OT  - NT(50)
OT  - Neutralizing titer 50
OT  - T-cell memory
OT  - YFV
OT  - Yellow fever virus
OT  - antibody
OT  - atopic dermatitis
EDAT- 2013/12/18 06:00
MHDA- 2014/05/14 06:00
CRDT- 2013/12/17 06:00
PMCR- 2015/02/01 00:00
PHST- 2013/06/19 [received]
PHST- 2013/09/20 [revised]
PHST- 2013/10/23 [accepted]
PHST- 2013/12/10 [aheadofprint]
AID - S0091-6749(13)01698-9 [pii]
AID - 10.1016/j.jaci.2013.10.037 [doi]
PST - ppublish
SO  - J Allergy Clin Immunol. 2014 Feb;133(2):439-47. doi: 10.1016/j.jaci.2013.10.037. 
      Epub 2013 Dec 10.

PMID- 24325827
OWN - NLM
STAT- MEDLINE
DA  - 20140109
DCOM- 20140811
IS  - 1873-2518 (Electronic)
IS  - 0264-410X (Linking)
VI  - 32
IP  - 5
DP  - 2014 Jan 23
TI  - Co-administration of live measles and yellow fever vaccines and inactivated
      pentavalent vaccines is associated with increased mortality compared with measles
      and yellow fever vaccines only. An observational study from Guinea-Bissau.
PG  - 598-605
LID - 10.1016/j.vaccine.2013.11.074 [doi]
LID - S0264-410X(13)01663-0 [pii]
AB  - BACKGROUND: Studies from low-income countries indicate that co-administration of 
      inactivated diphtheria-tetanus-pertussis (DTP) vaccine and live attenuated
      measles vaccine (MV) is associated with increased mortality compared with
      receiving MV only. Pentavalent (DTP-H. Influenza type B-Hepatitis B) vaccine is
      replacing DTP in many low-income countries and yellow fever vaccine (YF) has been
      introduced to be given together with MV. Pentavalent and YF vaccines were
      introduced in Guinea-Bissau in 2008. We investigated whether co-administration of
      pentavalent vaccine with MV and yellow fever vaccine has similar negative
      effects. METHODS: In 2007-2011, we conducted a randomised placebo-controlled
      trial of vitamin A at routine vaccination contacts among children aged 6-23
      months in urban and rural Guinea-Bissau. In the present study, we included 2331
      children randomised to placebo who received live vaccines only (MV or MV+YF) or a
      combination of live and inactivated vaccines (MV+DTP or MV+YF+pentavalent).
      Mortality was compared in Cox proportional hazards models stratified for
      urban/rural enrolment adjusted for age and unevenly distributed baseline factors.
      RESULTS: While DTP was still used 685 children received MV only and 358 MV+DTP;
      following the change in programme, 940 received MV+YF only and 348
      MV+YF+pentavalent. During 6 months of follow-up, the adjusted mortality rate
      ratio (MRR) for co-administered live and inactivated vaccines compared with live 
      vaccines only was 3.24 (1.20-8.73). For MV+YF+pentavalent compared with MV+YF
      only, the adjusted MRR was 7.73 (1.79-33.4). CONCLUSION: In line with previous
      studies of DTP, the present results indicate that pentavalent vaccine
      co-administered with MV and YF is associated with increased mortality.
CI  - Copyright (c) 2013 Elsevier Ltd. All rights reserved.
FAU - Fisker, Ane Baerent
AU  - Fisker AB
AD  - Bandim Health Project, INDEPTH Network, Apartado 861, Bissau, Guinea-Bissau;
      Research Center for Vitamins and Vaccines (CVIVA), Bandim Health Project, Statens
      Serum Institut, Artillerivej 5, 2300 Copenhagen S, Denmark. Electronic address:
      a.fisker@bandim.org.
FAU - Ravn, Henrik
AU  - Ravn H
AD  - Bandim Health Project, INDEPTH Network, Apartado 861, Bissau, Guinea-Bissau;
      Research Center for Vitamins and Vaccines (CVIVA), Bandim Health Project, Statens
      Serum Institut, Artillerivej 5, 2300 Copenhagen S, Denmark. Electronic address:
      hjn@ssi.dk.
FAU - Rodrigues, Amabelia
AU  - Rodrigues A
AD  - Bandim Health Project, INDEPTH Network, Apartado 861, Bissau, Guinea-Bissau.
      Electronic address: a.rodrigues@bandim.org.
FAU - Ostergaard, Marie Drivsholm
AU  - Ostergaard MD
AD  - Bandim Health Project, INDEPTH Network, Apartado 861, Bissau, Guinea-Bissau.
      Electronic address: mariedrivsholm@gmail.com.
FAU - Bale, Carlito
AU  - Bale C
AD  - Bandim Health Project, INDEPTH Network, Apartado 861, Bissau, Guinea-Bissau.
      Electronic address: c.bale@bandim.org.
FAU - Benn, Christine Stabell
AU  - Benn CS
AD  - Bandim Health Project, INDEPTH Network, Apartado 861, Bissau, Guinea-Bissau;
      Research Center for Vitamins and Vaccines (CVIVA), Bandim Health Project, Statens
      Serum Institut, Artillerivej 5, 2300 Copenhagen S, Denmark. Electronic address:
      cb@ssi.dk.
FAU - Aaby, Peter
AU  - Aaby P
AD  - Bandim Health Project, INDEPTH Network, Apartado 861, Bissau, Guinea-Bissau;
      Research Center for Vitamins and Vaccines (CVIVA), Bandim Health Project, Statens
      Serum Institut, Artillerivej 5, 2300 Copenhagen S, Denmark. Electronic address:
      p.aaby@bandim.org.
LA  - eng
PT  - Journal Article
PT  - Observational Study
PT  - Research Support, Non-U.S. Gov't
DEP - 20131208
PL  - Netherlands
TA  - Vaccine
JT  - Vaccine
JID - 8406899
RN  - 0 (Diphtheria-Tetanus-Pertussis Vaccine)
RN  - 0 (DtwP-HepB-Hib vaccine)
RN  - 0 (Haemophilus Vaccines)
RN  - 0 (Hepatitis B Vaccines)
RN  - 0 (Measles Vaccine)
RN  - 0 (Vaccines, Inactivated)
RN  - 0 (Yellow Fever Vaccine)
RN  - 11103-57-4 (Vitamin A)
SB  - IM
CIN - Vaccine. 2014 May 13;32(23):2668-9. PMID: 24699468
CIN - Vaccine. 2014 May 13;32(23):2667. PMID: 24681269
MH  - Diphtheria-Tetanus-Pertussis Vaccine/*administration & dosage/adverse effects
MH  - Female
MH  - Guinea-Bissau
MH  - Haemophilus Vaccines/*administration & dosage/adverse effects
MH  - Hepatitis B Vaccines/*administration & dosage/adverse effects
MH  - Humans
MH  - Immunization Schedule
MH  - Infant
MH  - Male
MH  - Measles Vaccine/*administration & dosage/adverse effects
MH  - *Mortality
MH  - Proportional Hazards Models
MH  - Randomized Controlled Trials as Topic
MH  - Vaccination
MH  - Vaccines, Inactivated/administration & dosage/adverse effects
MH  - Vitamin A/administration & dosage
MH  - Yellow Fever Vaccine/*administration & dosage/adverse effects
OTO - NOTNLM
OT  - BCG
OT  - BHP
OT  - Bacillus Calmette–Guérin vaccine
OT  - Bandim Health Project
OT  - Child mortality
OT  - DTP
OT  - Diphtheria–tetanus–pertussis vaccine
OT  - EPI
OT  - Expanded Programme on Immunisations
OT  - HDSS
OT  - MRR
OT  - MV
OT  - Measles vaccine
OT  - OPV
OT  - Pentavalent vaccine
OT  - YF
OT  - Yellow fever vaccine
OT  - diphtheria–tetanus–pertussis vaccine
OT  - health and demographic surveillance system
OT  - measles vaccine
OT  - mortality rate ratio
OT  - oral polio vaccine
OT  - yellow fever vaccine
EDAT- 2013/12/12 06:00
MHDA- 2014/08/12 06:00
CRDT- 2013/12/12 06:00
PHST- 2013/06/06 [received]
PHST- 2013/11/11 [revised]
PHST- 2013/11/21 [accepted]
PHST- 2013/12/08 [aheadofprint]
AID - S0264-410X(13)01663-0 [pii]
AID - 10.1016/j.vaccine.2013.11.074 [doi]
PST - ppublish
SO  - Vaccine. 2014 Jan 23;32(5):598-605. doi: 10.1016/j.vaccine.2013.11.074. Epub 2013
      Dec 8.

PMID- 24324734
OWN - NLM
STAT- In-Process
DA  - 20131210
IS  - 1932-6203 (Electronic)
IS  - 1932-6203 (Linking)
VI  - 8
IP  - 12
DP  - 2013
TI  - Early IFN-gamma production after YF 17D vaccine virus immunization in mice and
      its association with adaptive immune responses.
PG  - e81953
LID - 10.1371/journal.pone.0081953 [doi]
AB  - Yellow Fever vaccine is one of the most efficacious human vaccines ever made. The
      vaccine (YF 17D) virus induces polyvalent immune responses, with a mixed TH1/TH2 
      CD4(+) cell profile, which results in robust T CD8(+) responses and high titers
      of neutralizing antibody. In recent years, it has been suggested that early
      events after yellow fever vaccination are crucial to the development of adequate 
      acquired immunity. We have previously shown that primary immunization of humans
      and monkeys with YF 17D virus vaccine resulted in the early synthesis of
      IFN-gamma. Herein we have demonstrated, for the first time that early IFN-gamma
      production after yellow fever vaccination is a feature also of murine infection
      and is much more pronounced in the C57BL/6 strain compared to the BALB/c strain. 
      Likewise, in C57BL/6 strain, we have observed the highest CD8(+) T cells
      responses as well as higher titers of neutralizing antibodies and total anti-YF
      IgG. Regardless of this intense IFN-gamma response in mice, it was not possible
      to see higher titers of IgG2a in relation to IgG1 in both mice lineages. However,
      IgG2a titers were positively correlated to neutralizing antibodies levels,
      pointing to an important role of IFN-gamma in eliciting high quality responses
      against YF 17D, therefore influencing the immunogenicity of this vaccine.
FAU - Neves, Patricia C C
AU  - Neves PC
AD  - Vice-diretoria de Desenvolvimento Tecnologico, Instituto de Tecnologia em
      Imunobiologicos, Fundacao Oswaldo Cruz, Rio de Janeiro, Brazil.
FAU - Santos, Juliana R
AU  - Santos JR
FAU - Tubarao, Luciana N
AU  - Tubarao LN
FAU - Bonaldo, Myrna C
AU  - Bonaldo MC
FAU - Galler, Ricardo
AU  - Galler R
LA  - eng
GR  - 1 P01 AI094420-01A1/AI/NIAID NIH HHS/United States
PT  - Journal Article
PT  - Research Support, N.I.H., Extramural
PT  - Research Support, Non-U.S. Gov't
DEP - 20131206
PL  - United States
TA  - PLoS One
JT  - PloS one
JID - 101285081
SB  - IM
PMC - PMC3855709
OID - NLM: PMC3855709
EDAT- 2013/12/11 06:00
MHDA- 2013/12/11 06:00
CRDT- 2013/12/11 06:00
PHST- 2013 [ecollection]
PHST- 2013/06/06 [received]
PHST- 2013/10/18 [accepted]
PHST- 2013/12/06 [epublish]
AID - 10.1371/journal.pone.0081953 [doi]
AID - PONE-D-13-23634 [pii]
PST - epublish
SO  - PLoS One. 2013 Dec 6;8(12):e81953. doi: 10.1371/journal.pone.0081953. eCollection
      2013.

PMID- 24322290
OWN - NLM
STAT- MEDLINE
DA  - 20140127
DCOM- 20140723
IS  - 1432-1955 (Electronic)
IS  - 0932-0113 (Linking)
VI  - 113
IP  - 2
DP  - 2014 Feb
TI  - Larvicidal, ovicidal, and adulticidal efficacy of Erythrina indica (Lam.)
      (Family: Fabaceae) against Anopheles stephensi, Aedes aegypti, and Culex
      quinquefasciatus (Diptera: Culicidae).
PG  - 777-91
LID - 10.1007/s00436-013-3709-4 [doi]
AB  - Mosquitoes are the major vector for the transmission of malaria, dengue fever,
      yellow fever, filariasis, schistosomiasis, and Japanese encephalitis. Mosquito
      control is facing a threat because of the emergence of resistance to synthetic
      insecticides. Insecticides of botanical origin may serve as suitable alternative 
      biocontrol techniques in the future. In view of the recently increased interest
      in developing plant origin insecticides as an alternative to chemical
      insecticide, this study was undertaken to assess the larvicidal, ovicidal, and
      adulticidal potential of the crude hexane, benzene, chloroform, ethyl acetate,
      and methanol solvent extracts from the medicinal plant Erythrina indica against
      the medically important mosquito vectors, Anopheles stephensi, Aedes aegypti, and
      Culex quinquefasciatus (Diptera: Culicidae). The larval mortality was observed
      after 24 h of exposure. All extracts showed moderate larvicidal effects; however,
      the highest larval mortality was found in methanol extract of leaf of E. indica
      against the larvae of A. stephensi, A. aegypti, and C. quinquefasciatus with the 
      LC50 and LC90 values of 69.43, 75.13, and 91.41 ppm and 125.49, 134.31, and
      167.14 ppm, respectively. The mean percent hatchability of the eggs was observed 
      after 48 h post treatment. The percent hatchability was inversely proportional to
      the concentration of extract and directly proportional to the eggs. All the five 
      solvent extracts showed moderate ovicidal activity; however, the methanol extract
      showed the highest ovicidal activity. The methanol extract of E. indica against
      A. stephensi, A. aegypti, and C. quinquefasciatus exerted 100 % mortality (zero
      hatchability) at 150, 200, and 250 ppm, respectively. Control eggs showed above
      99.3-100 % hatchability. The adult mortality was observed after 24 h recovery
      period. The plant crude extracts showed dose-dependent mortality. At higher
      concentrations, the adult showed restless movement for some times with abnormal
      wagging and then died. Among the extracts tested, the highest adulticidal
      activity was observed in methanol extract against A. stephensi followed by A.
      aegypti and C. quinquefasciatus with the LD50 and LD90 values of 88.76, 94.09,
      and 119.64 ppm and 160.83, 169.01, and 219.77 ppm, respectively. No mortality was
      recorded in the control. Our data suggest that the crude hexane, benzene,
      chloroform, ethyl acetate, and methanol solvent extracts of E. indica have the
      potential to be used as an eco-friendly approach for the control of the A.
      stephensi, A. aegypti, and C. quinquefasciatus.
FAU - Govindarajan, Marimuthu
AU  - Govindarajan M
AD  - Unit of Vector Biology and Phytochemistry, Department of Zoology, Annamalai
      University, Annamalai Nagar, 608 002, Tamil Nadu, India, drgovind1979@gmail.com.
FAU - Sivakumar, Rajamohan
AU  - Sivakumar R
LA  - eng
PT  - Journal Article
PT  - Research Support, Non-U.S. Gov't
DEP - 20131210
PL  - Germany
TA  - Parasitol Res
JT  - Parasitology research
JID - 8703571
RN  - 0 (Insecticides)
RN  - 0 (Plant Extracts)
SB  - IM
MH  - *Aedes/growth & development
MH  - Animals
MH  - *Anopheles/growth & development
MH  - *Culex/growth & development
MH  - Erythrina/*chemistry
MH  - Humans
MH  - *Insecticides
MH  - Larva
MH  - Mosquito Control
MH  - *Plant Extracts
MH  - Plant Leaves/chemistry
EDAT- 2013/12/11 06:00
MHDA- 2014/07/24 06:00
CRDT- 2013/12/11 06:00
PHST- 2013/11/07 [received]
PHST- 2013/11/17 [accepted]
PHST- 2013/12/10 [aheadofprint]
AID - 10.1007/s00436-013-3709-4 [doi]
PST - ppublish
SO  - Parasitol Res. 2014 Feb;113(2):777-91. doi: 10.1007/s00436-013-3709-4. Epub 2013 
      Dec 10.

PMID- 24314645
OWN - NLM
STAT- MEDLINE
DA  - 20131209
DCOM- 20140218
IS  - 1096-0341 (Electronic)
IS  - 0042-6822 (Linking)
VI  - 448
DP  - 2014 Jan 5
TI  - Enhanced arbovirus surveillance with deep sequencing: Identification of novel
      rhabdoviruses and bunyaviruses in Australian mosquitoes.
PG  - 146-58
LID - 10.1016/j.virol.2013.09.026 [doi]
LID - S0042-6822(13)00559-X [pii]
AB  - Viral metagenomics characterizes known and identifies unknown viruses based on
      sequence similarities to any previously sequenced viral genomes. A metagenomics
      approach was used to identify virus sequences in Australian mosquitoes causing
      cytopathic effects in inoculated mammalian cell cultures. Sequence comparisons
      revealed strains of Liao Ning virus (Reovirus, Seadornavirus), previously
      detected only in China, livestock-infecting Stretch Lagoon virus (Reovirus,
      Orbivirus), two novel dimarhabdoviruses, named Beaumont and North Creek viruses, 
      and two novel orthobunyaviruses, named Murrumbidgee and Salt Ash viruses. The
      novel virus proteomes diverged by >/= 50% relative to their closest previously
      genetically characterized viral relatives. Deep sequencing also generated genomes
      of Warrego and Wallal viruses, orbiviruses linked to kangaroo blindness, whose
      genomes had not been fully characterized. This study highlights viral
      metagenomics in concert with traditional arbovirus surveillance to characterize
      known and new arboviruses in field-collected mosquitoes. Follow-up
      epidemiological studies are required to determine whether the novel viruses
      infect humans.
CI  - (c) 2013 Elsevier Inc. All rights reserved.
FAU - Coffey, Lark L
AU  - Coffey LL
AD  - Blood Systems Research Institute, University of California, San Francisco, USA;
      Department of Laboratory Medicine, University of California, 270 Masonic Avenue, 
      San Francisco, CA 94118, USA.
FAU - Page, Brady L
AU  - Page BL
FAU - Greninger, Alexander L
AU  - Greninger AL
FAU - Herring, Belinda L
AU  - Herring BL
FAU - Russell, Richard C
AU  - Russell RC
FAU - Doggett, Stephen L
AU  - Doggett SL
FAU - Haniotis, John
AU  - Haniotis J
FAU - Wang, Chunlin
AU  - Wang C
FAU - Deng, Xutao
AU  - Deng X
FAU - Delwart, Eric L
AU  - Delwart EL
LA  - eng
GR  - R01 HL105770/HL/NHLBI NIH HHS/United States
GR  - R01HL105770/HL/NHLBI NIH HHS/United States
PT  - Journal Article
PT  - Research Support, N.I.H., Extramural
PT  - Research Support, Non-U.S. Gov't
DEP - 20131025
PL  - United States
TA  - Virology
JT  - Virology
JID - 0110674
SB  - IM
MH  - Animals
MH  - Australia/epidemiology
MH  - Bunyaviridae Infections/epidemiology/*virology
MH  - Culicidae/*virology
MH  - Genome, Viral
MH  - High-Throughput Nucleotide Sequencing
MH  - Humans
MH  - Insect Vectors/*virology
MH  - Molecular Sequence Data
MH  - Orthobunyavirus/classification/genetics/*isolation & purification
MH  - Phylogeny
MH  - Rhabdoviridae/classification/genetics/*isolation & purification
MH  - Rhabdoviridae Infections/epidemiology/*virology
MH  - Sentinel Surveillance
PMC - PMC3870893
MID - NIHMS530969
OID - NLM: NIHMS530969 [Available on 01/05/15]
OID - NLM: PMC3870893 [Available on 01/05/15]
OTO - NOTNLM
OT  - ABLV
OT  - AHSV
OT  - AINOV
OT  - AKAV
OT  - ALFV
OT  - ALMV
OT  - African horse sickness virus
OT  - Aino virus
OT  - Akabane virus
OT  - Alfuy virus
OT  - Almpiwar virus
OT  - Arbovirus surveillance
OT  - Australia
OT  - Australian bat lyssavirus
OT  - BANV
OT  - BASV
OT  - BEAUV
OT  - BEFV
OT  - BFV
OT  - BYSM
OT  - Banna virus
OT  - Barmah Forest virus
OT  - Bas-Congo virus
OT  - Beaumont virus
OT  - Bunyavirus
OT  - CCHFV
OT  - CHIKV
OT  - CHVV
OT  - CPV
OT  - Charleville virus
OT  - Coastal Plains virus
OT  - Crimean-Congo hemorrhagic fever virus
OT  - DAff sigma virus
OT  - DENV
OT  - DMel sigma virus
OT  - DOUV
OT  - DObs sigma virus
OT  - Deep sequencing
OT  - Douglas virus
OT  - Drosophila affinis sigma virus
OT  - Drosophila melanogaster sigma virus
OT  - Drosophila obscura sigma virus
OT  - EBLV
OT  - EHDV
OT  - EHV
OT  - EUBV
OT  - Edge Hill virus
OT  - Eubenangee virus
OT  - European bat lyssavirus
OT  - FPV
OT  - Facey's Paddock virus
OT  - GGV
OT  - Gan Gan virus
OT  - HDOOV
OT  - Humpty Doo virus
OT  - IHNV
OT  - JEV
OT  - Japanese encephalitis virus
OT  - KDV
OT  - KOKV
OT  - KUNV
OT  - Kadiporo virus
OT  - Kokobera virus
OT  - Kunjin virus
OT  - LEAV
OT  - LNV
OT  - LNYV
OT  - LYMoV
OT  - Leanyer virus
OT  - Liao Ning virus
OT  - MAPV
OT  - MFSV
OT  - MURBV
OT  - MVEV
OT  - Mapputta virus
OT  - Mosquito
OT  - Murray Valley encephalitis virus
OT  - Murrumbidgee virus
OT  - NCMV
OT  - NORCV
OT  - North Creek virus
OT  - Northern cereal mosaic virus
OT  - Novel virus
OT  - PEAV
OT  - PHSV
OT  - Peaton virus
OT  - Peruvian horse sickness virus
OT  - RRV
OT  - RVFV
OT  - Reovirus
OT  - Rhabdovirus
OT  - Rift Valley fever virus
OT  - Ross River virus
OT  - SASHV
OT  - SFTSV
OT  - SINV
OT  - SLOV
OT  - STRV
OT  - SVCV
OT  - Salt Ash virus
OT  - Sindbis virus
OT  - Stratford virus
OT  - Stretch Lagoon orbivirus
OT  - THIV
OT  - TIBV
OT  - TILV
OT  - TINV
OT  - TRUV
OT  - Thimiri virus
OT  - Tibrogargan virus
OT  - Tilligerry virus
OT  - Tinaroo virus
OT  - Trubanaman virus
OT  - VHSV
OT  - VSV
OT  - Virus discovery
OT  - WALV
OT  - WARV
OT  - WNV
OT  - Wallal virus
OT  - Warrego virus
OT  - West Nile virus
OT  - barley yellow striate mosaic
OT  - bovine ephemeral fever virus
OT  - chikungunya virus
OT  - dengue virus
OT  - epizootic hemorrhagic disease virus
OT  - infectious hematopoietic necrosis virus
OT  - lettuce necrotic yellows virus
OT  - lettuce yellow mottle virus
OT  - maize fine streak virus
OT  - severe fever with thrombocytopenia syndrome virus
OT  - spring viremia of carp virus
OT  - vesicular stomatitis virus
OT  - viral hemorrhagic septicemia virus
EDAT- 2013/12/10 06:00
MHDA- 2014/02/19 06:00
CRDT- 2013/12/10 06:00
PMCR- 2015/01/05 00:00
PHST- 2013/08/20 [received]
PHST- 2013/09/06 [revised]
PHST- 2013/09/28 [accepted]
PHST- 2013/10/25 [aheadofprint]
AID - S0042-6822(13)00559-X [pii]
AID - 10.1016/j.virol.2013.09.026 [doi]
PST - ppublish
SO  - Virology. 2014 Jan 5;448:146-58. doi: 10.1016/j.virol.2013.09.026. Epub 2013 Oct 
      25.

PMID- 24313155
OWN - NLM
STAT- MEDLINE
DA  - 20131209
DCOM- 20140108
IS  - 1020-3397 (Print)
IS  - 1020-3397 (Linking)
VI  - 19
IP  - 10
DP  - 2013 Oct
TI  - Strategic approach to control of viral haemorrhagic fever outbreaks in the
      Eastern Mediterranean Region: report from a regional consultation.
PG  - 892-7
AB  - The viral haemorrhagic fevers (VHF) are a growing public health threat in the
      Eastern Mediterranean Region. Nearly all of them are of zoonotic origin. VHF
      often cause outbreaks with high fatalities and, except for yellow fever,
      currently there are no specific treatment or vaccination options available. In
      response to this growing threat, the Regional Office for the Eastern
      Mediterranean of the World Health Organization convened a technical consultation 
      in Tehran on 27-30 November 2011 to review the current gaps in prevention and
      control of VHF outbreaks in the Region. The meeting recommended a number of
      strategic public health approaches for prevention and control of VHF outbreaks
      through synergizing effective collaboration between the human and animal health
      sectors on areas that involve better preparedness, early detection and rapid
      response. Implementation of these approaches would require working together with 
      vision, commitment and a sense of purpose involving partnerships and cooperation 
      from all relevant sectors.
FAU - Malik, M R
AU  - Malik MR
AD  - Pandemic and Epidemic Disease, Division of Communicable Disease Prevention and
      Control, World Health Organization, Regional Office for Eastern Mediterranean,
      Cairo, Egypt. malikm@who.int
FAU - El Bushra, H E
AU  - El Bushra HE
FAU - Opoka, M
AU  - Opoka M
FAU - Formenty, P
AU  - Formenty P
FAU - Velayudhan, R
AU  - Velayudhan R
FAU - Eremin, S
AU  - Eremin S
LA  - eng
PT  - Journal Article
PL  - Egypt
TA  - East Mediterr Health J
JT  - Eastern Mediterranean health journal = La revue de sante de la Mediterranee
      orientale = al-Majallah al-sihhiyah li-sharq al-mutawassit
JID - 9608387
SB  - IM
MH  - Animals
MH  - Arthropod Vectors
MH  - Communicable Disease Control/*methods
MH  - Diagnostic Techniques and Procedures
MH  - Disease Outbreaks/prevention & control
MH  - Health Behavior
MH  - Hemorrhagic Fevers, Viral/*epidemiology/*prevention & control
MH  - Humans
MH  - Middle East/epidemiology
MH  - Pest Control/methods
MH  - *Public Health
MH  - Sentinel Surveillance
MH  - World Health Organization
EDAT- 2013/12/10 06:00
MHDA- 2014/01/09 06:00
CRDT- 2013/12/10 06:00
PST - ppublish
SO  - East Mediterr Health J. 2013 Oct;19(10):892-7.

PMID- 24310610
OWN - NLM
STAT- MEDLINE
DA  - 20140117
DCOM- 20140204
LR  - 20140610
IS  - 1095-9203 (Electronic)
IS  - 0036-8075 (Linking)
VI  - 343
IP  - 6168
DP  - 2014 Jan 17
TI  - Vaccine activation of the nutrient sensor GCN2 in dendritic cells enhances
      antigen presentation.
PG  - 313-7
LID - 10.1126/science.1246829 [doi]
AB  - The yellow fever vaccine YF-17D is one of the most successful vaccines ever
      developed in humans. Despite its efficacy and widespread use in more than 600
      million people, the mechanisms by which it stimulates protective immunity remain 
      poorly understood. Recent studies using systems biology approaches in humans have
      revealed that YF-17D-induced early expression of general control nonderepressible
      2 kinase (GCN2) in the blood strongly correlates with the magnitude of the later 
      CD8(+) T cell response. We demonstrate a key role for virus-induced GCN2
      activation in programming dendritic cells to initiate autophagy and enhanced
      antigen presentation to both CD4(+) and CD8(+) T cells. These results reveal an
      unappreciated link between virus-induced integrated stress response in dendritic 
      cells and the adaptive immune response.
FAU - Ravindran, Rajesh
AU  - Ravindran R
AD  - Emory Vaccine Center, Yerkes National Primate Research Center, Emory University, 
      954 Gatewood Road, Atlanta, GA 30329, USA.
FAU - Khan, Nooruddin
AU  - Khan N
FAU - Nakaya, Helder I
AU  - Nakaya HI
FAU - Li, Shuzhao
AU  - Li S
FAU - Loebbermann, Jens
AU  - Loebbermann J
FAU - Maddur, Mohan S
AU  - Maddur MS
FAU - Park, Youngja
AU  - Park Y
FAU - Jones, Dean P
AU  - Jones DP
FAU - Chappert, Pascal
AU  - Chappert P
FAU - Davoust, Jean
AU  - Davoust J
FAU - Weiss, David S
AU  - Weiss DS
FAU - Virgin, Herbert W
AU  - Virgin HW
FAU - Ron, David
AU  - Ron D
FAU - Pulendran, Bali
AU  - Pulendran B
LA  - eng
GR  - 084812/Wellcome Trust/United Kingdom
GR  - 084812/Z/08/Z/Wellcome Trust/United Kingdom
GR  - N01 AI50019/AI/NIAID NIH HHS/United States
GR  - N01 AI50025/AI/NIAID NIH HHS/United States
GR  - P51 OD011132/OD/NIH HHS/United States
GR  - R37 AI048638/AI/NIAID NIH HHS/United States
GR  - R37 AI048638/AI/NIAID NIH HHS/United States
GR  - R37 DK057665/DK/NIDDK NIH HHS/United States
GR  - R37 DK057665/DK/NIDDK NIH HHS/United States
GR  - U19 AI057266/AI/NIAID NIH HHS/United States
GR  - U19 AI057266/AI/NIAID NIH HHS/United States
GR  - U19 AI090023/AI/NIAID NIH HHS/United States
GR  - U19 AI090023/AI/NIAID NIH HHS/United States
GR  - U54 AI057157/AI/NIAID NIH HHS/United States
GR  - U54 AI057160/AI/NIAID NIH HHS/United States
PT  - Journal Article
PT  - Research Support, N.I.H., Extramural
PT  - Research Support, Non-U.S. Gov't
DEP - 20131205
PL  - United States
TA  - Science
JT  - Science (New York, N.Y.)
JID - 0404511
RN  - 0 (Atg5 protein, mouse)
RN  - 0 (Atg7 protein, mouse)
RN  - 0 (Microtubule-Associated Proteins)
RN  - 0 (Yellow Fever Vaccine)
RN  - EC 2.7.11.1 (EIF2AK4 protein, human)
RN  - EC 2.7.11.1 (Protein-Serine-Threonine Kinases)
SB  - IM
MH  - Animals
MH  - *Antigen Presentation
MH  - CD4-Positive T-Lymphocytes/immunology
MH  - CD8-Positive T-Lymphocytes/immunology
MH  - Cell Line
MH  - Cricetinae
MH  - Dendritic Cells/enzymology/*immunology
MH  - Enzyme Activation
MH  - Humans
MH  - Mice
MH  - Mice, Inbred C57BL
MH  - Mice, Mutant Strains
MH  - Microtubule-Associated Proteins/genetics
MH  - Protein-Serine-Threonine Kinases/*biosynthesis/genetics
MH  - Yellow Fever Vaccine/*immunology
PMC - PMC4048998
MID - NIHMS594394
OID - NLM: NIHMS594394 [Available on 01/17/15]
OID - NLM: PMC4048998 [Available on 01/17/15]
EDAT- 2013/12/07 06:00
MHDA- 2014/02/05 06:00
CRDT- 2013/12/07 06:00
PMCR- 2015/01/17 00:00
PHST- 2013/12/05 [aheadofprint]
AID - science.1246829 [pii]
AID - 10.1126/science.1246829 [doi]
PST - ppublish
SO  - Science. 2014 Jan 17;343(6168):313-7. doi: 10.1126/science.1246829. Epub 2013 Dec
      5.

PMID- 24307589
OWN - NLM
STAT- MEDLINE
DA  - 20140203
DCOM- 20140408
LR  - 20140803
IS  - 1098-5514 (Electronic)
IS  - 0022-538X (Linking)
VI  - 88
IP  - 4
DP  - 2014 Feb
TI  - Internal ribosome entry site-based attenuation of a flavivirus candidate vaccine 
      and evaluation of the effect of beta interferon coexpression on vaccine
      properties.
PG  - 2056-70
LID - 10.1128/JVI.03051-13 [doi]
AB  - Infectious clone technologies allow the rational design of live attenuated viral 
      vaccines with the possibility of vaccine-driven coexpression of immunomodulatory 
      molecules for additional vaccine safety and efficacy. The latter could lead to
      novel strategies for vaccine protection against infectious diseases where
      traditional approaches have failed. Here we show for the flavivirus Murray Valley
      encephalitis virus (MVEV) that incorporation of the internal ribosome entry site 
      (IRES) of Encephalomyocarditis virus between the capsid and prM genes strongly
      attenuated virulence and that the resulting bicistronic virus was both
      genetically stable and potently immunogenic. Furthermore, the novel bicistronic
      genome organization facilitated the generation of a recombinant virus carrying an
      beta interferon (IFN-beta) gene. Given the importance of IFNs in limiting virus
      dissemination and in efficient induction of memory B and T cell antiviral
      immunity, we hypothesized that coexpression of the cytokine with the live vaccine
      might further increase virulence attenuation without loss of immunogenicity. We
      found that bicistronic mouse IFN-beta coexpressing MVEV yielded high virus and
      IFN titers in cultured cells that do not respond to the coexpressed IFN. However,
      in IFN response-sufficient cell cultures and mice, the virus produced a
      self-limiting infection. Nevertheless, the attenuated virus triggered robust
      innate and adaptive immune responses evidenced by the induced expression of Mx
      proteins (used as a sensitive biomarker for measuring the type I IFN response)
      and the generation of neutralizing antibodies, respectively. IMPORTANCE The
      family Flaviviridae includes a number of important human pathogens, such as
      Dengue virus, Yellow fever virus, Japanese encephalitis virus, West Nile virus,
      and Hepatitis C virus. Flaviviruses infect large numbers of individuals on all
      continents. For example, as many as 100 million people are infected annually with
      Dengue virus, and 150 million people suffer a chronic infection with Hepatitis C 
      virus. However, protective vaccines against dengue and hepatitis C are still
      missing, and improved vaccines against other flaviviral diseases are needed. The 
      present study investigated the effects of a redesigned flaviviral genome and the 
      coexpression of an antiviral protein (interferon) on virus replication,
      pathogenicity, and immunogenicity. Our findings may aid in the rational design of
      a new class of well-tolerated and safe vaccines.
FAU - Frese, Michael
AU  - Frese M
AD  - John Curtin School of Medical Research, The Australian National University,
      Canberra, ACT, Australia.
FAU - Lee, Eva
AU  - Lee E
FAU - Larena, Maximilian
AU  - Larena M
FAU - Lim, Pek Siew
AU  - Lim PS
FAU - Rao, Sudha
AU  - Rao S
FAU - Matthaei, Klaus I
AU  - Matthaei KI
FAU - Khromykh, Alexander
AU  - Khromykh A
FAU - Ramshaw, Ian
AU  - Ramshaw I
FAU - Lobigs, Mario
AU  - Lobigs M
LA  - eng
PT  - Journal Article
PT  - Research Support, Non-U.S. Gov't
DEP - 20131204
PL  - United States
TA  - J Virol
JT  - Journal of virology
JID - 0113724
RN  - 0 (Antibodies, Neutralizing)
RN  - 0 (DNA Primers)
RN  - 0 (Myxovirus Resistance Proteins)
RN  - 0 (Vaccines, Synthetic)
RN  - 0 (Viral Vaccines)
RN  - 77238-31-4 (Interferon-beta)
SB  - IM
MH  - Animals
MH  - Antibodies, Neutralizing/immunology
MH  - Cercopithecus aethiops
MH  - Cloning, Molecular/*methods
MH  - DNA Primers/genetics
MH  - Encephalitis Virus, Murray Valley/*genetics/pathogenicity
MH  - Encephalomyocarditis virus/*genetics
MH  - Genetic Engineering/methods
MH  - Immunity, Cellular/*immunology
MH  - Immunohistochemistry
MH  - Interferon-beta/metabolism
MH  - Kaplan-Meier Estimate
MH  - Mice
MH  - Mice, Inbred C57BL
MH  - Myxovirus Resistance Proteins/immunology
MH  - Reverse Transcriptase Polymerase Chain Reaction
MH  - Ribosomes/*genetics
MH  - Vaccines, Synthetic/*genetics/virology
MH  - Vero Cells
MH  - Viral Vaccines/*biosynthesis/genetics
PMC - PMC3911551
OID - NLM: PMC3911551
EDAT- 2013/12/07 06:00
MHDA- 2014/04/09 06:00
CRDT- 2013/12/06 06:00
PHST- 2013/12/04 [aheadofprint]
AID - JVI.03051-13 [pii]
AID - 10.1128/JVI.03051-13 [doi]
PST - ppublish
SO  - J Virol. 2014 Feb;88(4):2056-70. doi: 10.1128/JVI.03051-13. Epub 2013 Dec 4.

PMID- 24306032
OWN - NLM
STAT- MEDLINE
DA  - 20131205
DCOM- 20140226
IS  - 1476-1645 (Electronic)
IS  - 0002-9637 (Linking)
VI  - 89
IP  - 6
DP  - 2013 Dec
TI  - In response.
PG  - 1226-7
LID - 10.4269/ajtmh.13-0443b [doi]
FAU - Edupuganti, Srilatha
AU  - Edupuganti S
AD  - Emory University School of Medicine, Atlanta, GA 30332. E-mail:
      mark.mulligan@emory.edu.
FAU - Mulligan, Mark J
AU  - Mulligan MJ
FAU - Eidex, Rachel B
AU  - Eidex RB
FAU - Cetron, Martin
AU  - Cetron M
FAU - Marfin, Anthony A
AU  - Marfin AA
LA  - eng
PT  - Comment
PT  - Letter
PL  - United States
TA  - Am J Trop Med Hyg
JT  - The American journal of tropical medicine and hygiene
JID - 0370507
RN  - 0 (Immunoglobulins)
RN  - 0 (Yellow Fever Vaccine)
SB  - AIM
SB  - IM
CON - Am J Trop Med Hyg. 2013 Jan;88(1):172-7. PMID: 23208880
CON - Am J Trop Med Hyg. 2013 Dec;89(6):1225. PMID: 24306031
MH  - Humans
MH  - Immunoglobulins/*administration & dosage
MH  - Viremia/*diagnosis
MH  - Yellow Fever Vaccine/*administration & dosage
PMC - PMC3854907
OID - NLM: PMC3854907
EDAT- 2013/12/07 06:00
MHDA- 2014/02/27 06:00
CRDT- 2013/12/06 06:00
AID - 89/6/1226 [pii]
AID - 10.4269/ajtmh.13-0443b [doi]
PST - ppublish
SO  - Am J Trop Med Hyg. 2013 Dec;89(6):1226-7. doi: 10.4269/ajtmh.13-0443b.

PMID- 24306031
OWN - NLM
STAT- MEDLINE
DA  - 20131205
DCOM- 20140226
IS  - 1476-1645 (Electronic)
IS  - 0002-9637 (Linking)
VI  - 89
IP  - 6
DP  - 2013 Dec
TI  - 17D Yellow Fever Virus Vaccine.
PG  - 1225
LID - 10.4269/ajtmh.13-0443a [doi]
FAU - Monath, Thomas P
AU  - Monath TP
AD  - Hookipa Biotech AG and PaxVax, Inc., 259 Townsend Hill Road, Townsend, MA 01469. 
      E-mail: tpmonath@gmail.com.
LA  - eng
PT  - Comment
PT  - Letter
PL  - United States
TA  - Am J Trop Med Hyg
JT  - The American journal of tropical medicine and hygiene
JID - 0370507
RN  - 0 (Immunoglobulins)
RN  - 0 (Yellow Fever Vaccine)
SB  - AIM
SB  - IM
CON - Am J Trop Med Hyg. 2013 Jan;88(1):172-7. PMID: 23208880
CIN - Am J Trop Med Hyg. 2013 Dec;89(6):1226-7. PMID: 24306032
MH  - Humans
MH  - Immunoglobulins/*administration & dosage
MH  - Viremia/*diagnosis
MH  - Yellow Fever Vaccine/*administration & dosage
PMC - PMC3854906
OID - NLM: PMC3854906
EDAT- 2013/12/07 06:00
MHDA- 2014/02/27 06:00
CRDT- 2013/12/06 06:00
AID - 89/6/1225 [pii]
AID - 10.4269/ajtmh.13-0443a [doi]
PST - ppublish
SO  - Am J Trop Med Hyg. 2013 Dec;89(6):1225. doi: 10.4269/ajtmh.13-0443a.

PMID- 24299217
OWN - NLM
STAT- In-Process
DA  - 20140307
IS  - 1365-2583 (Electronic)
IS  - 0962-1075 (Linking)
VI  - 23
IP  - 2
DP  - 2014 Apr
TI  - Differential transcription profiles in Aedes aegypti detoxification genes after
      temephos selection.
PG  - 199-215
LID - 10.1111/imb.12073 [doi]
AB  - The mosquito Aedes aegypti is the main vector of Dengue and Yellow Fever
      flaviviruses. The organophosphate insecticide temephos is a larvicide that is
      used globally to control Ae. aegypti populations; many of which have in turn
      evolved resistance. Target site alteration in the acetylcholine esterase of this 
      species has not being identified. Instead, we tracked changes in transcription of
      metabolic detoxification genes using the Ae. aegypti 'Detox Chip' microarray
      during five generations of temephos selection. We selected for temephos
      resistance in three replicates in each of six collections, five from Mexico, and 
      one from Peru. The response to selection was tracked in terms of lethal
      concentrations. Uniform upregulation was seen in the epsilon class
      glutathione-S-transferase (eGST) genes in strains from Mexico prior to laboratory
      selection, while eGSTs in the Iquitos Peru strain became upregulated after five
      generations of temephos selection. While expression of many
      carboxyl/cholinesterase esterase (CCE) genes increased with selection, no single 
      esterase was consistently upregulated and this same pattern was noted in the
      cytochrome P450 monooxygenase (CYP) genes and in other genes involved in
      reduction or oxidation of xenobiotics. Bioassays using glutathione-S-transferase 
      (GST), CCE and CYP inhibitors suggest that various CCEs instead of GSTs are the
      main metabolic mechanism conferring resistance to temephos. We show that
      temephos-selected strains show no cross resistance to permethrin and that genes
      associated with temephos selection are largely independent of those selected with
      permethrin in a previous study.
CI  - (c) 2013 The Royal Entomological Society.
FAU - Saavedra-Rodriguez, K
AU  - Saavedra-Rodriguez K
AD  - Department of Microbiology, Colorado State University, Fort Collins, CO, USA.
FAU - Strode, C
AU  - Strode C
FAU - Flores, A E
AU  - Flores AE
FAU - Garcia-Luna, S
AU  - Garcia-Luna S
FAU - Reyes-Solis, G
AU  - Reyes-Solis G
FAU - Ranson, H
AU  - Ranson H
FAU - Hemingway, J
AU  - Hemingway J
FAU - Black, W C 4th
AU  - Black WC 4th
LA  - eng
GR  - U01 AI088647/AI/NIAID NIH HHS/United States
PT  - Journal Article
DEP - 20131203
PL  - England
TA  - Insect Mol Biol
JT  - Insect molecular biology
JID - 9303579
SB  - IM
PMC - PMC4091897
MID - NIHMS586147
OID - NLM: NIHMS586147
OID - NLM: PMC4091897
OTO - NOTNLM
OT  - Aedes aegypti
OT  - detoxification genes
OT  - temephos resistance selection
OT  - transcriptional expression
EDAT- 2013/12/05 06:00
MHDA- 2013/12/05 06:00
CRDT- 2013/12/05 06:00
PHST- 2013/12/03 [aheadofprint]
AID - 10.1111/imb.12073 [doi]
PST - ppublish
SO  - Insect Mol Biol. 2014 Apr;23(2):199-215. doi: 10.1111/imb.12073. Epub 2013 Dec 3.

PMID- 24294783
OWN - NLM
STAT- MEDLINE
DA  - 20131203
DCOM- 20131231
IS  - 1682-8658 (Print)
IS  - 1682-8658 (Linking)
IP  - 4
DP  - 2013
TI  - [Acute hepatitis in infectious diseases].
PG  - 38-43
AB  - Hepatitis A, B, C, D, E, G are the most common causes of acute hepatitis,
      however, there are many infectious diseases affecting liver and with fever, early
      diagnostics of which is very important for the clinic of internal diseases. This 
      review presents infections, causing fever and hepatitis, but not necessarily
      accompanied by jaundice. Leptospirosis, yellow fever have been considered, in
      which liver damage determines the clinic and the prognosis of the disease. In
      other cases, such as infectious mononucleosis, cytomegalovirus and herpetic
      hepatitis, typho-para-typhoid infections, typhoid, pneumonia, some viral
      diseases, malaria, Legionnaire's disease, hepatitis do not have their independent
      status and represent one of the important syndromes of a common disease. Modern
      methods of diagnostics and treatment of these diseases have been described.
FAU - Podymova, S D
AU  - Podymova SD
LA  - rus
PT  - English Abstract
PT  - Journal Article
PT  - Review
PL  - Russia (Federation)
TA  - Eksp Klin Gastroenterol
JT  - Eksperimental'naia i klinicheskaia gastroenterologiia = Experimental & clinical
      gastroenterology
JID - 101144944
SB  - IM
MH  - Acute Disease
MH  - *Hepatitis/diagnosis/microbiology/parasitology/therapy/virology
MH  - Humans
EDAT- 2013/12/04 06:00
MHDA- 2014/01/01 06:00
CRDT- 2013/12/04 06:00
PST - ppublish
SO  - Eksp Klin Gastroenterol. 2013;(4):38-43.

PMID- 24277694
OWN - NLM
STAT- In-Data-Review
DA  - 20140729
IS  - 0253-6269 (Print)
IS  - 0253-6269 (Linking)
VI  - 37
IP  - 8
DP  - 2014 Aug
TI  - Simultaneous determination of bioactive marker compounds from Gardeniae fructus
      by high performance liquid chromatography.
PG  - 992-1000
LID - 10.1007/s12272-013-0293-1 [doi]
AB  - Gardeniae fructus is one of the medicinal herbs that have been used in Far
      Eastern countries, such as Korea, China, and Japan. Gardeniae fructus is the
      dried ripe fruit of Gardenia jasminoides Ellis (Rubiaceae) and has been used as a
      yellow dye. It is widely used as traditional herbal medicine for reducing fever, 
      cholagogue, diuretic and antiphlogistic effects. We established an analytical
      method that was useful to evaluate the quality control, and standardize
      quantification monitoring of 68 samples of Gardeniae fructus collected from Korea
      and China. While numerous previous studies have focused on the simultaneous
      analysis of geniposide, which constitutes the higher proportion of Gardeniae
      fructus, and crocin, which determines its color, no simultaneous analysis of
      gardenoside and geniposide, the major components of Gardeniae Fructus, has been
      performed. However, previously reported methods are not considered accurate
      enough because only geniposide or gardenoside was chosen to be the marker
      component for the quality control of Gardeniae fructus. Thus, we developed the
      method using simultaneous determination of four components including geniposide, 
      gardenoside, geniposic acid and chlorogenic acid. Against this backdrop, this
      study aims to propose a new calculation for gardenoside and geniposide
      concentrations by analyzing their concentrations in Gardeniae fructus.
FAU - Lee, Eun Ju
AU  - Lee EJ
AD  - Pharmaceutical Botany Laboratory, College of Pharmacy, Chung-Ang University,
      Heukseok-dong, Dongjak-gu, Seoul, 156-756, Republic of Korea.
FAU - Hong, Jun Kee
AU  - Hong JK
FAU - Whang, Wan Kyunn
AU  - Whang WK
LA  - eng
PT  - Journal Article
DEP - 20131126
PL  - Korea (South)
TA  - Arch Pharm Res
JT  - Archives of pharmacal research
JID - 8000036
SB  - IM
EDAT- 2013/11/28 06:00
MHDA- 2013/11/28 06:00
CRDT- 2013/11/27 06:00
PHST- 2013/08/22 [received]
PHST- 2013/11/09 [accepted]
PHST- 2013/11/26 [aheadofprint]
AID - 10.1007/s12272-013-0293-1 [doi]
PST - ppublish
SO  - Arch Pharm Res. 2014 Aug;37(8):992-1000. doi: 10.1007/s12272-013-0293-1. Epub
      2013 Nov 26.

PMID- 24275062
OWN - NLM
STAT- MEDLINE
DA  - 20140106
DCOM- 20140416
IS  - 1879-1514 (Electronic)
IS  - 0166-445X (Linking)
VI  - 146
DP  - 2014 Jan
TI  - UV light and urban pollution: bad cocktail for mosquitoes?
PG  - 52-60
LID - 10.1016/j.aquatox.2013.10.031 [doi]
LID - S0166-445X(13)00301-9 [pii]
AB  - Mosquito breeding sites consist of water pools, which can either be large open
      areas or highly covered ponds with vegetation, thus with different light
      exposures combined with the presence in water of xenobiotics including polycyclic
      aromatic hydrocarbons (PAHs) generated by urban pollution. UV light and PAHs are 
      abiotic factors known to both affect the mosquito insecticide resistance status. 
      Nonetheless, their potential combined effects on the mosquito physiology have
      never been investigated. The present article aims at describing the effects of UV
      exposure alongside water contamination with two major PAH pollutants
      (fluoranthene and benzo[a]pyrene) on a laboratory population of the yellow fever 
      mosquito Aedes aegypti. To evaluate the effects of PAH exposure and low energetic
      UV (UV-A) irradiation on mosquitoes, different parameters were measured
      including: (1) The PAH localization and its impact on cell mortality by
      fluorescent microscopy; (2) The detoxification capacities (cytochrome P450,
      glutathione-S-transferase, esterase); (3) The responses to oxidative stress
      (Reactive Oxygen Species-ROS) and (4) The tolerance of mosquito larvae to a
      bioinsecticide (Bacillus thuringiensis subsp. israelensis-Bti) and to five
      chemical insecticides (DDT, imidacloprid, permethrin, propoxur and temephos).
      Contrasting effects regarding mosquito cell mortality, detoxification and
      oxidative stress were observed as being dependent on the pollutant considered,
      despite the fact that the two PAHs belong to the same family. Moreover, UV is
      able to modify pollutant effects on mosquitoes, including tolerance to three
      insecticides (imidacloprid, propoxur and temephos), cell damage and response to
      oxidative stress. Taken together, our results suggest that UV and pollution,
      individually or in combination, are abiotic parameters that can affect the
      physiology and insecticide tolerance of mosquitoes; but the complexity of their
      direct effect and of their interaction will require further investigation to know
      in which condition they can affect the efficacy of insecticide-based vector
      control strategies in the field.
CI  - Published by Elsevier B.V.
FAU - Tetreau, Guillaume
AU  - Tetreau G
AD  - Laboratoire d'Ecologie Alpine, LECA-UMR 5553, Universite de Grenoble 1, BP 53,
      38041 Grenoble cedex 09, France; Department of Entomology, Cornell University,
      New York State Agricultural Experiment Station, Geneva, NY 14456, USA. Electronic
      address: guillaume.tetreau@gmail.com.
FAU - Chandor-Proust, Alexia
AU  - Chandor-Proust A
AD  - Laboratoire d'Ecologie Alpine, LECA-UMR 5553, Universite de Grenoble 1, BP 53,
      38041 Grenoble cedex 09, France.
FAU - Faucon, Frederic
AU  - Faucon F
AD  - Laboratoire d'Ecologie Alpine, LECA-UMR 5553, Universite de Grenoble 1, BP 53,
      38041 Grenoble cedex 09, France.
FAU - Stalinski, Renaud
AU  - Stalinski R
AD  - Laboratoire d'Ecologie Alpine, LECA-UMR 5553, Universite de Grenoble 1, BP 53,
      38041 Grenoble cedex 09, France.
FAU - Akhouayri, Idir
AU  - Akhouayri I
AD  - Laboratoire d'Ecologie Alpine, LECA-UMR 5553, Universite de Grenoble 1, BP 53,
      38041 Grenoble cedex 09, France.
FAU - Prud'homme, Sophie M
AU  - Prud'homme SM
AD  - Laboratoire d'Ecologie Alpine, LECA-UMR 5553, Universite de Grenoble 1, BP 53,
      38041 Grenoble cedex 09, France.
FAU - Regent-Kloeckner, Myriam
AU  - Regent-Kloeckner M
AD  - Laboratoire d'Ecologie Alpine, LECA-UMR 5553, Universite de Grenoble 1, BP 53,
      38041 Grenoble cedex 09, France.
FAU - Raveton, Muriel
AU  - Raveton M
AD  - Laboratoire d'Ecologie Alpine, LECA-UMR 5553, Universite de Grenoble 1, BP 53,
      38041 Grenoble cedex 09, France.
FAU - Reynaud, Stephane
AU  - Reynaud S
AD  - Laboratoire d'Ecologie Alpine, LECA-UMR 5553, Universite de Grenoble 1, BP 53,
      38041 Grenoble cedex 09, France.
LA  - eng
PT  - Journal Article
PT  - Research Support, Non-U.S. Gov't
DEP - 20131107
PL  - Netherlands
TA  - Aquat Toxicol
JT  - Aquatic toxicology (Amsterdam, Netherlands)
JID - 8500246
RN  - 0 (Environmental Pollutants)
RN  - 0 (Polycyclic Hydrocarbons, Aromatic)
RN  - 0 (Reactive Oxygen Species)
SB  - IM
MH  - Aedes/*drug effects/metabolism/*radiation effects
MH  - Animals
MH  - Environmental Pollutants/*pharmacology
MH  - Insecticide Resistance/drug effects/radiation effects
MH  - Larva/drug effects/radiation effects
MH  - Polycyclic Hydrocarbons, Aromatic/metabolism/*toxicity
MH  - Reactive Oxygen Species/metabolism
MH  - *Ultraviolet Rays
MH  - Urban Population
OTO - NOTNLM
OT  - Aedes aegypti
OT  - Bioassay
OT  - Enzymatic activities
OT  - Insecticides
OT  - Polycyclic aromatic hydrocarbon
OT  - Ultraviolet
EDAT- 2013/11/28 06:00
MHDA- 2014/04/17 06:00
CRDT- 2013/11/27 06:00
PHST- 2013/07/17 [received]
PHST- 2013/10/18 [revised]
PHST- 2013/10/29 [accepted]
PHST- 2013/11/07 [aheadofprint]
AID - S0166-445X(13)00301-9 [pii]
AID - 10.1016/j.aquatox.2013.10.031 [doi]
PST - ppublish
SO  - Aquat Toxicol. 2014 Jan;146:52-60. doi: 10.1016/j.aquatox.2013.10.031. Epub 2013 
      Nov 7.

PMID- 24260815
OWN - NLM
STAT- MEDLINE
DA  - 20131122
DCOM- 20140116
IS  - 1110-0583 (Print)
IS  - 1110-0583 (Linking)
VI  - 43
IP  - 2
DP  - 2013 Aug
TI  - Mosquito vectors of infectious diseases: are they neglected health disaster in
      Egypt?
PG  - 373-86
AB  - In spite of the great technological progress achieved worldwide, still arthropod 
      borne infectious diseases is a puzzle disturbing the health authorities. Among
      these arthropods, mosquitoes from medical, veterinary and economic point of view 
      top all groups. They are estimated to transmit disease to more than 700 million
      people annually worldwide mainly in Africa, South America, Central America,
      Mexico and much of Asia with millions of deaths. In Europe, Russia, Greenland,
      Canada, the United States, Australia, New Zealand, Japan and other temperate and 
      developed countries, mosquito bites are now mostly an irritating nuisance; but
      still cause some deaths each year. Mosquito-borne diseases include Malaria, West 
      Nile Virus, Elephantiasis, Rift Valley Fever, Dengue Fever, Yellow Fever and Dog 
      Heartworm....etc. Apart from diseases transmission, mosquitoes can make human
      life miserable. The successful long term mosquito control requires the ecological
      and biological knowledge of where and how they develop. The importance of
      mosquitoes is given herein to clarify the problem and to think together what one 
      must do?
FAU - El-Bahnasawy, Mamdouh M
AU  - El-Bahnasawy MM
AD  - Military Medical Academy, Egypt.
FAU - Fadil, Eman Ebrahim Abdel
AU  - Fadil EE
FAU - Morsy, Tosson A
AU  - Morsy TA
LA  - eng
PT  - Journal Article
PL  - Egypt
TA  - J Egypt Soc Parasitol
JT  - Journal of the Egyptian Society of Parasitology
JID - 8102141
SB  - IM
MH  - Animals
MH  - *Culicidae/classification
MH  - Egypt/epidemiology
MH  - Humans
MH  - *Insect Vectors
MH  - Malaria/epidemiology/*transmission
MH  - Mosquito Control/methods
MH  - Parasitic Diseases/epidemiology/*transmission
MH  - Virus Diseases/epidemiology/*transmission
MH  - World Health
EDAT- 2013/11/23 06:00
MHDA- 2014/01/17 06:00
CRDT- 2013/11/23 06:00
PST - ppublish
SO  - J Egypt Soc Parasitol. 2013 Aug;43(2):373-86.

PMID- 24260359
OWN - NLM
STAT- MEDLINE
DA  - 20131122
DCOM- 20140707
IS  - 1932-6203 (Electronic)
IS  - 1932-6203 (Linking)
VI  - 8
IP  - 11
DP  - 2013
TI  - Novel histopathological and molecular effects of natural compound pellitorine on 
      larval midgut epithelium and anal gills of Aedes aegypti.
PG  - e80226
LID - 10.1371/journal.pone.0080226 [doi]
AB  - The yellow fever mosquito, Aedes aegypti, is a vector for transmitting dengue
      fever and yellow fever. In this study, we assessed the histopathological and
      molecular effects of pellitorine, an isobutylamide alkaloid, on the third instar 
      of Ae. aegypti larvae. At 5 mg/l concentration of pellitorine, the whole body of 
      the treated larvae became dark in color, particularly damaged thorax and
      abdominal regions. Pellitorine was targeted mainly on midgut epithelium and anal 
      gills, indicating variably dramatic degenerative responses of the midgut through 
      a sequential epithelial disorganization. The anterior and posterior midgut was
      entirely necrosed, bearing only gut lumen residues inside the peritrophic
      membranes. Pellitorine caused comprehensive damage of anal gill cells and
      branches of tracheole and debris was found in hemolymph of the anal gills. RT-PCR
      analysis indicates that the compound inhibited gene expression encoding V-type
      H(+)-ATPase and aquaporine 4 after treatment with 2.21 mg/l pellitorine. These
      results verify that pellitorine merits further study as a potential larvicide
      with a specific target site and a lead molecule for the control of mosquito
      populations.
FAU - Perumalsamy, Haribalan
AU  - Perumalsamy H
AD  - Research Institute for Agriculture and Life Science, Seoul National University,
      Seoul, Republic of Korea ; WCU Biomodulation Major, Department of Agricultural
      Biotechnology, Seoul National University, Seoul, Republic of Korea.
FAU - Kim, Jun-Ran
AU  - Kim JR
FAU - Oh, Sang Mi
AU  - Oh SM
FAU - Jung, Je Won
AU  - Jung JW
FAU - Ahn, Young-Joon
AU  - Ahn YJ
FAU - Kwon, Hyung Wook
AU  - Kwon HW
LA  - eng
PT  - Journal Article
PT  - Research Support, Non-U.S. Gov't
DEP - 20131118
PL  - United States
TA  - PLoS One
JT  - PloS one
JID - 101285081
RN  - 0 (Aquaporins)
RN  - 0 (Fatty Acids, Unsaturated)
RN  - 0 (Polyunsaturated Alkamides)
RN  - 8IS5231171 (pellitorine)
RN  - EC 3.6.1.- (Vacuolar Proton-Translocating ATPases)
SB  - IM
MH  - Aedes/*drug effects/metabolism
MH  - Anal Canal/*drug effects/metabolism
MH  - Animals
MH  - Aquaporins/metabolism
MH  - Digestive System/*drug effects/metabolism
MH  - Epithelium/*drug effects/metabolism
MH  - Fatty Acids, Unsaturated/*physiology
MH  - Gene Expression/drug effects
MH  - Gills/*drug effects/metabolism
MH  - Hemolymph/drug effects/metabolism
MH  - Larva/*drug effects/metabolism
MH  - Polyunsaturated Alkamides
MH  - Vacuolar Proton-Translocating ATPases/metabolism
PMC - PMC3832413
OID - NLM: PMC3832413
EDAT- 2013/11/22 06:00
MHDA- 2014/07/08 06:00
CRDT- 2013/11/22 06:00
PHST- 2013 [ecollection]
PHST- 2013/04/12 [received]
PHST- 2013/10/01 [accepted]
PHST- 2013/11/18 [epublish]
AID - 10.1371/journal.pone.0080226 [doi]
AID - PONE-D-13-15893 [pii]
PST - epublish
SO  - PLoS One. 2013 Nov 18;8(11):e80226. doi: 10.1371/journal.pone.0080226.
      eCollection 2013.

PMID- 24252771
OWN - NLM
STAT- MEDLINE
DA  - 20131227
DCOM- 20140812
IS  - 1095-8657 (Electronic)
IS  - 1047-8477 (Linking)
VI  - 185
IP  - 1
DP  - 2014 Jan
TI  - Mechanism for maturation-related reorganization of flavivirus glycoproteins.
PG  - 27-31
LID - 10.1016/j.jsb.2013.11.001 [doi]
LID - S1047-8477(13)00300-6 [pii]
AB  - Flaviviruses, such as dengue, West Nile, and yellow fever viruses, assemble as
      fusion-incompetent particles and subsequently undergo a large reorganization of
      their glycoprotein envelope resulting in formation of mature infectious virions. 
      Here we used a combination of three-dimensional cryo-electron tomography and
      two-dimensional image analysis to study pleomorphic maturation intermediates of
      dengue virus 2. Icosahedral symmetries of immature and mature regions within one 
      particle were mismatched relative to each other. Furthermore, the orientation of 
      the two regions relative to each other differed among particles. Therefore, there
      cannot be a specific pathway determining the maturation of all particles.
      Instead, the region with mature structure expands when glycoproteins on its
      boundary acquire suitable orientation and conformation to allow them to become a 
      stable part of the mature region. This type of maturation is possible because the
      envelope glycoproteins are anchored to the phospholipid bilayer that is a part of
      flavivirus virions and are thus restricted to movement on the two-dimensional
      surface of the particle. Therefore, compounds that limit movement of the
      glycoproteins within the virus membrane might be used as inhibitors of flavivirus
      maturation.
CI  - Copyright (c) 2013 Elsevier Inc. All rights reserved.
FAU - Plevka, Pavel
AU  - Plevka P
AD  - Department of Biological Sciences, Purdue University, 240 S. Martin Jischke
      Drive, West Lafayette, IN, United States.
FAU - Battisti, Anthony J
AU  - Battisti AJ
AD  - Department of Biological Sciences, Purdue University, 240 S. Martin Jischke
      Drive, West Lafayette, IN, United States.
FAU - Sheng, Ju
AU  - Sheng J
AD  - Department of Biological Sciences, Purdue University, 240 S. Martin Jischke
      Drive, West Lafayette, IN, United States.
FAU - Rossmann, Michael G
AU  - Rossmann MG
AD  - Department of Biological Sciences, Purdue University, 240 S. Martin Jischke
      Drive, West Lafayette, IN, United States. Electronic address: mr@purdue.edu.
LA  - eng
GR  - R01 AI073755/AI/NIAID NIH HHS/United States
GR  - R01 AI073755/AI/NIAID NIH HHS/United States
GR  - R01 AI076331/AI/NIAID NIH HHS/United States
GR  - R01 AI76331/AI/NIAID NIH HHS/United States
PT  - Journal Article
PT  - Research Support, N.I.H., Extramural
DEP - 20131116
PL  - United States
TA  - J Struct Biol
JT  - Journal of structural biology
JID - 9011206
RN  - 0 (Glycoproteins)
RN  - 0 (Lipid Bilayers)
RN  - 0 (Phospholipids)
RN  - 0 (Viral Envelope Proteins)
SB  - IM
MH  - Cryoelectron Microscopy/methods
MH  - Flavivirus/*chemistry
MH  - Glycoproteins/*chemistry
MH  - Imaging, Three-Dimensional/methods
MH  - Lipid Bilayers/chemistry
MH  - Phospholipids/chemistry
MH  - Viral Envelope Proteins/*chemistry
MH  - Virion/chemistry
PMC - PMC3901303
MID - NIHMS547058
OID - NLM: NIHMS547058 [Available on 01/01/15]
OID - NLM: PMC3901303 [Available on 01/01/15]
OTO - NOTNLM
OT  - Dengue
OT  - Flavivirus
OT  - Icosahedron
OT  - Maturation
OT  - Mismatch
OT  - Symmetry
EDAT- 2013/11/21 06:00
MHDA- 2014/08/13 06:00
CRDT- 2013/11/21 06:00
PMCR- 2015/01/01 00:00
PHST- 2013/10/04 [received]
PHST- 2013/11/04 [revised]
PHST- 2013/11/08 [accepted]
PHST- 2013/11/16 [aheadofprint]
AID - S1047-8477(13)00300-6 [pii]
AID - 10.1016/j.jsb.2013.11.001 [doi]
PST - ppublish
SO  - J Struct Biol. 2014 Jan;185(1):27-31. doi: 10.1016/j.jsb.2013.11.001. Epub 2013
      Nov 16.

PMID- 24252486
OWN - NLM
STAT- In-Process
DA  - 20140326
IS  - 1873-6254 (Electronic)
IS  - 0001-706X (Linking)
VI  - 132 Suppl
DP  - 2014 Apr
TI  - Harnessing mosquito-Wolbachia symbiosis for vector and disease control.
PG  - S150-63
LID - 10.1016/j.actatropica.2013.11.004 [doi]
LID - S0001-706X(13)00327-6 [pii]
AB  - Mosquito species, members of the genera Aedes, Anopheles and Culex, are the major
      vectors of human pathogens including protozoa (Plasmodium sp.), filariae and of a
      variety of viruses (causing dengue, chikungunya, yellow fever, West Nile). There 
      is lack of efficient methods and tools to treat many of the diseases caused by
      these major human pathogens, since no efficient vaccines or drugs are available; 
      even in malaria where insecticide use and drug therapies have reduced incidence, 
      219 million cases still occurred in 2010. Therefore efforts are currently focused
      on the control of vector populations. Insecticides alone are insufficient to
      control mosquito populations since reduced susceptibility and even resistance is 
      being observed more and more frequently. There is also increased concern about
      the toxic effects of insecticides on non-target (even beneficial) insect
      populations, on humans and the environment. During recent years, the role of
      symbionts in the biology, ecology and evolution of insect species has been
      well-documented and has led to suggestions that they could potentially be used as
      tools to control pests and therefore diseases. Wolbachia is perhaps the most
      renowned insect symbiont, mainly due to its ability to manipulate insect
      reproduction and to interfere with major human pathogens thus providing new
      avenues for pest control. We herein present recent achievements in the field of
      mosquito-Wolbachia symbiosis with an emphasis on Aedes albopictus. We also
      discuss how Wolbachia symbiosis can be harnessed for vector control as well as
      the potential to combine the sterile insect technique and Wolbachia-based
      approaches for the enhancement of population suppression programs.
CI  - Copyright (c) 2013 International Atomic Energy Agency 2013. Published by Elsevier
      B.V. All rights reserved.
FAU - Bourtzis, Kostas
AU  - Bourtzis K
AD  - Insect Pest Control Laboratory, Joint FAO/IAEA Programme of Nuclear Techniques in
      Food and Agriculture, Wagrammerstrasse 5, Vienna 1220, Austria. Electronic
      address: K.Bourtzis@iaea.org.
FAU - Dobson, Stephen L
AU  - Dobson SL
AD  - Department of Entomology, University of Kentucky, Lexington, KY, USA. Electronic 
      address: sdobson@uky.edu.
FAU - Xi, Zhiyong
AU  - Xi Z
AD  - Department of Microbiology and Molecular Genetics, Michigan State University,
      East Lansing, MI, USA. Electronic address: xizy@msu.edu.
FAU - Rasgon, Jason L
AU  - Rasgon JL
AD  - The Department of Entomology, Center for Infectious Disease Dynamics and Huck
      Institutes of the Life Sciences, Pennsylvania State University, University Park, 
      PA, USA. Electronic address: jlr54@psu.edu.
FAU - Calvitti, Maurizio
AU  - Calvitti M
AD  - UTAGRI-ECO, CR ENEA (Italian National Agency for New Technologies, Energy and
      Sustainable Economic Development), Rome, Italy. Electronic address:
      maurizio.calvitti@enea.it.
FAU - Moreira, Luciano A
AU  - Moreira LA
AD  - Laboratorio de Malaria, Centro de Pesquisas Rene Rachou, FIOCRUZ Minas, Avenida
      Augusto de Lima, 1715, Barro Preto, CEP 30190-002 Belo Horizonte, MG, Brazil.
      Electronic address: luciano@cpqrr.fiocruz.br.
FAU - Bossin, Herve C
AU  - Bossin HC
AD  - Unit of Emerging Infectious Diseases, Institut Louis Malarde, Tahiti, BP 30-98713
      Papeete, French Polynesia. Electronic address: hbossin@ilm.pf.
FAU - Moretti, Riccardo
AU  - Moretti R
AD  - UTAGRI-ECO, CR ENEA (Italian National Agency for New Technologies, Energy and
      Sustainable Economic Development), Rome, Italy. Electronic address:
      riccardo.moretti@enea.it.
FAU - Baton, Luke Anthony
AU  - Baton LA
AD  - Laboratorio de Malaria, Centro de Pesquisas Rene Rachou, FIOCRUZ Minas, Avenida
      Augusto de Lima, 1715, Barro Preto, CEP 30190-002 Belo Horizonte, MG, Brazil.
      Electronic address: luke.baton@cpqrr.fiocruz.br.
FAU - Hughes, Grant L
AU  - Hughes GL
AD  - The Department of Entomology, Center for Infectious Disease Dynamics and Huck
      Institutes of the Life Sciences, Pennsylvania State University, University Park, 
      PA, USA. Electronic address: glh20@psu.edu.
FAU - Mavingui, Patrick
AU  - Mavingui P
AD  - Universite de Lyon, UMR 5557 CNRS, USC INRA 1364, VetAgro Sup, Universite Claude 
      Bernard Lyon 1, 69622 Villeurbanne Cedex, France. Electronic address:
      patrick.mavingui@univ-lyon1.fr.
FAU - Gilles, Jeremie R L
AU  - Gilles JR
AD  - Insect Pest Control Laboratory, Joint FAO/IAEA Programme of Nuclear Techniques in
      Food and Agriculture, Wagrammerstrasse 5, Vienna 1220, Austria. Electronic
      address: J.Gilles@iaea.org.
LA  - eng
PT  - Journal Article
PT  - Research Support, Non-U.S. Gov't
DEP - 20131116
PL  - Netherlands
TA  - Acta Trop
JT  - Acta tropica
JID - 0370374
SB  - IM
OTO - NOTNLM
OT  - Aedes albopictus
OT  - Mosquitoes
OT  - Sterile insect technique
OT  - Vector control
OT  - Wolbachia
EDAT- 2013/11/21 06:00
MHDA- 2013/11/21 06:00
CRDT- 2013/11/21 06:00
PHST- 2013/07/03 [received]
PHST- 2013/11/01 [revised]
PHST- 2013/11/09 [accepted]
PHST- 2013/11/16 [aheadofprint]
AID - S0001-706X(13)00327-6 [pii]
AID - 10.1016/j.actatropica.2013.11.004 [doi]
PST - ppublish
SO  - Acta Trop. 2014 Apr;132 Suppl:S150-63. doi: 10.1016/j.actatropica.2013.11.004.
      Epub 2013 Nov 16.

PMID- 24245856
OWN - NLM
STAT- MEDLINE
DA  - 20140117
DCOM- 20140804
IS  - 1756-3305 (Electronic)
IS  - 1756-3305 (Linking)
VI  - 6
DP  - 2013
TI  - Yellow fever disease: density equalizing mapping and gender analysis of
      international research output.
PG  - 331
LID - 10.1186/1756-3305-6-331 [doi]
AB  - BACKGROUND: A number of scientific papers on yellow fever have been published but
      no broad scientometric analysis on the published research of yellow fever has
      been reported.The aim of the article based study was to provide an in-depth
      evaluation of the yellow fever field using large-scale data analysis and
      employment of bibliometric indicators of production and quantity. METHODS: Data
      were retrieved from the Web of Science database (WoS) and analyzed as part of the
      NewQis platform. Then data were extracted from each file, transferred to
      databases and visualized as diagrams. Partially by means of density-equalizing
      mapping makes the findings clear and emphasizes the output of the analysis.
      RESULTS: In the study period from 1900 to 2012 a total of 5,053 yellow
      fever-associated items were published by 79 countries. The United States (USA)
      having the highest publication rate at 42% (n = 751) followed by far from Brazil 
      (n = 203), France (n = 149) and the United Kingdom (n = 113). The most productive
      journals are the "Public Health Reports", the "American Journal of Tropical
      Medicine and Hygiene" and the "Journal of Virology". The gender analysis showed
      an overall steady increase of female authorship from 1950 to 2011. Brazil is the 
      only country of the five most productive countries with a higher proportion of
      female scientists. CONCLUSIONS: The present data shows an increase in research
      productivity over the entire study period, in particular an increase of female
      scientists. Brazil shows a majority of female authors, a fact that is confirmed
      by other studies.
FAU - Bundschuh, Matthias
AU  - Bundschuh M
AD  - Institute of Occupational, Social and Environmental Medicine, Goethe-University, 
      Theodor-Stern-Kai 7, 60590 Frankfurt am Main, Germany.
      Bundschuh@med.uni-frankfurt.de.
FAU - Groneberg, David A
AU  - Groneberg DA
FAU - Klingelhoefer, Doris
AU  - Klingelhoefer D
FAU - Gerber, Alexander
AU  - Gerber A
LA  - eng
PT  - Historical Article
PT  - Journal Article
DEP - 20131118
PL  - England
TA  - Parasit Vectors
JT  - Parasites & vectors
JID - 101462774
SB  - IM
MH  - Animals
MH  - *Bibliometrics
MH  - Female
MH  - History, 20th Century
MH  - History, 21st Century
MH  - Humans
MH  - *Internationality
MH  - Male
MH  - Publishing
MH  - Research/*history
MH  - Sex Factors
MH  - Yellow Fever/*epidemiology
PMC - PMC3843536
OID - NLM: PMC3843536
EDAT- 2013/11/20 06:00
MHDA- 2014/08/05 06:00
CRDT- 2013/11/20 06:00
PHST- 2013/09/03 [received]
PHST- 2013/11/07 [accepted]
PHST- 2013/11/18 [aheadofprint]
AID - 1756-3305-6-331 [pii]
AID - 10.1186/1756-3305-6-331 [doi]
PST - epublish
SO  - Parasit Vectors. 2013 Nov 18;6:331. doi: 10.1186/1756-3305-6-331.

PMID- 24245822
OWN - NLM
STAT- MEDLINE
DA  - 20140116
DCOM- 20140714
IS  - 1743-422X (Electronic)
IS  - 1743-422X (Linking)
VI  - 10
DP  - 2013
TI  - Non-structural protein-1 is required for West Nile virus replication complex
      formation and viral RNA synthesis.
PG  - 339
LID - 10.1186/1743-422X-10-339 [doi]
AB  - BACKGROUND: Flavivirus NS1 is a non-structural glycoprotein that is expressed on 
      the cell surface and secreted into the extracellular space, where it acts as an
      antagonist of complement pathway activation. Despite its transit through the
      secretory pathway and intracellular localization in the lumen of the endoplasmic 
      reticulum and Golgi vesicles, NS1 is as an essential gene for flavivirus
      replication. How NS1 modulates infection remains uncertain given that the viral
      RNA replication complex localizes to the cytosolic face of the endoplasmic
      reticulum. METHODS AND RESULTS: Using a trans-complementation assay, we show that
      viruses deleted for NS1 (-NS1) can be rescued by transgenic expression of NS1
      from West Nile virus (WNV) or heterologous flaviviruses in the absence of
      adaptive mutations. In viral lifecycle experiments, we demonstrate that WNV NS1
      was not required for virus attachment or input strand translation of the
      infectious viral RNA, but was necessary for negative and positive strand RNA
      synthesis and formation of the endoplasmic reticulum-associated replication
      complex. CONCLUSIONS: WNV RNA lacking intact NS1 genes was efficiently translated
      but failed to form canonical replication complexes at early times after
      infection, which resulted in an inability to replicate viral RNA. These results
      expand on prior studies with yellow fever and Kunjin viruses to show that
      flavivirus NS1 has an essential co-factor role in regulating replication complex 
      formation and viral RNA synthesis.
FAU - Youn, Soonjeon
AU  - Youn S
FAU - Ambrose, Rebecca L
AU  - Ambrose RL
FAU - Mackenzie, Jason M
AU  - Mackenzie JM
FAU - Diamond, Michael S
AU  - Diamond MS
AD  - Department of Medicine, Washington University School of Medicine, Saint Louis, MO
      63110, USA. diamond@borcim.wustl.edu.
LA  - eng
PT  - Journal Article
DEP - 20131118
PL  - England
TA  - Virol J
JT  - Virology journal
JID - 101231645
RN  - 0 (RNA, Viral)
RN  - 0 (Viral Nonstructural Proteins)
RN  - 0 (nonstructural protein 1, West Nile virus)
SB  - IM
MH  - Animals
MH  - Cell Line
MH  - Cricetinae
MH  - Genetic Complementation Test
MH  - RNA, Viral/*metabolism
MH  - Viral Nonstructural Proteins/*metabolism
MH  - *Virus Replication
MH  - West Nile virus/genetics/*physiology
PMC - PMC3842638
OID - NLM: PMC3842638
EDAT- 2013/11/20 06:00
MHDA- 2014/07/16 06:00
CRDT- 2013/11/20 06:00
PHST- 2013/09/16 [received]
PHST- 2013/11/14 [accepted]
PHST- 2013/11/18 [aheadofprint]
AID - 1743-422X-10-339 [pii]
AID - 10.1186/1743-422X-10-339 [doi]
PST - epublish
SO  - Virol J. 2013 Nov 18;10:339. doi: 10.1186/1743-422X-10-339.

PMID- 24236334
OWN - NLM
STAT- MEDLINE
DA  - 20131115
DCOM- 20131119
IS  - 0049-8114 (Print)
IS  - 0049-8114 (Linking)
VI  - 88
IP  - 44/45
DP  - 2013 Nov 1
TI  - WHO advisory committee on immunization and vaccine related implementation
      research (IVIR, formerly QUIVER): executive summary report of 7th meeting.
PG  - 486-8
LA  - eng
LA  - fre
PT  - Journal Article
PL  - Switzerland
TA  - Wkly Epidemiol Rec
JT  - Releve epidemiologique hebdomadaire / Section d'hygiene du Secretariat de la
      Societe des Nations = Weekly epidemiological record / Health Section of the
      Secretariat of the League of Nations
JID - 0240017
RN  - 0 (Hepatitis B Vaccines)
RN  - 0 (Malaria Vaccines)
RN  - 0 (Measles Vaccine)
RN  - 0 (Vaccines)
RN  - 0 (Yellow Fever Vaccine)
SB  - IM
MH  - Child
MH  - *Disease Eradication
MH  - Hepatitis B Vaccines
MH  - Herpesvirus 3, Human
MH  - Humans
MH  - Malaria Vaccines
MH  - Measles Vaccine
MH  - Research
MH  - *Vaccination
MH  - *Vaccines
MH  - World Health Organization
MH  - Yellow Fever Vaccine
EDAT- 2013/11/19 06:00
MHDA- 2013/11/20 06:00
CRDT- 2013/11/19 06:00
PST - ppublish
SO  - Wkly Epidemiol Rec. 2013 Nov 1;88(44/45):486-8.

PMID- 24225644
OWN - NLM
STAT- MEDLINE
DA  - 20131114
DCOM- 20140606
IS  - 1660-4601 (Electronic)
IS  - 1660-4601 (Linking)
VI  - 10
IP  - 11
DP  - 2013 Nov
TI  - Flaviviruses in Europe: complex circulation patterns and their consequences for
      the diagnosis and control of West Nile disease.
PG  - 6049-83
LID - 10.3390/ijerph10116049 [doi]
AB  - In Europe, many flaviviruses are endemic (West Nile, Usutu, tick-borne
      encephalitis viruses) or occasionally imported (dengue, yellow fever viruses).
      Due to the temporal and geographical co-circulation of flaviviruses in Europe,
      flavivirus differentiation by diagnostic tests is crucial in the adaptation of
      surveillance and control efforts. Serological diagnosis of flavivirus infections 
      is complicated by the antigenic similarities among the Flavivirus genus. Indeed, 
      most flavivirus antibodies are directed against the highly immunogenic envelope
      protein, which contains both flavivirus cross-reactive and virus-specific
      epitopes. Serological assay results should thus be interpreted with care and
      confirmed by comparative neutralization tests using a panel of viruses known to
      circulate in Europe. However, antibody cross-reactivity could be advantageous in 
      efforts to control emerging flaviviruses because it ensures partial
      cross-protection. In contrast, it might also facilitate subsequent diseases,
      through a phenomenon called antibody-dependent enhancement mainly described for
      dengue virus infections. Here, we review the serological methods commonly used in
      WNV diagnosis and surveillance in Europe. By examining past and current
      epidemiological situations in different European countries, we present the
      challenges involved in interpreting flavivirus serological tests and setting up
      appropriate surveillance programs; we also address the consequences of flavivirus
      circulation and vaccination for host immunity.
FAU - Beck, Cecile
AU  - Beck C
AD  - UMR1161 Virologie INRA, ANSES, ENVA, EU-RL on equine West Nile disease, Animal
      Health Laboratory, ANSES, Maisons-Alfort 94704, France.
      sylvie.lecollinet@anses.fr.
FAU - Jimenez-Clavero, Miguel Angel
AU  - Jimenez-Clavero MA
FAU - Leblond, Agnes
AU  - Leblond A
FAU - Durand, Benoit
AU  - Durand B
FAU - Nowotny, Norbert
AU  - Nowotny N
FAU - Leparc-Goffart, Isabelle
AU  - Leparc-Goffart I
FAU - Zientara, Stephan
AU  - Zientara S
FAU - Jourdain, Elsa
AU  - Jourdain E
FAU - Lecollinet, Sylvie
AU  - Lecollinet S
LA  - eng
PT  - Journal Article
PT  - Research Support, Non-U.S. Gov't
PT  - Review
DEP - 20131112
PL  - Switzerland
TA  - Int J Environ Res Public Health
JT  - International journal of environmental research and public health
JID - 101238455
SB  - IM
MH  - Animals
MH  - Europe/epidemiology
MH  - Flavivirus/classification/genetics/immunology
MH  - Flavivirus Infections/diagnosis/epidemiology/therapy
MH  - Humans
MH  - Serologic Tests/*methods
MH  - West Nile Fever/*diagnosis/epidemiology
MH  - West Nile virus/classification/genetics/*immunology
PMC - PMC3863887
OID - NLM: PMC3863887
EDAT- 2013/11/15 06:00
MHDA- 2014/06/07 06:00
CRDT- 2013/11/15 06:00
PHST- 2013/08/19 [received]
PHST- 2013/10/24 [revised]
PHST- 2013/10/29 [accepted]
AID - ijerph10116049 [pii]
AID - 10.3390/ijerph10116049 [doi]
PST - epublish
SO  - Int J Environ Res Public Health. 2013 Nov 12;10(11):6049-83. doi:
      10.3390/ijerph10116049.

PMID- 24224468
OWN - NLM
STAT- MEDLINE
DA  - 20131114
DCOM- 20140611
IS  - 1536-2442 (Electronic)
IS  - 1536-2442 (Linking)
VI  - 13
DP  - 2013
TI  - Oral delivery of double-stranded RNA in larvae of the yellow fever mosquito,
      Aedes aegypti: implications for pest mosquito control.
PG  - 69
LID - 10.1673/031.013.6901 [doi]
AB  - RNA interference has already proven itself to be a highly versatile molecular
      biology tool for understanding gene function in a limited number of insect
      species, but its widespread use in other species will be dependent on the
      development of easier methods of double-stranded RNA (dsRNA) delivery. This study
      demonstrates that RNA interference can be induced in the mosquito Aedes aegypti
      L. (Diptera: Culicidae) simply by soaking larvae in a solution of dsRNA for two
      hours. The mRNA transcripts for beta-tubulin, chitin synthase-1 and -2, and heat 
      shock protein 83 were reduced between 30 and 50% three days post-dsRNA treatment.
      The dsRNA was mixed with a visible dye to identify those individuals that fed on 
      the dsRNA, and based on an absence of RNA interference in those individuals that 
      contained no dye within their guts, the primary route of entry of dsRNA is likely
      through the gut epithelium. RNA interference was systemic in the insects,
      inducing measurable knock down of gene expression in tissues beyond the gut.
      Silencing of the beta-tubulin and chitin synthase-1 genes resulted in reduced
      growth and/or mortality of the larvae, demonstrating the utility of dsRNA as a
      potential mosquito larvicide. Silencing of chitin synthase-2 did not induce
      mortality in the larvae, and silencing of heat shock protein 83 only induced
      mortality in the insects if they were subsequently subjected to a heat stress.
      Drosophila melanogaster Meigen (Diptera: Drosophilidae) larvae were also soaked
      in dsRNA designed to specifically target either their own beta-tubulin gene, or
      that of A. aegypti, and significant mortality was only seen in larvae treated
      with dsRNA targeting their own gene, which suggests that dsRNA pesticides could
      be designed to be species-limited.
FAU - Singh, Aditi D
AU  - Singh AD
AD  - Department of Biological Sciences, University of Manitoba, Winnipeg, Manitoba,
      Canada.
FAU - Wong, Sylvia
AU  - Wong S
FAU - Ryan, Calen P
AU  - Ryan CP
FAU - Whyard, Steven
AU  - Whyard S
LA  - eng
PT  - Evaluation Studies
PT  - Journal Article
PT  - Research Support, Non-U.S. Gov't
PL  - United States
TA  - J Insect Sci
JT  - Journal of insect science (Online)
JID - 101096396
RN  - 0 (Heat-Shock Proteins)
RN  - 0 (RNA, Double-Stranded)
RN  - 0 (Tubulin)
RN  - EC 2.4.1.16 (Chitin Synthase)
SB  - IM
MH  - Aedes/drug effects/growth & development/*metabolism
MH  - Animals
MH  - Chitin Synthase/metabolism
MH  - Gene Expression Regulation
MH  - Heat-Shock Proteins/metabolism
MH  - Larva/drug effects/growth & development/metabolism
MH  - Mosquito Control/*methods
MH  - RNA Interference/*drug effects
MH  - RNA, Double-Stranded/administration & dosage/*pharmacology
MH  - Tubulin/metabolism
PMC - PMC3835047
OID - NLM: PMC3835047
EDAT- 2013/11/15 06:00
MHDA- 2014/06/12 06:00
CRDT- 2013/11/15 06:00
AID - 10.1673/031.013.6901 [doi]
PST - ppublish
SO  - J Insect Sci. 2013;13:69. doi: 10.1673/031.013.6901.

PMID- 24220074
OWN - NLM
STAT- MEDLINE
DA  - 20131113
DCOM- 20140410
IS  - 0972-9062 (Print)
IS  - 0972-9062 (Linking)
VI  - 50
IP  - 3
DP  - 2013 Sep
TI  - Dispersal of Aedes aegypti: field study in temperate areas using a novel method.
PG  - 163-70
AB  - BACKGROUND & OBJECTIVES: Since Aedes aegypti was identified as vector of yellow
      fever and dengue, its dispersal is relevant for disease control. We studied the
      dispersal of Ae. aegypti in temperate areas of Argentina during egglaying, using 
      the existing population and egg traps. METHODS: Two independent replicas of a
      unique experimental design involving mosquitoes dispersing from an urbanized area
      to adjacent non-urbanized locations were carried out and analyzed in statistical 
      terms. RESULTS: We found relationship between stochastic variables related to the
      egg-laying mosquito activity (ELMA), useful to assess dispersal probabilities,
      despite the lack of knowledge of the total number of ovipositions in the zone. We
      propose to evaluate the egg-laying activity as minus the logarithm of the
      fraction of negative ovitraps at different distances from the buildings.
      INTERPRETATION & CONCLUSION: Three zones with different oviposition activity were
      determined, a corridor surrounding the urbanization, a second region between 10
      and 25 m and the third region extending from 30 to 45 m from the urbanization.
      The landscape (plant cover) and the human activity in the area appear to have an 
      influence in the dispersal of Ae. aegypti. The proposed method worked
      consistently in two different replicas.
FAU - Bergero, Paula E
AU  - Bergero PE
AD  - Departamento de Fisica FCEN-UBA and IFIBA-CONICET, Pabellon I, Ciudad
      Universitaria (1428) - Ciudad Autonoma de Buenos Aires, Argentina.
FAU - Ruggerio, Carlos A
AU  - Ruggerio CA
FAU - Lombardo, Ruben
AU  - Lombardo R
FAU - Schweigmann, Nicolas J
AU  - Schweigmann NJ
FAU - Solari, Hernan G
AU  - Solari HG
LA  - eng
PT  - Journal Article
PT  - Research Support, Non-U.S. Gov't
PL  - India
TA  - J Vector Borne Dis
JT  - Journal of vector borne diseases
JID - 101212761
SB  - IM
MH  - Aedes/*physiology
MH  - Animal Distribution
MH  - Animals
MH  - Argentina
MH  - Dengue/*prevention & control
MH  - Environment
MH  - Female
MH  - Insect Vectors/*physiology
MH  - Oviposition
MH  - Ovum
MH  - Population Dynamics
MH  - Seasons
MH  - Yellow Fever/*prevention & control
EDAT- 2013/11/14 06:00
MHDA- 2014/04/11 06:00
CRDT- 2013/11/14 06:00
AID - JVectorBorneDis_2013_50_3_163_120919 [pii]
PST - ppublish
SO  - J Vector Borne Dis. 2013 Sep;50(3):163-70.

PMID- 24217838
OWN - NLM
STAT- In-Process
DA  - 20131112
IS  - 1972-6007 (Electronic)
IS  - 0009-9074 (Linking)
VI  - 164
IP  - 5
DP  - 2013
TI  - [A serious complication due to liquid silicone injection in the legs for cosmetic
      purpose].
PG  - e377-9
LID - 10.7417/CT.2013.1616 [doi]
AB  - Liquid injectable silicone has been used to increase volume in determined
      cutaneous districts, particularly in aesthetical reconstructive surgery. Although
      considered biologically inert for a long time this substance produced various
      complications as granulomatous foreign body reaction (siliconomas), secondary
      limphedema, tissue destruction and lethal embolism. A 35-year-old Caucasian woman
      came to our department with erithema and edema on the right leg, fever and
      chills. A thorough examination of the patient's history revealed injection of
      liquid silicone 7 years before for cosmetic volume increase of both legs. A
      closer observation revealed a small fistulous element from which came out
      white-yellow puruloid material. Antibiotic therapy and drainage of the abscess
      were undertaken. Within few days of treatment erithema and swelling essentially
      improved and the patient was discharged. After two months she came back to our
      department due to the same disease on her left leg that we treated with the
      therapy previously used. We highlight the long time, 7 years, elapsed between
      liquid silicone injection and onset of cutaneous symptoms.
FAU - Fumo, G
AU  - Fumo G
AD  - Clinica Dermatologica. Azienda Ospedaliera Universitaria di Cagliari, Italia.
FAU - Ferreli, F
AU  - Ferreli F
FAU - Murgia, S
AU  - Murgia S
FAU - Galletti, R
AU  - Galletti R
FAU - Pau, M
AU  - Pau M
LA  - ita
PT  - English Abstract
PT  - Journal Article
TT  - Effetto collaterale da iniezione di silicone liquido nelle gambe per uso
      estetico.
PL  - Italy
TA  - Clin Ter
JT  - La Clinica terapeutica
JID - 0372604
SB  - IM
EDAT- 2013/11/13 06:00
MHDA- 2013/11/13 06:00
CRDT- 2013/11/13 06:00
PST - ppublish
SO  - Clin Ter. 2013;164(5):e377-9. doi: 10.7417/CT.2013.1616.

PMID- 24198270
OWN - NLM
STAT- In-Process
DA  - 20140213
IS  - 1477-9145 (Electronic)
IS  - 0022-0949 (Linking)
VI  - 217
IP  - Pt 4
DP  - 2014 Feb 15
TI  - Impact of elevated CO2 background levels on the host-seeking behaviour of Aedes
      aegypti.
PG  - 598-604
LID - 10.1242/jeb.092718 [doi]
AB  - Mosquitoes rely on carbon dioxide (CO2) to detect and orient towards their blood 
      hosts. However, the variable and rapid fluctuations of atmospheric CO2
      concentrations may have an impact on the host-seeking behaviour of mosquitoes. In
      this study, we analysed the effect of transient elevated background levels of CO2
      on the host-seeking behaviour and the physiological characteristics of the
      CO2-sensitive olfactory receptor neurones (ORNs) in female yellow fever
      mosquitoes, Aedes aegypti. We show that the take-off and source contact behaviour
      of A. aegypti is impeded at elevated background levels of CO2 as a result of
      masking of the stimulus signal. The mechanism underlying this masking during
      take-off behaviour is one of sensory constraint. We show that the net response of
      the CO2-ORNs regulates this CO2-related behaviour. Since these neurones
      themselves are not habituated or fatigued by the transient elevation of
      background CO2, we propose that habituation of second-order neurones in response 
      to the elevated CO2-ORN activity could be one mechanism by which the net response
      is transduced by the olfactory system. The findings from this study may help to
      predict future shifts in mosquito-host interactions and consequently to predict
      vectorial capacity in the light of climate change.
FAU - Majeed, Shahid
AU  - Majeed S
AD  - Unit of Chemical Ecology, Department of Plant Protection Biology, Swedish
      University of Agricultural Sciences, PO Box 102, SE-230 53, Alnarp, Sweden.
FAU - Hill, Sharon Rose
AU  - Hill SR
FAU - Ignell, Rickard
AU  - Ignell R
LA  - eng
PT  - Journal Article
PT  - Research Support, Non-U.S. Gov't
DEP - 20131106
PL  - England
TA  - J Exp Biol
JT  - The Journal of experimental biology
JID - 0243705
SB  - IM
OTO - NOTNLM
OT  - Absolute detector
OT  - Climate change
OT  - Olfaction
OT  - Single sensillum recording
OT  - Wind tunnel
EDAT- 2013/11/08 06:00
MHDA- 2013/11/08 06:00
CRDT- 2013/11/08 06:00
PHST- 2013/11/06 [aheadofprint]
AID - jeb.092718 [pii]
AID - 10.1242/jeb.092718 [doi]
PST - ppublish
SO  - J Exp Biol. 2014 Feb 15;217(Pt 4):598-604. doi: 10.1242/jeb.092718. Epub 2013 Nov
      6.

PMID- 24167780
OWN - NLM
STAT- PubMed-not-MEDLINE
DA  - 20131029
DCOM- 20131029
LR  - 20140124
IS  - 2167-8359 (Electronic)
VI  - 1
DP  - 2013
TI  - Protein signatures using electrostatic molecular surfaces in harmonic space.
PG  - e185
LID - 10.7717/peerj.185 [doi]
AB  - We developed a novel method based on the Fourier analysis of protein molecular
      surfaces to speed up the analysis of the vast structural data generated in the
      post-genomic era. This method computes the power spectrum of surfaces of the
      molecular electrostatic potential, whose three-dimensional coordinates have been 
      either experimentally or theoretically determined. Thus we achieve a reduction of
      the initial three-dimensional information on the molecular surface to the
      one-dimensional information on pairs of points at a fixed scale apart.
      Consequently, the similarity search in our method is computationally less
      demanding and significantly faster than shape comparison methods. As proof of
      principle, we applied our method to a training set of viral proteins that are
      involved in major diseases such as Hepatitis C, Dengue fever, Yellow fever,
      Bovine viral diarrhea and West Nile fever. The training set contains proteins of 
      four different protein families, as well as a mammalian representative enzyme. We
      found that the power spectrum successfully assigns a unique signature to each
      protein included in our training set, thus providing a direct probe of functional
      similarity among proteins. The results agree with established biological data
      from conventional structural biochemistry analyses.
FAU - Carvalho, C Sofia
AU  - Carvalho CS
AD  - Centro de Astronomia e Astrofisica da Universidade de Lisboa , Tapada da Ajuda,
      Lisbon , Portugal ; Research Center for Astronomy and Applied Mathematics,
      Academy of Athens , Athens , Greece.
FAU - Vlachakis, Dimitrios
AU  - Vlachakis D
FAU - Tsiliki, Georgia
AU  - Tsiliki G
FAU - Megalooikonomou, Vasileios
AU  - Megalooikonomou V
FAU - Kossida, Sophia
AU  - Kossida S
LA  - eng
PT  - Journal Article
DEP - 20131022
PL  - United States
TA  - PeerJ
JT  - PeerJ
JID - 101603425
PMC - PMC3807749
OID - NLM: PMC3807749
OTO - NOTNLM
OT  - Drug design
OT  - Electrostatic potentials
OT  - Harmonic space
OT  - Protein similarity search
OT  - Structural biology
EDAT- 2013/10/30 06:00
MHDA- 2013/10/30 06:01
CRDT- 2013/10/30 06:00
PHST- 2013 [ecollection]
PHST- 2013/06/07 [received]
PHST- 2013/10/02 [accepted]
PHST- 2013/10/22 [epublish]
AID - 10.7717/peerj.185 [doi]
AID - 185 [pii]
PST - epublish
SO  - PeerJ. 2013 Oct 22;1:e185. doi: 10.7717/peerj.185. eCollection 2013.

PMID- 24165379
OWN - NLM
STAT- MEDLINE
DA  - 20131029
DCOM- 20140715
IS  - 1708-8305 (Electronic)
IS  - 1195-1982 (Linking)
VI  - 20
IP  - 6
DP  - 2013 Nov-Dec
TI  - Can the safety of the yellow fever vaccine be evaluated by a retrospective study 
      of databases?
PG  - 344-5
LID - 10.1111/jtm.12067 [doi]
FAU - Thomas, Roger E
AU  - Thomas RE
AD  - Department of Family Medicine, University of Calgary, Calgary, Alberta, Canada.
LA  - eng
PT  - Comment
PT  - Editorial
PL  - United States
TA  - J Travel Med
JT  - Journal of travel medicine
JID - 9434456
RN  - 0 (Yellow Fever Vaccine)
SB  - IM
CON - J Travel Med. 2013 Nov-Dec;20(6):368-73. PMID: 24118538
MH  - Female
MH  - Humans
MH  - Male
MH  - Vaccination/*standards
MH  - Yellow Fever/*prevention & control
MH  - Yellow Fever Vaccine/*pharmacology
MH  - Yellow fever virus/*immunology
EDAT- 2013/10/30 06:00
MHDA- 2014/07/16 06:00
CRDT- 2013/10/30 06:00
PHST- 2013/07/08 [received]
PHST- 2013/07/18 [revised]
PHST- 2013/07/26 [accepted]
AID - 10.1111/jtm.12067 [doi]
PST - ppublish
SO  - J Travel Med. 2013 Nov-Dec;20(6):344-5. doi: 10.1111/jtm.12067.

PMID- 24159548
OWN - NLM
STAT- PubMed-not-MEDLINE
DA  - 20131025
DCOM- 20131025
LR  - 20131028
IS  - 2210-9099 (Print)
IS  - 2210-9099 (Linking)
VI  - 4
IP  - 3
DP  - 2013 Jun
TI  - Epidemiological characteristics of imported shigellosis in Korea, 2010-2011.
PG  - 159-65
LID - 10.1016/j.phrp.2013.02.002 [doi]
AB  - Shigellosis is a global disease as food poisoning by infection of Shigella spp
      (S. dysenteriae, S. flexneri, S. boydii and S. sonnei). In Korea, approximately
      500 cases of shigellosis have reported every year since 2004, and imported
      shigellosis is increasing gradually from 2006 in particular. According to
      increase of numbers of overseas travelers, the numbers of patients diseased with 
      imported shigellosis is also increasing. We need continuous surveillance studies 
      network (SSN) for control of imported shigellosis. We studied epidemiological
      characteristic of imported shigellosis by using database of Korea Centers for
      Disease Control and Prevention (KCDC) from 2010 to 2011. The imported shigellosis
      is analyzed on correlation with variable factors such as sex, age, symptom,
      visited country as well as Shigella spp in the database. Total 399 patients
      diseased with shigellosis have been reported between 2010 and 2011, The 212
      patients (53.1%) among them were disease with imported shigellosis and the 205
      patients (96.7%) were diagnosed as definite shigellosis. Shigella sonnei (65.6%) 
      and Shigella flexneri (20.3%) were isolated in order. Clinical symptoms of the
      shigellosis were diarrhea (96.5%), abdominal pain (54.7%), fever (52.8%), chill
      (31.6%), and weakness (21.7% etc) in order. Duration of diarrhea was 1 to 5 days,
      the number of diarrhea was mostly more than 10 times, and type of stool was
      almost yellow stool. Almost shigellosis was occurred in the travelers visited to 
      Asia (98.1%). Particularly, the occurrence rate of shigellosis was highest in
      traveler visited to Southeast Asia which is India (21.7%), Cambodia (19.8%),
      Philippines (17.9%), and Vietnam (9.0%) in order. According to increase of
      traveler to Southeast Asia, imported Shigellosis also increased. We need to
      strengthen the public health and hygiene, which is infection prevention rules,
      eating properly-cook food, washing hands, drinking boiled water, for traveler to 
      Asia. The quarantine and surveillance system to control imported shigellosis is
      need continually in Korea.
FAU - Kim, Hee-Jung
AU  - Kim HJ
AD  - Division of Epidemic Intelligence Service, Korea Centers for Disease Control and 
      Prevention, Osong, Korea.
FAU - Youn, Seung-Ki
AU  - Youn SK
FAU - Lee, Sangwon
AU  - Lee S
FAU - Choi, Yeon Hwa
AU  - Choi YH
LA  - eng
PT  - Journal Article
DEP - 20130321
PL  - Korea (South)
TA  - Osong Public Health Res Perspect
JT  - Osong public health and research perspectives
JID - 101563309
PMC - PMC3787527
OID - NLM: PMC3787527
OTO - NOTNLM
OT  - Asia
OT  - Epidemiological characteristic
OT  - Imported shigellosis
OT  - Korea
EDAT- 2013/10/26 06:00
MHDA- 2013/10/26 06:01
CRDT- 2013/10/26 06:00
PHST- 2013/02/12 [received]
PHST- 2013/02/21 [revised]
PHST- 2013/02/23 [accepted]
PHST- 2013/03/21 [epublish]
AID - 10.1016/j.phrp.2013.02.002 [doi]
AID - S2210-9099(13)00005-2 [pii]
PST - ppublish
SO  - Osong Public Health Res Perspect. 2013 Jun;4(3):159-65. doi:
      10.1016/j.phrp.2013.02.002. Epub 2013 Mar 21.

PMID- 24157615
OWN - NLM
STAT- MEDLINE
DA  - 20131203
DCOM- 20140721
IS  - 1879-0240 (Electronic)
IS  - 0965-1748 (Linking)
VI  - 43
IP  - 12
DP  - 2013 Dec
TI  - Gustatory receptor expression in the labella and tarsi of Aedes aegypti.
PG  - 1161-71
LID - 10.1016/j.ibmb.2013.10.005 [doi]
LID - S0965-1748(13)00190-2 [pii]
AB  - The yellow-fever mosquito, Aedes aegypti, infects a growing number of people
      every year with dengue, yellow fever and chikungunya viruses. Contact
      chemoreception in mosquitoes influences a number of behaviors including
      host-selection, oviposition and feeding. While these behaviors are in many
      instances well documented, the molecular mechanisms mediating them are not well
      understood. Here we report the results of sequencing total messenger RNA in the
      labella and tarsi of both male and female Ae. aegypti to reveal Gustatory
      Receptor (GR) gene expression profiles in these major gustatory appendages. Gene 
      expression levels in each tissue were verified by RT-qPCR. We discuss potential
      functions for the GRs revealed here by considering homologous GRs in other
      insects. Specific GRs provide molecular targets for modification of
      gustatory-mediated behaviors in this important disease vector.
CI  - Published by Elsevier Ltd.
FAU - Sparks, Jackson T
AU  - Sparks JT
AD  - United States Department of Agriculture, Agricultural Research Service, Henry A. 
      Wallace Beltsville Agricultural Research Center, Plant Sciences Institute,
      Invasive Insect Biocontrol and Behavior Laboratory, Beltsville, MD 20705, USA.
FAU - Vinyard, Bryan T
AU  - Vinyard BT
FAU - Dickens, Joseph C
AU  - Dickens JC
LA  - eng
PT  - Journal Article
PT  - Research Support, U.S. Gov't, Non-P.H.S.
DEP - 20131022
PL  - England
TA  - Insect Biochem Mol Biol
JT  - Insect biochemistry and molecular biology
JID - 9207282
RN  - 0 (Drosophila Proteins)
RN  - 0 (Receptors, Cell Surface)
RN  - 0 (gustatory receptor, Drosophila)
RN  - Chikungunya virus infection
SB  - IM
MH  - Aedes/genetics/virology
MH  - Alphavirus Infections/transmission/virology
MH  - Animals
MH  - Dengue/*transmission/virology
MH  - Drosophila Proteins/*genetics
MH  - Drosophila melanogaster/genetics
MH  - Female
MH  - Insect Vectors/genetics
MH  - Male
MH  - Receptors, Cell Surface/*genetics
MH  - Taste Perception/*genetics
MH  - *Transcriptome
MH  - Yellow Fever/*transmission/virology
OTO - NOTNLM
OT  - Aedes aegypti
OT  - Gustatory receptor
OT  - Labella
OT  - Tarsi
OT  - Taste
EDAT- 2013/10/26 06:00
MHDA- 2014/07/22 06:00
CRDT- 2013/10/26 06:00
PHST- 2013/07/26 [received]
PHST- 2013/09/25 [revised]
PHST- 2013/10/10 [accepted]
PHST- 2013/10/22 [aheadofprint]
AID - S0965-1748(13)00190-2 [pii]
AID - 10.1016/j.ibmb.2013.10.005 [doi]
PST - ppublish
SO  - Insect Biochem Mol Biol. 2013 Dec;43(12):1161-71. doi:
      10.1016/j.ibmb.2013.10.005. Epub 2013 Oct 22.

PMID- 24152579
OWN - NLM
STAT- In-Process
DA  - 20140117
IS  - 1471-2334 (Electronic)
IS  - 1471-2334 (Linking)
VI  - 13
DP  - 2013
TI  - Pulmonary fungus ball caused by Penicillium capsulatum in a patient with type 2
      diabetes: a case report.
PG  - 496
LID - 10.1186/1471-2334-13-496 [doi]
AB  - BACKGROUND: Following the recent transfer of all accepted species of Penicillium 
      subgenus Biverticillium to Talaromyces (including Talaromyces marneffei, formerly
      Penicillium marneffei), Penicillium species are becoming increasingly rare causal
      agents of invasive infections. Herein, we present a report of a type 2 diabetes
      patient with a fungus ball in the respiratory tract caused by Penicillium
      capsulatum. CASE PRESENTATION: A 56-year-old Chinese female gardener with a
      5-year history of type 2 diabetes presented at the Shanghai Changzheng Hospital
      with fever, a cough producing yellow-white sputum, and fatigue. The therapeutic
      effect of cefoxitin was poor. An HIV test was negative, but the beta-D-glucan
      test was positive (459.3 pg/ml). Chest radiography revealed a cavitary lesion in 
      the left upper lobe, and a CT scan showed globate cavities with a radiopaque,
      gravity-dependent ball. The histopathologic features of the tissue after
      haematoxylin-eosin staining showed septate hyphae. The fungus was isolated from
      the gravity-dependent ball and identified as Penicillium capsulatum based on the 
      morphological analysis of microscopic and macroscopic features and on ribosomal
      internal transcribed spacer sequencing. After surgery, the patient was cured with
      a sequential treatment of fluconazole 400 mg per day for 90 days and caspofungin 
      70 mg per day for 14 days. CONCLUSIONS: Although the prognosis is often
      satisfactory, clinicians, mycologists and epidemiologists should be aware of the 
      possibility of infection by this uncommon fungal pathogen in diabetes patients,
      since it may cause severe invasive infections in immunocompromised hosts such as 
      diabetes and AIDS patients.
FAU - Chen, Min
AU  - Chen M
FAU - Houbraken, Jos
AU  - Houbraken J
FAU - Pan, Weihua
AU  - Pan W
FAU - Zhang, Chao
AU  - Zhang C
FAU - Peng, Hao
AU  - Peng H
FAU - Wu, Lihui
AU  - Wu L
FAU - Xu, Deqiang
AU  - Xu D
FAU - Xiao, Yiping
AU  - Xiao Y
FAU - Wang, Zhilong
AU  - Wang Z
FAU - Liao, Wanqing
AU  - Liao W
AD  - Shanghai Key Laboratory of Molecular Medical Mycology, Department of Dermatology,
      Shanghai Changzheng Hospital, Shanghai, China. liaowanqing@sohu.com.
LA  - eng
PT  - Journal Article
PT  - Research Support, Non-U.S. Gov't
DEP - 20131023
PL  - England
TA  - BMC Infect Dis
JT  - BMC infectious diseases
JID - 100968551
SB  - IM
PMC - PMC3819729
OID - NLM: PMC3819729
EDAT- 2013/10/25 06:00
MHDA- 2013/10/25 06:00
CRDT- 2013/10/25 06:00
PHST- 2013/03/20 [received]
PHST- 2013/09/25 [accepted]
PHST- 2013/10/23 [aheadofprint]
AID - 1471-2334-13-496 [pii]
AID - 10.1186/1471-2334-13-496 [doi]
PST - epublish
SO  - BMC Infect Dis. 2013 Oct 23;13:496. doi: 10.1186/1471-2334-13-496.

PMID- 24142367
OWN - NLM
STAT- MEDLINE
DA  - 20140109
DCOM- 20140407
IS  - 1678-9849 (Electronic)
IS  - 0037-8682 (Linking)
VI  - 46
IP  - 5
DP  - 2013 Sep-Oct
TI  - Ecological aspects of mosquitoes (Diptera: Culicidae) in the gallery forest of
      Brasilia National Park, Brazil, with an emphasis on potential vectors of yellow
      fever.
PG  - 566-74
AB  - INTRODUCTION: We analyzed the vertical and monthly distributions of culicid
      species in the gallery forest of Brasilia National Park, with an emphasis on the 
      potential vectors of yellow fever (YF). METHODS: Between September 2010 and
      August 2011, mosquitoes were captured on the ground and in the canopy of the
      forest for five consecutive days per month, from nine to 15 hours. The mosquitoes
      were examined to verify natural infection with flaviviruses by isolation in Aedes
      albopictus Skuse, 1864 cells followed by indirect immunofluorescence. RESULTS: We
      identified 2,677 culicids distributed in 29 species. Most of the mosquitoes were 
      captured at ground level (69%) during the rainy season (86%). The most abundant
      species were Sabethes (Sabethes) albiprivus Theobald, 1903; Limatus durhamii
      Theobald, 1901; Haemagogus (Conopostegus) leucocelaenus Dyar & Shannon, 1924;
      Haemagogus (Haemagogus) janthinomys Dyar, 1921; Aedes (Ochlerotatus) scapularis
      Rondani, 1848; Psorophora (Janthinosoma) ferox Von Humboldt, 1819; and Aedes
      (Ochlerotatus) serratus Theobald, 1901. Limatus durhamii, Limatus durhamii,
      Psorophora ferox, Aedes scapularis and Aedes serratus showed significant
      differences (p<0.05) in their habitat use. Limatus durhamii was found more often 
      in the canopy, unlike the other species. During the rainy season, the most
      abundant species were Sa. albiprivus, Haemagogus leucocelaenus and Limatus
      durhamii. During the dry season, the potential YF vectors exhibited a very low
      frequency and abundance, except Aedes scapularis and Aedes serratus. No
      flavivirus was detected in the 2,677 examined mosquitoes. CONCLUSIONS: We
      recommend continued and systematic entomological monitoring in areas vulnerable
      to the transmission of YF in the Federal District of Brazil.
FAU - Lira-Vieira, Ana Raquel
AU  - Lira-Vieira AR
FAU - Gurgel-Goncalves, Rodrigo
AU  - Gurgel-Goncalves R
FAU - Moreira, Israel Martins
AU  - Moreira IM
FAU - Yoshizawa, Maria Amelia Cavalcanti
AU  - Yoshizawa MA
FAU - Coutinho, Milton Lopes
AU  - Coutinho ML
FAU - Prado, Paulo Sousa
AU  - Prado PS
FAU - Souza, Jorge Lopes de
AU  - Souza JL
FAU - Chaib, Antonio Jesus de Melo
AU  - Chaib AJ
FAU - Moreira, Joao Suender
AU  - Moreira JS
FAU - Castro, Cleudson Nery de
AU  - Castro CN
LA  - eng
PT  - Journal Article
PT  - Research Support, Non-U.S. Gov't
PL  - Brazil
TA  - Rev Soc Bras Med Trop
JT  - Revista da Sociedade Brasileira de Medicina Tropical
JID - 7507456
SB  - IM
MH  - Animals
MH  - Brazil
MH  - Culicidae/*classification/virology
MH  - Ecosystem
MH  - Flavivirus/isolation & purification
MH  - Fluorescent Antibody Technique, Indirect
MH  - Insect Vectors/*classification/virology
MH  - Population Density
MH  - Population Dynamics
MH  - Seasons
MH  - Trees
MH  - *Yellow Fever/transmission
EDAT- 2013/10/22 06:00
MHDA- 2014/04/08 06:00
CRDT- 2013/10/22 06:00
PHST- 2012/07/05 [received]
PHST- 2013/10/01 [accepted]
PHST- 2013/10/15 [aheadofprint]
AID - S0037-86822013005000136 [pii]
AID - 10.1590/0037-8682-0136-2013 [doi]
PST - ppublish
SO  - Rev Soc Bras Med Trop. 2013 Sep-Oct;46(5):566-74.

PMID- 24141982
OWN - NLM
STAT- MEDLINE
DA  - 20140108
DCOM- 20140305
IS  - 1537-6613 (Electronic)
IS  - 0022-1899 (Linking)
VI  - 209
IP  - 3
DP  - 2014 Feb 1
TI  - Comparison of the live attenuated yellow fever vaccine 17D-204 strain to its
      virulent parental strain Asibi by deep sequencing.
PG  - 334-44
LID - 10.1093/infdis/jit546 [doi]
AB  - BACKGROUND: The first comparison of a live RNA viral vaccine strain to its
      wild-type parental strain by deep sequencing is presented using as a model the
      yellow fever virus (YFV) live vaccine strain 17D-204 and its wild-type parental
      strain, Asibi. METHODS: The YFV 17D-204 vaccine genome was compared to that of
      the parental strain Asibi by massively parallel methods. Variability was compared
      on multiple scales of the viral genomes. A modeled exploration of small-frequency
      variants was performed to reconstruct plausible regions of mutational plasticity.
      RESULTS: Overt quasispecies diversity is a feature of the parental strain,
      whereas the live vaccine strain lacks diversity according to multiple independent
      measurements. A lack of attenuating mutations in the Asibi population relative to
      that of 17D-204 was observed, demonstrating that the vaccine strain was derived
      by discrete mutation of Asibi and not by selection of genomes in the wild-type
      population. CONCLUSIONS: Relative quasispecies structure is a plausible correlate
      of attenuation for live viral vaccines. Analyses such as these of attenuated
      viruses improve our understanding of the molecular basis of vaccine attenuation
      and provide critical information on the stability of live vaccines and the risk
      of reversion to virulence.
FAU - Beck, Andrew
AU  - Beck A
AD  - Department of Pathology.
FAU - Tesh, Robert B
AU  - Tesh RB
FAU - Wood, Thomas G
AU  - Wood TG
FAU - Widen, Steven G
AU  - Widen SG
FAU - Ryman, Kate D
AU  - Ryman KD
FAU - Barrett, Alan D T
AU  - Barrett AD
LA  - eng
GR  - HHSN27200004/D04/PHS HHS/United States
GR  - HHSN272201000040I/PHS HHS/United States
GR  - R01 AI081886/AI/NIAID NIH HHS/United States
GR  - T32 AI060549/AI/NIAID NIH HHS/United States
PT  - Comparative Study
PT  - Journal Article
PT  - Research Support, N.I.H., Extramural
DEP - 20131017
PL  - United States
TA  - J Infect Dis
JT  - The Journal of infectious diseases
JID - 0413675
RN  - 0 (RNA, Viral)
RN  - 0 (Yellow Fever Vaccine)
SB  - AIM
SB  - IM
CIN - J Infect Dis. 2014 Feb 1;209(3):318-20. PMID: 24141980
MH  - *Genome, Viral
MH  - *High-Throughput Nucleotide Sequencing
MH  - Mutation
MH  - *Polymorphism, Genetic
MH  - RNA, Viral/*genetics
MH  - Yellow Fever Vaccine/*genetics
MH  - Yellow fever virus/*genetics
PMC - PMC3883177
OID - NLM: PMC3883177 [Available on 02/01/15]
OTO - NOTNLM
OT  - 17D, Viral Population
OT  - Deep Sequencing
OT  - Flavivirus
OT  - Parallel Sequencing
OT  - Quasispecies
OT  - Vaccine
OT  - Variants
OT  - Yellow Fever Virus
EDAT- 2013/10/22 06:00
MHDA- 2014/03/07 06:00
CRDT- 2013/10/22 06:00
PMCR- 2015/02/01 00:00
PHST- 2013/10/17 [aheadofprint]
PHST- 2013/11/14 [aheadofprint]
AID - jit546 [pii]
AID - 10.1093/infdis/jit546 [doi]
PST - ppublish
SO  - J Infect Dis. 2014 Feb 1;209(3):334-44. doi: 10.1093/infdis/jit546. Epub 2013 Oct
      17.

PMID- 24141980
OWN - NLM
STAT- MEDLINE
DA  - 20140108
DCOM- 20140305
IS  - 1537-6613 (Electronic)
IS  - 0022-1899 (Linking)
VI  - 209
IP  - 3
DP  - 2014 Feb 1
TI  - Yellow fever vaccine attenuation revealed: loss of diversity.
PG  - 318-20
LID - 10.1093/infdis/jit551 [doi]
FAU - Tangy, Frederic
AU  - Tangy F
AD  - Virology Department, Institut Pasteur, Paris, France.
FAU - Despres, Philippe
AU  - Despres P
LA  - eng
PT  - Comment
PT  - Editorial
PT  - Research Support, Non-U.S. Gov't
DEP - 20131017
PL  - United States
TA  - J Infect Dis
JT  - The Journal of infectious diseases
JID - 0413675
RN  - 0 (RNA, Viral)
RN  - 0 (Yellow Fever Vaccine)
SB  - AIM
SB  - IM
CON - J Infect Dis. 2014 Feb 1;209(3):334-44. PMID: 24141982
MH  - *Genome, Viral
MH  - *High-Throughput Nucleotide Sequencing
MH  - *Polymorphism, Genetic
MH  - RNA, Viral/*genetics
MH  - Yellow Fever Vaccine/*genetics
MH  - Yellow fever virus/*genetics
OTO - NOTNLM
OT  - Yellow fever virus
OT  - live attenuated vaccine
OT  - quasispecies.
EDAT- 2013/10/22 06:00
MHDA- 2014/03/07 06:00
CRDT- 2013/10/22 06:00
PHST- 2013/10/17 [aheadofprint]
PHST- 2013/11/14 [aheadofprint]
AID - jit551 [pii]
AID - 10.1093/infdis/jit551 [doi]
PST - ppublish
SO  - J Infect Dis. 2014 Feb 1;209(3):318-20. doi: 10.1093/infdis/jit551. Epub 2013 Oct
      17.

PMID- 24141915
OWN - NLM
STAT- Publisher
DA  - 20131021
IS  - 0104-5970 (Print)
IS  - 0104-5970 (Linking)
VI  - 20
IP  - 3
DP  - 2013 July-Sept
TI  - Between the Carlo R. and the Orleannais: public health and maritime prophylaxis
      in the description of two cases of ships transporting immigrants arriving in the 
      port of Rio de Janeiro, 1893-1907.
PG  - 765-796
LID - S0104-59702013000300765 [pii]
AB  - We address the changes in Brazilian maritime prophylaxis by studying two cases of
      immigrant ships arriving at the port of Rio de Janeiro with epidemics onboard.
      The objective is to understand the etiology, means of prevention and methods used
      to combat the three diseases subject to international port regulations: yellow
      fever, bubonic plague and cholera. Until the late nineteenth century, quarantines
      were one of the main disease prevention practices. In the early twentieth
      century, microbiology and the concept of vectors in ports sanitation services
      emerged. Quarantines, which were already being criticized as antiquated and
      ineffective, were limited to a few cases, and new hygiene methods and
      technologies began to be applied in port sanitary defense.
FAU - Rebelo, Fernanda
AU  - Rebelo F
LA  - POR
LA  - ENG
PT  - JOURNAL ARTICLE
TT  - Entre o Carlo R. e o Orleannais: a saude publica e a profilaxia maritima no
      relato de dois casos de navios de imigrantes no porto do Rio de Janeiro,
      1893-1907.
TA  - Hist Cienc Saude Manguinhos
JT  - Historia, ciencias, saude--Manguinhos
JID - 9513999
EDAT- 2013/10/22 06:00
MHDA- 2013/10/22 06:00
CRDT- 2013/10/22 06:00
PHST- 2011/05/01 [received]
PHST- 2012/03/01 [accepted]
AID - S0104-59702013000300765 [pii]
AID - 10.1590/S0104-597020130003000003 [doi]
PST - ppublish
SO  - Hist Cienc Saude Manguinhos. 2013 July-Sept;20(3):765-796.

PMID- 24135474
OWN - NLM
STAT- PubMed-not-MEDLINE
DA  - 20131018
DCOM- 20140611
IS  - 0255-7053 (Print)
IS  - 0255-7053 (Linking)
VI  - 43
IP  - 2
DP  - 2013 Mar
TI  - [The prevalence, prevention and treatment of cattle epidemic during the Han-Tang 
      Period].
PG  - 80-7
AB  - About 21 times of cattle epidemic with rather strong infectivity happened during 
      the Han-Tang Period, including 6 in the Eastern Han Dynasty, 2 in the Jin
      Dynasty, 4 in the Southern and Northern Dynasties, 8 in the Tang Dynasty and 1in 
      the Five Dynasty. Most of them were spread along the Yellow River and the
      northern region of the Huai River. The type of cattle epidemic included the acute
      cattle plague, cattle bovine mange, cattle yellow fever and cattle rotten hoof
      disease, etc. Its occurrence and prevalence brought a serious influentce on the
      society of the Han and Tang Dynasties, causing massive mortality of farm cattle, 
      and then the shortage of animal power, and threatening the agriculture, which
      drew the attention of the governments, physicians, agriculturists, astrologists
      and Taoists. The medical measures and economic measures were adopted for the
      prevention and treatment of cattle epidemic. Especially, prescriptions in the
      books of medicine and agriculture exerted positive effects on the containment of 
      cattle epidemic. On the other hand, its prevalence and the mass mortality of farm
      cattle, in a way, promoted, to certain extent, the improvement of the
      government's function of relief, the updating of the methods of agriculture and
      the creation of new farm tools, and being regarded as a main cause for the
      technological innovation of agriculture.
FAU - Han, Yi
AU  - Han Y
AD  - The Institute for the History of Natural Sciences, Chinese Academy of Sciences,
      Beijing, 100190, China.
LA  - chi
PT  - English Abstract
PT  - Journal Article
PL  - China
TA  - Zhonghua Yi Shi Za Zhi
JT  - Zhonghua yi shi za zhi (Beijing, China : 1980)
JID - 8303081
EDAT- 2013/10/19 06:00
MHDA- 2013/10/19 06:01
CRDT- 2013/10/19 06:00
PST - ppublish
SO  - Zhonghua Yi Shi Za Zhi. 2013 Mar;43(2):80-7.

PMID- 24131916
OWN - NLM
STAT- In-Process
DA  - 20140117
IS  - 1472-6882 (Electronic)
IS  - 1472-6882 (Linking)
VI  - 13
DP  - 2013
TI  - In vitro anti-Herpes simplex virus activity of crude extract of the roots of
      Nauclea latifolia Smith (Rubiaceae).
PG  - 266
LID - 10.1186/1472-6882-13-266 [doi]
AB  - BACKGROUND: Nauclea latifolia Smith, a shrub belonging to the family Rubiaceae is
      a very popular medicinal plant in Cameroon and neighboring countries where it is 
      used to treat jaundice, yellow fever, rheumatism, abdominal pains, hepatitis,
      diarrhea, dysentery, hypertension, as well as diabetes. The ethno-medicinal use
      against yellow fever, jaundice and diarrhea prompted us to investigate on the
      antiviral activity of the root bark of N. latifolia. In this study, HSV-2 was
      chosen as a viral model because of its strong impact on HIV transmission and
      acquisition. METHODS: The crude extract under study was prepared by maceration of
      air-dried and powdered roots barks of N. latifolia in CH2Cl2/MeOH (50:50) mixture
      for 48 hours, then it was subjected to filtration and evaporation under vacuum. A
      phytochemical analysis of the crude extract was performed by High Performance
      Liquid Chromatography coupled with a photodiode array and mass spectrometry
      (HPLC-PDA-ESI-qMS). The anti-HSV-2 activity was assayed in vitro by plaque
      reduction and virus yield assays and the major mechanism of action was
      investigated by virucidal and time of addition assays. Data values were compared 
      using the Extra sum of squares F test of program GraphPad PRISM 4. RESULTS: The
      main components detected in the extract belong to the class of indole alkaloids
      characteristic of Nauclea genus. Strictosamide, vincosamide and pumiloside were
      tentatively identified together with quinovic acid glycoside. N. latifolia crude 
      extract inhibited both acyclovir sensitive and acyclovir resistant HSV-2 strains,
      with IC50 values of 5.38 mug/ml for the former and 7.17 mug/ml for the latter.
      The extract was found to be most active when added post-infection, with IC50 of
      3.63 mug/ml. CONCLUSION: The results of this work partly justify the empirical
      use of N. latifolia in traditional medicine for the treatment of viral diseases. 
      This extract could be a promising rough material for the development of a new and
      more effective modern anti-HSV-2 medication also active against
      acyclovir-resistant HSV-2 strains.
FAU - Donalisio, Manuela
AU  - Donalisio M
FAU - Nana, Huguette Magnifouet
AU  - Nana HM
FAU - Ngane, Rosalie Annie Ngono
AU  - Ngane RA
FAU - Gatsing, Donatien
AU  - Gatsing D
FAU - Tchinda, Alembert Tiabou
AU  - Tchinda AT
FAU - Rovito, Roberta
AU  - Rovito R
FAU - Cagno, Valeria
AU  - Cagno V
FAU - Cagliero, Cecilia
AU  - Cagliero C
FAU - Boyom, Fabrice Fekam
AU  - Boyom FF
FAU - Rubiolo, Patrizia
AU  - Rubiolo P
FAU - Bicchi, Carlo
AU  - Bicchi C
FAU - Lembo, David
AU  - Lembo D
AD  - Laboratory of Molecular Virology, Department of Clinical and Biological Sciences,
      University of Turin, PO Box 10043, Torino, Italy. david.lembo@unito.it.
LA  - eng
PT  - Journal Article
PT  - Research Support, Non-U.S. Gov't
DEP - 20131016
PL  - England
TA  - BMC Complement Altern Med
JT  - BMC complementary and alternative medicine
JID - 101088661
SB  - IM
PMC - PMC3852819
OID - NLM: PMC3852819
EDAT- 2013/10/18 06:00
MHDA- 2013/10/18 06:00
CRDT- 2013/10/18 06:00
PHST- 2013/05/02 [received]
PHST- 2013/09/24 [accepted]
PHST- 2013/10/16 [aheadofprint]
AID - 1472-6882-13-266 [pii]
AID - 10.1186/1472-6882-13-266 [doi]
PST - epublish
SO  - BMC Complement Altern Med. 2013 Oct 16;13:266. doi: 10.1186/1472-6882-13-266.

PMID- 24129905
OWN - NLM
STAT- MEDLINE
DA  - 20131111
DCOM- 20140602
IS  - 1096-8644 (Electronic)
IS  - 0002-9483 (Linking)
VI  - 152
IP  - 4
DP  - 2013 Dec
TI  - Situating mortality: quantifying crisis points and periods of stability.
PG  - 459-70
LID - 10.1002/ajpa.22380 [doi]
AB  - A wide range of stressors can cause a dramatic and sudden rise in the death rate 
      in populations, typically resulting in what is referred to as crisis mortality.
      Here we present a method to standardize the assessment of identifying moments of 
      crises. A modification of the mortality Z-score methodology which is combined
      with time series analysis was used to investigate mortality events over the
      course of nearly two centuries for two populations: Gibraltar and Malta. A
      benefit of this method is that it situates the yearly death rate within the
      prevailing mortality pattern, and by doing so allows the researcher to assess the
      relative impact of that event against the norm for the period under
      investigation. A series of threshold values were established to develop levels of
      mortality to distinguish moments of lower mortality than expected, background
      mortality, a crisis, and a catastrophe. Our findings suggested that within
      defined periods, a limited number of events constituted moments of excessive
      mortality in the range of a crisis or higher. These included epidemics (yellow
      fever and influenza in Gibraltar only, and cholera) and casualties associated
      with World War II. Episodes of lower than expected mortality were only detected
      (although not significant) in the 20th century in Malta, and at the micro level, 
      the harvesting effect appears to have occurred following cholera epidemics in
      both locations and influenza in Gibraltar. The analysis demonstrates clearly that
      the impact of epidemics can be highly variable across time and populations.
CI  - Copyright (c) 2013 Wiley Periodicals, Inc.
FAU - Sawchuk, Lawrence A
AU  - Sawchuk LA
AD  - Department of Anthropology, University of Toronto, Scarborough, Toronto, ON, M1C 
      1A4, Canada.
FAU - Tripp, Lianne
AU  - Tripp L
FAU - Damouras, Sotirios
AU  - Damouras S
FAU - Debono, Mark
AU  - Debono M
LA  - eng
PT  - Historical Article
PT  - Journal Article
PT  - Research Support, Non-U.S. Gov't
DEP - 20131015
PL  - United States
TA  - Am J Phys Anthropol
JT  - American journal of physical anthropology
JID - 0400654
SB  - IM
MH  - Cholera/epidemiology/history
MH  - *Epidemics/history/statistics & numerical data
MH  - *Epidemiology
MH  - Gibraltar/epidemiology
MH  - History, 19th Century
MH  - History, 20th Century
MH  - History, 21st Century
MH  - Humans
MH  - Malta/epidemiology
MH  - *Models, Statistical
MH  - *Mortality
OTO - NOTNLM
OT  - crisis
OT  - epidemics
OT  - harvesting effect
OT  - mortality
EDAT- 2013/10/17 06:00
MHDA- 2014/06/03 06:00
CRDT- 2013/10/17 06:00
PHST- 2013/04/16 [received]
PHST- 2013/09/06 [accepted]
PHST- 2013/10/15 [aheadofprint]
AID - 10.1002/ajpa.22380 [doi]
PST - ppublish
SO  - Am J Phys Anthropol. 2013 Dec;152(4):459-70. doi: 10.1002/ajpa.22380. Epub 2013
      Oct 15.

PMID- 24120073
OWN - NLM
STAT- MEDLINE
DA  - 20131104
DCOM- 20140109
IS  - 1942-5546 (Electronic)
IS  - 0025-6196 (Linking)
VI  - 88
IP  - 11
DP  - 2013 Nov
TI  - International travel by persons with medical comorbidities: understanding risks
      and providing advice.
PG  - 1231-40
LID - 10.1016/j.mayocp.2013.07.018 [doi]
LID - S0025-6196(13)00681-2 [pii]
AB  - OBJECTIVE: To describe the medical conditions, travel plans, counseling, and
      medications prescribed for high-risk international travelers. PATIENTS AND
      METHODS: This cross-sectional study was conducted from March 1, 2008, through
      July 31, 2010, in 5 clinics in the greater Boston area. We assessed all travelers
      seen for pretravel care and compared demographic characteristics, travel plans,
      pretravel counseling, and interventions for healthy and high-risk travelers (as
      defined by medical history or pregnancy). RESULTS: Of 15,440 travelers, 2769
      (17.9%) were high-risk; 644 of 2769 (23.3%) were immunocompromised travelers,
      2056 (74.3%) had medical comorbidities, and 69 (2.5%) were pregnant women. The
      median age of high-risk travelers was 47 years compared with 32 years for healthy
      travelers (P=.0001). High-risk travelers visited the clinic a median of 25 days
      (range, 10-44 days) before departure. Overall, 2562 (93.9%) of high-risk
      travelers visited countries with medium or high risk of typhoid fever, 2340
      (85.7%) visited malaria-risk countries, and 624 (22.8%) visited yellow
      fever-endemic countries. Of travelers to yellow fever-endemic countries, 8 of 23 
      (34.8%) pregnant women and 64 of 144 (44.4%) immunocompromised travelers received
      yellow fever vaccine. Of eligible high-risk travelers, 11 of 76 (14.5%) received 
      a pneumococcal vaccine, 213 of 640 (33.3%) influenza vaccine, and 956 of 2681
      (35.7%) either tetanus-diphtheria or tetanus-diphtheria-pertussis vaccine.
      CONCLUSION: High-risk travelers made up nearly 20% of patients in these travel
      clinics, and they mostly traveled to destinations with malaria and typhoid risk. 
      For health care professionals caring for travelers with underlying medical
      problems, providing appropriate travel counseling and making vaccine decisions,
      such as for yellow fever, are complex. Travelers with complicated medical
      histories may warrant evaluation by an experienced travel medicine specialist.
CI  - Copyright (c) 2013 Mayo Foundation for Medical Education and Research. Published 
      by Elsevier Inc. All rights reserved.
FAU - Hochberg, Natasha S
AU  - Hochberg NS
AD  - Department of Medicine, Boston University School of Medicine, Boston, MA;
      Department of Epidemiology, Boston University School of Public Health, Boston,
      MA. Electronic address: nhoch@bu.edu.
FAU - Barnett, Elizabeth D
AU  - Barnett ED
FAU - Chen, Lin H
AU  - Chen LH
FAU - Wilson, Mary E
AU  - Wilson ME
FAU - Iyer, Hari
AU  - Iyer H
FAU - MacLeod, William B
AU  - MacLeod WB
FAU - Yanni, Emad
AU  - Yanni E
FAU - Jentes, Emily S
AU  - Jentes ES
FAU - Karchmer, Adolf W
AU  - Karchmer AW
FAU - Ooi, Winnie
AU  - Ooi W
FAU - Kogelman, Laura
AU  - Kogelman L
FAU - Benoit, Christine
AU  - Benoit C
FAU - Hamer, Davidson H
AU  - Hamer DH
LA  - eng
GR  - U19C100508-01/PHS HHS/United States
PT  - Journal Article
PT  - Research Support, Non-U.S. Gov't
PT  - Research Support, U.S. Gov't, P.H.S.
DEP - 20131008
PL  - England
TA  - Mayo Clin Proc
JT  - Mayo Clinic proceedings
JID - 0405543
SB  - AIM
SB  - IM
MH  - Adult
MH  - Boston
MH  - Communicable Diseases/*epidemiology
MH  - *Comorbidity
MH  - *Counseling
MH  - Cross-Sectional Studies
MH  - Female
MH  - Humans
MH  - Male
MH  - Middle Aged
MH  - Risk Assessment
MH  - Risk Factors
MH  - Travel/*statistics & numerical data
MH  - Travel Medicine
OTO - NOTNLM
OT  - BATMN
OT  - Boston Area Travel Medicine Network
OT  - CDC
OT  - Centers for Disease Control and Prevention
OT  - HIV
OT  - VFR
OT  - YF
OT  - human immunodeficiency virus
OT  - visiting friends and relatives
OT  - yellow fever
EDAT- 2013/10/15 06:00
MHDA- 2014/01/10 06:00
CRDT- 2013/10/15 06:00
PHST- 2013/05/02 [received]
PHST- 2013/07/08 [revised]
PHST- 2013/07/09 [accepted]
PHST- 2013/10/08 [aheadofprint]
AID - S0025-6196(13)00681-2 [pii]
AID - 10.1016/j.mayocp.2013.07.018 [doi]
PST - ppublish
SO  - Mayo Clin Proc. 2013 Nov;88(11):1231-40. doi: 10.1016/j.mayocp.2013.07.018. Epub 
      2013 Oct 8.

PMID- 24118538
OWN - NLM
STAT- MEDLINE
DA  - 20131029
DCOM- 20140715
IS  - 1708-8305 (Electronic)
IS  - 1195-1982 (Linking)
VI  - 20
IP  - 6
DP  - 2013 Nov-Dec
TI  - Safety of the yellow Fever vaccine: a retrospective study.
PG  - 368-73
LID - 10.1111/jtm.12070 [doi]
AB  - BACKGROUND: Yellow fever (YF) vaccine is considered safe; however, severe illness
      and death following vaccination have been reported. METHODS: Vaccine Safety
      Datalink (VSD) and US Department of Defense (DoD) data were used to identify
      adverse reactions following YF vaccination. Within the VSD, YF-vaccine-exposed
      subjects were compared to age-, site-, and gender-matched unexposed subjects.
      YF-vaccine-exposed DoD subjects were studied using a risk-interval design. For
      both cohorts, ICD-9 codes were analyzed for allergic and local reactions, mild
      systemic reactions, and possible visceral and neurologic adverse events (AEs).
      RESULTS: The VSD cohort received 47,159 doses from 1991 through 2006. The DoD
      cohort received 1.12 million doses from 1999 through 2007. Most subjects received
      other vaccines simultaneously. In the VSD cohort, rates of allergic, local, and
      mild systemic reactions were not statistically different between
      YF-vaccine-exposed and -unexposed subjects. In the DoD, there was an increased
      risk for outpatient allergic events in the period following vaccination with YF
      and other vaccines rate ratios [RR 3.85, 95% confidence interval (CI) 3.35-4.41] 
      but with no increased risk for inpatient allergic reactions. In both cohorts,
      inpatient ICD-9 codes for visceral events were significantly less common
      following vaccination; inpatient codes for neurologic events were less common in 
      the VSD YF-vaccine-exposed adult cohort, but did not differ between exposed and
      unexposed periods in the DoD. In the DoD, one fatal case of YF-vaccine-associated
      viscerotropic disease (YF-vaccine-AVD) was detected. The estimated death rate was
      0.89 for 1,000,000 YF vaccine doses (95% CI 0.12-6.31/1,000,000 doses). No YF
      vaccine-associated deaths occurred in the VSD. CONCLUSIONS: In these closed
      cohorts we did not detect increased risk for visceral or neurologic events
      following YF vaccination. The death rate following YF vaccine was consistent with
      previous reports. These data support current recommendations for use of YF
      vaccine in young healthy individuals. These data are inadequate to judge safety
      of YF vaccines in elderly patients.
CI  - (c) 2013 International Society of Travel Medicine.
FAU - Nordin, James D
AU  - Nordin JD
AD  - HealthPartners Institute for Education and Research, Minneapolis, MN, USA.
FAU - Parker, Emily D
AU  - Parker ED
FAU - Vazquez-Benitez, Gabriela
AU  - Vazquez-Benitez G
FAU - Kharbanda, Elyse O
AU  - Kharbanda EO
FAU - Naleway, Allison
AU  - Naleway A
FAU - Marcy, S Michael
AU  - Marcy SM
FAU - Molitor, Beth
AU  - Molitor B
FAU - Kuckler, Leslie
AU  - Kuckler L
FAU - Baggs, James
AU  - Baggs J
LA  - eng
GR  - 200-2002-00732/PHS HHS/United States
PT  - Journal Article
PT  - Research Support, Non-U.S. Gov't
PT  - Research Support, U.S. Gov't, P.H.S.
DEP - 20131010
PL  - United States
TA  - J Travel Med
JT  - Journal of travel medicine
JID - 9434456
RN  - 0 (Yellow Fever Vaccine)
SB  - IM
CIN - J Travel Med. 2013 Nov-Dec;20(6):344-5. PMID: 24165379
MH  - Adolescent
MH  - Adult
MH  - Aged
MH  - Child
MH  - Child, Preschool
MH  - Female
MH  - Follow-Up Studies
MH  - Humans
MH  - Hypersensitivity/epidemiology
MH  - Incidence
MH  - Infant
MH  - Infant, Newborn
MH  - Male
MH  - Middle Aged
MH  - Prevalence
MH  - Retrospective Studies
MH  - Treatment Outcome
MH  - United States/epidemiology
MH  - Vaccination/*standards
MH  - Yellow Fever/epidemiology/*prevention & control
MH  - Yellow Fever Vaccine/*pharmacology
MH  - Yellow fever virus/*immunology
MH  - Young Adult
EDAT- 2013/10/15 06:00
MHDA- 2014/07/16 06:00
CRDT- 2013/10/15 06:00
PHST- 2013/04/11 [received]
PHST- 2013/06/28 [revised]
PHST- 2013/08/05 [accepted]
PHST- 2013/10/10 [aheadofprint]
AID - 10.1111/jtm.12070 [doi]
PST - ppublish
SO  - J Travel Med. 2013 Nov-Dec;20(6):368-73. doi: 10.1111/jtm.12070. Epub 2013 Oct
      10.

PMID- 24111703
OWN - NLM
STAT- In-Process
DA  - 20140129
IS  - 1558-5646 (Electronic)
IS  - 0014-3820 (Linking)
VI  - 68
IP  - 2
DP  - 2014 Feb
TI  - Human impacts have shaped historical and recent evolution in Aedes aegypti, the
      dengue and yellow fever mosquito.
PG  - 514-25
LID - 10.1111/evo.12281 [doi]
AB  - Although anthropogenic impacts are often considered harmful to species, human
      modifications to the landscape can actually create novel niches to which other
      species can adapt. These "domestication" processes are especially important in
      the context of arthropod disease vectors, where ecological overlap of vector and 
      human populations may lead to epidemics. Here, we present results of a global
      genetic study of one such species, the dengue and yellow fever mosquito, Aedes
      aegypti, whose evolutionary history and current distribution have been profoundly
      shaped by humans. We used DNA sequences of four nuclear genes and 1504 single
      nucleotide polymorphism (SNP) markers developed with restriction-site associated 
      DNA (RAD) sequencing to test the hypothesis that Ae. aegypti originated in
      Africa, where a domestic form arose and spread throughout the tropical and
      subtropical world with human trade and movement. Results confirmed African
      ancestry of the species, and supported a single subspeciation event leading to
      the pantropical domestic form. In addition, genetic data strongly supported the
      hypothesis that human trade routes first moved domestic Ae. aegypti out of Africa
      into the New World, followed by a later invasion from the New World into
      Southeast Asia and the Pacific. These patterns of domestication and invasion are 
      relevant to many species worldwide, as anthropogenic forces increasingly impact
      evolutionary processes.
CI  - (c) 2013 The Author(s). Evolution (c) 2013 The Society for the Study of
      Evolution.
FAU - Brown, Julia E
AU  - Brown JE
AD  - Department of Ecology and Evolutionary Biology, Yale University, New Haven,
      Connecticut. julia.brown@aya.yale.edu.
FAU - Evans, Benjamin R
AU  - Evans BR
FAU - Zheng, Wei
AU  - Zheng W
FAU - Obas, Vanessa
AU  - Obas V
FAU - Barrera-Martinez, Laura
AU  - Barrera-Martinez L
FAU - Egizi, Andrea
AU  - Egizi A
FAU - Zhao, Hongyu
AU  - Zhao H
FAU - Caccone, Adalgisa
AU  - Caccone A
FAU - Powell, Jeffrey R
AU  - Powell JR
LA  - eng
GR  - R01 AI046018/AI/NIAID NIH HHS/United States
GR  - R01 AI046018/AI/NIAID NIH HHS/United States
GR  - R01 AI101112/AI/NIAID NIH HHS/United States
GR  - T32 GM007499/GM/NIGMS NIH HHS/United States
GR  - T32-GM07499-33/GM/NIGMS NIH HHS/United States
PT  - Journal Article
PT  - Research Support, N.I.H., Extramural
PT  - Research Support, Non-U.S. Gov't
PT  - Research Support, U.S. Gov't, Non-P.H.S.
DEP - 20131023
PL  - United States
TA  - Evolution
JT  - Evolution; international journal of organic evolution
JID - 0373224
SB  - IM
PMC - PMC3946797
MID - NIHMS531305
OID - NLM: NIHMS531305 [Available on 02/01/15]
OID - NLM: PMC3946797 [Available on 02/01/15]
OTO - NOTNLM
OT  - Aedes aegypti
OT  - RAD
OT  - human association
OT  - nuclear markers
OT  - population genetics
EDAT- 2013/10/12 06:00
MHDA- 2013/10/12 06:00
CRDT- 2013/10/12 06:00
PMCR- 2015/02/01 00:00
PHST- 2012/10/01 [received]
PHST- 2013/09/20 [accepted]
PHST- 2013/10/23 [aheadofprint]
AID - 10.1111/evo.12281 [doi]
PST - ppublish
SO  - Evolution. 2014 Feb;68(2):514-25. doi: 10.1111/evo.12281. Epub 2013 Oct 23.

PMID- 24108379
OWN - NLM
STAT- In-Process
DA  - 20131010
IS  - 1609-722X (Electronic)
IS  - 1022-5129 (Linking)
VI  - 33
IP  - 3
DP  - 2013 Jul-Sep
TI  - [Colonic intussusception by leiomyosarcoma].
PG  - 251-4
AB  - We report the case of female patient, 34 years old, occupation Secretary.
      BACKGROUND: Polycystic ovary and chronic anemia. No family history of cancer. The
      patient reported three weeks abdominal pain, fever, bloody loose stools, nausea
      and vomiting. Abdominal pain is located in flank and right lower quadrant, is
      colicky, intensity 5 / 10, associated with abdominal distension. On physical
      examination, vital functions indicated T 38.6 A degrees FC 98 x min, FR 18 x min,
      BP 120/80, was awake, she looked pale, in generally fair condition, lucid and
      oriented. The abdomen was distended, the increased bowel sounds, tympanic to
      percussion, with tenderness in the right abdomen (more intense in the right iliac
      fossa), palpable mass is not defined edges lower right quadrant of about 6cm.
      CLINICAL DIAGNOSIS: abdominal pain syndrome (appendicular mass, intestinal
      obstruction, intussusceptions). In examinations auxiliars highlighted in 9.1 g of
      hemoglobin with decreased corpuscular constants. Reviewed by history "rectal
      bleeding", DRE: yellow stool, no trace of blood, so that colonoscopy was
      deferred. Reassessed at 24 hours, we decide surgery with a presumptive diagnosis 
      of intestinal obstruction, intussusception. In surgery, we identified a
      transverse colon tumor (with colo-colonic intussusception) and 10cm of colon was 
      resected and meso tumor: TT anastomosis was performed in transverse colon. The
      lesion was a tumor of the middle region of the transverse colon, proliferative
      fibroid appearance, which almost completely obstructed the intestinal lumen,
      measuring about 7x5cm. The study of pathology with immunohistochemistry indicated
      that the tumor corresponded to leiomyosarcoma of the colon. Was discharged in
      good condition. The rarity of this type of malignancy and this type of
      presentation led us to make this report.
FAU - Arcana, Ronald
AU  - Arcana R
AD  - Departamento del Aparato Digestivo, Hospital Nacional Edgardo Rebagliati Martins,
      EsSalud. Lima, Peru.
FAU - Frisancho, Oscar
AU  - Frisancho O
FAU - Yabar, Alejandro
AU  - Yabar A
LA  - spa
PT  - English Abstract
PT  - Journal Article
TT  - Intususcepcion colonica por leiomiosarcoma.
PL  - Peru
TA  - Rev Gastroenterol Peru
JT  - Revista de gastroenterologia del Peru : organo oficial de la Sociedad de
      Gastroenterologia del Peru
JID - 9108294
SB  - IM
EDAT- 2013/10/11 06:00
MHDA- 2013/10/11 06:00
CRDT- 2013/10/11 06:00
AID - 08 [pii]
PST - ppublish
SO  - Rev Gastroenterol Peru. 2013 Jul-Sep;33(3):251-4.

PMID- 24096319
OWN - NLM
STAT- MEDLINE
DA  - 20131216
DCOM- 20140304
IS  - 1465-2099 (Electronic)
IS  - 0022-1317 (Linking)
VI  - 95
IP  - Pt 1
DP  - 2014 Jan
TI  - Production of single-round infectious chimeric flaviviruses with DNA-based
      Japanese encephalitis virus replicon.
PG  - 60-5
LID - 10.1099/vir.0.058008-0 [doi]
AB  - A method for rapid production of single-round infectious particles (SRIPs) of
      flavivirus would be useful for viral mutagenesis studies. Here, we established a 
      DNA-based production system for SRIPs of flavivirus. We constructed a Japanese
      encephalitis virus (JEV) subgenomic replicon plasmid, which lacked the C-prM-E
      (capsid-pre-membrane-envelope) coding region, under the control of the
      cytomegalovirus promoter. When the JEV replicon plasmid was transiently
      co-transfected with a JEV C-prM-E expression plasmid into 293T cells, SRIPs were 
      produced, indicating successful trans-complementation with JEV structural
      proteins. Equivalent production levels were observed when C and prM-E proteins
      were provided separately. Furthermore, dengue types 1-4, West Nile, yellow fever 
      or tick-borne encephalitis virus prM-E proteins could be utilized for production 
      of chimaeric flavivirus SRIPs, although the production was less efficient for
      dengue and yellow fever viruses. These results indicated that our plasmid-based
      system is suitable for investigating the life cycles of flaviviruses, diagnostic 
      applications and development of safer vaccine candidates.
FAU - Suzuki, Ryosuke
AU  - Suzuki R
AD  - Department of Virology II, National Institute of Infectious Diseases, Toyama
      1-23-1, Shinjuku-ku, Tokyo 162-8640, Japan.
FAU - Ishikawa, Tomohiro
AU  - Ishikawa T
FAU - Konishi, Eiji
AU  - Konishi E
FAU - Matsuda, Mami
AU  - Matsuda M
FAU - Watashi, Koichi
AU  - Watashi K
FAU - Aizaki, Hideki
AU  - Aizaki H
FAU - Takasaki, Tomohiko
AU  - Takasaki T
FAU - Wakita, Takaji
AU  - Wakita T
LA  - eng
PT  - Journal Article
PT  - Research Support, Non-U.S. Gov't
DEP - 20131004
PL  - England
TA  - J Gen Virol
JT  - The Journal of general virology
JID - 0077340
SB  - IM
MH  - Cell Line
MH  - Chimera/*genetics/physiology
MH  - Defective Viruses/genetics/physiology
MH  - Encephalitis Virus, Japanese/*genetics/physiology
MH  - Flavivirus/genetics/*physiology
MH  - Humans
MH  - Plasmids/*genetics
MH  - *Replicon
MH  - Virus Replication
EDAT- 2013/10/08 06:00
MHDA- 2014/03/05 06:00
CRDT- 2013/10/08 06:00
PHST- 2013/10/04 [aheadofprint]
AID - vir.0.058008-0 [pii]
AID - 10.1099/vir.0.058008-0 [doi]
PST - ppublish
SO  - J Gen Virol. 2014 Jan;95(Pt 1):60-5. doi: 10.1099/vir.0.058008-0. Epub 2013 Oct
      4.

PMID- 24095017
OWN - NLM
STAT- MEDLINE
DA  - 20131016
DCOM- 20140514
IS  - 1464-3391 (Electronic)
IS  - 0968-0896 (Linking)
VI  - 21
IP  - 22
DP  - 2013 Nov 15
TI  - The enzyme 3-hydroxykynurenine transaminase as potential target for
      1,2,4-oxadiazoles with larvicide activity against the dengue vector Aedes
      aegypti.
PG  - 6996-7003
LID - 10.1016/j.bmc.2013.09.020 [doi]
LID - S0968-0896(13)00800-6 [pii]
AB  - The mosquito Aedes aegypti is the vector agent responsible for the transmission
      of yellow fever and dengue fever viruses to over 80 million people in tropical
      and subtropical regions of the world. Exhaustive efforts have lead to a vaccine
      candidate with only 30% effectiveness against the dengue virus and failure to
      protect patients against the serotype 2. Hence, vector control remains the most
      viable route to dengue fever control programs. We have synthesized a class of
      1,2,4-oxadiazole derivatives whose most biologically active compounds exhibit
      potent activity against Aedes aegypti larvae (ca. of 15 ppm) and low toxicity in 
      mammals. Exposure to these larvicides results in larvae pigmentation in a manner 
      correlated with the LC50 measurements. Structural comparisons of the
      1,2,4-oxadiazole nucleus against known inhibitors of insect enzymes allowed the
      identification of 3-hydroxykynurenine transaminase as a potential target for
      these synthetic larvicides. Molecular docking calculations indicate that
      1,2,4-oxadiazole compounds can bind to 3-hydroxykynurenine transaminase with
      similar conformation and binding energies as its crystallographic inhibitor
      4-(2-aminophenyl)-4-oxobutanoic acid.
CI  - Copyright (c) 2013 Elsevier Ltd. All rights reserved.
FAU - Oliveira, Vanessa S
AU  - Oliveira VS
AD  - Department of Fundamental Chemistry, Federal University of Pernambuco, Recife
      50740-560, Brazil.
FAU - Pimenteira, Cecilia
AU  - Pimenteira C
FAU - da Silva-Alves, Diana C B
AU  - da Silva-Alves DC
FAU - Leal, Laylla L L
AU  - Leal LL
FAU - Neves-Filho, Ricardo A W
AU  - Neves-Filho RA
FAU - Navarro, Daniela M A F
AU  - Navarro DM
FAU - Santos, Geanne K N
AU  - Santos GK
FAU - Dutra, Kamilla A
AU  - Dutra KA
FAU - dos Anjos, Janaina V
AU  - dos Anjos JV
FAU - Soares, Thereza A
AU  - Soares TA
LA  - eng
PT  - Journal Article
PT  - Research Support, Non-U.S. Gov't
DEP - 20130920
PL  - England
TA  - Bioorg Med Chem
JT  - Bioorganic & medicinal chemistry
JID - 9413298
RN  - 0 (Insecticides)
RN  - 0 (Oxadiazoles)
RN  - EC 2.6.1.- (Transaminases)
RN  - EC 2.6.1.7 (kynurenine-oxoglutarate transaminase)
SB  - IM
MH  - Aedes/*drug effects/*enzymology/growth & development
MH  - Animals
MH  - Binding Sites
MH  - *Insecticides
MH  - Larva/drug effects/enzymology
MH  - Molecular Docking Simulation
MH  - Oxadiazoles/chemical synthesis/*chemistry/*pharmacology
MH  - Protein Structure, Tertiary
MH  - Structure-Activity Relationship
MH  - Transaminases/*antagonists & inhibitors/metabolism
OTO - NOTNLM
OT  - 4-(2-Aminophenyl)-4-oxobutanoic acid
OT  - AQKAZOMSXDNOMV-UHFFFAOYSA-N
OT  - BIASMBPERGWEBX-UHFFFAOYSA-N
OT  - BUMRHSFCLPSTJE-UHFFFAOYSA-N
OT  - CEILSLWYFCDNGC-UHFFFAOYSA-N
OT  - CFXAQQIXPRIHNU-UHFFFAOYSA-N
OT  - DEEIJRMZDVOOAA-UHFFFAOYSA-N
OT  - DPVKAFMWSAOINX-UHFFFAOYSA-N
OT  - DROIFMGZDXPPQM-UHFFFAOYSA-N
OT  - DTJLKFLJJUQICD-UHFFFAOYSA-N
OT  - FAQJQDUSWXDNGZ-UHFFFAOYSA-N
OT  - FRRHHVZZACDZPQ-UHFFFAOYSA-N
OT  - FTUATJKDOQCWME-UHFFFAOYSA-N
OT  - GBRXYEMOKYJQIM-UHFFFAOYSA-N
OT  - HBRIJIMBSGYLTA-UHFFFAOYSA-N
OT  - Insecticide
OT  - LBFLFJKKZLTGOV-UHFFFAOYSA-N
OT  - LLBGUCZJOVFEKY-UHFFFAOYSA-N
OT  - Larvae pigmentation
OT  - MZTVBDKRHBBHNR-UHFFFAOYSA-N
OT  - Malaria vector Anopheles gambiae
OT  - Molecular docking calculations
OT  - OFYZWUXIADKEIX-UHFFFAOYSA-N
OT  - PUOYKXUDPRGQQQ-UHFFFAOYSA-N
OT  - PZAHEYNFUFWABS-UHFFFAOYSA-N
OT  - RDRLTPZGMAFZNS-UHFFFAOYSA-N
OT  - ROMPPAWVATWIKR-UHFFFAOYSA-N
OT  - SUVXWDJZJAVWEA-UHFFFAOYSA-N
OT  - TUKOCDSLLJGORV-UHFFFAOYSA-N
OT  - UBSBRLFVQKHLPG-UHFFFAOYSA-N
OT  - WRFNXLGYERRRTO-UHFFFAOYSA-N
OT  - XODDCJFEBMABKW-UHFFFAOYSA-N
OT  - ZLLUXRPSSPVGOA-UHFFFAOYSA-N
EDAT- 2013/10/08 06:00
MHDA- 2014/05/16 06:00
CRDT- 2013/10/08 06:00
PHST- 2013/07/23 [received]
PHST- 2013/08/30 [revised]
PHST- 2013/09/07 [accepted]
PHST- 2013/09/20 [aheadofprint]
AID - S0968-0896(13)00800-6 [pii]
AID - 10.1016/j.bmc.2013.09.020 [doi]
PST - ppublish
SO  - Bioorg Med Chem. 2013 Nov 15;21(22):6996-7003. doi: 10.1016/j.bmc.2013.09.020.
      Epub 2013 Sep 20.

PMID- 24085463
OWN - NLM
STAT- MEDLINE
DA  - 20131002
DCOM- 20140424
IS  - 1439-4421 (Electronic)
IS  - 0941-3790 (Linking)
VI  - 75
IP  - 8-9
DP  - 2013 Aug
TI  - [Yellow fever: once inoculation is enough].
PG  - 468
LID - 10.1055/s-0033-1357159 [doi]
FAU - Pfeiffer, Juliane
AU  - Pfeiffer J
LA  - ger
PT  - Journal Article
TT  - Gelbfieber: einmal Impfen reicht.
DEP - 20131001
PL  - Germany
TA  - Gesundheitswesen
JT  - Gesundheitswesen (Bundesverband der Arzte des Offentlichen Gesundheitsdienstes
      (Germany))
JID - 9204210
RN  - 0 (Yellow Fever Vaccine)
SB  - IM
MH  - Humans
MH  - Immunization, Secondary/*utilization
MH  - Internationality
MH  - Prevalence
MH  - Risk Factors
MH  - Treatment Outcome
MH  - Unnecessary Procedures/*utilization
MH  - Vaccination/*utilization
MH  - Yellow Fever/*epidemiology/*prevention & control
MH  - Yellow Fever Vaccine/*therapeutic use
EDAT- 2013/10/03 06:00
MHDA- 2014/04/25 06:00
CRDT- 2013/10/03 06:00
PHST- 2013/10/01 [epublish]
AID - 10.1055/s-0033-1357159 [doi]
PST - ppublish
SO  - Gesundheitswesen. 2013 Aug;75(8-9):468. doi: 10.1055/s-0033-1357159. Epub 2013
      Oct 1.

PMID- 24085439
OWN - NLM
STAT- MEDLINE
DA  - 20131002
DCOM- 20140611
IS  - 1676-5680 (Electronic)
IS  - 1676-5680 (Linking)
VI  - 12
IP  - 3
DP  - 2013
TI  - Genetic structure of Aedes aegypti populations determined using pairwise
      comparisons.
PG  - 3775-87
LID - 10.4238/2013.September.19.9 [doi]
AB  - The biological characteristics of Aedes aegypti (Diptera, Culicidae), which is a 
      vector of dengue and yellow fever, make this organism a good model for studying
      population structure and the events that may influence it under the effect of
      human activity. We assessed the genetic variability of five A. aegypti
      populations using RAPD-PCR technique and six primers. Four populations were from 
      Brazil and one was from the USA. A total of 165 polymorphic DNA loci were
      generated. Considering the six primers and the five populations, the mean value
      of inter-population genetic diversity (Gst) was 0.277, which is considered high
      according to the Wright classification. However, pairwise comparisons of the
      populations gave variable Gst values ranging from 0.044 to 0.289. This variation 
      followed the population's geographic distance to some extent but was also
      influenced by human activity. The lowest Gst values were obtained in the
      comparison of populations from cities with intensive commercial and medical
      contacts. These mosquito populations were previously classified as insecticide
      resistant, susceptible, or with decreased susceptibility; this parameter
      apparently had an effect on the Gst values obtained in the pairwise comparisons.
FAU - Patarro, T de F
AU  - Patarro Tde F
AD  - Departamento de Biologia, Letras e Ciencias Exatas, Instituto de Biociencias,
      Universidade Estadual Paulista, Sao Jose do Rio Preto, SP, Brasil.
FAU - Guirado, M M
AU  - Guirado MM
FAU - Ravazzi, L M
AU  - Ravazzi LM
FAU - Bicudo, H E M de C
AU  - Bicudo HE
LA  - eng
PT  - Journal Article
PT  - Research Support, Non-U.S. Gov't
DEP - 20130919
PL  - Brazil
TA  - Genet Mol Res
JT  - Genetics and molecular research : GMR
JID - 101169387
RN  - 0 (DNA Primers)
SB  - IM
MH  - Aedes/*genetics
MH  - Animals
MH  - Brazil
MH  - DNA Primers/genetics
MH  - Gene Deletion
MH  - Genetic Loci
MH  - Genetic Variation
MH  - *Genetics, Population
MH  - Insecticide Resistance
MH  - Male
MH  - Mutagenesis, Insertional
MH  - Polymorphism, Genetic
MH  - Random Amplified Polymorphic DNA Technique
MH  - Sequence Analysis, DNA
EDAT- 2013/10/03 06:00
MHDA- 2014/06/12 06:00
CRDT- 2013/10/03 06:00
AID - gmr2578 [pii]
AID - 10.4238/2013.September.19.9 [doi]
PST - epublish
SO  - Genet Mol Res. 2013 Sep 19;12(3):3775-87. doi: 10.4238/2013.September.19.9.

PMID- 24084488
OWN - NLM
STAT- MEDLINE
DA  - 20131104
DCOM- 20140604
IS  - 1872-9096 (Electronic)
IS  - 0166-3542 (Linking)
VI  - 100
IP  - 2
DP  - 2013 Nov
TI  - Favipiravir (T-705), a novel viral RNA polymerase inhibitor.
PG  - 446-54
LID - 10.1016/j.antiviral.2013.09.015 [doi]
LID - S0166-3542(13)00263-5 [pii]
AB  - Favipiravir (T-705; 6-fluoro-3-hydroxy-2-pyrazinecarboxamide) is an antiviral
      drug that selectively inhibits the RNA-dependent RNA polymerase of influenza
      virus. It is phosphoribosylated by cellular enzymes to its active form,
      favipiravir-ribofuranosyl-5'-triphosphate (RTP). Its antiviral effect is
      attenuated by the addition of purine nucleic acids, indicating the viral RNA
      polymerase mistakenly recognizes favipiravir-RTP as a purine nucleotide.
      Favipiravir is active against a broad range of influenza viruses, including
      A(H1N1)pdm09, A(H5N1) and the recently emerged A(H7N9) avian virus. It also
      inhibits influenza strains resistant to current antiviral drugs, and shows a
      synergistic effect in combination with oseltamivir, thereby expanding influenza
      treatment options. A Phase III clinical evaluation of favipiravir for influenza
      therapy has been completed in Japan and two Phase II studies have been completed 
      in the United States. In addition to its anti-influenza activity, favipiravir
      blocks the replication of many other RNA viruses, including arenaviruses (Junin, 
      Machupo and Pichinde); phleboviruses (Rift Valley fever, sandfly fever and Punta 
      Toro); hantaviruses (Maporal, Dobrava, and Prospect Hill); flaviviruses (yellow
      fever and West Nile); enteroviruses (polio- and rhinoviruses); an alphavirus,
      Western equine encephalitis virus; a paramyxovirus, respiratory syncytial virus; 
      and noroviruses. With its unique mechanism of action and broad range of antiviral
      activity, favipiravir is a promising drug candidate for influenza and many other 
      RNA viral diseases for which there are no approved therapies.
CI  - Copyright (c) 2013 Elsevier B.V. All rights reserved.
FAU - Furuta, Yousuke
AU  - Furuta Y
AD  - Toyama Chemical Co., Ltd., 4-1, Shimookui 2-chome, Toyama 930-8508, Japan.
      Electronic address: yousuke_furuta@toyama-chemical.co.jp.
FAU - Gowen, Brian B
AU  - Gowen BB
FAU - Takahashi, Kazumi
AU  - Takahashi K
FAU - Shiraki, Kimiyasu
AU  - Shiraki K
FAU - Smee, Donald F
AU  - Smee DF
FAU - Barnard, Dale L
AU  - Barnard DL
LA  - eng
GR  - HHSN272201000039I/PHS HHS/United States
GR  - HHSN272201100019I/PHS HHS/United States
GR  - U54 AI-065357/AI/NIAID NIH HHS/United States
PT  - Journal Article
PT  - Research Support, N.I.H., Extramural
PT  - Review
DEP - 20130929
PL  - Netherlands
TA  - Antiviral Res
JT  - Antiviral research
JID - 8109699
RN  - 0 (Amides)
RN  - 0 (Antiviral Agents)
RN  - 0 (Enzyme Inhibitors)
RN  - 0 (Pyrazines)
RN  - EC 2.7.7.6 (DNA-Directed RNA Polymerases)
RN  - EW5GL2X7E0 (favipiravir)
SB  - IM
MH  - Amides/isolation & purification/*pharmacology/therapeutic use
MH  - Antiviral Agents/isolation & purification/*pharmacology/therapeutic use
MH  - Clinical Trials, Phase II as Topic
MH  - Clinical Trials, Phase III as Topic
MH  - DNA-Directed RNA Polymerases/*antagonists & inhibitors
MH  - Enzyme Inhibitors/isolation & purification/*pharmacology/therapeutic use
MH  - Humans
MH  - Influenza, Human/*drug therapy
MH  - Japan
MH  - Pyrazines/isolation & purification/*pharmacology/therapeutic use
MH  - RNA Viruses/*drug effects
MH  - United States
PMC - PMC3880838
MID - NIHMS530078
OID - NLM: NIHMS530078 [Available on 11/01/14]
OID - NLM: PMC3880838 [Available on 11/01/14]
OTO - NOTNLM
OT  - Favipiravir
OT  - Influenza
OT  - RNA viruses
OT  - RNA-dependent RNA polymerase
OT  - T-705
EDAT- 2013/10/03 06:00
MHDA- 2014/06/05 06:00
CRDT- 2013/10/03 06:00
PMCR- 2014/11/01 00:00
PHST- 2013/07/10 [received]
PHST- 2013/09/11 [revised]
PHST- 2013/09/20 [accepted]
PHST- 2013/09/29 [aheadofprint]
AID - S0166-3542(13)00263-5 [pii]
AID - 10.1016/j.antiviral.2013.09.015 [doi]
PST - ppublish
SO  - Antiviral Res. 2013 Nov;100(2):446-54. doi: 10.1016/j.antiviral.2013.09.015. Epub
      2013 Sep 29.

PMID- 24082834
OWN - NLM
STAT- PubMed-not-MEDLINE
DA  - 20131001
DCOM- 20131001
LR  - 20131017
IS  - 1512-7680 (Print)
IS  - 1512-7680 (Linking)
VI  - 25
IP  - 2
DP  - 2013
TI  - Characteristics of travellers from bosnia and herzegovina to Africa.
PG  - 109-12
LID - 10.5455/msm.2013.25.109-112 [doi]
AB  - CONFLICT OF INTEREST: none declared. INTRODUCTION: Travellers from Bosnia and
      Herzegovina (B&H) travel to different world countries. The awareness of people is
      changing every day and nowadays travellers seek advices related to their travel
      and destination more often than before. In the previous years, travellers came to
      Travel Clinics almost only to get the vaccines which were obligatory for entry
      into a country. In B&H travel clinics are a part of public health institutes. The
      largest Travel Clinic which provides service for the highest number of travellers
      is in the Public Health Institute of Sarajevo Canton, in the city of Sarajevo,
      which is the capital of B&H. In the last years we have seen an increasing
      interest for travel to Africa because the highest number of travellers travel to 
      African countries. OBJECTIVE: To show the characteristics of persons travelling
      to Africa, the reasons of their travel, the destination countries and the types
      of vaccines applied. MATERIALS AND METHODS: We used protocol books of the Travel 
      Clinic in Public Health Institute of Sarajevo Canton and the data from individual
      forms of travellers. RESULTS: Persons travelling to Africa make 55% of all
      travellers that are advised and vaccinated in the Travel Clinic in Public Health 
      Institute of Sarajevo Canton. There are significantly more men than women among
      people travelling to Africa. The highest number of travellers is in the category 
      of working population which means age group of 20-50 years. The most visited
      countries are Kenya, Ethiopia, Somalia and Ghana. Travellers received the
      following vaccines: yellow fever, VHA, VHB, meningitis, tetanus. All travellers
      were given the advice on how to dress, feed and protect against malaria.
FAU - Obradovic, Zarema
AU  - Obradovic Z
AD  - Institute for Public Health of Canton Sarajevo/Faculty of Health Studies
      University of Sarajevo , Bosnia and Herzegovina.
FAU - Obradovic, Amina
AU  - Obradovic A
LA  - eng
PT  - Journal Article
PL  - Bosnia and Hercegovina
TA  - Mater Sociomed
JT  - Materia socio-medica
JID - 101281595
PMC - PMC3769084
OID - NLM: PMC3769084
OTO - NOTNLM
OT  - Africa
OT  - B&H
OT  - travellers
EDAT- 2013/10/02 06:00
MHDA- 2013/10/02 06:01
CRDT- 2013/10/02 06:00
PHST- 2013/02/09 [received]
PHST- 2013/04/25 [accepted]
AID - 10.5455/msm.2013.25.109-112 [doi]
PST - ppublish
SO  - Mater Sociomed. 2013;25(2):109-12. doi: 10.5455/msm.2013.25.109-112.

PMID- 24079979
OWN - NLM
STAT- MEDLINE
DA  - 20131119
DCOM- 20140602
IS  - 1873-2518 (Electronic)
IS  - 0264-410X (Linking)
VI  - 31
IP  - 49
DP  - 2013 Dec 2
TI  - Risk of yellow fever vaccine-associated viscerotropic disease among the elderly: 
      a systematic review.
PG  - 5798-805
LID - 10.1016/j.vaccine.2013.09.030 [doi]
LID - S0264-410X(13)01271-1 [pii]
AB  - Yellow fever vaccine-associated viscerotropic disease (YEL-AVD) is a rare and
      serious adverse event of the yellow fever (YF) vaccine that mimics wild-type YF. 
      Research shows there may be an increased risk of YEL-AVD among the elderly
      population (>/= 60-65 years old), however this research has yet to be accumulated
      and reviewed in order to make policy recommendations to countries currently
      administering the YF vaccine. This paper systematically reviewed all information 
      available on YEL-AVD to determine if there is an increased risk among the
      elderly, for both travelers and endemic populations. Age-specific reporting rates
      (RRs) were re-calculated from the literature using the Brighton Collaboration
      case definition for YEL-AVD and were then analyzed to determine if there was a
      significant difference between the RRs of younger and older age groups. Two out
      of the five studies found a significantly higher rate of YEL-AVD among the
      elderly population. Our findings suggest unexposed elders may be at an increased 
      risk of developing YEF-AVD, however the evidence remains limited. Therefore, our 
      findings for YF vaccination of elderly populations support the recommendations
      made by the Strategic Advisory Group of Experts (SAGE) in their April 2013
      meeting, mainly vaccination of the elderly should be based on a careful
      risk-benefit analysis.
CI  - Copyright (c) 2013 World Health Organization (WHO). Published by Elsevier Ltd..
      All rights reserved.
FAU - Rafferty, Ellen
AU  - Rafferty E
AD  - University of Saskatchewan, Saskatoon, Saskatchewan S7 N 5A2, Canada. Electronic 
      address: err593@mail.usask.ca.
FAU - Duclos, Philippe
AU  - Duclos P
FAU - Yactayo, Sergio
AU  - Yactayo S
FAU - Schuster, Melanie
AU  - Schuster M
LA  - eng
PT  - Journal Article
PT  - Review
DEP - 20130927
PL  - Netherlands
TA  - Vaccine
JT  - Vaccine
JID - 8406899
RN  - 0 (Yellow Fever Vaccine)
SB  - IM
MH  - *Age Factors
MH  - Drug-Related Side Effects and Adverse Reactions
MH  - Humans
MH  - Risk Factors
MH  - Vaccination/*adverse effects
MH  - Yellow Fever Vaccine/*adverse effects
OTO - NOTNLM
OT  - AEFI
OT  - AVD
OT  - Adverse event
OT  - Elderly
OT  - RR
OT  - RRR
OT  - Viscerotropic disease
OT  - YEL-AVD
OT  - YF
OT  - YFWG
OT  - Yellow fever
OT  - Yellow fever vaccine
OT  - adverse events following immunization
OT  - reporting rate ratios
OT  - reporting rates
OT  - serious AEFI
OT  - serious adverse events following immunization
OT  - viscerotropic disease
OT  - yellow fever
OT  - yellow fever vaccine safety working group
OT  - yellow fever vaccine-associated viscerotropic disease
EDAT- 2013/10/02 06:00
MHDA- 2014/06/03 06:00
CRDT- 2013/10/02 06:00
PHST- 2013/08/15 [received]
PHST- 2013/09/12 [revised]
PHST- 2013/09/16 [accepted]
PHST- 2013/09/27 [aheadofprint]
AID - S0264-410X(13)01271-1 [pii]
AID - 10.1016/j.vaccine.2013.09.030 [doi]
PST - ppublish
SO  - Vaccine. 2013 Dec 2;31(49):5798-805. doi: 10.1016/j.vaccine.2013.09.030. Epub
      2013 Sep 27.

PMID- 24076358
OWN - NLM
STAT- MEDLINE
DA  - 20131104
DCOM- 20140604
IS  - 1872-9096 (Electronic)
IS  - 0166-3542 (Linking)
VI  - 100
IP  - 2
DP  - 2013 Nov
TI  - Ten years of dengue drug discovery: progress and prospects.
PG  - 500-19
LID - 10.1016/j.antiviral.2013.09.013 [doi]
LID - S0166-3542(13)00261-1 [pii]
AB  - To combat neglected diseases, the Novartis Institute of Tropical Diseases (NITD) 
      was founded in 2002 through private-public funding from Novartis and the
      Singapore Economic Development Board. One of NITD's missions is to develop
      antivirals for dengue virus (DENV), the most prevalent mosquito-borne viral
      pathogen. Neither vaccine nor antiviral is currently available for DENV. Here we 
      review the progress in dengue drug discovery made at NITD as well as the major
      discoveries made by academia and other companies. Four strategies have been
      pursued to identify inhibitors of DENV through targeting both viral and host
      proteins: (i) HTS (high-throughput screening) using virus replication assays;
      (ii) HTS using viral enzyme assays; (iii) structure-based in silico docking and
      rational design; (iv) repurposing hepatitis C virus inhibitors for DENV. Along
      the developmental process from hit finding to clinical candidate, many inhibitors
      did not advance beyond the stage of hit-to-lead optimization, due to their poor
      selectivity, physiochemical or pharmacokinetic properties. Only a few compounds
      showed efficacy in the AG129 DENV mouse model. Two nucleoside analogs, NITD-008
      and Balapiravir, entered preclinical animal safety study and clinic trial, but
      both were terminated due to toxicity and lack of potency, respectively.
      Celgosivir, a host alpha-glucosidase inhibitor, is currently under clinical
      trial; its clinical efficacy remains to be determined. The knowledge accumulated 
      during the past decade has provided a better rationale for ongoing dengue drug
      discovery. Though challenging, we are optimistic that this continuous, concerted 
      effort will lead to an effective dengue therapy.
CI  - Copyright (c) 2013 Elsevier B.V. All rights reserved.
FAU - Lim, Siew Pheng
AU  - Lim SP
AD  - Novartis Institute for Tropical Diseases, 10 Biopolis Road, 05-01 Chromos,
      Singapore 138670, Singapore.
FAU - Wang, Qing-Yin
AU  - Wang QY
FAU - Noble, Christian G
AU  - Noble CG
FAU - Chen, Yen-Liang
AU  - Chen YL
FAU - Dong, Hongping
AU  - Dong H
FAU - Zou, Bin
AU  - Zou B
FAU - Yokokawa, Fumiaki
AU  - Yokokawa F
FAU - Nilar, Shahul
AU  - Nilar S
FAU - Smith, Paul
AU  - Smith P
FAU - Beer, David
AU  - Beer D
FAU - Lescar, Julien
AU  - Lescar J
FAU - Shi, Pei-Yong
AU  - Shi PY
LA  - eng
PT  - Historical Article
PT  - Journal Article
PT  - Review
DEP - 20130927
PL  - Netherlands
TA  - Antiviral Res
JT  - Antiviral research
JID - 8109699
RN  - 0 (Antiviral Agents)
SB  - IM
MH  - Antiviral Agents/*isolation & purification
MH  - Dengue/*drug therapy/*virology
MH  - Dengue Virus/*drug effects
MH  - Drug Discovery/*history/*trends
MH  - History, 21st Century
MH  - Humans
MH  - Singapore
OTO - NOTNLM
OT  - Antiviral
OT  - DAA
OT  - DENV
OT  - DHF/DSS
OT  - Dengue virus
OT  - Drug discovery
OT  - ER
OT  - FP
OT  - Flavivirus
OT  - HBV
OT  - HCV
OT  - HIV
OT  - HTS
OT  - MTase
OT  - NI
OT  - NNI
OT  - PI
OT  - PoC
OT  - RNA-dependent RNA polymerase
OT  - RdRp
OT  - SAR
OT  - SPA
OT  - TBEV
OT  - TI
OT  - VSV
OT  - WEEV
OT  - WNV
OT  - West Nile virus
OT  - Western equine encephalitis virus
OT  - YFV
OT  - dengue hemorrhagic fever/dengue shock syndrome
OT  - dengue virus
OT  - direct antiviral agent
OT  - endoplasmic reticulum
OT  - fluorescence polarization
OT  - hepatitis B virus
OT  - hepatitis C virus
OT  - high-throughput screening
OT  - human immunodeficiency virus
OT  - methyltransferase
OT  - non-nucleoside inhibitor
OT  - nucleoside analog inhibitors
OT  - proof-of-concept
OT  - protease inhibitors
OT  - scintillation proximity assay
OT  - structure–activity relationship
OT  - therapeutic index
OT  - tick-borne encephalitis virus
OT  - vesicular stomatitis virus
OT  - yellow fever virus
EDAT- 2013/10/01 06:00
MHDA- 2014/06/05 06:00
CRDT- 2013/10/01 06:00
PHST- 2013/08/02 [received]
PHST- 2013/09/07 [revised]
PHST- 2013/09/15 [accepted]
PHST- 2013/09/27 [aheadofprint]
AID - S0166-3542(13)00261-1 [pii]
AID - 10.1016/j.antiviral.2013.09.013 [doi]
PST - ppublish
SO  - Antiviral Res. 2013 Nov;100(2):500-19. doi: 10.1016/j.antiviral.2013.09.013. Epub
      2013 Sep 27.

PMID- 24076067
OWN - NLM
STAT- MEDLINE
DA  - 20131203
DCOM- 20140721
IS  - 1879-0240 (Electronic)
IS  - 0965-1748 (Linking)
VI  - 43
IP  - 12
DP  - 2013 Dec
TI  - Ovary ecdysteroidogenic hormone functions independently of the insulin receptor
      in the yellow fever mosquito, Aedes aegypti.
PG  - 1100-8
LID - 10.1016/j.ibmb.2013.09.004 [doi]
LID - S0965-1748(13)00171-9 [pii]
AB  - Most mosquito species must feed on the blood of a vertebrate host to produce
      eggs. In the yellow fever mosquito, Aedes aegypti, blood feeding triggers medial 
      neurosecretory cells in the brain to release insulin-like peptides (ILPs) and
      ovary ecdysteroidogenic hormone (OEH). Theses hormones thereafter directly induce
      the ovaries to produce ecdysteroid hormone (ECD), which activates the synthesis
      of yolk proteins in the fat body for uptake by oocytes. ILP3 stimulates ECD
      production by binding to the mosquito insulin receptor (MIR). In contrast, little
      is known about the mode of action of OEH, which is a member of a neuropeptide
      family called neuroparsin. Here we report that OEH is the only neuroparsin family
      member present in the Ae. aegypti genome and that other mosquitoes also encode
      only one neuroparsin gene. Immunoblotting experiments suggested that the
      full-length form of the peptide, which we call long OEH (lOEH), is processed into
      short OEH (sOEH). The importance of processing, however, remained unclear because
      a recombinant form of lOEH (rlOEH) and synthetic sOEH exhibited very similar
      biological activity. A series of experiments indicated that neither rlOEH nor
      sOEH bound to ILP3 or the MIR. Signaling studies further showed that ILP3
      activated the MIR but rlOEH did not, yet both neuropeptides activated Akt, which 
      is a marker for insulin pathway signaling. Our results also indicated that
      activation of TOR signaling in the ovaries required co-stimulation by amino acids
      and either ILP3 or rlOEH. Overall, we conclude that OEH activates the insulin
      signaling pathway independently of the MIR, and that insulin and TOR signaling in
      the ovaries is coupled.
CI  - Copyright (c) 2013 Elsevier Ltd. All rights reserved.
FAU - Dhara, Animesh
AU  - Dhara A
AD  - Department of Entomology, University of Georgia, Athens, GA 30602, USA;
      Department of Microbiology, Immunology, and Molecular Genetics, University of
      Kentucky College of Medicine, Lexington, KY 40536, USA.
FAU - Eum, Jai-Hoon
AU  - Eum JH
FAU - Robertson, Anne
AU  - Robertson A
FAU - Gulia-Nuss, Monika
AU  - Gulia-Nuss M
FAU - Vogel, Kevin J
AU  - Vogel KJ
FAU - Clark, Kevin D
AU  - Clark KD
FAU - Graf, Rolf
AU  - Graf R
FAU - Brown, Mark R
AU  - Brown MR
FAU - Strand, Michael R
AU  - Strand MR
LA  - eng
GR  - AI031108/AI/NIAID NIH HHS/United States
GR  - R01 AI033108/AI/NIAID NIH HHS/United States
PT  - Journal Article
PT  - Research Support, N.I.H., Extramural
PT  - Research Support, Non-U.S. Gov't
DEP - 20130926
PL  - England
TA  - Insect Biochem Mol Biol
JT  - Insect biochemistry and molecular biology
JID - 9207282
RN  - 0 (Ecdysteroids)
RN  - EC 2.7.10.1 (Receptor, Insulin)
SB  - IM
MH  - Aedes/genetics/metabolism/pathogenicity
MH  - Animals
MH  - Ecdysteroids/genetics/*metabolism
MH  - Female
MH  - Oocytes/metabolism
MH  - Ovary/metabolism
MH  - Receptor, Insulin/genetics/*metabolism
MH  - Signal Transduction/*genetics
MH  - Yellow Fever/metabolism/*transmission
PMC - PMC3885182
MID - NIHMS534276
OID - NLM: NIHMS534276 [Available on 12/01/14]
OID - NLM: PMC3885182 [Available on 12/01/14]
OTO - NOTNLM
OT  - Endocrine
OT  - Mosquito
OT  - Oogenesis
OT  - Reproduction
EDAT- 2013/10/01 06:00
MHDA- 2014/07/22 06:00
CRDT- 2013/10/01 06:00
PMCR- 2014/12/01 00:00
PHST- 2013/08/18 [received]
PHST- 2013/09/18 [revised]
PHST- 2013/09/18 [accepted]
PHST- 2013/09/26 [aheadofprint]
AID - S0965-1748(13)00171-9 [pii]
AID - 10.1016/j.ibmb.2013.09.004 [doi]
PST - ppublish
SO  - Insect Biochem Mol Biol. 2013 Dec;43(12):1100-8. doi: 10.1016/j.ibmb.2013.09.004.
      Epub 2013 Sep 26.

PMID- 24074827
OWN - NLM
STAT- MEDLINE
DA  - 20131014
DCOM- 20140603
IS  - 1873-0442 (Electronic)
IS  - 1477-8939 (Linking)
VI  - 11
IP  - 5
DP  - 2013 Sep-Oct
TI  - Yellow fever vaccination: is one dose always enough?
PG  - 266-73
LID - 10.1016/j.tmaid.2013.08.007 [doi]
LID - S1477-8939(13)00136-1 [pii]
AB  - In March 2013, the World Health Organization (WHO) Strategic Advisory Group of
      Experts on Immunisation (SAGE) considered a number of issues in order to update
      the WHO Position Paper on Yellow Fever (2003). A key conclusion of this review
      was that a single dose of yellow fever (YF) vaccine appears to confer life-long
      protection against YF disease, and that a booster dose of YF vaccine is not
      needed to maintain immunity. While the efficacy of YF vaccine in the majority of 
      vaccine recipients is not in doubt, the WHO announcement is somewhat surprising
      as there are some limitations in the evidence base, but more importantly, this
      announcement is not accompanied by any imminent change in the International
      Health Regulations 2005. The tension between what is considered best clinical
      practice and the law will be difficult to reconcile for many health
      professionals, travellers, and the travel industry, in an area of travel medicine
      that is already subject to debate and confusion. This commentary reviews the
      recent WHO announcement, and considers the practical implications for health
      professionals providing YF vaccine to international travellers.
CI  - Copyright (c) 2013 Elsevier Ltd. All rights reserved.
FAU - Patel, Dipti
AU  - Patel D
AD  - National Travel Health Network and Centre, London, UK; Foreign and Commonwealth
      Office, London, UK; Centre for Occupational and Environmental Health, School of
      Medicine, The University of Manchester, Manchester, UK. Electronic address:
      dipti.patel@uclh.nhs.uk.
FAU - Simons, Hilary
AU  - Simons H
LA  - eng
PT  - Journal Article
PT  - Review
DEP - 20130905
PL  - Netherlands
TA  - Travel Med Infect Dis
JT  - Travel medicine and infectious disease
JID - 101230758
RN  - 0 (Yellow Fever Vaccine)
SB  - IM
MH  - Africa
MH  - Humans
MH  - Immunization Schedule
MH  - Immunization, Secondary
MH  - South America
MH  - Travel Medicine/*methods
MH  - Yellow Fever/prevention & control
MH  - Yellow Fever Vaccine/*administration & dosage
OTO - NOTNLM
OT  - Booster
OT  - Immunity
OT  - International Health Regulations
OT  - Vaccine efficacy
EDAT- 2013/10/01 06:00
MHDA- 2014/06/04 06:00
CRDT- 2013/10/01 06:00
PHST- 2013/08/17 [received]
PHST- 2013/08/29 [revised]
PHST- 2013/08/29 [accepted]
PHST- 2013/09/05 [aheadofprint]
AID - S1477-8939(13)00136-1 [pii]
AID - 10.1016/j.tmaid.2013.08.007 [doi]
PST - ppublish
SO  - Travel Med Infect Dis. 2013 Sep-Oct;11(5):266-73. doi:
      10.1016/j.tmaid.2013.08.007. Epub 2013 Sep 5.

PMID- 24069490
OWN - NLM
STAT- MEDLINE
DA  - 20130926
DCOM- 20140312
IS  - 1935-2735 (Electronic)
IS  - 1935-2727 (Linking)
VI  - 7
IP  - 9
DP  - 2013
TI  - Hospital-based surveillance for viral hemorrhagic fevers and hepatitides in
      Ghana.
PG  - e2435
LID - 10.1371/journal.pntd.0002435 [doi]
AB  - BACKGROUND: Viral hemorrhagic fevers (VHF) are acute diseases associated with
      bleeding, organ failure, and shock. VHF may hardly be distinguished clinically
      from other diseases in the African hospital, including viral hepatitis. This
      study was conducted to determine if VHF and viral hepatitis contribute to
      hospital morbidity in the Central and Northern parts of Ghana.
      METHODOLOGY/PRINCIPAL FINDINGS: From 2009 to 2011, blood samples of 258 patients 
      with VHF symptoms were collected at 18 hospitals in Ashanti, Brong-Ahafo,
      Northern, Upper West, and Upper East regions. Patients were tested by PCR for
      Lassa, Rift Valley, Crimean-Congo, Ebola/Marburg, and yellow fever viruses;
      hepatitis A (HAV), B (HBV), C (HCV), and E (HEV) viruses; and by ELISA for
      serological hepatitis markers. None of the patients tested positive for VHF.
      However, 21 (8.1%) showed anti-HBc IgM plus HBV DNA and/or HBsAg; 37 (14%) showed
      HBsAg and HBV DNA without anti-HBc IgM; 26 (10%) showed anti-HAV IgM and/or HAV
      RNA; and 20 (7.8%) were HCV RNA-positive. None was positive for HEV RNA or
      anti-HEV IgM plus IgG. Viral genotypes were determined as HAV-IB, HBV-A and E,
      and HCV-1, 2, and 4. CONCLUSIONS/SIGNIFICANCE: VHFs do not cause significant
      hospital morbidity in the study area. However, the incidence of acute hepatitis A
      and B, and hepatitis B and C with active virus replication is high. These
      infections may mimic VHF and need to be considered if VHF is suspected. The data 
      may help decision makers to allocate resources and focus surveillance systems on 
      the diseases of relevance in Ghana.
FAU - Bonney, Joseph Humphrey Kofi
AU  - Bonney JH
AD  - Virology Department, Noguchi Memorial Institute of Medical Research, University
      of Ghana, Legon, Ghana ; Department of Virology, Bernhard-Nocht-Institute for
      Tropical Medicine, Hamburg, Germany.
FAU - Osei-Kwasi, Mubarak
AU  - Osei-Kwasi M
FAU - Adiku, Theophilus Korku
AU  - Adiku TK
FAU - Barnor, Jacob Samson
AU  - Barnor JS
FAU - Amesiya, Robert
AU  - Amesiya R
FAU - Kubio, Chrysantus
AU  - Kubio C
FAU - Ahadzie, Lawson
AU  - Ahadzie L
FAU - Olschlager, Stephan
AU  - Olschlager S
FAU - Lelke, Michaela
AU  - Lelke M
FAU - Becker-Ziaja, Beate
AU  - Becker-Ziaja B
FAU - Pahlmann, Meike
AU  - Pahlmann M
FAU - Gunther, Stephan
AU  - Gunther S
LA  - eng
SI  - GENBANK/KC632110
SI  - GENBANK/KC632111
SI  - GENBANK/KC632112
SI  - GENBANK/KC632113
SI  - GENBANK/KC632114
SI  - GENBANK/KC632115
SI  - GENBANK/KC632116
SI  - GENBANK/KC632117
SI  - GENBANK/KC632118
SI  - GENBANK/KC632119
SI  - GENBANK/KC632120
SI  - GENBANK/KC632121
SI  - GENBANK/KC632122
SI  - GENBANK/KC632123
SI  - GENBANK/KC632124
SI  - GENBANK/KC632125
SI  - GENBANK/KC632126
SI  - GENBANK/KC632127
SI  - GENBANK/KC632128
SI  - GENBANK/KC632129
SI  - GENBANK/KC632130
SI  - GENBANK/KC632131
SI  - GENBANK/KC632132
SI  - GENBANK/KC632133
SI  - GENBANK/KC632134
SI  - GENBANK/KC632135
SI  - GENBANK/KC632136
SI  - GENBANK/KC632137
SI  - GENBANK/KC632138
SI  - GENBANK/KC632139
SI  - GENBANK/KC632140
SI  - GENBANK/KC632141
SI  - GENBANK/KC632142
SI  - GENBANK/KC632143
SI  - GENBANK/KC632144
SI  - GENBANK/KC632145
SI  - GENBANK/KC632146
SI  - GENBANK/KC632147
SI  - GENBANK/KC632148
SI  - GENBANK/KC632149
SI  - GENBANK/KC632150
SI  - GENBANK/KC632151
SI  - GENBANK/KC632152
SI  - GENBANK/KC632153
PT  - Journal Article
PT  - Research Support, Non-U.S. Gov't
DEP - 20130919
PL  - United States
TA  - PLoS Negl Trop Dis
JT  - PLoS neglected tropical diseases
JID - 101291488
RN  - 0 (Antibodies, Viral)
RN  - 0 (DNA, Viral)
RN  - 0 (RNA, Viral)
SB  - IM
MH  - Adolescent
MH  - Adult
MH  - Antibodies, Viral/blood
MH  - Blood/virology
MH  - Child
MH  - Child, Preschool
MH  - DNA, Viral/blood
MH  - Epidemiological Monitoring
MH  - Female
MH  - Ghana/epidemiology
MH  - Hemorrhagic Fevers, Viral/*epidemiology/*virology
MH  - Hepatitis, Viral, Human/*epidemiology/*virology
MH  - Hospitals
MH  - Humans
MH  - Incidence
MH  - Male
MH  - Molecular Sequence Data
MH  - RNA, Viral/blood
MH  - Sequence Analysis, DNA
MH  - Viruses/isolation & purification
MH  - Young Adult
PMC - PMC3777898
OID - NLM: PMC3777898
EDAT- 2013/09/27 06:00
MHDA- 2014/03/13 06:00
CRDT- 2013/09/27 06:00
PHST- 2013/09 [ecollection]
PHST- 2013/03/23 [received]
PHST- 2013/08/08 [accepted]
PHST- 2013/09/19 [epublish]
AID - 10.1371/journal.pntd.0002435 [doi]
AID - PNTD-D-13-00445 [pii]
PST - epublish
SO  - PLoS Negl Trop Dis. 2013 Sep 19;7(9):e2435. doi: 10.1371/journal.pntd.0002435.
      eCollection 2013.

PMID- 24068652
OWN - NLM
STAT- MEDLINE
DA  - 20131017
DCOM- 20140506
IS  - 1759-6653 (Electronic)
IS  - 1759-6653 (Linking)
VI  - 5
IP  - 10
DP  - 2013
TI  - Birth of three stowaway-like MITE families via microhomology-mediated
      miniaturization of a Tc1/Mariner element in the yellow fever mosquito.
PG  - 1937-48
LID - 10.1093/gbe/evt146 [doi]
AB  - Eukaryotic genomes contain numerous DNA transposons that move by a cut-and-paste 
      mechanism. The majority of these elements are self-insufficient and dependent on 
      their autonomous relatives to transpose. Miniature inverted repeat transposable
      elements (MITEs) are often the most numerous nonautonomous DNA elements in a
      higher eukaryotic genome. Little is known about the origin of these MITE families
      as few of them are accompanied by their direct ancestral elements in a genome.
      Analyses of MITEs in the yellow fever mosquito identified its youngest MITE
      family, designated as Gnome, that contains at least 116 identical copies.
      Genome-wide search for direct ancestral autonomous elements of Gnome revealed an 
      elusive single copy Tc1/Mariner-like element, named as Ozma, that encodes a
      transposase with a DD37E triad motif. Strikingly, Ozma also gave rise to two
      additional MITE families, designated as Elf and Goblin. These three MITE families
      were derived at different times during evolution and bear internal sequences
      originated from different regions of Ozma. Upon close inspection of the sequence 
      junctions, the internal deletions during the formation of these three MITE
      families always occurred between two microhomologous sites (6-8 bp). These
      results suggest that multiple MITE families may originate from a single ancestral
      autonomous element, and formation of MITEs can be mediated by sequence
      microhomology. Ozma and its related MITEs are exceptional candidates for the long
      sought-after endogenous active transposon tool in genetic control of mosquitoes.
FAU - Yang, Guojun
AU  - Yang G
AD  - Department of Biology, University of Toronto Mississauga, Ontario, Canada.
FAU - Fattash, Isam
AU  - Fattash I
FAU - Lee, Chia-Ni
AU  - Lee CN
FAU - Liu, Kun
AU  - Liu K
FAU - Cavinder, Brad
AU  - Cavinder B
LA  - eng
PT  - Journal Article
PT  - Research Support, Non-U.S. Gov't
PL  - England
TA  - Genome Biol Evol
JT  - Genome biology and evolution
JID - 101509707
RN  - 0 (DNA Transposable Elements)
SB  - IM
MH  - Animals
MH  - Culicidae/*genetics/virology
MH  - DNA Transposable Elements/*genetics
MH  - Evolution, Molecular
MH  - Genome, Insect
MH  - Inverted Repeat Sequences/*genetics
MH  - Phylogeny
MH  - Sequence Alignment
MH  - Sequence Homology, Nucleic Acid
MH  - Yellow Fever/genetics/*transmission/virology
PMC - PMC3814204
OID - NLM: PMC3814204
OTO - NOTNLM
OT  - MITEs
OT  - microhomology
OT  - origin
OT  - transposable elements
EDAT- 2013/09/27 06:00
MHDA- 2014/05/07 06:00
CRDT- 2013/09/27 06:00
AID - evt146 [pii]
AID - 10.1093/gbe/evt146 [doi]
PST - ppublish
SO  - Genome Biol Evol. 2013;5(10):1937-48. doi: 10.1093/gbe/evt146.

PMID- 24067553
OWN - NLM
STAT- MEDLINE
DA  - 20130926
DCOM- 20140617
IS  - 1532-0987 (Electronic)
IS  - 0891-3668 (Linking)
VI  - 32
IP  - 10
DP  - 2013 Oct
TI  - Safety and immunogenicity of a recombinant tetravalent dengue vaccine in 9-16
      year olds: a randomized, controlled, phase II trial in Latin America.
PG  - 1102-9
LID - 10.1097/INF.0b013e31829b8022 [doi]
AB  - BACKGROUND: The dengue virus is a member of the Flavivirus (FV) genus, which also
      includes the yellow fever virus. Dengue disease is caused by any 1 of 4 dengue
      virus serotypes and is a serious public health concern in Latin America. This
      study evaluated the safety and immunogenicity of a candidate recombinant,
      live-attenuated, tetravalent dengue vaccine (CYD-TDV) in 9-16 year olds in Latin 
      America. METHODS: In this randomized, blinded, controlled study, volunteers
      received either 3 doses of CYD-TDV (n = 401) or placebo as first and second
      injection and tetanus/diphtheria/acellular pertussis vaccine as third injection
      (n = 199) at 0, 6 and 12 months. Adverse events were documented. Plaque reduction
      neutralization test antibody titers against the 4 CYD-TDV parental strains were
      measured before and 28 days after each dose. Seropositivity was defined as
      antibody titers >/=10 1/dil. RESULTS: The number of adverse reactions decreased
      after each successive CYD-TDV dose. After each CYD-TDV dose, antibody titers
      against all 4 serotypes were higher than baseline and respective predose titers. 
      After the third dose of CYD-TDV, 100%, 98.6% and 93.4% of participants were
      seropositive for at least 2, at least 3 or all 4 serotypes, respectively. Higher 
      antibody titers were observed in participants in the CYD-TDV group who were
      FV-seropositive at baseline compared with those who were FV-seronegative.
      CONCLUSIONS: CYD-TDV had a favorable safety profile and elicited antibody
      responses against all 4 dengue virus serotypes in 9-16 year olds in Latin
      America. These findings support the continued development of CYD-TDV.
FAU - Villar, Luis A
AU  - Villar LA
AD  - From the *Centro de Investigaciones Epidemiologicas, Universidad Industrial de
      Santander, Bucaramanga, Colombia; daggerOrganizacion para el Desarrollo y la
      Investigacion Salud en Honduras, Tegucigalpa, Honduras; double daggerInstituto
      Nacional de Pediatria, Unidad de Apoyo a la Investigacion Clinica, Mexico City,
      Mexico; section signSanofi Pasteur, Swiftwater, PA; paragraph signSanofi Pasteur,
      Montevideo, Uruguay; ||Sanofi Pasteur, Bogota, Colombia; and **Sanofi Pasteur,
      Mexico City, Mexico.
FAU - Rivera-Medina, Doris M
AU  - Rivera-Medina DM
FAU - Arredondo-Garcia, Jose Luis
AU  - Arredondo-Garcia JL
FAU - Boaz, Mark
AU  - Boaz M
FAU - Starr-Spires, Linda
AU  - Starr-Spires L
FAU - Thakur, Manoj
AU  - Thakur M
FAU - Zambrano, Betzana
AU  - Zambrano B
FAU - Miranda, Maria C
AU  - Miranda MC
FAU - Rivas, Enrique
AU  - Rivas E
FAU - Dayan, Gustavo H
AU  - Dayan GH
LA  - eng
SI  - ClinicalTrials.gov/NCT00993447
PT  - Clinical Trial, Phase II
PT  - Journal Article
PT  - Multicenter Study
PT  - Randomized Controlled Trial
PT  - Research Support, Non-U.S. Gov't
PL  - United States
TA  - Pediatr Infect Dis J
JT  - The Pediatric infectious disease journal
JID - 8701858
RN  - 0 (Antibodies, Viral)
RN  - 0 (Dengue Vaccines)
RN  - 0 (Vaccines, Synthetic)
SB  - IM
MH  - Adolescent
MH  - Antibodies, Viral/blood
MH  - Child
MH  - Dengue/immunology/*prevention & control
MH  - Dengue Vaccines/*administration & dosage/*adverse effects/immunology
MH  - Female
MH  - Humans
MH  - Latin America
MH  - Male
MH  - Single-Blind Method
MH  - Vaccines, Synthetic/administration & dosage/adverse effects/immunology
EDAT- 2013/09/27 06:00
MHDA- 2014/06/18 06:00
CRDT- 2013/09/27 06:00
AID - 10.1097/INF.0b013e31829b8022 [doi]
AID - 00006454-201310000-00018 [pii]
PST - ppublish
SO  - Pediatr Infect Dis J. 2013 Oct;32(10):1102-9. doi: 10.1097/INF.0b013e31829b8022.

PMID- 24066727
OWN - NLM
STAT- MEDLINE
DA  - 20131025
DCOM- 20140602
IS  - 1744-8395 (Electronic)
IS  - 1476-0584 (Linking)
VI  - 12
IP  - 11
DP  - 2013 Nov
TI  - Safety profile of the yellow fever vaccine Stamaril(R): a 17-year review.
PG  - 1351-68
LID - 10.1586/14760584.2013.836320 [doi]
AB  - Since the creation by the manufacturer in 1993, of an electronic
      pharmacovigilance database for all spontaneous, voluntary reports of adverse
      events (AEs) after vaccination, 276 million doses of Stamaril(R) have been
      distributed worldwide. We review this database for the safety of Stamaril with
      emphasis on yellow fever (YF) vaccine associated acute viscerotropic and
      neurotropic diseases, anaphylaxis and on specific at risk groups: elderly adults,
      pregnant and lactating women and the immunosuppressed. Findings confirm that the 
      vaccine's safety profile in routine practice is favorable and consistent with the
      summary of product characteristics. Estimated reporting rates of serious adverse 
      events associated after Stamaril vaccination are lower than the previously
      published and widely cited estimates of the worldwide reporting rate for YF
      vaccines in general. These data provide important additional information for the 
      prescribers in assessing the risks and benefits associated with the use of
      Stamaril in individuals exposed to YF virus.
FAU - Cottin, Pascale
AU  - Cottin P
AD  - Global Pharmacovigilance Department Sanofi Pasteur, 2 avenue du Pont Pasteur,
      69367 Lyon cedex 07, France.
FAU - Niedrig, Matthias
AU  - Niedrig M
FAU - Domingo, Cristina
AU  - Domingo C
LA  - eng
PT  - Journal Article
PT  - Review
DEP - 20130925
PL  - England
TA  - Expert Rev Vaccines
JT  - Expert review of vaccines
JID - 101155475
RN  - 0 (Yellow Fever Vaccine)
SB  - IM
MH  - Drug-Related Side Effects and Adverse Reactions/*epidemiology/*pathology
MH  - Humans
MH  - Risk Assessment
MH  - Yellow Fever Vaccine/*administration & dosage/*adverse effects
EDAT- 2013/09/27 06:00
MHDA- 2014/06/03 06:00
CRDT- 2013/09/27 06:00
PHST- 2013/09/25 [aheadofprint]
AID - 10.1586/14760584.2013.836320 [doi]
PST - ppublish
SO  - Expert Rev Vaccines. 2013 Nov;12(11):1351-68. doi: 10.1586/14760584.2013.836320. 
      Epub 2013 Sep 25.

PMID- 24062972
OWN - NLM
STAT- Publisher
DA  - 20130924
IS  - 2168-8362 (Print)
VI  - 1
IP  - 1
DP  - 2013 Jan 1
TI  - Roles of PKC and phospho-adducin in transepithelial fluid secretion by Malpighian
      tubules of the yellow fever mosquito.
LID - e23120 [pii]
AB  - The diuretic hormone aedeskinin-III is known to increase the paracellular Cl-
      conductance in Malpighian (renal) tubules of the mosquito Aedes aegypti via a G
      protein-coupled receptor. The increase serves the blood-meal-initiated diuresis
      and is associated with elevated levels of Ca2+ and phosphorylated adducin in the 
      cytosol of tubule. In the present study we have cloned adducin in Aedes
      Malpighian tubules and investigated its physiological roles. Immunolabeling
      experiments are consistent with the association of adducin with the cortical
      cytoskeleton, especially near the apical brush border of the tubule. An antibody 
      against phosphorylated adducin revealed the transient phosphorylation of adducin 
      2 min after stimulating tubules with aedeskinin-III. The PKC inhibitor
      bisindolylmaleimide-I blocked the phosphorylation of adducin as well as the
      electrophysiological and diuretic effects of aedeskinin-III.
      Bisindolylmaleimide-I also inhibited fluid secretion in control tubules. Phorbol 
      12-myristate 13-acetate increased phosphorylated adducin levels in Malpighian
      tubules, but it inhibited fluid secretion. Thus, the phosphorylation of adducin
      by PKC alone is insufficient to trigger diuretic rates of fluid secretion;
      elevated levels of intracellular Ca2+ may also be required. The above results
      suggest that the phosphorylation of adducin, which is known to destabilize the
      cytoskeleton, may (1) facilitate the traffic of transporters into the apical
      brush border supporting diuretic rates of cation secretion and (2) destabilize
      proteins in the septate junction thereby enabling paracellular anion (Cl-)
      secretion at diuretic rates. Moreover, PKC and the phosphorylation of adducin
      play a central role in control and diuretic tubules, consistent with the dynamic 
      behavior of both transcellular and paracellular transport pathways.
FAU - Miyauchi, Jeremy T
AU  - Miyauchi JT
AD  - Department of Biomedical Sciences; College of Veterinary Medicine; Cornell
      University; Ithaca, NY USA.
FAU - Piermarini, Peter M
AU  - Piermarini PM
FAU - Yang, Jason D
AU  - Yang JD
FAU - Gilligan, Diana M
AU  - Gilligan DM
FAU - Beyenbach, Klaus W
AU  - Beyenbach KW
LA  - ENG
GR  - K01 DK080194/DK/NIDDK NIH HHS/United States
PT  - JOURNAL ARTICLE
TA  - Tissue Barriers
JT  - Tissue barriers
JID - 101601065
PMC - PMC3779481
MID - NIHMS440225
OTO - NOTNLM
OT  - Malpighian tubule
OT  - adducin
OT  - aedeskinin
OT  - diuresis
OT  - diuretic hormone
OT  - mosquito
OT  - paracellular transport
OT  - phospho-adducin
OT  - protein kinase C
OT  - septate junction
OT  - signaling pathway
OT  - transcellular transport
EDAT- 2013/09/26 06:00
MHDA- 2013/09/26 06:00
CRDT- 2013/09/25 06:00
AID - 10.4161/tisb.23120 [doi]
PST - ppublish
SO  - Tissue Barriers. 2013 Jan 1;1(1). pii: e23120.

PMID- 24056028
OWN - NLM
STAT- In-Process
DA  - 20140516
IS  - 2164-554X (Electronic)
VI  - 10
IP  - 1
DP  - 2014 Jan
TI  - Yellow fever vaccine: an effective vaccine for travelers.
PG  - 126-8
LID - 10.4161/hv.26549 [doi]
AB  - Yellow fever (YF) is an acute viral communicable disease transmitted by an
      arbovirus of the Flavivirus genus. It is primarily a zoonotic disease, especially
      the monkeys. Worldwide, an estimated 200,000 cases of yellow fever occurred each 
      year, and the case-fatality rate is ~15%. Forty-five endemic countries in Africa 
      and Latin America, with a population of close to 1 billion, are at risk. Up to
      50% of severely affected persons from YF die without treatment. During 2009, 55
      cases and 18 deaths were reported from Brazil, Colombia, and Peru. Brazil
      reported the maximum number of cases and death, i.e., 42 cases with 11 deaths.
      From January 2010 to March 2011, outbreaks of YF were reported to the WHO by
      Cameroon, Democratic Republic of Congo, Cote d'Ivoire, Guinea, Sierra Leone,
      Senegal, and Uganda. Cases were also reported in three northern districts of
      Abim, Agago, and Kitugun near the border with South Sudan. YF usually causes
      fever, muscle pain with prominent backache, headache, shivers, loss of appetite, 
      and nausea or vomiting. Most patients improve, and their symptoms disappear after
      3 to 4 d. Half of the patients who enter the toxic phase die within 10-14 d,
      while the rest recover without significant organ damage. Vaccination has been the
      single most important measure for preventing YF. The 17D-204 YF vaccine is a
      freeze-dried, live attenuated, highly effective vaccine. It is available in
      single-dose or multi-dose vials and should be stored at 2-8 degrees C. It is
      reconstituted with normal saline and should be used within 1 h of reconstitution.
      The 0.5 mL dose is delivered subcutaneously. Revaccination is recommended every
      10 y for people at continued risk of exposure to yellow fever virus (YFV). This
      vaccine is available worldwide. Travelers, especially to Africa or Latin America 
      from Asia, must have a certificate documenting YF vaccination, which is required 
      by certain countries for entry under the International Health Regulations (IHR)
      of the WHO.
FAU - Verma, Ramesh
AU  - Verma R
AD  - Department of Community Medicine; Pt. B.D. Sharma PGIMS; Rohtak, Haryana India.
FAU - Khanna, Pardeep
AU  - Khanna P
AD  - Department of Community Medicine; Pt. B.D. Sharma PGIMS; Rohtak, Haryana India.
FAU - Chawla, Suraj
AU  - Chawla S
AD  - Department of Community Medicine; Pt. B.D. Sharma PGIMS; Rohtak, Haryana India.
LA  - eng
PT  - Journal Article
DEP - 20130920
PL  - United States
TA  - Hum Vaccin Immunother
JT  - Human vaccines & immunotherapeutics
JID - 101572652
SB  - IM
OTO - NOTNLM
OT  - control
OT  - quarantine
OT  - vaccine
OT  - virus
OT  - yellow fever
EDAT- 2013/09/24 06:00
MHDA- 2013/09/24 06:00
CRDT- 2013/09/24 06:00
PHST- 2013/09/20 [aheadofprint]
AID - 26549 [pii]
AID - 10.4161/hv.26549 [doi]
PST - ppublish
SO  - Hum Vaccin Immunother. 2014 Jan;10(1):126-8. doi: 10.4161/hv.26549. Epub 2013 Sep
      20.

PMID- 24050091
OWN - NLM
STAT- MEDLINE
DA  - 20130920
DCOM- 20131029
IS  - 0125-1562 (Print)
IS  - 0125-1562 (Linking)
VI  - 44
IP  - 4
DP  - 2013 Jul 4
TI  - Comparison of mosquito densoviruses: two clades of viruses isolated from
      indigenous mosquitoes.
PG  - 586-93
AB  - We analyzed the phylogenetic tree of densoviruses isolated from indigenous
      mosquitoes and mosquito cell lines. Our findings suggest two distinct clades of
      densovirus. The viruses in the first clade were isolated from an indigenous
      mosquito which had the Aedes aegypti densovirus (AaeDNV) as a representative
      virus. The other clade of viruses was isolated from mosquito indigenous cell line
      which had the Aedes albopictus densovirus (AalDNV) as the representative virus.
      The origin of the two clades of DNVs is unclear but the phylogenetic trees were
      significantly different from each other. The two major densoviruses, AaeDNV and
      AalDNV, that infect mosquitoes that are known to carry viruses responsible for
      dengue hemorrhagic fever and yellow fever. Understanding the evolution of these
      two clades of densoviruses is important for studying the distribution of these
      viruses in mosquito cell lines and the information gained may be applied to
      understanding other viruses in various mosquito cell lines.
FAU - Sangdee, Kusavadee
AU  - Sangdee K
AD  - Faculty of Medicine, Mahasarakham University Khamriang, Maha Sarakham, Thailand.
FAU - Pattanakitsakul, Sa-Nga
AU  - Pattanakitsakul SN
LA  - eng
PT  - Comparative Study
PT  - Journal Article
PT  - Research Support, Non-U.S. Gov't
PL  - Thailand
TA  - Southeast Asian J Trop Med Public Health
JT  - The Southeast Asian journal of tropical medicine and public health
JID - 0266303
RN  - 0 (DNA, Viral)
SB  - IM
MH  - Animals
MH  - Base Sequence
MH  - Culicidae/*virology
MH  - DNA, Viral
MH  - Densovirus/*classification/isolation & purification
EDAT- 2013/09/21 06:00
MHDA- 2013/10/30 06:00
CRDT- 2013/09/21 06:00
PST - ppublish
SO  - Southeast Asian J Trop Med Public Health. 2013 Jul 4;44(4):586-93.

PMID- 24049183
OWN - NLM
STAT- MEDLINE
DA  - 20131104
DCOM- 20140108
LR  - 20140603
IS  - 1098-5514 (Electronic)
IS  - 0022-538X (Linking)
VI  - 87
IP  - 23
DP  - 2013 Dec
TI  - Yellow fever vaccination elicits broad functional CD4+ T cell responses that
      recognize structural and nonstructural proteins.
PG  - 12794-804
LID - 10.1128/JVI.01160-13 [doi]
AB  - Yellow fever virus (YFV) can induce acute, life-threatening disease that is a
      significant health burden in areas where yellow fever is endemic, but it is
      preventable through vaccination. The live attenuated 17D YFV strain induces
      responses characterized by neutralizing antibodies and strong T cell responses.
      This vaccine provides an excellent model for studying human immunity. While
      several studies have characterized YFV-specific antibody and CD8(+) T cell
      responses, less is known about YFV-specific CD4(+) T cells. Here we characterize 
      the epitope specificity, functional attributes, and dynamics of YFV-specific T
      cell responses in vaccinated subjects by investigating peripheral blood
      mononuclear cells by using HLA-DR tetramers. A total of 112 epitopes restricted
      by seven common HLA-DRB1 alleles were identified. Epitopes were present within
      all YFV proteins, but the capsid, envelope, NS2a, and NS3 proteins had the
      highest epitope density. Antibody blocking demonstrated that the majority of
      YFV-specific T cells were HLA-DR restricted. Therefore, CD4(+) T cell responses
      could be effectively characterized with HLA-DR tetramers. Ex vivo tetramer
      analysis revealed that YFV-specific T cells persisted at frequencies ranging from
      0 to 100 cells per million that are detectable years after vaccination.
      Longitudinal analysis indicated that YFV-specific CD4(+) T cells reached peak
      frequencies, often exceeding 250 cells per million, approximately 2 weeks after
      vaccination. As frequencies subsequently declined, YFV-specific cells regained
      CCR7 expression, indicating a shift from effector to central memory. Cells were
      typically CXCR3 positive, suggesting Th1 polarization, and produced gamma
      interferon and other cytokines after reactivation in vitro. Therefore, YFV
      elicits robust early effector CD4(+) T cell responses that contract, forming a
      detectable memory population.
FAU - James, Eddie A
AU  - James EA
AD  - Benaroya Research Institute at Virginia Mason, Seattle, Washington, USA.
FAU - LaFond, Rebecca E
AU  - LaFond RE
FAU - Gates, Theresa J
AU  - Gates TJ
FAU - Mai, Duy T
AU  - Mai DT
FAU - Malhotra, Uma
AU  - Malhotra U
FAU - Kwok, William W
AU  - Kwok WW
LA  - eng
GR  - HHSN272200900043C/PHS HHS/United States
PT  - Journal Article
PT  - Research Support, N.I.H., Extramural
DEP - 20130918
PL  - United States
TA  - J Virol
JT  - Journal of virology
JID - 0113724
RN  - 0 (Antibodies, Neutralizing)
RN  - 0 (Antibodies, Viral)
RN  - 0 (Cytokines)
RN  - 0 (Epitopes, T-Lymphocyte)
RN  - 0 (Vaccines, Attenuated)
RN  - 0 (Viral Nonstructural Proteins)
RN  - 0 (Viral Structural Proteins)
RN  - 0 (Yellow Fever Vaccine)
SB  - IM
MH  - Adult
MH  - Aged
MH  - Antibodies, Neutralizing/immunology
MH  - Antibodies, Viral/immunology
MH  - CD4-Positive T-Lymphocytes/*immunology
MH  - Cytokines/immunology
MH  - Epitopes, T-Lymphocyte/immunology
MH  - Female
MH  - Humans
MH  - Male
MH  - Middle Aged
MH  - Vaccines, Attenuated/administration & dosage/immunology
MH  - Viral Nonstructural Proteins/*immunology
MH  - Viral Structural Proteins/*immunology
MH  - Yellow Fever/*immunology/prevention & control/virology
MH  - Yellow Fever Vaccine/administration & dosage/*immunology
MH  - Yellow fever virus/*immunology/physiology
MH  - Young Adult
PMC - PMC3838168
OID - NLM: PMC3838168
EDAT- 2013/09/21 06:00
MHDA- 2014/01/09 06:00
CRDT- 2013/09/20 06:00
PHST- 2013/09/18 [aheadofprint]
AID - JVI.01160-13 [pii]
AID - 10.1128/JVI.01160-13 [doi]
PST - ppublish
SO  - J Virol. 2013 Dec;87(23):12794-804. doi: 10.1128/JVI.01160-13. Epub 2013 Sep 18.

PMID- 24040674
OWN - NLM
STAT- MEDLINE
DA  - 20130827
DCOM- 20130920
IS  - 0049-8114 (Print)
IS  - 0049-8114 (Linking)
VI  - 88
IP  - 32
DP  - 2013 Aug 9
TI  - Health conditions for travellers to Saudi Arabia for the pilgrimage to Mecca
      (Hajj).
PG  - 343-7
LA  - eng
LA  - fre
PT  - Journal Article
PL  - Switzerland
TA  - Wkly Epidemiol Rec
JT  - Releve epidemiologique hebdomadaire / Section d'hygiene du Secretariat de la
      Societe des Nations = Weekly epidemiological record / Health Section of the
      Secretariat of the League of Nations
JID - 0240017
SB  - IM
MH  - Disease Outbreaks/*prevention & control
MH  - Disease Transmission, Infectious/*prevention & control
MH  - Humans
MH  - Influenza, Human/prevention & control
MH  - *Islam
MH  - Meningitis, Meningococcal/prevention & control
MH  - Poliomyelitis/prevention & control
MH  - Saudi Arabia
MH  - *Travel
MH  - *Vaccination
MH  - World Health Organization
MH  - Yellow Fever/prevention & control
EDAT- 2013/09/18 06:00
MHDA- 2013/09/21 06:00
CRDT- 2013/09/18 06:00
PST - ppublish
SO  - Wkly Epidemiol Rec. 2013 Aug 9;88(32):343-7.

PMID- 24039693
OWN - NLM
STAT- MEDLINE
DA  - 20130916
DCOM- 20140610
IS  - 1932-6203 (Electronic)
IS  - 1932-6203 (Linking)
VI  - 8
IP  - 9
DP  - 2013
TI  - Promising Aedes aegypti repellent chemotypes identified through integrated QSAR, 
      virtual screening, synthesis, and bioassay.
PG  - e64547
LID - 10.1371/journal.pone.0064547 [doi]
AB  - Molecular field topology analysis, scaffold hopping, and molecular docking were
      used as complementary computational tools for the design of repellents for Aedes 
      aegypti, the insect vector for yellow fever, chikungunya, and dengue fever. A
      large number of analogues were evaluated by virtual screening with Glide
      molecular docking software. This produced several dozen hits that were either
      synthesized or procured from commercial sources. Analysis of these compounds by a
      repellent bioassay resulted in a few highly active chemicals (in terms of minimum
      effective dosage) as viable candidates for further hit-to-lead and lead
      optimization effort.
FAU - Oliferenko, Polina V
AU  - Oliferenko PV
AD  - Department of Chemistry, University of Florida, Gainesville, Florida, United
      States of America.
FAU - Oliferenko, Alexander A
AU  - Oliferenko AA
FAU - Poda, Gennadiy I
AU  - Poda GI
FAU - Osolodkin, Dmitry I
AU  - Osolodkin DI
FAU - Pillai, Girinath G
AU  - Pillai GG
FAU - Bernier, Ulrich R
AU  - Bernier UR
FAU - Tsikolia, Maia
AU  - Tsikolia M
FAU - Agramonte, Natasha M
AU  - Agramonte NM
FAU - Clark, Gary G
AU  - Clark GG
FAU - Linthicum, Kenneth J
AU  - Linthicum KJ
FAU - Katritzky, Alan R
AU  - Katritzky AR
LA  - eng
PT  - Journal Article
PT  - Research Support, Non-U.S. Gov't
DEP - 20130906
PL  - United States
TA  - PLoS One
JT  - PloS one
JID - 101285081
RN  - 0 (Cyclohexanols)
RN  - 0 (Insect Repellents)
SB  - IM
EIN - PLoS One. 2014;9(1). doi:10.1371/annotation/1dc83f26-8045-4b63-8a86-24c7b71a7f79
MH  - Adult
MH  - Aedes/*drug effects
MH  - Animals
MH  - Biological Assay
MH  - Cyclohexanols/*chemistry/pharmacology
MH  - Female
MH  - Humans
MH  - Insect Repellents/*chemistry/pharmacology
MH  - Insect Vectors/*drug effects
MH  - Male
MH  - Molecular Docking Simulation
MH  - Quantitative Structure-Activity Relationship
PMC - PMC3765160
OID - NLM: PMC3765160
EDAT- 2013/09/17 06:00
MHDA- 2014/06/11 06:00
CRDT- 2013/09/17 06:00
PHST- 2013 [ecollection]
PHST- 2013/01/15 [received]
PHST- 2013/04/15 [accepted]
PHST- 2013/09/06 [epublish]
AID - 10.1371/journal.pone.0064547 [doi]
AID - PONE-D-13-02651 [pii]
PST - epublish
SO  - PLoS One. 2013 Sep 6;8(9):e64547. doi: 10.1371/journal.pone.0064547. eCollection 
      2013.

PMID- 24027319
OWN - NLM
STAT- MEDLINE
DA  - 20131018
DCOM- 20140114
LR  - 20140507
IS  - 1098-5514 (Electronic)
IS  - 0022-538X (Linking)
VI  - 87
IP  - 22
DP  - 2013 Nov
TI  - Dynamic viral dissemination in mice infected with yellow fever virus strain 17D.
PG  - 12392-7
LID - 10.1128/JVI.02149-13 [doi]
AB  - Arboviruses such as yellow fever virus (YFV) are transmitted between arthropod
      vectors and vertebrate hosts. While barriers limiting arbovirus population
      diversity have been observed in mosquitoes, whether barriers exist in vertebrate 
      hosts is unclear. To investigate whether arboviruses encounter bottlenecks during
      dissemination in the vertebrate host, we infected immunocompetent mice and
      immune-deficient mice lacking alpha/beta interferon (IFN-alpha/beta) receptors
      (IFNAR(-)/(-) mice) with a pool of genetically marked viruses to evaluate
      dissemination and host barriers. We used the live attenuated vaccine strain
      YFV-17D, which contains many mutations compared with virulent YFV. We found that 
      intramuscularly injected immunocompetent mice did not develop disease and that
      viral dissemination was restricted. Conversely, 32% of intramuscularly injected
      IFNAR(-)/(-) mice developed disease. By following the genetically marked viruses 
      over time, we found broad dissemination in IFNAR(-)/(-) mice followed by
      clearance. The patterns of viral dissemination were similar in mice that
      developed disease and mice that did not develop disease. Unlike our previous
      results with poliovirus, these results suggest that YFV-17D encounters no major
      barriers during dissemination within a vertebrate host in the absence of the type
      I IFN response.
FAU - Erickson, Andrea K
AU  - Erickson AK
AD  - Department of Microbiology, University of Texas Southwestern Medical Center,
      Dallas, Texas, USA.
FAU - Pfeiffer, Julie K
AU  - Pfeiffer JK
LA  - eng
GR  - AI-74668/AI/NIAID NIH HHS/United States
GR  - R01 AI074668/AI/NIAID NIH HHS/United States
PT  - Comparative Study
PT  - Journal Article
PT  - Research Support, N.I.H., Extramural
PT  - Research Support, Non-U.S. Gov't
DEP - 20130911
PL  - United States
TA  - J Virol
JT  - Journal of virology
JID - 0113724
RN  - 156986-95-7 (Receptor, Interferon alpha-beta)
SB  - IM
MH  - Animals
MH  - Mice
MH  - Mice, Inbred C57BL
MH  - Mice, Knockout/*virology
MH  - Mice, Nude
MH  - Mutation/genetics
MH  - Receptor, Interferon alpha-beta/*physiology
MH  - Survival Rate
MH  - Viral Load
MH  - Viremia/*transmission/virology
MH  - *Virus Replication
MH  - Yellow Fever/genetics/mortality/*virology
MH  - Yellow fever virus/genetics/*pathogenicity
PMC - PMC3807901
OID - NLM: PMC3807901
EDAT- 2013/09/13 06:00
MHDA- 2014/01/15 06:00
CRDT- 2013/09/13 06:00
PHST- 2013/09/11 [aheadofprint]
AID - JVI.02149-13 [pii]
AID - 10.1128/JVI.02149-13 [doi]
PST - ppublish
SO  - J Virol. 2013 Nov;87(22):12392-7. doi: 10.1128/JVI.02149-13. Epub 2013 Sep 11.

PMID- 24026811
OWN - NLM
STAT- MEDLINE
DA  - 20131122
DCOM- 20140709
IS  - 1097-0177 (Electronic)
IS  - 1058-8388 (Linking)
VI  - 242
IP  - 12
DP  - 2013 Dec
TI  - Requirement for commissureless2 function during dipteran insect nerve cord
      development.
PG  - 1466-77
LID - 10.1002/dvdy.24059 [doi]
AB  - BACKGROUND: In Drosophila melanogaster, commissureless (comm) function is
      required for proper nerve cord development. Although comm orthologs have not been
      identified outside of Drosophila species, some insects possess orthologs of
      Drosophila comm2, which may also regulate embryonic nerve cord development. Here,
      this hypothesis is explored through characterization of comm2 genes in two
      disease vector mosquitoes. RESULTS: Culex quinquefasciatus (West Nile and
      lymphatic filiariasis vector) has three comm2 genes that are expressed in the
      developing nerve cord. Aedes aegypti (dengue and yellow fever vector) has a
      single comm2 gene that is expressed in commissural neurons projecting axons
      toward the midline. Loss of comm2 function in both A. aegypti and D. melanogaster
      was found to result in loss of commissure defects that phenocopy the frazzled
      (fra) loss of function phenotypes observed in both species. Loss of fra function 
      in either insect was found to result in decreased comm2 transcript levels during 
      nerve cord development. CONCLUSIONS: The results of this investigation suggest
      that Fra down-regulates repulsion in precrossing commissural axons by regulating 
      comm2 levels in both A. aegypti and D. melanogaster, both of which require Comm2 
      function for proper nerve cord development.
CI  - Copyright (c) 2013 Wiley Periodicals, Inc.
FAU - Sarro, Joseph
AU  - Sarro J
AD  - Eck Institute for Global Health and Department of Biological Sciences, University
      of Notre Dame, Notre Dame, Indiana.
FAU - Andrews, Emily
AU  - Andrews E
FAU - Sun, Longhua
AU  - Sun L
FAU - Behura, Susanta K
AU  - Behura SK
FAU - Tan, John C
AU  - Tan JC
FAU - Zeng, Erliang
AU  - Zeng E
FAU - Severson, David W
AU  - Severson DW
FAU - Duman-Scheel, Molly
AU  - Duman-Scheel M
LA  - eng
SI  - GEO/GSE47112
SI  - GEO/GSE47113
GR  - R01 AI081795/AI/NIAID NIH HHS/United States
GR  - R01-AI081795/AI/NIAID NIH HHS/United States
PT  - Comparative Study
PT  - Journal Article
PT  - Research Support, N.I.H., Extramural
PT  - Research Support, Non-U.S. Gov't
DEP - 20131002
PL  - United States
TA  - Dev Dyn
JT  - Developmental dynamics : an official publication of the American Association of
      Anatomists
JID - 9201927
RN  - 0 (Drosophila Proteins)
RN  - 0 (Membrane Proteins)
RN  - 0 (Nerve Tissue Proteins)
RN  - 0 (Receptors, Cell Surface)
RN  - 0 (commissureless2 protein, Drosophila)
RN  - 0 (netrin receptors)
SB  - IM
MH  - Aedes/embryology/*genetics
MH  - Animals
MH  - Base Sequence
MH  - Cluster Analysis
MH  - Culex/embryology/*genetics
MH  - Drosophila Proteins/genetics/*metabolism
MH  - Drosophila melanogaster/embryology/*genetics
MH  - Gene Expression Regulation, Developmental/genetics/*physiology
MH  - Gene Knockdown Techniques
MH  - Immunohistochemistry
MH  - In Situ Hybridization
MH  - Membrane Proteins/genetics/*metabolism
MH  - Microarray Analysis
MH  - Molecular Sequence Data
MH  - Nerve Tissue Proteins/genetics/*metabolism
MH  - Nervous System/*embryology/metabolism
MH  - Phylogeny
MH  - RNA Interference
MH  - Receptors, Cell Surface/*metabolism
MH  - Sequence Analysis, DNA
MH  - Species Specificity
PMC - PMC3894064
MID - NIHMS538613
OID - NLM: NIHMS538613 [Available on 12/01/14]
OID - NLM: PMC3894064 [Available on 12/01/14]
OTO - NOTNLM
OT  - Aedes aegypti
OT  - Culex quinquefasciatus
OT  - Drosophila melanogaster
OT  - commissureless
OT  - development
OT  - frazzled
OT  - mosquito
OT  - nervous system
EDAT- 2013/09/13 06:00
MHDA- 2014/07/10 06:00
CRDT- 2013/09/13 06:00
PMCR- 2014/12/01 00:00
PHST- 2013/05/21 [received]
PHST- 2013/08/08 [revised]
PHST- 2013/09/03 [accepted]
PHST- 2013/10/02 [aheadofprint]
AID - 10.1002/dvdy.24059 [doi]
PST - ppublish
SO  - Dev Dyn. 2013 Dec;242(12):1466-77. doi: 10.1002/dvdy.24059. Epub 2013 Oct 2.

PMID- 24019274
OWN - NLM
STAT- MEDLINE
DA  - 20130910
DCOM- 20140512
IS  - 1544-1717 (Electronic)
IS  - 1544-1709 (Linking)
VI  - 11
IP  - 5
DP  - 2013 Sep-Oct
TI  - Vaccinations administered during off-clinic hours at a national community
      pharmacy: implications for increasing patient access and convenience.
PG  - 429-36
LID - 10.1370/afm.1542 [doi]
AB  - PURPOSE: Approximately 50,000 adults die annually from vaccine-preventable
      diseases in the United States. Most traditional vaccine providers (eg, physician 
      offices) administer vaccinations during standard clinic hours, but community
      pharmacies offer expanded hours that allow patients to be vaccinated at
      convenient times. We analyzed the types of vaccines administered and patient
      populations vaccinated during off-clinic hours in a national community pharmacy, 
      and their implications for vaccination access and convenience. METHODS: We
      retrospectively reviewed data for all vaccinations given at the Walgreens
      pharmacy chain between August 2011 and July 2012. The time of vaccination was
      categorized as occurring during traditional hours (9:00 am-6:00 pm weekdays) or
      off-clinic hours, consisting of weekday evenings, weekends, and federal holidays.
      We compared demographic characteristics and types of vaccine. We used a logistic 
      regression model to identify predictors of being vaccinated during off-clinic
      hours. RESULTS: During the study period, pharmacists administered 6,250,402
      vaccinations, of which 30.5% were provided during off-clinic hours: 17.4% were
      provided on weekends, 10.2% on evenings, and 2.9% on holidays. Patients had
      significantly higher odds of off-clinic vaccination if they were younger than 65 
      years of age, were male, resided in an urban area, and did not have any chronic
      conditions. CONCLUSIONS: A large proportion of adults being vaccinated receive
      their vaccines during evening, weekend, and holiday hours at the pharmacy, when
      traditional vaccine providers are likely unavailable. Younger, working-aged,
      healthy adults, in particular, a variety of immunizations during off-clinic
      hours. With the low rates of adult and adolescent vaccination in the United
      States, community pharmacies are creating new opportunities for vaccination that 
      expand access and convenience.
FAU - Goad, Jeffery A
AU  - Goad JA
AD  - University of Southern California, School of Pharmacy, Los Angeles, California.
FAU - Taitel, Michael S
AU  - Taitel MS
FAU - Fensterheim, Leonard E
AU  - Fensterheim LE
FAU - Cannon, Adam E
AU  - Cannon AE
LA  - eng
PT  - Journal Article
PT  - Research Support, Non-U.S. Gov't
PL  - United States
TA  - Ann Fam Med
JT  - Annals of family medicine
JID - 101167762
RN  - 0 (Diphtheria-Tetanus-acellular Pertussis Vaccines)
RN  - 0 (Herpes Zoster Vaccine)
RN  - 0 (Influenza Vaccines)
RN  - 0 (Papillomavirus Vaccines)
RN  - 0 (Typhoid-Paratyphoid Vaccines)
RN  - 0 (Viral Hepatitis Vaccines)
RN  - 0 (Yellow Fever Vaccine)
SB  - IM
MH  - After-Hours Care/*statistics & numerical data
MH  - Age Factors
MH  - Aged
MH  - Chronic Disease
MH  - Diphtheria-Tetanus-acellular Pertussis Vaccines
MH  - Female
MH  - *Health Services Accessibility
MH  - Herpes Zoster Vaccine
MH  - Humans
MH  - Influenza Vaccines
MH  - Insurance, Health
MH  - Male
MH  - Middle Aged
MH  - Papillomavirus Vaccines
MH  - Pharmacies/*statistics & numerical data
MH  - Retrospective Studies
MH  - Sex Factors
MH  - Time Factors
MH  - Typhoid-Paratyphoid Vaccines
MH  - Urban Population/statistics & numerical data
MH  - Vaccination/*statistics & numerical data
MH  - Viral Hepatitis Vaccines
MH  - Yellow Fever Vaccine
PMC - PMC3767711
OID - NLM: PMC3767711
OTO - NOTNLM
OT  - Immunizations
OT  - after-hours care
OT  - infectious diseases
OT  - pharmacy
OT  - vaccines
EDAT- 2013/09/11 06:00
MHDA- 2014/05/13 06:00
CRDT- 2013/09/11 06:00
AID - 11/5/429 [pii]
AID - 10.1370/afm.1542 [doi]
PST - ppublish
SO  - Ann Fam Med. 2013 Sep-Oct;11(5):429-36. doi: 10.1370/afm.1542.

PMID- 24014822
OWN - NLM
STAT- MEDLINE
DA  - 20130909
DCOM- 20140617
IS  - 1537-6591 (Electronic)
IS  - 1058-4838 (Linking)
VI  - 57
IP  - 7
DP  - 2013 Oct
TI  - Crossing borders: one world, global health.
PG  - v-vi
LID - 10.1093/cid/cit496 [doi]
FAU - Gershman, Mark D
AU  - Gershman MD
FAU - Staples, J Erin
AU  - Staples JE
LA  - eng
PT  - Editorial
PL  - United States
TA  - Clin Infect Dis
JT  - Clinical infectious diseases : an official publication of the Infectious Diseases
      Society of America
JID - 9203213
RN  - 0 (Yellow Fever Vaccine)
SB  - IM
MH  - Advisory Committees
MH  - Humans
MH  - *Immunization, Secondary
MH  - International Cooperation
MH  - *World Health
MH  - World Health Organization
MH  - Yellow Fever Vaccine/*administration & dosage
EDAT- 2013/09/10 06:00
MHDA- 2014/06/18 06:00
CRDT- 2013/09/10 06:00
AID - cit496 [pii]
AID - 10.1093/cid/cit496 [doi]
PST - ppublish
SO  - Clin Infect Dis. 2013 Oct;57(7):v-vi. doi: 10.1093/cid/cit496.

PMID- 24009810
OWN - NLM
STAT- MEDLINE
DA  - 20130906
DCOM- 20140210
IS  - 1937-8688 (Electronic)
VI  - 15
DP  - 2013
TI  - Presumptive self-diagnosis of malaria and other febrile illnesses in Sierra
      Leone.
PG  - 34
LID - 10.11604/pamj.2013.15.34.2291 [doi]
AB  - INTRODUCTION: The objective of this study was to evaluate the prevalence of
      self-diagnosis of malaria and other febrile illnesses in Bo, Sierra Leone.
      METHODS: All households in two neighboring sections of Bo were invited to
      participate in a cross-sectional survey. RESULTS: A total of 882 households (an
      85% participation rate) that were home to 5410 individuals participated in the
      study. Of the 910 individuals reported to have had what the household considered 
      to be malaria in the past month, only 41% were diagnosed by a healthcare
      professional or a laboratory test. Of the 1402 individuals reported to have had
      any type of febrile illness within the past six months, only 34% had sought a
      clinical or laboratory diagnosis. Self-diagnosis of influenza, yellow fever,
      typhoid, and pneumonia was also common. CONCLUSION: Self-diagnosis and
      presumptive treatment with antimalarial drugs and other antibiotic medications
      that are readily available without a prescription may compromise health outcomes 
      for febrile adults and children.
FAU - Ansumana, Rashid
AU  - Ansumana R
AD  - Centre for Neglected Tropical Diseases, Liverpool School of Tropical Medicine,
      University of Liverpool, UK ; Mercy Hospital Research Laboratory, Bo, Sierra
      Leone ; Njala University, Bo, Sierra Leone.
FAU - Jacobsen, Kathryn H
AU  - Jacobsen KH
FAU - Gbakima, Aiah Albert
AU  - Gbakima AA
FAU - Hodges, Mary Hamer
AU  - Hodges MH
FAU - Lamin, Joseph Morrison
AU  - Lamin JM
FAU - Leski, Tomasz Andrzej
AU  - Leski TA
FAU - Malanoski, Anthony Peter
AU  - Malanoski AP
FAU - Lin, Baochuan
AU  - Lin B
FAU - Bockarie, Moses John
AU  - Bockarie MJ
FAU - Stenger, David Andrew
AU  - Stenger DA
LA  - eng
PT  - Journal Article
DEP - 20130526
PL  - Uganda
TA  - Pan Afr Med J
JT  - The Pan African medical journal
JID - 101517926
RN  - 0 (Anti-Bacterial Agents)
RN  - 0 (Antimalarials)
SB  - IM
MH  - Adolescent
MH  - Adult
MH  - Anti-Bacterial Agents/administration & dosage
MH  - Antimalarials/administration & dosage
MH  - Child
MH  - Child, Preschool
MH  - Cross-Sectional Studies
MH  - Data Collection
MH  - Female
MH  - Fever/*diagnosis/etiology
MH  - Humans
MH  - Infant
MH  - Malaria/*diagnosis
MH  - Male
MH  - Middle Aged
MH  - Self Care/*statistics & numerical data
MH  - Self Medication/*statistics & numerical data
MH  - Sierra Leone
MH  - Young Adult
PMC - PMC3758859
OID - NLM: PMC3758859
OTO - NOTNLM
OT  - Malaria
OT  - West Africa
OT  - community pharmacy services
OT  - fevers
OT  - health services accessibility
OT  - self-care
EDAT- 2013/09/07 06:00
MHDA- 2014/02/11 06:00
CRDT- 2013/09/07 06:00
PHST- 2013 [ecollection]
PHST- 2012/12/16 [received]
PHST- 2013/05/14 [accepted]
PHST- 2013/05/26 [epublish]
AID - 10.11604/pamj.2013.15.34.2291 [doi]
AID - PAMJ-15-34 [pii]
PST - epublish
SO  - Pan Afr Med J. 2013 May 26;15:34. doi: 10.11604/pamj.2013.15.34.2291. eCollection
      2013.

PMID- 24006295
OWN - NLM
STAT- MEDLINE
DA  - 20130905
DCOM- 20131114
IS  - 1476-1645 (Electronic)
IS  - 0002-9637 (Linking)
VI  - 89
IP  - 3
DP  - 2013 Sep
TI  - Efficacy and duration of immunity after yellow fever vaccination: systematic
      review on the need for a booster every 10 years.
PG  - 434-44
LID - 10.4269/ajtmh.13-0264 [doi]
AB  - Abstract. Current regulations stipulate a yellow fever (YF) booster every 10
      years. We conducted a systematic review of the protective efficacy and duration
      of immunity of YF vaccine in residents of disease-endemic areas and in travelers 
      to assess the need for a booster in these two settings and in selected
      populations (human immunodeficiency virus-infected persons, infants, children,
      pregnant women, and severely malnourished persons). Thirty-six studies and 22
      reports were included. We identified 12 studies of immunogenicity, 8 of duration 
      of immunity, 8 of vaccine response in infants and children, 7 of
      human-immunodeficiency virus-infected persons, 2 of pregnant women, and 1 of
      severely malnourished children. Based on currently available data, a single dose 
      of YF vaccine is highly immunogenic and confers sustained life-long protective
      immunity against YF. Therefore, a booster dose of YF vaccine is not needed.
      Special considerations for selected populations are detailed.
FAU - Gotuzzo, Eduardo
AU  - Gotuzzo E
AD  - Instituto de Medicina Tropical Alexander von Humbolt, Lima, Peru.
      eduardo.gotuzzo@upch.pe
FAU - Yactayo, Sergio
AU  - Yactayo S
FAU - Cordova, Erika
AU  - Cordova E
LA  - eng
PT  - Journal Article
PT  - Review
PL  - United States
TA  - Am J Trop Med Hyg
JT  - The American journal of tropical medicine and hygiene
JID - 0370507
RN  - 0 (Yellow Fever Vaccine)
SB  - AIM
SB  - IM
MH  - Antibody Formation
MH  - Humans
MH  - Immunity/immunology
MH  - *Immunization, Secondary
MH  - Randomized Controlled Trials as Topic
MH  - Risk Factors
MH  - Vaccination/*methods
MH  - Yellow Fever/immunology/*prevention & control
MH  - Yellow Fever Vaccine/*administration & dosage/immunology
MH  - Yellow fever virus
PMC - PMC3771278
OID - NLM: PMC3771278 [Available on 09/04/14]
EDAT- 2013/09/06 06:00
MHDA- 2013/11/15 06:00
CRDT- 2013/09/06 06:00
PMCR- 2014/09/04 00:00
AID - 89/3/434 [pii]
AID - 10.4269/ajtmh.13-0264 [doi]
PST - ppublish
SO  - Am J Trop Med Hyg. 2013 Sep;89(3):434-44. doi: 10.4269/ajtmh.13-0264.

PMID- 24005479
OWN - NLM
STAT- MEDLINE
DA  - 20131118
DCOM- 20140709
IS  - 1432-1955 (Electronic)
IS  - 0932-0113 (Linking)
VI  - 112
IP  - 12
DP  - 2013 Dec
TI  - Green synthesis of silver nanoparticles using Sida acuta (Malvaceae) leaf extract
      against Culex quinquefasciatus, Anopheles stephensi, and Aedes aegypti (Diptera: 
      Culicidae).
PG  - 4073-85
LID - 10.1007/s00436-013-3598-6 [doi]
AB  - Mosquitoes act as a vector for most of the life-threatening diseases like
      malaria, yellow fever, dengue fever, chikungunya fever, filariasis, encephalitis,
      West Nile Virus infection, etc. Under the Integrated Mosquito Management,
      emphasis was given on the application of alternative strategies in mosquito
      control. The continuous application of synthetic insecticides causes development 
      of resistance in vector species, biological magnification of toxic substances
      through the food chain, and adverse effects on environmental quality and
      nontarget organisms including human health. Application of active toxic agents
      from plant extracts as an alternative mosquito control strategy was available
      from ancient times. These are nontoxic, easily available at affordable prices,
      biodegradable, and show broad-spectrum target-specific activities against
      different species of vector mosquitoes. In the present study, the larvicidal
      activity of silver nanoparticles (AgNPs) synthesized using Sida acuta plant leaf 
      extract against late third instar larvae of Culex quinquefasciatus, Anopheles
      stephensi, and Aedes aegypti was determined. Range of concentrations of
      synthesized AgNPs (10, 20, 30, 40, and 50 mug/mL) and aqueous leaf extract (50,
      100, 150, 200, and 250 mug/mL) were tested against the larvae of C.
      quinquefasciatus, A. stephensi and A. aegypti. The synthesized AgNPs from S.
      acuta leaf were highly toxic than crude leaf aqueous extract in three important
      vector mosquito species. The results were recorded from UV-Vis spectrum, Fourier 
      transform infrared spectroscopy, scanning electron microscopy, transmission
      electron microscopy, and energy-dispersive X-ray spectroscopy analysis. Larvae
      were exposed to varying concentrations of aqueous crude extract and synthesized
      AgNPs for 24 h. Considerable mortality was evident after the treatment of S.
      acuta for all three important vector mosquitoes. The LC50 and LC90 values of S.
      acuta aqueous leaf extract appeared to be most effective against A. stephensi
      (LC50, 109.94 mug/mL and LC90, 202.42 mug/mL) followed by A. aegypti LC50 (119.32
      mug/mL and LC90, 213.84 mug/mL) and C. quinquefasciatus (LC50, 130.30 mug/mL and 
      LC90, 228.20 mug/mL). Synthesized AgNPs against the vector mosquitoes of A.
      stephensi, A. aegypti, and C. quinquefasciatus had the following LC50 and LC90
      values: A. stephensi had LC50 and LC90 values of 21.92, and 41.07 mug/mL; A.
      aegypti had LC50 and LC90 values of 23.96, and 44.05 mug/mL; C. quinquefasciatus 
      had LC50 and LC90 values of 26.13 and 47.52 mug/mL. These results suggest that
      the use of S. acuta synthesized silver nanoparticles can be a rapid,
      environmentally safer biopesticide which can form a novel approach to develop
      effective biocides for controlling the target vector mosquitoes. This is the
      first report on the mosquito larvicidal activity of the plant aqueous extract and
      synthesized nanoparticles.
FAU - Veerakumar, Kaliyan
AU  - Veerakumar K
AD  - Unit of Vector Biology and Phytochemistry, Department of Zoology, Annamalai
      University, Annamalai Nagar, 608 002, Tamil Nadu, India.
FAU - Govindarajan, Marimuthu
AU  - Govindarajan M
FAU - Rajeswary, Mohan
AU  - Rajeswary M
LA  - eng
PT  - Journal Article
DEP - 20130905
PL  - Germany
TA  - Parasitol Res
JT  - Parasitology research
JID - 8703571
RN  - 0 (Insecticides)
RN  - 0 (Plant Extracts)
RN  - 3M4G523W1G (Silver)
SB  - IM
MH  - Aedes
MH  - Animals
MH  - Anopheles
MH  - Culex
MH  - Culicidae/*drug effects
MH  - *Green Chemistry Technology
MH  - Insect Vectors/drug effects
MH  - Insecticides/*chemistry
MH  - Larva/drug effects
MH  - Malvaceae/chemistry
MH  - Metal Nanoparticles/*chemistry
MH  - *Mosquito Control
MH  - Plant Extracts/*chemistry
MH  - Plant Leaves/chemistry
MH  - Silver/chemistry
EDAT- 2013/09/06 06:00
MHDA- 2014/07/10 06:00
CRDT- 2013/09/06 06:00
PHST- 2013/08/12 [received]
PHST- 2013/08/25 [accepted]
PHST- 2013/09/05 [aheadofprint]
AID - 10.1007/s00436-013-3598-6 [doi]
PST - ppublish
SO  - Parasitol Res. 2013 Dec;112(12):4073-85. doi: 10.1007/s00436-013-3598-6. Epub
      2013 Sep 5.

PMID- 24001654
OWN - NLM
STAT- MEDLINE
DA  - 20130904
DCOM- 20140501
IS  - 2261-2211 (Electronic)
VI  - 23
IP  - 2
DP  - 2013 May 1
TI  - [Assessment of vaccination coverage among travelers to areas where yellow fever
      is endemic (Senegal)].
PG  - 236
LID - 10.1684/mst.2013.0207 [doi]
AB  - This prospective survey, conducted at the Dakar airport from August 18, 2011, to 
      May 8, 2012, asked a sample of travelers living in France and returning there
      after a stay in Senegal to complete a questionnaire. The aim of the study was to 
      assess the determinants of vaccination coverage against yellow fever. The study
      included 10 298 travelers, with a median age of 48 years (interquartile range:
      27-58); 52% were tourists, and 22% were traveling for business purposes. The
      measured level of anti-yellow fever vaccination coverage was 39.3%. Vaccination
      coverage was influenced by the travelers' level of knowledge and their perception
      of the risk.
FAU - Rapp, C
AU  - Rapp C
AD  - HIA Begin, 69 avenue de Paris 94163 Saint-Mande Cedex. rappchristophe5@gmail.com
FAU - Fall, K B
AU  - Fall KB
FAU - Tall, A
AU  - Tall A
FAU - Michel, R
AU  - Michel R
FAU - Royon, P
AU  - Royon P
FAU - de Gentile, L
AU  - de Gentile L
FAU - Leroy, J P
AU  - Leroy JP
FAU - Caumes, E
AU  - Caumes E
FAU - Bouchaud, O
AU  - Bouchaud O
LA  - fre
PT  - English Abstract
PT  - Journal Article
TT  - Evaluation de la couverture vaccinale des voyageurs se rendant en zone
      d'endemicite amarile (Senegal).
PL  - France
TA  - Med Sante Trop
JT  - Medecine et sante tropicales
JID - 101581406
SB  - IM
MH  - Adult
MH  - *Endemic Diseases
MH  - Humans
MH  - Middle Aged
MH  - Prospective Studies
MH  - Senegal/epidemiology
MH  - *Travel
MH  - Vaccination/*statistics & numerical data/*utilization
MH  - Yellow Fever/*epidemiology/*prevention & control
OTO - NOTNLM
OT  - Senegal
OT  - travelers
OT  - vaccination
OT  - vaccination coverage
OT  - yellow fever
EDAT- 2013/09/05 06:00
MHDA- 2014/05/03 06:00
CRDT- 2013/09/05 06:00
AID - mst.2013.0207 [pii]
AID - 10.1684/mst.2013.0207 [doi]
PST - ppublish
SO  - Med Sante Trop. 2013 May 1;23(2):236. doi: 10.1684/mst.2013.0207.

PMID- 23999341
OWN - NLM
STAT- MEDLINE
DA  - 20130917
DCOM- 20140402
IS  - 1876-035X (Electronic)
VI  - 6
IP  - 5
DP  - 2013 Oct
TI  - Yellow Fever outbreak in Darfur, Sudan in October 2012; the initial outbreak
      investigation report.
PG  - 370-6
LID - 10.1016/j.jiph.2013.04.007 [doi]
LID - S1876-0341(13)00071-3 [pii]
AB  - INTRODUCTION: Sudan is subject to repeated outbreaks, including Viral Hemorrhagic
      Fever (VHF), which is considered to be a very serious illness. Yellow Fever (YF) 
      outbreaks in Sudan have been reported from the 1940s through 2005. In 2012, a new
      outbreak of YF occurred in the Darfur region. OBJECTIVE: To identify the
      potential for an outbreak, to diagnose the disease and to be able to recognize
      its cause among the initial reported cases. METHODOLOGY: >This is a descriptive
      and investigative field study that applies standard communicable disease outbreak
      investigation steps. The study involved clinical, serological, entomological and 
      environmental surveys. RESULTS: The field investigation confirmed the outbreak
      and identified its cause to be YF. CONCLUSION: National surveillance systems
      should be strong enough to detect VHFs in a timely manner. Local health
      facilities should be prepared to promptly treat the initial cases because the
      case fatality ratios (CFRs) are usually very high among the index cases.
CI  - Copyright (c) 2013 King Saud Bin Abdulaziz University for Health Sciences.
      Published by Elsevier Ltd. All rights reserved.
FAU - Soghaier, Mohammed A
AU  - Soghaier MA
AD  - Directorate of Epidemiology & Zoonotic Diseases, Sudan Federal Ministry of
      Health, Sudan. Electronic address: soghaier@gmail.com.
FAU - Hagar, Ahmed
AU  - Hagar A
FAU - Abbas, Mohammed A
AU  - Abbas MA
FAU - Elmangory, Mutasim M
AU  - Elmangory MM
FAU - Eltahir, Khalid M
AU  - Eltahir KM
FAU - Sall, Amadou A
AU  - Sall AA
LA  - eng
PT  - Journal Article
DEP - 20130625
PL  - England
TA  - J Infect Public Health
JT  - Journal of infection and public health
JID - 101487384
SB  - IM
MH  - Adolescent
MH  - Adult
MH  - Child
MH  - Child, Preschool
MH  - *Disease Outbreaks
MH  - Epidemiologic Studies
MH  - Epidemiological Monitoring
MH  - Female
MH  - Humans
MH  - Male
MH  - Middle Aged
MH  - Sudan/epidemiology
MH  - Yellow Fever/*epidemiology
MH  - Young Adult
OTO - NOTNLM
OT  - Darfur
OT  - Soghaier
OT  - Sudan
OT  - VHFs
OT  - Yellow Fever
EDAT- 2013/09/04 06:00
MHDA- 2014/04/03 06:00
CRDT- 2013/09/04 06:00
PHST- 2012/12/07 [received]
PHST- 2013/04/17 [revised]
PHST- 2013/04/19 [accepted]
PHST- 2013/06/25 [aheadofprint]
AID - S1876-0341(13)00071-3 [pii]
AID - 10.1016/j.jiph.2013.04.007 [doi]
PST - ppublish
SO  - J Infect Public Health. 2013 Oct;6(5):370-6. doi: 10.1016/j.jiph.2013.04.007.
      Epub 2013 Jun 25.

PMID- 23998314
OWN - NLM
STAT- MEDLINE
DA  - 20130903
DCOM- 20140331
IS  - 1532-4109 (Electronic)
IS  - 0360-1234 (Linking)
VI  - 48
IP  - 11
DP  - 2013
TI  - Formulas of components of citronella oil against mosquitoes (Aedes aegypti).
PG  - 1014-9
LID - 10.1080/03601234.2013.816613 [doi]
AB  - The mosquito Aedes aegypti is an epidemic vector of several diseases such as
      dengue fever and yellow fever. Several pesticides are used to control the
      mosquito population. Because of their frequent use, some mosquitoes have
      developed resistance. In this study, we used the Y-tube olfactometer to test
      essential oils of Cymbopogon species and screened specific formulas of components
      as repellents against Ae. aegypti. At 400 muL, the extracted oil of citronella
      grass (Cymbopogon nardus) and myrcene produced a low-active response by
      inhibiting mosquito host-seeking activity. Citronella grass, lemon grass
      (Cymbopogon citratus), citral and myrcene also produced a low-treatment response 
      to repellents, for more potential to affect host-seeking behavior. Furthermore,
      the mixture of citral, myrcene, and citronellal oil (C:M:Ci = 6:4:1) greatly
      affected and inhibited host-seeking behavior (76% active response; 26% treatment 
      response with 40 muL; 42.5%, 18% with 400 muL; and 19%, 23% with 1000 muL). As
      compared with the result for N,N-diethyl-3-methylbenzamide (DEET; 44%, 22% with
      400 muL), adjusting the composition formulas of citronella oil had a synergistic 
      effect, for more effective repellent against Ae. aegypti.
FAU - Hsu, Wey-Shin
AU  - Hsu WS
AD  - Department of Agricultural Chemistry, National Taiwan University, Taipei, Taiwan.
FAU - Yen, Jui-Hung
AU  - Yen JH
FAU - Wang, Yei-Shung
AU  - Wang YS
LA  - eng
PT  - Journal Article
PT  - Research Support, Non-U.S. Gov't
PL  - England
TA  - J Environ Sci Health B
JT  - Journal of environmental science and health. Part. B, Pesticides, food
      contaminants, and agricultural wastes
JID - 7607167
RN  - 0 (Insect Repellents)
RN  - 0 (Oils, Volatile)
RN  - 0 (Plant Oils)
RN  - 8000-29-1 (citronella oil)
SB  - IM
MH  - Aedes/*drug effects
MH  - Animals
MH  - Cymbopogon/*chemistry
MH  - Female
MH  - Gas Chromatography-Mass Spectrometry
MH  - Insect Repellents/chemistry/*pharmacology
MH  - Male
MH  - Oils, Volatile/chemistry/*pharmacology
MH  - Olfactometry
MH  - Plant Oils/chemistry/*pharmacology
MH  - Species Specificity
EDAT- 2013/09/04 06:00
MHDA- 2014/04/01 06:00
CRDT- 2013/09/04 06:00
AID - 10.1080/03601234.2013.816613 [doi]
PST - ppublish
SO  - J Environ Sci Health B. 2013;48(11):1014-9. doi: 10.1080/03601234.2013.816613.

PMID- 23995311
OWN - NLM
STAT- MEDLINE
DA  - 20130902
DCOM- 20140207
IS  - 0972-9062 (Print)
IS  - 0972-9062 (Linking)
VI  - 50
IP  - 2
DP  - 2013 Apr-Jun
TI  - Larvicidal potential of some plants from West Africa against Culex
      quinquefasciatus (Say) and Anopheles gambiae Giles (Diptera: Culicidae).
PG  - 103-10
AB  - BACKGROUND & OBJECTIVES: Mosquitoes increased resistance to insecticides, and
      environmental concerns about the use of insecticides, pose a major challenge in
      the search for new molecules to deplete and incapacitate mosquito populations.
      Plants are the valuable source as practices consisting in exploiting plant
      materials as repellents, and are still in wide use throughout developing
      countries. The aim of the present study was to screen plants from Ctaute d'Ivoire
      for larvicidal activity against mosquitoes. METHODS: Resistant and sensitive
      larvae (III and IV instar) of Anopheles gambiae and Culex quinquefasciatus were
      exposed to crude ethanol extracts (90%) of 45 plants and viability observed after
      30 min, 6, 12 and 24 h postincubation. After partition of active extracts, each
      fraction (hexane and chloroform washed with NaCl 1%, tannins and aqueous) was
      tested using the same protocol at various concentrations (1000- 31.2 ppm).
      RESULTS: Of 49 extracts tested, 7 exhibited high potential (LC50 = 80 to 370 ppm)
      against resistant and sensitive III and IV instar larvae of An. gambiae and Cx.
      quinquefasciatus. These extracts were from Cissus populnea, Cochlospermum
      planchonii, Heliotropium indicum, Phyllanthus amarus, Vitex grandifolia and
      Alchornea cordifolia. However, three most active plant species (LC50 = 80- 180
      ppm) were Cs. populnea, Cm. planchonii and P. amarus Their hexane and chloroform 
      fractions showed high larvicidal activity. CONCLUSION: This study demonstrated
      that plants from Ctaute d'Ivoire have a real potential for malaria, yellow fever,
      filarial and dengue vector control. Those could be used as sources or provide
      lead compounds for the development of safe plant-based biocides.
FAU - Azokou, Alain
AU  - Azokou A
AD  - UFR Sciences de la Nature, Universite Nangui Abrogoua; Centre Suisse de
      Recherches Scientifiques en Cote d'Ivoire, Abidjan, Cote d'Ivoire, United
      Kingdom.
FAU - Kone, Mamidou W
AU  - Kone MW
FAU - Koudou, Benjamin G
AU  - Koudou BG
FAU - Tra Bi, Honora F
AU  - Tra Bi HF
LA  - eng
PT  - Journal Article
PL  - India
TA  - J Vector Borne Dis
JT  - Journal of vector borne diseases
JID - 101212761
RN  - 0 (Insecticides)
RN  - 0 (Plant Extracts)
SB  - IM
MH  - Animals
MH  - Anopheles gambiae/*drug effects
MH  - Biological Assay
MH  - Cote d'Ivoire
MH  - Culex/*drug effects
MH  - Insecticides/isolation & purification/*pharmacology
MH  - Larva/drug effects
MH  - Plant Extracts/isolation & purification/*pharmacology
MH  - Plants/*chemistry
MH  - Survival Analysis
EDAT- 2013/09/03 06:00
MHDA- 2014/02/08 06:00
CRDT- 2013/09/03 06:00
AID - JVectorBorneDis_2013_50_2_103_117481 [pii]
PST - ppublish
SO  - J Vector Borne Dis. 2013 Apr-Jun;50(2):103-10.

PMID- 23994499
OWN - NLM
STAT- MEDLINE
DA  - 20131125
DCOM- 20140702
IS  - 1872-9096 (Electronic)
IS  - 0166-3542 (Linking)
VI  - 100
IP  - 1
DP  - 2013 Oct
TI  - Antibody-dependent enhancement of dengue virus infection is inhibited by SA-17, a
      doxorubicin derivative.
PG  - 238-45
LID - 10.1016/j.antiviral.2013.08.013 [doi]
LID - S0166-3542(13)00221-0 [pii]
AB  - Antibody-dependent enhancement (ADE) is thought to play a critical role in the
      exacerbation of dengue virus (DENV)-induced disease during a heterologous
      re-infection. Despite ADE's clinical impact, only a few antiviral compounds have 
      been assessed for their anti-ADE activity. We reported earlier that SA-17, a
      doxorubicin derivative, efficiently inhibits the in vitro infection of DENV and
      yellow fever virus. Here we explored SA-17's mechanism of inhibition and
      investigated if the compound is active against ADE of DENV infection. Since
      enhanced infectivity stimulated by antibodies has been observed with standard and
      immature DENV, both types of virions were included in the study. We observed that
      SA-17 (i) inhibits DENV infection by preventing binding/entry to the cell and
      (ii) interferes with antibody-mediated infection of both standard and immature
      DENV2. SA-17 markedly reduced the infectivity of DENV2 in ADE conditions, with
      IC50s ranging from 0.26 to 2.89muM. The compound exerted its activity when added 
      before, during, and after antibody-opsonization of standard and immature virus.
      Thus, molecules with the characteristics of SA-17 may be attractive antiviral
      agents since they can be used both to block DENV2 entry during primary and
      secondary infection and to inhibit ADE of standard and immature virus.
CI  - Copyright (c) 2013 Elsevier B.V. All rights reserved.
FAU - Ayala-Nunez, Nilda V
AU  - Ayala-Nunez NV
AD  - Department of Medical Microbiology, Molecular Virology Section, University
      Medical Center Groningen, University of Groningen, 9700 RB Groningen, The
      Netherlands.
FAU - Jarupathirun, Patsaporn
AU  - Jarupathirun P
FAU - Kaptein, Suzanne J F
AU  - Kaptein SJ
FAU - Neyts, Johan
AU  - Neyts J
FAU - Smit, Jolanda M
AU  - Smit JM
LA  - eng
PT  - Journal Article
PT  - Research Support, Non-U.S. Gov't
DEP - 20130828
PL  - Netherlands
TA  - Antiviral Res
JT  - Antiviral research
JID - 8109699
RN  - 0 (Antibodies, Viral)
RN  - 0 (Antiviral Agents)
RN  - 80168379AG (Doxorubicin)
SB  - IM
MH  - Antibodies, Viral/immunology
MH  - Antibody-Dependent Enhancement/*drug effects
MH  - Antiviral Agents/*pharmacology
MH  - Dengue/drug therapy/immunology/*virology
MH  - Dengue Virus/*drug effects/physiology
MH  - Doxorubicin/analogs & derivatives/*pharmacology
MH  - Humans
MH  - Virus Replication/drug effects
OTO - NOTNLM
OT  - Antibody-dependent enhancement
OT  - Dengue virus
OT  - Doxorubicin derivative
EDAT- 2013/09/03 06:00
MHDA- 2014/07/06 06:00
CRDT- 2013/09/03 06:00
PHST- 2013/01/14 [received]
PHST- 2013/08/15 [revised]
PHST- 2013/08/17 [accepted]
PHST- 2013/08/28 [aheadofprint]
AID - S0166-3542(13)00221-0 [pii]
AID - 10.1016/j.antiviral.2013.08.013 [doi]
PST - ppublish
SO  - Antiviral Res. 2013 Oct;100(1):238-45. doi: 10.1016/j.antiviral.2013.08.013. Epub
      2013 Aug 28.

PMID- 23982102
OWN - NLM
STAT- MEDLINE
DA  - 20130828
DCOM- 20140129
IS  - 1678-9849 (Electronic)
IS  - 0037-8682 (Linking)
VI  - 46
IP  - 4
DP  - 2013 Jul-Aug
TI  - First report of yellow fever virus in non-human primates in the State of Parana, 
      Brazil.
PG  - 522-4
LID - 10.1590/0037-8682-0106-2013 [doi]
LID - S0037-86822013000400522 [pii]
AB  - Sylvatic yellow fever is a zoonosis associated mainly with wild animals,
      especially those in the genus Alouatta, that act as the source of infection. Once
      infected, these animals pass the disease on to humans by way of an infected
      mosquito belonging to the genera Aedes, Haemagogus, or Sabethes. The present
      study is the first report of a case of yellow fever in non-human primates (NHP)
      in the State of Parana, Brazil. After the case was diagnosed, several
      prophylactic measures were adopted to prevent outbreaks of the disease in humans.
FAU - Tranquilin, Marcos Vinicius
AU  - Tranquilin MV
AD  - Departamento de Medicina Veterinaria, Universidade Estadual do Centro-Oeste,
      Guarapuava, PR.
FAU - Lehmkuhl, Ricardo Coelho
AU  - Lehmkuhl RC
FAU - Maron, Angela
AU  - Maron A
FAU - Silva, Lineu Roberto da
AU  - Silva LR
FAU - Ziliotto, Liane
AU  - Ziliotto L
FAU - Seki, Meire Christina
AU  - Seki MC
FAU - Salomon, Gabriela Ronchi
AU  - Salomon GR
FAU - Carrasco, Adriano de Oliveira Torres
AU  - Carrasco Ade O
LA  - eng
PT  - Case Reports
PT  - Journal Article
PL  - Brazil
TA  - Rev Soc Bras Med Trop
JT  - Revista da Sociedade Brasileira de Medicina Tropical
JID - 7507456
RN  - 0 (Antibodies, Viral)
SB  - IM
MH  - Alouatta/*virology
MH  - Animals
MH  - Antibodies, Viral/blood
MH  - Brazil
MH  - Immunohistochemistry/veterinary
MH  - Male
MH  - Monkey Diseases/*diagnosis
MH  - Yellow Fever/diagnosis/*veterinary
MH  - Yellow fever virus/immunology
EDAT- 2013/08/29 06:00
MHDA- 2014/01/30 06:00
CRDT- 2013/08/29 06:00
PHST- 2013/05/16 [received]
PHST- 2013/07/02 [accepted]
AID - S0037-86822013000400522 [pii]
AID - 10.1590/0037-8682-0106-2013 [doi]
PST - ppublish
SO  - Rev Soc Bras Med Trop. 2013 Jul-Aug;46(4):522-4. doi:
      10.1590/0037-8682-0106-2013.

PMID- 23982096
OWN - NLM
STAT- MEDLINE
DA  - 20130828
DCOM- 20140129
IS  - 1678-9849 (Electronic)
IS  - 0037-8682 (Linking)
VI  - 46
IP  - 4
DP  - 2013 Jul-Aug
TI  - Bioactivity of plant extracts on the larval and pupal stages of Aedes aegypti
      (Diptera, Culicidea).
PG  - 420-5
LID - 10.1590/0037-8682-0118-2013 [doi]
LID - S0037-86822013000400420 [pii]
AB  - INTRODUCTION: Aedes aegypti is responsible for the transmission of the dengue and
      yellow fever viruses. This study evaluated the effects of extracts from
      Cnidosculos phyllacanthus, Ricinus communis, and Coutarea hexandra on the
      developmental periods of A.aegypti larvae and pupae. Crude extracts of C.
      phyllacanthus and C. hexandra and oil from R. communis and C. phyllacanthus were 
      used. METHODS: Bioassays of the larvicidal and pupicidal effects of these
      products at different concentrations and times of exposure were evaluated. The
      lethal and sublethal effects were determined using different concentrations in
      larvicidal tests. Mortality data were evaluated by Probit analysis to determine
      the LC50 and LC90 values. RESULTS: The vegetable oils from C. phyllacanthus and
      R. communis demonstrated greater efficiency for larval control with an
      LC50=0.28microl/mL and an LC90=1.48microl/mL and LC50=0.029microl/mL and a
      LC90=0.26microl/mL, respectively. In pupal tests toxic effects for all insects
      were verified after exposure to the products at significant LC50 and LC90 values 
      for 24 and 48h. The effects of sublethal concentrations of C. phyllacanthus (oil)
      were more effective on the insects. CONCLUSIONS: The vegetables oils from C.
      phyllacanthus and R. communis demonstrated greater potential from the control of 
      different developmental periods in the life cycle of this insect.
FAU - Candido, Lafayette Pereira
AU  - Candido LP
AD  - Laboratorio de Entomologia, Nucleo de Sistematica e Bioecologia de Insetos,
      Departamento de Biologia, Universidade Estadual da Paraiba, Campina Grande, PB.
      lafayette.bio@bol.com.br
FAU - Cavalcanti, Monica Tejo
AU  - Cavalcanti MT
FAU - Beserra, Eduardo Barbosa
AU  - Beserra EB
LA  - eng
PT  - Journal Article
PL  - Brazil
TA  - Rev Soc Bras Med Trop
JT  - Revista da Sociedade Brasileira de Medicina Tropical
JID - 7507456
RN  - 0 (Plant Extracts)
RN  - 0 (Plant Oils)
SB  - IM
MH  - Aedes/*drug effects
MH  - Animals
MH  - Biological Assay
MH  - Euphorbiaceae/*chemistry
MH  - Female
MH  - Insect Vectors/*drug effects
MH  - Larva/drug effects
MH  - Lethal Dose 50
MH  - Male
MH  - Plant Extracts/*pharmacology
MH  - Plant Oils/*pharmacology
MH  - Pupa/drug effects
MH  - Rubiaceae/*chemistry
MH  - Time Factors
EDAT- 2013/08/29 06:00
MHDA- 2014/01/30 06:00
CRDT- 2013/08/29 06:00
PHST- 2013/06/04 [received]
PHST- 2013/07/25 [accepted]
AID - S0037-86822013000400420 [pii]
AID - 10.1590/0037-8682-0118-2013 [doi]
PST - ppublish
SO  - Rev Soc Bras Med Trop. 2013 Jul-Aug;46(4):420-5. doi:
      10.1590/0037-8682-0118-2013.

PMID- 23980723
OWN - NLM
STAT- In-Process
DA  - 20140303
IS  - 1365-2583 (Electronic)
IS  - 0962-1075 (Linking)
VI  - 22
IP  - 6
DP  - 2013 Dec
TI  - Silencing of P-glycoprotein increases mortality in temephos-treated Aedes aegypti
      larvae.
PG  - 648-58
LID - 10.1111/imb.12052 [doi]
AB  - Re-emergence of vector-borne diseases such as dengue and yellow fever, which are 
      both transmitted by the Aedes aegypti mosquito, has been correlated with
      insecticide resistance. P-glycoproteins (P-gps) are ATP-dependent efflux pumps
      that are involved in the transport of substrates across membranes. Some of these 
      proteins have been implicated in multidrug resistance (MDR). In this study, we
      identified a putative P-glycoprotein in the Ae. aegypti database based on its
      significantly high identity with Anopheles gambiae, Culex quinquefasciatus,
      Drosophila melanogaster and human P-gps. The basal ATPase activity of ATP-binding
      cassette transporters in larvae was significantly increased in the presence of
      MDR modulators (verapamil and quinidine). An eightfold increase in Ae. aegypti
      P-gp (AaegP-gp) gene expression was detected in temephos-treated larvae as
      determined by quantitative PCR. To analyse the potential role of AaegP-gp in
      insecticide efflux, a temephos larvicide assay was performed in the presence of
      verapamil. The results showed an increase of 24% in temephos toxicity, which is
      in agreement with the efflux reversing effect. RNA interference (RNAi)-mediated
      silencing of the AaegP-gp gene caused a significant increase in temephos toxicity
      (57%). In conclusion, we have demonstrated for the first time in insects that
      insecticide-induced P-gp expression can be involved in the modulation of
      insecticide efflux.
CI  - (c) 2013 Royal Entomological Society.
FAU - Figueira-Mansur, J
AU  - Figueira-Mansur J
AD  - Universidade Federal do Rio de Janeiro, Instituto de Quimica, Rio de Janeiro, RJ,
      Brazil; Universidade Federal do Rio de Janeiro, Instituto de Bioquimica Medica,
      Programa de Biologia Molecular e Biotecnologia, Rio de Janeiro, RJ, Brazil.
FAU - Ferreira-Pereira, A
AU  - Ferreira-Pereira A
FAU - Mansur, J F
AU  - Mansur JF
FAU - Franco, T A
AU  - Franco TA
FAU - Alvarenga, E S L
AU  - Alvarenga ES
FAU - Sorgine, M H F
AU  - Sorgine MH
FAU - Neves, B C
AU  - Neves BC
FAU - Melo, A C A
AU  - Melo AC
FAU - Leal, W S
AU  - Leal WS
FAU - Masuda, H
AU  - Masuda H
FAU - Moreira, M F
AU  - Moreira MF
LA  - eng
PT  - Journal Article
PT  - Research Support, Non-U.S. Gov't
PT  - Research Support, U.S. Gov't, Non-P.H.S.
DEP - 20130827
PL  - England
TA  - Insect Mol Biol
JT  - Insect molecular biology
JID - 9303579
SB  - IM
OTO - NOTNLM
OT  - Aedes aegypti
OT  - MDR modulators
OT  - P-glycoprotein
OT  - RNA interference (RNAi)
OT  - insecticide efflux
OT  - temephos
EDAT- 2013/08/29 06:00
MHDA- 2013/08/29 06:00
CRDT- 2013/08/29 06:00
PHST- 2013/08/27 [aheadofprint]
AID - 10.1111/imb.12052 [doi]
PST - ppublish
SO  - Insect Mol Biol. 2013 Dec;22(6):648-58. doi: 10.1111/imb.12052. Epub 2013 Aug 27.

PMID- 23967358
OWN - NLM
STAT- MEDLINE
DA  - 20130822
DCOM- 20140228
IS  - 1935-2735 (Electronic)
IS  - 1935-2727 (Linking)
VI  - 7
IP  - 8
DP  - 2013
TI  - Multi-gene detection and identification of mosquito-borne RNA viruses using an
      oligonucleotide microarray.
PG  - e2349
LID - 10.1371/journal.pntd.0002349 [doi]
AB  - BACKGROUND: Arthropod-borne viruses are important emerging pathogens world-wide. 
      Viruses transmitted by mosquitoes, such as dengue, yellow fever, and Japanese
      encephalitis viruses, infect hundreds of millions of people and animals each
      year. Global surveillance of these viruses in mosquito vectors using molecular
      based assays is critical for prevention and control of the associated diseases.
      Here, we report an oligonucleotide DNA microarray design, termed ArboChip5.1, for
      multi-gene detection and identification of mosquito-borne RNA viruses from the
      genera Flavivirus (family Flaviviridae), Alphavirus (Togaviridae),
      Orthobunyavirus (Bunyaviridae), and Phlebovirus (Bunyaviridae).
      METHODOLOGY/PRINCIPAL FINDINGS: The assay utilizes targeted PCR amplification of 
      three genes from each virus genus for electrochemical detection on a portable,
      field-tested microarray platform. Fifty-two viruses propagated in cell-culture
      were used to evaluate the specificity of the PCR primer sets and the ArboChip5.1 
      microarray capture probes. The microarray detected all of the tested viruses and 
      differentiated between many closely related viruses such as members of the
      dengue, Japanese encephalitis, and Semliki Forest virus clades. Laboratory
      infected mosquitoes were used to simulate field samples and to determine the
      limits of detection. Additionally, we identified dengue virus type 3, Japanese
      encephalitis virus, Tembusu virus, Culex flavivirus, and a Quang Binh-like virus 
      from mosquitoes collected in Thailand in 2011 and 2012. CONCLUSIONS/SIGNIFICANCE:
      We demonstrated that the described assay can be utilized in a comprehensive field
      surveillance program by the broad-range amplification and specific identification
      of arboviruses from infected mosquitoes. Furthermore, the microarray platform can
      be deployed in the field and viral RNA extraction to data analysis can occur in
      as little as 12 h. The information derived from the ArboChip5.1 microarray can
      help to establish public health priorities, detect disease outbreaks, and
      evaluate control programs.
FAU - Grubaugh, Nathan D
AU  - Grubaugh ND
AD  - Virology Division, United States Army Medical Research Institute of Infectious
      Diseases, Fort Detrick, Frederick, Maryland, United States of America.
      nathan.grubaugh@colostate.edu
FAU - McMenamy, Scott S
AU  - McMenamy SS
FAU - Turell, Michael J
AU  - Turell MJ
FAU - Lee, John S
AU  - Lee JS
LA  - eng
PT  - Evaluation Studies
PT  - Journal Article
PT  - Research Support, Non-U.S. Gov't
PT  - Research Support, U.S. Gov't, Non-P.H.S.
DEP - 20130815
PL  - United States
TA  - PLoS Negl Trop Dis
JT  - PLoS neglected tropical diseases
JID - 101291488
SB  - IM
MH  - Animals
MH  - Culicidae/*virology
MH  - Oligonucleotide Array Sequence Analysis/*methods
MH  - RNA Viruses/classification/genetics/*isolation & purification
MH  - Thailand
MH  - Virology/*methods
PMC - PMC3744434
OID - NLM: PMC3744434
EDAT- 2013/08/24 06:00
MHDA- 2014/03/01 06:00
CRDT- 2013/08/23 06:00
PHST- 2013/08 [ecollection]
PHST- 2013/01/30 [received]
PHST- 2013/06/19 [accepted]
PHST- 2013/08/15 [epublish]
AID - 10.1371/journal.pntd.0002349 [doi]
AID - PNTD-D-13-00206 [pii]
PST - epublish
SO  - PLoS Negl Trop Dis. 2013 Aug 15;7(8):e2349. doi: 10.1371/journal.pntd.0002349.
      eCollection 2013.

PMID- 23956079
OWN - NLM
STAT- MEDLINE
DA  - 20130913
DCOM- 20140620
IS  - 1744-7917 (Electronic)
IS  - 1672-9609 (Linking)
VI  - 20
IP  - 5
DP  - 2013 Oct
TI  - The effect of bacterial challenge on ferritin regulation in the yellow fever
      mosquito, Aedes aegypti.
PG  - 601-19
LID - 10.1111/j.1744-7917.2012.01581.x [doi]
AB  - Secreted ferritin is the major iron storage and transport protein in insects.
      Here, we characterize the message and protein expression profiles of yellow fever
      mosquito (Aedes aegypti) ferritin heavy chain homologue (HCH) and light chain
      homologue (LCH) subunits in response to iron and bacterial challenge. In vivo
      experiments demonstrated tissue-specific regulation of HCH and LCH expression
      over time post-blood meal (PBM). Transcriptional regulation of HCH and LCH was
      treatment specific, with differences in regulation for naive versus mosquitoes
      challenged with heat-killed bacteria (HKB). Translational regulation by iron
      regulatory protein (IRP) binding activity for the iron-responsive element (IRE)
      was tissue-specific and time-dependent PBM. However, mosquitoes challenged with
      HKB showed little change in IRP/IRE binding activity compared to naive animals.
      The changes in ferritin regulation and expression in vivo were confirmed with in 
      vitro studies. We challenged mosquitoes with HKB followed by a blood meal to
      determine the effects on ferritin expression, and demonstrate a synergistic,
      time-dependent regulation of expression for HCH and LCH.
CI  - (c) 2012 Institute of Zoology, Chinese Academy of Sciences.
FAU - Geiser, Dawn L
AU  - Geiser DL
AD  - Department of Nutritional Sciences, College of Agriculture and Life Sciences, the
      University of Arizona, Tucson, Arizona, 85721, USA.
FAU - Zhou, Guoli
AU  - Zhou G
FAU - Mayo, Jonathan J
AU  - Mayo JJ
FAU - Winzerling, Joy J
AU  - Winzerling JJ
LA  - eng
GR  - GM056812/GM/NIGMS NIH HHS/United States
PT  - Journal Article
PT  - Research Support, N.I.H., Extramural
PT  - Research Support, Non-U.S. Gov't
DEP - 20121211
PL  - Australia
TA  - Insect Sci
JT  - Insect science
JID - 101266965
RN  - 0 (Ferrous Compounds)
RN  - 0 (Iron-Regulatory Proteins)
RN  - 0 (Maleimides)
RN  - 0 (N-(2-ferroceneethyl)maleimide)
RN  - 9007-73-2 (Ferritins)
RN  - E1UOL152H7 (Iron)
SB  - IM
MH  - Aedes/genetics/*metabolism/*microbiology
MH  - Animals
MH  - Bacillus subtilis/*physiology
MH  - Cell Line
MH  - Cell Survival
MH  - Escherichia coli/*physiology
MH  - Fat Body/cytology/metabolism
MH  - Female
MH  - Ferritins/*metabolism
MH  - Ferrous Compounds
MH  - Gastrointestinal Tract/cytology/metabolism
MH  - Gene Expression Regulation/physiology
MH  - Hot Temperature
MH  - Iron
MH  - Iron-Regulatory Proteins/physiology
MH  - Larva/cytology/microbiology
MH  - Maleimides
MH  - Ovary/cytology/metabolism
MH  - Protein Binding
MH  - Real-Time Polymerase Chain Reaction
MH  - Reverse Transcriptase Polymerase Chain Reaction
OTO - NOTNLM
OT  - Aedes aegypti
OT  - IRP
OT  - bacteria
OT  - ferritin
OT  - iron
OT  - mosquito
EDAT- 2013/08/21 06:00
MHDA- 2014/06/21 06:00
CRDT- 2013/08/20 06:00
PHST- 2012/09/03 [accepted]
PHST- 2012/12/11 [aheadofprint]
AID - 10.1111/j.1744-7917.2012.01581.x [doi]
PST - ppublish
SO  - Insect Sci. 2013 Oct;20(5):601-19. doi: 10.1111/j.1744-7917.2012.01581.x. Epub
      2012 Dec 11.

PMID- 23951049
OWN - NLM
STAT- In-Process
DA  - 20130816
IS  - 1932-6203 (Electronic)
IS  - 1932-6203 (Linking)
VI  - 8
IP  - 8
DP  - 2013
TI  - Novel dicarboxylate selectivity in an insect glutamate transporter homolog.
PG  - e70947
LID - 10.1371/journal.pone.0070947 [doi]
AB  - Mammals express seven transporters from the SLC1 (solute carrier 1) gene family, 
      including five acidic amino acid transporters (EAAT1-5) and two neutral amino
      acid transporters (ASCT1-2). In contrast, insects of the order Diptera possess
      only two SLC1 genes. In this work we show that in the mosquito Culex
      quinquefasciatus, a carrier of West Nile virus, one of its two SLC1 EAAT-like
      genes encodes a transporter that displays an unusual selectivity for dicarboxylic
      acids over acidic amino acids. In eukaryotes, dicarboxylic acid uptake has been
      previously thought to be mediated exclusively by transporters outside the SLC1
      family. The dicarboxylate selectivity was found to be associated with two
      residues in transmembrane domain 8, near the presumed substrate binding site.
      These residues appear to be conserved in all eukaryotic SLC1 transporters (Asp444
      and Thr448, human EAAT3 numbering) with the exception of this novel C.
      quinquefasciatus transporter and an ortholog from the yellow fever mosquito Aedes
      aegypti, in which they are changed to Asn and Ala. In the prokaryotic EAAT-like
      SLC1 transporter DctA, a dicarboxylate transporter which was lost in the lineage 
      leading to eukaryotes, the corresponding TMD8 residues are Ser and Ala.
      Functional analysis of engineered mutant mosquito and human transporters
      expressed in Xenopus laevis oocytes provide support for a model defining
      interactions of charged and polar transporter residues in TMD8 with alpha-amino
      acids and ions. Together with the phylogenetic evidence, the functional data
      suggest that a novel route of dicarboxylic acid uptake evolved in these mosquitos
      by mutations in an ancestral glutamate transporter gene.
FAU - Wang, Hui
AU  - Wang H
AD  - Vollum Institute, Oregon Health & Science University, Portland, Oregon, United
      States of America.
FAU - Rascoe, Avi M
AU  - Rascoe AM
FAU - Holley, David C
AU  - Holley DC
FAU - Gouaux, Eric
AU  - Gouaux E
FAU - Kavanaugh, Michael P
AU  - Kavanaugh MP
LA  - eng
GR  - PG20GM103546/GM/NIGMS NIH HHS/United States
GR  - R15 GM088799/GM/NIGMS NIH HHS/United States
GR  - Howard Hughes Medical Institute/United States
PT  - Journal Article
PT  - Research Support, N.I.H., Extramural
PT  - Research Support, Non-U.S. Gov't
DEP - 20130807
PL  - United States
TA  - PLoS One
JT  - PloS one
JID - 101285081
SB  - IM
PMC - PMC3737229
OID - NLM: PMC3737229
EDAT- 2013/08/21 06:00
MHDA- 2013/08/21 06:00
CRDT- 2013/08/17 06:00
PHST- 2013 [ecollection]
PHST- 2013/05/22 [received]
PHST- 2013/06/25 [accepted]
PHST- 2013/08/07 [epublish]
AID - 10.1371/journal.pone.0070947 [doi]
AID - PONE-D-13-21102 [pii]
PST - epublish
SO  - PLoS One. 2013 Aug 7;8(8):e70947. doi: 10.1371/journal.pone.0070947. eCollection 
      2013.

PMID- 23948523
OWN - NLM
STAT- MEDLINE
DA  - 20131111
DCOM- 20140616
IS  - 1873-6254 (Electronic)
IS  - 0001-706X (Linking)
VI  - 128
IP  - 3
DP  - 2013 Dec
TI  - Phoenix dactylifera L. spathe essential oil: chemical composition and repellent
      activity against the yellow fever mosquito.
PG  - 557-60
LID - 10.1016/j.actatropica.2013.08.003 [doi]
LID - S0001-706X(13)00208-8 [pii]
AB  - Date palm, Phoenix dactylifera L. (Arecaceae), grows commonly in the Arabian
      Peninsula and is traditionally used to treat various diseases. The aim of the
      present study was to identify chemical composition of the essential oil and to
      investigate the repellent activity. The essential oil of P. dactylifera was
      obtained by hydrodistillation from the spathe, a specialized leaf structure that 
      surrounds the pollinating organs of the palm. The oil was subsequently analyzed
      by GC-FID and GC-MS. The oil showed promising repellent activity against yellow
      fever mosquito - Aedes aegypti. Sixteen components were characterized,
      constituting 99% of the oil. The main components were 3,4-dimethoxytoluene
      (73.5%), 2,4-dimethoxytoluene (9.5%), beta-caryophyllene (5.5%), p-cresyl methyl 
      ether (3.8%), and caryophyllene oxide (2.4%). The minimum effective dosage (MED) 
      for repellency for the P. dactylifera oil was 0.051mg/cm(2), which had moderately
      lower potency compared to reference standard N,N-diethyl-3-methylbenzamide, DEET 
      (0.018mg/cm(2)) in the "cloth patch assay". The five major compounds were
      individually assayed for repellency to determine to what extent each is
      responsible for repellency from the oil. 3,4-Dimethoxytoluene and
      2,4-dimethoxytoluene showed the best repellent activity with the same MED value
      of 0.063mg/cm(2), respectively. The results indicate that these two constituents 
      which comprise a large proportion of the P. dactylifera oil (83%) are likely
      responsible for the observed repellent activity. In this aspect, the P.
      dactylifera spathe oil is a sustainable, promising new source of natural
      repellents.
CI  - Copyright (c) 2013 Elsevier B.V. All rights reserved.
FAU - Demirci, Betul
AU  - Demirci B
AD  - Department of Pharmacognosy, Anadolu University, Faculty of Pharmacy, 26470
      Eskisehir, Turkey.
FAU - Tsikolia, Maia
AU  - Tsikolia M
FAU - Bernier, Ulrich R
AU  - Bernier UR
FAU - Agramonte, Natasha M
AU  - Agramonte NM
FAU - Alqasoumi, Saleh I
AU  - Alqasoumi SI
FAU - Al-Yahya, Mohammed A
AU  - Al-Yahya MA
FAU - Al-Rehaily, Adnan J
AU  - Al-Rehaily AJ
FAU - Yusufoglu, Hasan S
AU  - Yusufoglu HS
FAU - Demirci, Fatih
AU  - Demirci F
FAU - Baser, K Husnu Can
AU  - Baser KH
FAU - Khan, Ikhlas A
AU  - Khan IA
FAU - Tabanca, Nurhayat
AU  - Tabanca N
LA  - eng
PT  - Journal Article
PT  - Research Support, Non-U.S. Gov't
PT  - Research Support, U.S. Gov't, Non-P.H.S.
DEP - 20130812
PL  - Netherlands
TA  - Acta Trop
JT  - Acta tropica
JID - 0370374
RN  - 0 (Insect Repellents)
RN  - 0 (Oils, Volatile)
SB  - IM
MH  - Aedes/*drug effects
MH  - Animals
MH  - Arecaceae/*chemistry
MH  - Gas Chromatography-Mass Spectrometry
MH  - Insect Repellents/*chemistry/isolation & purification/*pharmacology
MH  - *Insect Vectors
MH  - Oils, Volatile/*chemistry/isolation & purification/*pharmacology
OTO - NOTNLM
OT  - 2,4-Dimethoxytoluene
OT  - 3,4-Dimethoxytoluene
OT  - Aedes aegypti
OT  - Botanical repellent
OT  - Mosquito control
EDAT- 2013/08/21 06:00
MHDA- 2014/06/17 06:00
CRDT- 2013/08/17 06:00
PHST- 2013/02/07 [received]
PHST- 2013/07/29 [revised]
PHST- 2013/08/02 [accepted]
PHST- 2013/08/12 [aheadofprint]
AID - S0001-706X(13)00208-8 [pii]
AID - 10.1016/j.actatropica.2013.08.003 [doi]
PST - ppublish
SO  - Acta Trop. 2013 Dec;128(3):557-60. doi: 10.1016/j.actatropica.2013.08.003. Epub
      2013 Aug 12.

PMID- 23947360
OWN - NLM
STAT- MEDLINE
DA  - 20130816
DCOM- 20140408
IS  - 1600-065X (Electronic)
IS  - 0105-2896 (Linking)
VI  - 255
IP  - 1
DP  - 2013 Sep
TI  - Immunity to viruses: learning from successful human vaccines.
PG  - 243-55
LID - 10.1111/imr.12099 [doi]
AB  - For more than a century, immunologists and vaccinologists have existed in
      parallel universes. Immunologists have for long reveled in using 'model
      antigens', such as chicken egg ovalbumin or nitrophenyl haptens, to study immune 
      responses in model organisms such as mice. Such studies have yielded many seminal
      insights about the mechanisms of immune regulation, but their relevance to humans
      has been questioned. In another universe, vaccinologists have relied on human
      clinical trials to assess vaccine efficacy, but have done little to take
      advantage of such trials for studying the nature of immune responses to
      vaccination. The human model provides a nexus between these two universes, and
      recent studies have begun to use this model to study the molecular profile of
      innate and adaptive responses to vaccination. Such 'systems vaccinology' studies 
      are beginning to provide mechanistic insights about innate and adaptive immunity 
      in humans. Here, we present an overview of such studies, with particular examples
      from studies with the yellow fever and the seasonal influenza vaccines.
      Vaccination with the yellow fever vaccine causes a systemic acute viral infection
      and thus provides an attractive model to study innate and adaptive responses to a
      primary viral challenge. Vaccination with the live attenuated influenza vaccine
      causes a localized acute viral infection in mucosal tissues and induces a recall 
      response, since most vaccinees have had prior exposure to influenza, and thus
      provides a unique opportunity to study innate and antigen-specific memory
      responses in mucosal tissues and in the blood. Vaccination with the inactivated
      influenza vaccine offers a model to study immune responses to an inactivated
      immunogen. Studies with these and other vaccines are beginning to reunite the
      estranged fields of immunology and vaccinology, yielding unexpected insights
      about mechanisms of viral immunity. Vaccines that have been proven to be of
      immense benefit in saving lives offer us a new fringe benefit: lessons in viral
      immunology.
CI  - (c) 2013 John Wiley & Sons A/S. Published by John Wiley & Sons Ltd.
FAU - Pulendran, Bali
AU  - Pulendran B
AD  - Emory Vaccine Center, Atlanta, GA 30329, USA. bpulend@emory.edu
FAU - Oh, Jason Z
AU  - Oh JZ
FAU - Nakaya, Helder I
AU  - Nakaya HI
FAU - Ravindran, Rajesh
AU  - Ravindran R
FAU - Kazmin, Dmitri A
AU  - Kazmin DA
LA  - eng
GR  - P01A1096187/PHS HHS/United States
GR  - P51 OD011132/OD/NIH HHS/United States
GR  - R37 AI048638/AI/NIAID NIH HHS/United States
GR  - R37 DK057665/DK/NIDDK NIH HHS/United States
GR  - R37AI48638/AI/NIAID NIH HHS/United States
GR  - R37DK057665/DK/NIDDK NIH HHS/United States
GR  - U19 AI057266/AI/NIAID NIH HHS/United States
GR  - U19 AI090023/AI/NIAID NIH HHS/United States
GR  - U19 AI096187/AI/NIAID NIH HHS/United States
GR  - U19AI057266/AI/NIAID NIH HHS/United States
GR  - U19AI090023/AI/NIAID NIH HHS/United States
GR  - U54 AI057157/AI/NIAID NIH HHS/United States
GR  - U54AI057157/AI/NIAID NIH HHS/United States
GR  - UM1AI100663/AI/NIAID NIH HHS/United States
PT  - Journal Article
PT  - Research Support, N.I.H., Extramural
PT  - Research Support, Non-U.S. Gov't
PT  - Review
PL  - England
TA  - Immunol Rev
JT  - Immunological reviews
JID - 7702118
RN  - 0 (Viral Vaccines)
SB  - IM
MH  - Animals
MH  - Humans
MH  - Viral Vaccines/immunology
MH  - Virus Diseases/*immunology/metabolism/*prevention & control
MH  - Viruses/*immunology
PMC - PMC3748616
MID - NIHMS495470
OID - NLM: NIHMS495470 [Available on 09/01/14]
OID - NLM: PMC3748616 [Available on 09/01/14]
OTO - NOTNLM
OT  - Toll-like receptors
OT  - dendritic cells
OT  - vaccination
EDAT- 2013/08/21 06:00
MHDA- 2014/04/09 06:00
CRDT- 2013/08/17 06:00
PMCR- 2014/09/01 00:00
AID - 10.1111/imr.12099 [doi]
PST - ppublish
SO  - Immunol Rev. 2013 Sep;255(1):243-55. doi: 10.1111/imr.12099.

PMID- 23942389
OWN - NLM
STAT- In-Process
DA  - 20140210
IS  - 1873-0442 (Electronic)
IS  - 1477-8939 (Linking)
VI  - 12
IP  - 1
DP  - 2014 Jan-Feb
TI  - Trends and characteristics among HIV-infected and diabetic travelers seeking
      pre-travel advice.
PG  - 79-83
LID - 10.1016/j.tmaid.2013.06.009 [doi]
LID - S1477-8939(13)00102-6 [pii]
AB  - The number of individuals with a chronic disease increases. Better treatment
      options have improved chronic patients' quality of life, likely increasing their 
      motivation for travel. This may have resulted in a change in the number of
      HIV-infected travelers and/or travelers with Diabetes Mellitus (DM) visiting our 
      travel clinic. We retrospectively analyzed the database of the travel clinic of
      the Public Health Service Amsterdam, between January 2001 and December 2011 and
      examined the records for patients with these conditions. Of the 25,000 travelers 
      who consult our clinic annually, the proportion of travelers with HIV or DM has
      increased significantly. A total of 564 HIV-infected travelers visited our
      clinic. The mean age was 41 years, 86% were male, 43% visited a yellow fever
      endemic country and 46.5% had a CD4 count <500 cells/mm(3). Travelers with low
      CD4 counts traveled significantly more often to visit friends or relatives. A
      total of 3704 diabetics visited our clinic. The mean age was 55 years, 52% were
      male, 27% visited a yellow fever endemic country and 36% were insulin-dependent. 
      Insulin-dependent diabetics traveled more often for work than
      non-insulin-dependent diabetics. Adequately trained and qualified travel health
      professionals and up-to-date guidelines for travelers with chronic diseases are
      of increasing importance.
CI  - Copyright (c) 2013 Elsevier Ltd. All rights reserved.
FAU - Elfrink, Floor
AU  - Elfrink F
AD  - Department of Infectious Diseases, Public Health Service (GGD), Amsterdam, The
      Netherlands; National Coordination Centre for Traveler's Health Advice (LCR),
      Amsterdam, The Netherlands. Electronic address: felfrink@ggd.amsterdam.nl.
FAU - van den Hoek, Anneke
AU  - van den Hoek A
AD  - Department of Infectious Diseases, Public Health Service (GGD), Amsterdam, The
      Netherlands; Department of Internal Medicine, Division of Infectious Diseases,
      Tropical Medicine and AIDS, Academic Medical Centre, Amsterdam, The Netherlands.
FAU - Sonder, Gerard J B
AU  - Sonder GJ
AD  - Department of Infectious Diseases, Public Health Service (GGD), Amsterdam, The
      Netherlands; National Coordination Centre for Traveler's Health Advice (LCR),
      Amsterdam, The Netherlands; Department of Internal Medicine, Division of
      Infectious Diseases, Tropical Medicine and AIDS, Academic Medical Centre,
      Amsterdam, The Netherlands.
LA  - eng
PT  - Journal Article
PT  - Research Support, Non-U.S. Gov't
DEP - 20130812
PL  - Netherlands
TA  - Travel Med Infect Dis
JT  - Travel medicine and infectious disease
JID - 101230758
SB  - IM
OTO - NOTNLM
OT  - Diabetes mellitus
OT  - HIV
OT  - Pre-travel advice
OT  - VFR
EDAT- 2013/08/15 06:00
MHDA- 2013/08/15 06:00
CRDT- 2013/08/15 06:00
PHST- 2013/05/02 [received]
PHST- 2013/06/04 [revised]
PHST- 2013/06/06 [accepted]
PHST- 2013/08/12 [aheadofprint]
AID - S1477-8939(13)00102-6 [pii]
AID - 10.1016/j.tmaid.2013.06.009 [doi]
PST - ppublish
SO  - Travel Med Infect Dis. 2014 Jan-Feb;12(1):79-83. doi:
      10.1016/j.tmaid.2013.06.009. Epub 2013 Aug 12.

PMID- 23927031
OWN - NLM
STAT- MEDLINE
DA  - 20131111
DCOM- 20140714
IS  - 1469-0691 (Electronic)
IS  - 1198-743X (Linking)
VI  - 19
IP  - 10
DP  - 2013 Oct
TI  - Yellow fever revaccination guidelines change - a decision too feverish?
PG  - 885-6
LID - 10.1111/1469-0691.12332 [doi]
FAU - Grobusch, M P
AU  - Grobusch MP
AD  - Center of Tropical Medicine and Travel Medicine, Department of Infectious
      Diseases, Academic Medical Center, University of Amsterdam, Amsterdam, the
      Netherlands. m.p.grobusch@amc.uva.nl.
FAU - Goorhuis, A
AU  - Goorhuis A
FAU - Wieten, R W
AU  - Wieten RW
FAU - Verberk, J D M
AU  - Verberk JD
FAU - Jonker, E F F
AU  - Jonker EF
FAU - van Genderen, P J J
AU  - van Genderen PJ
FAU - Visser, L G
AU  - Visser LG
LA  - eng
PT  - Journal Article
DEP - 20130808
PL  - France
TA  - Clin Microbiol Infect
JT  - Clinical microbiology and infection : the official publication of the European
      Society of Clinical Microbiology and Infectious Diseases
JID - 9516420
RN  - 0 (Yellow Fever Vaccine)
SB  - IM
MH  - Humans
MH  - *Immunization, Secondary
MH  - Practice Guidelines as Topic
MH  - World Health Organization
MH  - Yellow Fever/*prevention & control
MH  - Yellow Fever Vaccine/*administration & dosage/immunology/supply & distribution
EDAT- 2013/08/10 06:00
MHDA- 2014/07/16 06:00
CRDT- 2013/08/10 06:00
PHST- 2013/08/08 [aheadofprint]
AID - 10.1111/1469-0691.12332 [doi]
PST - ppublish
SO  - Clin Microbiol Infect. 2013 Oct;19(10):885-6. doi: 10.1111/1469-0691.12332. Epub 
      2013 Aug 8.

PMID- 23926776
OWN - NLM
STAT- MEDLINE
DA  - 20130809
DCOM- 20130822
IS  - 0022-2585 (Print)
IS  - 0022-2585 (Linking)
VI  - 50
IP  - 4
DP  - 2013 Jul
TI  - Flight height preference for oviposition of mosquito (Diptera: Culicidae) vectors
      of sylvatic yellow fever virus near the hydroelectric reservoir of Simplicio,
      Minas Gerais, Brazil.
PG  - 791-5
AB  - In this study, the oviposition behavior of mosquito species exhibiting
      acrodendrophilic habits was investigated. The study was conducted near the
      Simplicio Hydroelectic Reservoir (SHR) located on the border of the states of
      Minas Gerais and Rio de Janeiro, Brazil. Samples were collected using oviposition
      traps installed in forest vegetation cover between 1.70 and 4.30 m above ground
      level during the months of April, June, August, October, and December of 2011.
      Haemagogus janthinomys (Dyar), Haemagogus leucocelaenus (Dyar and Shannon), Aedes
      albopictus (Skuse), and Aedes terrens (Walker) specimens were present among the
      collected samples, the first two of which being proven vectors of sylvatic yellow
      fever (SYF) in Brazil and the latter is a vector of dengue in mainland Asia. As
      the data set was zero-inflated, a specific Poisson-based model was used for the
      statistical analysis. When all four species were considered in the model, only
      heights used for egg laying and months of sampling were explaining the
      distribution. However, grouping the species under the genera Haemagogus Williston
      and Aedes Meigen showed a significant preference for higher traps of the former. 
      Considering the local working population of SHR is very large, fluctuating, and
      potentially exposed to SYF, and that this virus occurs in almost all Brazilian
      states, monitoring of Culicidae in Brazil is essential for assessing the risk of 
      transmission of this arbovirus.
FAU - Alencar, Jeronimo
AU  - Alencar J
AD  - Diptera Laboratory, Oswaldo Cruz Institute, Manguinhos, Rio de Janeiro, Brazil.
      jalencar@ioc.fiocruz.br
FAU - Morone, Fernanda
AU  - Morone F
FAU - De Mello, Cecilia Ferreira
AU  - De Mello CF
FAU - Degallier, Nicolas
AU  - Degallier N
FAU - Lucio, Paulo Sergio
AU  - Lucio PS
FAU - de Serra-Freire, Nicolau Maues
AU  - de Serra-Freire NM
FAU - Guimaraes, Anthony Erico
AU  - Guimaraes AE
LA  - eng
PT  - Journal Article
PT  - Research Support, Non-U.S. Gov't
PL  - United States
TA  - J Med Entomol
JT  - Journal of medical entomology
JID - 0375400
SB  - IM
MH  - Animals
MH  - Brazil
MH  - Culicidae/*physiology/virology
MH  - Ecosystem
MH  - Female
MH  - Flight, Animal
MH  - Insect Vectors/physiology/virology
MH  - Mosquito Control
MH  - *Oviposition
MH  - Population Dynamics
MH  - Species Specificity
MH  - Yellow fever virus/physiology
EDAT- 2013/08/10 06:00
MHDA- 2013/08/24 06:00
CRDT- 2013/08/10 06:00
PST - ppublish
SO  - J Med Entomol. 2013 Jul;50(4):791-5.

PMID- 23923330
OWN - NLM
STAT- MEDLINE
DA  - 20130807
DCOM- 20130822
IS  - 8756-971X (Print)
IS  - 8756-971X (Linking)
VI  - 29
IP  - 2
DP  - 2013 Jun
TI  - History of Aedes mosquitoes in Hawaii.
PG  - 154-63
AB  - As a geographically isolated island chain with no native mosquitoes, Hawaii is a 
      model for examining the mechanisms behind insect vector invasions and their
      subsequent interactions with each other and with human populations. The yellow
      fever mosquito, Aedes aegypti, and the Asian tiger mosquito, Ae. albopictus, have
      been responsible for epidemics of dengue in Hawaii. As one of the world's
      earliest locations to be invaded by both species, Hawaii's history is
      particularly relevant because both species are currently invading new areas
      worldwide and are implicated in outbreaks of emergent or reemergent pathogens
      such as dengue, chikungunya, and yellow fever. Here we analyze the historical
      records of mosquito introductions in order to understand the factors that have
      led to the current distribution of these 2 mosquitoes in the Hawaiian Islands.
FAU - Winchester, Jonathan C
AU  - Winchester JC
AD  - Center for Conservation and Research Training, Pacific Biosciences Research
      Center, University of Hawaii at Manoa, 3050 Maile Way, Gilmore 406, Honolulu, HI 
      96822, USA.
FAU - Kapan, Durrell D
AU  - Kapan DD
LA  - eng
PT  - Historical Article
PT  - Journal Article
PT  - Research Support, Non-U.S. Gov't
PL  - United States
TA  - J Am Mosq Control Assoc
JT  - Journal of the American Mosquito Control Association
JID - 8511299
SB  - IM
MH  - Aedes/parasitology/*physiology/virology
MH  - *Animal Distribution
MH  - Animals
MH  - Birds
MH  - Dengue/epidemiology/history/virology
MH  - Dengue Virus/physiology
MH  - Hawaii
MH  - History, 20th Century
MH  - History, 21st Century
MH  - Humans
MH  - Insect Vectors/parasitology/*physiology/virology
MH  - Introduced Species
MH  - Malaria, Avian/epidemiology/history/parasitology
MH  - Mosquito Control/*history
MH  - Plasmodium/physiology
EDAT- 2013/08/08 06:00
MHDA- 2013/08/24 06:00
CRDT- 2013/08/08 06:00
PST - ppublish
SO  - J Am Mosq Control Assoc. 2013 Jun;29(2):154-63.

PMID- 23919579
OWN - NLM
STAT- MEDLINE
DA  - 20131125
DCOM- 20140624
IS  - 1520-5118 (Electronic)
IS  - 0021-8561 (Linking)
VI  - 61
IP  - 36
DP  - 2013 Sep 11
TI  - Bioassay-guided investigation of two Monarda essential oils as repellents of
      yellow fever mosquito Aedes aegypti.
PG  - 8573-80
LID - 10.1021/jf402182h [doi]
AB  - As part of an ongoing research program to identify active mosquito repellents,
      Monarda bradburiana Beck and Monarda fistulosa L. essential oils showed good
      repellent activity with minimum effective dosages (MED) of 0.055 +/- 0.036 and
      0.078 +/- 0.027 mg/cm(2), respectively, compared to reference standard
      N,N-diethyl-3-methylbenzamide (DEET) (0.039 +/- 0.014 mg/cm(2)). Systematic
      bioassay-guided fractionation of essential oils of both Monarda species was
      performed to identify the active repellent compounds, and isolated pure compounds
      were individually tested for repellency. Of the isolated compounds, carvacrol,
      thymol, eugenol, and carvacrol methyl ether were found to be the repellent
      compounds with MEDs in the range of 0.013-0.063 mg/cm(2). Active repellent
      compounds were also tested for larvicidal activity against 1-day-old Aedes
      aegypti larvae. Thymol was the best larvicide among the tested individual
      compounds (LD50 of 13.9 ppm). None of the individual compounds showed
      cytotoxicity against mammalian cells; however, the essential oils were toxic to
      all cell lines.
FAU - Tabanca, Nurhayat
AU  - Tabanca N
AD  - National Center for Natural Products Research and double daggerDepartment of
      Pharmacognosy, School of Pharmacy, The University of Mississippi , University,
      Mississippi 38677, United States.
FAU - Bernier, Ulrich R
AU  - Bernier UR
FAU - Ali, Abbas
AU  - Ali A
FAU - Wang, Mei
AU  - Wang M
FAU - Demirci, Betul
AU  - Demirci B
FAU - Blythe, Eugene K
AU  - Blythe EK
FAU - Khan, Shabana I
AU  - Khan SI
FAU - Baser, K Husnu Can
AU  - Baser KH
FAU - Khan, Ikhlas A
AU  - Khan IA
LA  - eng
PT  - Journal Article
PT  - Research Support, Non-U.S. Gov't
PT  - Research Support, U.S. Gov't, Non-P.H.S.
DEP - 20130826
PL  - United States
TA  - J Agric Food Chem
JT  - Journal of agricultural and food chemistry
JID - 0374755
RN  - 0 (Insect Repellents)
RN  - 0 (Insecticides)
RN  - 0 (Monoterpenes)
RN  - 0 (Oils, Volatile)
RN  - 3J50XA376E (Thymol)
RN  - 3T8H1794QW (Eugenol)
RN  - 9B1J4V995Q (carvacrol)
SB  - IM
MH  - *Aedes
MH  - Animals
MH  - Dose-Response Relationship, Drug
MH  - Eugenol/*administration & dosage
MH  - Insect Repellents/*administration & dosage
MH  - Insecticides/administration & dosage
MH  - Larva
MH  - Monarda/*chemistry
MH  - Monoterpenes/administration & dosage
MH  - Oils, Volatile/*administration & dosage
MH  - Thymol/administration & dosage
EDAT- 2013/08/08 06:00
MHDA- 2014/06/25 06:00
CRDT- 2013/08/08 06:00
PHST- 2013/08/26 [aheadofprint]
AID - 10.1021/jf402182h [doi]
PST - ppublish
SO  - J Agric Food Chem. 2013 Sep 11;61(36):8573-80. doi: 10.1021/jf402182h. Epub 2013 
      Aug 26.

PMID- 23918216
OWN - NLM
STAT- MEDLINE
DA  - 20130905
DCOM- 20131114
LR  - 20140609
IS  - 1476-1645 (Electronic)
IS  - 0002-9637 (Linking)
VI  - 89
IP  - 3
DP  - 2013 Sep
TI  - Phylogeography of Aedes aegypti (yellow fever mosquito) in South Florida: mtDNA
      evidence for human-aided dispersal.
PG  - 482-8
LID - 10.4269/ajtmh.13-0102 [doi]
AB  - The invasive dengue vector Aedes aegypti has persisted for > 200 years in South
      Florida in the United States. We tested the hypotheses that Florida's landscape
      creates dispersal barriers and corridors and that long-distance human-aided
      dispersal structures populations of Ae. aegypti. We evaluated the phylogeography 
      of 362 individuals from Florida's East and West Coasts with a 760-bp (418- and
      342-bp fragments of ND5 and ND4, respectively) mitochondrial sequence.
      Populations from these two coasts were not significantly differentiated,
      suggesting that limited urbanization in central Florida is not a strong barrier
      to gene flow. Evidence for long-distance dispersal between Ft. Lauderdale and the
      West and Ft. Myers and the East indicates the importance of human-aided
      dispersal. West Coast populations showed no genetic differentiation, indicating
      that West Coast rivers and bays did not significantly impede gene flow.
      Phylogeographic analysis of haplotypes showed two distinct matrilines with no
      geographic patterns, suggesting multiple introductions or balancing selection.
FAU - Damal, Kavitha
AU  - Damal K
AD  - Division of Epidemiology, University of Utah, Salt Lake City, UT 84108, USA.
      Kavitha.damal@hsc.utah.edu
FAU - Murrell, Ebony G
AU  - Murrell EG
FAU - Juliano, Steven A
AU  - Juliano SA
FAU - Conn, Jan E
AU  - Conn JE
FAU - Loew, Sabine S
AU  - Loew SS
LA  - eng
GR  - AI R15-068692-01/AI/NIAID NIH HHS/United States
GR  - R15 AI068692/AI/NIAID NIH HHS/United States
PT  - Journal Article
PT  - Research Support, N.I.H., Extramural
PT  - Research Support, Non-U.S. Gov't
DEP - 20130805
PL  - United States
TA  - Am J Trop Med Hyg
JT  - The American journal of tropical medicine and hygiene
JID - 0370507
RN  - 0 (DNA, Mitochondrial)
SB  - AIM
SB  - IM
MH  - Aedes/*genetics/virology
MH  - *Animal Distribution
MH  - Animals
MH  - DNA, Mitochondrial/genetics/*isolation & purification
MH  - Florida
MH  - *Gene Flow
MH  - Genetics, Population
MH  - Haplotypes
MH  - Humans
MH  - Insect Vectors/*genetics
MH  - Mitochondria/genetics
MH  - Phylogeography
MH  - Sequence Analysis, DNA
MH  - Urbanization
PMC - PMC3771285
OID - NLM: PMC3771285 [Available on 09/04/14]
EDAT- 2013/08/07 06:00
MHDA- 2013/11/15 06:00
CRDT- 2013/08/07 06:00
PMCR- 2014/09/04 00:00
PHST- 2013/08/05 [aheadofprint]
AID - ajtmh.13-0102 [pii]
AID - 10.4269/ajtmh.13-0102 [doi]
PST - ppublish
SO  - Am J Trop Med Hyg. 2013 Sep;89(3):482-8. doi: 10.4269/ajtmh.13-0102. Epub 2013
      Aug 5.

PMID- 23911355
OWN - NLM
STAT- MEDLINE
DA  - 20130830
DCOM- 20140227
IS  - 1879-1514 (Electronic)
IS  - 0166-445X (Linking)
VI  - 140-141
DP  - 2013 Sep 15
TI  - Contrasting patterns of tolerance between chemical and biological insecticides in
      mosquitoes exposed to UV-A.
PG  - 389-97
LID - 10.1016/j.aquatox.2013.07.004 [doi]
LID - S0166-445X(13)00179-3 [pii]
AB  - Mosquitoes are vectors of major human diseases, such as malaria, dengue or yellow
      fever. Because no efficient treatments or vaccines are available for most of
      these diseases, control measures rely mainly on reducing mosquito populations by 
      the use of insecticides. Numerous biotic and abiotic factors are known to
      modulate the efficacy of insecticides used in mosquito control. Mosquito breeding
      sites vary from opened to high vegetation covered areas leading to a large
      ultraviolet gradient exposure. This ecological feature may affect the general
      physiology of the insect, including the resistance status against insecticides.
      In the context of their contrasted breeding sites, we assessed the impact of
      low-energetic ultraviolet exposure on mosquito sensitivity to biological and
      chemical insecticides. We show that several mosquito detoxification enzyme
      activities (cytochrome P450, glutathione S-transferases, esterases) were
      increased upon low-energy UV-A exposure. Additionally, five specific genes
      encoding detoxification enzymes (CYP6BB2, CYP6Z7, CYP6Z8, GSTD4, and GSTE2)
      previously shown to be involved in resistance to chemical insecticides were found
      over-transcribed in UV-A exposed mosquitoes, revealed by RT-qPCR experiments.
      More importantly, toxicological bioassays revealed that UV-exposed mosquitoes
      were more tolerant to four main chemical insecticide classes (DDT, imidacloprid, 
      permethrin, temephos), whereas the bioinsecticide Bacillus thuringiensis subsp.
      israelensis (Bti) appeared more toxic. The present article provides the first
      experimental evidence of the capacity of low-energy UV-A to increase mosquito
      tolerance to major chemical insecticides. This is also the first time that a
      metabolic resistance to chemical insecticides is linked to a higher
      susceptibility to a bioinsecticide. These results support the use of Bti as an
      efficient alternative to chemical insecticides when a metabolic resistance to
      chemicals has been developed by mosquitoes.
CI  - Copyright (c) 2013 Elsevier B.V. All rights reserved.
FAU - Tetreau, Guillaume
AU  - Tetreau G
AD  - Laboratoire d'Ecologie Alpine, LECA-UMR 5553, Universite de Grenoble 1, BP 53,
      38041 Grenoble cedex 09, France. guillaume.tetreau@gmail.com
FAU - Chandor-Proust, Alexia
AU  - Chandor-Proust A
FAU - Faucon, Frederic
AU  - Faucon F
FAU - Stalinski, Renaud
AU  - Stalinski R
FAU - Akhouayri, Idir
AU  - Akhouayri I
FAU - Prud'homme, Sophie M
AU  - Prud'homme SM
FAU - Raveton, Muriel
AU  - Raveton M
FAU - Reynaud, Stephane
AU  - Reynaud S
LA  - eng
PT  - Journal Article
PT  - Research Support, Non-U.S. Gov't
DEP - 20130716
PL  - Netherlands
TA  - Aquat Toxicol
JT  - Aquatic toxicology (Amsterdam, Netherlands)
JID - 8500246
RN  - 0 (Cytochromes)
RN  - 0 (Insecticides)
SB  - IM
MH  - Animals
MH  - Culicidae/*drug effects/enzymology/genetics/*radiation effects
MH  - Cytochromes/genetics/metabolism
MH  - Enzyme Activation/radiation effects
MH  - Gene Expression Regulation/radiation effects
MH  - Insecticide Resistance/*radiation effects
MH  - Insecticides/*toxicity
MH  - Larva/enzymology/radiation effects
MH  - *Ultraviolet Rays
OTO - NOTNLM
OT  - Aedes aegypti
OT  - Bioassays
OT  - Candidate gene expression
OT  - Enzymatic activities
OT  - RT-qPCR
OT  - Ultraviolet
EDAT- 2013/08/06 06:00
MHDA- 2014/02/28 06:00
CRDT- 2013/08/06 06:00
PHST- 2013/05/07 [received]
PHST- 2013/06/27 [revised]
PHST- 2013/07/08 [accepted]
PHST- 2013/07/16 [aheadofprint]
AID - S0166-445X(13)00179-3 [pii]
AID - 10.1016/j.aquatox.2013.07.004 [doi]
PST - ppublish
SO  - Aquat Toxicol. 2013 Sep 15;140-141:389-97. doi: 10.1016/j.aquatox.2013.07.004.
      Epub 2013 Jul 16.

PMID- 23910545
OWN - NLM
STAT- MEDLINE
DA  - 20130805
DCOM- 20140213
IS  - 1878-4380 (Electronic)
IS  - 0966-842X (Linking)
VI  - 21
IP  - 8
DP  - 2013 Aug
TI  - Urbanization and geographic expansion of zoonotic arboviral diseases: mechanisms 
      and potential strategies for prevention.
PG  - 360-3
LID - 10.1016/j.tim.2013.03.003 [doi]
LID - S0966-842X(13)00054-1 [pii]
AB  - Arthropod-borne viruses (arboviruses) mainly infect people via direct spillover
      from enzootic cycles. However, dengue, chikungunya, and yellow fever viruses have
      repeatedly initiated urban transmission cycles involving human amplification and 
      peridomestic mosquito vectors to cause major epidemics. Here, I review these
      urban emergences and potential strategies for their prevention and control.
CI  - Copyright (c) 2013 Elsevier Ltd. All rights reserved.
FAU - Weaver, Scott C
AU  - Weaver SC
AD  - Institute for Human Infections and Immunity, Center for Tropical Diseases, and
      Department of Pathology, University of Texas Medical Branch, Galveston, TX, USA. 
      sweaver@utmb.edu
LA  - eng
GR  - R01 AI069145/AI/NIAID NIH HHS/United States
GR  - R01 AI093491/AI/NIAID NIH HHS/United States
GR  - R01-AI069145/AI/NIAID NIH HHS/United States
GR  - R01-AI071192/AI/NIAID NIH HHS/United States
GR  - R01AI093491/AI/NIAID NIH HHS/United States
GR  - U01 AI082202/AI/NIAID NIH HHS/United States
GR  - U54 AI057156/AI/NIAID NIH HHS/United States
GR  - U54 AIO57156/PHS HHS/United States
PT  - Journal Article
PT  - Research Support, N.I.H., Extramural
PL  - England
TA  - Trends Microbiol
JT  - Trends in microbiology
JID - 9310916
SB  - IM
MH  - Animals
MH  - Arbovirus Infections/*epidemiology/prevention & control
MH  - Humans
MH  - *Topography, Medical
MH  - Urbanization/*trends
MH  - Zoonoses/*epidemiology/prevention & control
OTO - NOTNLM
OT  - arbovirus
OT  - mosquito
OT  - prevention of transmission
OT  - urban
EDAT- 2013/08/06 06:00
MHDA- 2014/02/14 06:00
CRDT- 2013/08/06 06:00
PHST- 2013/02/15 [received]
PHST- 2013/03/12 [revised]
PHST- 2013/03/14 [accepted]
AID - S0966-842X(13)00054-1 [pii]
AID - 10.1016/j.tim.2013.03.003 [doi]
PST - ppublish
SO  - Trends Microbiol. 2013 Aug;21(8):360-3. doi: 10.1016/j.tim.2013.03.003.

PMID- 23909011
OWN - NLM
STAT- MEDLINE
DA  - 20130802
DCOM- 20130806
IS  - 0049-8114 (Print)
IS  - 0049-8114 (Linking)
VI  - 88
IP  - 29
DP  - 2013 Jul 19
TI  - Global Advisory Committee on Vaccine Safety,12-13 June 2013.
PG  - 301-12
LA  - eng
LA  - fre
PT  - Journal Article
PL  - Switzerland
TA  - Wkly Epidemiol Rec
JT  - Releve epidemiologique hebdomadaire / Section d'hygiene du Secretariat de la
      Societe des Nations = Weekly epidemiological record / Health Section of the
      Secretariat of the League of Nations
JID - 0240017
RN  - 0 (Chickenpox Vaccine)
RN  - 0 (Haemophilus Vaccines)
RN  - 0 (Influenza Vaccines)
RN  - 0 (Japanese Encephalitis Vaccines)
RN  - 0 (Papillomavirus Vaccines)
RN  - 0 (Vaccines)
RN  - 0 (Yellow Fever Vaccine)
SB  - IM
MH  - Chickenpox Vaccine/adverse effects/therapeutic use
MH  - Female
MH  - Haemophilus Vaccines/adverse effects/therapeutic use
MH  - Humans
MH  - Immunocompromised Host
MH  - Influenza Vaccines/adverse effects/therapeutic use
MH  - Japanese Encephalitis Vaccines/adverse effects/therapeutic use
MH  - Narcolepsy/etiology
MH  - Papillomavirus Vaccines/adverse effects/therapeutic use
MH  - Pregnancy
MH  - *Safety
MH  - Vaccination/*adverse effects
MH  - Vaccines/*adverse effects/*therapeutic use
MH  - World Health
MH  - World Health Organization
MH  - Yellow Fever Vaccine/adverse effects/therapeutic use
EDAT- 2013/08/06 06:00
MHDA- 2013/08/07 06:00
CRDT- 2013/08/06 06:00
PST - ppublish
SO  - Wkly Epidemiol Rec. 2013 Jul 19;88(29):301-12.

PMID- 23909009
OWN - NLM
STAT- MEDLINE
DA  - 20130802
DCOM- 20130806
IS  - 0049-8114 (Print)
IS  - 0049-8114 (Linking)
VI  - 88
IP  - 28
DP  - 2013 Jul 12
TI  - Yellow fever in Africa and South America, 2011-2012.
PG  - 285-96
LA  - eng
LA  - fre
PT  - Journal Article
PL  - Switzerland
TA  - Wkly Epidemiol Rec
JT  - Releve epidemiologique hebdomadaire / Section d'hygiene du Secretariat de la
      Societe des Nations = Weekly epidemiological record / Health Section of the
      Secretariat of the League of Nations
JID - 0240017
RN  - 0 (Yellow Fever Vaccine)
SB  - IM
MH  - Adolescent
MH  - Adult
MH  - Africa/epidemiology
MH  - Child
MH  - Child, Preschool
MH  - *Disease Outbreaks/prevention & control
MH  - Female
MH  - Humans
MH  - Infant
MH  - Male
MH  - Mass Vaccination
MH  - Risk Assessment
MH  - South America/epidemiology
MH  - Yellow Fever/*epidemiology/mortality/prevention & control
MH  - Yellow Fever Vaccine/therapeutic use
MH  - Young Adult
EDAT- 2013/08/06 06:00
MHDA- 2013/08/07 06:00
CRDT- 2013/08/06 06:00
PST - ppublish
SO  - Wkly Epidemiol Rec. 2013 Jul 12;88(28):285-96.

PMID- 23909008
OWN - NLM
STAT- MEDLINE
DA  - 20130802
DCOM- 20130806
IS  - 0049-8114 (Print)
IS  - 0049-8114 (Linking)
VI  - 88
IP  - 27
DP  - 2013 Jul 5
TI  - Vaccines and vaccination against yellow fever. WHO position paper -- June 2013.
PG  - 269-83
LA  - eng
LA  - fre
PT  - Journal Article
PL  - Switzerland
TA  - Wkly Epidemiol Rec
JT  - Releve epidemiologique hebdomadaire / Section d'hygiene du Secretariat de la
      Societe des Nations = Weekly epidemiological record / Health Section of the
      Secretariat of the League of Nations
JID - 0240017
RN  - 0 (Yellow Fever Vaccine)
SB  - IM
MH  - Cost-Benefit Analysis
MH  - Endemic Diseases/prevention & control
MH  - Humans
MH  - Immunity
MH  - *Mass Vaccination/adverse effects/economics
MH  - Yellow Fever/diagnosis/epidemiology/immunology/*prevention & control
MH  - Yellow Fever Vaccine/adverse effects/economics/*therapeutic use
MH  - Yellow fever virus/immunology
EDAT- 2013/08/06 06:00
MHDA- 2013/08/07 06:00
CRDT- 2013/08/06 06:00
PST - ppublish
SO  - Wkly Epidemiol Rec. 2013 Jul 5;88(27):269-83.

PMID- 23896423
OWN - NLM
STAT- MEDLINE
DA  - 20130909
DCOM- 20140328
IS  - 1873-2518 (Electronic)
IS  - 0264-410X (Linking)
VI  - 31
IP  - 41
DP  - 2013 Sep 23
TI  - Identifying protective dengue vaccines: guide to mastering an empirical process.
PG  - 4501-7
LID - 10.1016/j.vaccine.2013.06.079 [doi]
LID - S0264-410X(13)00889-X [pii]
AB  - A recent clinical trial of a live-attenuated tetravalent chimeric yellow
      fever-dengue vaccine afforded no protection against disease caused by dengue 2
      (DENV-2). This outcome was unexpected as two or more doses of this vaccine had
      raised broad neutralizing antibody responses. Data from pre-clinical subhuman
      primate studies revealed that vaccination with the monotypic DENV-2 component
      failed to meet established criteria for solid protection to homotypic live virus 
      challenge. Accordingly, it is suggested that preclinical testing adopt more
      rigorous criteria for protection and that Phase I testing be extended to require 
      evidence of solid monotypic protective immunity for each component of a dengue
      vaccine by direct challenge with live-attenuated DENV. Because live-attenuated
      tetravalent DENV vaccines exhibit evidence of immunological interference
      phenomena, during Phase II, volunteers given mixtures of DENV 1-4 vaccines should
      be separately challenged with monotypic live-attenuated DENV. Immune responses to
      live-attenuated challenge viruses and vaccine strains should be studied in an
      attempt to develop useful in vitro correlates of in vivo protection. Finally, it 
      will be important to learn if DENV non-structural protein 1 (NS1) contributes to 
      pathogenesis of the vascular permeability syndrome in humans. If so, immunity to 
      dengue 1-4 NS1 may be crucial to prevent severe disease.
CI  - Copyright (c) 2013 The Author. Published by Elsevier Ltd.. All rights reserved.
FAU - Halstead, Scott B
AU  - Halstead SB
AD  - Department of Preventive Medicine and Biometrics, Uniformed University of the
      Health Sciences, Bethesda, MD, USA. Electronic address: halsteads@erols.com.
LA  - eng
PT  - Journal Article
PT  - Review
DEP - 20130726
PL  - Netherlands
TA  - Vaccine
JT  - Vaccine
JID - 8406899
RN  - 0 (Dengue Vaccines)
SB  - IM
MH  - Animals
MH  - Biomedical Research/methods
MH  - Clinical Trials as Topic
MH  - Dengue/*immunology/*prevention & control
MH  - Dengue Vaccines/*administration & dosage/*immunology
MH  - Drug Evaluation, Preclinical/methods
MH  - Humans
MH  - Treatment Outcome
MH  - Vaccination/*methods
OTO - NOTNLM
OT  - Antibodies
OT  - Dengue fever
OT  - Dengue hemorrhagic fever
OT  - Dengue virus
OT  - T cells
OT  - Vaccine
OT  - Vaccine challenge
OT  - Vaccine protection
EDAT- 2013/07/31 06:00
MHDA- 2014/03/29 06:00
CRDT- 2013/07/31 06:00
PHST- 2013/05/02 [received]
PHST- 2013/06/17 [revised]
PHST- 2013/06/26 [accepted]
PHST- 2013/07/26 [aheadofprint]
AID - S0264-410X(13)00889-X [pii]
AID - 10.1016/j.vaccine.2013.06.079 [doi]
PST - ppublish
SO  - Vaccine. 2013 Sep 23;31(41):4501-7. doi: 10.1016/j.vaccine.2013.06.079. Epub 2013
      Jul 26.

PMID- 23894312
OWN - NLM
STAT- MEDLINE
DA  - 20130729
DCOM- 20140220
IS  - 1932-6203 (Electronic)
IS  - 1932-6203 (Linking)
VI  - 8
IP  - 7
DP  - 2013
TI  - The effects of climate change and globalization on mosquito vectors: evidence
      from Jeju Island, South Korea on the potential for Asian tiger mosquito (Aedes
      albopictus) influxes and survival from Vietnam rather than Japan.
PG  - e68512
LID - 10.1371/journal.pone.0068512 [doi]
AB  - BACKGROUND: Climate change affects the survival and transmission of arthropod
      vectors as well as the development rates of vector-borne pathogens. Increased
      international travel is also an important factor in the spread of vector-borne
      diseases (VBDs) such as dengue, West Nile, yellow fever, chikungunya, and
      malaria. Dengue is the most important vector-borne viral disease. An estimated
      2.5 billion people are at risk of infection in the world and there are
      approximately 50 million dengue infections and an estimated 500,000 individuals
      are hospitalized with dengue haemorrhagic fever annually. The Asian tiger
      mosquito (Aedes albopictus) is one of the vectors of dengue virus, and
      populations already exist on Jeju Island, South Korea. Currently, colder winter
      temperatures kill off Asian tiger mosquito populations and there is no evidence
      of the mosquitos being vectors for the dengue virus in this location. However,
      dengue virus-bearing mosquito vectors can inflow to Jeju Island from endemic area
      such as Vietnam by increased international travel, and this mosquito vector's
      survival during colder winter months will likely occur due to the effects of
      climate change. METHODS AND RESULTS: In this section, we show the geographical
      distribution of medically important mosquito vectors such as Ae. albopictus, a
      vector of both dengue and chikungunya viruses; Culex pipiens, a vector of West
      Nile virus; and Anopheles sinensis, a vector of Plasmodium vivax, within Jeju
      Island, South Korea. We found a significant association between the mean
      temperature, amount of precipitation, and density of mosquitoes. The phylogenetic
      analyses show that an Ae. albopictus, collected in southern area of Jeju Island, 
      was identical to specimens found in Ho Chi Minh, Vietnam, and not Nagasaki,
      Japan. CONCLUSION: Our results suggest that mosquito vectors or virus-bearing
      vectors can transmit from epidemic regions of Southeast Asia to Jeju Island and
      can survive during colder winter months. Therefore, Jeju Island is no longer safe
      from vector borne diseases (VBDs) due to the effects of globalization and climate
      change, and we should immediately monitor regional climate change to identify
      newly emerging VBDs.
FAU - Lee, Su Hyun
AU  - Lee SH
AD  - Jeju National University School of Medicine, Jeju, South Korea.
FAU - Nam, Kwang Woo
AU  - Nam KW
FAU - Jeong, Ji Yeon
AU  - Jeong JY
FAU - Yoo, Seung Jin
AU  - Yoo SJ
FAU - Koh, Young-Sang
AU  - Koh YS
FAU - Lee, Seogjae
AU  - Lee S
FAU - Heo, Sang Taek
AU  - Heo ST
FAU - Seong, Seung-Yong
AU  - Seong SY
FAU - Lee, Keun Hwa
AU  - Lee KH
LA  - eng
PT  - Journal Article
PT  - Research Support, Non-U.S. Gov't
DEP - 20130724
PL  - United States
TA  - PLoS One
JT  - PloS one
JID - 101285081
RN  - Chikungunya virus infection
SB  - IM
MH  - Aedes/*physiology/virology
MH  - Alphavirus Infections/transmission
MH  - Animals
MH  - *Climate Change
MH  - Dengue/transmission
MH  - Dengue Virus/pathogenicity
MH  - Insect Vectors/*physiology/virology
MH  - Japan
MH  - Republic of Korea
MH  - Vietnam
MH  - West Nile virus/pathogenicity
MH  - Yellow Fever/transmission/virology
PMC - PMC3722226
OID - NLM: PMC3722226
EDAT- 2013/07/31 06:00
MHDA- 2014/02/22 06:00
CRDT- 2013/07/30 06:00
PHST- 2013 [ppublish]
PHST- 2013/04/30 [received]
PHST- 2013/05/29 [accepted]
PHST- 2013/07/24 [epublish]
AID - 10.1371/journal.pone.0068512 [doi]
AID - PONE-D-13-18174 [pii]
PST - epublish
SO  - PLoS One. 2013 Jul 24;8(7):e68512. doi: 10.1371/journal.pone.0068512. Print 2013.

PMID- 23890678
OWN - NLM
STAT- In-Process
DA  - 20130812
IS  - 1873-0442 (Electronic)
IS  - 1477-8939 (Linking)
VI  - 11
IP  - 4
DP  - 2013 Jul-Aug
TI  - Seroepidemiology of dengue in travellers: a paired sera analysis.
PG  - 210-3
LID - 10.1016/j.tmaid.2013.06.008 [doi]
LID - S1477-8939(13)00101-4 [pii]
AB  - BACKGROUND: Dengue is a frequent cause of fever in travellers. The true extent is
      unknown as many infections are asymptomatic or undiagnosed. METHODS: We used
      paired sera, with pre- and post-travel specimens from Swiss travellers to
      tropical destinations, to evaluate the seroepidemiology of travel-related dengue.
      Post-travel specimens were tested for the presence of IgG and IgM antibodies to
      dengue antigen serotypes (1, 2, 3 and 4) using an indirect enzyme-linked
      immunosorbent assay (ELISA). All post-travel sera that screened as positive for
      dengue IgG or IgM antibodies were re-tested with the corresponding pre-travel
      sera as paired assays in order to detect seroconversion. RESULTS: There were 285 
      travellers with specimens available for analysis. Two hundred and fifty seven of 
      the 285 individuals (90.2%) had negative dengue serology post-travel. Of the
      remaining 28 cases, 25 were dengue IgG positive and 3 had equivocal results. This
      corresponds to IgG seropositivity in 8.9%. Eighteen of these 25 individuals had a
      pre-travel specimen available for testing, of which 15 were positive for IgG
      consistent with possible past exposure. Three of the 18 had negative serology
      pre-travel, indicating possible recent infection. This corresponds to an attack
      rate of possible dengue of 1.1% and an incidence rate of 6.7 per 1000
      person-months (95% CI 0-60.0). Two of these three individuals had received yellow
      fever vaccine for their trip, raising the potential of cross-reactivity. The
      confirmed dengue attack rate therefore was 0.23% with a corresponding incidence
      rate of 2.2 per 1000 person-months (95% CI-0-33.1). CONCLUSIONS: Seroepidemiology
      provides additional evidence of an appreciable risk of acute dengue infection
      among travellers to tropical destinations.
CI  - Copyright (c) 2013. Published by Elsevier Ltd.
FAU - Leder, Karin
AU  - Leder K
AD  - Department of Epidemiology and Preventive Medicine, Monash University, Australia.
      karin.leder@monash.edu
FAU - Mutsch, Margot
AU  - Mutsch M
FAU - Schlagenhauf, Patricia
AU  - Schlagenhauf P
FAU - Luxemburger, Christine
AU  - Luxemburger C
FAU - Torresi, Joseph
AU  - Torresi J
LA  - eng
PT  - Journal Article
DEP - 20130723
PL  - Netherlands
TA  - Travel Med Infect Dis
JT  - Travel medicine and infectious disease
JID - 101230758
SB  - IM
CIN - Travel Med Infect Dis. 2013 Sep-Oct;11(5):332. PMID: 24021338
OTO - NOTNLM
OT  - Dengue
OT  - ELISA
OT  - Seroepidemiology
OT  - Traveller
EDAT- 2013/07/31 06:00
MHDA- 2013/07/31 06:00
CRDT- 2013/07/30 06:00
PHST- 2013/03/26 [received]
PHST- 2013/05/31 [revised]
PHST- 2013/06/12 [accepted]
PHST- 2013/07/23 [aheadofprint]
AID - S1477-8939(13)00101-4 [pii]
AID - 10.1016/j.tmaid.2013.06.008 [doi]
PST - ppublish
SO  - Travel Med Infect Dis. 2013 Jul-Aug;11(4):210-3. doi:
      10.1016/j.tmaid.2013.06.008. Epub 2013 Jul 23.

PMID- 23883720
OWN - NLM
STAT- MEDLINE
DA  - 20130725
DCOM- 20140207
IS  - 1998-3646 (Electronic)
IS  - 0255-0857 (Linking)
VI  - 31
IP  - 3
DP  - 2013 Jul-Sep
TI  - Elizabethkingia meningoseptica: an emerging pathogen causing meningitis in a
      hospitalized adult trauma patient.
PG  - 293-5
LID - 10.4103/0255-0857.115653 [doi]
AB  - A 23-year-old male patient who was a follow-up case of neurosurgery presented to 
      our emergency department with a history of high-grade fever and clinical features
      of meningitis for 1 week. The cerebrospinal fluid (CSF) was sent to our
      laboratory for culture. The culture demonstrated growth of 1-2 mm in diameter
      light yellow coloured colonies of Gram-negative bacilli on chocolate and blood
      agar. There was no growth on MacConkey agar. The bacterium was multidrug
      resistant. Based upon the growth characteristics, bio-chemical reactions, drug
      susceptibility pattern and identification by Vitek 2 system the isolate was
      identified as Elizabethkingia meningoseptica. Patient was treated with injection 
      piperacillin-tazobactam, injection vancomycin and cotrimoxazole tablets for 21
      days along with intrathecal injection of tigecycline and finally, patient
      improved clinically and the CSF cultures became sterile. The presence in hospital
      environment along with multidrug resistance makes E. meningoseptica a successful 
      emerging nosocomial pathogen.
FAU - Tak, V
AU  - Tak V
AD  - Department of Laboratory Medicine, Hospital Infection Control, New Delhi, India.
FAU - Mathur, P
AU  - Mathur P
FAU - Varghese, P
AU  - Varghese P
FAU - Misra, M C
AU  - Misra MC
LA  - eng
PT  - Case Reports
PT  - Journal Article
PL  - India
TA  - Indian J Med Microbiol
JT  - Indian journal of medical microbiology
JID - 8700903
RN  - 0 (Anti-Bacterial Agents)
SB  - IM
MH  - Anti-Bacterial Agents/pharmacology/therapeutic use
MH  - Bacteriological Techniques
MH  - Cerebrospinal Fluid/microbiology
MH  - Drug Resistance, Multiple, Bacterial
MH  - Flavobacteriaceae/*isolation & purification
MH  - Flavobacteriaceae Infections/*diagnosis/*microbiology
MH  - Humans
MH  - Male
MH  - Meningitis/*diagnosis/*microbiology
MH  - Neurosurgical Procedures/adverse effects
MH  - Wounds and Injuries/*complications
MH  - Young Adult
EDAT- 2013/07/26 06:00
MHDA- 2014/02/08 06:00
CRDT- 2013/07/26 06:00
AID - IndianJMedMicrobiol_2013_31_3_293_115653 [pii]
AID - 10.4103/0255-0857.115653 [doi]
PST - ppublish
SO  - Indian J Med Microbiol. 2013 Jul-Sep;31(3):293-5. doi: 10.4103/0255-0857.115653.

PMID- 23882922
OWN - NLM
STAT- MEDLINE
DA  - 20130725
DCOM- 20130920
IS  - 1660-9379 (Print)
IS  - 1660-9379 (Linking)
VI  - 9
IP  - 392
DP  - 2013 Jun 26
TI  - [Traveler's syndromes and medical repatriation].
PG  - 1398-9
FAU - Nau, Jean-Yves
AU  - Nau JY
AD  - jeanyves.nau@gmail.com
LA  - fre
PT  - Journal Article
TT  - Syndromes du voyageur et rapatriements sanitaires.
PL  - Switzerland
TA  - Rev Med Suisse
JT  - Revue medicale suisse
JID - 101219148
RN  - 0 (Yellow Fever Vaccine)
SB  - IM
[truncated: 8,612,441 more chars]
