# Supplementary material for: Invisible Brain: Knowledge in Research Works and Neuron Activity
Source: PLoS One. 2016 Jul 20;11(7):e0158590. doi: 10.1371/journal.pone.0158590 (PMC4954711; doi:10.1371/journal.pone.0158590)
Supplement: S3 File — (ZIP) [file pone.0158590.s003.zip › Obesity_pubmed.txt]

1: Maithili Karpaga Selvi N, Sridhar MG, Swaminathan RP, Sripradha R. Curcumin
Attenuates Oxidative Stress and Activation of Redox-Sensitive Kinases in High
Fructose- and High-Fat-Fed Male Wistar Rats. Sci Pharm. 2014 Nov 4;83(1):159-75. 
doi: 10.3797/scipharm.1408-16. eCollection 2015. PubMed PMID: 26839808; PubMed
Central PMCID: PMC4727822.


2: Eliason MJ. Chronic Physical Health Problems in Sexual Minority Women: Review 
of the Literature. LGBT Health. 2014 Dec;1(4):259-68. doi:
10.1089/lgbt.2014.0026. Epub 2014 Sep 26. PubMed PMID: 26789854.


3: Bull MJ, Plummer NT. Part 1: The Human Gut Microbiome in Health and Disease.
Integr Med (Encinitas). 2014 Dec;13(6):17-22. Review. PubMed PMID: 26770121;
PubMed Central PMCID: PMC4566439.


4: Aktekin A, Kazan K, Gunes P, Yekrek M, Muftuoglu T, Saglam A. Hematological,
Biochemical, and Immunological Laboratory and Histomorphological Effects of
Sleeve Gastrectomy on Female Rats. Indian J Surg. 2015 Dec;77(Suppl 2):557-62.
doi: 10.1007/s12262-013-0921-5. Epub 2013 May 5. PubMed PMID: 26730064; PubMed
Central PMCID: PMC4692935.


5: Alipour S, Omranipour R, Akrami R. Obesity Should Not Prevent from TRAM Flap
Breast Reconstruction in Developing Countries. Indian J Surg. 2015 Dec;77(Suppl
2):341-4. doi: 10.1007/s12262-013-0833-4. Epub 2013 Jan 31. PubMed PMID:
26730022; PubMed Central PMCID: PMC4692909.


6: Rodrigues MP, Naves LA, Viegas CA, Melo-Silva CA, Paula WD, Cabral MT, Araújo 
RR, Casulari LA. Prevalence of lung structure abnormalities in patients with
acromegaly and their relationship with gas exchange: cross-sectional analytical
study with a control group. Sao Paulo Med J. 2015 Oct;133(5):394-400. doi:
10.1590/1516-3180.2013.7640012. Epub 2014 Sep 19. PubMed PMID: 26648427.


7: Kuvikova I, Shevchuk S. [PATIENTS WITH HAVE A LEVEL OF ENDOTHELIN-1 AN
ANTIFOSFOLIPID SYNDROME: CONNECTION IS WITH MOTION OF DISEASE, DISFUNCTION OF
ENDOTHELIA AND ATHEROSCLEROSIS]. Lik Sprava. 2014 Dec;(12):26-33. Ukrainian.
PubMed PMID: 26638464.


8: Mancino L, Todd JE, Guthrie J, Lin BH. Food Away from Home and Childhood
Obesity. Curr Obes Rep. 2014 Dec;3(4):459-69. doi: 10.1007/s13679-014-0121-z.
PubMed PMID: 26626922.


9: Cheyne A, Mejia P, Nixon L, Dorfman L. Food and Beverage Marketing to Youth.
Curr Obes Rep. 2014 Dec;3(4):440-50. doi: 10.1007/s13679-014-0122-y. PubMed PMID:
26626921.


10: Mytton OT, Eyles H, Ogilvie D. Evaluating the Health Impacts of Food and
Beverage Taxes. Curr Obes Rep. 2014 Dec;3(4):432-9. doi:
10.1007/s13679-014-0123-x. PubMed PMID: 26626920.


11: Pereira SS, Alvarez-Leite JI. Low-Grade Inflammation, Obesity, and Diabetes. 
Curr Obes Rep. 2014 Dec;3(4):422-31. doi: 10.1007/s13679-014-0124-9. PubMed PMID:
26626919.


12: Trayhurn P, Arch JR. New Physiological Aspects of Brown Adipose Tissue. Curr 
Obes Rep. 2014 Dec;3(4):414-21. doi: 10.1007/s13679-014-0125-8. PubMed PMID:
26626918.


13: Zamboni M, Rossi AP, Fantin F, Budui SL, Zoico E, Zamboni GA, Mazzali G.
Predictors of Ectopic Fat in Humans. Curr Obes Rep. 2014 Dec;3(4):404-13. doi:
10.1007/s13679-014-0126-7. PubMed PMID: 26626917.


14: Roelfsema F, Pereira AM, Veldhuis JD. Impact of Adiposity and Fat
Distribution on the Dynamics of Adrenocorticotropin and Cortisol Rhythms. Curr
Obes Rep. 2014 Dec;3(4):387-95. doi: 10.1007/s13679-014-0118-7. PubMed PMID:
26626915.


15: Funcke JB, von Schnurbein J, Lennerz B, Lahr G, Debatin KM, Fischer-Posovszky
P, Wabitsch M. Monogenic forms of childhood obesity due to mutations in the
leptin gene. Mol Cell Pediatr. 2014 Dec;1(1):3. doi: 10.1186/s40348-014-0003-1.
Epub 2014 Sep 4. PubMed PMID: 26567097; PubMed Central PMCID: PMC4644131.


16: Enkhmaa B, Surampudi P, Anuurad E, Berglund L. Lifestyle Changes: Effect of
Diet, Exercise, Functional Food, and Obesity Treatment, on Lipids and
Lipoproteins. 2015 Jun 8. In: De Groot LJ, Beck-Peccoz P, Chrousos G, Dungan K,
Grossman A, Hershman JM, Koch C, McLachlan R, New M, Rebar R, Singer F, Vinik A, 
Weickert MO, editors. Endotext [Internet]. South Dartmouth (MA): MDText.com,
Inc.; 2000-. Available from http://www.ncbi.nlm.nih.gov/books/NBK326737/
PubMed PMID: 26561697.


17: Goodman D, Park HL, Stefanick M, Hingle M, Lamonte M, LeBlanc E, Johnson K,
Desai M, Anton-Culver H. Self-recalled Youth Physical Activity and Postmenopausal
Cardiovascular Disease. Health Behav Policy Rev. 2014 Nov;1(6):472-483. PubMed
PMID: 26523282; PubMed Central PMCID: PMC4627784.


18: John SE, Thareja G, Hebbar P, Behbehani K, Thanaraj TA, Alsmadi O. Kuwaiti
population subgroup of nomadic Bedouin ancestry-Whole genome sequence and
analysis. Genom Data. 2014 Dec 18;3:116-27. doi: 10.1016/j.gdata.2014.11.016.
eCollection 2015 Mar. PubMed PMID: 26484159; PubMed Central PMCID: PMC4535864.


19: Lin RC, Ng SF, Morris MJ. Gene expression in rat models for
inter-generational transmission of islet dysfunction and obesity. Genom Data.
2014 Oct 16;2:351-3. doi: 10.1016/j.gdata.2014.09.013. eCollection 2014 Dec.
PubMed PMID: 26484128; PubMed Central PMCID: PMC4536069.


20: Galhardo M, Sinkkonen L, Berninger P, Lin J, Sauter T, Heinäniemi M.
Transcriptomics profiling of human SGBS adipogenesis. Genom Data. 2014 Aug
7;2:246-8. doi: 10.1016/j.gdata.2014.07.004. eCollection 2014 Dec. PubMed PMID:
26484102; PubMed Central PMCID: PMC4535456.


21: Gai Z. Genome-wide profiling to analyze the effects of high fat diet induced 
obesity on renal gene expression in mouse with reduced renal mass. Genom Data.
2014 Mar 2;2:42-3. doi: 10.1016/j.gdata.2014.02.002. eCollection 2014 Dec. PubMed
PMID: 26484066; PubMed Central PMCID: PMC4535869.


22: Toll-like receptor 4 antagonist and obesity associated kidney disease: Where 
should we go from here? Kidney Res Clin Pract. 2015 Mar;34(1):64-5. doi:
10.1016/j.krcp.2014.10.007. Epub 2014 Nov 29. PubMed PMID: 26484023; PubMed
Central PMCID: PMC4570596.


23: Pasha S, Tveen Jensen K, Pitt AR, Spickett CM. Detection and quantification
of protein oxidation in sarcopenic models: a mass spectrometry study. Free Radic 
Biol Med. 2014 Oct;75 Suppl 1:S44. doi: 10.1016/j.freeradbiomed.2014.10.800. Epub
2014 Dec 10. PubMed PMID: 26461380.


24: Laura Anca P, Bogdana V, Olivia T, Horia V, Dumitru O, Leon Z. The Relations 
Between Immunity, Oxidative Stress and Inflammation Markers, in Childhood
Obesity. Free Radic Biol Med. 2014 Oct;75 Suppl 1:S44-5. doi:
10.1016/j.freeradbiomed.2014.10.802. Epub 2014 Dec 10. PubMed PMID: 26461379.


25: Baraldi F, Dalalio F, Teodoro B, Prado I, Curti C, Alberici L. Body energy
metabolism and oxidative stress in mice supplemented with conjugated linoleic
acid (CLA) associated to oleic acid. Free Radic Biol Med. 2014 Oct;75 Suppl
1:S21. doi: 10.1016/j.freeradbiomed.2014.10.733. Epub 2014 Dec 10. PubMed PMID:
26461305.


26: Fisichella L, Fenga D, Rosa MA. Surgical Site Infection In Orthopaedic
Surgery: Correlation Between Age, Diabetes, Smoke And Surgical Risk. Folia Med
(Plovdiv). 2014 Oct-Dec;56(4):259-63. doi: 10.1515/folmed-2015-0005. PubMed PMID:
26444355.


27: Nicklas JM, Barbour LA. Optimizing Weight for Maternal and Infant Health -
Tenable, or Too Late? Expert Rev Endocrinol Metab. 2015;10(2):227-242. Epub 2014 
Dec 16. PubMed PMID: 26442123; PubMed Central PMCID: PMC4591845.


28: El-Mekawy HS, ElDeeb AM, Ghareib HO. Effect of laser acupuncture combined
with a diet-exercise intervention on metabolic syndrome in post-menopausal women.
J Adv Res. 2015 Sep;6(5):757-63. doi: 10.1016/j.jare.2014.08.002. Epub 2014 Aug
19. PubMed PMID: 26425364; PubMed Central PMCID: PMC4563594.


29: Badaruddoza, Kumar R, Kaur M. Principal component analysis of cardiovascular 
risk traits in three generations cohort among Indian Punjabi population. J Adv
Res. 2015 Sep;6(5):739-46. doi: 10.1016/j.jare.2014.04.002. Epub 2014 Apr 19.
PubMed PMID: 26425362; PubMed Central PMCID: PMC4563590.


30: Anzman-Frasca S, Francis LA, Birch LL. Inhibitory Control is Associated with 
Psychosocial, Cognitive, and Weight Outcomes in a Longitudinal Sample of Girls.
Trans Issues Psychol Sci. 2015 Sep;1(3):203-216. Epub 2014 Sep 1. PubMed PMID:
26417610; PubMed Central PMCID: PMC4583141.


31: Chaparro MP, Harrison GG, Pebley AR, Wang M. The Relationship Between Obesity
and Participation in the Supplemental Nutrition Assistance Program (SNAP): Is
Mental Health a Mediator? J Hunger Environ Nutr. 2014 Oct 1;9(4):512-522. PubMed 
PMID: 26413180; PubMed Central PMCID: PMC4580337.


32: Shalaby MA, Saifan HY. Some pharmacological effects of cinnamon and ginger
herbs in obese diabetic rats. J Intercult Ethnopharmacol. 2014
Oct-Dec;3(4):144-9. doi: 10.5455/jice.20140818050741. Epub 2014 Aug 27. PubMed
PMID: 26401364; PubMed Central PMCID: PMC4576807.


33: Anglin JC, Borchardt N, Ramos E, Mhoon K. Diet quality of adults using
intuitive eating for weight loss - pilot study. Nutr Health. 2013
Jul;22(3-4):255-64. doi: 10.1177/0260106015601943. Epub 2015 Sep 23. PubMed PMID:
26399269.


34: de Figueiredo Locks G, Simões de Almeida MC, Sperotto Ceccon M, Campos
Pastório KA. [Changes in the distance between carina and orotracheal tube during 
open or videolaparoscopic bariatric surgery]. Rev Bras Anestesiol. 2015
Sep-Oct;65(5):353-8. doi: 10.1016/j.bjan.2013.03.023. Epub 2014 Mar 14.
Portuguese. PubMed PMID: 26363692.


35: Buszewicz M, Welch C, Horsfall L, Nazareth I, Osborn D, Hassiotis A, Glover
G, Chauhan U, Hoghton M, Cooper SA, Moulster G, Hithersay R, Hunter R, Heslop P, 
Courtenay K, Strydom A. Assessment of an incentivised scheme to provide annual
health checks in primary care for adults with intellectual disability: a
longitudinal cohort study. Lancet Psychiatry. 2014 Dec;1(7):522-30. doi:
10.1016/S2215-0366(14)00079-0. Epub 2014 Dec 3. PubMed PMID: 26361311.


36: Agrawal S, Duseja A. Nonalcoholic Fatty Liver Disease--The Clinician's
Perspective. Trop Gastroenterol. 2014 Oct-Dec;35(4):212-21. Review. PubMed PMID: 
26349165.


37: Salazar-Lugo R, Barahona A, Santamaria M, Salas H, Oleas M, Bermeo B.
[Relationships between biomarkers of oxidative stress and nutritional status in
adults, Ecuador]. Arch Latinoam Nutr. 2014 Dec;64(4):264-70. Spanish. PubMed
PMID: 26336722.


38: Bermudez JA, Velásquez CM. [Profile of free fatty acids (FFA) in serum of
young Colombians with obesity and metabolic syndrome]. Arch Latinoam Nutr. 2014
Dec;64(4):248-57. Spanish. PubMed PMID: 26336720.


39: Ganesh KS, Naresh AG, Bammigatti C. Prevalence and Risk Factors of
Hypertension Among Male Police Personnel in Urban Puducherry, India. Kathmandu
Univ Med J (KUMJ). 2014 Oct-Dec;12(48):242-6. PubMed PMID: 26333577.


40: Lenart-Lipińska M, Matyjaszek-Matuszek B, Woźniakowska E, Solski J, Tarach
JS, Paszkowski T. Polycystic ovary syndrome: clinical implication in
perimenopause. Prz Menopauzalny. 2014 Dec;13(6):348-51. doi:
10.5114/pm.2014.47988. Epub 2014 Dec 30. Review. PubMed PMID: 26327878; PubMed
Central PMCID: PMC4352911.


41: Kroemeke A, Zając-Gawlak I, Pośpiech D, Gába A, Přidalová M, Pelclová J.
Postmenopausal obesity: 12,500 steps per day as a remedy? Relationships between
body composition and daily steps in postmenopausal women. Prz Menopauzalny. 2014 
Sep;13(4):227-32. doi: 10.5114/pm.2014.44998. Epub 2014 Sep 9. PubMed PMID:
26327859; PubMed Central PMCID: PMC4520368.


42: de Figueiredo Locks G, Simões de Almeida MC, Sperotto Ceccon M, Campos
Pastório KA. Changes in the distance between carina and orotracheal tube during
open or videolaparoscopic bariatric surgery. Braz J Anesthesiol. 2015
Sep-Oct;65(5):353-8. doi: 10.1016/j.bjane.2013.03.023. Epub 2014 Apr 3. PubMed
PMID: 26323733.


43: Chatterjee TK, Basford JE, Yiew KH, Stepp DW, Hui DY, Weintraub NL. Role of
histone deacetylase 9 in regulating adipogenic differentiation and high fat
diet-induced metabolic disease. Adipocyte. 2014 Dec 10;3(4):333-8. doi:
10.4161/adip.28814. eCollection 2014 Oct-Dec. PubMed PMID: 26317058; PubMed
Central PMCID: PMC4550687.


44: Bohan AE, Purvis KN, Bartosh JL, Brandebourg TD. The proliferation and
differentiation of primary pig preadipocytes is suppressed when cultures are
incubated at 37°Celsius compared to euthermic conditions in pigs. Adipocyte. 2014
Dec 10;3(4):322-32. doi: 10.4161/21623945.2014.981434. eCollection 2014 Oct-Dec. 
PubMed PMID: 26317057; PubMed Central PMCID: PMC4550678.


45: Eliasson B, Smith U, Mullen S, Cushman SW, Sherman AS, Yang J. Amelioration
of insulin resistance by rosiglitazone is associated with increased adipose cell 
size in obese type 2 diabetic patients. Adipocyte. 2014 Dec 10;3(4):314-21. doi: 
10.4161/adip.34425. eCollection 2014 Oct-Dec. PubMed PMID: 26317056; PubMed
Central PMCID: PMC4550676.


46: García-Alonso V, Clària J. Prostaglandin E2 signals white-to-brown adipogenic
differentiation. Adipocyte. 2014 Dec 10;3(4):290-6. doi: 10.4161/adip.29993.
eCollection 2014 Oct-Dec. PubMed PMID: 26317053; PubMed Central PMCID:
PMC4550686.


47: Yang X, Bi P, Kuang S. Fighting obesity: When muscle meets fat. Adipocyte.
2014 Dec 10;3(4):280-9. doi: 10.4161/21623945.2014.964075. eCollection 2014
Oct-Dec. PubMed PMID: 26317052; PubMed Central PMCID: PMC4550683.


48: Lecoutre S, Breton C. The cellularity of offspring's adipose tissue is
programmed by maternal nutritional manipulations. Adipocyte. 2014 Dec
10;3(4):256-62. doi: 10.4161/adip.29806. eCollection 2014 Oct-Dec. PubMed PMID:
26317049; PubMed Central PMCID: PMC4550685.


49: Dodson MV, Du M, Wang S, Bergen WG, Fernyhough-Culver M, Basu U, Poulos SP,
Hausman GJ. Adipose depots differ in cellularity, adipokines produced, gene
expression, and cell systems. Adipocyte. 2014 Dec 10;3(4):236-41. doi:
10.4161/adip.28321. eCollection 2014 Oct-Dec. PubMed PMID: 26317047; PubMed
Central PMCID: PMC4550680.


50: Schmidt JB, Pedersen SD, Gregersen NT, Vestergaard L, Nielsen MS, Ritz C,
Madsbad S, Worm D, Hansen DL, Clausen TR, Rehfeld JF, Astrup A, Holst JJ, Sjödin 
A. Effects of RYGB on energy expenditure, appetite and glycaemic control: a
randomized controlled clinical trial. Int J Obes (Lond). 2013 Aug 25. doi:
10.1038/ijo.2015.162. [Epub ahead of print] PubMed PMID: 26303352.


51: Wang D, DuBois RN. PPARδ and PGE(2) signaling pathways communicate and
connect inflammation to colorectal cancer. Inflamm Cell Signal. 2014 Oct 19;1(6).
doi: 10.14800/ics.338. PubMed PMID: 26290896; PubMed Central PMCID: PMC4539244.


52: Mallik D, Mukhopadhyay DK, Kumar P, Sinhababu A. Hypertension,
Prehypertension and Normotension among Police Personnel in a District of West
Bengal, India. J Assoc Physicians India. 2014 Nov;62(11):12-6. PubMed PMID:
26281474.


53: Dalal P, Bhattacharjee M. Stroke-Transient Cerebral Ischaemic Attacks (TIAs) 
A Medical Emergency-Preventable and Treatable. J Assoc Physicians India. 2014
Dec;62(12):12-7. PubMed PMID: 26259417.


54: Crow S. Treatment of Binge Eating Disorder. Curr Treat Options Psychiatry.
2014 Dec;1(4):307-314. PubMed PMID: 26251823; PubMed Central PMCID: PMC4523274.


55: Xiao L, Yang X, Lin Y, Li S, Jiang J, Qian S, Tang Q, He R, Li X. Large
adipocytes function as antigen-presenting cells to activate CD4(+) T cells via
upregulating MHCII in obesity. Int J Obes (Lond). 2016 Jan;40(1):112-20. doi:
10.1038/ijo.2015.145. Epub 2013 Aug 7. PubMed PMID: 26248660; PubMed Central
PMCID: PMC4722243.


56: Kabra NK. Alpha Blockers and Metabolic Syndrome. J Assoc Physicians India.
2014 Sep;62(9 Suppl):13-6. Review. PubMed PMID: 26245037.


57: Feingold KR, Grunfeld C. Obesity and Dyslipidemia. 2015 Jun 12. In: De Groot 
LJ, Beck-Peccoz P, Chrousos G, Dungan K, Grossman A, Hershman JM, Koch C,
McLachlan R, New M, Rebar R, Singer F, Vinik A, Weickert MO, editors. Endotext
[Internet]. South Dartmouth (MA): MDText.com, Inc.; 2000-. Available from
http://www.ncbi.nlm.nih.gov/books/NBK305895/
PubMed PMID: 26247088.


58: Nkwabong E, Nzalli Tangho GR. Risk Factors for Macrosomia. J Obstet Gynaecol 
India. 2015 Jul;65(4):226-9. doi: 10.1007/s13224-014-0586-4. Epub 2014 Jul 5.
PubMed PMID: 26243987; PubMed Central PMCID: PMC4518004.


59: Graup S, de Araújo Bergmann ML, Bergmann GG. Prevalence of nonspecific lumbar
pain and associated factors among adolescents in Uruguaiana, state of Rio Grande 
do Sul. Rev Bras Ortop. 2014 Oct 16;49(6):661-7. doi: 10.1016/j.rboe.2014.10.003.
eCollection 2014 Nov-Dec. PubMed PMID: 26229878; PubMed Central PMCID:
PMC4487441.


60: da Silva RR, Santos AA, de Sampaio Carvalho Júnior J, Matos MA. Quality of
life after total knee arthroplasty: systematic review. Rev Bras Ortop. 2014 Sep
19;49(5):520-7. doi: 10.1016/j.rboe.2014.09.007. eCollection 2014 Sep-Oct. PubMed
PMID: 26229855; PubMed Central PMCID: PMC4487445.


61: Pagani RC, Kunz RE, Girardi R, Guerra M. Body mass index as a prognostic
factor for fracturing of the proximal extremity of the femur: a case-control
study. Rev Bras Ortop. 2014 Sep 19;49(5):461-7. doi: 10.1016/j.rboe.2014.09.004. 
eCollection 2014 Sep-Oct. PubMed PMID: 26229845; PubMed Central PMCID:
PMC4487452.


62: van de Luijtgaarden AC, Kapusta L, Bellersen L, Bokkerink JP, Kaal SE,
Versleijen-Jonkers YM, Schreuder HW, van der Graaf WT. High prevalence of late
adverse events in malignant bone tumour survivors diagnosed at adult age. Neth J 
Med. 2014 Dec;72(10):516-22. PubMed PMID: 26219756.


63: Nazaruk J, Borzym-Kluczyk M. The role of triterpenes in the management of
diabetes mellitus and its complications. Phytochem Rev. 2015;14(4):675-690. Epub 
2014 Jun 24. Review. PubMed PMID: 26213526; PubMed Central PMCID: PMC4513225.


64: Sadhir M, Kansra AR, Menon S. Vitamin D Deficiency among Adolescent Females
with Polycystic Ovary Syndrome. J Pediatr Adolesc Gynecol. 2015 Oct;28(5):378-81.
doi: 10.1016/j.jpag.2014.11.004. Epub 2014 Dec 4. PubMed PMID: 26209866.


65: Kesztyüs D, Lauer R, Schreiber AC, Kesztyüs T, Kilian R, Steinacker JM.
Parents' willingness to pay for the prevention of childhood overweight and
obesity. Health Econ Rev. 2014 Dec;4(1):20. doi: 10.1186/s13561-014-0020-8. Epub 
2014 Sep 16. PubMed PMID: 26208923.


66: Chen CL, Tsukamoto H, Machida K. Oncogenic signaling pathways and origins of 
tumor-initiating stem-like cells of hepatocellular carcinomas induced by
hepatitis C virus, alcohol and/or obesity. Hepatol Int. 2014 Jul;8(3):330-8. doi:
10.1007/s12072-014-9545-5. Epub 2014 Jun 20. PubMed PMID: 26202636.


67: Tsukamoto H, Mishra L, Machida K. Alcohol, TLR4-TGF-β antagonism, and liver
cancer. Hepatol Int. 2014 Sep;8 Suppl 2:408-12. doi: 10.1007/s12072-013-9489-1.
Epub 2013 Dec 27. PubMed PMID: 26201318.


68: Sherman JD, Sherman MS, Heiman-Patterson T. Cardiopulmonary Response to
Videogaming: Slaying Monsters Using Motion Sensor Versus Joystick Devices. Games 
Health J. 2014 Oct;3(5):284-90. doi: 10.1089/g4h.2014.0049. Epub 2014 Aug 4.
PubMed PMID: 26192482.


69: Pérez-Manchón D, Álvarez-García GM, González-López E. [Perception of
cardiovascular risk in an outpatient population of the Madrid Community].
Hipertens Riesgo Vasc. 2015 Jul-Sep;32(3):100-4. doi:
10.1016/j.hipert.2014.09.004. Epub 2014 Nov 14. Spanish. PubMed PMID: 26180033.


70: Bayó Llibre J, Riel Cabrera R, Mellado Breña E, Filomena Paci J, Priego
Artero M, García Alfaro FJ, Grau Granero JM, Vázquez González D, López Solana J, 
Fernández San Martín MI. [Arterial hypertension and sleep apnea hypopnea syndrome
in primary care]. Hipertens Riesgo Vasc. 2015 Apr-Jun;32(2):56-61. doi:
10.1016/j.hipert.2014.10.003. Epub 2014 Dec 17. Spanish. PubMed PMID: 26179966.


71: García Iglesias A, Lozano Alonso JE, Álamo Sanz R, Vega Alonso T; Workgroup
of the RECCyL Study. [Factors associated with control of hypertension in the
cohort from the study of Cardiovascular Disease Risk in Castilla y León
(RECCyL)]. Hipertens Riesgo Vasc. 2015 Apr-Jun;32(2):48-55. doi:
10.1016/j.hipert.2014.10.002. Epub 2014 Nov 28. Spanish. PubMed PMID: 26179965.


72: Amirkalali B, Poustchi H, Keyvani H, Khansari MR, Ajdarkosh H, Maadi M,
Sohrabi MR, Zamani F. Prevalence of Non-Alcoholic Fatty Liver Disease and Its
Predictors in North of Iran. Iran J Public Health. 2014 Sep;43(9):1275-83. PubMed
PMID: 26175982; PubMed Central PMCID: PMC4500430.


73: Luo W, Chen F, Guo Z, Wu M, Hao C, Zhou Z, Yao X. Comparison of the
Suitability of 2 Years Change in Waist Circumference and Body Mass Index in
Predicting Hypertension Risk: A Prospective Study in Chinese-Han. Iran J Public
Health. 2014 Sep;43(9):1212-20. PubMed PMID: 26175975; PubMed Central PMCID:
PMC4500423.


74: Dasgupta S, Salman M, Siddalingaiah LB, Lakshmi GL, Xaviour D, Sreenath J.
Genetic variants in leptin: Determinants of obesity and leptin levels in South
Indian population. Adipocyte. 2014 Dec 20;4(2):135-40. doi:
10.4161/21623945.2014.975538. eCollection 2015 Apr-Jun. PubMed PMID: 26167411;
PubMed Central PMCID: PMC4496968.


75: Heimann E, Nyman M, Degerman E. Propionic acid and butyric acid inhibit
lipolysis and de novo lipogenesis and increase insulin-stimulated glucose uptake 
in primary rat adipocytes. Adipocyte. 2014 Nov 14;4(2):81-8. doi:
10.4161/21623945.2014.960694. eCollection 2015 Apr-Jun. PubMed PMID: 26167409;
PubMed Central PMCID: PMC4496978.


76: Nelson VL, Ballou LM, Lin RZ. Energy balancing by fat Pik3ca. Adipocyte. 2014
Nov 14;4(1):70-4. doi: 10.4161/21623945.2014.955397. eCollection 2015 Jan-Mar.
PubMed PMID: 26167406; PubMed Central PMCID: PMC4496985.


77: Yi Z, Bishop GA. Regulatory role of CD40 in obesity-induced insulin
resistance. Adipocyte. 2014 Oct 30;4(1):65-9. doi: 10.4161/adip.32214.
eCollection 2015 Jan-Mar. PubMed PMID: 26167405; PubMed Central PMCID:
PMC4497298.


78: Craft CS. MAGP1, the extracellular matrix, and metabolism. Adipocyte. 2014
Oct 30;4(1):60-4. doi: 10.4161/adip.32209. eCollection 2015 Jan-Mar. PubMed PMID:
26167404; PubMed Central PMCID: PMC4496976.


79: Ozias MK, Li S, Hull HR, Brooks WM, Carlson SE. Relationship of circulating
adipokines to body composition in pregnant women. Adipocyte. 2014 Oct
30;4(1):44-9. doi: 10.4161/adip.29805. eCollection 2015 Jan-Mar. PubMed PMID:
26167401; PubMed Central PMCID: PMC4496962.


80: Vancampfort D, De Hert M, Stubbs B, Soundy A, De Herdt A, Detraux J, Probst
M. A systematic review of physical activity correlates in alcohol use disorders. 
Arch Psychiatr Nurs. 2015 Aug;29(4):196-201. doi: 10.1016/j.apnu.2014.08.006.
Epub 2014 Sep 2. Review. PubMed PMID: 26165972.


81: Michael JC, El Nokali NE, Black JJ, Rofey DL. Mood and Ambulatory Monitoring 
of Physical Activity Patterns in Youth with Polycystic Ovary Syndrome. J Pediatr 
Adolesc Gynecol. 2015 Oct;28(5):369-72. doi: 10.1016/j.jpag.2014.10.010. Epub
2014 Nov 15. PubMed PMID: 26165910; PubMed Central PMCID: PMC4503514.


82: Majanovic SK, Ruzic A, Bulian AP, Licul V, Orlic ZC, Stimac D. Comparative
Study of Intragastric Balloon and Cognitive-Behavioral Approach for Non-Morbid
Obesity. Hepatogastroenterology. 2014 Jun;61(132):937-41. PubMed PMID: 26158145.


83: Yoon JH, Kim YJ, Baik GH, Kim YS, Suk KT, Kim JB, Kim DL. The Impact of Body 
Mass Index as a Predictive Factor of Steatocholecystitis. Hepatogastroenterology.
2014 Jun;61(132):902-7. PubMed PMID: 26158139.


84: Jafari S, Fouladgar M, Naeeni MM, Fakhri M, Fatemi SA, Heidari K, Bagheri S. 
Body Mass Index, Weight-for-age, and Stature-for-age Indices in Iranian School
Children in Relation to Weight and Growth Disorders: A Population-based Survey.
Int J Prev Med. 2014 Dec;5(Suppl 2):S133-8. PubMed PMID: 26157563; PubMed Central
PMCID: PMC4476001.


85: Heidari K, Minasian V, Marandi SM, Kelishadi R, Khalighinejad P, Davari H.
Prevalence of Obesity and Overweight in 12-14-year-old Students in Isfahan-Iran. 
Int J Prev Med. 2014 Dec;5(Suppl 2):S120-5. PubMed PMID: 26157561; PubMed Central
PMCID: PMC4476004.


86: Marandi SM, Minasian V, Kelishadi R, Khalighinejad P, Borojeni MM, Borghi SH.
Short-term Effects of a Physical Activity Intervention on Obesity and
Cardiovascular Fitness of 12-14-year-old Boy Students. Int J Prev Med. 2014
Dec;5(Suppl 2):S114-9. PubMed PMID: 26157560; PubMed Central PMCID: PMC4476013.


87: Kelishadi R, Minasian V, Marandi SM, Farajzadegan Z, Khalighinejad P,
Shirdavani S, Omidi R. Short-term Effects of a Physical Activity Intervention on 
Obesity and Aerobic Fitness of Adolescent Girls. Int J Prev Med. 2014 Dec;5(Suppl
2):S108-13. PubMed PMID: 26157559; PubMed Central PMCID: PMC4476011.


88: Minasian V, Marandi SM, Kelishadi R, Abolhassani H. Correlation between
Aerobic Fitness and Body Composition in Middle School Students. Int J Prev Med.
2014 Dec;5(Suppl 2):S102-7. PubMed PMID: 26157558; PubMed Central PMCID:
PMC4476005.


89: Swedish Council on Health Technology Assessment. Dietary treatment of
obesity: A Systematic Review [Internet]. Stockholm: Swedish Council on Health
Technology Assessment (SBU); 2013 Sep. Available from
http://www.ncbi.nlm.nih.gov/books/NBK285421/
PubMed PMID: 26153611.


90: Kuperman EF, Tobin K, Kraschnewski JL. Comparing Resident Self-Report to
Chart Audits for Quality Improvement Projects: Accurate Reflection or
Cherry-Picking? J Grad Med Educ. 2014 Dec;6(4):675-9. doi:
10.4300/JGME-D-13-00371.1. PubMed PMID: 26140117; PubMed Central PMCID:
PMC4477561.


91: Mnafgui K, Derbali A, Sayadi S, Gharsallah N, Elfeki A, Allouche N.
Anti-obesity and cardioprotective effects of cinnamic acid in high fat diet-
induced obese rats. J Food Sci Technol. 2015 Jul;52(7):4369-77. doi:
10.1007/s13197-014-1488-2. Epub 2014 Jul 31. PubMed PMID: 26139902; PubMed
Central PMCID: PMC4486570.


92: Diz Gómez J, Pacheco Del Cerro E, Beneit Montesinos JV, García García E,
Meneses Monroy A, Rivas Paterna AB. [INEFFECTIVE MANAGEMENT OF THERAPEUTIC
REGIMEN AND NONCOMPLIANCE AND ITS RELATIONSHIP WITH EPISODES WONCA]. Rev Enferm. 
2014 Sep;37(9):37-42. Spanish. PubMed PMID: 26118000.


93: Aminian A, Brethauer SA, Sharafkhah M, Schauer PR. Development of a sleeve
gastrectomy risk calculator. Surg Obes Relat Dis. 2015 Jul-Aug;11(4):758-64. doi:
10.1016/j.soard.2014.12.012. Epub 2014 Dec 19. PubMed PMID: 26117166.


94: Viale PH. Modifiable Risk Factors Affecting Outcomes: The Truth About
Obesity. J Adv Pract Oncol. 2014 Sep-Oct;5(5):317-8. PubMed PMID: 26114011;
PubMed Central PMCID: PMC4457169.


95: Fox MH, Witten MH, Lullo C. Reducing Obesity Among People With Disabilities. 
J Disabil Policy Stud. 2014 Dec;25(3):175-185. PubMed PMID: 26113785; PubMed
Central PMCID: PMC4476958.


96: Aleidi S, Issa A, Bustanji H, Khalil M, Bustanji Y. Adiponectin serum levels 
correlate with insulin resistance in type 2 diabetic patients. Saudi Pharm J.
2015 Jul;23(3):250-6. doi: 10.1016/j.jsps.2014.11.011. Epub 2014 Dec 9. PubMed
PMID: 26106273; PubMed Central PMCID: PMC4475813.


97: Dekker GA. Pre-eclampsia - A disease of an individual couple. Pregnancy
Hypertens. 2014 Jul;4(3):242-3. doi: 10.1016/j.preghy.2014.04.011. Epub 2014 Jul 
9. PubMed PMID: 26104639.


98: Whyte M, Pring C, Cooke D, Hart K, McGowan BM, Subramanian D, Shawe J.
Pregnancy after diabetes obesity surgery (PADOS): Incidence and outcomes.
Pregnancy Hypertens. 2014 Jul;4(3):239. doi: 10.1016/j.preghy.2014.03.030. Epub
2014 Jul 9. PubMed PMID: 26104634.


99: Shawe J, Cooke D, Hart K, McGowan BM, Pring C, Subramanian D, Whyte M.
Pregnancy after diabetes obesity surgery (PADOS): Qualitative study of
pre-pregnancy care. Pregnancy Hypertens. 2014 Jul;4(3):238. doi:
10.1016/j.preghy.2014.03.027. Epub 2014 Jul 9. PubMed PMID: 26104632.


100: Stirrat LI, O'Reilly JR, Riley SC, Howie AF, Beckett GJ, Smith R, Walker BR,
Norman JE, Reynolds RM. Altered maternal hypothalamic-pituitary-adrenal axis
activity in obese pregnancy is associated with macrosomia and prolonged
pregnancy. Pregnancy Hypertens. 2014 Jul;4(3):238. doi:
10.1016/j.preghy.2014.03.028. Epub 2014 Jul 9. PubMed PMID: 26104631.


101: Rogozinska E, Fen Y, Molyneaux E, Khan KS, Thangaratinam S. Variation in
outcomes in trials reporting effects of diet and lifestyle based intervention on 
pregnancy outcomes: a systematic review. Pregnancy Hypertens. 2014 Jul;4(3):237. 
doi: 10.1016/j.preghy.2014.03.024. Epub 2014 Jul 9. PubMed PMID: 26104628.


102: Molyneaux E, Poston L, Ashurst-Williams S, Howard LM. Pre-pregnancy obesity 
and mental disorders during pregnancy and postpartum: A systematic review and
meta-analysis. Pregnancy Hypertens. 2014 Jul;4(3):236. doi:
10.1016/j.preghy.2014.03.022. Epub 2014 Jul 9. PubMed PMID: 26104625.


103: Hayes L, Bell R, Robson S, Poston L; Upbeat Consortium. Association between 
physical activity in obese pregnant women and offspring health. Pregnancy
Hypertens. 2014 Jul;4(3):234. doi: 10.1016/j.preghy.2014.03.016. Epub 2014 Jul 9.
PubMed PMID: 26104621.


104: Elliott-Sale KJ, Barnett CT, Sale C. Systematic review of randomised
controlled trials on exercise interventions for weight management during
pregnancy and up to one year postpartum among normal weight, overweight and obese
women. Pregnancy Hypertens. 2014 Jul;4(3):234. doi: 10.1016/j.preghy.2014.03.015.
Epub 2014 Jul 9. PubMed PMID: 26104620.


105: Heslehurst N, Newham J, Maniatopoulos G, Fleetwood C, Robalino S, Rankin J. 
Implementation of pregnancy weight management and obesity guidelines: A
meta-synthesis of healthcare professionals' barriers and facilitators using the
Theoretical Domains Framework. Pregnancy Hypertens. 2014 Jul;4(3):234-5. doi:
10.1016/j.preghy.2014.03.017. Epub 2014 Jul 9. PubMed PMID: 26104619.


106: Daley A, Jolly K, Lewis A, Clifford S, Kenyon S, Roalfe AK, Jebb S, Aveyard 
P. The feasibility and acceptability of regular weighing of pregnant women by
community midwives to prevent excessive weight gain: RCT. Pregnancy Hypertens.
2014 Jul;4(3):233-4. doi: 10.1016/j.preghy.2014.03.014. Epub 2014 Jul 9. PubMed
PMID: 26104618.


107: Cassidy D, John E, Copeland L, Simpson SA; HELP study team. Weight
management in Pregnancy: Participants' experiences of 'Healthy Eating and
Lifestyle in Pregnancy (HELP)', a maternity care intervention for obese pregnant 
women. Pregnancy Hypertens. 2014 Jul;4(3):233. doi: 10.1016/j.preghy.2014.03.012.
Epub 2014 Jul 9. PubMed PMID: 26104617.


108: Carty D, Akehurst C, Savage R, Sungatullina L, Robinson S, McBride M,
McClure J, Freeman D, Delles C. Differential gene expression in obese pregnancy. 
Pregnancy Hypertens. 2014 Jul;4(3):232-3. doi: 10.1016/j.preghy.2014.03.011. Epub
2014 Jul 9. PubMed PMID: 26104615.


109: Bryant J. Weight management during and after pregnancy: A multi-disciplinary
approach. Pregnancy Hypertens. 2014 Jul;4(3):232. doi:
10.1016/j.preghy.2014.03.010. Epub 2014 Jul 9. PubMed PMID: 26104614.


110: Lilley S, Anderson K, Benbow E. Choose to change maternity weight management
pilot. Pregnancy Hypertens. 2014 Jul;4(3):232. doi: 10.1016/j.preghy.2014.03.009.
Epub 2014 Jul 9. PubMed PMID: 26104613.


111: Arden MA, S Duxbury AM, Soltani H. What women really think about gestational
weight management: A thematic analysis of posts made in online parenting forums. 
Pregnancy Hypertens. 2014 Jul;4(3):231. doi: 10.1016/j.preghy.2014.03.007. Epub
2014 Jul 9. PubMed PMID: 26104612.


112: Pifer R, Sperandio V. The Interplay between the Microbiota and
Enterohemorrhagic Escherichia coli. Microbiol Spectr. 2014 Oct;2(5). doi:
10.1128/microbiolspec.EHEC-0015-2013. PubMed PMID: 26104352.


113: Ríos-Hoyo A, Cortés MJ, Ríos-Ontiveros H, Meaney E, Ceballos G,
Gutiérrez-Salmeán G. Obesity, Metabolic Syndrome, and Dietary Therapeutical
Approaches with a Special Focus on Nutraceuticals (Polyphenols): A Mini-Review.
Int J Vitam Nutr Res. 2014;84(3-4):113-23. doi: 10.1024/0300-9831/a000198.
Review. PubMed PMID: 26098475.


114: Wade TW, Oberhelman SS, Angstman KB, Sawchuk CN, Meunier MR, Angstman GL,
Rohrer JE. Diabetes and obesity not associated with 6-month remission rates for
primary care patients with depression. Psychosomatics. 2015 Jul-Aug;56(4):354-61.
doi: 10.1016/j.psym.2014.05.012. Epub 2014 Jun 2. PubMed PMID: 26096322.


115: Corcelles R, Daigle CR, Talamas HR, Batayyah E, Brethauer SA, Schauer PR.
Bariatric surgery outcomes in patients with systemic lupus erythematosus. Surg
Obes Relat Dis. 2015 May-Jun;11(3):684-8. doi: 10.1016/j.soard.2014.10.006. Epub 
2014 Oct 14. PubMed PMID: 26093769.


116: Vij A, Malapan K, Tsai CC, Hung KC, Chang PC, Huang CK. Worthy or not?
Six-year experience of revisional bariatric surgery from an Asian center of
excellence. Surg Obes Relat Dis. 2015 May-Jun;11(3):612-20. doi:
10.1016/j.soard.2014.04.033. Epub 2014 Nov 4. PubMed PMID: 26093768.


117: Pingmuangkaew P, Tangvarasittichai O, Tangvarasittichai S. Association of
Elevated Serum Uric Acid with the Components of Metabolic Syndrome and Oxidative 
Stress in Abdominal Obesity Subjects. Indian J Clin Biochem. 2015
Jul;30(3):286-92. doi: 10.1007/s12291-014-0462-0. Epub 2014 Oct 9. PubMed PMID:
26089614; PubMed Central PMCID: PMC4469058.


118: Tangvarasittichai S, Pongthaisong S, Meemark S, Tangvarasittichai O.
Abdominal Obesity Associated with Elevated Serum Butyrylcholinesterase Activity, 
Insulin Resistance and Reduced High Density Lipoprotein-Cholesterol Levels.
Indian J Clin Biochem. 2015 Jul;30(3):275-80. doi: 10.1007/s12291-014-0443-3.
Epub 2014 Jun 1. PubMed PMID: 26089612; PubMed Central PMCID: PMC4469049.


119: Marasco LA. Unsolved Mysteries of the Human Mammary Gland: Defining and
Redefining the Critical Questions from the Lactation Consultant's Perspective. J 
Mammary Gland Biol Neoplasia. 2014 Dec;19(3-4):271-88. doi:
10.1007/s10911-015-9330-7. Epub 2015 Jun 18. PubMed PMID: 26084427.


120: Baer TE, Milliren CE, Walls C, DiVasta AD. Clinical Variability in
Cardiovascular Disease Risk Factor Screening and Management in Adolescent and
Young Adult Women with Polycystic Ovary Syndrome. J Pediatr Adolesc Gynecol. 2015
Oct;28(5):317-23. doi: 10.1016/j.jpag.2014.09.010. Epub 2014 Oct 8. PubMed PMID: 
26081478; PubMed Central PMCID: PMC4556349.


121: Muslu GK, Beytut D, Kahraman A, Yardımcı F, Başbakkal Z. Nutritional style
of parents and examination of the effective factors. Turk Pediatri Ars. 2014 Sep 
1;49(3):224-30. doi: 10.5152/tpa.2014.1742. eCollection 2014 Sep. PubMed PMID:
26078667; PubMed Central PMCID: PMC4462298.


122: Şimşek TT, Tuç G. Examination of the relation between body mass index,
functional level and health-related quality of life in children with cerebral
palsy. Turk Pediatri Ars. 2014 Jun 1;49(2):130-7. doi: 10.5152/tpa.2014.1238.
eCollection 2014 Jun. PubMed PMID: 26078648; PubMed Central PMCID: PMC4462285.


123: Gidding SS, Keith SW, Falkner B. Adolescent and adult African Americans have
similar metabolic dyslipidemia. J Clin Lipidol. 2015 May-Jun;9(3):368-76. doi:
10.1016/j.jacl.2014.11.010. Epub 2014 Nov 29. PubMed PMID: 26073396; PubMed
Central PMCID: PMC4468785.


124: Louie D, Wedell R. Optimizing heart health. Know the facts, have a plan,
make a difference for you and your patients. Am Nurse. 2014 May-Jun;46(3):13.
PubMed PMID: 26072643.


125: Towns C, Cooke M, Rysdale L, Wilk P. Healthy Weights Interventions in
Aboriginal Children and Youth: A Review of the Literature. Can J Diet Pract Res. 
2014 Sep;75(3):125-31. doi: 10.3148/cjdpr-2014-006. Review. PubMed PMID:
26066816.


126: Cho EH. SIRT3 as a Regulator of Non-alcoholic Fatty Liver Disease. J
Lifestyle Med. 2014 Sep;4(2):80-5. doi: 10.15280/jlm.2014.4.2.80. Epub 2014 Sep
30. Review. PubMed PMID: 26064858; PubMed Central PMCID: PMC4391020.


127: Taghian F, Zolfaghari M, Hedayati M. Effects of Aerobic Exercise on Serum
Retinol Binding Protein4, Insulin Resistance and Blood Lipids in Obese Women.
Iran J Public Health. 2014 May;43(5):658-65. PubMed PMID: 26060767; PubMed
Central PMCID: PMC4449414.


128: Kim HN, Song SW. Relationships of both Heavy and Binge Alcohol Drinking with
Unhealthy Habits in Korean Adults Based on the KNHANES IV Data. Iran J Public
Health. 2014 May;43(5):579-89. PubMed PMID: 26060759; PubMed Central PMCID:
PMC4449406.


129: Zhou X, Zhang L. The Influence of Dietary Energy Density on Childhood
Obesity. Iran J Public Health. 2014 Nov;43(11):1587-8. PubMed PMID: 26060730;
PubMed Central PMCID: PMC4449512.


130: Wang H, Wang L, Xie R, Dai W, Gao C, Shen P, Huang X, Zhang F, Yang X, Ji G.
Association of Serum Uric Acid with Body Mass Index: A Cross-Sectional Study from
Jiangsu Province, China. Iran J Public Health. 2014 Nov;43(11):1503-9. PubMed
PMID: 26060717; PubMed Central PMCID: PMC4449499.


131: R Allafi A, Waslien C. Association of Unhealthy Exercise Patterns with
Overweight and Obesity in Kuwaiti Adults. Iran J Public Health. 2014
Nov;43(11):1497-502. PubMed PMID: 26060716; PubMed Central PMCID: PMC4449498.


132: Papandreou C, Hatzis CM. Adherence to the Mediterranean Diet in Relation to 
Obesity Indices before and after a Weight Reduction Program in OSAS Patients.
Iran J Public Health. 2014 Oct;43(10):1454-5. PubMed PMID: 26060709; PubMed
Central PMCID: PMC4441900.


133: Shiasi Arani K, Taghavi Ardakani A, Moazami Goudarzi R, Talari HR, Hami K,
Akbari H, Akbari N. Effect of Vitamin E and Metformin on Fatty Liver Disease in
Obese Children- Randomized Clinical Trial. Iran J Public Health. 2014
Oct;43(10):1417-23. PubMed PMID: 26060704; PubMed Central PMCID: PMC4441895.


134: Niedźwiedzka E, Długosz A, Wądołowska L. Validity of self-reported height
and weight in elderly Poles. Nutr Res Pract. 2015 Jun;9(3):319-27. doi:
10.4162/nrp.2015.9.3.319. Epub 2014 Nov 5. PubMed PMID: 26060545; PubMed Central 
PMCID: PMC4460065.


135: Obara-Golebiowska M, Przybylowicz KE. Employment Discrimination against
Obese Women in Poland: A Focus Study Involving Patients of an Obesity Management 
Clinic. Iran J Public Health. 2014 May;43(5):689-90. PubMed PMID: 26056659;
PubMed Central PMCID: PMC4449419.


136: Stansfield C, Brunton G, Rees R. Search wide, dig deep: literature searching
for qualitative research. An analysis of the publication formats and information 
sources used for four systematic reviews in public health. Res Synth Methods.
2014 Jun;5(2):142-51. doi: 10.1002/jrsm.1100. Epub 2013 Oct 25. PubMed PMID:
26052653.


137: Annesi JJ, Johnson PH, Porter KJ. Bi-Directional Relationship Between
Self-Regulation and Improved Eating: Temporal Associations With Exercise, Reduced
Fatigue, and Weight Loss. J Psychol. 2015;149(6):535-53. doi:
10.1080/00223980.2014.913000. Epub 2014 May 7. PubMed PMID: 26047256.


138: Siraj FM, Natarajan S, Huq MA, Kim YJ, Yang DC. Structural investigation of 
ginsenoside Rf with PPARγ major transcriptional factor of adipogenesis and its
impact on adipocyte. J Ginseng Res. 2015 Apr;39(2):141-7. doi:
10.1016/j.jgr.2014.10.002. Epub 2014 Oct 31. PubMed PMID: 26045687; PubMed
Central PMCID: PMC4452529.


139: Warnet S. [Social factors reinforce obesity risks]. Rev Infirm. 2014
Aug-Sep;203:10. French. PubMed PMID: 26043537.


140: Guettabi M. Current & future medical costs of childhood obesity in Alaska.
Alaska Med. 2014 Sep;55:29-36. PubMed PMID: 26043494.


141: Farham B. Making us fat (and sick). S Afr Med J. 2014 Dec;104(12):835.
PubMed PMID: 26042256.


142: Rabacow FM, Luiz Odo C, Malik AM, Burdorf A. Lifestyle factors, direct and
indirect costs for a Brazilian airline company. Rev Saude Publica. 2014
Dec;48(6):949-57. doi: 10.1590/S0034-8910.2014048005227. PubMed PMID: 26039398;
PubMed Central PMCID: PMC4285830.


143: Chaparro MP, Bernabe-Ortiz A, Harrison GG. Association between food
assistance program participation and overweight. Rev Saude Publica. 2014
Dec;48(6):889-98. doi: 10.1590/S0034-8910.2014048005359. PubMed PMID: 26039391;
PubMed Central PMCID: PMC4285835.


144: Aggarwal S, Uniyal M. Bariatric surgery: An overview. Natl Med J India. 2014
Sep-Oct;27(5):261-6. Review. PubMed PMID: 26037426.


145: Thapa K, Pant BR. Pesticides in vegetable and food commodities: environment 
and public health concern. J Nepal Health Res Counc. 2014 Sep-Oct;12(28):208-10. 
PubMed PMID: 26032063.


146: Krishna MS, Joy B, Sundaresan A. Effect on oxidative stress, glucose uptake 
level and lipid droplet content by Apigenin 7, 4'-dimethyl ether isolated from
Piper longum L. J Food Sci Technol. 2015 Jun;52(6):3561-70. doi:
10.1007/s13197-014-1387-6. Epub 2014 Jun 3. PubMed PMID: 26028738; PubMed Central
PMCID: PMC4444857.


147: Proceedings of the Neural Orchestration of Metabolism and Islet Function
Symposium, March 27-29, 2014, St Jean Cap Ferrat, France. Diabetes Obes Metab.
2014 Sep;16 Suppl 1:1-125. PubMed PMID: 26023694.


148: Amaral CL, Crisma AR, Masi LN, Martins AR, Hirabara SM, Curi R. DNA
Methylation Changes Induced by a High-Fat Diet and Fish Oil Supplementation in
the Skeletal Muscle of Mice. J Nutrigenet Nutrigenomics. 2014;7(4-6):314-26. doi:
10.1159/000381777. Epub 2015 May 27. PubMed PMID: 26022801.


149: González-López AM, Vázquez-Cruz E, Romero-Medina JL, Gutiérrez-Gabriel I,
Montiel-Jarquín AJ, Salvatori J, Rubí JJ, García CM, Mendoza-Pinto C. [Geriatric 
syndromes in patients with a non-recent hip fracture seen at a primary health
care unit]. Acta Ortop Mex. 2014 Sep-Oct;28(5):287-90. Spanish. PubMed PMID:
26021092.


150: Arellano-Pérez-Vertti RD, Argüello-Astorga JR, Cortéz-López ME,
Zamarripa-Mottú JI, García-Salcedo JJ, Luna-Ceniceros DA. [D-repeat polymorphism 
in the ASPN gene in knee osteoarthritis in females in Torreón, Coahuila.
Case-control study]. Acta Ortop Mex. 2014 Nov-Dec;28(6):363-8. Spanish. PubMed
PMID: 26016288.


151: Prkačin I, Balenovic D, Cavrić G, Bartolek D, Bulum T. [Importance of
standardized stepwise screening in patients with resistant hypertension]. Acta
Med Croatica. 2014 Apr;68(2):111-5. Croatian. PubMed PMID: 26012147.


152: Iqbal S, Naseem I. Role of vitamin A in type 2 diabetes mellitus biology:
effects of intervention therapy in a deficient state. Nutrition. 2015
Jul-Aug;31(7-8):901-7. doi: 10.1016/j.nut.2014.12.014. Epub 2014 Dec 31. Review. 
PubMed PMID: 26001806.


153: Azuma K, Ifuku S, Osaki T, Okamoto Y, Minami S. Preparation and biomedical
applications of chitin and chitosan nanofibers. J Biomed Nanotechnol. 2014
Oct;10(10):2891-920. Review. PubMed PMID: 25992423.


154: Saffer F, Lubianca Neto JF, Rösing C, Dias C, Closs L. Predictors of success
in the treatment of obstructive sleep apnea syndrome with mandibular
repositioning appliance: a systematic review. Int Arch Otorhinolaryngol. 2015
Jan;19(1):80-5. doi: 10.1055/s-0034-1393957. Epub 2014 Oct 17. Review. Erratum
in: Int Arch Otorhinolaryngol. 2015 Oct; 19(4):367. Lubianca, José Faibes
Lubianca [corrected to Lubianca Neto, José Faibes]. PubMed PMID: 25992156; PubMed
Central PMCID: PMC4392505.


155: Mendes FA, Marone SA, Duarte BB, Arenas AC. Epidemiologic profile of
patients with snoring and obstructive sleep apnea in a university hospital. Int
Arch Otorhinolaryngol. 2014 Apr;18(2):142-5. doi: 10.1055/s-0033-1359309. Epub
2014 Feb 28. PubMed PMID: 25992080; PubMed Central PMCID: PMC4297010.


156: Alosco ML, Brickman AM, Spitznagel MB, Narkhede A, Griffith EY, Raz N, Cohen
R, Sweet LH, Colbert LH, Josephson R, Hughes J, Rosneck J, Gunstad J. Higher BMI 
is associated with reduced brain volume in heart failure. BMC Obes. 2014 Dec
1;1(1):4. PubMed PMID: 25984353; PubMed Central PMCID: PMC4431695.


157: Nam S, Redeker N, Whittemore R. Social networks and future direction for
obesity research: A scoping review. Nurs Outlook. 2015 May-Jun;63(3):299-317.
doi: 10.1016/j.outlook.2014.11.001. Epub 2014 Nov 6. PubMed PMID: 25982770;
PubMed Central PMCID: PMC4438261.


158: Mehaffey JH, LaPar DJ, Turrentine FE, Miller MS, Hallowell PT, Schirmer BD. 
Outcomes of laparoscopic Roux-en-Y gastric bypass in super-super-obese patients. 
Surg Obes Relat Dis. 2015 Jul-Aug;11(4):814-9. doi: 10.1016/j.soard.2014.11.027. 
Epub 2014 Dec 8. PubMed PMID: 25980328.


159: Varma V, Boros LG, Nolen GT, Chang CW, Wabitsch M, Beger RD, Kaput J.
Metabolic fate of fructose in human adipocytes: a targeted (13)C tracer fate
association study. Metabolomics. 2015;11(3):529-544. Epub 2014 Aug 3. PubMed
PMID: 25972768; PubMed Central PMCID: PMC4419153.


160: Azman M, Sani A, Kamaruddin NA. Insulin resistance using HOMA model in
obstructive sleep apnea: a cross sectional study. Ann Saudi Med. 2014
Nov-Dec;34(6):476-81. doi: 10.5144/0256-4947.2014.476. PubMed PMID: 25971819.


161: Al-Rubeaan K, Al-Manaa H, Khoja T, Ahmad N, Al-Sharqawi A, Siddiqui K,
AlNaqeb D, Aburisheh K, Youssef A, Al-Batil A, Al-Otaibi M, Ghamdi AA. The Saudi 
Abnormal Glucose Metabolism and Diabetes Impact Study (SAUDI-DM). Ann Saudi Med. 
2014 Nov-Dec;34(6):465-75. doi: 10.5144/0256-4947.2014.465. PubMed PMID:
25971818.


162: Ma RC, Xu G. Incretin action on bone: An added benefit? J Diabetes Investig.
2015 May;6(3):267-8. doi: 10.1111/jdi.12273. Epub 2014 Sep 15. PubMed PMID:
25969710; PubMed Central PMCID: PMC4420557.


163: Lee CH, Hung YJ. Possible new therapeutic approach for obesity-related
diseases: Role of adiponectin receptor agonists. J Diabetes Investig. 2015
May;6(3):264-6. doi: 10.1111/jdi.12263. Epub 2014 Aug 13. PubMed PMID: 25969709; 
PubMed Central PMCID: PMC4420556.


164: Rodríguez-Carmona Y, Pérez-Rodríguez M, Gámez-Valdez E, López-Alavez FJ,
Hernández-Armenta CI, Vega-Monter N, Leyva-García G, Monge-Cázares T, Barrera
Valencia D, Balderas Monroy M, Pfeffer F, Meléndez G, Pérez Lizaur AB, Pardío J, 
Tejero ME. Association between Apolipoprotein E Variants and Obesity-Related
Traits in Mexican School Children. J Nutrigenet Nutrigenomics.
2014;7(4-6):243-51. doi: 10.1159/000381345. Epub 2015 May 6. PubMed PMID:
25968937.


165: Batumsky M, Yoffe B, Dukhno O. Laparoscopic repair of postbariatric
incarcerated diaphragmatic hernia presenting as large bowel obstruction. Surg
Obes Relat Dis. 2015 Mar-Apr;11(2):e15-7. doi: 10.1016/j.soard.2014.11.007. Epub 
2014 Nov 13. PubMed PMID: 25953719.


166: Harb J, Patel R, Murr M. Video of laparoscopic hiatal hernia repair and
Roux-en-Y gastric bypass. Surg Obes Relat Dis. 2015 Mar-Apr;11(2):478. doi:
10.1016/j.soard.2014.11.018. Epub 2014 Nov 29. PubMed PMID: 25953717.


167: Kalaiselvan R, Ammori BJ. Laparoscopic median gastrectomy for stenosis
following sleeve gastrectomy. Surg Obes Relat Dis. 2015 Mar-Apr;11(2):474-7. doi:
10.1016/j.soard.2014.06.021. Epub 2014 Jul 19. PubMed PMID: 25953716.


168: Telem DA, Pryor AD. Comment on: Hospital volume and outcomes for
laparoscopic gastric bypass and adjustable gastric banding in the modern era.
Surg Obes Relat Dis. 2015 Mar-Apr;11(2):349-50. doi: 10.1016/j.soard.2014.11.006.
Epub 2014 Nov 13. PubMed PMID: 25953715.


169: Peplow PV, McLean GT. Repeated electroacupuncture: an effective treatment
for hyperglycemia in a rat model. J Acupunct Meridian Stud. 2015 Apr;8(2):71-6.
doi: 10.1016/j.jams.2014.12.003. Epub 2014 Dec 23. PubMed PMID: 25952123.


170: Peplow PV. Repeated electroacupuncture in obese Zucker diabetic fatty rats: 
adiponectin and leptin in serum and adipose tissue. J Acupunct Meridian Stud.
2015 Apr;8(2):66-70. doi: 10.1016/j.jams.2014.06.013. Epub 2014 Jul 10. PubMed
PMID: 25952122.


171: He J, Zhang X, Qu Y, Huang H, Liu X, Du J, Guo S. Effect of Combined Manual 
Acupuncture and Massage on Body Weight and Body Mass Index Reduction in Obese and
Overweight Women: A Randomized, Short-term Clinical Trial. J Acupunct Meridian
Stud. 2015 Apr;8(2):61-5. doi: 10.1016/j.jams.2014.08.001. Epub 2014 Sep 21.
PubMed PMID: 25952121.


172: Safer U, Binay Safer V, Cintosun U. Determination of body fat mass:
bioelectrical impedance analysis. J Arthroplasty. 2015 May;30(5):895-6. doi:
10.1016/j.arth.2014.10.023. Epub 2014 Oct 22. PubMed PMID: 25951951.


173: McTigue KM, Hess R, Ziouras J. Diagnosis and Treatment of Obesity in the
Elderly [Internet]. Rockville (MD): Agency for Healthcare Research and Quality
(US); 2003 Dec 18. Available from http://www.ncbi.nlm.nih.gov/books/NBK285627/
PubMed PMID: 25950068.


174: Sepahvand E, Jalali R, Mirzaei M, Kargar Jahromi M. Association between
short sleep and body mass index, hypertension among acute coronary syndrome
patients in coronary care unit. Glob J Health Sci. 2014 Nov 26;7(3):134-9. doi:
10.5539/gjhs.v7n3p134. PubMed PMID: 25948448.


175: Reinke T. Drug used to treat diabetes may get ok for weight loss. Manag
Care. 2014 Nov;23(11):11-2. PubMed PMID: 25941730.


176: Šujanská A, Ďurdík P, Rabasco J, Vitelli O, Pietropaoli N, Villa MP.
SURGICAL AND NON-SURGICAL THERAPY OF OBSTRUCTIVE SLEEP APNEA SYNDROME IN
CHILDREN. Acta Medica (Hradec Kralove). 2014;57(4):135-41. doi:
10.14712/18059694.2015.78. Review. PubMed PMID: 25938896.


177: Noveski P, Mircevska M, Plaseski T, Peterlin B, Plaseska-Karanfilska D.
Study of Three Single Nucleotide Polymorphisms in the SLC6A14 Gene in Association
with Male Infertility. Balkan J Med Genet. 2015 Apr 10;17(2):61-6. doi:
10.2478/bjmg-2014-0075. eCollection 2014 Dec. PubMed PMID: 25937799; PubMed
Central PMCID: PMC4413443.


178: Rospond B, Szpigiel J, Sadakierska-Chudy A, Filip M. Binge eating in
pre-clinical models. Pharmacol Rep. 2015 Jun;67(3):504-12. doi:
10.1016/j.pharep.2014.11.012. Epub 2014 Dec 8. Review. PubMed PMID: 25933962.


179: Shantavasinkul PC, Phanachet P, Puchaiwattananon O, Chailurkit LO, Lepananon
T, Chanprasertyotin S, Ongphiphadhanakul B, Warodomwichit D. Vitamin D status is 
a determinant of skeletal muscle mass in obesity according to body fat
percentage. Nutrition. 2015 Jun;31(6):801-6. doi: 10.1016/j.nut.2014.11.011. Epub
2014 Dec 19. PubMed PMID: 25933486.


180: Duchečková P, Forejt M. Aerobic steps as measured by pedometry and their
relation to central obesity. Iran J Public Health. 2014 Aug;43(8):1070-8. PubMed 
PMID: 25927036; PubMed Central PMCID: PMC4411903.


181: Sanchez Bustillos A, Vargas KG 3rd, Gomero-Cuadra R. Work productivity among
adults with varied Body Mass Index: Results from a Canadian population-based
survey. J Epidemiol Glob Health. 2015 Jun;5(2):191-9. doi:
10.1016/j.jegh.2014.08.001. Epub 2014 Sep 17. PubMed PMID: 25922329.


182: Oluyombo R, Olamoyegun MA, Olaifa O, Iwuala SO, Babatunde OA. Cardiovascular
risk factors in semi-urban communities in southwest Nigeria: Patterns and
prevalence. J Epidemiol Glob Health. 2015 Jun;5(2):167-74. doi:
10.1016/j.jegh.2014.07.002. Epub 2014 Sep 2. PubMed PMID: 25922326.


183: Lopez DS, Wang R, Tsilidis KK, Zhu H, Daniel CR, Sinha A, Canfield S. Role
of Caffeine Intake on Erectile Dysfunction in US Men: Results from NHANES
2001-2004. PLoS One. 2015 Apr 28;10(4):e0123547. doi:
10.1371/journal.pone.0123547. eCollection 2014. PubMed PMID: 25919661; PubMed
Central PMCID: PMC4412629.


184: Haznadar M, Maruvada P, Mette E, Milner J, Moore SC, Nicastro HL, Sampson
JN, Su LJ, Verma M, Zanetti KA. Navigating the road ahead: addressing challenges 
for use of metabolomics in epidemiology studies. Metabolomics. 2014 Apr
1;10(2):176-178. PubMed PMID: 25914611; PubMed Central PMCID: PMC4407369.


185: Agirbasli M, Tanrikulu A, Acar Sevim B, Azizy M, Bekiroglu N. Total
cholesterol-to-high-density lipoprotein cholesterol ratio predicts
high-sensitivity C-reactive protein levels in Turkish children. J Clin Lipidol.
2015 Mar-Apr;9(2):195-200. doi: 10.1016/j.jacl.2014.12.010. Epub 2014 Dec 26.
PubMed PMID: 25911075.


186: Torun E, Aydın S, Gökçe S, Özgen İT, Donmez T, Cesur Y. Carotid intima-media
thickness and flow-mediated dilation in obese children with non-alcoholic fatty
liver disease. Turk J Gastroenterol. 2014 Dec;25 Suppl 1:92-8. doi:
10.5152/tjg.2014.5552. PubMed PMID: 25910377.


187: Erkan G, Sayın I, Polat FB, Çorakçı A, Ataç GK, Değertekin H. The
relationship between insulin resistance, metabolic syndrome and nonalcoholic
fatty liver disease in non-obese non-diabetic Turkish individuals: A pilot study.
Turk J Gastroenterol. 2014 Dec;25 Suppl 1:63-8. doi: 10.5152/tjg.2014.6233.
PubMed PMID: 25910371.


188: Qi L, Qi X, Xiong H, Liu Q, Li J, Zhang Y, Ma X, Wu N, Liu Q, Feng L. Type 2
diabetes mellitus and risk of malignant melanoma: a systematic review and
meta-analysis of cohort studies. Iran J Public Health. 2014 Jul;43(7):857-66.
Review. PubMed PMID: 25909054; PubMed Central PMCID: PMC4401051.


189: Lyzogub VH, Sobol' VO, Moshkovs'ka IuO, Bondarchuk OM. [Influence of
dopamine receptors agonists on clinical and hemodynamic and neurohumoral
indicators in hypertensive patients with concomitant obesity]. Lik Sprava. 2014
May-Jun;(5-6):67-72. Ukrainian. PubMed PMID: 25906649.


190: Ghosh S, Avadhany ST. Effects of physical activity on pupil cycle time (PCT)
in healthy Indian male. Indian J Physiol Pharmacol. 2014 Jul-Sep;58(3):262-70.
PubMed PMID: 25906609.


191: Dubey A, Kant S, Agarwal S, Dixit S, Mahadi AA, Tiwari S. A study on
association of leptin receptor gene polymorphism with obstructive sleep apnea
syndrome in overweight and obese north Indian subjects. Indian J Physiol
Pharmacol. 2014 Jul-Sep;58(3):222-8. PubMed PMID: 25906604.


192: Del Parigi A. Definitions and Classification of Obesity. 2010 Jun 1. In: De 
Groot LJ, Beck-Peccoz P, Chrousos G, Dungan K, Grossman A, Hershman JM, Koch C,
McLachlan R, New M, Rebar R, Singer F, Vinik A, Weickert MO, editors. Endotext
[Internet]. South Dartmouth (MA): MDText.com, Inc.; 2000-. Available from
http://www.ncbi.nlm.nih.gov/books/NBK279167/
PubMed PMID: 25905390.


193: Gan HW, Bulwer C, Spoudeas H. Pituitary and Hypothalamic Tumor Syndromes in 
Childhood. 2014 Jun 15. In: De Groot LJ, Beck-Peccoz P, Chrousos G, Dungan K,
Grossman A, Hershman JM, Koch C, McLachlan R, New M, Rebar R, Singer F, Vinik A, 
Weickert MO, editors. Endotext [Internet]. South Dartmouth (MA): MDText.com,
Inc.; 2000-. Available from http://www.ncbi.nlm.nih.gov/books/NBK279153/
PubMed PMID: 25905376.


194: Dixit KCS, Wu J, Smith LB, Hadoke PWF, Wu FCW. Androgens and Coronary Artery
Disease. 2015 Jul 15. In: De Groot LJ, Beck-Peccoz P, Chrousos G, Dungan K,
Grossman A, Hershman JM, Koch C, McLachlan R, New M, Rebar R, Singer F, Vinik A, 
Weickert MO, editors. Endotext [Internet]. South Dartmouth (MA): MDText.com,
Inc.; 2000-. Available from http://www.ncbi.nlm.nih.gov/books/NBK279151/
PubMed PMID: 25905374.


195: Konstantinos L, Karavis M, Mastorakos G, Valsamakis G. New molecular targets
for the Pharmacotherapy of Obesity. 2015 Apr 8. In: De Groot LJ, Beck-Peccoz P,
Chrousos G, Dungan K, Grossman A, Hershman JM, Koch C, McLachlan R, New M, Rebar 
R, Singer F, Vinik A, Weickert MO, editors. Endotext [Internet]. South Dartmouth 
(MA): MDText.com, Inc.; 2000-. Available from
http://www.ncbi.nlm.nih.gov/books/NBK279143/
PubMed PMID: 25905366.


196: Evans JL, Balkan B, Rushakoff RJ. Oral and Injectable (Non-insulin)
Pharmacological Agents for Type 2 Diabetes. 2013 Dec 12. In: De Groot LJ,
Beck-Peccoz P, Chrousos G, Dungan K, Grossman A, Hershman JM, Koch C, McLachlan
R, New M, Rebar R, Singer F, Vinik A, Weickert MO, editors. Endotext [Internet]. 
South Dartmouth (MA): MDText.com, Inc.; 2000-. Available from
http://www.ncbi.nlm.nih.gov/books/NBK279141/
PubMed PMID: 25905364.


197: Boutzios G, Kaltsas G. Immune System Effects on the Endocrine System. 2015
Mar 28. In: De Groot LJ, Beck-Peccoz P, Chrousos G, Dungan K, Grossman A,
Hershman JM, Koch C, McLachlan R, New M, Rebar R, Singer F, Vinik A, Weickert MO,
editors. Endotext [Internet]. South Dartmouth (MA): MDText.com, Inc.; 2000-.
Available from http://www.ncbi.nlm.nih.gov/books/NBK279139/
PubMed PMID: 25905362.


198: Myers MG, Leibel RL. Lessons from Rodent Models of Obesity. 2015 Feb 28. In:
De Groot LJ, Beck-Peccoz P, Chrousos G, Dungan K, Grossman A, Hershman JM, Koch
C, McLachlan R, New M, Rebar R, Singer F, Vinik A, Weickert MO, editors. Endotext
[Internet]. South Dartmouth (MA): MDText.com, Inc.; 2000-. Available from
http://www.ncbi.nlm.nih.gov/books/NBK279123/
PubMed PMID: 25905346.


199: Bray GA. Prevention of Obesity. 2012 Jul 14. In: De Groot LJ, Beck-Peccoz P,
Chrousos G, Dungan K, Grossman A, Hershman JM, Koch C, McLachlan R, New M, Rebar 
R, Singer F, Vinik A, Weickert MO, editors. Endotext [Internet]. South Dartmouth 
(MA): MDText.com, Inc.; 2000-. Available from
http://www.ncbi.nlm.nih.gov/books/NBK279120/
PubMed PMID: 25905344.


200: Tracy AL, Hazeltine G, Wee CJM, Benoit SC. Regulation of Energy Intake in
Humans. 2013 Aug 5. In: De Groot LJ, Beck-Peccoz P, Chrousos G, Dungan K,
Grossman A, Hershman JM, Koch C, McLachlan R, New M, Rebar R, Singer F, Vinik A, 
Weickert MO, editors. Endotext [Internet]. South Dartmouth (MA): MDText.com,
Inc.; 2000-. Available from http://www.ncbi.nlm.nih.gov/books/NBK279112/
PubMed PMID: 25905336.


201: Arieff AI. Diabetic Nephropathy and Treatment of Hypertension. 2013 Jan 20. 
In: De Groot LJ, Beck-Peccoz P, Chrousos G, Dungan K, Grossman A, Hershman JM,
Koch C, McLachlan R, New M, Rebar R, Singer F, Vinik A, Weickert MO, editors.
Endotext [Internet]. South Dartmouth (MA): MDText.com, Inc.; 2000-. Available
from http://www.ncbi.nlm.nih.gov/books/NBK279103/
PubMed PMID: 25905328.


202: Hall ME, Yanes L, Long RC, Koch CA. Hormones of the Cardiovascular System.
2015 Feb 6. In: De Groot LJ, Beck-Peccoz P, Chrousos G, Dungan K, Grossman A,
Hershman JM, Koch C, McLachlan R, New M, Rebar R, Singer F, Vinik A, Weickert MO,
editors. Endotext [Internet]. South Dartmouth (MA): MDText.com, Inc.; 2000-.
Available from http://www.ncbi.nlm.nih.gov/books/NBK279096/
PubMed PMID: 25905321.


203: Must A, McKeown NM. The Disease Burden Associated with Overweight and
Obesity. 2012 Aug 8. In: De Groot LJ, Beck-Peccoz P, Chrousos G, Dungan K,
Grossman A, Hershman JM, Koch C, McLachlan R, New M, Rebar R, Singer F, Vinik A, 
Weickert MO, editors. Endotext [Internet]. South Dartmouth (MA): MDText.com,
Inc.; 2000-. Available from http://www.ncbi.nlm.nih.gov/books/NBK279095/
PubMed PMID: 25905320.


204: O'Brien P. Surgical Treatment of obesity. 2012 Jan 8. In: De Groot LJ,
Beck-Peccoz P, Chrousos G, Dungan K, Grossman A, Hershman JM, Koch C, McLachlan
R, New M, Rebar R, Singer F, Vinik A, Weickert MO, editors. Endotext [Internet]. 
South Dartmouth (MA): MDText.com, Inc.; 2000-. Available from
http://www.ncbi.nlm.nih.gov/books/NBK279090/
PubMed PMID: 25905316.


205: Sulentic P, Morris DG, Grossman A. Cushing’s Disease. 2014 Aug 18. In: De
Groot LJ, Beck-Peccoz P, Chrousos G, Dungan K, Grossman A, Hershman JM, Koch C,
McLachlan R, New M, Rebar R, Singer F, Vinik A, Weickert MO, editors. Endotext
[Internet]. South Dartmouth (MA): MDText.com, Inc.; 2000-. Available from
http://www.ncbi.nlm.nih.gov/books/NBK279088/
PubMed PMID: 25905314.


206: Ergun-Longmire B, Maclaren NK. Management of Type-1 and Type-2 Diabetes
Mellitus in Children. 2014 Jan 3. In: De Groot LJ, Beck-Peccoz P, Chrousos G,
Dungan K, Grossman A, Hershman JM, Koch C, McLachlan R, New M, Rebar R, Singer F,
Vinik A, Weickert MO, editors. Endotext [Internet]. South Dartmouth (MA):
MDText.com, Inc.; 2000-. Available from
http://www.ncbi.nlm.nih.gov/books/NBK279087/
PubMed PMID: 25905313.


207: von Loeffelholz C. The Role of Non-exercise Activity Thermogenesis in Human 
Obesity. 2014 Jun 5. In: De Groot LJ, Beck-Peccoz P, Chrousos G, Dungan K,
Grossman A, Hershman JM, Koch C, McLachlan R, New M, Rebar R, Singer F, Vinik A, 
Weickert MO, editors. Endotext [Internet]. South Dartmouth (MA): MDText.com,
Inc.; 2000-. Available from http://www.ncbi.nlm.nih.gov/books/NBK279077/
PubMed PMID: 25905303.


208: Marques P, Skorupskaite K, Rozario KS, Anderson RA, George JT. Physiology of
Gnrh and Gonadotropin Secretion. 2015 Jul 31. In: De Groot LJ, Beck-Peccoz P,
Chrousos G, Dungan K, Grossman A, Hershman JM, Koch C, McLachlan R, New M, Rebar 
R, Singer F, Vinik A, Weickert MO, editors. Endotext [Internet]. South Dartmouth 
(MA): MDText.com, Inc.; 2000-. Available from
http://www.ncbi.nlm.nih.gov/books/NBK279070/
PubMed PMID: 25905297.


209: O'Rahilly S, Farooqi IS. The Genetics of Obesity in Humans. 2013 Mar 23. In:
De Groot LJ, Beck-Peccoz P, Chrousos G, Dungan K, Grossman A, Hershman JM, Koch
C, McLachlan R, New M, Rebar R, Singer F, Vinik A, Weickert MO, editors. Endotext
[Internet]. South Dartmouth (MA): MDText.com, Inc.; 2000-. Available from
http://www.ncbi.nlm.nih.gov/books/NBK279064/
PubMed PMID: 25905292.


210: Rosenbaum M. Special Considerations Relative to Pediatric Obesity. 2013 Apr 
8. In: De Groot LJ, Beck-Peccoz P, Chrousos G, Dungan K, Grossman A, Hershman JM,
Koch C, McLachlan R, New M, Rebar R, Singer F, Vinik A, Weickert MO, editors.
Endotext [Internet]. South Dartmouth (MA): MDText.com, Inc.; 2000-. Available
from http://www.ncbi.nlm.nih.gov/books/NBK279060/
PubMed PMID: 25905288.


211: Menucci MB, Burman KD. Endocrine Changes in Obesity. 2013 Jul 27. In: De
Groot LJ, Beck-Peccoz P, Chrousos G, Dungan K, Grossman A, Hershman JM, Koch C,
McLachlan R, New M, Rebar R, Singer F, Vinik A, Weickert MO, editors. Endotext
[Internet]. South Dartmouth (MA): MDText.com, Inc.; 2000-. Available from
http://www.ncbi.nlm.nih.gov/books/NBK279053/
PubMed PMID: 25905281.


212: Chadt A, Scherneck S, Joost HG, Al-Hasani H. Molecular links between Obesity
and Diabetes: “Diabesity”. 2014 May 1. In: De Groot LJ, Beck-Peccoz P, Chrousos
G, Dungan K, Grossman A, Hershman JM, Koch C, McLachlan R, New M, Rebar R, Singer
F, Vinik A, Weickert MO, editors. Endotext [Internet]. South Dartmouth (MA):
MDText.com, Inc.; 2000-. Available from
http://www.ncbi.nlm.nih.gov/books/NBK279051/
PubMed PMID: 25905279.


213: Kampe J, Tschöp M, Horvath TL, Widmer P. Neuroendocrine Integration of Body 
Weight Regulation. 2010 Aug 10. In: De Groot LJ, Beck-Peccoz P, Chrousos G,
Dungan K, Grossman A, Hershman JM, Koch C, McLachlan R, New M, Rebar R, Singer F,
Vinik A, Weickert MO, editors. Endotext [Internet]. South Dartmouth (MA):
MDText.com, Inc.; 2000-. Available from
http://www.ncbi.nlm.nih.gov/books/NBK279040/
PubMed PMID: 25905269.


214: Isoldi KK, Aronne LJ, Waitman JA, Kumar RB. Pharmacologic Treatment of
Obesity. 2013 Feb 3. In: De Groot LJ, Beck-Peccoz P, Chrousos G, Dungan K,
Grossman A, Hershman JM, Koch C, McLachlan R, New M, Rebar R, Singer F, Vinik A, 
Weickert MO, editors. Endotext [Internet]. South Dartmouth (MA): MDText.com,
Inc.; 2000-. Available from http://www.ncbi.nlm.nih.gov/books/NBK279038/
PubMed PMID: 25905267.


215: Reincke M, Slawik M. Adrenal Incidentalomas. 2010 Oct 18. In: De Groot LJ,
Beck-Peccoz P, Chrousos G, Dungan K, Grossman A, Hershman JM, Koch C, McLachlan
R, New M, Rebar R, Singer F, Vinik A, Weickert MO, editors. Endotext [Internet]. 
South Dartmouth (MA): MDText.com, Inc.; 2000-. Available from
http://www.ncbi.nlm.nih.gov/books/NBK279021/
PubMed PMID: 25905250.


216: Keely E, Barbour LA. Management of Diabetes in Pregnancy. 2014 Feb 14. In:
De Groot LJ, Beck-Peccoz P, Chrousos G, Dungan K, Grossman A, Hershman JM, Koch
C, McLachlan R, New M, Rebar R, Singer F, Vinik A, Weickert MO, editors. Endotext
[Internet]. South Dartmouth (MA): MDText.com, Inc.; 2000-. Available from
http://www.ncbi.nlm.nih.gov/books/NBK279010/
PubMed PMID: 25905241.


217: Dwyer JT, Melanson KJ, MS US, Cross P, Wilson M. Dietary Treatment of
Obesity. 2015 Feb 28. In: De Groot LJ, Beck-Peccoz P, Chrousos G, Dungan K,
Grossman A, Hershman JM, Koch C, McLachlan R, New M, Rebar R, Singer F, Vinik A, 
Weickert MO, editors. Endotext [Internet]. South Dartmouth (MA): MDText.com,
Inc.; 2000-. Available from http://www.ncbi.nlm.nih.gov/books/NBK278991/
PubMed PMID: 25905223.


218: Brehm BJ, D'Alessio DA. Environmental Factors Influencing Obesity. 2014 Nov 
1. In: De Groot LJ, Beck-Peccoz P, Chrousos G, Dungan K, Grossman A, Hershman JM,
Koch C, McLachlan R, New M, Rebar R, Singer F, Vinik A, Weickert MO, editors.
Endotext [Internet]. South Dartmouth (MA): MDText.com, Inc.; 2000-. Available
from http://www.ncbi.nlm.nih.gov/books/NBK278977/
PubMed PMID: 25905211.


219: Kyrou I, Randeva HS, Weickert MO. Clinical Problems Caused by Obesity. 2014 
Apr 24. In: De Groot LJ, Beck-Peccoz P, Chrousos G, Dungan K, Grossman A,
Hershman JM, Koch C, McLachlan R, New M, Rebar R, Singer F, Vinik A, Weickert MO,
editors. Endotext [Internet]. South Dartmouth (MA): MDText.com, Inc.; 2000-.
Available from http://www.ncbi.nlm.nih.gov/books/NBK278973/
PubMed PMID: 25905207.


220: DiPietro L, Stachenfeld NS. Exercise Treatment of Obesity. 2013 Jan 16. In: 
De Groot LJ, Beck-Peccoz P, Chrousos G, Dungan K, Grossman A, Hershman JM, Koch
C, McLachlan R, New M, Rebar R, Singer F, Vinik A, Weickert MO, editors. Endotext
[Internet]. South Dartmouth (MA): MDText.com, Inc.; 2000-. Available from
http://www.ncbi.nlm.nih.gov/books/NBK278961/
PubMed PMID: 25905196.


221: Tate DF, Wing RR. Behavior Modification for Obesity. 2002 Mar 1. In: De
Groot LJ, Beck-Peccoz P, Chrousos G, Dungan K, Grossman A, Hershman JM, Koch C,
McLachlan R, New M, Rebar R, Singer F, Vinik A, Weickert MO, editors. Endotext
[Internet]. South Dartmouth (MA): MDText.com, Inc.; 2000-. Available from
http://www.ncbi.nlm.nih.gov/books/NBK278952/
PubMed PMID: 25905187.


222: Lam DW, LeRoith D. Metabolic Syndrome. 2015 May 19. In: De Groot LJ,
Beck-Peccoz P, Chrousos G, Dungan K, Grossman A, Hershman JM, Koch C, McLachlan
R, New M, Rebar R, Singer F, Vinik A, Weickert MO, editors. Endotext [Internet]. 
South Dartmouth (MA): MDText.com, Inc.; 2000-. Available from
http://www.ncbi.nlm.nih.gov/books/NBK278936/
PubMed PMID: 25905173.


223: Redman L, Johannsen D, Ravussin E. Regulation of body weight in humans. 2012
Jan 1. In: De Groot LJ, Beck-Peccoz P, Chrousos G, Dungan K, Grossman A, Hershman
JM, Koch C, McLachlan R, New M, Rebar R, Singer F, Vinik A, Weickert MO, editors.
Endotext [Internet]. South Dartmouth (MA): MDText.com, Inc.; 2000-. Available
from http://www.ncbi.nlm.nih.gov/books/NBK278932/
PubMed PMID: 25905170.


224: Blundell J, Finlayson G, Halford J, King N. The Regulation of Food Intake in
Humans. 2009 Apr 7. In: De Groot LJ, Beck-Peccoz P, Chrousos G, Dungan K,
Grossman A, Hershman JM, Koch C, McLachlan R, New M, Rebar R, Singer F, Vinik A, 
Weickert MO, editors. Endotext [Internet]. South Dartmouth (MA): MDText.com,
Inc.; 2000-. Available from http://www.ncbi.nlm.nih.gov/books/NBK278931/
PubMed PMID: 25905169.


225: Yuen KCJ, Chong LE, Rhoads SA. Evaluation of adult growth hormone
deficiency: current and future perspectives. 2013 Feb 28. In: De Groot LJ,
Beck-Peccoz P, Chrousos G, Dungan K, Grossman A, Hershman JM, Koch C, McLachlan
R, New M, Rebar R, Singer F, Vinik A, Weickert MO, editors. Endotext [Internet]. 
South Dartmouth (MA): MDText.com, Inc.; 2000-. Available from
http://www.ncbi.nlm.nih.gov/books/NBK278928/
PubMed PMID: 25905166.


226: Voma C, Etwebi Z, Soltani DA, Croniger C, Romani A. Low Hepatic Mg(2+)
Content promotes Liver dysmetabolism: Implications for the Metabolic Syndrome. J 
Metab Syndr. 2014 Oct 1;3(4). pii: 165. PubMed PMID: 25905030; PubMed Central
PMCID: PMC4403798.


227: Pickett-Blakely O. Obesity and irritable bowel syndrome: a comprehensive
review. Gastroenterol Hepatol (N Y). 2014 Jul;10(7):411-6. PubMed PMID: 25904828;
PubMed Central PMCID: PMC4302488.


228: Roura E, Pareja SL, Milá R, Cinca N. "Cooking and Active Leisure" TAS
Program, Spain: a Program Impact Pathways (PIP) analysis. Food Nutr Bull. 2014
Sep;35(3 Suppl):S145-53. PubMed PMID: 25902585.


229: Li Y, Yao X, Gu L. Mondelēz Hope Kitchen Program, China: a Program Impact
Pathways (PIP) analysis. Food Nutr Bull. 2014 Sep;35(3 Suppl):S117-23. PubMed
PMID: 25902581.


230: Pérez-Escamilla R, Alberg-Seberich M. Identifying common metrics for
evaluating school-based healthy lifestyles programs in seven countries:
introduction to workshop proceedings. Food Nutr Bull. 2014 Sep;35(3 Suppl):S93-6.
PubMed PMID: 25902578.


231: Menteşe E, Yılmaz F, Karaali N, Ülker S, Kahveci B. Rapid synthesis and
lipase inhibition activity of some new benzimidazole and perimidine derivatives. 
Bioorg Khim. 2014 May-Jun;40(3):363-9. PubMed PMID: 25898744.


232: Tiew KF, Chan YM, Lye MS, Loke SC. Factors associated with dietary diversity
score among individuals with type 2 diabetes mellitus. J Health Popul Nutr. 2014 
Dec;32(4):665-76. PubMed PMID: 25895200; PubMed Central PMCID: PMC4438697.


233: Al-Hazzaa HM, Abahussain NA, Al-Sobayel HI, Qahwaji DM, Alsulaiman NA,
Musaiger AO. Prevalence of overweight, obesity, and abdominal obesity among urban
Saudi adolescents: gender and regional variations. J Health Popul Nutr. 2014
Dec;32(4):634-45. PubMed PMID: 25895197; PubMed Central PMCID: PMC4438694.


234: Horta PM, Lopes AC, Caroline L, dos Santos LC. Dietary quality maintained
among overweight Brazilian women enrolled in a primary healthcare service. J
Health Popul Nutr. 2014 Dec;32(4):608-14. PubMed PMID: 25895194; PubMed Central
PMCID: PMC4438691.


235: De Senna AF, De Oliveira SA, Velarde LG, Setúbal S. Nutritional status of
HIV-positive patients in Niterói, Rio de Janeiro, Brazil. J Health Popul Nutr.
2014 Dec;32(4):595-9. PubMed PMID: 25895192; PubMed Central PMCID: PMC4438689.


236: Brenton JN, Koenig S, Goldman MD. Vitamin D status and age of onset of
demyelinating disease. Mult Scler Relat Disord. 2014 Nov;3(6):684-8. doi:
10.1016/j.msard.2014.07.004. Epub 2014 Jul 28. PubMed PMID: 25891547.


237: Wanezaki S, Tachibana N, Nagata M, Saito S, Nagao K, Yanagita T, Kohno M.
Soy β-conglycinin improves obesity-induced metabolic abnormalities in a rat model
of nonalcoholic fatty liver disease. Obes Res Clin Pract. 2015
Mar-Apr;9(2):168-74. doi: 10.1016/j.orcp.2014.03.005. Epub 2014 Apr 29. PubMed
PMID: 25890430.


238: Nguyen MT, Fong J, Ullah S, Lovell A, Thompson CH. Estimating glomerular
filtration rate in obese subjects. Obes Res Clin Pract. 2015 Mar-Apr;9(2):152-7. 
doi: 10.1016/j.orcp.2014.04.001. Epub 2014 May 27. PubMed PMID: 25890428.


239: Prickett C, Brennan L, Stolwyk R. Examining the relationship between obesity
and cognitive function: a systematic literature review. Obes Res Clin Pract. 2015
Mar-Apr;9(2):93-113. doi: 10.1016/j.orcp.2014.05.001. Epub 2014 Jun 18. Review.
PubMed PMID: 25890426.


240: Gutmark-Little I, Shah KN. Obesity and the metabolic syndrome in pediatric
psoriasis. Clin Dermatol. 2015 May-Jun;33(3):305-15. doi:
10.1016/j.clindermatol.2014.12.006. Epub 2014 Dec 10. PubMed PMID: 25889131.


241: Thomas S, Suresh S, Sudheesh M, Vijayakumar T. Association of insulin
resistance with adipocytokine levels in patients with metabolic syndrome. Indian 
J Clin Biochem. 2015 Apr;30(2):155-60. doi: 10.1007/s12291-014-0423-7. Epub 2014 
Feb 5. PubMed PMID: 25883422; PubMed Central PMCID: PMC4393391.


242: Daghfous H, El Ayeb W, Alouane L, Tritar F. [Evaluation of nutritional
Status in lung cancer using bio electrical impedance analysis and mini
nutritional assessment]. Tunis Med. 2014 Dec;92(12):737-42. French. PubMed PMID: 
25879599.


243: Houissa F, Trabelsi S, Hadj Brahim K, Mouelhi L, Bouzaidi S, Salem M, Mekki 
H, El Jery K, Said Y, Kheder S, Debbech R, Najjar T. [Efficiency of endoscopic
treatment with intra gastric balloon in severe to morbid obesity]. Tunis Med.
2014 Dec;92(12):717-22. French. PubMed PMID: 25879595.


244: Wu B, Liu ZC, Xu B. [Clinical observation on obesity and hyperlipidemia of
liver qi stagnation and spleen deficiency pattern in female patients treated with
combined therapy of acupuncture and tapping method]. Zhongguo Zhen Jiu. 2014
Dec;34(12):1151-5. Chinese. PubMed PMID: 25876338.


245: Wahowiak L. Salute to health. The VA's focus on veterans' diabetes care.
Diabetes Forecast. 2014 Dec;67(12):44-7. PubMed PMID: 25872365.


246: Titov VN. [The becoming of fatty cells, biological function of trophology,
biological reactions of exo- and endotrophy in phylogenesis. The functional
difference between visceral fatty cells and subcutaneous adipocytes]. Klin Lab
Diagn. 2014 Dec;59(12):4-12. Russian. PubMed PMID: 25872260.


247: Patterson WL, Peoples BD, Gesten FC. Predicting potentially preventable
hospital readmissions following bariatric surgery. Surg Obes Relat Dis. 2015
Jul-Aug;11(4):866-72. doi: 10.1016/j.soard.2014.12.019. Epub 2014 Dec 24. PubMed 
PMID: 25868837.


248: Lee WJ, Almulaifi A, Tsou JJ, Ser KH, Lee YC, Chen SC. Laparoscopic sleeve
gastrectomy for type 2 diabetes mellitus: predicting the success by ABCD score.
Surg Obes Relat Dis. 2015 Sep-Oct;11(5):991-6. doi: 10.1016/j.soard.2014.12.027. 
Epub 2014 Dec 31. PubMed PMID: 25868836.


249: Chau E, Youn H, Ren-Fielding CJ, Fielding GA, Schwack BF, Kurian MS.
Surgical management and outcomes of patients with marginal ulcer after Roux-en-Y 
gastric bypass. Surg Obes Relat Dis. 2015 Sep-Oct;11(5):1071-5. doi:
10.1016/j.soard.2014.12.011. Epub 2014 Dec 19. PubMed PMID: 25868835.


250: Sarwer DB, Spitzer JC, Wadden TA, Rosen RC, Mitchell JE, Lancaster K,
Courcoulas A, Gourash W, Christian NJ. Sexual functioning and sex hormones in men
who underwent bariatric surgery. Surg Obes Relat Dis. 2015 May-Jun;11(3):643-51. 
doi: 10.1016/j.soard.2014.12.014. Epub 2014 Dec 23. PubMed PMID: 25868832.


251: Saleh F, Kim SJ, Okrainec A, Jackson TD. Bariatric surgery in patients with 
reduced kidney function: an analysis of short-term outcomes. Surg Obes Relat Dis.
2015 Jul-Aug;11(4):828-35. doi: 10.1016/j.soard.2014.11.012. Epub 2014 Nov 20.
PubMed PMID: 25868831.


252: Ponce J, Woodman G, Swain J, Wilson E, English W, Ikramuddin S, Bour E,
Edmundowicz S, Snyder B, Soto F, Sullivan S, Holcomb R, Lehmann J; REDUCE Pivotal
Trial Investigators. The REDUCE pivotal trial: a prospective, randomized
controlled pivotal trial of a dual intragastric balloon for the treatment of
obesity. Surg Obes Relat Dis. 2015 Jul-Aug;11(4):874-81. doi:
10.1016/j.soard.2014.12.006. Epub 2014 Dec 16. PubMed PMID: 25868829.


253: Robert M, Belanger P, Hould FS, Marceau S, Tchernof A, Biertho L. Should
metabolic surgery be offered in morbidly obese patients with type I diabetes?
Surg Obes Relat Dis. 2015 Jul-Aug;11(4):798-805. doi:
10.1016/j.soard.2014.12.016. Epub 2014 Dec 24. PubMed PMID: 25868828.


254: Vo H, Chiu J, Allaimo D, Mao C, Wang Y, Gong Y, Ow H, Porter T, Zhong X.
High fat diet deviates PtC-specific B1 B cell phagocytosis in obese mice. Immun
Inflamm Dis. 2014 Dec;2(4):254-61. doi: 10.1002/iid3.41. Epub 2014 Dec 15. PubMed
PMID: 25866632; PubMed Central PMCID: PMC4386919.


255: Rebibo L, Dhahri A, Chivot C, Cyril C, Yzet T, Regimbeau JM. Trocar site
hernia after laparoscopic sleeve gastrectomy using a specific open laparoscopy
technique. Surg Obes Relat Dis. 2015 Jul-Aug;11(4):791-6. doi:
10.1016/j.soard.2014.11.028. Epub 2014 Dec 5. PubMed PMID: 25863538.


256: Moon RC, Frommelt A, Teixeira AF, Jawad MA. Indications and outcomes of
reversal of Roux-en-Y gastric bypass. Surg Obes Relat Dis. 2015
Jul-Aug;11(4):821-6. doi: 10.1016/j.soard.2014.11.026. Epub 2014 Dec 3. PubMed
PMID: 25863537.


257: Pequignot A, Prevot F, Dhahri A, Rebibo L, Badaoui R, Regimbeau JM. Is
sleeve gastrectomy still contraindicated for patients aged≥60 years? A
case-matched study with 24 months of follow-up. Surg Obes Relat Dis. 2015
Sep-Oct;11(5):1008-13. doi: 10.1016/j.soard.2014.11.015. Epub 2014 Nov 28. PubMed
PMID: 25863533.


258: Ortiz VE, Vidal-Melo MF, Walsh JL. Strategies for managing oxygenation in
obese patients undergoing laparoscopic surgery. Surg Obes Relat Dis. 2015
May-Jun;11(3):721-8. doi: 10.1016/j.soard.2014.11.021. Epub 2014 Dec 5. Review.
PubMed PMID: 25863532.


259: Lyon A, Gibson SC, De-loyde K, Martin D. Gastroesophageal reflux in
laparoscopic sleeve gastrectomy: hiatal findings and their management influence
outcome. Surg Obes Relat Dis. 2015 May-Jun;11(3):530-7. doi:
10.1016/j.soard.2014.08.010. Epub 2014 Aug 23. PubMed PMID: 25863531.


260: Liu XZ, Yin K, Fan J, Shen XJ, Xu MJ, Wang WH, Zhang YG, Zheng CZ, Zou da J.
Long-Term outcomes and experience of laparoscopic adjustable gastric banding: one
center's results in China. Surg Obes Relat Dis. 2015 Jul-Aug;11(4):855-9. doi:
10.1016/j.soard.2014.09.021. Epub 2014 Oct 8. PubMed PMID: 25862180.


261: Careaga M, Moizé V, Flores L, Deulofeu R, Andreu A, Vidal J. Inflammation
and iron status in bariatric surgery candidates. Surg Obes Relat Dis. 2015
Jul-Aug;11(4):906-11. doi: 10.1016/j.soard.2014.09.028. Epub 2014 Oct 13. PubMed 
PMID: 25862176.


262: Krawczyk M, Lammert F. The PNPLA3 p.Ile148Met Variant and Obesity:
brothers-in-arms: Comment on: PNPLA3 genotype increases susceptibility of
nonalcoholic steatohepatitis among obese patients with nonalcoholic fatty liver
disease. Surg Obes Relat Dis. 2015 Jul-Aug;11(4):894-6. doi:
10.1016/j.soard.2014.09.002. Epub 2014 Sep 8. PubMed PMID: 25862175.


263: Choi SH, Choi-Kwon S. The effects of the DASH diet education program with
omega-3 fatty acid supplementation on metabolic syndrome parameters in elderly
women with abdominal obesity. Nutr Res Pract. 2015 Apr;9(2):150-7. doi:
10.4162/nrp.2015.9.2.150. Epub 2014 Dec 20. PubMed PMID: 25861421; PubMed Central
PMCID: PMC4388946.


264: Sun X, Yamasaki M, Katsube T, Shiwaku K. Effects of quercetin derivatives
from mulberry leaves: Improved gene expression related hepatic lipid and glucose 
metabolism in short-term high-fat fed mice. Nutr Res Pract. 2015 Apr;9(2):137-43.
doi: 10.4162/nrp.2015.9.2.137. Epub 2014 Nov 20. PubMed PMID: 25861419; PubMed
Central PMCID: PMC4388944.


265: Shimi M, Allouche M, Ben Ahmed H, Zoghlemi B, Gloulou F, Ben Khelil M,
Banasr A, Zhioua M, Benzarti A, Hamdoun M, Baccar H. Sudden death due to
pulmonary embolism in north Tunisia: 37 cases study. Tunis Med. 2014
Oct;92(10):610-4. PubMed PMID: 25860675.


266: Lee WJ, Almulaifi A. Recent advances in bariatric/metabolic surgery:
appraisal of clinical evidence. J Biomed Res. 2015 Apr;29(2):98-104. doi:
10.7555/JBR.28.20140120. Epub 2014 Dec 1. Review. PubMed PMID: 25859263; PubMed
Central PMCID: PMC4389121.


267: Shabbir A, Dargan D. The success of sleeve gastrectomy in the management of 
metabolic syndrome and obesity. J Biomed Res. 2015 Apr;29(2):93-7. doi:
10.7555/JBR.28.20140107. Epub 2014 Oct 4. Review. PubMed PMID: 25859262; PubMed
Central PMCID: PMC4389120.


268: Almarzouqi SJ, Morgan ML, Lee AG. Idiopathic intracranial hypertension in
the Middle East: A growing concern. Saudi J Ophthalmol. 2015 Jan-Mar;29(1):26-31.
doi: 10.1016/j.sjopt.2014.09.013. Epub 2014 Sep 28. Review. PubMed PMID:
25859136; PubMed Central PMCID: PMC4314590.


269: Groh CJ, Urbancic JC. The impact of a lifestyle change program on the mental
health of obese under-served African American women. Arch Psychiatr Nurs. 2015
Apr;29(2):76-82. doi: 10.1016/j.apnu.2014.11.001. Epub 2014 Nov 18. PubMed PMID: 
25858198.


270: Kim TH, Yoo SD, Lee HS, Lee KM, Seok SH, Kim MG, Jung BH, Kim MG, Shin BS.
In vivo absorption and disposition of α-cedrene, a sesquiterpene constituent of
cedarwood oil, in female and male rats. Drug Metab Pharmacokinet. 2015
Apr;30(2):168-73. doi: 10.1016/j.dmpk.2014.12.003. Epub 2014 Dec 9. PubMed PMID: 
25857232.


271: Saxena TK, Maheshwari S, Saxena M. Aetiopathogenesis of type-2 diabetes
mellitus: could chronic stress play an important role? J Assoc Physicians India. 
2014 Jun;62(6):484-9. PubMed PMID: 25856912.


272: Dietch ZC, Guidry CA, Davies SW, Sawyer RG. Hypoalbuminemia is
disproportionately associated with adverse outcomes in obese elective surgical
patients. Surg Obes Relat Dis. 2015 Jul-Aug;11(4):912-8. doi:
10.1016/j.soard.2014.10.010. Epub 2014 Oct 23. PubMed PMID: 25851777; PubMed
Central PMCID: PMC4408210.


273: Aghasadeghi MR, Banifazl M, Aghakhani A, Eslamifar A, Vahabpour R, Ramezani 
A. No evidence for occult HBV infection in hepatitis B vaccine non-responders.
Iran J Microbiol. 2014 Oct;6(5):350-3. PubMed PMID: 25848527; PubMed Central
PMCID: PMC4385577.


274: Couillard A, Pepin JL, Rabec C, Cuvelier A, Portmann A, Muir JF.
[Noninvasive ventilation: efficacy of a new ventilatory mode in patients with
obesity-hypoventilation syndrome]. Rev Mal Respir. 2015 Mar;32(3):283-90. doi:
10.1016/j.rmr.2014.02.013. Epub 2014 Jun 24. French. PubMed PMID: 25847207.


275: Armas Álvarez AL, Pradillos Serna JM, Rivera Chávez LL, Perri LE, García
Palacios M, Rodríguez Barca P, Méndez Gallart R, Estévez Martínez E, Bautista
Casasnovas A. [Conservative treatment for omental infarction]. Cir Pediatr. 2014 
Jul;27(3):149-52. Spanish. PubMed PMID: 25845107.


276: Bordoni B, Urbinati S, Tosoni A, Labanti G, Brandes A. [Cardiologic
evaluation of patients undergoing chemotherapy]. Monaldi Arch Chest Dis. 2014
Jun;82(2):68-74. Italian. PubMed PMID: 25845089.


277: Ravich M, Cray C, Hess L, Arheart KL. Lipid Panel Reference Intervals for
Amazon Parrots (Amazona species). J Avian Med Surg. 2014 Sep;28(3):209-15. doi:
10.1647/2013-055. PubMed PMID: 25843320.


278: Mylytsia KM. [Possibilities of surgical correction of metabolic syndrome as 
a comorbid factor for the obstetrics-gynecological diseases]. Klin Khir. 2014
Dec;(12):70-3. Review. Ukrainian. PubMed PMID: 25842892.


279: Mozheĭ OI, Zatolokin PA, Vasilenko MA, Litvinova LS, Kirienkova EV, Mazunin 
IO. [Evaluating the mitochondrial dna copy number in leukocytes and adipocytes
from metabolic syndrome patients: pilot study]. Mol Biol (Mosk). 2014
Jul-Aug;48(4):677-81. Russian. PubMed PMID: 25842851.


280: Banik SD, Azcorra H, Valentín G, Falfán I, Dickinson F. Height, weight and
body mass index by age and sex in children aged 4 to 6 years in Merida, Mexico,
as compared to international references after normalization with LMS. Coll
Antropol. 2014 Dec;38(4):1163-9. PubMed PMID: 25842750.


281: Kretova IG, Belyaeva OV, Shiraeva OI, Komarova MV, Chygarina SE, Kostsova
EA. [The impact of social and psychological factors on the formation of health
students during training in the higher educational institution]. Gig Sanit. 2014 
Jul-Aug;(4):85-90. Russian. PubMed PMID: 25842506.


282: Bohan Brown MM, Brown AW, Allison DB. Linear Extrapolation Results in
Erroneous Overestimation of Plausible Stressor-Related Yearly Weight Changes.
Biol Psychiatry. 2015 Aug 15;78(4):e10-1. doi: 10.1016/j.biopsych.2014.10.028.
Epub 2014 Dec 8. PubMed PMID: 25842201; PubMed Central PMCID: PMC4459915.


283: Rosenfield RL. The Polycystic Ovary Morphology-Polycystic Ovary Syndrome
Spectrum. J Pediatr Adolesc Gynecol. 2015 Dec;28(6):412-9. doi:
10.1016/j.jpag.2014.07.016. Epub 2014 Aug 27. PubMed PMID: 25840648; PubMed
Central PMCID: PMC4387116.


284: Li L, Li L, Chen L, Lin X, Xu Y, Ren J, Fu J, Qiu Y. Effect of
oleoylethanolamide on diet-induced nonalcoholic fatty liver in rats. J Pharmacol 
Sci. 2015 Mar;127(3):244-50. doi: 10.1016/j.jphs.2014.12.001. Epub 2014 Dec 9.
PubMed PMID: 25837920.


285: Marineli Rda S, Moura CS, Moraes ÉA, Lenquiste SA, Lollo PC, Morato PN,
Amaya-Farfan J, Maróstica MR Jr. Chia (Salvia hispanica L.) enhances HSP, PGC-1α 
expressions and improves glucose tolerance in diet-induced obese rats. Nutrition.
2015 May;31(5):740-8. doi: 10.1016/j.nut.2014.11.009. Epub 2014 Dec 19. PubMed
PMID: 25837222.


286: Martins ML, Kac G, Silva RA, Bettiol H, Barbieri MA, Cardoso VC, Silva AA.
Dairy consumption is associated with a lower prevalence of metabolic syndrome
among young adults from Ribeirão Preto, Brazil. Nutrition. 2015 May;31(5):716-21.
doi: 10.1016/j.nut.2014.12.017. Epub 2014 Dec 31. PubMed PMID: 25837218.


287: Doo M, Won S, Kim Y. Association between the APOB rs1469513 polymorphism and
obesity is modified by dietary fat intake in Koreans. Nutrition. 2015
May;31(5):653-8. doi: 10.1016/j.nut.2014.10.007. Epub 2014 Nov 3. PubMed PMID:
25837208.


288: Ardecky RJ, Hedrick MP, Stanford SM, Bliss MR, Zou J, Gosalia P, Yamamoto F,
Milewski M, Barron N, Sun Q, Ganji S, Mehta A, Sugarman E, Nguyen K, Vasile S,
Suyama E, Mangravita-Novo A, Salaniwal S, Kung P, Smith LH, Sergienko E, Chung
TDY, Pinkerton AB, Bottini N. Allosteric Small Molecule Inhibitors of LMPTP. 2014
Apr 15 [updated 2015 Jan 16]. Probe Reports from the NIH Molecular Libraries
Program [Internet]. Bethesda (MD): National Center for Biotechnology Information 
(US); 2010-. Available from http://www.ncbi.nlm.nih.gov/books/NBK280042/
PubMed PMID: 25834896.


289: Hershberger PM, Sugarman E, Maloney P, Peddibhotla S, Koo A, Suyama E,
Ruidiaz ME, Heynen-Genel S, Nguyen KH, Vasile S, Mangravita-Novo A, Smith LH,
Soundarapandian MM, Salaniwal S, Kung P, Vega RB, Chung TDY, Pinkerton AB, Malany
S, Kelly DP. Inhibitors of Myocyte Triacylglyceride Accumulation. 2013 Dec 15
[updated 2015 Feb 11]. Probe Reports from the NIH Molecular Libraries Program
[Internet]. Bethesda (MD): National Center for Biotechnology Information (US);
2010-. Available from http://www.ncbi.nlm.nih.gov/books/NBK280038/
PubMed PMID: 25834892.


290: Moghadasi M, Mohammadi Domieh A. Effects of Resistance versus Endurance
Training on Plasma Lipocalin-2 in Young Men. Asian J Sports Med. 2014
Jun;5(2):108-14. PubMed PMID: 25834704; PubMed Central PMCID: PMC4374613.


291: Mamabolo RL, Sparks M, Moss SJ, Monyeki MA. The association between
dyslipidemia and anthropometric indicators in black and white adolescents
residing in Tlokwe Municipality, North-West Province, South Africa: the PAHL
study. Afr Health Sci. 2014 Dec;14(4):929-38. doi: 10.4314/ahs.v14i4.23. PubMed
PMID: 25834504; PubMed Central PMCID: PMC4370074.


292: Singh H, Ganneru S, Malakapalli V, Chalasani M, Nappanveettil G, Bhonde RR, 
Venkatesan V. Islet adaptation to obesity and insulin resistance in WNIN/GR-Ob
rats. Islets. 2014;6(5-6):e998099. doi: 10.1080/19382014.2014.998099. PubMed
PMID: 25833252; PubMed Central PMCID: PMC4398287.


293: Marshalov DV, Shifman EM, Salov IA, Petrenko AP. [Correction of local
anesthetic dosage in spinal anesthesia in pregnant women with obesity].
Anesteziol Reanimatol. 2014 Nov-Dec;59(6):19-23. Russian. PubMed PMID: 25831697.


294: Ovechkin AIu, Pyregov AV. [Regional anaesthesia in women with morbid obesity
in obstetrics and gynecology]. Anesteziol Reanimatol. 2014 Nov-Dec;59(6):15-9.
Russian. PubMed PMID: 25831696.


295: Fatima SS, Rehman R, Chaudhry B. Body mass index or body fat! Which is a
better obesity scale for Pakistani population? J Pak Med Assoc. 2014
Nov;64(11):1225-8. PubMed PMID: 25831635.


296: Caffrey MK. AJMC Peer Exchange: nationwide, patient-centered strategy needed
to battle obesity, T2DM. Am J Manag Care. 2014 Jul;20(10 Spec No):E10. PubMed
PMID: 25830191.


297: Zafar TA, Al-Hassawi F, Al-Khulaifi F, Al-Rayyes G, Waslien C, Huffman FG.
Organoleptic and glycemic properties of chickpea-wheat composite breads. J Food
Sci Technol. 2015 Apr;52(4):2256-63. doi: 10.1007/s13197-013-1192-7. Epub 2013
Oct 20. PubMed PMID: 25829607; PubMed Central PMCID: PMC4375205.


298: Michopoulos V, Rothbaum AO, Jovanovic T, Almli LM, Bradley B, Rothbaum BO,
Gillespie CF, Ressler KJ. Association of CRP genetic variation and CRP level with
elevated PTSD symptoms and physiological responses in a civilian population with 
high levels of trauma. Am J Psychiatry. 2015 Apr;172(4):353-62. doi:
10.1176/appi.ajp.2014.14020263. Epub 2014 Dec 12. PubMed PMID: 25827033; PubMed
Central PMCID: PMC4440454.


299: Bartels SJ, Pratt SI, Aschbrenner KA, Barre LK, Naslund JA, Wolfe R, Xie H, 
McHugo GJ, Jimenez DE, Jue K, Feldman J, Bird BL. Pragmatic replication trial of 
health promotion coaching for obesity in serious mental illness and maintenance
of outcomes. Am J Psychiatry. 2015 Apr;172(4):344-52. doi:
10.1176/appi.ajp.2014.14030357. Epub 2014 Dec 12. PubMed PMID: 25827032; PubMed
Central PMCID: PMC4537796.


300: Lam JK, Lam KS, Chow WS, Tan KC. A middle-aged man with increasing body fat.
Clin Obes. 2014 Aug;4(4):237-40. doi: 10.1111/cob.12061. Epub 2014 Jun 5. PubMed 
PMID: 25826795.


301: Meule A, Heckel D, Jurowich CF, Vögele C, Kübler A. Correlates of food
addiction in obese individuals seeking bariatric surgery. Clin Obes. 2014
Aug;4(4):228-36. doi: 10.1111/cob.12065. Epub 2014 Jun 26. PubMed PMID: 25826794.


302: Herring LY, Wagstaff C, Scott A. The efficacy of 12 weeks supervised
exercise in obesity management. Clin Obes. 2014 Aug;4(4):220-7. doi:
10.1111/cob.12063. Epub 2014 Jun 26. PubMed PMID: 25826793.


303: Valsamakis G, Lois K, Kumar S, Mastorakos G. New molecular targets in the
pathophysiology of obesity and available treatment options under investigation.
Clin Obes. 2014 Aug;4(4):209-19. doi: 10.1111/cob.12064. Epub 2014 Jun 23.
Review. PubMed PMID: 25826792.


304: Schumann NL, Brinsden H, Lobstein T. A review of national health policies
and professional guidelines on maternal obesity and weight gain in pregnancy.
Clin Obes. 2014 Aug;4(4):197-208. doi: 10.1111/cob.12062. Epub 2014 Jun 23.
Review. PubMed PMID: 25826791.


305: Ramos Salas X, Forhan M, Sharma AM. Diffusing obesity myths. Clin Obes. 2014
Jun;4(3):189-96. doi: 10.1111/cob.12059. Epub 2014 May 7. PubMed PMID: 25826775.


306: Lewis L, Taylor M, Broom J, Johnston KL. The cost-effectiveness of the
LighterLife weight management programme as an intervention for obesity in
England. Clin Obes. 2014 Jun;4(3):180-8. doi: 10.1111/cob.12060. Epub 2014 May 7.
PubMed PMID: 25826774.


307: Calvo D, Galioto R, Gunstad J, Spitznagel MB. Uncontrolled eating is
associated with reduced executive functioning. Clin Obes. 2014 Jun;4(3):172-9.
doi: 10.1111/cob.12058. Epub 2014 May 7. PubMed PMID: 25826773.


308: Curran JL, Datto G. Functional communication as a predictor of depression
and anxiety symptoms among adolescents seeking bariatric surgery. Clin Obes. 2014
Jun;4(3):165-71. doi: 10.1111/cob.12055. Epub 2014 Apr 23. PubMed PMID: 25826772.


309: Keogh JB, Pedersen E, Petersen KS, Clifton PM. Effects of intermittent
compared to continuous energy restriction on short-term weight loss and long-term
weight loss maintenance. Clin Obes. 2014 Jun;4(3):150-6. doi: 10.1111/cob.12052. 
Epub 2014 Mar 6. PubMed PMID: 25826770.


310: Bruckel JT, Larsen G, Benson MR. Obese sedentary patients with dyspnoea on
exertion who are at low risk for coronary artery disease by clinical criteria
have a very low prevalence of coronary artery disease. Clin Obes. 2014
Jun;4(3):143-9. doi: 10.1111/cob.12053. Epub 2014 Apr 8. PubMed PMID: 25826769.


311: Guthrie H, Tetley D, Hill AJ. Quasi-prospective, real-life monitoring of
food craving post-bariatric surgery: comparison with overweight and normal weight
women. Clin Obes. 2014 Jun;4(3):136-42. doi: 10.1111/cob.12054. Epub 2014 Apr 10.
PubMed PMID: 25826768.


312: Fuller NR, Williams K, Shrestha R, Ahern AL, Holzapfel C, Hauner H, Jebb SA,
Caterson ID. Changes in physical activity during a weight loss intervention and
follow-up: a randomized controlled trial. Clin Obes. 2014 Jun;4(3):127-35. doi:
10.1111/cob.12057. Epub 2014 Apr 23. PubMed PMID: 25826767; PubMed Central PMCID:
PMC4282338.


313: Finer N. Clinical pictures. Clin Obes. 2014 Apr;4(2):125-6. doi:
10.1111/cob.12047. Epub 2014 Feb 25. PubMed PMID: 25826736.


314: Elkhenini HF, New JP, Syed AA. Five-year outcome of bariatric surgery in a
patient with melanocortin-4 receptor mutation. Clin Obes. 2014 Apr;4(2):121-4.
doi: 10.1111/cob.12051. Epub 2014 Mar 4. PubMed PMID: 25826735.


315: Courtney MJ, Chattopadhyay D, Rao M, Light D, Gopinath B. Diffuse large
B-cell lymphoma (DLBCL) in the bypassed stomach after obesity surgery. Clin Obes.
2014 Apr;4(2):116-20. doi: 10.1111/cob.12045. Epub 2014 Feb 20. PubMed PMID:
25826734.


316: Bush J, Langley C, Mills S, Hindle L. A comparison of the provision of the
My Choice Weight Management Programme via general practitioner practices and
community pharmacies in the United Kingdom. Clin Obes. 2014 Apr;4(2):91-100. doi:
10.1111/cob.12049. Epub 2014 Mar 6. PubMed PMID: 25826732.


317: Rieger E, Treasure J, Swinbourne J, Adam B, Manns C, Caterson I. The
effectiveness of including support people in a cognitive behavioural weight loss 
maintenance programme for obese adults: study rationale and design. Clin Obes.
2014 Apr;4(2):77-90. doi: 10.1111/cob.12042. Epub 2013 Dec 19. PubMed PMID:
25826731.


318: Antognoli EL, Smith KJ, Mason MJ, Milliner BR, Davis EM, Harris-Haywood S,
Seeholzer E, Smith S, Flocke SA. Direct observation of weight counselling in
primary care: alignment with clinical guidelines. Clin Obes. 2014 Apr;4(2):69-76.
doi: 10.1111/cob.12050. Epub 2014 Mar 6. PubMed PMID: 25826730.


319: Sim KA, Dezarnaulds GM, Denyer GS, Skilton MR, Caterson ID. Weight loss
improves reproductive outcomes in obese women undergoing fertility treatment: a
randomized controlled trial. Clin Obes. 2014 Apr;4(2):61-8. doi:
10.1111/cob.12048. Epub 2014 Feb 28. PubMed PMID: 25826729.


320: Finer N. Obesity and difficult-to-treat arterial hypertension. Clin Obes.
2014 Apr;4(2):59-60. doi: 10.1111/cob.12043. PubMed PMID: 25826728.


321: Sall D, Wang J, Rashkin M, Welch M, Droege C, Schauer D. Orlistat-induced
fulminant hepatic failure. Clin Obes. 2014 Dec;4(6):342-7. doi:
10.1111/cob.12075. Epub 2014 Sep 29. PubMed PMID: 25826164.


322: Meads DM, Hulme CT, Hall P, Hill AJ. The cost-effectiveness of primary care 
referral to a UK commercial weight loss programme. Clin Obes. 2014
Dec;4(6):324-32. doi: 10.1111/cob.12077. PubMed PMID: 25826162.


323: Singer J, Putulik Kidlapik C, Martin B, Dean HJ, Trepman E, Embil JM. Food
consumption, obesity and abnormal glycaemic control in a Canadian Inuit
community. Clin Obes. 2014 Dec;4(6):316-23. doi: 10.1111/cob.12074. Epub 2014 Sep
20. PubMed PMID: 25826161.


324: Galioto Wiedemann R, Calvo D, Meister J, Spitznagel MB. Self-reported
physical activity is associated with cognitive function in lean, but not obese
individuals. Clin Obes. 2014 Dec;4(6):309-15. doi: 10.1111/cob.12071. Epub 2014
Jul 28. PubMed PMID: 25826160.


325: Grammatikopoulou MG, Poulimeneas D, Gounitsioti IS, Gerothanasi K, Tsigga M,
Kiranas E; ADONUT Study Group. Prevalence of simple and abdominal obesity in
Greek adolescents: the ADONUT study. Clin Obes. 2014 Dec;4(6):303-8. doi:
10.1111/cob.12070. Epub 2014 Jul 30. PubMed PMID: 25826159.


326: Serodio KJ, Ardern CI, Rotondi MA, Kuk JL. Tricyclic and SSRI usage
influences the association between BMI and health risk factors. Clin Obes. 2014
Dec;4(6):296-302. doi: 10.1111/cob.12067. Epub 2014 Jul 18. PubMed PMID:
25826158.


327: Tucker CE, Lockwood AM, Nguyen NH. Antibiotic dosing in obesity: the search 
for optimum dosing strategies. Clin Obes. 2014 Dec;4(6):287-95. doi:
10.1111/cob.12076. Epub 2014 Nov 4. Review. PubMed PMID: 25826157.


328: Zwickert K, Rieger E. A qualitative investigation of obese women's
experiences of effective and ineffective social support for weight management.
Clin Obes. 2014 Oct;4(5):277-86. doi: 10.1111/cob.12072. Epub 2014 Aug 13. PubMed
PMID: 25825860.


329: Herman KM, Carver TE, Christou NV, Andersen RE. Physical activity and
sitting time in bariatric surgery patients 1-16 years post-surgery. Clin Obes.
2014 Oct;4(5):267-76. doi: 10.1111/cob.12069. Epub 2014 Aug 7. PubMed PMID:
25825859.


330: Jennings A, Hughes CA, Kumaravel B, Bachmann MO, Steel N, Capehorn M, Cheema
K. Evaluation of a multidisciplinary Tier 3 weight management service for adults 
with morbid obesity, or obesity and comorbidities, based in primary care. Clin
Obes. 2014 Oct;4(5):254-66. doi: 10.1111/cob.12066. Epub 2014 Jul 1. PubMed PMID:
25825858; PubMed Central PMCID: PMC4253319.


331: Pallayova M, Taheri S. Non-alcoholic fatty liver disease in obese adults:
clinical aspects and current management strategies. Clin Obes. 2014
Oct;4(5):243-53. doi: 10.1111/cob.12068. Epub 2014 Jul 28. Review. PubMed PMID:
25825857.


332: Andersson C, Hansen PW. The benefits of weight loss, even if regained, in
reducing cardiovascular disease: welcoming evidence! Clin Obes. 2014
Oct;4(5):241-2. doi: 10.1111/cob.12073. Epub 2014 Aug 7. PubMed PMID: 25825856.


333: Ray A, Alalem M, Ray BK. Insulin signaling network in cancer. Indian J
Biochem Biophys. 2014 Dec;51(6):493-8. Review. PubMed PMID: 25823221.


334: Hussain A, Alam JM. Dyslipidaemia in woman with polycystic ovarian syndrome:
a case control study in tertiary care hospital of Karachi. J Pak Med Assoc. 2014 
Sep;64(9):1049-52. PubMed PMID: 25823186.


335: Koyuncu T, Unsal A, Arslantas D. Assessment of internet addiction and
loneliness in secondary and high school students. J Pak Med Assoc. 2014
Sep;64(9):998-1002. PubMed PMID: 25823176.


336: Najam SS, Awan FR, Baig SM. Serum adiponectin levels in diabetes, obesity
and gender in Punjabi subjects from Faisalabad, Pakistan. J Pak Med Assoc. 2014
Oct;64(10):1186-8. PubMed PMID: 25823162.


337: Cicek B, Ozturk A, Unalan D, Bayat M, Mazicioglu MM, Kurtoglu S. Four-site
skinfolds and body fat percentage references in 6-to-17-year old Turkish children
and adolescents. J Pak Med Assoc. 2014 Oct;64(10):1154-61. PubMed PMID: 25823156.


338: Loy JJ, Youn HA, Schwack B, Kurian M, Ren Fielding C, Fielding GA.
Improvement in nonalcoholic fatty liver disease and metabolic syndrome in
adolescents undergoing bariatric surgery. Surg Obes Relat Dis. 2015
Mar-Apr;11(2):442-9. doi: 10.1016/j.soard.2014.11.010. Epub 2014 Nov 20. PubMed
PMID: 25820083.


339: Andersen JR, Aasprang A, Karlsen TI, Natvig GK, Våge V, Kolotkin RL.
Health-related quality of life after bariatric surgery: a systematic review of
prospective long-term studies. Surg Obes Relat Dis. 2015 Mar-Apr;11(2):466-73.
doi: 10.1016/j.soard.2014.10.027. Epub 2014 Nov 13. Review. PubMed PMID:
25820082.


340: Antanavicius G, Rezvani M, Sucandy I. One-stage robotically assisted
laparoscopic biliopancreatic diversion with duodenal switch: analysis of 179
patients. Surg Obes Relat Dis. 2015 Mar-Apr;11(2):367-71. doi:
10.1016/j.soard.2014.10.023. Epub 2014 Nov 4. PubMed PMID: 25820081.


341: Varban OA, Reames BN, Finks JF, Thumma JR, Dimick JB. Hospital volume and
outcomes for laparoscopic gastric bypass and adjustable gastric banding in the
modern era. Surg Obes Relat Dis. 2015 Mar-Apr;11(2):343-9. doi:
10.1016/j.soard.2014.09.030. Epub 2014 Oct 16. PubMed PMID: 25820080; PubMed
Central PMCID: PMC4609545.


342: Kaiyrlykyzy A, Freese KE, Elishaev E, Bovbjerg DH, Ramanathan R, Hamad GG,
McCloskey C, Althouse AD, Huang M, Edwards RP, Linkov F. Endometrial histology in
severely obese bariatric surgery candidates: an exploratory analysis. Surg Obes
Relat Dis. 2015 May-Jun;11(3):653-8. doi: 10.1016/j.soard.2014.12.010. Epub 2014 
Dec 19. PubMed PMID: 25820079.


343: Hernández JR, Rizzo JF, Díaz YC, Bubi ED, Cabrillana JM, López-Tomassetti
Fernández EM. Effect of bismuth subgallate on the quality of life in patients
undergoing Scopinaro's biliopancreatic diversion. Surg Obes Relat Dis. 2015
Mar-Apr;11(2):436-41. doi: 10.1016/j.soard.2014.10.024. Epub 2014 Nov 11. PubMed 
PMID: 25820078.


344: O'Leary JP. A tribute to Dr. Edward E. Mason, M.D. Surg Obes Relat Dis. 2015
Mar-Apr;11(2):282. doi: 10.1016/j.soard.2014.12.024. Epub 2014 Dec 24. PubMed
PMID: 25820077.


345: Liang WT, Wu JM, Wang ZG. Modification of Belsey (Mark IV) fundoplication in
the management of hiatal hernia and gastroesophageal reflux disease after sleeve 
gastrectomy: a case report. Surg Obes Relat Dis. 2015 Mar-Apr;11(2):e19-20. doi: 
10.1016/j.soard.2014.11.020. Epub 2014 Dec 3. PubMed PMID: 25820076.


346: Nau P, Molina G, Shima A, Hani A, Meireles O. Roux-en-Y gastric bypass is
associated with an increased exposure to ionizing radiation. Surg Obes Relat Dis.
2015 Mar-Apr;11(2):308-12. doi: 10.1016/j.soard.2014.07.022. Epub 2014 Sep 16.
PubMed PMID: 25820075.


347: Enhörning S, Hedblad B, Nilsson PM, Engström G, Melander O. Copeptin is an
independent predictor of diabetic heart disease and death. Am Heart J. 2015
Apr;169(4):549-56.e1. doi: 10.1016/j.ahj.2014.11.020. Epub 2014 Dec 20. PubMed
PMID: 25819862; PubMed Central PMCID: PMC4398501.


348: Campos GM, Lanning DA. Bariatric surgery for nonalcoholic fatty liver
disease in adolescents with severe obesity. Surg Obes Relat Dis. 2015
Mar-Apr;11(2):449-50. doi: 10.1016/j.soard.2014.12.015. Epub 2014 Dec 24. PubMed 
PMID: 25817747.


349: Onopchenko OV, Kosiakova GV, Meged EF, Klimashevsky VM, Hula NM. The effect 
of N-stearoylethanolamine on cholesterol content, fatty acid composition and
protein carbonylation level in rats with alimentary obesity-induced insulin
resistance. Ukr Biochem J. 2014 Nov-Dec;86(6):119-28. PubMed PMID: 25816612.


350: Doi K, Mitoma C, Nakahara T, Uchi H, Hashimoto-Hachiya A, Takahara M, Tsuji 
G, Nakahara M, Furue M. Antioxidant Houttuynia cordata extract upregulates
filaggrin expression in an aryl hydrocarbon-dependent manner. Fukuoka Igaku
Zasshi. 2014 Nov;105(11):205-13. PubMed PMID: 25816564.


351: Zorgati A, Maaref K, Naouar N, Zaoui A, Ghannouchi S. [Socio-medical profile
of post-polio syndrome patients in center east of Tunisia]. Tunis Med. 2014
Aug-Sep;92(8-9):556-9. French. PubMed PMID: 25815542.


352: Jamal MH, Corcelles R, Daigle CR, Rogula T, Kroh M, Schauer PR, Brethauer
SA. Safety and effectiveness of bariatric surgery in dialysis patients and kidney
transplantation candidates. Surg Obes Relat Dis. 2015 Mar-Apr;11(2):419-23. doi: 
10.1016/j.soard.2014.09.022. Epub 2014 Oct 2. PubMed PMID: 25813752.


353: Willmer M, Berglind D, Tynelius P, Ghaderi A, Näslund E, Rasmussen F.
Children's weight status, body esteem, and self-concept after maternal gastric
bypass surgery. Surg Obes Relat Dis. 2015 Jul-Aug;11(4):927-32. doi:
10.1016/j.soard.2014.12.003. Epub 2014 Dec 15. PubMed PMID: 25813751.


354: Seleit I, Bakry OA, Abdou AG, Hashim A. Body mass index, selected dietary
factors, and acne severity: are they related to in situ expression of
insulin-like growth factor-1? Anal Quant Cytopathol Histpathol. 2014
Oct;36(5):267-78. PubMed PMID: 25803999.


355: Cheung KK, Luk AO, So WY, Ma RC, Kong AP, Chow FC, Chan JC. Testosterone
level in men with type 2 diabetes mellitus and related metabolic effects: A
review of current evidence. J Diabetes Investig. 2015 Mar;6(2):112-23. doi:
10.1111/jdi.12288. Epub 2014 Nov 3. Review. PubMed PMID: 25802717; PubMed Central
PMCID: PMC4364844.


356: Crovetto M, Uauy R. [Analysis of the recommendations for cancer prevention
given by the global fund for research on cancer (FMIC) and the situation in
Chile]. Arch Latinoam Nutr. 2014 Jun;64(2):83-90. Spanish. PubMed PMID: 25799684.


357: Pontiles de Sánchez M, Morón de Salim A, Rodríguez de Perdomo H, Perdomo
Oramas G. [Prevalence of no alcohol fatty liver disease (NAFLD) in a population
of obese children in Valencia, Venezuela]. Arch Latinoam Nutr. 2014
Jun;64(2):73-82. Spanish. PubMed PMID: 25799683.


358: Gristina V, Cupri MG, Torchio M, Mezzogori C, Cacciabue L, Danova M.
Diabetes and cancer: A critical appraisal of the pathogenetic and therapeutic
links. Biomed Rep. 2015 Mar;3(2):131-136. Epub 2014 Dec 10. PubMed PMID:
25798235; PubMed Central PMCID: PMC4360841.


359: Al-Qurayshi ZH, Hauch AT, Slakey DP, Kandil E. Retained foreign bodies: risk
and outcomes at the national level. J Am Coll Surg. 2015 Apr;220(4):749-59. doi: 
10.1016/j.jamcollsurg.2014.12.015. Epub 2014 Dec 19. PubMed PMID: 25797762.


360: Maher JW. A tribute to Dr. Edward E. Mason, M.D. Surg Obes Relat Dis. 2015
Mar-Apr;11(2):284-5. doi: 10.1016/j.soard.2014.12.023. Epub 2014 Dec 24. PubMed
PMID: 25795288.


361: de Sá Del Fiol F, Tardelli Ferreira AC, Marciano JJ, Marques MC, Sant'Ana
LL. Obesity and the use of antibiotics and probiotics in rats. Chemotherapy.
2014;60(3):162-7. doi: 10.1159/000371737. Epub 2015 Mar 18. PubMed PMID:
25792247.


362: Anderson AS. Sugars and health - risk assessment to risk management. Public 
Health Nutr. 2014 Oct;17(10):2148-50. doi: 10.1017/S1368980014001839. PubMed
PMID: 25791502.


363: Ortega-Bonilla RA, Chito-Trujillo DM. [An assessment of the nutritional
status of a school-aged population from Argelia, Colombia]. Rev Salud Publica
(Bogota). 2014 Jul-Aug;16(4):547-59. Spanish. PubMed PMID: 25791306.


364: Ramírez-Cardona L, Valenzuela-Cazes A. [Using the 6-minute walking test with
obese people engaged in a physical activity program]. Rev Salud Publica (Bogota).
2014 Jul-Aug;16(4):516-21. Spanish. PubMed PMID: 25791303.


365: Ferreira-Julio MA, Pinhel MS, Quinhoneiro DC, Nicoletti CF, Brandão AC,
Nonino CB, Pinheiro S Jr, Oliveira BA, Gregório ML, Andrade DO, Cortes-Oliveira
C, Souza DS. LEP -2548G>A Polymorphism of the Leptin Gene and Its Influence on
the Lipid Profile in Obese Individuals. J Nutrigenet Nutrigenomics.
2014;7(4-6):225-31. doi: 10.1159/000371767. Epub 2015 Mar 17. PubMed PMID:
25791136.


366: Patient pages. Energy out: daily physical activity recommendations. J Okla
State Med Assoc. 2014 Sep-Oct;107(9-10):545-6. PubMed PMID: 25790604.


367: Brown J, Weedn A, Gillaspy S. Childhood obesity management in primary care: 
a needs assessment of pediatricians to guide resource development. J Okla State
Med Assoc. 2014 Sep-Oct;107(9-10):518-22. PubMed PMID: 25790601.


368: Brockman TA. Take a hike! J Okla State Med Assoc. 2014
Sep-Oct;107(9-10):463-4. PubMed PMID: 25790591.


369: Walia R, Achilefu A, Crawford S, Jain V, Wigley SD, McCarthy LH. Are at-home
sleep studies performed using portable monitors (PMs) as effective at diagnosing 
obstructive sleep apnea (OSA) in adults as sleep laboratory-based polysomnography
(PSG)? J Okla State Med Assoc. 2014 Dec;107(12):642-4. PubMed PMID: 25790587;
PubMed Central PMCID: PMC4739634.


370: Kuznetsova LA, Plesneva SA, Sharova TS, Pertseva MN, Shpakov AO.
[Attenuation of inhibitory influence of hormones on adenylyl cyclase systems in
the myocardium and brain of rats with obesity and type 2 diabetes mellitus and
effect of intranasal insulin on it]. Zh Evol Biokhim Fiziol. 2014
Sep-Oct;50(5):349-57. Russian. PubMed PMID: 25786317.


371: Fitchett D. The metabolic syndrome is an important concept in therapeutic
decision-making. Can J Cardiol. 2015 May;31(5):596-600. doi:
10.1016/j.cjca.2014.10.037. Epub 2014 Nov 6. Review. PubMed PMID: 25783007.


372: Mitchell-Fearon K, Waldron N, James K, Laws H, Holder-Nevins D,
Eldemire-Shearer D. Hypertension and Diabetes Prevalence in Older Persons in
Jamaica, 2012. West Indian Med J. 2014 Sep;63(5):416-23. doi:
10.7727/wimj.2014.065. Epub 2014 Aug 14. PubMed PMID: 25781276; PubMed Central
PMCID: PMC4655690.


373: Devassy JG, Caligiuri SP, Mayengbam S, Ibrahim NH, Zahradka P, Taylor CG,
House JD, Aukema HM. Dietary restriction in moderately obese rats improves body
size and glucose handling without the renal and hepatic alterations observed with
a high-protein diet. Appl Physiol Nutr Metab. 2015 Apr;40(4):334-42. doi:
10.1139/apnm-2014-0399. Epub 2014 Dec 1. PubMed PMID: 25781199.


374: Datta Banik S, Andrade Olalde AC, Rodriguez L, Dickinson F. The effect of
socioeconomic indicators and macronutrient intake rate on body composition in
adolescents 12 to 16 years old in Merida, Yucatan. Anthropol Anz.
2014;71(4):347-68. doi: 10.1127/0003-5548/2014/0402. PubMed PMID: 25775454.


375: Suchomlinov A, Tutkuviene J. The relationship between birth weight,
adiposity rebound and overweight at the age of 17 years (results of the
Lithuanian longitudinal growth study, 1990 - 2008). Anthropol Anz.
2014;71(4):329-46. doi: 10.1127/0003-5548/2014/0406. PubMed PMID: 25774521.


376: Moodahadu LS, Dhall R, Zargar AH, Bangera S, Ramani L, Katipally R. Tight
glycemic control and cardiovascular effects in type 2 diabetic patients. Heart
Views. 2014 Oct-Dec;15(4):111-20. doi: 10.4103/1995-705X.151084. Review. PubMed
PMID: 25774253; PubMed Central PMCID: PMC4348983.


377: Thereaux J, Poitou C, Barsamian C, Oppert JM, Czernichow S, Bouillot JL.
Midterm outcomes of gastric bypass for elderly (aged ≥ 60 yr) patients: a
comparative study. Surg Obes Relat Dis. 2015 Jul-Aug;11(4):836-41. doi:
10.1016/j.soard.2014.10.022. Epub 2014 Nov 4. PubMed PMID: 25772132.


378: Thereaux J, Corigliano N, Poitou C, Oppert JM, Czernichow S, Bouillot JL.
Comparison of results after one year between sleeve gastrectomy and gastric
bypass in patients with BMI ≥ 50 kg/m². Surg Obes Relat Dis. 2015
Jul-Aug;11(4):785-90. doi: 10.1016/j.soard.2014.11.022. Epub 2014 Dec 4. PubMed
PMID: 25771441.


379: Pappalardo G, Almeida A, Ravasco P. Eicosapentaenoic acid in cancer improves
body composition and modulates metabolism. Nutrition. 2015 Apr;31(4):549-55. doi:
10.1016/j.nut.2014.12.002. Epub 2014 Dec 12. Review. PubMed PMID: 25770317.


380: Homan J, Betzel B, Aarts EO, van Laarhoven KJ, Janssen IM, Berends FJ.
Secondary surgery after sleeve gastrectomy: Roux-en-Y gastric bypass or
biliopancreatic diversion with duodenal switch. Surg Obes Relat Dis. 2015
Jul-Aug;11(4):771-7. doi: 10.1016/j.soard.2014.09.029. Epub 2014 Oct 14. PubMed
PMID: 25769402.


381: Canning DA. Re: Obesity and a febrile urinary tract infection: dual burden
for young children? J Urol. 2015 Mar;193(3):990. doi: 10.1016/j.juro.2014.12.035.
Epub 2014 Dec 18. PubMed PMID: 25765426.


382: Michail S, Lin M, Frey MR, Fanter R, Paliy O, Hilbush B, Reo NV. Altered gut
microbial energy and metabolism in children with non-alcoholic fatty liver
disease. FEMS Microbiol Ecol. 2015 Feb;91(2):1-9. doi: 10.1093/femsec/fiu002.
Epub 2014 Dec 5. PubMed PMID: 25764541; PubMed Central PMCID: PMC4358749.


383: Ayyildiz TK, Kurtuncu M, Kulakci H, Celik S. Factors affecting the
prevalence of obesity among primary school students in Turkey. Iran Red Crescent 
Med J. 2014 Dec 14;16(12):e17785. doi: 10.5812/ircmj.17785. eCollection 2014 Dec.
PubMed PMID: 25763240; PubMed Central PMCID: PMC4341246.


384: Seyedmirzaei SM, Haghdoost AA, Afshari M, Dehghani A. Prevalence of
dyspepsia and its associated factors among the adult population in southeast of
iran in 2010. Iran Red Crescent Med J. 2014 Nov 1;16(11):e14757. doi:
10.5812/ircmj.14757. eCollection 2014 Nov. PubMed PMID: 25763207; PubMed Central 
PMCID: PMC4329955.


385: Ahmadi M, Moosazadeh M, Vardanjani HM, Dehghan A. Prevalence of obesity and 
overweight and their related factors among the adults of Mazandaran Province,
Iran, in 2010. Electron Physician. 2014 Nov 27;6(4):955-61. doi:
10.14661/2014.955-961. eCollection 2014 Oct-Dec. PubMed PMID: 25763175; PubMed
Central PMCID: PMC4324264.


386: Picklo MJ, Thyfault JP. Vitamin E and vitamin C do not reduce insulin
sensitivity but inhibit mitochondrial protein expression in exercising obese
rats. Appl Physiol Nutr Metab. 2015 Apr;40(4):343-52. doi:
10.1139/apnm-2014-0302. Epub 2014 Dec 9. PubMed PMID: 25761734; PubMed Central
PMCID: PMC4713234.


387: Pellizzari B, Siddu A, Ferro A, Colonna M, Mantovani W, Valsecchi M, Marensi
L, Moro A, Brusaferro S, Cinquetti S. [Cardiovascular screening]. Epidemiol Prev.
2014 Nov-Dec;38(6 Suppl 2):73-7. Italian. PubMed PMID: 25759348.


388: Faggiano F, Concina D, Molinar R, Allara E. [Primary prevention of cancer
and cardiovascular diseases: an overview of scientific literature]. Epidemiol
Prev. 2014 Nov-Dec;38(6 Suppl 2):19-22. Review. Italian. PubMed PMID: 25759338.


389: Matharu K, Shapiro JF, Hammer RR, Kravitz RL, Wilson MD, Fitzgerald FT.
Reducing obesity prejudice in medical education. Educ Health (Abingdon). 2014
Sep-Dec;27(3):231-7. doi: 10.4103/1357-6283.152176. PubMed PMID: 25758385.


390: Barnhorst A, Xiong GL. Pulmonary embolism in a psychiatric patient. Am J
Psychiatry. 2014 Nov 1;171(11):1155-7. doi: 10.1176/appi.ajp.2013.13040494.
PubMed PMID: 25756631.


391: Eren E, Koca B, Ture M, Guzel B. Epicardial adiposity in children with
obesity and metabolic syndrome. Iran J Pediatr. 2014 Aug;24(4):411-7. Epub 2014
Jul 2. PubMed PMID: 25755863; PubMed Central PMCID: PMC4339565.


392: Ardalan G, Alavian SM. School nutrition program; prevention of obesity and
Fatty liver in children. Iran J Pediatr. 2014 Aug;24(4):337-8. Epub 2014 Jun 29. 
PubMed PMID: 25755851; PubMed Central PMCID: PMC4339553.


393: Hayes SM, Alosco ML, Forman DE. The Effects of Aerobic Exercise on Cognitive
and Neural Decline in Aging and Cardiovascular Disease. Curr Geriatr Rep. 2014
Dec;3(4):282-290. PubMed PMID: 25750853; PubMed Central PMCID: PMC4349343.


394: Kawasaki Y, Hosoya M, Yasumura S, Ohira T, Satoh H, Suzuki H, Sakai A,
Ohtsuru A, Takahashi A, Ozasa K, Kobashi G, Kamiya K, Yamashita S, Abe M;
Fukushima Health Management Survey Group. The basic data for residents aged 16
years or older who received a comprehensive health check examinations in
2011-2012 as a part of the Fukushima Health Management Survey after the great
East Japan earthquake. Fukushima J Med Sci. 2014;60(2):159-69. doi:
10.5387/fms.2014-31. Epub 2015 Feb 18. PubMed PMID: 25747607.


395: Drzazga A, Sowińska A, Koziołkiewicz M. Lysophosphatidylcholine and
lysophosphatidylinosiol--novel promissing signaling molecules and their possible 
therapeutic activity. Acta Pol Pharm. 2014 Nov-Dec;71(6):887-99. Review. PubMed
PMID: 25745761.


396: Hosseinpour-Niazi S, Mirmiran P, Hosseinpanah F, Fallah-Ghohroudy A, Azizi
F. Association of marital status and marital transition with metabolic syndrome: 
tehran lipid and glucose study. Int J Endocrinol Metab. 2014 Oct 1;12(4):e18980. 
doi: 10.5812/ijem.18980. eCollection 2014 Oct. PubMed PMID: 25745487; PubMed
Central PMCID: PMC4338665.


397: Dogan BA, Arduc A, Tuna MM, Karakılıc E, Dagdelen I, Tutuncu Y, Berker D,
Guler S. Association of mean platelet volume with androgens and insulin
resistance in nonobese patients with polycystic ovary syndrome. Int J Endocrinol 
Metab. 2014 Oct 1;12(4):e18642. doi: 10.5812/ijem.18642. eCollection 2014 Oct.
PubMed PMID: 25745486; PubMed Central PMCID: PMC4338650.


398: Ghorbani Z, Hekmatdoost A, Mirmiran P. Anti-hyperglycemic and insulin
sensitizer effects of turmeric and its principle constituent curcumin. Int J
Endocrinol Metab. 2014 Oct 1;12(4):e18081. doi: 10.5812/ijem.18081. eCollection
2014 Oct. Review. PubMed PMID: 25745485; PubMed Central PMCID: PMC4338652.


399: Schneider JL, Corley DA. A review of the epidemiology of Barrett's
oesophagus and oesophageal adenocarcinoma. Best Pract Res Clin Gastroenterol.
2015 Feb;29(1):29-39. doi: 10.1016/j.bpg.2014.11.008. Epub 2014 Dec 3. Review.
PubMed PMID: 25743454.


400: Mariano ML, Paula MA, Bassi DG, Paula PR. Bariatric surgery: impact on
sexuality of the obese person. Rev Col Bras Cir. 2014 Nov-Dec;41(6):412-20. doi: 
10.1590/0100-69912014006006. English, Portuguese. PubMed PMID: 25742407.


401: Raza S, Abbas S, Ahmad A, Ahmed F, Zaidi Zh, Mahdi F. Association of
Glutathione-S-Transferase (GSTM1 and GSTT1) and FTO Gene Polymorphisms with Type 
2 Diabetes Mellitus Cases in Northern India. Balkan J Med Genet. 2014 Dec
11;17(1):47-54. doi: 10.2478/bjmg-2014-0027. eCollection 2014 Jun. PubMed PMID:
25741215; PubMed Central PMCID: PMC4347477.


402: Sakuno T, Tomita LM, Tomita CM, Giuliano Ide C, Ibagy A, Perin NM, Poeta LS.
Sonographic evaluation of visceral and subcutaneous fat in obese children. Radiol
Bras. 2014 May-Jun;47(3):149-53. doi: 10.1590/0100-3984.2013.1828. PubMed PMID:
25741071; PubMed Central PMCID: PMC4337141.


403: Baltieri L, Santos LA, Rasera-Junior I, Montebelo MI, Pazzianotto-Forti EM. 
[Use of positive pressure in pre and intraoperative of bariatric surgery and its 
effect on the time of extubation]. Rev Bras Anestesiol. 2015 Mar-Apr;65(2):130-5.
doi: 10.1016/j.bjan.2013.10.019. Epub 2014 Sep 30. Portuguese. PubMed PMID:
25740280.


404: Nassaji M, Ghorbani R, Tamadon MR, Bitaraf M. Association between body mass 
index and urinary tract infection in adult patients. Nephrourol Mon. 2014 Dec
15;7(1):e22712. doi: 10.5812/numonthly.22712. eCollection 2015 Jan. PubMed PMID: 
25738122; PubMed Central PMCID: PMC4330692.


405: Minoo F, Mahdavi Mazdeh M, Abasi MR. Association of micro albuminuria with
diastolic function in obese normotensive no diabetic individuals. Nephrourol Mon.
2014 Nov 9;6(6):e22386. doi: 10.5812/numonthly.22386. eCollection 2014 Nov.
PubMed PMID: 25738115; PubMed Central PMCID: PMC4330686.


406: Zampieri TT, Ramos-Lobo AM, Furigo IC, Pedroso JA, Buonfiglio DC, Donato J
Jr. SOCS3 deficiency in leptin receptor-expressing cells mitigates the
development of pregnancy-induced metabolic changes. Mol Metab. 2014 Dec
19;4(3):237-45. doi: 10.1016/j.molmet.2014.12.005. eCollection 2015 Mar. PubMed
PMID: 25737950; PubMed Central PMCID: PMC4338315.


407: Kim JS. Experiences in healthy dieting of male college students with obesity
in Korea. Osong Public Health Res Perspect. 2015 Feb;6(1):59-63. doi:
10.1016/j.phrp.2014.11.008. Epub 2014 Dec 23. PubMed PMID: 25737833; PubMed
Central PMCID: PMC4346595.


408: Nagao Y, Kawahigashi Y, Sata M. Association of Periodontal Diseases and
Liver Fibrosis in Patients With HCV and/or HBV infection. Hepat Mon. 2014 Dec
20;14(12):e23264. doi: 10.5812/hepatmon.23264. eCollection 2014 Dec. PubMed PMID:
25737729; PubMed Central PMCID: PMC4329233.


409: Manrique C, Sowers JR. Insulin resistance and skeletal muscle vasculature:
significance, assessment and therapeutic modulators. Cardiorenal Med. 2014
Dec;4(3-4):244-56. doi: 10.1159/000368423. Epub 2014 Dec 2. Review. PubMed PMID: 
25737689; PubMed Central PMCID: PMC4299173.


410: Shikha D, Singla M, Walia R, Potter N, Mercado A, Winer N. Vascular
compliance in lean, obese, and diabetic children and adolescents: a
cross-sectional study in a minority population. Cardiorenal Med. 2014
Dec;4(3-4):161-7. doi: 10.1159/000365937. Epub 2014 Aug 21. PubMed PMID:
25737680; PubMed Central PMCID: PMC4299264.


411: Orenes-Piñero E, Pineda J, Roldán V, Hernández-Romero D, Marco P,
Tello-Montoliu A, Sogorb F, Valdés M, Lip GY, Marín F. Effects of Body Mass Index
on the Lipid Profile and Biomarkers of Inflammation and a Fibrinolytic and
Prothrombotic State. J Atheroscler Thromb. 2015;22(6):610-7. doi:
10.5551/jat.26161. Epub 2014 Dec 27. PubMed PMID: 25737193.


412: Kataoka Y, Yasuda S, Miyamoto Y, Sase K, Kosuge M, Kimura K, Yoshimasa Y,
Miyazaki S; DIANA study investigators. Atheroma Progression in Obese Early-stage 
Diabetic Japanese Patients in Response to Glycemic Control: Sub-analysis from the
DIANA Study. J Atheroscler Thromb. 2015 Jul 23;22(7):697-705. doi:
10.5551/jat.26237. Epub 2014 Dec 27. PubMed PMID: 25737191.


413: Dapri G. Laparoscopic hand sewn regastrojejunostomy for complicated
Roux-en-Y gastric bypass. Surg Obes Relat Dis. 2015 Mar-Apr;11(2):e27-8. doi:
10.1016/j.soard.2014.11.019. Epub 2014 Nov 28. PubMed PMID: 25737103.


414: Clemente-Postigo M, Roca-Rodriguez Mdel M, Camargo A, Ocaña-Wilhelmi L,
Cardona F, Tinahones FJ. Lipopolysaccharide and lipopolysaccharide-binding
protein levels and their relationship to early metabolic improvement after
bariatric surgery. Surg Obes Relat Dis. 2015 Jul-Aug;11(4):933-9. doi:
10.1016/j.soard.2014.11.030. Epub 2014 Dec 16. PubMed PMID: 25737102.


415: Zeng J, Gu Y, Ke J, Li L, Yao J, Ma F. [Evaluation of the diagnostic
accuracy of modified Berlin questionnaire on predicting obstructive sleep
apnea-hypopnea syndrome in adults]. Lin Chung Er Bi Yan Hou Tou Jing Wai Ke Za
Zhi. 2014 Nov;28(21):1658-62. Chinese. PubMed PMID: 25735095.


416: Hasse B, Iff M, Ledergerber B, Calmy A, Schmid P, Hauser C, Cavassini M,
Bernasconi E, Marzolini C, Tarr PE; Swiss HIV Cohort Study, Aubert V, Barth J,
Battegay M, Bernasconi E, Böni J, Bucher HC, Burton-Jeangros C, Calmy A,
Cavassini M, Egger M, Elzi L, Fehr J, Fellay J, Furrer H, Fux CA, Gorgievski M,
Günthard H, Haerry D, Hasse B, Hirsch HH, Hösli I, Kahlert C, Kaiser L, Keiser O,
Klimkait T, Kouyos R, Kovari H, Ledergerber B, Martinetti G, Martinez de Tejada
B, Metzner K, Müller N, Nadal D, Pantaleo G, Rauch A, Regenass S, Rickenbach M,
Rudin C, Schöni-Affolter F, Schmid P, Schultze D, Schüpbach J, Speck R, Staehelin
C, Tarr P, Telenti A, Trkola A, Vernazza P, Weber R, Yerly S. Obesity Trends and 
Body Mass Index Changes After Starting Antiretroviral Treatment: The Swiss HIV
Cohort Study. Open Forum Infect Dis. 2014 Jul 1;1(2):ofu040. doi:
10.1093/ofid/ofu040. eCollection 2014 Sep. PubMed PMID: 25734114; PubMed Central 
PMCID: PMC4281814.


417: Thomas DM, Ivanescu AE, Martin CK, Heymsfield SB, Marshall K, Bodrato VE,
Williamson DA, Anton SD, Sacks FM, Ryan D, Bray GA. Predicting successful
long-term weight loss from short-term weight-loss outcomes: new insights from a
dynamic energy balance model (the POUNDS Lost study). Am J Clin Nutr. 2015
Mar;101(3):449-54. doi: 10.3945/ajcn.114.091520. Epub 2014 Dec 24. PubMed PMID:
25733628; PubMed Central PMCID: PMC4340057.


418: Vadiveloo M, Dixon LB, Mijanovich T, Elbel B, Parekh N. Dietary variety is
inversely associated with body adiposity among US adults using a novel food
diversity index. J Nutr. 2015 Mar;145(3):555-63. doi: 10.3945/jn.114.199067. Epub
2014 Dec 31. PubMed PMID: 25733472.


419: LeMieux MJ, Kalupahana NS, Scoggin S, Moustaid-Moussa N. Eicosapentaenoic
acid reduces adipocyte hypertrophy and inflammation in diet-induced obese mice in
an adiposity-independent manner. J Nutr. 2015 Mar;145(3):411-7. doi:
10.3945/jn.114.202952. Epub 2014 Dec 31. PubMed PMID: 25733455.


420: Barreca M, Nagliati C, Jain VK, Whitelaw DE. Combined
endoscopic-laparoscopic T-tube insertion for the treatment of staple-line leak
after sleeve gastrectomy: a simple and effective therapeutic option. Surg Obes
Relat Dis. 2015 Mar-Apr;11(2):479-82. doi: 10.1016/j.soard.2014.12.018. Epub 2014
Dec 24. PubMed PMID: 25733002.


421: Fernandez-Rodriguez E, Bernabeu I, Castro AI, Casanueva FF. Hypopituitarism 
after traumatic brain injury. Endocrinol Metab Clin North Am. 2015
Mar;44(1):151-9. doi: 10.1016/j.ecl.2014.10.012. Epub 2014 Nov 4. Review. PubMed 
PMID: 25732651.


422: Mine T, Wada M, Hashimoto A, Minami K, Nikai T, Imamachi N, Saito Y. [A case
report: perioperative management of adenotonsillectomy in a morbidly obese
patient with severe obstructive sleep apnea syndrome]. Masui. 2014
Nov;63(11):1284-6. Japanese. PubMed PMID: 25731066.


423: Popa AD, Popescu RM, Botnariu GE. Adequate weight gain in pregnancy: an
analysis of its determinants in a cross-sectional study. Srp Arh Celok Lek. 2014 
Nov-Dec;142(11-12):695-702. PubMed PMID: 25730999.


424: Caudillo-Joya T, Adriano-Anaya Mdel P, Caudillo-Adriano PA. [Association
between dental caries and the body mass index in a school population in
Iztapalapa, Mexico City]. Rev Invest Clin. 2014 Nov-Dec;66(6):512-9. Spanish.
PubMed PMID: 25729868.


425: Singer C, Stancu P, Coşoveanu S, Botu A. Non-alcoholic Fatty liver disease
in children. Curr Health Sci J. 2014 Jul-Sep;40(3):170-6. doi:
10.12865/CHSJ.40.03.03. Epub 2014 Aug 4. Review. PubMed PMID: 25729601; PubMed
Central PMCID: PMC4340436.


426: Găman AM, Găman GD. Deficiency Of Antithrombin III (AT III) - Case Report
and Review of the Literature. Curr Health Sci J. 2014 Apr-Jun;40(2):141-3. doi:
10.12865/CHSJ.40.02.12. Epub 2014 Mar 29. PubMed PMID: 25729597; PubMed Central
PMCID: PMC4340457.


427: Vijayran M, Manuja N, Chaudhary S, Sinha A, Chaitra TR. Co-relation of body 
mass index, dental caries and periodontal status with fluorosis in different high
fluoridated areas of Haryana state, India. Indian J Dent Res. 2014
Nov-Dec;25(6):722-8. doi: 10.4103/0970-9290.152174. PubMed PMID: 25728103.


428: Benson LA, Olson H, Gorman MP. Evaluation and treatment of autoimmune
neurologic disorders in the pediatric intensive care unit. Semin Pediatr Neurol. 
2014 Dec;21(4):284-90. doi: 10.1016/j.spen.2014.12.008. Epub 2014 Dec 18. Review.
PubMed PMID: 25727510.


429: Diaconu CC, Paraschiv B. Clinical characteristics of obese patients with
hypertension and chronic ischemic heart disease. Rom J Intern Med. 2014
Oct-Dec;52(4):251-5. PubMed PMID: 25726627.


430: Arias ME, Risopatrón J, Sánchez R, Felmer R. Intracytoplasmic sperm
injection affects embryo developmental potential and gene expression in cattle.
Reprod Biol. 2015 Mar;15(1):34-41. doi: 10.1016/j.repbio.2014.11.001. Epub 2014
Nov 13. PubMed PMID: 25726375.


431: Yeo TP. Demographics, epidemiology, and inheritance of pancreatic ductal
adenocarcinoma. Semin Oncol. 2015 Feb;42(1):8-18. doi:
10.1053/j.seminoncol.2014.12.002. Epub 2014 Dec 9. Review. PubMed PMID: 25726048.


432: Tanner N, Diaper R, King M, Metcalfe SA. Case study: a case of debilitating 
gout in the 1st metatarsophalangeal joint. Foot (Edinb). 2015 Mar;25(1):45-50.
doi: 10.1016/j.foot.2014.11.004. Epub 2014 Dec 6. PubMed PMID: 25724345.


433: Soto-Urquieta MG, López-Briones S, Pérez-Vázquez V, Saavedra-Molina A,
González-Hernández GA, Ramírez-Emiliano J. Curcumin restores mitochondrial
functions and decreases lipid peroxidation in liver and kidneys of diabetic db/db
mice. Biol Res. 2014 Dec 22;47(1):74. doi: 10.1186/0717-6287-47-74. PubMed PMID: 
25723052; PubMed Central PMCID: PMC4289591.


434: Sigurgeirsdóttir S, Waagfjörð J, Maresso A. Iceland: health system review.
Health Syst Transit. 2014;16(6):1-182, xv. PubMed PMID: 25720021.


435: Rosen LD, Lim AF, Felt J, Carrier LM, Cheever NA, Lara-Ruiz JM, Mendoza JS, 
Rokkum J. Media and technology use predicts ill-being among children, preteens
and teenagers independent of the negative health impacts of exercise and eating
habits. Comput Human Behav. 2014 Jun;35:364-375. PubMed PMID: 25717216; PubMed
Central PMCID: PMC4338000.


436: Ross AP, Darling JN, Parent MB. Excess intake of fat and sugar potentiates
epinephrine-induced hyperglycemia in male rats. J Diabetes Complications. 2015
Apr;29(3):329-37. doi: 10.1016/j.jdiacomp.2014.12.017. Epub 2014 Dec 31. PubMed
PMID: 25716573.


437: Esmaeilzadeh S, Andarieh MG, Ghadimi R, Delavar MA. Body mass index and
gonadotropin hormones (LH & FSH) associate with clinical symptoms among women
with polycystic ovary syndrome. Glob J Health Sci. 2014 Sep 28;7(2):101-6. doi:
10.5539/gjhs.v7n2p101. PubMed PMID: 25716399.


438: Cadeddu C, Specchia ML, Ricciardi W, Damiani G. [The integration of
behavioral, social and environmental interventions in active prevention
programmes: the case of childhood obesity]. Ig Sanita Pubbl. 2014
Nov-Dec;70(6):591-606. Italian. PubMed PMID: 25715895.


439: Deshcherevskaia NP, Deshcherevskaia NO. [A new hypothesis about the role of 
water in the mechanisms of morbid obesity formation]. Biofizika. 2014
May-Jun;59(3):612-20. Russian. PubMed PMID: 25715606.


440: Park S, Lin M, Onufrak S, Li R. Association of Sugar-Sweetened Beverage
Intake during Infancy with Dental Caries in 6-year-olds. Clin Nutr Res. 2015
Jan;4(1):9-17. doi: 10.7762/cnr.2015.4.1.9. Epub 2014 Dec 8. PubMed PMID:
25713788; PubMed Central PMCID: PMC4337927.


441: Baxmann AC, Menon VB, Medina-Pestana JO, Carvalho AB, Heilberg IP.
Overweight and body fat are predictors of hypovitaminosis D in renal transplant
patients. Clin Kidney J. 2015 Feb;8(1):49-53. doi: 10.1093/ckj/sfu120. Epub 2014 
Nov 17. PubMed PMID: 25713710; PubMed Central PMCID: PMC4310423.


442: Zwierzchowska A, Głowacz M, Batko-Szwaczka A, Dudzińska-Griszek J, Mostowik 
A, Drozd M, Szewieczek J. The Body Mass Index and Waist Circumference as
Predictors Of Body Composition in Post CSCI Wheelchair Rugby Players (Preliminary
Investigations). J Hum Kinet. 2014 Nov 12;43:191-8. doi: 10.2478/hukin-2014-0105.
eCollection 2014 Sep 29. PubMed PMID: 25713660; PubMed Central PMCID: PMC4332180.


443: Freitas AS, Figueiredo AJ, de Freitas AL, Rodrigues VD, da Cunha AA,
Deusdará FF, Coelho E Silva MJ. Biological Maturation, Body Morphology and
Physical Performance in 8-16 year-old obese girls from Montes Claros - MG. J Hum 
Kinet. 2014 Nov 12;43:169-76. doi: 10.2478/hukin-2014-0102. eCollection 2014 Sep 
29. PubMed PMID: 25713657; PubMed Central PMCID: PMC4332176.


444: Moreira H, Passos B, Rocha J, Reis V, Carneiro A, Gabriel R.
Cardiorespiratory fitness and body composition in postmenopausal women. J Hum
Kinet. 2014 Nov 12;43:139-48. doi: 10.2478/hukin-2014-0099. eCollection 2014 Sep 
29. PubMed PMID: 25713654; PubMed Central PMCID: PMC4332173.


445: Podkolodnaia OA. [Molecular and genetic aspects of interactions of the
circadian clock and the energy-producing substrate metabolism in mammals].
Genetika. 2014 Feb;50(2):125-37. Review. Russian. PubMed PMID: 25711020.


446: Majumdar A, Chinnakali P, Vinayagamoorthy V, Daya PA, Shidam UG, Roy G.
Opportunistic Screening for Hypertension and Selected Cardiovascular Risk Factors
among Adults Attending a Primary Health Center in Puducherry, India. Int J Prev
Med. 2014 Dec;5(12):1616-20. PubMed PMID: 25709799; PubMed Central PMCID:
PMC4336994.


447: Gupta H. Barriers to and Facilitators of Long Term Weight Loss Maintenance
in Adult UK People: A Thematic Analysis. Int J Prev Med. 2014 Dec;5(12):1512-20. 
Review. PubMed PMID: 25709786; PubMed Central PMCID: PMC4336981.


448: Nasri H, Baradaran A, Shirzad H, Rafieian-Kopaei M. New concepts in
nutraceuticals as alternative for pharmaceuticals. Int J Prev Med. 2014
Dec;5(12):1487-99. Review. PubMed PMID: 25709784; PubMed Central PMCID:
PMC4336979.


449: Rahiminejad ME, Moaddab A, Rabiee S, Esna-Ashari F, Borzouei S, Hosseini SM.
The relationship between clinicobiochemical markers and depression in women with 
polycystic ovary syndrome. Iran J Reprod Med. 2014 Dec;12(12):811-6. PubMed PMID:
25709638; PubMed Central PMCID: PMC4330661.


450: Aryeetey RN, Boateng L, Sackey D. State of dietetics practice in Ghana.
Ghana Med J. 2014 Dec;48(4):219-24. PubMed PMID: 25709138; PubMed Central PMCID: 
PMC4335433.


451: Sarfo FS, Acheampong JW, Appiah LT, Oparebea E, Akpalu A, Bedu-Addo G. The
profile of risk factors and in-patient outcomes of stroke in Kumasi, Ghana. Ghana
Med J. 2014 Sep;48(3):127-34. PubMed PMID: 25709121; PubMed Central PMCID:
PMC4335440.


452: McGill AT. Past and future corollaries of theories on causes of metabolic
syndrome and obesity related co-morbidities part 2: a composite unifying theory
review of human-specific co-adaptations to brain energy consumption. Arch Public 
Health. 2014 Sep 1;72(1):31. doi: 10.1186/2049-3258-72-31. eCollection 2014.
PubMed PMID: 25708599; PubMed Central PMCID: PMC4335399.


453: McGill AT. Causes of metabolic syndrome and obesity-related co-morbidities
Part 1: A composite unifying theory review of human-specific co-adaptations to
brain energy consumption. Arch Public Health. 2014 Sep 1;72(1):30. doi:
10.1186/2049-3258-72-30. eCollection 2014. PubMed PMID: 25708524; PubMed Central 
PMCID: PMC4335398.


454: Hannan J, Brooten D, Youngblut JM, Hildago I, Roche R, Seagrave L. Physical 
activity and stress in adult Hispanics. J Am Assoc Nurse Pract. 2015
Feb;27(2):79-86. doi: 10.1002/2327-6924.12127. Epub 2014 Apr 30. PubMed PMID:
25708365.


455: Tebloeva LM, Revazova ZE, Fabrikant KG, Dmitrieva LA, Gurevich KG.
Differences in immune response to Porphyromonas gingivalis. J Contemp Dent Pract.
2014 Sep 1;15(5):573-5. PubMed PMID: 25707828.


456: Hatori M, Panda S. Response of peripheral rhythms to the timing of food
intake. Methods Enzymol. 2015;552:145-61. doi: 10.1016/bs.mie.2014.10.027. Epub
2014 Dec 27. Review. PubMed PMID: 25707276.


457: Aoi S, Miyake T, Harada T, Ishizaki F, Ikeda H, Nitta Y, Iida T, Chikamura
C, Tamura N, Nitta K, Miyaguchi H. Neck circumference has possibility as a
predictor for metabolic syndrome in postmenopausal women. Hiroshima J Med Sci.
2014 Dec;63(4):27-32. PubMed PMID: 25707090.


458: Castorena CM, Arias EB, Sharma N, Cartee GD. Effects of a brief high-fat
diet and acute exercise on the mTORC1 and IKK/NF-κB pathways in rat skeletal
muscle. Appl Physiol Nutr Metab. 2015 Mar;40(3):251-62. doi:
10.1139/apnm-2014-0412. Epub 2014 Nov 17. PubMed PMID: 25706655.


459: Zhang Q, Liu S, Liu R, Xue H, Wang Y. Food Policy Approaches to Obesity
Prevention: An International Perspective. Curr Obes Rep. 2014 Jun;3(2):171-82.
doi: 10.1007/s13679-014-0099-6. PubMed PMID: 25705571; PubMed Central PMCID:
PMC4333683.


460: Anghel L, Arsenescu Georgescu C. Particularities of coronary artery disease 
in hypertensive patients with left bundle branch block. Maedica (Buchar). 2014
Dec;9(4):333-7. PubMed PMID: 25705301; PubMed Central PMCID: PMC4316876.


461: Ster AM, Stan C, Ghervan M. Bilateral central vein occlusion in a case of
diaphragmatic eventration. Maedica (Buchar). 2014 Sep;9(3):278-81. PubMed PMID:
25705293; PubMed Central PMCID: PMC4305999.


462: Hong KW, Chung M, Cho SB. Replication of Interactions between Genome-Wide
Genetic Variants and Body Mass Index in Fasting Glucose and Insulin Levels.
Genomics Inform. 2014 Dec;12(4):236-9. doi: 10.5808/GI.2014.12.4.236. Epub 2014
Dec 31. PubMed PMID: 25705164; PubMed Central PMCID: PMC4330260.


463: Shim U, Kim HN, Sung YA, Kim HL. Pathway Analysis of Metabolic Syndrome
Using a Genome-Wide Association Study of Korea Associated Resource (KARE)
Cohorts. Genomics Inform. 2014 Dec;12(4):195-202. doi: 10.5808/GI.2014.12.4.195. 
Epub 2014 Dec 31. PubMed PMID: 25705158; PubMed Central PMCID: PMC4330254.


464: Sakata S, Katsumi S, Mera Y, Kuroki Y, Nashida R, Kakutani M, Ohta T.
Mechanism of action of hypoglycemic effects of an intestine-specific inhibitor of
microsomal triglyceride transfer protein (MTP) in obese rats. J Pharmacol Sci.
2015 Jan;127(1):103-8. doi: 10.1016/j.jphs.2014.11.004. Epub 2014 Nov 22. PubMed 
PMID: 25704025.


465: Lim CC, Mahmood T. Obesity in pregnancy. Best Pract Res Clin Obstet
Gynaecol. 2015 Apr;29(3):309-19. doi: 10.1016/j.bpobgyn.2014.10.008. Epub 2014
Nov 1. Review. PubMed PMID: 25702971.


466: Silveira LE, Kozicky JM, Muralidharan K, Bücker J, Torres IJ, Bond DJ,
Kapczinski F, Kauer-Sant'Anna M, Lam RW, Yatham LN. Neurocognitive functioning in
overweight and obese patients with bipolar disorder: data from the Systematic
Treatment Optimization Program for Early Mania (STOP-EM). Can J Psychiatry. 2014 
Dec;59(12):639-48. PubMed PMID: 25702364; PubMed Central PMCID: PMC4304583.


467: Verma R, Eid G, Ali M, Saber A, Pryor AD; ASMBS Emerging Technologies and
Procedures Committee. Emerging technologies and procedures: results of an online 
survey and real-time poll. Surg Obes Relat Dis. 2015 Jan-Feb;11(1):161-8. doi:
10.1016/j.soard.2014.08.003. Epub 2014 Aug 12. PubMed PMID: 25701960.


468: Subichin M, Clanton J, Makuszewski M, Bohon A, Zografakis JG, Dan A. Liver
disease in the morbidly obese: a review of 1000 consecutive patients undergoing
weight loss surgery. Surg Obes Relat Dis. 2015 Jan-Feb;11(1):137-41. doi:
10.1016/j.soard.2014.06.015. Epub 2014 Jul 3. PubMed PMID: 25701959.


469: Valrie CR, Bond K, Lutes LD, Carraway M, Collier DN. Relationship of sleep
quality, baseline weight status, and weight-loss responsiveness in obese
adolescents in an immersion treatment program. Sleep Med. 2015 Mar;16(3):432-4.
doi: 10.1016/j.sleep.2014.11.007. Epub 2014 Dec 4. PubMed PMID: 25701536; PubMed 
Central PMCID: PMC4372477.


470: Derosa G, Maffioli P. Possible therapies for obesity: focus on the available
options for its treatment. Nutrition. 2015 Mar;31(3):542-3. doi:
10.1016/j.nut.2014.09.005. Epub 2014 Nov 25. PubMed PMID: 25701348.


471: Martins Tde C, Duarte TC, Mosca ER, Pinheiro Cde F, Marçola MA, De-Souza DA.
Severe protein malnutrition in a morbidly obese patient after bariatric surgery. 
Nutrition. 2015 Mar;31(3):535-8. doi: 10.1016/j.nut.2014.10.011. Epub 2014 Nov 4.
PubMed PMID: 25701346.


472: de Castro MA, Baltar VT, Marchioni DM, Fisberg RM. Sex differences in serum 
leptin and its relation to markers of cardiometabolic risk in middle-aged adults:
evidence from a population-based study. Nutrition. 2015 Mar;31(3):491-7. doi:
10.1016/j.nut.2014.09.007. Epub 2014 Oct 13. PubMed PMID: 25701340.


473: Motadi SA, Mbhenyane XG, Mbhatsani HV, Mabapa NS, Mamabolo RL. Prevalence of
iron and zinc deficiencies among preschool children ages 3 to 5 y in Vhembe
district, Limpopo province, South Africa. Nutrition. 2015 Mar;31(3):452-8. doi:
10.1016/j.nut.2014.09.016. Epub 2014 Oct 22. PubMed PMID: 25701334.


474: Macías-Cervantes MH, Rodríguez-Soto JM, Uribarri J, Díaz-Cisneros FJ, Cai W,
Garay-Sevilla ME. Effect of an advanced glycation end product-restricted diet and
exercise on metabolic parameters in adult overweight men. Nutrition. 2015
Mar;31(3):446-51. doi: 10.1016/j.nut.2014.10.004. Epub 2014 Nov 1. PubMed PMID:
25701333.


475: Zalewski BM, Chmielewska A, Szajewska H. The effect of glucomannan on body
weight in overweight or obese children and adults: a systematic review of
randomized controlled trials. Nutrition. 2015 Mar;31(3):437-42.e2. doi:
10.1016/j.nut.2014.09.004. Epub 2014 Nov 25. Review. PubMed PMID: 25701331.


476: López-Nava G, Bautista-Castaño I, Jimenez A, de Grado T, Fernandez-Corbelle 
JP. The Primary Obesity Surgery Endolumenal (POSE) procedure: one-year patient
weight loss and safety outcomes. Surg Obes Relat Dis. 2015 Jul-Aug;11(4):861-5.
doi: 10.1016/j.soard.2014.09.026. Epub 2014 Oct 7. PubMed PMID: 25701201.


477: Attaallah W, Uprak K, Javadov M, Yegen C. Impact of body mass index on
number of lymph nodes retrieved in gastric cancer patients.
Hepatogastroenterology. 2014 Nov-Dec;61(136):2425-7. PubMed PMID: 25699396.


478: Doering SR, Todorovic A, Haskell-Luevano C. Melanocortin antagonist
tetrapeptides with minimal agonist activity at the mouse melanocortin-3 receptor.
ACS Med Chem Lett. 2014 Dec 29;6(2):123-7. doi: 10.1021/ml500340z. eCollection
2015 Feb 12. PubMed PMID: 25699138; PubMed Central PMCID: PMC4329596.


479: Ferrara LA, Pacioni D, Di Fronzo V, Russo BF, Speranza E, Carlino V,
Gargiulo F, Ferrara F. Low-lipid diet reduces frequency and severity of acute
migraine attacks. Nutr Metab Cardiovasc Dis. 2015 Apr;25(4):370-5. doi:
10.1016/j.numecd.2014.12.006. Epub 2014 Dec 27. PubMed PMID: 25698152.


480: Barja Y S, Cordero B ML, Baeza L C, Hodgson B MI; Rama de Nutrición de
Sociedad Chilena de Pediatría. [Dyslipidemia management in children and
adolescents: recommendations of the Nutrition Branch of the Chilean Society of
Pediatrics]. Rev Chil Pediatr. 2014 Jun;85(3):367-77. doi:
10.4067/S0370-41062014000300014. Spanish. PubMed PMID: 25697255.


481: Sánchez B T, Godoy S J, García B H, Barja Y S. [Thyroid function in obese
children]. Rev Chil Pediatr. 2014 Jun;85(3):288-97. doi:
10.4067/S0370-41062014000300004. Spanish. PubMed PMID: 25697245.


482: Gómez-Campos R, Arruda M, Almonacid-Fierro A, Holbold E, Amaral-Camargo C,
Gamero D, Cossio-Bolanos MA. [Cardiorespiratory capacity in children living at
moderate altitude]. Rev Chil Pediatr. 2014 Apr;85(2):188-96. doi:
10.4067/S0370-41062014000200008. Spanish. PubMed PMID: 25697207.


483: Pastén G A, Peñailillo M T, Navarro R J. [Nutritional diagnosis of school
children on an island of the VIII region]. Rev Chil Pediatr. 2014
Apr;85(2):183-7. doi: 10.4067/S0370-41062014000200007. Spanish. PubMed PMID:
25697206.


484: Shpakov AO, Shpakova EA, Tarasenko II, Derkach KV. [N-palmitoylated peptide 
232-245 of rat type 4 melanocortin receptor possessing agonistic activity].
Tsitologiia. 2014;56(8):604-11. Russian. PubMed PMID: 25697006.


485: Escobedo G, López-Ortiz E, Torres-Castro I. Gut microbiota as a key player
in triggering obesity, systemic inflammation and insulin resistance. Rev Invest
Clin. 2014 Sep-Oct;66(5):450-9. PubMed PMID: 25695388.


486: Seck SM, Doupa D, Gueye L, Dia CA. Prevalence of chronic kidney disease and 
associated factors in senegalese populations: a community-based study in
saint-louis. Nephrourol Mon. 2014 Sep 5;6(5):e19085. doi:
10.5812/numonthly.19085. eCollection 2014 Sep. PubMed PMID: 25695030; PubMed
Central PMCID: PMC4318016.


487: Lee YY, Tang TK, Phuah ET, Karim NA, Alwi SM, Lai OM. Palm-based
medium-and-long-chain triacylglycerol (P-MLCT): production via enzymatic
interesterification and optimization using response surface methodology (RSM). J 
Food Sci Technol. 2015 Feb;52(2):685-96. doi: 10.1007/s13197-013-1065-0. Epub
2013 Jun 27. PubMed PMID: 25694677; PubMed Central PMCID: PMC4325014.


488: Mehta N, Ahlawat SS, Sharma DP, Dabur RS. Novel trends in development of
dietary fiber rich meat products-a critical review. J Food Sci Technol. 2015
Feb;52(2):633-47. doi: 10.1007/s13197-013-1010-2. Epub 2013 Apr 28. Review.
PubMed PMID: 25694673; PubMed Central PMCID: PMC4325053.


489: Araya B M, Padilla O, Garmendia ML, Atalah E, Uauy R. [Prevalence of obesity
among Chilean women in childbearing ages]. Rev Med Chil. 2014 Nov;142(11):1440-8.
doi: 10.4067/S0034-98872014001100011. Review. Spanish. PubMed PMID: 25694290.


490: Sapunar J, Bustos P, Sáez K, Muñoz S, Asenjo S. [Effects of neonatal
nutritional status on the risk for metabolic syndrome in Chilean obese children].
Rev Med Chil. 2014 Dec;142(12):1523-9. doi: 10.4067/S0034-98872014001200005.
Spanish. PubMed PMID: 25693434.


491: Komayama N, Kamata K, Maruyama T, Nitta M, Muragaki Y, Ozaki M.
[Perioperative management of an obese patient complicated with sleep apnea
syndrome (SAS) undergoing awake craniotomy]. Masui. 2014 Oct;63(10):1117-21.
Japanese. PubMed PMID: 25693340.


492: Svačina Š. [Obesity and heart]. Vnitr Lek. 2014 Dec;60(12):1068-71. Review. 
Czech. PubMed PMID: 25692834.


493: Higgins GA, Desnoyer J, Van Niekerk A, Silenieks LB, Lau W, Thevarkunnel S, 
Izhakova J, DeLannoy IA, Fletcher PJ, DeLay J, Dobson H. Characterization of the 
5-HT2C receptor agonist lorcaserin on efficacy and safety measures in a rat model
of diet-induced obesity. Pharmacol Res Perspect. 2015 Feb;3(1):e00084. doi:
10.1002/prp2.84. Epub 2014 Nov 7. PubMed PMID: 25692009; PubMed Central PMCID:
PMC4317222.


494: Jasoni CL, Sanders TR, Kim DW. Do all roads lead to Rome? The role of
neuro-immune interactions before birth in the programming of offspring obesity.
Front Neurosci. 2015 Feb 3;8:455. doi: 10.3389/fnins.2014.00455. eCollection
2014. Review. PubMed PMID: 25691854; PubMed Central PMCID: PMC4315034.


495: Ali S, Ussher JR, Baggio LL, Kabir MG, Charron MJ, Ilkayeva O, Newgard CB,
Drucker DJ. Cardiomyocyte glucagon receptor signaling modulates outcomes in mice 
with experimental myocardial infarction. Mol Metab. 2014 Nov 29;4(2):132-43. doi:
10.1016/j.molmet.2014.11.005. eCollection 2015 Feb. PubMed PMID: 25685700; PubMed
Central PMCID: PMC4314543.


496: Boutant M, Joffraud M, Kulkarni SS, García-Casarrubios E, García-Roves PM,
Ratajczak J, Fernández-Marcos PJ, Valverde AM, Serrano M, Cantó C. SIRT1 enhances
glucose tolerance by potentiating brown adipose tissue function. Mol Metab. 2014 
Dec 18;4(2):118-31. doi: 10.1016/j.molmet.2014.12.008. eCollection 2015 Feb.
PubMed PMID: 25685699; PubMed Central PMCID: PMC4314542.


497: Karaman S, Hollmén M, Robciuc MR, Alitalo A, Nurmi H, Morf B, Buschle D,
Alkan HF, Ochsenbein AM, Alitalo K, Wolfrum C, Detmar M. Blockade of VEGF-C and
VEGF-D modulates adipose tissue inflammation and improves metabolic parameters
under high-fat diet. Mol Metab. 2014 Dec 4;4(2):93-105. doi:
10.1016/j.molmet.2014.11.006. eCollection 2015 Feb. PubMed PMID: 25685697; PubMed
Central PMCID: PMC4314545.


498: Chong AC, Vogt MC, Hill AS, Brüning JC, Zeltser LM. Central insulin
signaling modulates hypothalamus-pituitary-adrenal axis responsiveness. Mol
Metab. 2014 Dec 10;4(2):83-92. doi: 10.1016/j.molmet.2014.12.001. eCollection
2015 Feb. PubMed PMID: 25685696; PubMed Central PMCID: PMC4314547.


499: Kamimae-Lanning AN, Krasnow SM, Goloviznina NA, Zhu X, Roth-Carter QR,
Levasseur PR, Jeng S, McWeeney SK, Kurre P, Marks DL. Maternal high-fat diet and 
obesity compromise fetal hematopoiesis. Mol Metab. 2014 Nov 18;4(1):25-38. doi:
10.1016/j.molmet.2014.11.001. eCollection 2015 Jan. PubMed PMID: 25685687; PubMed
Central PMCID: PMC4314531.


500: Collden G, Balland E, Parkash J, Caron E, Langlet F, Prevot V, Bouret SG.
Neonatal overnutrition causes early alterations in the central response to
peripheral ghrelin. Mol Metab. 2014 Oct 24;4(1):15-24. doi:
10.1016/j.molmet.2014.10.003. eCollection 2015 Jan. PubMed PMID: 25685686; PubMed
Central PMCID: PMC4314535.


501: Erceg-Rukavina T, Stefanovski M. Effects of sulphate-sulphide mineral water 
"mlječanica" in patients with hypertension. Mater Sociomed. 2014 Dec;26(6):364-5.
doi: 10.5455/msm.2014.26.364-365. Epub 2014 Dec 14. PubMed PMID: 25685078; PubMed
Central PMCID: PMC4314171.


502: Al Bimani ZS, Khan SA, David P. Evaluation of T2DM related knowledge and
practices of Omani patients. Saudi Pharm J. 2015 Jan;23(1):22-7. doi:
10.1016/j.jsps.2013.12.006. Epub 2013 Dec 22. PubMed PMID: 25685039; PubMed
Central PMCID: PMC4311016.


503: Atik D, Atik C, Karatepe H. Metabolic syndrome in patients undergoing
coronary angiography. Acta Inform Med. 2014 Dec;22(6):360-4. doi:
10.5455/aim.2014.22.360-364. Epub 2014 Dec 19. PubMed PMID: 25684840; PubMed
Central PMCID: PMC4315642.


504: Thompson AL, Adair L, Bentley ME. "Whatever average is:" understanding
African-American mothers' perceptions of infant weight, growth, and health. Curr 
Anthropol. 2014 Jun;55(3):348-355. PubMed PMID: 25684782; PubMed Central PMCID:
PMC4326071.


505: Cerf ME. High fat programming of beta cell compensation, exhaustion, death
and dysfunction. Pediatr Diabetes. 2015 Mar;16(2):71-8. doi: 10.1111/pedi.12137. 
Epub 2014 Apr 3. Review. PubMed PMID: 25682938.


506: Loyaga-Rendon RY, Plaisance EP, Arena R, Shah K. Exercise physiology,
testing, and training in patients supported by a left ventricular assist device. 
J Heart Lung Transplant. 2015 Aug;34(8):1005-16. doi:
10.1016/j.healun.2014.12.006. Epub 2014 Dec 20. PubMed PMID: 25682553.


507: Owen C, Armstrong AY. Clinical management of leiomyoma. Obstet Gynecol Clin 
North Am. 2015 Mar;42(1):67-85. doi: 10.1016/j.ogc.2014.09.009. Epub 2014 Dec 5. 
Review. PubMed PMID: 25681841.


508: Sutter AG, Palanisamy AP, Ellet JD, Schmidt MG, Schnellmann RG, Chavin KD.
Intereukin-10 and Kupffer cells protect steatotic mice livers from
ischemia-reperfusion injury. Eur Cytokine Netw. 2014 Oct-Dec;25(4):69-76. doi:
10.1684/ecn.2015.0359. PubMed PMID: 25679269; PubMed Central PMCID: PMC4446972.


509: Avrahamy H, Pollak Y, Shriki-Tal L, Genstil L, Hirsch HJ, Gross-Tsur V,
Benarroch F. A disease specific questionnaire for assessing behavior in
individuals with Prader-Willi syndrome. Compr Psychiatry. 2015 Apr;58:189-97.
doi: 10.1016/j.comppsych.2014.12.005. Epub 2014 Dec 30. PubMed PMID: 25677112.


510: Warabi E. [Physiological role of p62/sequestosome1]. Seikagaku. 2014
Dec;86(6):783-7. Review. Japanese. PubMed PMID: 25675818.


511: Lavryk AS, Mitchenko OI, Shkr'oba AO, Romanov VIu, Chulaievs'ka IV.
[Dynamics of indices of the carbohydrate metabolism in patients with morbid
obesity after conservative and surgical methods of treatment]. Klin Khir. 2014
May;(5):12-5. Ukrainian. PubMed PMID: 25675756.


512: Chazova IE, Zhernakova IuV, Oshchepkova EV, Shal'nova SA, Iarovaia EB,
Konradi AO, Boĭtsov SA. [Prevalence of cardiiovascular risk factors in Russian
population of patients with arterial hypertension]. Kardiologiia.
2014;54(10):4-12. Russian. PubMed PMID: 25675714.


513: Nuchpramool P, Hanprasertpong T. Pregnancy outcome and predictive factors
for adverse pregnancy outcomes of cephalopelvic disproportion pregnancies in a
resource-limited setting with an efficient referral system. J Med Assoc Thai.
2014 Nov;97(11):1126-32. PubMed PMID: 25675676.


514: Asvanarunat E. Outcomes of gestational weight gain outside the Institute of 
Medicine Guidelines. J Med Assoc Thai. 2014 Nov;97(11):1119-25. PubMed PMID:
25675675.


515: Benoît F. [Management of cardiovascular risk in the elderly patient]. Rev
Med Brux. 2014 Sep;35(4):356-60. French. PubMed PMID: 25675643.


516: Couturier B. [Vitamin B12 deficiency in the context of obesity surgery]. Rev
Med Brux. 2014 Sep;35(4):258-61. French. PubMed PMID: 25675628.


517: Nahum LH. Reflections on obesity. 1964. Conn Med. 2014 Oct;78(9):561-2.
PubMed PMID: 25675601.


518: Sweileh WM, Al-Jabi SW, Sawalha AF, Zyoud SH. Bibliometric analysis of
nutrition and dietetics research activity in Arab countries using ISI Web of
Science database. Springerplus. 2014 Dec 10;3:718. doi: 10.1186/2193-1801-3-718. 
eCollection 2014. PubMed PMID: 25674458; PubMed Central PMCID: PMC4320167.


519: Kostecka M. Eating habits of preschool children and the risk of obesity,
insulin resistance and metabolic syndrome in adults. Pak J Med Sci. 2014
Nov-Dec;30(6):1299-303. doi: 10.12669/pjms.306.5792. PubMed PMID: 25674127;
PubMed Central PMCID: PMC4320719.


520: Furuhashi M, Saitoh S, Shimamoto K, Miura T. Fatty Acid-Binding Protein 4
(FABP4): Pathophysiological Insights and Potent Clinical Biomarker of Metabolic
and Cardiovascular Diseases. Clin Med Insights Cardiol. 2015 Feb 2;8(Suppl
3):23-33. doi: 10.4137/CMC.S17067. eCollection 2014. Review. PubMed PMID:
25674026; PubMed Central PMCID: PMC4315049.


521: Venkatesan V, Madhira SL. Promise(s) of using mesenchymal stem cells in
reproductive disorders. Indian J Med Res. 2014 Nov;140 Suppl:S98-105. Review.
PubMed PMID: 25673552; PubMed Central PMCID: PMC4345762.


522: Pereira TJ, Moyce BL, Kereliuk SM, Dolinsky VW. Influence of maternal
overnutrition and gestational diabetes on the programming of metabolic health
outcomes in the offspring: experimental evidence. Biochem Cell Biol. 2014 Dec
19:1-14. [Epub ahead of print] PubMed PMID: 25673017.


523: Yamane K. [Progression from episodic migraine to chronic migraine]. Rinsho
Shinkeigaku. 2014;54(12):997-9. doi: 10.5692/clinicalneurol.54.997. Review.
Japanese. PubMed PMID: 25672691.


524: Sabater S, Arenas M, Berenguer R, Andres I, Jimenez-Jimenez E, Martos A,
Fernandez-Lopez J, Sevillano M, Rovirosa A. Body Mass Index and Doses at Organs
at Risk in a Mediterranean Population Treated with Postoperative Vaginal Cuff
Brachytherapy. Cancer Res Treat. 2015 Jul;47(3):473-9. doi: 10.4143/crt.2014.115.
Epub 2014 Nov 24. PubMed PMID: 25672575; PubMed Central PMCID: PMC4506118.


525: Lheureux O, Preiser JC. Year in review 2013: Critical Care--metabolism. Crit
Care. 2014 Oct 27;18(5):571. doi: 10.1186/s13054-014-0571-4. Review. PubMed PMID:
25672544; PubMed Central PMCID: PMC4330939.


526: Mizoguchi Y, Monji A. [Immune system and psychiatric disorders: involvement 
of BDNF and intracellular Ca2+ signaling]. Seishin Shinkeigaku Zasshi.
2014;116(10):832-41. Japanese. PubMed PMID: 25672210.


527: Asif M, Aziz T, Altaf S, Sattar RA. Laurence Moon Bardet Biedl Syndrome with
anaemia. J Ayub Med Coll Abbottabad. 2014 Oct-Dec;26(4):625-7. PubMed PMID:
25672202.


528: Ali F, Thaver I, Khan SA. Assessment of dietary diversity and nutritional
status of pregnant women in Islamabad, Pakistan. . J Ayub Med Coll Abbottabad.
2014 Oct-Dec;26(4):506-9. PubMed PMID: 25672175.


529: Hamad A, Qureshi HJ, Roohi N. Assessment of C-reactive proteins in recently 
diagnosed type-1 diabetic children as a risk marker of early atherosclerosis. J
Ayub Med Coll Abbottabad. 2014 Oct-Dec;26(4):434-6. PubMed PMID: 25672158.


530: Prajapati J, Jain S, Virpariya K, Rawal J, Joshi H, Sharma K, Roy B, Thakkar
A. Novel atherosclerotic risk factors and angiographic profile of young Gujarati 
patients with acute coronary syndrome. J Assoc Physicians India. 2014
Jul;62(7):584-8. PubMed PMID: 25672030.


531: Zuhaid M, Kazmi S, Farooq U, Khan IA, Aziz T, Aziz S, Rahim M. Knowledge of 
modifiable risk factors of cardiovascular diseases among patients with acute
myocardial infarction. J Ayub Med Coll Abbottabad. 2014 Jul-Sep;26(3):364-7.
PubMed PMID: 25671949.


532: Wells NM, Myers BM, Henderson CR Jr. Study protocol: effects of school
gardens on children's physical activity. Arch Public Health. 2014 Dec 8;72(1):43.
doi: 10.1186/2049-3258-72-43. eCollection 2014. PubMed PMID: 25671113; PubMed
Central PMCID: PMC4322466.


533: Brown WV, Carson JA, Johnson RK, Kris-Etherton P. JCL roundtable: fast food 
and the American diet. J Clin Lipidol. 2015 Jan-Feb;9(1):3-10. doi:
10.1016/j.jacl.2014.12.002. Epub 2014 Dec 16. Review. PubMed PMID: 25670354.


534: Pasipanodya JP, Hall RG 2nd, Gumbo T. In silico-derived bedside formula for 
individualized micafungin dosing for obese patients in the age of deterministic
chaos. Clin Pharmacol Ther. 2015 Mar;97(3):292-7. doi: 10.1002/cpt.38. Epub 2014 
Dec 27. PubMed PMID: 25670351.


535: Garafova A, Penesova A, Cizmarova E, Marko A, Vlcek M, Jezova D.
Cardiovascular and sympathetic responses to a mental stress task in young
patients with hypertension and/or obesity. Physiol Res. 2014;63 Suppl 4:S459-67. 
PubMed PMID: 25669677.


536: Iakovleva TV, Makarova EN, Bazhan NM. [Effect of ovariectomy on GLUT4 mRNA
levels in adipose and muscle tissues in females of mice C57BL/6J-Agouti Yellow]. 
Ross Fiziol Zh Im I M Sechenova. 2014 May;100(5):602-12. Russian. PubMed PMID:
25669099.


537: Combating obesity rates. Nurs N Z. 2014 Dec-2015 Jan;20(11):9. PubMed PMID: 
25668856.


538: Ennazk L, El M'ghari G, El Ansari N. [The countryside is urbanizing: results
of a screening for diabetes and dysglycemia in a rural area of the Marrakech
region]. Pan Afr Med J. 2014 Sep 13;19:31. doi: 10.11604/pamj.2014.19.31.3690.
eCollection 2014. French. PubMed PMID: 25667693; PubMed Central PMCID:
PMC4314136.


539: Gizurarson S, Ståhlman M, Jeppsson A, Shao Y, Redfors B, Bergfeldt L, Borén 
J, Omerovic E. Atrial fibrillation in patients admitted to coronary care units in
western Sweden - focus on obesity and lipotoxicity. J Electrocardiol. 2015
Sep-Oct;48(5):853-60. doi: 10.1016/j.jelectrocard.2014.12.010. Epub 2014 Dec 13. 
PubMed PMID: 25666738.


540: Jurczyszyn A, Czepiel J, Gdula-Argasińska J, Paśko P, Czapkiewicz A,
Librowski T, Perucki W, Butrym A, Castillo JJ, Skotnicki AB. Plasma fatty acid
profile in multiple myeloma patients. Leuk Res. 2015 Apr;39(4):400-5. doi:
10.1016/j.leukres.2014.12.010. Epub 2014 Dec 24. PubMed PMID: 25666255.


541: Yoon NH, Kwon S. The effects of community environmental factors on obesity
among Korean adults: a multilevel analysis. Epidemiol Health. 2014 Dec
24;36:e2014036. doi: 10.4178/epih/e2014036. eCollection 2014. PubMed PMID:
25666167; PubMed Central PMCID: PMC4322521.


542: Zlotnick C, Baron-Epel O, Zusman SP, Keinan-Boker L. Trends and predictors
of primary dental care health services for adults in Israel. Community Dent
Health. 2014 Dec;31(4):212-8. PubMed PMID: 25665354.


543: Matini D, Ghanbari Jolfaei A, Pazouki A, Pishgahroudsari M, Ehtesham M. The 
comparison of severity and prevalence of major depressive disorder, general
anxiety disorder and eating disorders before and after bariatric surgery. Med J
Islam Repub Iran. 2014 Oct 8;28:109. eCollection 2014. PubMed PMID: 25664310;
PubMed Central PMCID: PMC4301202.


544: Cheraghian B, Asadi-Lari M, Mansournia MA, Majdzadeh R, Mohammad K, Nedjat
S, Vaez-Mahdavi MR, Faghihzadeh S. Prevalence and associated factors of
self-reported hypertension among Tehran adults in 2011: a population-based study 
(Urban HEART-2). Med J Islam Repub Iran. 2014 Sep 29;28:105. eCollection 2014.
PubMed PMID: 25664306; PubMed Central PMCID: PMC4301203.


545: Huang K, Liao X, Dong X, Zhang H. Effect of overweight/obesity on IVF-ET
outcomes in chinese patients with polycystic ovary syndrome. Int J Clin Exp Med. 
2014 Dec 15;7(12):5872-6. eCollection 2014. PubMed PMID: 25664123; PubMed Central
PMCID: PMC4307570.


546: Li Z, Luo B, Du L, Hu H, Xie Y. Familial clustering of overweight and
obesity among schoolchildren in northern China. Int J Clin Exp Med. 2014 Dec
15;7(12):5778-83. eCollection 2014. PubMed PMID: 25664106; PubMed Central PMCID: 
PMC4307553.


547: He F, Liu J. Prevalence of obesity among primary students from 2009 to 2014 
in China: an update meta-analysis. Int J Clin Exp Med. 2014 Oct 15;7(12):5348-52.
eCollection 2014. PubMed PMID: 25664042; PubMed Central PMCID: PMC4307489.


548: Zhang W, Bai X, Ge H, Cui H, Wei Z, Han G. Meta-analysis in the association 
between obesity and risk of thyroid cancer. Int J Clin Exp Med. 2014 Dec
15;7(12):5268-74. eCollection 2014. PubMed PMID: 25664030; PubMed Central PMCID: 
PMC4307477.


549: Zhang X, Zhou G, Sun B, Zhao G, Liu D, Sun J, Liu C, Guo H. Impact of
obesity upon prostate cancer-associated mortality: A meta-analysis of 17 cohort
studies. Oncol Lett. 2015 Mar;9(3):1307-1312. Epub 2014 Dec 31. PubMed PMID:
25663903; PubMed Central PMCID: PMC4315023.


550: Storcksdieck Genannt Bonsmann S. Comprehensive mapping of national school
food policies across the European Union plus Norway and Switzerland. Nutr Bull.
2014 Dec;39(4):369-373. PubMed PMID: 25663818; PubMed Central PMCID: PMC4314700.


551: Leeds AR. Formula food-reducing diets:A new evidence-based addition to the
weight management tool box. Nutr Bull. 2014 Sep;39(3):238-246. PubMed PMID:
25663817; PubMed Central PMCID: PMC4314695.


552: Lepor NE, Fouchia DD, McCullough PA. New vistas for the treatment of
obesity: turning the tide against the leading cause of morbidity and
cardiovascular mortality in the developed world. Rev Cardiovasc Med. 2014;15
Suppl 2:S1-19; quiz S20-1. Review. PubMed PMID: 25662755.


553: Williams R, Novick M, Lehman E. Prevalence of hypovitaminosis D and its
association with comorbidities of childhood obesity. Perm J. 2014
Fall;18(4):32-9. doi: 10.7812/TPP/14-016. PubMed PMID: 25662524; PubMed Central
PMCID: PMC4206169.


554: Lim SP, Arasaratnam P, Chow BJ, Beanlands RS, Hessian RC. Obesity and the
challenges of noninvasive imaging for the detection of coronary artery disease.
Can J Cardiol. 2015 Feb;31(2):223-6. doi: 10.1016/j.cjca.2014.12.003. Epub 2014
Dec 9. Review. PubMed PMID: 25661558.


555: Després JP. Obesity and cardiovascular disease: weight loss is not the only 
target. Can J Cardiol. 2015 Feb;31(2):216-22. doi: 10.1016/j.cjca.2014.12.009.
Epub 2014 Dec 11. Review. PubMed PMID: 25661557.


556: Kramer CK. Weight loss is a useful therapeutic objective. Can J Cardiol.
2015 Feb;31(2):211-5. doi: 10.1016/j.cjca.2014.08.003. Epub 2014 Aug 14. Review. 
PubMed PMID: 25661556.


557: Pathak RK, Mahajan R, Lau DH, Sanders P. The implications of obesity for
cardiac arrhythmia mechanisms and management. Can J Cardiol. 2015
Feb;31(2):203-10. doi: 10.1016/j.cjca.2014.10.027. Epub 2014 Oct 28. Review.
PubMed PMID: 25661555.


558: Gupta PP, Fonarow GC, Horwich TB. Obesity and the obesity paradox in heart
failure. Can J Cardiol. 2015 Feb;31(2):195-202. doi: 10.1016/j.cjca.2014.08.004. 
Epub 2014 Aug 15. Review. PubMed PMID: 25661554.


559: Garcia-Labbé D, Ruka E, Bertrand OF, Voisine P, Costerousse O, Poirier P.
Obesity and coronary artery disease: evaluation and treatment. Can J Cardiol.
2015 Feb;31(2):184-94. doi: 10.1016/j.cjca.2014.12.008. Epub 2014 Dec 11. Review.
PubMed PMID: 25661553.


560: Lovren F, Teoh H, Verma S. Obesity and atherosclerosis: mechanistic
insights. Can J Cardiol. 2015 Feb;31(2):177-83. doi: 10.1016/j.cjca.2014.11.031. 
Epub 2014 Dec 6. Review. PubMed PMID: 25661552.


561: Sankaralingam S, Kim RB, Padwal RS. The impact of obesity on the
pharmacology of medications used for cardiovascular risk factor control. Can J
Cardiol. 2015 Feb;31(2):167-76. doi: 10.1016/j.cjca.2014.10.025. Epub 2014 Oct
28. Review. PubMed PMID: 25661551.


562: Piché MÈ, Auclair A, Harvey J, Marceau S, Poirier P. How to choose and use
bariatric surgery in 2015. Can J Cardiol. 2015 Feb;31(2):153-66. doi:
10.1016/j.cjca.2014.12.014. Epub 2014 Dec 15. Review. PubMed PMID: 25661550.


563: Pucci A, Finer N. New medications for treatment of obesity: metabolic and
cardiovascular effects. Can J Cardiol. 2015 Feb;31(2):142-52. doi:
10.1016/j.cjca.2014.11.010. Epub 2014 Nov 14. Review. PubMed PMID: 25661549.


564: Valera B, Sohani Z, Rana A, Poirier P, Anand SS. The ethnoepidemiology of
obesity. Can J Cardiol. 2015 Feb;31(2):131-41. doi: 10.1016/j.cjca.2014.10.005.
Epub 2014 Nov 25. Review. PubMed PMID: 25661548.


565: McCrindle BW. Cardiovascular consequences of childhood obesity. Can J
Cardiol. 2015 Feb;31(2):124-30. doi: 10.1016/j.cjca.2014.08.017. Epub 2014 Aug
23. Review. PubMed PMID: 25661547.


566: St-Pierre J, Poirier P. What nature used to allow to die, don't let modern
habits damage after repair: preventable obesity risk in congenital heart disease.
Can J Cardiol. 2015 Feb;31(2):109-11. doi: 10.1016/j.cjca.2014.09.020. Epub 2014 
Sep 28. PubMed PMID: 25661546.


567: Poirier P, McCrindle BW, Leiter LA. Obesity--it must not remain the
neglected risk factor in cardiology. Can J Cardiol. 2015 Feb;31(2):105-8. doi:
10.1016/j.cjca.2014.12.017. Epub 2014 Dec 19. PubMed PMID: 25661545.


568: Velázquez-Wong AC, Ruiz Esparza-Garrido R, Velázquez-Flores MÁ,
Huicochea-Montiel JC, Cárdenas-Conejo A, Miguez-Muñoz CP, Araujo-Solís MA,
Salamanca-Gómez F, Arenas-Aranda DJ. Clinical and molecular characterization of a
patient with 15q21.2q22.2 deletion syndrome. Cytogenet Genome Res.
2014;144(3):183-9. doi: 10.1159/000370081. Epub 2015 Feb 6. PubMed PMID:
25661042.


569: Demarzo MM, Cebolla A, Garcia-Campayo J. The implementation of mindfulness
in healthcare systems: a theoretical analysis. Gen Hosp Psychiatry. 2015
Mar-Apr;37(2):166-71. doi: 10.1016/j.genhosppsych.2014.11.013. Epub 2014 Dec 10. 
Review. PubMed PMID: 25660344.


570: Morris DS, Schubert SS, Ngo DL, Rubado DJ, Main E, Douglas JP. Using
state-issued identification cards for obesity tracking. Obes Res Clin Pract. 2015
Jan-Feb;9(1):87-91. doi: 10.1016/j.orcp.2014.03.002. Epub 2014 Apr 29. PubMed
PMID: 25660178.


571: Indumathy J, Pal GK, Pal P, Ananthanarayanan PH, Parija SC, Balachander J,
Dutta TK. Association of sympathovagal imbalance with obesity indices, and
abnormal metabolic biomarkers and cardiovascular parameters. Obes Res Clin Pract.
2015 Jan-Feb;9(1):55-66. doi: 10.1016/j.orcp.2014.01.007. Epub 2014 Feb 28.
PubMed PMID: 25660176.


572: Punni E, Pula JL, Asslo F, Baddoura W, DeBari VA. Is obesity a risk factor
for Clostridium difficile infection? Obes Res Clin Pract. 2015 Jan-Feb;9(1):50-4.
doi: 10.1016/j.orcp.2013.12.007. Epub 2014 Jan 7. PubMed PMID: 25660175.


573: Khanbhai M, Dubb S, Patel K, Ahmed A, Richards T. The prevalence of iron
deficiency anaemia in patients undergoing bariatric surgery. Obes Res Clin Pract.
2015 Jan-Feb;9(1):45-9. doi: 10.1016/j.orcp.2013.12.004. Epub 2014 Jan 7. PubMed 
PMID: 25660174.


574: Chen S, Akbar SM, Miyake T, Abe M, Al-Mahtab M, Furukawa S, Bunzo M, Hiasa
Y, Onji M. Diminished immune response to vaccinations in obesity: role of
myeloid-derived suppressor and other myeloid cells. Obes Res Clin Pract. 2015
Jan-Feb;9(1):35-44. doi: 10.1016/j.orcp.2013.12.006. Epub 2014 Jan 7. PubMed
PMID: 25660173.


575: Fujita Y, Okada T, Abe Y, Kazama M, Saito E, Kuromori Y, Iwata F, Hara M,
Ayusawa M, Izumi H, Kitamura Y, Shimizu T. Effect of cod liver oil
supplementation on the stearoyl-CoA desaturase index in obese children: a pilot
study. Obes Res Clin Pract. 2015 Jan-Feb;9(1):31-4. doi:
10.1016/j.orcp.2014.01.004. Epub 2014 Feb 16. PubMed PMID: 25660172.


576: Parker K, Brennan L. Measurement of disordered eating in bariatric surgery
candidates: a systematic review of the literature. Obes Res Clin Pract. 2015
Jan-Feb;9(1):12-25. doi: 10.1016/j.orcp.2014.01.005. Epub 2014 Feb 28. Review.
PubMed PMID: 25660171.


577: Wang Z. Age-dependent decline of association between obesity and mortality: 
a systematic review and meta-analysis. Obes Res Clin Pract. 2015
Jan-Feb;9(1):1-11. doi: 10.1016/j.orcp.2014.01.006. Epub 2014 Mar 6. Review.
PubMed PMID: 25660170.


578: Wilding JP, Blonde L, Leiter LA, Cerdas S, Tong C, Yee J, Meininger G.
Efficacy and safety of canagliflozin by baseline HbA1c and known duration of type
2 diabetes mellitus. J Diabetes Complications. 2015 Apr;29(3):438-44. doi:
10.1016/j.jdiacomp.2014.12.016. Epub 2014 Dec 31. PubMed PMID: 25660137.


579: Milne I. 18th and 19th century dietary advice. J R Coll Physicians Edinb.
2014;44(4):347. PubMed PMID: 25659171.


580: Rohilla R, Rajput M, Rohilla J, Malik M, Garg D, Verma M. Prevalence and
correlates of overweight/obesity among adolescents in an urban city of north
India. J Family Med Prim Care. 2014 Oct-Dec;3(4):404-8. doi:
10.4103/2249-4863.148127. PubMed PMID: 25657953; PubMed Central PMCID:
PMC4311352.


581: Somannavar MS, Appajigol JS. Knowledge, attitudes, and practices of public
sector primary health care physicians of rural north karnataka towards obesity
management. J Family Med Prim Care. 2014 Oct-Dec;3(4):400-3. doi:
10.4103/2249-4863.148126. PubMed PMID: 25657952; PubMed Central PMCID:
PMC4311351.


582: Dey A, Allen J, Hankey-Giblin PA. Ontogeny and polarization of macrophages
in inflammation: blood monocytes versus tissue macrophages. Front Immunol. 2015
Jan 22;5:683. doi: 10.3389/fimmu.2014.00683. eCollection 2014. Review. PubMed
PMID: 25657646; PubMed Central PMCID: PMC4303141.


583: Patel SP, Kalra N, Pradeep AR, Martande SS, Naik SB, Raju AP, Singh P.
Association of metabolic syndrome and periodontal disease in an Indian
population. J Int Acad Periodontol. 2014 Oct;16(4):98-102. PubMed PMID: 25654962.


584: Black EA. Menu labeling: the unintended consequences to the consumer. Food
Drug Law J. 2014;69(4):531-54, i. PubMed PMID: 25654941.


585: Thompson D. What serious video games can offer child obesity prevention.
JMIR Serious Games. 2014 Jul 16;2(2):e8. doi: 10.2196/games.3480. PubMed PMID:
25654589; PubMed Central PMCID: PMC4307831.


586: Aroor AR, Airody SK, Mahale R, Sr R, Shetty S, Rao AR. Anthropometry and
Prevalence of Common Health Problems among School Going Children in Surathkal,
Karnataka. J Clin Diagn Res. 2014 Dec;8(12):PC01-5. doi:
10.7860/JCDR/2014/8769.5233. Epub 2014 Dec 5. PubMed PMID: 25653997; PubMed
Central PMCID: PMC4316303.


587: Byun SH, Kwon EB, Kim SY. The relationship between serum adiponectin and
inflammatory cytokines in obese Korean juveniles. Korean J Pediatr. 2014
Dec;57(12):533-7. doi: 10.3345/kjp.2014.57.12.533. Epub 2014 Dec 31. PubMed PMID:
25653687; PubMed Central PMCID: PMC4316597.


588: Shin YH, Kim KE, Lee YJ, Nam JH, Hong YM, Shin HJ. Associations of matrix
metalloproteinase (MMP)-8, MMP-9, and their inhibitor, tissue inhibitor of
metalloproteinase-1, with obesity-related biomarkers in apparently healthy
adolescent boys. Korean J Pediatr. 2014 Dec;57(12):526-32. doi:
10.3345/kjp.2014.57.12.526. Epub 2014 Dec 31. PubMed PMID: 25653686; PubMed
Central PMCID: PMC4316596.


589: Abu-Kishk I, Alumot-Yehoshua M, Reisler G, Efrati S, Kozer E, Doenyas-Barak 
K, Feldon M, Dagan Z, Reifen R, Berkovitch M. Lifestyle modifications in an
adolescent dormitory: a clinical trial. Korean J Pediatr. 2014 Dec;57(12):520-5. 
doi: 10.3345/kjp.2014.57.12.520. Epub 2014 Dec 31. PubMed PMID: 25653685; PubMed 
Central PMCID: PMC4316595.


590: Joseph RP, Pekmezi DW, Allison JJ, Durant NH. Lessons Learned from the
Development and Implementation of Two Internet-enhanced Culturally Relevant
Physical Activity Interventions for Young Overweight African-American Women. J
Natl Black Nurses Assoc. 2014 Jul;25(1):42-47. PubMed PMID: 25653465; PubMed
Central PMCID: PMC4314098.


591: Stamouli M, Pouliakis A, Mourtzikou A, Skliris A, Panagiotou I, Mournianakis
E, Totos G. Evaluation of the lipid profile in type 2 diabetes mellitus patients 
in Greece. Clin Lab. 2014;60(10):1593-600. PubMed PMID: 25651703.


592: Mercan MA. A research note on the relationship between long working hours
and weight gain for older workers in the United States. Res Aging. 2014
Sep;36(5):557-67. doi: 10.1177/0164027513510324. Epub 2013 Nov 7. PubMed PMID:
25651510.


593: Wang C, Li J, Xue H, Li Y, Huang J, Mai J, Chen J, Cao J, Wu X, Guo D, Yu L,
Gu D. Type 2 diabetes mellitus incidence in Chinese: contributions of overweight 
and obesity. Diabetes Res Clin Pract. 2015 Mar;107(3):424-32. doi:
10.1016/j.diabres.2014.09.059. Epub 2014 Oct 8. PubMed PMID: 25649908.


594: Pilav A, Brankovic S, Doder V. Ten year trends in cardiovascular risk
factors in the Federation of bosnia and herzegovina. Med Arch. 2014
Dec;68(6):394-8. doi: 10.5455/medarh.2014.68.394-398. Epub 2014 Dec 16. PubMed
PMID: 25649524; PubMed Central PMCID: PMC4314181.


595: Urquía-Fernández N. [Food security in Mexico]. Salud Publica Mex. 2014;56
Suppl 1:s92-8. Spanish. PubMed PMID: 25649459.


596: Shamah-Levy T, Mundo-Rosas V, Rivera-Dommarco JA. [Magnitude of food
insecurity in Mexico: its relationship with nutritional status and socioeconomic 
factors]. Salud Publica Mex. 2014;56 Suppl 1:s79-85. Spanish. PubMed PMID:
25649457.


597: Morales-Ruán Mdel C, Méndez-Gómez Humarán I, Shamah-Levy T,
Valderrama-Álvarez Z, Melgar-Quiñónez H. [Food insecurity is associated with
obesity in adult women of Mexico]. Salud Publica Mex. 2014;56 Suppl 1:s54-61.
Spanish. PubMed PMID: 25649454.


598: Watanabe Y, Saito I, Henmi I, Yoshimura K, Maruyama K, Yamauchi K, Matsuo T,
Kato T, Tanigawa T, Kishida T, Asada Y. Skipping Breakfast is Correlated with
Obesity. J Rural Med. 2014;9(2):51-8. doi: 10.2185/jrm.2887. Epub 2014 Jun 17.
PubMed PMID: 25648986; PubMed Central PMCID: PMC4310153.


599: Saffari M, Pakpour AH, Mohammadi-Zeidi I, Samadi M, Chen H. Long-term effect
of motivational interviewing on dietary intake and weight loss in Iranian
obese/overweight women. Health Promot Perspect. 2014 Dec 30;4(2):206-13. doi:
10.5681/hpp.2014.027. eCollection 2014. PubMed PMID: 25648690; PubMed Central
PMCID: PMC4300447.


600: Sharma A, Bahadursingh S, Ramsewak S, Teelucksingh S. Medical and surgical
interventions to improve outcomes in obese women planning for pregnancy. Best
Pract Res Clin Obstet Gynaecol. 2015 May;29(4):565-76. doi:
10.1016/j.bpobgyn.2014.12.003. Epub 2014 Dec 24. PubMed PMID: 25648680.


601: Furman-Niedziejko A, Rostoff P, Rychlak R, Golinska-Grzybala K,
Wilczynska-Golonka M, Golonka M, Nessler J. Relationship between abdominal
obesity, platelet blood count and mean platelet volume in patients with metabolic
syndrome. Folia Med Cracov. 2014;54(2):55-64. PubMed PMID: 25648310.


602: Bansal P, Ghalaut VS, Sharma TK, Ghalaut PS, Dokwal S, Ghalaut R,
Kulshrestha M, Dahiya K. Status of leptin in MBCR-ABL p210 positive chronic
myeloid leukemia patients before and after imatinib therapy: a conflicting
scenario. Clin Lab. 2014;60(11):1845-52. PubMed PMID: 25648025.


603: Osella AR, Díaz Mdel P, Cozzolongo R, Bonfiglio C, Franco I, Abrescia DI,
Bianco A, Giampiero ES, Petruzzi J, Elsa L, Mario C, Mastrosimni AM, Giocchino L;
NUTRIHEP Collaborating Group. Overweight and Obesity in Southern Italy: their
association with social and life-style characteristics and their effect on levels
of biologic markers. Rev Fac Cien Med Univ Nac Cordoba. 2014;71(3):113-24. PubMed
PMID: 25647553.


604: Robinson SM, Crozier SR, Harvey NC, Barton BD, Law CM, Godfrey KM, Cooper C,
Inskip HM. Modifiable early-life risk factors for childhood adiposity and
overweight: an analysis of their combined impact and potential for prevention. Am
J Clin Nutr. 2015 Feb;101(2):368-75. doi: 10.3945/ajcn.114.094268. Epub 2014 Dec 
3. PubMed PMID: 25646335; PubMed Central PMCID: PMC4307207.


605: Zhang P, Peterson M, Su GL, Wang SC. Visceral adiposity is negatively
associated with bone density and muscle attenuation. Am J Clin Nutr. 2015
Feb;101(2):337-43. doi: 10.3945/ajcn.113.081778. Epub 2014 Nov 26. PubMed PMID:
25646331; PubMed Central PMCID: PMC4307204.


606: Jensen SM, Ritz C, Ejlerskov KT, Mølgaard C, Michaelsen KF. Infant BMI peak,
breastfeeding, and body composition at age 3 y. Am J Clin Nutr. 2015
Feb;101(2):319-25. doi: 10.3945/ajcn.114.092957. Epub 2014 Dec 3. PubMed PMID:
25646329.


607: Starling AP, Brinton JT, Glueck DH, Shapiro AL, Harrod CS, Lynch AM,
Siega-Riz AM, Dabelea D. Associations of maternal BMI and gestational weight gain
with neonatal adiposity in the Healthy Start study. Am J Clin Nutr. 2015
Feb;101(2):302-9. doi: 10.3945/ajcn.114.094946. Epub 2014 Dec 3. PubMed PMID:
25646327; PubMed Central PMCID: PMC4307203.


608: Verreijen AM, Verlaan S, Engberink MF, Swinkels S, de Vogel-van den Bosch J,
Weijs PJ. A high whey protein-, leucine-, and vitamin D-enriched supplement
preserves muscle mass during intentional weight loss in obese older adults: a
double-blind randomized controlled trial. Am J Clin Nutr. 2015 Feb;101(2):279-86.
doi: 10.3945/ajcn.114.090290. Epub 2014 Nov 26. PubMed PMID: 25646324.


609: Vitaglione P, Mennella I, Ferracane R, Rivellese AA, Giacco R, Ercolini D,
Gibbons SM, La Storia A, Gilbert JA, Jonnalagadda S, Thielecke F, Gallo MA,
Scalfi L, Fogliano V. Whole-grain wheat consumption reduces inflammation in a
randomized controlled trial on overweight and obese subjects with unhealthy
dietary and lifestyle behaviors: role of polyphenols bound to cereal dietary
fiber. Am J Clin Nutr. 2015 Feb;101(2):251-61. doi: 10.3945/ajcn.114.088120. Epub
2014 Dec 3. PubMed PMID: 25646321.


610: Smith GI, Mittendorfer B. Slimming down in old age. Am J Clin Nutr. 2015
Feb;101(2):247-8. doi: 10.3945/ajcn.114.103564. Epub 2014 Dec 24. PubMed PMID:
25646319; PubMed Central PMCID: PMC4307200.


611: Varlamov O, Bethea CL, Roberts CT Jr. Sex-specific differences in lipid and 
glucose metabolism. Front Endocrinol (Lausanne). 2015 Jan 19;5:241. doi:
10.3389/fendo.2014.00241. eCollection 2014. Review. PubMed PMID: 25646091; PubMed
Central PMCID: PMC4298229.


612: Mannava P, Masood A, Devi AK. A case report of a 14 year old male with
pseudohypoparathyroidism associated with multiple hormonal resistance. Indian J
Clin Biochem. 2015 Jan;30(1):113-6. doi: 10.1007/s12291-014-0445-1. Epub 2014 Jul
15. PubMed PMID: 25646052; PubMed Central PMCID: PMC4310850.


613: Dhara S, Dasgupta A, Rout JK, Banerjee U, Dasgupta S, Ghosh A.
Clinico-biochemical correlation between psoriasis and insulin resistance. Indian 
J Clin Biochem. 2015 Jan;30(1):99-103. doi: 10.1007/s12291-013-0413-1. Epub 2014 
Jan 23. PubMed PMID: 25646049; PubMed Central PMCID: PMC4310849.


614: Accepted Common Interest Community (CIC) Proposals. Int J Yoga Therap.
2014;24:48-59. PubMed PMID: 25645135.


615: Accepted scientific research works (abstracts). Int J Yoga Therap.
2014;24:18-38. PubMed PMID: 25645134.


616: Funtikova AN, Subirana I, Gomez SF, Fitó M, Elosua R, Benítez-Arciniega AA, 
Schröder H. Soft drink consumption is positively associated with increased waist 
circumference and 10-year incidence of abdominal obesity in Spanish adults. J
Nutr. 2015 Feb;145(2):328-34. doi: 10.3945/jn.114.205229. Epub 2014 Dec 17.
PubMed PMID: 25644355.


617: Javed A, Vella A, Balagopal PB, Fischer PR, Weaver AL, Piccinini F, Dalla
Man C, Cobelli C, Giesler PD, Laugen JM, Kumar S. Cholecalciferol supplementation
does not influence β-cell function and insulin action in obese adolescents: a
prospective double-blind randomized trial. J Nutr. 2015 Feb;145(2):284-90. doi:
10.3945/jn.114.202010. Epub 2014 Dec 17. PubMed PMID: 25644349.


618: Ip BC, Liu C, Lichtenstein AH, von Lintig J, Wang XD. Lycopene and
apo-10'-lycopenoic acid have differential mechanisms of protection against
hepatic steatosis in β-carotene-9',10'-oxygenase knockout male mice. J Nutr. 2015
Feb;145(2):268-76. doi: 10.3945/jn.114.200238. Epub 2014 Dec 10. PubMed PMID:
25644347; PubMed Central PMCID: PMC4304024.


619: Hector AJ, Marcotte GR, Churchward-Venne TA, Murphy CH, Breen L, von Allmen 
M, Baker SK, Phillips SM. Whey protein supplementation preserves postprandial
myofibrillar protein synthesis during short-term energy restriction in overweight
and obese adults. J Nutr. 2015 Feb;145(2):246-52. doi: 10.3945/jn.114.200832.
Epub 2014 Dec 17. Erratum in: J Nutr. 2015 Jun;145(6):1373. PubMed PMID:
25644344.


620: Oishi K, Yamamoto S, Itoh N, Nakao R, Yasumoto Y, Tanaka K, Kikuchi Y,
Fukudome S, Okita K, Takano-Ishikawa Y. Wheat alkylresorcinols suppress high-fat,
high-sucrose diet-induced obesity and glucose intolerance by increasing insulin
sensitivity and cholesterol excretion in male mice. J Nutr. 2015
Feb;145(2):199-206. doi: 10.3945/jn.114.202754. Epub 2014 Nov 26. PubMed PMID:
25644338.


621: Morales Pernalete AR, Gordillo Gutierrez CA, Pérez Alvarado CJ, Marcano
Flores DA, Pérez Pérez FA, Flores Navas HL, Pérez Navea JM, Pérez Linarez MA,
Meléndez Flores PM. [Risk factors for binge eating disorders and its association 
with obesity in adolescents]. Gac Med Mex. 2014 Dec;150 Suppl 1:125-31. Spanish. 
PubMed PMID: 25643689.


622: Vargas-Ortiz K, Macías-Cervantes MH, Díaz-Cisneros FJ, Pérez-Vázquez V.
[Aerobic 12-week training reduces cardiovascular risk factors in overweight
teenagers]. Gac Med Mex. 2014 Dec;150 Suppl 1:120-4. Spanish. PubMed PMID:
25643688.


623: Martínez Hernández F, Tovilla Zárate CA, López Narváez L, Juárez Rojop IE,
Jiménez Santos MA, González Gutiérrez CP, Pool García S. [Prevalence and gravity 
of depression and anxiety in patients with obesity and type 2 diabetes: a study
in the population of Tabasco, Mexico]. Gac Med Mex. 2014 Dec;150 Suppl 1:101-6.
Spanish. PubMed PMID: 25643685.


624: Castro Mendoza AL, Arriaga Cazares HE, Palacios Saucedo GC. [Hepatic
steatosis (HS) as a factor associated with the presence of metabolic risk in
schoolchildren and obese adolescents]. Gac Med Mex. 2014 Dec;150 Suppl 1:95-100. 
Spanish. PubMed PMID: 25643684.


625: Jiménez-Flores LM, Flores-Pérez EC, Mares-Álvarez DP, Macías-Cervantes MH,
Ramírez-Emiliano J, Pérez-Vázquez V. [Contributions of proteomics in the study of
diabetes]. Gac Med Mex. 2014 Dec;150 Suppl 1:88-94. Spanish. PubMed PMID:
25643683.


626: Burguete-García AI, Valdés-Villalpando YN, Cruz M. [Definitions for the
diagnosis of metabolic syndrome in children]. Gac Med Mex. 2014 Dec;150 Suppl
1:79-87. Spanish. PubMed PMID: 25643682.


627: Flores-Padilla L, Solorio-Páez IC, Melo-Rey ML, Trejo-Franco J. [Pregnancy
and obesity: risk of developing gestational diabetes in the northern border area 
of Mexico]. Gac Med Mex. 2014 Dec;150 Suppl 1:73-8. Spanish. PubMed PMID:
25643681.


628: Agirbasli M, Tanrikulu A, Erkus E, Azizy M, Sevim BA, Kaya Z, Taskin A,
Aksoy N, Demirbag R. Serum paraoxonase-1 activity in children: the effects of
obesity and insulin resistance. Acta Cardiol. 2014 Dec;69(6):679-85. PubMed PMID:
25643439.


629: Hu EC, He JG, Liu ZH, Ni XH, Zheng YG, Gu Q, Zhao ZH, Xiong CM. Survival
advantages of excess body mass index in patients with idiopathic pulmonary
arterial hypertension. Acta Cardiol. 2014 Dec;69(6):673-8. PubMed PMID: 25643438.


630: Sun J, Chang EB. Exploring gut microbes in human health and disease: Pushing
the envelope. Genes Dis. 2014 Dec;1(2):132-139. PubMed PMID: 25642449; PubMed
Central PMCID: PMC4310008.


631: Ziaeian B, Sharma PP, Yu TC, Johnson KW, Fonarow GC. Factors associated with
variations in hospital expenditures for acute heart failure in the United States.
Am Heart J. 2015 Feb;169(2):282-289.e15. doi: 10.1016/j.ahj.2014.11.007. Epub
2014 Nov 15. PubMed PMID: 25641538; PubMed Central PMCID: PMC4316377.


632: Silva L, Barcelar Jde M, Rattes CS, Sayão LB, Reinaux CA, Campos SL, Brandão
DC, Fregonezi G, Aliverti A, Dornelas de Andrade A. The influence of supine
posture on chest wall volume changes is higher in obese than in normal weight
children. Appl Physiol Nutr Metab. 2015 Feb;40(2):178-83. doi:
10.1139/apnm-2014-0201. Epub 2014 Oct 22. PubMed PMID: 25641171.


633: Cranmer-Byng MM, Liddle DM, De Boer AA, Monk JM, Robinson LE.
Proinflammatory effects of arachidonic acid in a lipopolysaccharide-induced
inflammatory microenvironment in 3T3-L1 adipocytes in vitro. Appl Physiol Nutr
Metab. 2015 Feb;40(2):142-54. doi: 10.1139/apnm-2014-0022. Epub 2014 Oct 16.
PubMed PMID: 25641170.


634: Kukla R. Obesity and the regulation of bodies. Kennedy Inst Ethics J. 2014
Dec;24(4):vii-ix. PubMed PMID: 25638944.


635: ElGeidie A, ElHemaly M, Hamdy E, El Sorogy M, AbdelGawad M, GadElHak N. The 
effect of residual gastric antrum size on the outcome of laparoscopic sleeve
gastrectomy: a prospective randomized trial. Surg Obes Relat Dis. 2015
Sep-Oct;11(5):997-1003. doi: 10.1016/j.soard.2014.12.025. Epub 2014 Dec 29.
PubMed PMID: 25638594.


636: Geulayov G, Drory Y, Novikov I, Dankner R. Sense of coherence and 22-year
all-cause mortality in adult men. J Psychosom Res. 2015 Apr;78(4):377-83. doi:
10.1016/j.jpsychores.2014.12.010. Epub 2014 Dec 24. PubMed PMID: 25637524.


637: Sutliffe JT, Wilson LD, de Heer HD, Foster RL, Carnot MJ. C-reactive protein
response to a vegan lifestyle intervention. Complement Ther Med. 2015
Feb;23(1):32-7. doi: 10.1016/j.ctim.2014.11.001. Epub 2014 Dec 3. PubMed PMID:
25637150.


638: Bartsch SM, Umscheid CA, Nachamkin I, Hamilton K, Lee BY. Comparing the
economic and health benefits of different approaches to diagnosing Clostridium
difficile infection. Clin Microbiol Infect. 2015 Jan;21(1):77.e1-9. doi:
10.1016/j.cmi.2014.07.002. Epub 2014 Oct 29. PubMed PMID: 25636938.


639: Dong Y, Deshpande S, Rivera DE, Downs DS, Savage JS. Hybrid Model Predictive
Control for Sequential Decision Policies in Adaptive Behavioral Interventions.
Proc Am Control Conf. 2014 Jun;2014:4198-4203. PubMed PMID: 25635157; PubMed
Central PMCID: PMC4307847.


640: Chung H, Lam VW, Yuen LP, Ryan BJ, O'Connell PJ, Chapman JR, Hawthorne WJ,
Pleass HC. Renal transplantation: better fat than thin. J Surg Res. 2015
Apr;194(2):644-52. doi: 10.1016/j.jss.2013.12.027. Epub 2014 Jan 3. PubMed PMID: 
25634827.


641: McClain EK. Primary care for school-aged children. Prim Care. 2015
Mar;42(1):xv-xvi. doi: 10.1016/j.pop.2014.10.002. Epub 2014 Nov 5. PubMed PMID:
25634714.


642: Mayfield CA, Suminski RR. Addressing obesity with pediatric patients and
their families in a primary care office. Prim Care. 2015 Mar;42(1):151-7. doi:
10.1016/j.pop.2014.09.008. Epub 2014 Nov 21. Review. PubMed PMID: 25634712.


643: Ahern D, Dixon E. Pediatric hypertension: a growing problem. Prim Care. 2015
Mar;42(1):143-50. doi: 10.1016/j.pop.2014.09.003. Epub 2014 Dec 12. Review.
PubMed PMID: 25634711.


644: Ismail B, Anil M. Regression methods for analyzing the risk factors for a
life style disease among the young population of India. Indian Heart J. 2014
Nov-Dec;66(6):587-92. doi: 10.1016/j.ihj.2014.05.027. Epub 2014 Aug 5. PubMed
PMID: 25634389; PubMed Central PMCID: PMC4310968.


645: Indonesian Diabetes Association. Guidelines on the management and prevention
of prediabetes. Acta Med Indones. 2014 Oct;46(4):348-59. PubMed PMID: 25633555.


646: Luglio HF. Estrogen and body weight regulation in women: the role of
estrogen receptor alpha (ER-α) on adipocyte lipolysis. Acta Med Indones. 2014
Oct;46(4):333-8. Review. PubMed PMID: 25633552.


647: Pach D, Radomska M, Groszek B, Hydzik P, Gilis-Januszewska A, Pach J.
Abnormal glucose metabolism in men with alcohol withdrawal syndrome. Przegl Lek. 
2014;71(9):469-74. PubMed PMID: 25632784.


648: Xia SY, Zhang YR, Yu H, Meng X, Zhang P, Liu J. [Treatment of antipsychotic 
drug-induced phlegm dampness type amenorrhea by Wuji Powder and a small dose
aripiprazole: a clinical study]. Zhongguo Zhong Xi Yi Jie He Za Zhi. 2014
Dec;34(12):1440-3. Chinese. PubMed PMID: 25632742.


649: McGuire AM, Anderson DJ, Fulbrook P. Perceived barriers to healthy lifestyle
activities in midlife and older Australian women with type 2 diabetes. Collegian.
2014;21(4):301-10. PubMed PMID: 25632727.


650: Hinneburg I. [Type 2 diabetes in children and adolescents]. Med Monatsschr
Pharm. 2014 Oct;37(10):367-70. Review. German. PubMed PMID: 25632607.


651: Piper MA, Evans CV, Burda BU, Margolis KL, O’Connor E, Smith N, Webber E,
Perdue LA, Bigler KD, Whitlock EP. Screening for High Blood Pressure in Adults: A
Systematic Evidence Review for the U.S. Preventive Services Task Force
[Internet]. Rockville (MD): Agency for Healthcare Research and Quality (US); 2014
Dec. Available from http://www.ncbi.nlm.nih.gov/books/NBK269495/
PubMed PMID: 25632496.


652: Stookey JD, Del Toro R, Hamer J, Medina A, Higa A, Ng V, TinajeroDeck L,
Juarez L. Qualitative and/or quantitative drinking water recommendations for
pediatric obesity treatment. J Obes Weight Loss Ther. 2014 Oct 11;4(4):232.
PubMed PMID: 25632375; PubMed Central PMCID: PMC4306278.


653: Wu JM, Yu HJ, Lai HS, Yang PJ, Lin MT, Lai F. Improvement of heart rate
variability after decreased insulin resistance after sleeve gastrectomy for
morbidly obesity patients. Surg Obes Relat Dis. 2015 May-Jun;11(3):557-63. doi:
10.1016/j.soard.2014.09.011. Epub 2014 Oct 30. PubMed PMID: 25630807.


654: Wong RC, Tan KB. Asymmetric left ventricular hypertrophy associated with
morbid obesity mimicking familial hypertrophic cardiomyopathy. Singapore Med J.
2014 Dec;55(12):e201-4. PubMed PMID: 25630327; PubMed Central PMCID: PMC4291995.


655: Ang TL, Fock KM. Clinical epidemiology of gastric cancer. Singapore Med J.
2014 Dec;55(12):621-8. Review. PubMed PMID: 25630323; PubMed Central PMCID:
PMC4291998.


656: Ogilvie W. Bariatric breaths. Consider multiple differentials for
respiratory distress. JEMS. 2014 Nov;39(11):18-9. PubMed PMID: 25630157.


657: Hernández Cordero S. Globally, childhood overweight and obesity. Salud
Publica Mex. 2014;56 Suppl 2:s99-100. PubMed PMID: 25629251.


658: de Hoyos-Parra R. The need for an international debate in pediatrics about
obesity and nutrition. Salud Publica Mex. 2014;56 Suppl 2:s167-9. PubMed PMID:
25629250.


659: Dibildox J. Analysis of TV, advertising and other behavioral determinants of
overweight and obesity in childhood. Salud Publica Mex. 2014;56 Suppl 2:s162-6.
PubMed PMID: 25629249.


660: Gregori D. Evidences to validate public policies: a review with an
international research perspective. Salud Publica Mex. 2014;56 Suppl 2:s157-61.
PubMed PMID: 25629248.


661: Elder JP, Holub CK, Arredondo EM, Sánchez-Romero LM, Moreno-Saracho JE,
Barquera S, Rivera J. Promotion of water consumption in elementary school
children in San Diego, USA and Tlaltizapan, Mexico. Salud Publica Mex. 2014;56
Suppl 2:s148-56. PubMed PMID: 25629247.


662: Bonvecchio A, Théodore FL, Safdie M, Duque T, Villanueva MÁ, Torres C,
Rivera J. Contribution of formative research to design an environmental program
for obesity prevention in schools in Mexico City. Salud Publica Mex. 2014;56
Suppl 2:s139-47. PubMed PMID: 25629246.


663: Ríos-Cortázar V, Gasca-García A, Franco-Martínez M, Tolentino-Mayo L. [Child
narrative in school settings: A strategy for health promotion]. Salud Publica
Mex. 2014;56 Suppl 2:s130-8. Spanish. PubMed PMID: 25629245.


664: Théodore F, Juárez-Ramírez C, Cahuana-Hurtado L, Blanco I, Tolentino-Mayo L,
Bonvecchio A. [Barriers and opportunities for the regulation of food and beverage
advertising to children in Mexico]. Salud Publica Mex. 2014;56 Suppl 2:s123-9.
Spanish. PubMed PMID: 25629244.


665: Morales-Ruán Mdel C, Shamah-Levy T, Amaya-Castellanos CI, Salazar-Coronel
AA, Jiménez-Aguilar A, Amaya-Castellanos MA, Méndez-Gómez Humarán I. Effects of
an intervention strategy for school children aimed at reducing overweight and
obesity within the State of Mexico. Salud Publica Mex. 2014;56 Suppl 2:s113-22.
PubMed PMID: 25629243.


666: Gregori D. Introduction. Incidence and prevalence rates of obesity. Salud
Publica Mex. 2014;56 Suppl 2:s101-2. PubMed PMID: 25629241.


667: Braadland PR, Ramberg H, Grytli HH, Taskén KA. β-Adrenergic Receptor
Signaling in Prostate Cancer. Front Oncol. 2015 Jan 12;4:375. doi:
10.3389/fonc.2014.00375. eCollection 2014. Review. PubMed PMID: 25629002; PubMed 
Central PMCID: PMC4290544.


668: Velten J, Lavallee KL, Scholten S, Meyer AH, Zhang XC, Schneider S, Margraf 
J. Lifestyle choices and mental health: a representative population survey. BMC
Psychol. 2014 Dec 23;2(1):58. doi: 10.1186/s40359-014-0055-y. eCollection 2014.
PubMed PMID: 25628891; PubMed Central PMCID: PMC4304169.


669: Lee HY, Park KH, Park YM, Moon DI, Oh HG, Kwon DY, Yang HJ, Kim O, Kim DW,
Yoo JH, Hong SC, Lee KH, Seol SY, Park YS, Park JD, Pyo MK. Effects of pectin
lyase-modified red ginseng extracts in high-fat diet-fed obese mice. Lab Anim
Res. 2014 Dec;30(4):151-60. doi: 10.5625/lar.2014.30.4.151. Epub 2014 Dec 24.
PubMed PMID: 25628725; PubMed Central PMCID: PMC4306702.


670: Cai G, Dinan T, Barwood JM, De Luca SN, Soch A, Ziko I, Chan SM, Zeng XY, Li
S, Molero J, Spencer SJ. Neonatal overfeeding attenuates acute central
pro-inflammatory effects of short-term high fat diet. Front Neurosci. 2015 Jan
13;8:446. doi: 10.3389/fnins.2014.00446. eCollection 2014. PubMed PMID: 25628527;
PubMed Central PMCID: PMC4292443.


671: Tenório TR, Farah BQ, Ritti-Dias RM, Botero JP, Brito DC, Moura PM, Prado
WL. Relation between leukocyte count, adiposity, and cardiorespiratory fitness in
pubertal adolescents. Einstein (Sao Paulo). 2014 Oct-Dec;12(4):420-4. doi:
10.1590/S1679-45082014AO3214. PubMed PMID: 25628191.


672: Santo MA, Riccioppo D, Pajecki D, Cleva Rd, Kawamoto F, Cecconello I.
Preoperative weight loss in super-obese patients: study of the rate of weight
loss and its effects on surgical morbidity. Clinics (Sao Paulo).
2014;69(12):828-34. doi: 10.6061/clinics/2014(12)07. PubMed PMID: 25627995;
PubMed Central PMCID: PMC4286674.


673: Li XM, Ji H, Li CJ, Wang PH, Yu P, Yu DM. Chemerin expression in Chinese
pregnant women with and without gestational diabetes mellitus. Ann Endocrinol
(Paris). 2015 Feb;76(1):19-24. doi: 10.1016/j.ando.2014.10.001. Epub 2014 Nov 10.
PubMed PMID: 25627894.


674: Paolini BM, Burdette JH, Laurienti PJ, Morgan A, Williamson DA, Rejeski WJ. 
Corrigendum: Coping with brief periods of food restriction: mindfulness matters. 
Front Aging Neurosci. 2015 Jan 13;6:345. doi: 10.3389/fnagi.2014.00345.
eCollection 2014. PubMed PMID: 25627846; PubMed Central PMCID: PMC4292773.


675: Pawar AS, Zhu XY, Eirin A, Tang H, Jordan KL, Woollard JR, Lerman A, Lerman 
LO. Adipose tissue remodeling in a novel domestic porcine model of diet-induced
obesity. Obesity (Silver Spring). 2015 Feb;23(2):399-407. doi: 10.1002/oby.20971.
Epub 2014 Dec 31. PubMed PMID: 25627626; PubMed Central PMCID: PMC4311573.


676: Bosch TA, Steinberger J, Sinaiko AR, Moran A, Jacobs DR Jr, Kelly AS, Dengel
DR. Identification of sex-specific thresholds for accumulation of visceral
adipose tissue in adults. Obesity (Silver Spring). 2015 Feb;23(2):375-82. doi:
10.1002/oby.20961. Epub 2014 Dec 31. PubMed PMID: 25627625; PubMed Central PMCID:
PMC4311574.


677: Sikorski C, Luppa M, Luck T, Riedel-Heller SG. Weight stigma "gets under the
skin"-evidence for an adapted psychological mediation framework: a systematic
review. Obesity (Silver Spring). 2015 Feb;23(2):266-76. doi: 10.1002/oby.20952.
Epub 2014 Dec 31. Review. PubMed PMID: 25627624.


678: Shinkov A, Borissova AM, Kovatcheva R, Atanassova I, Vlahov J, Dakovska L.
The prevalence of the metabolic syndrome increases through the quartiles of
thyroid stimulating hormone in a population-based sample of euthyroid subjects.
Arq Bras Endocrinol Metabol. 2014 Dec;58(9):926-32. doi:
10.1590/0004-2730000003538. PubMed PMID: 25627048.


679: Halpern B, Mancini MC, Halpern A. Brown adipose tissue: what have we learned
since its recent identification in human adults. Arq Bras Endocrinol Metabol.
2014 Dec;58(9):889-99. doi: 10.1590/0004-2730000003492. Review. PubMed PMID:
25627043.


680: Mancini MC. Bariatric surgery--an update for the endocrinologist. Arq Bras
Endocrinol Metabol. 2014 Dec;58(9):875-88. doi: 10.1590/0004-2730000003413.
Review. PubMed PMID: 25627042.


681: Kelles SM, Machado CJ, Barreto SM. Ten-years of bariatric surgery in Brazil:
in-hospital mortality rates for patients assisted by universal health system or a
health maintenance organization. Arq Bras Cir Dig. 2014 Nov-Dec;27(4):261-7. doi:
10.1590/S0102-67202014000400008. English, Portuguese. PubMed PMID: 25626935.


682: Oliveira DM, Merighi MA, Jesus MC. [The decision of an obese woman to have
bariatric surgery: the social phenomenology]. Rev Esc Enferm USP. 2014
Dec;48(6):970-6. doi: 10.1590/S0080-623420140000700002. Portuguese. PubMed PMID: 
25626494.


683: Hall MJ, Adin CA, Borin-Crivellenti S, Rudinsky AJ, Rajala-Schultz P,
Lakritz J, Gilor C. Pharmacokinetics and pharmacodynamics of the glucagon-like
peptide-1 analog liraglutide in healthy cats. Domest Anim Endocrinol. 2015
Apr;51:114-21. doi: 10.1016/j.domaniend.2014.12.001. Epub 2014 Dec 12. PubMed
PMID: 25625650.


684: Akcılar R, Turgut S, Caner V, Akcılar A, Ayada C, Elmas L, Özcan TO. The
effects of apelin treatment on a rat model of type 2 diabetes. Adv Med Sci. 2015 
Mar;60(1):94-100. doi: 10.1016/j.advms.2014.11.001. Epub 2014 Dec 6. PubMed PMID:
25625368.


685: Vázquez CV, Rojas MG, Ramírez CA, Chávez-Servín JL, García-Gasca T, Ferriz
Martínez RA, García OP, Rosado JL, López-Sabater CM, Castellote AI, Montemayor
HM, de la Torre Carbot K. Total phenolic compounds in milk from different
species. Design of an extraction technique for quantification using the
Folin-Ciocalteu method. Food Chem. 2015 Jun 1;176:480-6. doi:
10.1016/j.foodchem.2014.12.050. Epub 2014 Dec 20. PubMed PMID: 25624259.


686: Bao B, Zhou Y, Liu J, Huo Y. [The 10-year stroke risk in hypertensive
outpatients combined with diabetes in cardiovascular clinics of 36 tertiary
hospitals in China]. Zhonghua Nei Ke Za Zhi. 2014 Dec;53(12):941-6. Chinese.
PubMed PMID: 25623559.


687: Consoli A, Di Fulvio P. [Cardiovascular risk reduction in the management of 
diabetic patients: what has changed since the '90s in the clinical approach?]. G 
Ital Cardiol (Rome). 2014 Dec;15(12 Suppl 2):21S-26S. doi: 10.1714/1762.19114.
Italian. PubMed PMID: 25623547.


688: Cheng X, Guo J, Xie J. [Association between levels of serum leptin and
insulin resistance in patients with polycystic ovary syndrome]. Zhonghua Liu Xing
Bing Xue Za Zhi. 2014 Dec;35(12):1389-91. Chinese. PubMed PMID: 25623461.


689: Tao R, Du H, Zhou J, Su J, Yang J, Hu Y, Ma L, Zhou R, Bian Z, Guo Y, Chen
Z, Li L, Wu M. [Relationship between anthropometric measures and the prevalence
of diabetes in adults of Suzhou city, Jiangsu province]. Zhonghua Liu Xing Bing
Xue Za Zhi. 2014 Dec;35(12):1337-42. Chinese. PubMed PMID: 25623450.


690: Sun W, Hu T, Huang X, Zhang Y, Guo J, Wang W, Shi F, Wang P, Wang H, Sun J, 
Li C. [Multiple risk factors models of patients with acute coronary syndromes of 
different genders]. Zhonghua Yi Xue Za Zhi. 2014 Dec 23;94(47):3735-9. Chinese.
PubMed PMID: 25623096.


691: Wang H, Wang J, Li J, Dong X, An P, Zhao L, Hu Y, Zhang X, Han F.
[Chemo-responsiveness in patients with obesity hypoventilation syndrome and
respiratory failure]. Zhonghua Yi Xue Za Zhi. 2014 Dec 16;94(46):3633-6. Chinese.
PubMed PMID: 25622953.


692: Jaruseviciene L, Valius L, Jarasunas A, Jarusevicius G. Public awareness
about diabetes: cross sectional study of Lithuania's residents. Cent Eur J Public
Health. 2014 Dec;22(4):223-8. PubMed PMID: 25622478.


693: Varlamov O, Kievit P, Phu K, Reddy AP, Roberts CT Jr, Bethea CL. Preliminary
Examination of Olanzapine and Diet Interactions On Metabolism in a Female
Macaque. J Endocrinol Diabetes. 2014;1(2). pii: 9. PubMed PMID: 25621305; PubMed 
Central PMCID: PMC4301435.


694: Smith JP, Strauss J, Zhao Y. Healthy Aging in China. J Econ Ageing. 2014
Dec;4:37-43. PubMed PMID: 25621202; PubMed Central PMCID: PMC4303107.


695: Cockerill RG, Biggs BK, Oesterle TS, Croarkin PE. Antidepressant use and
body mass index change in overweight adolescents: a historical cohort study.
Innov Clin Neurosci. 2014 Nov-Dec;11(11-12):14-21. PubMed PMID: 25621183; PubMed 
Central PMCID: PMC4301027.


696: Elkholi R, Renault TT, Serasinghe MN, Chipuk JE. Putting the pieces
together: How is the mitochondrial pathway of apoptosis regulated in cancer and
chemotherapy? Cancer Metab. 2014 Oct 6;2:16. doi: 10.1186/2049-3002-2-16.
eCollection 2014. Review. PubMed PMID: 25621172; PubMed Central PMCID:
PMC4304082.


697: Urakami T, Kuwabara R, Habu M, Okuno M, Suzuki J, Takahashi S. Efficacy and 
safety of switching to insulin glulisine from other rapid-acting insulin analogs 
in children with type 1 diabetes. J Diabetes Investig. 2015 Jan;6(1):87-90. doi: 
10.1111/jdi.12253. Epub 2014 Jul 4. PubMed PMID: 25621137; PubMed Central PMCID: 
PMC4296707.


698: Incani M, Sentinelli F, Perra L, Pani MG, Porcu M, Lenzi A, Cavallo MG,
Cossu E, Leonetti F, Baroni MG. Glycated hemoglobin for the diagnosis of diabetes
and prediabetes: Diagnostic impact on obese and lean subjects, and phenotypic
characterization. J Diabetes Investig. 2015 Jan;6(1):44-50. doi:
10.1111/jdi.12241. Epub 2014 May 16. PubMed PMID: 25621132; PubMed Central PMCID:
PMC4296702.


699: Atabey C, Eroğlu A, Topuz AK, Velioğlu M, Demircan MN. Lumbar disc
herniation in a patient with congenital vertebral body anomaly: a case report.
Korean J Spine. 2014 Dec;11(4):245-8. doi: 10.14245/kjs.2014.11.4.245. Epub 2014 
Dec 31. PubMed PMID: 25620987; PubMed Central PMCID: PMC4303288.


700: Jung SH, Kim SW, Kim DM, Ju CI. Fatal Rhabdomyolysis following Spine Surgery
in a Morbidly Obese Patient: A Case Report. Korean J Spine. 2014
Dec;11(4):238-40. doi: 10.14245/kjs.2014.11.4.238. Epub 2014 Dec 31. PubMed PMID:
25620985; PubMed Central PMCID: PMC4303285.


701: Baudoin L, Issad T. O-GlcNAcylation and Inflammation: A Vast Territory to
Explore. Front Endocrinol (Lausanne). 2015 Jan 9;5:235. doi:
10.3389/fendo.2014.00235. eCollection 2014. Review. PubMed PMID: 25620956; PubMed
Central PMCID: PMC4288382.


702: Abdel-Hamid T, Ankel F, Battle-Fisher M, Gibson B, Gonzalez-Parra G, Jalali 
M, Kaipainen K, Kalupahana N, Karanfil O, Marathe A, Martinson B, McKelvey K,
Sarbadhikari SN, Pintauro S, Poucheret P, Pronk N, Qian Y, Sazonov E, Van
Oorschot K, Venkitasubramanian A, Murphy P. Public and health professionals'
misconceptions about the dynamics of body weight gain/loss. Syst Dyn Rev. 2014
January-June;30(1-2):58-74. PubMed PMID: 25620843; PubMed Central PMCID:
PMC4300993.


703: Altieri MS, Telem DA, Kim P, Gracia G, Pryor AD. Case review and
consideration for imaging and work evaluation of the pregnant bariatric patient. 
Surg Obes Relat Dis. 2015 May-Jun;11(3):667-71. doi: 10.1016/j.soard.2014.09.025.
Epub 2014 Oct 6. PubMed PMID: 25620437.


704: Altieri MS, Tuppo C, Telem DA, Herlihy D, Cottell K, Pryor AD. Predictors of
a successful medical weight loss program. Surg Obes Relat Dis. 2015
Mar-Apr;11(2):431-5. doi: 10.1016/j.soard.2014.09.019. Epub 2014 Oct 2. PubMed
PMID: 25620435.


705: Bindal V, Sudan R. Has mini gastric bypass come of age? Surg Obes Relat Dis.
2015 Mar-Apr;11(2):326-7. doi: 10.1016/j.soard.2014.10.001. Epub 2014 Oct 7.
PubMed PMID: 25620434.


706: Yang YT, Pomeranz JL. States variations in the provision of bariatric
surgery under Affordable Care Act exchanges. Surg Obes Relat Dis. 2015
May-Jun;11(3):715-20. doi: 10.1016/j.soard.2014.09.014. Epub 2014 Sep 28. Review.
PubMed PMID: 25620432.


707: Talmor A, Dunphy B. Female obesity and infertility. Best Pract Res Clin
Obstet Gynaecol. 2015 May;29(4):498-506. doi: 10.1016/j.bpobgyn.2014.10.014. Epub
2014 Nov 7. PubMed PMID: 25619586.


708: Ejaz A, Spolverato G, Kim Y, Poultsides GA, Fields RC, Bloomston M, Cho CS, 
Votanopoulos K, Maithel SK, Pawlik TM. Impact of body mass index on perioperative
outcomes and survival after resection for gastric cancer. J Surg Res. 2015 May
1;195(1):74-82. doi: 10.1016/j.jss.2014.12.048. Epub 2014 Dec 31. PubMed PMID:
25619462.


709: Cao K, He Y, Yang X. [The association between eating out of home and
overweight/obesity among Chinese adults]. Zhonghua Yu Fang Yi Xue Za Zhi. 2014
Dec;48(12):1088-92. Chinese. PubMed PMID: 25619222.


710: [Obesity and cancer]. Soins. 2014 Nov;(790):10. French. PubMed PMID:
25619087.


711: Community pharmacies have a 'vital role' in public health. Community Pract. 
2014 Oct;87(10):6. PubMed PMID: 25619060.


712: Richard T. [ A welcomed low TSH]. Rev Med Brux. 2014 Nov-Dec;35(6):513-4.
French. PubMed PMID: 25619053.


713: Saturated fat vs. sugar. A British scientist says sugar's the culprit, not
fat, and the Mediterranean diet may be the antidote. Duke Med Health News. 2014
Jan;20(1):4-5. PubMed PMID: 25618911.


714: Noh E. An unusual complication of morbid obesity: epidural lipomatosis. Am J
Emerg Med. 2015 May;33(5):742.e3-4. doi: 10.1016/j.ajem.2014.11.043. Epub 2014
Dec 2. PubMed PMID: 25618765.


715: Caffrey MK. Dietary patterns, and effect on cancer, get attention from
advisory panel. Am J Manag Care. 2014 Mar;20(5 Spec No.):E8. PubMed PMID:
25618622.


716: Mehr SR. The continuing evolution of employer-based intervention in diabetes
disease management. Am J Manag Care. 2014 Mar;20(4 Spec No.):E6. PubMed PMID:
25618502.


717: Hjemdahl P. Can the metabolic syndrome be explained by a unifying concept?
Lancet Diabetes Endocrinol. 2015 Feb;3(2):96-8. doi:
10.1016/S2213-8587(14)70072-5. Epub 2014 Apr 2. PubMed PMID: 25618291.


718: Roher S, Latzer Y, Geliebter A. Negative Emotional Eating among Obese
Individuals with and without Binge Eating Behavior and Night Eating Syndrome. Isr
J Psychiatry Relat Sci. 2014;51(3):219-25. PubMed PMID: 25618287.


719: Zanni GR. Dangerous liaisons: obesity and diabetes. Am J Manag Care. 2014
Jan;20(1 Spec No.):E10. PubMed PMID: 25618232.


720: Zimmerman MP, Mehr SR. Nonincretin drugs in later-stage development. Am J
Manag Care. 2014 Jan;20(1 Spec No.):E2. PubMed PMID: 25618226.


721: Schmidt B. In controlling diabetes and obesity, employers have
opportunities. Am J Manag Care. 2014 Jan;20(1 Spec No.):E15. PubMed PMID:
25618225.


722: Wang Z, Zhang X, Liang J, Hu J, Zeng W, Zhou Z. Short-term outcomes for
laparoscopy-assisted distal gastrectomy for body mass index ≥30 patients with
gastric cancer. J Surg Res. 2015 May 1;195(1):83-8. doi:
10.1016/j.jss.2014.12.044. Epub 2014 Dec 31. PubMed PMID: 25617970.


723: Caffrey MK. Evidence builds on yoga, but no reimbursement yet. Am J Manag
Care. 2014 May;20(8 Spec No.):E5. PubMed PMID: 25617939.


724: Caffrey MK. Cleveland clinic study: use of bariatric surgery beats medical
therapy in diabetes management. Am J Manag Care. 2014 May;20(8 Spec No.):E8.
PubMed PMID: 25617927.


725: Hage M, Lombès M, Chanson P. [Craniopharyngiomas: progress in pathogenesis
and therapeutics]. Ann Endocrinol (Paris). 2014 Oct;75 Suppl 1:S46-54. doi:
10.1016/S0003-4266(14)70026-5. Review. French. PubMed PMID: 25617922.


726: Tuna MM, Doğan BA, Karakılıç E, Arduç A, Işık S, Yılmaz FM, Topçuoğlu C,
Berker D, Güler S. Evaluation of adipocytokine levels and vascular functions in
young aged to middle aged men with idiopathic hypogonadotrophic hypogonadism.
Neuro Endocrinol Lett. 2014;35(7):640-4. PubMed PMID: 25617889.


727: Mariscal-Arcas M, Monteagudo C, Hernandez-Elizondo J, Benhammou S, Lorenzo
ML, Olea-Serrano F. Differences in food intake and nutritional habits between
Spanish adolescents who engage in ski activity and those who do not. Nutr Hosp.
2014 Oct 31;31(2):936-43. doi: 10.3305/nh.2015.31.2.8267. PubMed PMID: 25617584.


728: Cebolla i Martí A, Álvarez-Pitti JC, Guixeres Provinciale J, Lisón JF, Baños
Rivera R. Alternative options for prescribing physical activity among obese
children and adolescents: brisk walking supported by an exergaming platform. Nutr
Hosp. 2014 Sep 12;31(2):841-8. doi: 10.3305/nh.2015.31.2.7929. PubMed PMID:
25617572.


729: Gálvez Casas A, Rosa Guillamón A, García-Cantó E, Rodríguez García PL,
Pérez-Soto JJ, Tarraga Marcos L, Tarraga López P. [Nutritional status and
health-related life quality in school children from the southeast of Spain]. Nutr
Hosp. 2014 Nov 30;31(2):737-43. doi: 10.3305/nh.2015.31.2.8468. Spanish. PubMed
PMID: 25617557.


730: Gálvez Casas A, Rodríguez García PL, Rosa Guillamón A, García-Cantó E,
Pérez-Soto JJ, Tarraga Marcos L, Tarraga López P. [Relationship between body
weight status and self-concept in schoolchildren]. Nutr Hosp. 2014 Nov
30;31(2):730-6. doi: 10.3305/nh.2015.31.2.8467. Spanish. PubMed PMID: 25617556.


731: Arenas Berumen E, Gómez Miranda LM, Torres Balcázar E, Padilla Alvarado VH, 
Renteria I. [Reference values for cholesterol, triglycerides and glucose in a
population of Hispanic children from 6 to 11 y, in the northern border of Mexico 
and the United States of America]. Nutr Hosp. 2014 Oct 31;31(2):704-9. doi:
10.3305/nh.2015.31.2.8223. Spanish. PubMed PMID: 25617553.


732: Lizana PA, Simpson C, Yáñez L, Saavedra K. Body image and weight status of
children from rural areas of Valparaíso, Chile. Nutr Hosp. 2014 Nov
30;31(2):698-703. doi: 10.3305/nh.2015.31.2.7794. PubMed PMID: 25617552.


733: Reséndiz Barragán AM, Hernández Altamirano SV, Sierra Murguía MA, Torres
Tamayo M. [Eating habits of patients with severe obesity]. Nutr Hosp. 2014 Nov
30;31(2):672-81. doi: 10.3305/nh.2015.31.2.7692. Spanish. PubMed PMID: 25617549.


734: Marin FA, Rasera Junior I, Leite CV, Oliveira MR. Ferritin in hypertensive
and diabetic women before and after bariatric surgery. Nutr Hosp. 2014 Oct
16;31(2):666-71. doi: 10.3305/nh.2015.31.2.7629. PubMed PMID: 25617548.


735: Andreenko E, Mladenova S, Akabaliev V. Anthropometric obesity indices in
relation to age, educational level, occupation and physical activity in Bulgarian
men. Nutr Hosp. 2014 Sep 12;31(2):658-65. doi: 10.3305/nh.2015.31.2.8016. PubMed 
PMID: 25617547.


736: Rangel Caballero LG, Rojas Sánchez LZ, Gamboa Delgado EM. [Overweight and
obesity in Colombian college students and its association with physical
activity]. Nutr Hosp. 2014 Nov 1;31(2):629-36. doi: 10.3305/nh.2015.31.2.7757.
Spanish. PubMed PMID: 25617543.


737: Aguilar Cordero MJ, Sánchez López AM, Madrid Baños N, Mur Villar N, Expósito
Ruiz M, Hermoso Rodríguez E. [Breastfeeding for the prevention of overweight and 
obesity in children and teenagers; systematic review]. Nutr Hosp. 2014 Nov
30;31(2):606-20. doi: 10.3305/nh.2015.31.2.8458. Spanish. PubMed PMID: 25617541.


738: Pantoja-Mendoza IY, Meléndez G, Guevara-Cruz M, Serralde-Zúñiga AE. Review
of complementary feeding practices in Mexican children. Nutr Hosp. 2014 Oct
19;31(2):552-8. doi: 10.3305/nh.2015.31.2.7668. PubMed PMID: 25617535.


739: Salas-Salvadó J. [Fifth Jesús Culebras Lecture; Tree nuts: effects on
health, obesity and metabolic syndrome]. Nutr Hosp. 2014 Nov 30;31(2):519-27.
doi: 10.3305/nh.2015.31.2.8533. Spanish. PubMed PMID: 25617532.


740: Nieschlag E. Current topics in testosterone replacement of hypogonadal men. 
Best Pract Res Clin Endocrinol Metab. 2015 Jan;29(1):77-90. doi:
10.1016/j.beem.2014.09.008. Epub 2014 Oct 2. PubMed PMID: 25617174.


741: Gurzell EA, Teague H, Duriancik D, Clinthorne J, Harris M, Shaikh SR, Fenton
JI. Marine fish oils are not equivalent with respect to B-cell membrane
organization and activation. J Nutr Biochem. 2015 Apr;26(4):369-77. doi:
10.1016/j.jnutbio.2014.11.005. Epub 2014 Dec 15. PubMed PMID: 25616447; PubMed
Central PMCID: PMC4391512.


742: Podstawski R, Boraczyński T, Boraczyński M, Choszcz D, Mańkowski S,
Markowski P. Sauna-induced body mass loss in young sedentary women and men.
ScientificWorldJournal. 2014;2014:307421. doi: 10.1155/2014/307421. Epub 2014 Dec
31. PubMed PMID: 25614882; PubMed Central PMCID: PMC4295591.


743: Ostovan MA, Darvish N, Askarian M. The Prevalence of Risk Factors of
Coronary Artery Disease in the Patients who Underwent Coronary Artery Bypass
Graft, Shiraz, Iran: Suggesting a Model. Int Cardiovasc Res J. 2014
Dec;8(4):139-42. Epub 2014 Dec 1. PubMed PMID: 25614855; PubMed Central PMCID:
PMC4302499.


744: Bayoglu Tekin Y, Guvendag Guven ES, Sehitoglu I, Guven S. Tubal pregnancy
associated with endometrial carcinoma after in vitro fertilization attempts. Case
Rep Obstet Gynecol. 2014;2014:481380. doi: 10.1155/2014/481380. Epub 2014 Dec 28.
PubMed PMID: 25614844; PubMed Central PMCID: PMC4295414.


745: Maris SA, Quintanilla D, Taetzsch A, Picard A, Letendre J, Mahler L, Lofgren
I, Xu F, Delmonico MJ. The combined effects of tai chi, resistance training, and 
diet on physical function and body composition in obese older women. J Aging Res.
2014;2014:657851. doi: 10.1155/2014/657851. Epub 2014 Dec 28. PubMed PMID:
25614836; PubMed Central PMCID: PMC4295588.


746: Yagci MA, Kayaalp C. Transvaginal appendectomy: a systematic review. Minim
Invasive Surg. 2014;2014:384706. doi: 10.1155/2014/384706. Epub 2014 Dec 29.
Review. Erratum in: Minim Invasive Surg. 2015;2015:527140. PubMed PMID: 25614832;
PubMed Central PMCID: PMC4295586.


747: Naghshizadian R, Rahnemai-Azar AA, Kella K, Weber MM, Calin ML, Bibi S,
Farkas DT. Patient perception of ideal body weight and the effect of body mass
index. J Obes. 2014;2014:491280. doi: 10.1155/2014/491280. Epub 2014 Dec 29.
PubMed PMID: 25614830; PubMed Central PMCID: PMC4295128.


748: Henagan TM, Stewart LK, Forney LA, Sparks LM, Johannsen N, Church TS. PGC1α 
-1 Nucleosome Position and Splice Variant Expression and Cardiovascular Disease
Risk in Overweight and Obese Individuals. PPAR Res. 2014;2014:895734. doi:
10.1155/2014/895734. Epub 2014 Dec 28. PubMed PMID: 25614734; PubMed Central
PMCID: PMC4295622.


749: Le NH, Kim CS, Park T, Park JH, Sung MK, Lee DG, Hong SM, Choe SY, Goto T,
Kawada T, Yu R. Quercetin protects against obesity-induced skeletal muscle
inflammation and atrophy. Mediators Inflamm. 2014;2014:834294. doi:
10.1155/2014/834294. Epub 2014 Dec 28. PubMed PMID: 25614714; PubMed Central
PMCID: PMC4295595.


750: Tacchino RM. Bowel length: measurement, predictors, and impact on bariatric 
and metabolic surgery. Surg Obes Relat Dis. 2015 Mar-Apr;11(2):328-34. doi:
10.1016/j.soard.2014.09.016. Epub 2014 Sep 30. PubMed PMID: 25614357.


751: Bruzzi M, Rau C, Voron T, Guenzi M, Berger A, Chevallier JM. Single
anastomosis or mini-gastric bypass: long-term results and quality of life after a
5-year follow-up. Surg Obes Relat Dis. 2015 Mar-Apr;11(2):321-6. doi:
10.1016/j.soard.2014.09.004. Epub 2014 Sep 16. PubMed PMID: 25614356.


752: Rebibo L, Dhahri A, Badaoui R, Dupont H, Regimbeau JM. Laparoscopic sleeve
gastrectomy as day-case surgery (without overnight hospitalization). Surg Obes
Relat Dis. 2015 Mar-Apr;11(2):335-42. doi: 10.1016/j.soard.2014.08.017. Epub 2014
Sep 16. PubMed PMID: 25614354.


753: Saurabh S, Smith JK, Pedersen M, Jose P, Nau P, Samuel I. Scheduled
intravenous acetaminophen reduces postoperative narcotic analgesic demand and
requirement after laparoscopic Roux-en-Y gastric bypass. Surg Obes Relat Dis.
2015 Mar-Apr;11(2):424-30. doi: 10.1016/j.soard.2014.09.017. Epub 2014 Sep 30.
PubMed PMID: 25614351.


754: Alia KA, Wilson DK, McDaniel T, St George SM, Kitzman-Ulrich H, Smith K,
Heatley V, Wise C. Development of an innovative process evaluation approach for
the Families Improving Together (FIT) for weight loss trial in African American
adolescents. Eval Program Plann. 2015 Apr;49:106-16. doi:
10.1016/j.evalprogplan.2014.12.020. Epub 2014 Dec 31. PubMed PMID: 25614139;
PubMed Central PMCID: PMC4372476.


755: Aminimoghaddam S, Shahrabi-Farahani M, Mohajeri-Tehrani M, Amiri P,
Fereidooni F, Larijani B, Shafiee G, Amoli MM. Epistatic interaction between
adiponectin and survivin gene polymorphisms in endometrial carcinoma. Pathol Res 
Pract. 2015 Apr;211(4):293-7. doi: 10.1016/j.prp.2014.11.012. Epub 2014 Nov 27.
PubMed PMID: 25613698.


756: Littman AJ, McFarland LV, Thompson ML, Bouldin ED, Arterburn DE, Majerczyk
BR, Boyko EJ. Weight loss intention, dietary behaviors, and barriers to dietary
change in veterans with lower extremity amputations. Disabil Health J. 2015
Jul;8(3):325-35. doi: 10.1016/j.dhjo.2014.10.003. Epub 2014 Nov 29. PubMed PMID: 
25612803.


757: Rušavý Z. [The therapy in obese diabetic type 2 patients]. Vnitr Lek. 2014
Oct;60(10):819-20. Czech. PubMed PMID: 25612341.


758: Salamati S, Martins C, Kulseng B. Baker's yeast (Saccharomyces cerevisiae)
antigen in obese and normal weight subjects. Clin Obes. 2015 Feb;5(1):42-7. doi: 
10.1111/cob.12079. Epub 2014 Nov 18. PubMed PMID: 25611585.


759: Ianoşi SL, Tutunaru C, Georgescu CV, Ianoşi NG, Georgescu DM, Dănoiu S,
Niculescu EC, Neagoe CD. Specific features of a rare form of disseminated
necrobiosis lipoidica granuloma annulare type: a case report. Rom J Morphol
Embryol. 2014;55(4):1455-61. PubMed PMID: 25611281.


760: Stănescu AD, Nistor I, Potecă AG, Diţescu D, Comănescu M. Prognostic
biomarkers in endometrial adenocarcinoma. Rom J Morphol Embryol.
2014;55(4):1339-44. PubMed PMID: 25611264.


761: Lee YS, Lee EK, Oh HH, Choi CS, Kim S, Jun HS. Sodium meta-arsenite
ameliorates hyperglycemia in obese diabetic db/db mice by inhibition of hepatic
gluconeogenesis. J Diabetes Res. 2014;2014:961732. doi: 10.1155/2014/961732. Epub
2014 Dec 24. PubMed PMID: 25610880; PubMed Central PMCID: PMC4290036.


762: De Feo P, Boris JM, Maffeis C. Lifestyle modification strategies to
counteract the world epidemic growth of obesity and diabetes. Biomed Res Int.
2014;2014:640409. doi: 10.1155/2014/640409. Epub 2014 Dec 28. PubMed PMID:
25610870; PubMed Central PMCID: PMC4291135.


763: Keith SW, Allison DB. A free-knot spline modeling framework for piecewise
linear logistic regression in complex samples with body mass index and mortality 
as an example. Front Nutr. 2014 Sep 29;2014:00016. PubMed PMID: 25610831; PubMed 
Central PMCID: PMC4297674.


764: Jeoung BJ. The relationship between attention deficit hyperactivity disorder
and health-related physical fitness in university students. J Exerc Rehabil. 2014
Dec 31;10(6):367-71. doi: 10.12965/jer.140175. eCollection 2014 Dec. PubMed PMID:
25610821; PubMed Central PMCID: PMC4294439.


765: Jafari-Adli S, Jouyandeh Z, Qorbani M, Soroush A, Larijani B, Hasani-Ranjbar
S. Prevalence of obesity and overweight in adults and children in Iran; a
systematic review. J Diabetes Metab Disord. 2014 Dec 23;13(1):121. doi:
10.1186/s40200-014-0121-2. eCollection 2014. PubMed PMID: 25610814; PubMed
Central PMCID: PMC4301060.


766: Talman AH, Psaltis PJ, Cameron JD, Meredith IT, Seneviratne SK, Wong DT.
Epicardial adipose tissue: far more than a fat depot. Cardiovasc Diagn Ther. 2014
Dec;4(6):416-29. doi: 10.3978/j.issn.2223-3652.2014.11.05. Review. PubMed PMID:
25610800; PubMed Central PMCID: PMC4278038.


767: Gerhard GS, Benotti P, Wood GC, Chu X, Argyropoulos G, Petrick A, Strodel
WE, Gabrielsen JD, Ibele A, Still CD, Kingsley C, DiStefano J. Identification of 
novel clinical factors associated with hepatic fat accumulation in extreme
obesity. J Obes. 2014;2014:368210. doi: 10.1155/2014/368210. Epub 2014 Dec 24.
PubMed PMID: 25610640; PubMed Central PMCID: PMC4290025.


768: Maruthur NM, Gudzune K, Hutfless S, Fawole OA, Wilson RF, Lau BD, Anderson
CA, Bleich SN, Segal J. Avoiding weight gain in cardiometabolic disease: a
systematic review. J Obes. 2014;2014:358919. doi: 10.1155/2014/358919. Epub 2014 
Dec 28. Review. PubMed PMID: 25610639; PubMed Central PMCID: PMC4291140.


769: Charalampopoulos A, Howard LS, Tzoulaki I, Gin-Sing W, Grapsa J, Wilkins MR,
Davies RJ, Nihoyannopoulos P, Connolly SB, Gibbs JS. Response to pulmonary
arterial hypertension drug therapies in patients with pulmonary arterial
hypertension and cardiovascular risk factors. Pulm Circ. 2014 Dec;4(4):669-78.
doi: 10.1086/678512. PubMed PMID: 25610602; PubMed Central PMCID: PMC4278626.


770: Irwin DC, Garat CV, Crossno JT Jr, MacLean PS, Sullivan TM, Erickson PF,
Jackman MR, Harral JW, Reusch JE, Klemm DJ. Obesity-related pulmonary arterial
hypertension in rats correlates with increased circulating inflammatory cytokines
and lipids and with oxidant damage in the arterial wall but not with hypoxia.
Pulm Circ. 2014 Dec;4(4):638-53. doi: 10.1086/678510. PubMed PMID: 25610600;
PubMed Central PMCID: PMC4278624.


771: Jann MW. Diagnosis and treatment of bipolar disorders in adults: a review of
the evidence on pharmacologic treatments. Am Health Drug Benefits. 2014
Dec;7(9):489-99. Review. PubMed PMID: 25610528; PubMed Central PMCID: PMC4296286.


772: De Loof A, Marchal E, Rivera-Perez C, Noriega FG, Schoofs L. Farnesol-like
endogenous sesquiterpenoids in vertebrates: the probable but overlooked
functional "inbrome" anti-aging counterpart of juvenile hormone of insects? Front
Endocrinol (Lausanne). 2015 Jan 6;5:222. doi: 10.3389/fendo.2014.00222.
eCollection 2014. Review. PubMed PMID: 25610425; PubMed Central PMCID:
PMC4285131.


773: Watkins BA, Kim J. The endocannabinoid system: directing eating behavior and
macronutrient metabolism. Front Psychol. 2015 Jan 6;5:1506. doi:
10.3389/fpsyg.2014.01506. eCollection 2014. Review. PubMed PMID: 25610411; PubMed
Central PMCID: PMC4285050.


774: Brzostek D, Kokot M. Asthma-chronic obstructive pulmonary disease overlap
syndrome in Poland. Findings of an epidemiological study. Postepy Dermatol
Alergol. 2014 Dec;31(6):372-9. doi: 10.5114/pdia.2014.47120. Epub 2014 Dec 3.
PubMed PMID: 25610352; PubMed Central PMCID: PMC4293393.


775: Inanc BB. Metabolic syndrome in school children in mardin, South-eastern of 
Turkey. Eurasian J Med. 2014 Oct;46(3):156-63. doi: 10.5152/eajm.2014.39. Epub
2014 Aug 26. PubMed PMID: 25610318; PubMed Central PMCID: PMC4299848.


776: Du J, Wang Z, Zhang J, Jia L, Zhang F, Shi Y, Chen Z. [Association between
single nucleotide polymorphism of rs2252673 of INSR gene and polycystic ovarian
syndrome]. Zhonghua Fu Chan Ke Za Zhi. 2014 Dec;49(12):919-24. Chinese. PubMed
PMID: 25608993.


777: Straub RH. Insulin resistance, selfish brain, and selfish immune system: an 
evolutionarily positively selected program used in chronic inflammatory diseases.
Arthritis Res Ther. 2014 Nov 13;16 Suppl 2:S4. doi: 10.1186/ar4688. Review.
PubMed PMID: 25608958; PubMed Central PMCID: PMC4249495.


778: Sasson IE, Vitins AP, Mainigi MA, Moley KH, Simmons RA. Pre-gestational vs
gestational exposure to maternal obesity differentially programs the offspring in
mice. Diabetologia. 2015 Mar;58(3):615-24. doi: 10.1007/s00125-014-3466-7. Epub
2014 Dec 11. PubMed PMID: 25608625; PubMed Central PMCID: PMC4452998.


779: Fernández-Llaca H, de la Cueva P, Luelmo J, Armario-Hita JC, Samaniego L,
García-Calvo C; RECOR Study Group. Assessment of cardiovascular risk in patients 
with moderate to severe plaque psoriasis. J Drugs Dermatol. 2014
Oct;13(10):1240-7. PubMed PMID: 25607559.


780: Wang MH, Li J, Yeung VS, Zee BC, Yu RH, Ho S, Waye MM. Four pairs of
gene-gene interactions associated with increased risk for type 2 diabetes
(CDKN2BAS-KCNJ11), obesity (SLC2A9-IGF2BP2, FTO-APOA5), and hypertension
(MC4R-IGF2BP2) in Chinese women. Meta Gene. 2014 May 21;2:384-91. doi:
10.1016/j.mgene.2014.04.010. eCollection 2014 Dec. PubMed PMID: 25606423.


781: Zaki ME, Amr KS, Abdel-Hamid M. Evaluating the association of APOA2
polymorphism with insulin resistance in adolescents. Meta Gene. 2014 May
15;2:366-73. doi: 10.1016/j.mgene.2014.04.007. eCollection 2014 Dec. PubMed PMID:
25606421.


782: Alleyne AT, Austin S, Williams A. Distribution of CYP17α polymorphism and
selected physiochemical factors of uterine leiomyoma in Barbados. Meta Gene. 2014
May 9;2:358-65. doi: 10.1016/j.mgene.2014.03.006. eCollection 2014 Dec. PubMed
PMID: 25606420.


783: Zhang M, Wang M, Zhao ZT. Uncoupling protein 2 gene polymorphisms in
association with overweight and obesity susceptibility: A meta-analysis. Meta
Gene. 2014 Jan 31;2:143-59. doi: 10.1016/j.mgene.2013.10.009. eCollection 2014
Dec. Review. PubMed PMID: 25606398.


784: Kaur R, Matharoo K, Sharma R, Bhanwer AJ. C-reactive protein + 1059 G>C
polymorphism in type 2 diabetes and coronary artery disease patients. Meta Gene. 
2013 Nov 21;1:82-92. doi: 10.1016/j.mgene.2013.10.012. eCollection 2013 Dec.
PubMed PMID: 25606378; PubMed Central PMCID: PMC4205026.


785: Junker AE, Gluud LL, Pedersen J, Langhoff JL, Holst JJ, Knop FK, Vilsbøll T.
A 25-year-old woman with type 2 diabetes and liver disease. Case Rep
Gastroenterol. 2014 Dec 12;8(3):398-403. doi: 10.1159/000369968. eCollection 2014
Sep-Dec. PubMed PMID: 25606030; PubMed Central PMCID: PMC4296242.


786: Tao W, Plecka-Östlund M, Lu Y, Mattsson F, Lagergren J. Causes and risk
factors for mortality within 1 year after obesity surgery in a population-based
cohort study. Surg Obes Relat Dis. 2015 Mar-Apr;11(2):399-405. doi:
10.1016/j.soard.2014.08.015. Epub 2014 Sep 6. PubMed PMID: 25604834.


787: Vidot DC, Prado G, De La Cruz-Munoz N, Cuesta M, Spadola C, Messiah SE.
Review of family-based approaches to improve postoperative outcomes among
bariatric surgery patients. Surg Obes Relat Dis. 2015 Mar-Apr;11(2):451-8. doi:
10.1016/j.soard.2014.08.004. Epub 2014 Aug 15. Review. PubMed PMID: 25604833.


788: Salgado-de Snyder VN, Guerra-y Guerra G. [A first analysis of research on
social determinants of health in Mexico: 2005-2012]. Salud Publica Mex. 2014
Jul-Aug;56(4):393-401. Spanish. PubMed PMID: 25604180.


789: Bahreynian M, Motlagh ME, Qorbani M, Heshmat R, Ardalan G, Kelishadi R.
Prevalence of Growth Disorders in a Nationally Representative Sample of Iranian
Adolescents According to Socioeconomic Status: The CASPIAN-III Study. Pediatr
Neonatol. 2015 Aug;56(4):242-7. doi: 10.1016/j.pedneo.2014.12.001. Epub 2014 Dec 
19. PubMed PMID: 25603727.


790: Zuhaid M, Salman, Chawla JA, Farooq U, Ahmad A, Khan S, Asfandiyar M.
Frequency of modifiable risk factors in stroke patients. J Ayub Med Coll
Abbottabad. 2014 Apr-Jun;26(2):235-8. PubMed PMID: 25603685.


791: Imtiaz S, Siddiqui N. Vitamin-D status at breast cancer diagnosis:
correlation with social and environmental factors and dietary intake. J Ayub Med 
Coll Abbottabad. 2014 Apr-Jun;26(2):186-90. PubMed PMID: 25603674.


792: Rashid MA, Qureshi BA, Ahmed N, Sherwani MA. Impact of body mass index on
left ventricular mass. J Ayub Med Coll Abbottabad. 2014 Apr-Jun;26(2):167-9.
PubMed PMID: 25603669.


793: Sun Q, He F, Li M, Li G, Lu A. [Effects of exercise and diet intervention on
oxidative stress in insulin resistant rat]. Wei Sheng Yan Jiu. 2014
Nov;43(6):885-9. Chinese. PubMed PMID: 25603593.


794: Rees F, Doherty M. Patients with gout can be cured in primary care.
Practitioner. 2014 Dec;258(1777):15-9, 2. PubMed PMID: 25603588.


795: Rees J. Obesity, metformin and prostate cancer risk. Practitioner. 2014
Dec;258(1777):5. PubMed PMID: 25603587.


796: Kass AE, Wang AZ, Kolko RP, Holland JC, Altman M, Trockel M, Taylor CB,
Wilfley DE. Identification as overweight by medical professionals: relation to
eating disorder diagnosis and risk. Eat Behav. 2015 Apr;17:62-8. doi:
10.1016/j.eatbeh.2014.12.013. Epub 2014 Dec 27. PubMed PMID: 25602172; PubMed
Central PMCID: PMC4380786.


797: Goedert JJ, Hua X, Yu G, Shi J. Diversity and composition of the adult fecal
microbiome associated with history of cesarean birth or appendectomy: Analysis of
the American Gut Project. EBioMedicine. 2014 Dec 1;1(2-3):167-172. PubMed PMID:
25601913; PubMed Central PMCID: PMC4296728.


798: Mauro C, De Rosa V, Marelli-Berg F, Solito E. Metabolic syndrome and the
immunological affair with the blood-brain barrier. Front Immunol. 2015 Jan
5;5:677. doi: 10.3389/fimmu.2014.00677. eCollection 2014. Review. PubMed PMID:
25601869; PubMed Central PMCID: PMC4283608.


799: Crescenzo R, Bianco F, Mazzoli A, Giacco A, Liverini G, Iossa S.
Mitochondrial efficiency and insulin resistance. Front Physiol. 2015 Jan 5;5:512.
doi: 10.3389/fphys.2014.00512. eCollection 2014. Review. PubMed PMID: 25601841;
PubMed Central PMCID: PMC4283517.


800: Nassar MF, AbdelKader AM, Al-Refaee FA, Al-Dhafiri SS. Pattern of beverage
intake and milk and dairy products sufficiency among high-school students in
Kuwait. East Mediterr Health J. 2014 Dec 17;20(11):738-44. PubMed PMID: 25601813.


801: Tuomilehto J. Prevention of type 2 diabetes - where is the evidence? East
Mediterr Health J. 2014 Dec 17;20(11):677-8. PubMed PMID: 25601804.


802: Guidry CA, Davies SW, Sawyer RG, Schirmer BD, Hallowell PT. Gastric bypass
improves survival compared with propensity-matched controls: a cohort study with 
over 10-year follow-up. Am J Surg. 2015 Mar;209(3):463-7. doi:
10.1016/j.amjsurg.2014.10.009. Epub 2014 Dec 23. PubMed PMID: 25601559; PubMed
Central PMCID: PMC4465556.


803: Cruz MR, Martins C, Dias J, Pinto JS. A validation of an intelligent
decision-making support system for the nutrition diagnosis of bariatric surgery
patients. JMIR Med Inform. 2014 Jul 8;2(2):e8. doi: 10.2196/medinform.2984.
PubMed PMID: 25601419; PubMed Central PMCID: PMC4288110.


804: Parsons MJ, Moffitt TE, Gregory AM, Goldman-Mellor S, Nolan PM, Poulton R,
Caspi A. Social jetlag, obesity and metabolic disorder: investigation in a cohort
study. Int J Obes (Lond). 2015 May;39(5):842-8. doi: 10.1038/ijo.2014.201. Epub
2014 Dec 22. PubMed PMID: 25601363; PubMed Central PMCID: PMC4422765.


805: Marín V, Sommer K, Agurto P, Ceballos ML, Aguirre ML. [Eating disorders risk
among obese adolescents]. Rev Med Chil. 2014 Oct;142(10):1253-8. doi:
10.4067/S0034-98872014001000004. Spanish. PubMed PMID: 25601109.


806: Sveen KA, Dahl-Jørgensen K, Stensaeth KH, Angel K, Seljeflot I, Sell DR,
Monnier VM, Hanssen KF. Glucosepane and oxidative markers in skin collagen
correlate with intima media thickness and arterial stiffness in long-term type 1 
diabetes. J Diabetes Complications. 2015 Apr;29(3):407-12. doi:
10.1016/j.jdiacomp.2014.12.011. Epub 2014 Dec 29. PubMed PMID: 25600701.


807: Andersen LB, Frederiksen-Møller B, Work Havelund K, Dechend R, Jørgensen JS,
Jensen BL, Nielsen J, Lykkedegn S, Barington T, Christesen HT. Diagnosis of
preeclampsia with soluble Fms-like tyrosine kinase 1/placental growth factor
ratio: an inter-assay comparison. J Am Soc Hypertens. 2015 Feb;9(2):86-96. doi:
10.1016/j.jash.2014.11.008. Epub 2014 Dec 3. PubMed PMID: 25600419.


808: Yamazaki H, Takahashi O, Kanno S, Nakazawa T, Takahashi S, Ukai K, Sumilat
DA, Ishikawa M, Namikoshi M. Absolute structures and bioactivities of
euryspongins and eurydiene obtained from the marine sponge Euryspongia sp.
collected at Iriomote Island. Bioorg Med Chem. 2015 Feb 15;23(4):797-802. doi:
10.1016/j.bmc.2014.12.049. Epub 2014 Dec 29. PubMed PMID: 25600405.


809: Ngiam J, Cistulli PA. Dental treatment for paediatric obstructive sleep
apnea. Paediatr Respir Rev. 2015 Jun;16(3):174-81. doi:
10.1016/j.prrv.2014.11.002. Epub 2014 Nov 11. Review. PubMed PMID: 25600076.


810: Vrablík M, Chmelík Z, Lánská V. [Cardiovascular risk profile in 40-year old 
men and 50-year old women in the Czech Republic: results of a cross-sectional
survey]. Vnitr Lek. 2014 Nov;60(11):991-7. Czech. PubMed PMID: 25600047.


811: Češka R, Vrablík M, Altschmiedová T, Prusíková M, Urbanová Z, Šobra J.
[Familial hypercholesterolemia - past and present. My experiences and findings in
our group of patients with familial hypercholesterolemia]. Vnitr Lek. 2014
Nov;60(11):963-9. Czech. PubMed PMID: 25600043.


812: Zlatohlávek L, Vrablík M, Urbanová Z, Pejšová H, Hubáček J, Češka R.
[Non-pharmacological treatment - results from Poděbrady]. Vnitr Lek. 2014
Nov;60(11):958-62. Czech. PubMed PMID: 25600042.


813: Kim KM, Hwang JW, Shim SG. Clinical features in liver cirrhosis patients who
have experienced ischemic stroke. Turk J Gastroenterol. 2014 Dec;25(6):696-701.
doi: 10.5152/tjg.2014.5959. PubMed PMID: 25599784.


814: Coşkun H, Hasbahçeci M, Bozkurt S, Çipe G, Malya FÜ, Memmi N, Karatepe O,
Akçakaya A, Müslümanoğlu M. Is concomitant cholecystectomy with laparoscopic
sleeve gastrectomy safe? Turk J Gastroenterol. 2014 Dec;25(6):624-7. doi:
10.5152/tjg.2014.6954. PubMed PMID: 25599771.


815: Geliebter A, Ochner CN, Dambkowski CL, Hashim SA. Obesity-Related Hormones
and Metabolic Risk Factors: A Randomized Trial of Diet plus Either Strength or
Aerobic Training versus Diet Alone in Overweight Participants. J Diabetes Obes.
2014 Jul 29;1(1):1-7. PubMed PMID: 25599089; PubMed Central PMCID: PMC4293637.


816: Kaiser KA, Affuso O, Desmond R, Allison DB. Baseline participant
characteristics and risk for dropout from ten obesity randomized controlled
trials: a pooled analysis of individual level data. Front Nutr. 2014;1(25). pii: 
00025. PubMed PMID: 25599077; PubMed Central PMCID: PMC4296899.


817: Downs DS, Savage JS, Rauff EL. Falling Short of Guidelines? Nutrition and
Weight Gain Knowledge in Pregnancy. J Womens Health Care. 2014;3. pii: 1000184.
PubMed PMID: 25599012; PubMed Central PMCID: PMC4293543.


818: Sharif M, Madani M, Tabatabaie F. Comparative Evaluation of Iron Deficiency 
among Obese and Non-obese Children. Iran J Ped Hematol Oncol. 2014;4(4):160-6.
Epub 2014 Dec 10. PubMed PMID: 25598956; PubMed Central PMCID: PMC4293515.


819: Pillai S, Littlejohn G. Metabolic factors in diffuse idiopathic skeletal
hyperostosis - a review of clinical data. Open Rheumatol J. 2014 Dec 19;8:116-28.
doi: 10.2174/1874312901408010116. eCollection 2014. PubMed PMID: 25598855; PubMed
Central PMCID: PMC4293739.


820: Neelamekam S, Nurjono M, Lee J. Regulation of interleukin-6 and leptin in
schizophrenia patients: a preliminary analysis. Clin Psychopharmacol Neurosci.
2014 Dec;12(3):209-14. doi: 10.9758/cpn.2014.12.3.209. Epub 2014 Dec 26. PubMed
PMID: 25598824; PubMed Central PMCID: PMC4293166.


821: Zhou J, Wu J, Liang Z, Tong S, Tong W, Zhang Y, Zhang S. [Outcomes and
correlated factors in patients with impaired fasting glucose: a ten-year
follow-up analysis]. Zhonghua Liu Xing Bing Xue Za Zhi. 2014 Nov;35(11):1241-3.
Chinese. PubMed PMID: 25598256.


822: Lu F, Zhao M, Hu R, Fang L, Zhang J, Wang H, He Q, Wang L, Yu M. [Current
status regarding the levels of risks on cardiovascular diseases among the
hypertensives in Zhejiang]. Zhonghua Liu Xing Bing Xue Za Zhi. 2014
Nov;35(11):1231-4. Chinese. PubMed PMID: 25598254.


823: Pedroso FE, Gander J, Oh PS, Zitsman JL. Laparoscopic vertical sleeve
gastrectomy significantly improves short term weight loss as compared to
laparoscopic adjustable gastric band placement in morbidly obese adolescent
patients. J Pediatr Surg. 2015 Jan;50(1):115-22. doi:
10.1016/j.jpedsurg.2014.10.014. Epub 2014 Oct 16. PubMed PMID: 25598106.


824: Núñez-Robles E, Huapaya-Pizarro C, Torres-Lao R, Esquivel-León S,
Suarez-Moreno V, Yasuda-Espinoza M, Sanjinés-López G. [Prevalence of
cardiovascular and metabolic risk factors in school students, university
students, and women from community-based organizations in the districts of Lima, 
Callao, la Libertad and Arequipa, Peru 2011]. Rev Peru Med Exp Salud Publica.
2014 Oct-Dec;31(4):652-9. Spanish. PubMed PMID: 25597714.


825: Zhu B, Yang C, Hua F. Leptin disturbance probably involved in the
pathogenesis of obesity-induced depressive symptoms. Maturitas. 2015
Mar;80(3):335. doi: 10.1016/j.maturitas.2014.12.012. Epub 2014 Dec 30. PubMed
PMID: 25596812.


826: Kawaguchi Y, Inagaki A, Sato Y, Ogura H, Wakita A. [A case of acute myeloid 
leukemia in an obese patient--determining the therapeutic dose of anticancer
drugs]. Gan To Kagaku Ryoho. 2014 Dec;41(13):2603-5. Japanese. PubMed PMID:
25596056.


827: Moon C, Ghiassi S, Higa K. Laparoscopic revision of distal Roux-en-Y gastric
bypass to duodenal switch for weight loss failure and symptoms. Surg Obes Relat
Dis. 2015 Jan-Feb;11(1):259-61. doi: 10.1016/j.soard.2014.09.003. Epub 2014 Nov
28. PubMed PMID: 25595920.


828: Smith MD, Adeniji A, Wahed AS, Patterson E, Chapman W, Courcoulas AP, Dakin 
G, Flum D, McCloskey C, Mitchell JE, Pomp A, Staten M, Wolfe B. Technical factors
associated with anastomotic leak after Roux-en-Y gastric bypass. Surg Obes Relat 
Dis. 2015 Mar-Apr;11(2):313-20. doi: 10.1016/j.soard.2014.05.036. Epub 2014 Nov
8. PubMed PMID: 25595919; PubMed Central PMCID: PMC4425611.


829: Fowler AJ, Richer AL, Bremner RM, Inge LJ. A high-fat diet is associated
with altered adipokine production and a more aggressive esophageal adenocarcinoma
phenotype in vivo. J Thorac Cardiovasc Surg. 2015 Apr;149(4):1185-91. doi:
10.1016/j.jtcvs.2014.11.076. Epub 2014 Dec 3. PubMed PMID: 25595377.


830: Hui L, Ye M, Tang W, Zhang F, Liu J, Liu L, Chen Y, Chen DC, Tan YL, Yang
FD, Zhang XY. Obesity correlates with fewer symptoms in schizophrenia treated
with long-term clozapine: gender difference. Psychiatry Res. 2015 Feb
28;225(3):741-2. doi: 10.1016/j.psychres.2014.12.035. Epub 2014 Dec 30. PubMed
PMID: 25595339.


831: Chandra KS, Bansal M, Nair T, Iyengar SS, Gupta R, Manchanda SC, Mohanan PP,
Rao VD, Manjunath CN, Sawhney JP, Sinha N, Pancholia AK, Mishra S, Kasliwal RR,
Kumar S, Krishnan U, Kalra S, Misra A, Shrivastava U, Gulati S. Consensus
statement on management of dyslipidemia in Indian subjects. Indian Heart J. 2014 
Dec;66 Suppl 3:S1-51. doi: 10.1016/j.ihj.2014.12.001. Epub 2014 Dec 24. Review.
PubMed PMID: 25595144; PubMed Central PMCID: PMC4297876.


832: Takayanagi H. [Dementia tends to become an impediment to continued homecare 
- "staying home until death" even with dementia]. Gan To Kagaku Ryoho. 2014
Dec;41 Suppl 1:45-6. Japanese. PubMed PMID: 25595080.


833: Blat S, Vincent S, Lefeuvre L, Lemoine-Morel S, Malbert CH, Pichon L,
Mikogami T, Gratas-Delamarche A. Dietary α-lactalbumin supplementation alleviates
normocaloric western diet-induced glucose intolerance in Göttingen minipigs.
Obesity (Silver Spring). 2015 Feb;23(2):415-21. doi: 10.1002/oby.20990. Epub 2014
Dec 31. PubMed PMID: 25594308.


834: Huerta AE, Navas-Carretero S, Prieto-Hontoria PL, Martínez JA, Moreno-Aliaga
MJ. Effects of α-lipoic acid and eicosapentaenoic acid in overweight and obese
women during weight loss. Obesity (Silver Spring). 2015 Feb;23(2):313-21. doi:
10.1002/oby.20966. Epub 2014 Dec 31. PubMed PMID: 25594166.


835: Stroh CE, Nesterov G, Weiner R, Benedix F, Knoll C, Pross M, Manger T;
Obesity Surgery Working Group; Competence Network Obesity. Circular Versus Linear
Versus Hand-Sewn Gastrojejunostomy in Roux-en-Y-Gastric Bypass Influence on
Weight Loss and Amelioration of Comorbidities: Data Analysis from a Quality
Assurance Study of the Surgical Treatment of Obesity in Germany. Front Surg. 2014
Jun 23;1:23. doi: 10.3389/fsurg.2014.00023. eCollection 2014. PubMed PMID:
25593947; PubMed Central PMCID: PMC4287013.


836: Huseini M, Wood GC, Seiler J, Argyropoulos G, Irving BA, Gerhard GS, Benotti
P, Still C, Rolston DD. Gastrointestinal symptoms in morbid obesity. Front Med
(Lausanne). 2014 Dec 4;1:49. doi: 10.3389/fmed.2014.00049. eCollection 2014.
PubMed PMID: 25593922; PubMed Central PMCID: PMC4292065.


837: Rostami Dovom M, Ramezani Tehrani F, Amiri P, Amirshekari G, Farahmand M,
Azizi F. Main facilitators of smoking among young males in tehran: tehran lipid
and glucose study. Iran Red Crescent Med J. 2014 Sep 5;16(9):e15429. doi:
10.5812/ircmj.15429. eCollection 2014 Sep. PubMed PMID: 25593726; PubMed Central 
PMCID: PMC4270672.


838: Templeton A. Obesity and Women's Health. Facts Views Vis Obgyn.
2014;6(4):175-6. PubMed PMID: 25593691; PubMed Central PMCID: PMC4286855.


839: Klein KC, Guha SC. Cutaneous wound healing: Current concepts and advances in
wound care. Indian J Plast Surg. 2014 Sep-Dec;47(3):303-17. doi:
10.4103/0970-0358.146574. PubMed PMID: 25593414; PubMed Central PMCID:
PMC4292106.


840: Hernandez DC. The impact of cumulative family risks on various levels of
food insecurity. Soc Sci Res. 2015 Mar;50:292-302. doi:
10.1016/j.ssresearch.2014.12.007. Epub 2014 Dec 13. PubMed PMID: 25592937.


841: Stirrat LI, Milne A, Paul A, Denison FC. Suprapannus transverse caesarean
section incision in morbidly obese women. Eur J Obstet Gynecol Reprod Biol. 2015 
Mar;186:110-1. doi: 10.1016/j.ejogrb.2014.12.014. Epub 2014 Dec 29. PubMed PMID: 
25592879.


842: Wong ND, Moran AE. The U.S. prevention of cardiovascular disease guidelines 
and implications for implementation in LMIC. Glob Heart. 2014 Dec;9(4):445-55.
doi: 10.1016/j.gheart.2014.10.003. Review. PubMed PMID: 25592799.


843: Bahadır A, Baltacı D, Türker Y, Türker Y, Iliev D, Öztürk S, Deler MH,
Sarıgüzel YC. Is the neutrophil-to-lymphocyte ratio indicative of inflammatory
state in patients with obesity and metabolic syndrome? Anatol J Cardiol. 2015
Oct;15(10):816-22. doi: 10.5152/akd.2014.5787. Epub 2014 Oct 15. PubMed PMID:
25592102.


844: Turner-McGrievy GM, Davidson CR, Wingard EE, Wilcox S, Frongillo EA.
Comparative effectiveness of plant-based diets for weight loss: a randomized
controlled trial of five different diets. Nutrition. 2015 Feb;31(2):350-8. doi:
10.1016/j.nut.2014.09.002. Epub 2014 Oct 18. PubMed PMID: 25592014.


845: Poínhos R, Oliveira BM, Correia F. Eating behavior in Portuguese higher
education students: the effect of social desirability. Nutrition. 2015
Feb;31(2):310-4. doi: 10.1016/j.nut.2014.07.008. Epub 2014 Aug 1. PubMed PMID:
25592009.


846: Dogra S, Clarke J, Roy J, Fowles J. BMI-specific waist circumference is
better than skinfolds for health-risk determination in the general population.
Appl Physiol Nutr Metab. 2015 Feb;40(2):134-41. doi: 10.1139/apnm-2014-0323. Epub
2014 Oct 15. PubMed PMID: 25591950.


847: Strueva NV, Gegel NV, Poluektov MG, Savelyeva LV, Melnichenko GA, Bobrov AE.
[Features of the mental state of obese patients with concomitant sleep
disorders]. Zh Nevrol Psikhiatr Im S S Korsakova. 2014;114(11):88-91. Russian.
PubMed PMID: 25591643.


848: Carson SR, Carr C, Kohler G, Edwards L, Gibson R, Sampalli T. A novel
community-based model to enhance health promotion, risk factor management and
chronic disease prevention. Healthc Q. 2014;17(3):48-54. PubMed PMID: 25591610.


849: Cazzo E, da Silva FP, Pareja JC, Chaim EA. Predictors for weight loss
failure following Roux-en-Y gastric bypass. Arq Gastroenterol. 2014
Oct-Dec;51(4):328-30. doi: 10.1590/S0004-28032014000400011. PubMed PMID:
25591162.


850: Duarte MI, Bassitt DP, Azevedo OC, Waisberg J, Yamaguchi N, Pinto Junior PE.
Impact on quality of life, weight loss and comorbidities: a study comparing the
biliopancreatic diversion with duodenal switch and the banded Roux-en-Y gastric
bypass. Arq Gastroenterol. 2014 Oct-Dec;51(4):320-7. doi:
10.1590/S0004-28032014000400010. PubMed PMID: 25591161.


851: Stout SA, Espel EV, Sandman CA, Glynn LM, Davis EP. Fetal programming of
children's obesity risk. Psychoneuroendocrinology. 2015 Mar;53:29-39. doi:
10.1016/j.psyneuen.2014.12.009. Epub 2014 Dec 17. PubMed PMID: 25591114; PubMed
Central PMCID: PMC4350576.


852: Saleh S, El-Maraghy N, Reda E, Barakat W. Modulation of diabetes and
dyslipidemia in diabetic insulin-resistant rats by mangiferin: role of
adiponectin and TNF-α. An Acad Bras Cienc. 2014 Dec;86(4):1935-48. doi:
10.1590/0001-3765201420140212. PubMed PMID: 25590730.


853: Piziak V. The development of a bilingual interactive video to improve
physical activity and healthful eating in a Head Start population. Int J Environ 
Res Public Health. 2014 Dec;11(12):13065-73. PubMed PMID: 25590094.


854: Mehta T, Allison DB. From Measurement to Analysis Reporting: Grand
Challenges in Nutritional Methodology. Front Nutr. 2014;1(6). pii: 00006. PubMed 
PMID: 25590036; PubMed Central PMCID: PMC4290856.


855: Sugiura-Ogasawara M. Recurrent pregnancy loss and obesity. Best Pract Res
Clin Obstet Gynaecol. 2015 May;29(4):489-97. doi: 10.1016/j.bpobgyn.2014.12.001. 
Epub 2014 Dec 24. PubMed PMID: 25589398.


856: Iudin VA, Sazhin VP, Mel'nikov AA, Osipov VV, Usachev IA, Ivanov VV,
Mel'nikova IA. [Comparative results of surgical treatment of patients with morbid
obesity]. Khirurgiia (Mosk). 2014;(11):41-4. Russian. PubMed PMID: 25589182.


857: Miyazaki Y, Stack M. Examining individual and school characteristics
associated with child obesity using a multilevel growth model. Soc Sci Med. 2015 
Mar;128:57-66. doi: 10.1016/j.socscimed.2014.12.032. Epub 2014 Dec 30. Erratum
in: Soc Sci Med. 2015 Mar;128:201. PubMed PMID: 25589033.


858: Miller AL, Sturza J, Rosenblum K, Vazquez DM, Kaciroti N, Lumeng JC.
Salivary alpha amylase diurnal pattern and stress response are associated with
body mass index in low-income preschool-aged children. Psychoneuroendocrinology. 
2015 Mar;53:40-8. doi: 10.1016/j.psyneuen.2014.12.011. Epub 2014 Dec 22. PubMed
PMID: 25588701; PubMed Central PMCID: PMC4336565.


859: Na JH, Park SW, Kang Y, Koh H, Kim S. The clinical significance of serum
ferritin in pediatric non-alcoholic Fatty liver disease. Pediatr Gastroenterol
Hepatol Nutr. 2014 Dec;17(4):248-56. doi: 10.5223/pghn.2014.17.4.248. Epub 2014
Dec 31. PubMed PMID: 25587525; PubMed Central PMCID: PMC4291450.


860: Valiquette L, Sirard S, Laupland K. A microbiological explanation for the
obesity pandemic? Can J Infect Dis Med Microbiol. 2014 Nov-Dec;25(6):294-5.
PubMed PMID: 25587289; PubMed Central PMCID: PMC4277155.


861: Zheng Z, Liu X, Zhao Q, Zhang L, Li C, Xue Y. Regulation of UCP1 in the
Browning of Epididymal Adipose Tissue by β3-Adrenergic Agonist: A Role for
MicroRNAs. Int J Endocrinol. 2014;2014:530636. doi: 10.1155/2014/530636. Epub
2014 Dec 17. PubMed PMID: 25587272; PubMed Central PMCID: PMC4281391.


862: Doulla M, McIntyre AD, Hegele RA, Gallego PH. A novel MC4R mutation
associated with childhood-onset obesity: A case report. Paediatr Child Health.
2014 Dec;19(10):515-8. PubMed PMID: 25587224; PubMed Central PMCID: PMC4276379.


863: Aadland E, Andersen JR, Anderssen SA, Kvalheim OM. Impact of physical
activity and diet on lipoprotein particle concentrations in severely obese women 
participating in a 1-year lifestyle intervention. Clin Obes. 2013
Dec;3(6):202-13. doi: 10.1111/cob.12036. Epub 2013 Oct 24. PubMed PMID: 25586737.


864: da Silva SS, Maia Âda C. Patients' experiences after bariatric surgery: a
qualitative study at 12-month follow-up. Clin Obes. 2013 Dec;3(6):185-93. doi:
10.1111/cob.12032. Epub 2013 Sep 4. PubMed PMID: 25586735.


865: Jennings N, Boyle M, Mahawar K, Balupuri S, Small P. The relationship of
distance from the surgical centre on attendance and weight loss after
laparoscopic gastric bypass surgery in the United Kingdom. Clin Obes. 2013
Dec;3(6):180-4. doi: 10.1111/cob.12031. Epub 2013 Oct 15. PubMed PMID: 25586734.


866: Fuller NR, Lau NS, Denyer G, Caterson ID. An intragastric balloon produces
large weight losses in the absence of a change in ghrelin or peptide YY. Clin
Obes. 2013 Dec;3(6):172-9. doi: 10.1111/cob.12030. Epub 2013 Aug 23. PubMed PMID:
25586733.


867: Messiah SE, Lipshultz SE, Natale RA, Miller TL. The imperative to prevent
and treat childhood obesity: why the world cannot afford to wait. Clin Obes. 2013
Dec;3(6):163-71. doi: 10.1111/cob.12033. Epub 2013 Sep 20. PubMed PMID: 25586732.


868: Krishnamoorthy B, Gn S, N S M, M B S, Garlapati K. Lipid profile and
metabolic syndrome status in patients with oral lichen planus, oral lichenoid
reaction and healthy individuals attending a dental college in northern India - a
descriptive study. J Clin Diagn Res. 2014 Nov;8(11):ZC92-5. doi:
10.7860/JCDR/2014/9649.5188. Epub 2014 Nov 20. PubMed PMID: 25584327; PubMed
Central PMCID: PMC4290339.


869: Rerksuppaphol S, Rerksuppaphol L. Waist Circumference, Waist-to-Height Ratio
and Body Mass Index of Thai Children: Secular Changes and Updated Reference
Standards. J Clin Diagn Res. 2014 Nov;8(11):PC05-9. doi:
10.7860/JCDR/2014/10017.5131. Epub 2014 Nov 20. PubMed PMID: 25584277; PubMed
Central PMCID: PMC4290299.


870: Bhattacharya S, Bhattacharya S, Basu R, Bera P, Halder A. Colorectal cancer:
a study of risk factors in a tertiary care hospital of north bengal. J Clin Diagn
Res. 2014 Nov;8(11):FC08-10. doi: 10.7860/JCDR/2014/8844.5166. Epub 2014 Nov 20. 
PubMed PMID: 25584227; PubMed Central PMCID: PMC4290246.


871: Razavi Z, Sanginabadi M. Linear growth arrest without weight gain due to
overuse of topical clobetasol. Oman Med J. 2014 Nov;29(6):454-7. doi:
10.5001/omj.2014.118. PubMed PMID: 25584165; PubMed Central PMCID: PMC4289488.


872: Khan RJ, Gebreab SY, Riestra P, Xu R, Davis SK. Parent-offspring association
of metabolic syndrome in the Framingham Heart Study. Diabetol Metab Syndr. 2014
Dec 15;6(1):140. doi: 10.1186/1758-5996-6-140. eCollection 2014. PubMed PMID:
25584075; PubMed Central PMCID: PMC4290436.


873: Carrel AL, Sledge JS, Ventura SJ, Eickhoff JC, Allen DB. GPS suggests low
physical activity in urban Hispanic school children: a proof of concept study.
Int J Pediatr Endocrinol. 2014;2014(1):25. doi: 10.1186/1687-9856-2014-25. Epub
2014 Dec 15. PubMed PMID: 25584047; PubMed Central PMCID: PMC4290457.


874: Immunotherapy toxic in obese mice. Cancer Discov. 2015 Jan;5(1):4-5. doi:
10.1158/2159-8290.CD-NB2014-171. Epub 2014 Nov 13. PubMed PMID: 25583780.


875: Metsemakers WJ, Handojo K, Reynders P, Sermon A, Vanderschot P, Nijs S.
Individual risk factors for deep infection and compromised fracture healing after
intramedullary nailing of tibial shaft fractures: a single centre experience of
480 patients. Injury. 2015 Apr;46(4):740-5. doi: 10.1016/j.injury.2014.12.018.
Epub 2014 Dec 27. PubMed PMID: 25583638.


876: Kurlansky P. The data and use of bilateral internal thoracic artery
grafting: a paradox indeed. J Thorac Cardiovasc Surg. 2015 Mar;149(3):848-9. doi:
10.1016/j.jtcvs.2014.11.084. Epub 2014 Dec 4. PubMed PMID: 25583111.


877: Kaunitz AM, Portman D, Westhoff CL, Archer DF, Mishell DR Jr, Foegh M.
Self-reported and verified compliance in a phase 3 clinical trial of a novel
low-dose contraceptive patch and pill. Contraception. 2015 Mar;91(3):204-10. doi:
10.1016/j.contraception.2014.11.011. Epub 2014 Nov 25. PubMed PMID: 25582984.


878: Wittayanukorn S, Qian J, Westrick SC, Billor N, Johnson B, Hansen RA.
Treatment patterns among breast cancer patients in the United States using two
national surveys on visits to physicians' offices and hospital outpatient
departments. Res Social Adm Pharm. 2015 Sep-Oct;11(5):708-20. doi:
10.1016/j.sapharm.2014.12.002. Epub 2014 Dec 18. PubMed PMID: 25582892.


879: Boutelle KN, Wierenga CE, Bischoff-Grethe A, Melrose AJ, Grenesko-Stevens E,
Paulus MP, Kaye WH. Increased brain response to appetitive tastes in the insula
and amygdala in obese compared with healthy weight children when sated. Int J
Obes (Lond). 2015 Apr;39(4):620-8. doi: 10.1038/ijo.2014.206. Epub 2014 Dec 11.
PubMed PMID: 25582522; PubMed Central PMCID: PMC4390406.


880: Xue H, Li Y, Liang B, Wang S. [Protective effects of sulforaphane on the
oxidative damage of kidney mitochondria complex in obese rats induced by high-fat
diet]. Zhonghua Yu Fang Yi Xue Za Zhi. 2014 Nov;48(11):1007-11. Chinese. PubMed
PMID: 25582374.


881: Barton A, Yancy W. Determining the Culprit: Stress, Fat, or Carbohydrates.
Biol Psychiatry. 2015 Aug 15;78(4):e12. doi: 10.1016/j.biopsych.2014.10.027. Epub
2014 Dec 9. PubMed PMID: 25582267; PubMed Central PMCID: PMC4461548.


882: Kiecolt-Glaser JK, Andridge R, Belury MA. Stress, Depression, and
Metabolism: Replies to Bohan Brown et al. and Barton and Yancy. Biol Psychiatry. 
2015 Aug 15;78(4):e13-4. doi: 10.1016/j.biopsych.2014.11.021. Epub 2014 Dec 8.
PubMed PMID: 25582266.


883: Bringhenti I, Ornellas F, Martins MA, Mandarim-de-Lacerda CA, Aguila MB.
Early hepatic insult in the offspring of obese maternal mice. Nutr Res. 2015
Feb;35(2):136-45. doi: 10.1016/j.nutres.2014.11.006. Epub 2014 Dec 3. PubMed
PMID: 25582085.


884: Hsu I, Ryabets-Lienhard A, Miyazaki B. Endocrine Society 96th Annual Meeting
& EXPO Chicago, IL USA (June 20-24, 2014) selected highlights. Pediatr Endocrinol
Rev. 2014 Dec;12(2):239-55. PubMed PMID: 25581989.


885: Casavalle PL, Lifshitz F, Romano LS, Pandolfo M, Caamaño A, Boyer PM,
Rodríguez PN, Friedman SM. Prevalence of dyslipidemia and metabolic syndrome risk
factor in overweight and obese children. Pediatr Endocrinol Rev. 2014
Dec;12(2):213-23. PubMed PMID: 25581987.


886: Ungureanu LB, Ciobanu D, Danciu M, Costan V, Ungureanu C, Nicolau A, Popescu
E. Epidemiology and pathology of parotid tumors five-year retrospective study.
Rev Med Chir Soc Med Nat Iasi. 2014 Oct-Dec;118(4):1101-7. PubMed PMID: 25581976.


887: Mitu F, Mitu O, Leon MM, Jitaru A. The correlation between the
ankle-brachial index and the metabolic syndrome. . Rev Med Chir Soc Med Nat Iasi.
2014 Oct-Dec;118(4):965-70. PubMed PMID: 25581955.


888: Cojocariu CE, Trifan AV, Gîrleanu I, Stanciu C. Alcoholic liver
disease--epidemiology and risk factors. Rev Med Chir Soc Med Nat Iasi. 2014
Oct-Dec;118(4):910-7. PubMed PMID: 25581947.


889: Amihăesei IC, Chelaru L. Metabolic syndrome a widespread threatening
condition; risk factors, diagnostic criteria, therapeutic options, prevention and
controversies: an overview. Rev Med Chir Soc Med Nat Iasi. 2014
Oct-Dec;118(4):896-900. Review. PubMed PMID: 25581945.


890: Keske MA, Premilovac D, Bradley EA, Dwyer RM, Richards SM, Rattigan S.
Muscle microvascular blood flow responses in insulin resistance and ageing. J
Physiol. 2014 Dec 12. doi: 10.1113/jphysiol.2014.283549. [Epub ahead of print]
PubMed PMID: 25581640.


891: L'Allemain G. [NSAID use reduces the risk of breast cancer recurrence in
overweight and obese women]. Bull Cancer. 2014 Nov;101(11):1000. French. PubMed
PMID: 25580500.


892: Pagotto V, Silveira EA. Methods, diagnostic criteria, cutoff points, and
prevalence of sarcopenia among older people. ScientificWorldJournal.
2014;2014:231312. doi: 10.1155/2014/231312. Epub 2014 Dec 17. Review. PubMed
PMID: 25580454; PubMed Central PMCID: PMC4280495.


893: Joo JK, Lee KS. Pharmacotherapy for obesity. J Menopausal Med. 2014
Dec;20(3):90-6. doi: 10.6118/jmm.2014.20.3.90. Epub 2014 Dec 24. Review. PubMed
PMID: 25580419; PubMed Central PMCID: PMC4286660.


894: Sharma A, Bynum SA, Schneider MF, Cox C, Tien PC, Hershow RC, Gustafson D,
Plankey MW. Changes in Body Mass Index Following HAART Initiation among
HIV-Infected Women in the Women's Interagency HIV Study. J AIDS Clin Res. 2014;5.
pii: 1000323. PubMed PMID: 25580365; PubMed Central PMCID: PMC4285631.


895: Hallsworth K, Thoma C, Moore S, Ploetz T, Anstee QM, Taylor R, Day CP,
Trenell MI. Non-alcoholic fatty liver disease is associated with higher levels of
objectively measured sedentary behaviour and lower levels of physical activity
than matched healthy controls. Frontline Gastroenterol. 2015 Jan;6(1):44-51. Epub
2014 Jun 30. PubMed PMID: 25580206; PubMed Central PMCID: PMC4283712.


896: Welters ID, Bing C, Ding C, Leuwer M, Hall AM. Circulating anti-inflammatory
adipokines High Molecular Weight Adiponectin and Zinc-α2-glycoprotein (ZAG) are
inhibited in early sepsis, but increase with clinical recovery: a pilot study.
BMC Anesthesiol. 2014 Dec 18;14:124. doi: 10.1186/1471-2253-14-124. eCollection
2014. PubMed PMID: 25580089; PubMed Central PMCID: PMC4289554.


897: Ferguson JF, Shah RY, Shah R, Mehta NN, Rickels MR, Reilly MP. Activation of
innate immunity modulates insulin sensitivity, glucose effectiveness and
pancreatic β-cell function in both African ancestry and European ancestry healthy
humans. Metabolism. 2015 Apr;64(4):513-20. doi: 10.1016/j.metabol.2014.12.007.
Epub 2014 Dec 26. PubMed PMID: 25579865; PubMed Central PMCID: PMC4346476.


898: Al-Safi ZA, Polotsky AJ. Obesity and menopause. Best Pract Res Clin Obstet
Gynaecol. 2015 May;29(4):548-53. doi: 10.1016/j.bpobgyn.2014.12.002. Epub 2014
Dec 23. PubMed PMID: 25579233.


899: Rao KR, Lal N, Giridharan NV. Genetic & epigenetic approach to human
obesity. Indian J Med Res. 2014 Nov;140(5):589-603. Review. PubMed PMID:
25579139; PubMed Central PMCID: PMC4311311.


900: Hawasli A, Jacquish B, Almahmeed T, Vavra J, Roberts N, Meguid A, Szpunar S.
Early effects of bougie size on sleeve gastrectomy outcome. Am J Surg. 2015
Mar;209(3):473-7. doi: 10.1016/j.amjsurg.2014.10.011. Epub 2014 Dec 11. PubMed
PMID: 25578744.


901: Chandrashekaran S, Keller CA, Kremers WK, Peters SG, Hathcock MA, Kennedy
CC. Weight loss prior to lung transplantation is associated with improved
survival. J Heart Lung Transplant. 2015 May;34(5):651-7. doi:
10.1016/j.healun.2014.11.018. Epub 2014 Nov 17. PubMed PMID: 25578626; PubMed
Central PMCID: PMC4417392.


902: Cohen R. Comment on: Visceral fat area as a new predictor of short-term
diabetes remission after Roux-en-Y gastric bypass surgery in Chinese patients
with a body mass index less than 35 kg/m2. Surg Obes Relat Dis. 2015
Jan-Feb;11(1):11-3. doi: 10.1016/j.soard.2014.07.007. Epub 2014 Jul 14. PubMed
PMID: 25578287.


903: Çelik A, Ugale S, Ofluoğlu H. Laparoscopic diverted resleeve with ileal
transposition for failed laparoscopic sleeve gastrectomy: a case report. Surg
Obes Relat Dis. 2015 Jan-Feb;11(1):e5-7. doi: 10.1016/j.soard.2014.09.010. Epub
2014 Oct 29. PubMed PMID: 25578286.


904: van Deventer CA, Lindeque JZ, van Rensburg PJ, Malan L, van der Westhuizen
FH, Louw R. Use of metabolomics to elucidate the metabolic perturbation
associated with hypertension in a black South African male cohort: the SABPA
study. J Am Soc Hypertens. 2015 Feb;9(2):104-14. doi: 10.1016/j.jash.2014.11.007.
Epub 2014 Dec 3. PubMed PMID: 25577962.


905: Du JQ, Gao YZ, Zhang ZQ, Wei XC. [Effects of body mass index on
postoperative outcome in patients with osteoarthritis after total knee
arthroplasty]. Zhongguo Gu Shang. 2014 Nov;27(11):916-9. Chinese. PubMed PMID:
25577913.


906: Ding J, Ma H, Xi D, Qiu HY, Ye M, Qi J, Bai Q. [Organic erectile dysfunction
and metabolic syndrome in young and middle-aged men: analysis of 154 cases].
Zhonghua Nan Ke Xue. 2014 Nov;20(11):999-1003. Chinese. PubMed PMID: 25577835.


907: Werner BC, Evans CL, Carothers JT, Browne JA. Primary Total Knee
Arthroplasty in Super-obese Patients: Dramatically Higher Postoperative
Complication Rates Even Compared to Revision Surgery. J Arthroplasty. 2015
May;30(5):849-53. doi: 10.1016/j.arth.2014.12.016. Epub 2014 Dec 19. PubMed PMID:
25577726.


908: Christoforou A, Snowdon W, Laesango N, Vatucawaqa S, Lamar D, Alam L, Lippwe
K, Havea IL, Tairea K, Hoejskov P, Waqanivalu T, Webster J. Progress on salt
reduction in the Pacific Islands: from strategies to action. Heart Lung Circ.
2015 May;24(5):503-9. doi: 10.1016/j.hlc.2014.11.023. Epub 2014 Dec 10. PubMed
PMID: 25577701.


909: Jung MH, Gustafsson F. Exercise in heart failure patients supported with a
left ventricular assist device. J Heart Lung Transplant. 2015 Apr;34(4):489-96.
doi: 10.1016/j.healun.2014.11.001. Epub 2014 Nov 8. Review. PubMed PMID:
25577562.


910: Booth H, Khan O, Prevost AT, Reddy M, Charlton J, Gulliford MC; King׳s
Bariatric Surgery Study Group. Impact of bariatric surgery on clinical
depression. Interrupted time series study with matched controls. J Affect Disord.
2015 Mar 15;174:644-9. doi: 10.1016/j.jad.2014.12.050. Epub 2014 Dec 29. PubMed
PMID: 25577158.


911: Sun GZ, Guo L, Wang XZ, Song HJ, Li Z, Wang J, Sun YX. Prevalence of atrial 
fibrillation and its risk factors in rural China: a cross-sectional study. Int J 
Cardiol. 2015 Mar 1;182:13-7. doi: 10.1016/j.ijcard.2014.12.063. Epub 2014 Dec
23. PubMed PMID: 25576710.


912: Zhang YX, Wang SR, Zhao JS, Chu ZH. Blood pressure level profiles among
obese children and adolescents with different stature. Int J Cardiol. 2015 Mar
1;182:6-7. doi: 10.1016/j.ijcard.2014.12.107. Epub 2014 Dec 27. PubMed PMID:
25576707.


913: Bastien BC, Patil A, Satyaraj E. The impact of weight loss on circulating
cytokines in Beagle dogs. Vet Immunol Immunopathol. 2015 Feb 15;163(3-4):174-82. 
doi: 10.1016/j.vetimm.2014.12.003. Epub 2014 Dec 20. PubMed PMID: 25576490.


914: Smith DM, Taylor W, Whitworth MK, Roberts S, Sibley C, Lavender T. The
feasibility phase of a community antenatal lifestyle programme [The Lifestyle
Course (TLC)] for women with a body mass index (BMI)≥ 30 kg/m(2.). Midwifery.
2015 Feb;31(2):280-7. doi: 10.1016/j.midw.2014.10.002. Epub 2014 Nov 4. PubMed
PMID: 25575860.


915: Trivedi V, Bavishi C, Jean R. Impact of obesity on sepsis mortality: A
systematic review. J Crit Care. 2015 Jun;30(3):518-24. doi:
10.1016/j.jcrc.2014.12.007. Epub 2014 Dec 17. Review. PubMed PMID: 25575851.


916: Konstantinopoulou S, Gallagher P, Elden L, Garetz SL, Mitchell RB, Redline
S, Rosen CL, Katz ES, Chervin RD, Amin R, Arens R, Paruthi S, Marcus CL.
Complications of adenotonsillectomy for obstructive sleep apnea in school-aged
children. Int J Pediatr Otorhinolaryngol. 2015 Feb;79(2):240-5. doi:
10.1016/j.ijporl.2014.12.018. Epub 2014 Dec 22. PubMed PMID: 25575425; PubMed
Central PMCID: PMC4319650.


917: Rijal P. Identification of risk factors for cesarean delivery following
induction of labour. J Nepal Health Res Counc. 2014 May-Aug;12(27):73-7. PubMed
PMID: 25574996.


918: Martin SS, Blaha MJ, Muse ED, Qasim AN, Reilly MP, Blumenthal RS, Nasir K,
Criqui MH, McClelland RL, Hughes-Austin JM, Allison MA. Leptin and incident
cardiovascular disease: the Multi-ethnic Study of Atherosclerosis (MESA).
Atherosclerosis. 2015 Mar;239(1):67-72. doi:
10.1016/j.atherosclerosis.2014.12.033. Epub 2014 Dec 20. PubMed PMID: 25574859;
PubMed Central PMCID: PMC4331218.


919: De Souza LR, Kogan E, Berger H, Alves JG, Lebovic G, Retnakaran R, Maguire
JL, Ray JG. Abdominal adiposity and insulin resistance in early pregnancy. J
Obstet Gynaecol Can. 2014 Nov;36(11):969-75. PubMed PMID: 25574673.


920: Kardum N, Petrović-Oggiano G, Takic M, Glibetić N, Zec M, Debeljak-Martacic 
J, Konić-Ristić A. Effects of glucomannan-enriched, aronia juice-based supplement
on cellular antioxidant enzymes and membrane lipid status in subjects with
abdominal obesity. ScientificWorldJournal. 2014;2014:869250. doi:
10.1155/2014/869250. Epub 2014 Dec 9. PubMed PMID: 25574495; PubMed Central
PMCID: PMC4276299.


921: Anderson Steeves E, Martins PA, Gittelsohn J. Changing the Food Environment 
for Obesity Prevention: Key Gaps and Future Directions. Curr Obes Rep. 2014
Dec;3(4):451-8. doi: 10.1007/s13679-014-0120-0. PubMed PMID: 25574452; PubMed
Central PMCID: PMC4283210.


922: Udenze I, Nnaji I, Oshodi T. Thyroid function in adult Nigerians with
metabolic syndrome. Pan Afr Med J. 2014 Aug 29;18:352. doi:
10.11604/pamj.2014.18.352.4551. eCollection 2014. PubMed PMID: 25574328; PubMed
Central PMCID: PMC4282811.


923: Wang R, Dai L, Chen J. Identification of a proliferator-activated receptor-γ
antagonist for the treatment of type 2 diabetes mellitus. Exp Ther Med. 2015
Feb;9(2):446-450. Epub 2014 Dec 1. PubMed PMID: 25574213; PubMed Central PMCID:
PMC4280942.


924: Pola A, Sadananthan SA, Gopalan V, Tan ML, Keong TY, Zhou Z, Ishino S,
Nakano Y, Watanabe M, Horiguchi T, Nishimoto T, Zhu B, Velan SS. Investigation of
Fat Metabolism during Antiobesity Interventions by Magnetic Resonance Imaging and
Spectroscopy. Magn Reson Insights. 2014 Nov 30;7:33-40. doi: 10.4137/MRI.S19362. 
eCollection 2014. PubMed PMID: 25574137; PubMed Central PMCID: PMC4251539.


925: Haupt TH, Kallemose T, Ladelund S, Rasmussen LJ, Thorball CW, Andersen O,
Pisinger C, Eugen-Olsen J. Risk factors associated with serum levels of the
inflammatory biomarker soluble urokinase plasminogen activator receptor in a
general population. Biomark Insights. 2014 Dec 16;9:91-100. doi:
10.4137/BMI.S19876. eCollection 2014. PubMed PMID: 25574132; PubMed Central
PMCID: PMC4269129.


926: Ryu JY, Lee JS, Hong HC, Choi HY, Yoo HJ, Seo JA, Kim SG, Kim NH, Baik SH,
Choi DS, Choi KM. Association between body size phenotype and sleep duration:
Korean National Health and Nutrition Examination Survey V (KNHANES V).
Metabolism. 2015 Mar;64(3):460-6. doi: 10.1016/j.metabol.2014.12.001. Epub 2014
Dec 17. PubMed PMID: 25573816.


927: Gastelurrutia P, Lupón J, de Antonio M, Zamora E, Domingo M, Urrutia A,
Altimir S, Coll R, Díez C, Bayes-Genis A. Body mass index, body fat, and
nutritional status of patients with heart failure: The PLICA study. Clin Nutr.
2015 Dec;34(6):1233-8. doi: 10.1016/j.clnu.2014.12.013. Epub 2014 Dec 22. PubMed 
PMID: 25573807.


928: Touraine P, Chenuc G, Colin C. Self-perceived health status of patients with
adrenal insufficiency receiving glucocorticoid replacement therapy - French data 
from a worldwide patient survey. Ann Endocrinol (Paris). 2015 Feb;76(1):9-12.
doi: 10.1016/j.ando.2014.09.003. Epub 2014 Nov 11. PubMed PMID: 25573224.


929: Tamayo C, Manlhiot C, Patterson K, Lalani S, McCrindle BW. Longitudinal
evaluation of the prevalence of overweight/obesity in children with congenital
heart disease. Can J Cardiol. 2015 Feb;31(2):117-23. doi:
10.1016/j.cjca.2014.08.024. Epub 2014 Aug 27. PubMed PMID: 25573090.


930: Ciprandi G, Cirillo I, Ricciardolo FL. The relevance of obesity on asthma
control in identical twins. Allergol Int. 2015 Jan;64(1):104-5. doi:
10.1016/j.alit.2014.08.007. Epub 2014 Dec 17. PubMed PMID: 25572566.


931: Curry A. Chain of events. Diabetes Forecast. 2014 Nov;67(11):84-5. PubMed
PMID: 25571761.


932: Lion A, Urhausen A, Delagardelle C, Seil R, Theisen D. [Promotion of
physical activity for secondary prevention in patients with chronic diseases: the
situation in the Grand-Duchy of Luxembourg]. Bull Soc Sci Med Grand Duche Luxemb.
2014;(3):57-72. French. PubMed PMID: 25571673.


933: Giannakis G, Thünenkötter T, Weiler B, Urhausen A. Ergometric performance
and cardiovascular profile of obesity clinic patients. Bull Soc Sci Med Grand
Duche Luxemb. 2014;(3):7-24. PubMed PMID: 25571669.


934: Stefanov DH, Pasco D. An approach to measure wheelchair stability. Concept
and benefits. Conf Proc IEEE Eng Med Biol Soc. 2014;2014:5840-3. doi:
10.1109/EMBC.2014.6944956. PubMed PMID: 25571324.


935: Jovanov E, Sazonov E, Poon C. Sensors and systems for obesity care and
research. Conf Proc IEEE Eng Med Biol Soc. 2014;2014:3188-91. doi:
10.1109/EMBC.2014.6944300. PubMed PMID: 25570668.


936: Gouma PI, Alkhader M, Stanaćević M. Metabolic rate monitoring and weight
reduction/management. Conf Proc IEEE Eng Med Biol Soc. 2014;2014:3184-7. doi:
10.1109/EMBC.2014.6944299. PubMed PMID: 25570667.


937: Chalacheva P, Khoo MC. Estimating the baroreflex and respiratory modulation 
of peripheral vascular resistance. Conf Proc IEEE Eng Med Biol Soc.
2014;2014:2936-9. doi: 10.1109/EMBC.2014.6944238. PubMed PMID: 25570606; PubMed
Central PMCID: PMC4487769.


938: Marshall TA. Nomenclature, characteristics, and dietary intakes of sugars. J
Am Dent Assoc. 2015 Jan;146(1):61-4. doi: 10.1016/j.adaj.2014.11.007. Epub 2014
Dec 18. PubMed PMID: 25569500.


939: Barnett J. Obesity and dental care. J Am Dent Assoc. 2015 Jan;146(1):6. doi:
10.1016/j.adaj.2014.11.002. Epub 2014 Dec 18. PubMed PMID: 25569487.


940: Joris PJ, Zeegers MP, Mensink RP. Weight loss improves fasting flow-mediated
vasodilation in adults: a meta-analysis of intervention studies. Atherosclerosis.
2015 Mar;239(1):21-30. doi: 10.1016/j.atherosclerosis.2014.12.056. Epub 2014 Dec 
31. PubMed PMID: 25568949.


941: Hendriks EJ, de Jong PA, van der Graaf Y, Mali WP, van der Schouw YT,
Beulens JW. Breast arterial calcifications: a systematic review and meta-analysis
of their determinants and their association with cardiovascular events.
Atherosclerosis. 2015 Mar;239(1):11-20. doi:
10.1016/j.atherosclerosis.2014.12.035. Epub 2014 Dec 24. Review. PubMed PMID:
25568948.


942: Barnett KG. Physician obesity: the tipping point. Glob Adv Health Med. 2014 
Nov;3(6):8-10. doi: 10.7453/gahmj.2014.061. PubMed PMID: 25568827; PubMed Central
PMCID: PMC4268640.


943: Bakhtiary Z, Shahrooz R, Ahmadi A, Zarei L. Evaluation of antioxidant
effects of crocin on sperm quality in cyclophosphamide treated adult mice. Vet
Res Forum. 2014 Summer;5(3):213-8. PubMed PMID: 25568721; PubMed Central PMCID:
PMC4279645.


944: Santilli V, Bernetti A, Mangone M, Paoloni M. Clinical definition of
sarcopenia. Clin Cases Miner Bone Metab. 2014 Sep;11(3):177-80. Review. PubMed
PMID: 25568649; PubMed Central PMCID: PMC4269139.


945: Forouhi NG, Wareham NJ. Epidemiology of diabetes. Medicine (Abingdon). 2014 
Dec;42(12):698-702. Review. PubMed PMID: 25568613; PubMed Central PMCID:
PMC4282306.


946: Sabzghabaee AM, Kelishadi R, Jelokhanian H, Asgary S, Ghannadi A, Badri S.
Clinical Effects of Portulaca Oleracea Seeds on Dyslipidemia in Obese
Adolescents: a Triple-blinded Randomized Controlled Trial. Med Arch. 2014
Jun;68(3):195-9. doi: 10.5455/medarh.2014.68.195-199. Epub 2014 May 31. PubMed
PMID: 25568533; PubMed Central PMCID: PMC4240324.


947: Kulas T, Bursac D, Zegarac Z, Planinic-Rados G, Hrgovic Z. New Views on
Cesarean Section, its Possible Complications and Long-Term Consequences for
Children's Health. Med Arch. 2013 Dec;67(6):460-3. doi:
10.5455/medarh.2013.67.460-463. Epub 2013 Dec 28. PubMed PMID: 25568522; PubMed
Central PMCID: PMC4272489.


948: Grubor P, Manojlovic S, Manojlovic N, Grubor M. Endoprosthesis and obesity. 
Med Arch. 2013 Dec;67(6):446-9. doi: 10.5455/medarh.2013.67.446-449. Epub 2013
Dec 28. PubMed PMID: 25568519; PubMed Central PMCID: PMC4272480.


949: Izetbegovic S, Stojkanovic G, Ribic N, Mehmedbasic E. Features of
postmenopausal uterine haemorrhage. Med Arch. 2013 Dec;67(6):431-4. doi:
10.5455/medarh.2013.67.431-434. Epub 2013 Dec 28. PubMed PMID: 25568515; PubMed
Central PMCID: PMC4272479.


950: Gambhir IS, Khurana V, Kishore D, Sinha AK, Mohapatra SC. A
clinico-epidemiological study of cognitive function status of community-dwelling 
elderly. Indian J Psychiatry. 2014 Oct;56(4):365-70. doi:
10.4103/0019-5545.146531. PubMed PMID: 25568477; PubMed Central PMCID:
PMC4279294.


951: Ahn N, Kim K. Combined influence of dietary restriction and treadmill
running on MCP-1 and the expression of oxidative stress-related mRNA in the
adipose tissue in obese mice. J Exerc Nutrition Biochem. 2014 Sep;18(3):311-8.
doi: 10.5717/jenb.2014.18.3.311. Epub 2014 Aug 19. PubMed PMID: 25566468; PubMed 
Central PMCID: PMC4241900.


952: Hong HR, Jeong JO, Kong JY, Lee SH, Yang SH, Ha CD, Kang HS. Effect of
walking exercise on abdominal fat, insulin resistance and serum cytokines in
obese women. J Exerc Nutrition Biochem. 2014 Sep;18(3):277-85. doi:
10.5717/jenb.2014.18.3.277. Epub 2014 Sep 10. PubMed PMID: 25566464; PubMed
Central PMCID: PMC4241903.


953: Kim HJ, Kang CK, Park H, Lee MG. Effects of vitamin D supplementation and
circuit training on indices of obesity and insulin resistance in T2D and vitamin 
D deficient elderly women. J Exerc Nutrition Biochem. 2014 Sep;18(3):249-57. doi:
10.5717/jenb.2014.18.3.249. Epub 2014 Aug 26. PubMed PMID: 25566461; PubMed
Central PMCID: PMC4241902.


954: Kim MK. Effects of low calorie diet-induced weight loss on post-exercise
heart rate recovery in obese men. J Exerc Nutrition Biochem. 2014
Jun;18(2):181-8. doi: 10.5717/jenb.2014.18.2.181. Epub 2014 May 14. PubMed PMID: 
25566454; PubMed Central PMCID: PMC4241915.


955: Kim SY, Lee J. Exercise Training suppresses vascular fibrosis in aging
obesity induced rats. J Exerc Nutrition Biochem. 2014 Jun;18(2):175-80. doi:
10.5717/jenb.2014.18.2.175. Epub 2014 May 21. PubMed PMID: 25566453; PubMed
Central PMCID: PMC4241917.


956: Kwon SM, Park HG, Jun JK, Lee WL. Exercise, but not quercetin, ameliorates
inflammation, mitochondrial biogenesis, and lipid metabolism in skeletal muscle
after strenuous exercise by high-fat diet mice. J Exerc Nutrition Biochem. 2014
Mar;18(1):51-60. doi: 10.5717/jenb.2014.18.1.51. Epub 2014 Feb 26. PubMed PMID:
25566439; PubMed Central PMCID: PMC4241935.


957: Han TK. Effects Ala54Thr polymorphism of FABP2 on obesity index and
biochemical variable in response to a aerobic exercise training. J Exerc
Nutrition Biochem. 2013 Dec;17(4):209-17. doi: 10.5717/jenb.2013.17.4.209. Epub
2013 Dec 9. PubMed PMID: 25566432; PubMed Central PMCID: PMC4241911.


958: Kim DH, Kim SH, Kim WH, Moon CR. The effects of treadmill exercise on
expression of UCP-2 of brown adipose tissue and TNF-α of soleus muscle in obese
Zucker rats. J Exerc Nutrition Biochem. 2013 Dec;17(4):199-207. doi:
10.5717/jenb.2013.17.4.199. Epub 2013 Nov 19. PubMed PMID: 25566431; PubMed
Central PMCID: PMC4241912.


959: Ko J, Kim K. Effects of exercise and diet composition on expression of MCP-1
and oxidative stress-related mRNA of adipose tissue in diet-induced obese mice. J
Exerc Nutrition Biochem. 2013 Dec;17(4):181-8. doi: 10.5717/jenb.2013.17.4.181.
Epub 2013 Nov 23. PubMed PMID: 25566429; PubMed Central PMCID: PMC4241907.


960: Yoo YK, Kim SK, Song MS. Effects of muscular and aqua aerobic combined
exercise on metabolic indices in elderly women with metabolic syndrome. J Exerc
Nutrition Biochem. 2013 Dec;17(4):133-41. doi: 10.5717/jenb.2013.17.4.133. Epub
2013 Nov 11. PubMed PMID: 25566424; PubMed Central PMCID: PMC4241906.


961: Mau T, Yung R. Potential of epigenetic therapies in non-cancerous
conditions. Front Genet. 2014 Dec 19;5:438. doi: 10.3389/fgene.2014.00438.
eCollection 2014. Review. PubMed PMID: 25566322; PubMed Central PMCID:
PMC4271720.


962: Fan Y, Fang X, Tajima A, Geng X, Ranganathan S, Dong H, Trucco M, Sperling
MA. Evolution of hepatic steatosis to fibrosis and adenoma formation in
liver-specific growth hormone receptor knockout mice. Front Endocrinol
(Lausanne). 2014 Dec 18;5:218. doi: 10.3389/fendo.2014.00218. eCollection 2014.
PubMed PMID: 25566190; PubMed Central PMCID: PMC4270248.


963: Milardi D, Sciacca MF, Randazzo L, Raudino A, La Rosa C. The role of
calcium, lipid membranes and islet amyloid polypeptide in the onset of type 2
diabetes: innocent bystanders or partners in a crime? Front Endocrinol
(Lausanne). 2014 Dec 17;5:216. doi: 10.3389/fendo.2014.00216. eCollection 2014.
Review. PubMed PMID: 25566188; PubMed Central PMCID: PMC4268396.


964: Georgiadou E, Gruner-Labitzke K, Köhler H, de Zwaan M, Müller A. Cognitive
function and nonfood-related impulsivity in post-bariatric surgery patients.
Front Psychol. 2014 Dec 19;5:1502. doi: 10.3389/fpsyg.2014.01502. eCollection
2014. PubMed PMID: 25566164; PubMed Central PMCID: PMC4271510.


965: Silvestri E, Coppola M, Cioffi F, Goglia F. Proteomic approaches for the
study of tissue specific effects of 3,5,3'-triiodo-L-thyronine and
3,5-diiodo-L-thyronine in conditions of altered energy metabolism. Front Physiol.
2014 Dec 17;5:491. doi: 10.3389/fphys.2014.00491. eCollection 2014. Review.
PubMed PMID: 25566089; PubMed Central PMCID: PMC4269122.


966: Al-Qabandi W, Buhamrah E, Al-Abdulrazzaq D, Hamadi K, Al Refaee F. Celiac
disease in children: is it a problem in Kuwait? Clin Exp Gastroenterol. 2014 Dec 
29;8:43-8. doi: 10.2147/CEG.S73067. eCollection 2015. PubMed PMID: 25565879;
PubMed Central PMCID: PMC4284061.


967: O'Donnell KA, Gaudreau H, Colalillo S, Steiner M, Atkinson L, Moss E,
Goldberg S, Karama S, Matthews SG, Lydon JE, Silveira PP, Wazana AD, Levitan RD, 
Sokolowski MB, Kennedy JL, Fleming A, Meaney MJ; MAVAN Research Team. The
maternal adversity, vulnerability and neurodevelopment project: theory and
methodology. Can J Psychiatry. 2014 Sep;59(9):497-508. Review. PubMed PMID:
25565695; PubMed Central PMCID: PMC4168812.


968: Gemicioglu B, Musellim B, Dogan I, Guven K. Fractional exhaled nitric oxide 
(FeNo) in different asthma phenotypes. Allergy Rhinol (Providence). 2014
Jan;5(3):157-61. doi: 10.2500/ar.2014.5.0099. PubMed PMID: 25565052; PubMed
Central PMCID: PMC4275462.


969: Seidell JC, Halberstadt J. [Salt and hypertension: a need for reduction on a
population level?]. Ned Tijdschr Geneeskd. 2014;158:A8503. Dutch. PubMed PMID:
25563778.


970: Rocañín-Arjó A, Dennis J, Suchon P, Aïssi D, Truong V, Trégouët DA, Gagnon
F, Morange PE. Thrombin generation potential and whole-blood DNA methylation.
Thromb Res. 2015 Mar;135(3):561-4. doi: 10.1016/j.thromres.2014.12.010. Epub 2014
Dec 12. PubMed PMID: 25563678.


971: Zhou Y, Zhou X, Guo X, Sun G, Li Z, Zheng L, Yang H, Yu S, Li W, Zou L, Sun 
Y. Prevalence and risk factors of hypertension among pre- and post-menopausal
women: a cross-sectional study in a rural area of northeast China. Maturitas.
2015 Mar;80(3):282-7. doi: 10.1016/j.maturitas.2014.12.001. Epub 2014 Dec 13.
PubMed PMID: 25563399.


972: Lyzwinski LN. A systematic review and meta-analysis of mobile devices and
weight loss with an intervention content analysis. J Pers Med. 2014 Jun
30;4(3):311-85. doi: 10.3390/jpm4030311. Review. PubMed PMID: 25563356; PubMed
Central PMCID: PMC4263963.


973: Feng YY, Xu XQ, Ji CB, Shi CM, Guo XR, Fu JF. Aberrant hepatic microRNA
expression in nonalcoholic fatty liver disease. Cell Physiol Biochem.
2014;34(6):1983-97. doi: 10.1159/000366394. Epub 2014 Nov 26. PubMed PMID:
25562147.


974: Heney JH, Dimock CC, Friedman JF, Lewis C. Pediatric refugees in Rhode
Island: increases in BMI percentile, overweight, and obesity following
resettlement. R I Med J (2013). 2014 Jan 5;98(1):43-7. PubMed PMID: 25562061.


975: Yoon NH, Yoo S, Kim H. Composition of metabolic syndrome among korean adults
in a lifestyle modification intervention. Osong Public Health Res Perspect. 2014 
Dec;5(6):370-7. doi: 10.1016/j.phrp.2014.10.005. Epub 2014 Nov 1. PubMed PMID:
25562047; PubMed Central PMCID: PMC4281635.


976: Ghaderian M, Emami-Moghadam AR, Khalilian MR, Riahi K, Ghaedi F.
Prepregnancy Maternal Weight and Body Mass Index of Children with and without
Congenital Heart Disease. Iran J Pediatr. 2014 Jun;24(3):313-8. PubMed PMID:
25562026; PubMed Central PMCID: PMC4276587.


977: Kozakowski J, Lebovitz HE, Kiciak A, Zgliczyński W, Tarnowski W. The DIAMOND
system in the treatment of type 2 diabetes mellitus in an obese patient.
Wideochir Inne Tech Maloinwazyjne. 2014 Dec;9(4):627-31. doi:
10.5114/wiitm.2014.45734. Epub 2014 Oct 7. PubMed PMID: 25562004; PubMed Central 
PMCID: PMC4280423.


978: Bužga M, Zavadilová V, Holéczy P, Švagera Z, Švorc P, Foltys A, Zonča P.
Dietary intake and ghrelin and leptin changes after sleeve gastrectomy. Wideochir
Inne Tech Maloinwazyjne. 2014 Dec;9(4):554-61. doi: 10.5114/wiitm.2014.45437.
Epub 2014 Sep 23. PubMed PMID: 25561993; PubMed Central PMCID: PMC4280419.


979: Jabbar F, Asif M, Dutani H, Hussain A, Malik A, Kamal MA, Rasool M.
Assessment of the role of general, biochemical and family history characteristics
in kidney stone formation. Saudi J Biol Sci. 2015 Jan;22(1):65-8. doi:
10.1016/j.sjbs.2014.06.002. Epub 2014 Jun 12. PubMed PMID: 25561886; PubMed
Central PMCID: PMC4281607.


980: Hatipoglu S, Akbulut S, Hatipoglu F, Abdullayev R. Effect of laparoscopic
abdominal surgery on splanchnic circulation: historical developments. World J
Gastroenterol. 2014 Dec 28;20(48):18165-76. doi: 10.3748/wjg.v20.i48.18165.
Review. PubMed PMID: 25561784; PubMed Central PMCID: PMC4277954.


981: Zoubková R, Máca J, Handlos P, Rudinská L, Nytra I, Chýlek V, Vavrošová J.
[Is obesity an adverse prognostic factor for pulmonary manifestations of
influenza? Lesson from complicated disease course H1N1]. Cas Lek Cesk.
2014;153(6):277-83. Czech. PubMed PMID: 25561242.


982: Kunešová M, Procházka B, Vignerová J, Pařízková J, Braunerová R,
Guttenbergerová T, Riedlová J, Zamrazilová H, Hill M, Šteflová A. [Overweight,
obesity and underweight prevalence in 7-year-old children in the Czech Republic
since 1951]. Cas Lek Cesk. 2014;153(6):271-6. Czech. PubMed PMID: 25561241.


983: Garduño-Alanís A, Vázquez-de Anda G, Valdés-Ramos R, Talavera JO,
Herrera-Villalobos JE, Huitrón-Bravo GG, Hernández-Garduño E. Predictors of
hyperlipidemia during the first half of pregnancy in Mexican women. Nutr Hosp.
2014 Oct 18;31(1):508-13. doi: 10.3305/nh.2015.31.1.7608. PubMed PMID: 25561148.


984: Ríos R, Bosch V, Santonja F, López JM, Garaulet M. [The height target
prediction by the Tanner method infra evaluates the final height in youths from
the rural area of South East Spain]. Nutr Hosp. 2014 Oct 16;31(1):436-42. doi:
10.3305/nh.2015.31.1.7545. Spanish. PubMed PMID: 25561139.


985: Gálvez Casas A, Rodríguez García PL, Rosa Guillamón A, García-Cantó E, Pérez
Soto JJ, Tárraga Marcos ML, Tárraga López PJ. [Physical fitness level and its
relationship with body weight status in school children]. Nutr Hosp. 2014 Sep
13;31(1):393-400. doi: 10.3305/nh.2015.31.1.8074. Spanish. PubMed PMID: 25561134.


986: Aranda-González I, Tamayo-Dzul Ó, Barbosa-Martín E, Segura-Campos M,
Moguel-Ordoñez Y, Betancur-Ancona D. [Development of a gummy candy reduced in
calories by sugar substitution with Stevia rebaudiana B]. Nutr Hosp. 2014 Sep
12;31(1):334-40. doi: 10.3305/nh.2015.31.1.8013. Spanish. PubMed PMID: 25561127.


987: Özer S, Yılmaz R, Özlem Kazanci N, Sönmezgöz E, Karaaslan E, Altuntaş B,
Emre Kuyucu Y. Higher hdl levels are a preventive factor for metabolic syndrome
in obese Turkish children. Nutr Hosp. 2014 Oct 3;31(1):307-12. doi:
10.3305/nh.2015.31.1.7691. PubMed PMID: 25561123.


988: Galvão Cândido F, Silva Ton WT, Gonçalves Alfenas Rde C. Addition of dietary
fiber sources to shakes reduces postprandial glycemia and alters food intake.
Nutr Hosp. 2014 Sep 15;31(1):299-306. doi: 10.3305/nh.2015.31.1.7578. PubMed
PMID: 25561122.


989: Sierra Poyatos R, Riobó Serván P, Vázquez Martínez C. [Effects of exenatide 
lar in type 2 diabetes mellitus and obesity]. Nutr Hosp. 2014 Oct 24;31(1):292-8.
doi: 10.3305/nh.2015.31.1.8283. Spanish. PubMed PMID: 25561121.


990: Quero Alfonso AI, Fernández Gallegos R, Fernández Castillo R, Gomez Jimenez 
FJ, García Rios Mdel C, García García I. [Study of the metabolic syndrome and
obesity in hemodialysis patients]. Nutr Hosp. 2014 Oct 23;31(1):286-91. doi:
10.3305/nh.2015.31.1.8207. Spanish. PubMed PMID: 25561120.


991: Nascimento-Ferreira MV, De Moraes AC, Carvalho HB, Moreno LA, Gomes Carneiro
AL, dos Reis VM, Torres-Leal FL. Prevalence of cardiovascular risk factors, the
association with socioeconomic variables in adolescents from low-income region.
Nutr Hosp. 2014 Jan 1;31(1):217-24. doi: 10.3305/nh.2015.31.1.7511. PubMed PMID: 
25561113.


992: de Cos AI, Cardenas JJ, Pelegrina B, Roldan MC, Calvo I, Vázquez C, Pallardo
LF. [Obesity associated risk using Edmonton staging in bariatric surgery]. Nutr
Hosp. 2014 Sep 20;31(1):196-202. doi: 10.3305/nh.2015.31.1.8097. Spanish. PubMed 
PMID: 25561111.


993: Gómez-Miranda LM, Bacardí-Gascón M, Caravalí-Meza NY, Jiménez-Cruz A.
[Consumption of sweetened, energy and alcoholic beverages among college students 
in the México-US border]. Nutr Hosp. 2014 Sep 28;31(1):191-5. doi:
10.3305/nh.2015.31.1.8094. Spanish. PubMed PMID: 25561110.


994: Qi Y, Yu Y, Li K, Chen Z, Liu Y, Zhang H. Prevalence of obesity among
primary students between 2009 to 2014 in China: a meta-analysis. Nutr Hosp. 2014 
Sep 12;31(1):185-90. doi: 10.3305/nh.2015.31.1.7967. PubMed PMID: 25561109.


995: Mancipe Navarrete JA, Garcia Villamil SS, Correa Bautista JE,
Meneses-Echávez JF, González-Jiménez E, Schmidt Rio-Valle J. [Effectiveness of
educational interventions conducted in latin america for the prevention of
overweight and obesity in scholar children from 6-17 years old; a systematic
review]. Nutr Hosp. 2014 Oct 3;31(1):102-14. doi: 10.3305/nh.2015.31.1.8146.
Spanish. PubMed PMID: 25561103.


996: Fernández Fernández E, Martínez Hernández JA, Martínez Suárez V, Moreno
Villares JM, Collado Yurrita LR, Hernández Cabria M, Morán Rey FJ. [Consensus
document: nutritional and metabolic importance of cow's milk]. Nutr Hosp. 2014
Oct 25;31(1):92-101. doi: 10.3305/nh.2015.31.1.8253. Spanish. PubMed PMID:
25561102.


997: Martínez Olmos MÁ, Cancer E, Bretón I, Álvarez V, Abilés V, Abilés J, Peláez
N, Mellado C, Mazure RA, Culebras JM; Grupo de Trabajo OBESMINVA de la SENPE.
[Intragastric balloon: a review concerning alternative balloons compared to the
classical ones (Bioenterics)]. Nutr Hosp. 2014 Oct 6;31(1):84-91. doi:
10.3305/nh.2015.31.1.8090. Spanish. PubMed PMID: 25561101.


998: Alcalá-Bejarano Carrillo J, Yago Torregrosa MD, Mañas Almendros M, López
Millán MB, Martínez Burgos MA, Martínez de Victoria Muñoz E. [Macronutrients,
food intake and body weight; the role of fat]. Nutr Hosp. 2014 Nov
27;31(1):46-54. doi: 10.3305/nh.2015.31.1.8439. Spanish. PubMed PMID: 25561097.


999: Lo E. Problems with the Fraser report Chapter 1: Pitfalls in BMI time trend 
analysis. Can J Public Health. 2014 Nov 5;105(6):e456-9. PubMed PMID: 25560894.


1000: Colapinto CK, Rossiter M, Khan MK, Kirk SF, Veugelers PJ. Obesity,
lifestyle and socio-economic determinants of vitamin D intake: a population-based
study of Canadian children. Can J Public Health. 2014 Nov 5;105(6):e418-24.
PubMed PMID: 25560887.


1001: Bolocan A, Ion D, Ciocan D, Paduraru D. Congenital agenesis of the inferior
vena cava - cause of deep vein thrombosis. Chirurgia (Bucur). 2014
Nov-Dec;109(6):832-6. PubMed PMID: 25560509.


1002: Hao W, Yi H, Liu Z, Gao Y, Eshita Y, Guo W, Zhang H, Sun J. Gender
comparisons of physical fitness indexes in Inner Mongolia medical students in
China. Glob J Health Sci. 2014 Aug 31;7(1):220-7. doi: 10.5539/gjhs.v7n1p220.
PubMed PMID: 25560355.


1003: Rubin H. The paradox of the contrasting roles of chronic magnesium
deficiency in metabolic disorders and field cancerization. Magnes Res. 2014
Jul-Sep;27(3):94-102. doi: 10.1684/mrh.2014.0366. Review. PubMed PMID: 25560238.


1004: Simonsen SE, Digre KB, Ralls B, Mukundente V, Davis FA, Rickard S,
Tavake-Pasi F, Napia EE, Aiono H, Chirpich M, Stark LA, Sunada G, Keen K,
Johnston L, Frost CJ, Varner MW, Alder SC. A gender-based approach to developing 
a healthy lifestyle and healthy weight intervention for diverse Utah women. Eval 
Program Plann. 2015 Aug;51:8-16. doi: 10.1016/j.evalprogplan.2014.12.003. Epub
2014 Dec 9. PubMed PMID: 25559947.


1005: Suh S, Baek J, Bae JC, Kim KN, Park MK, Kim DK, Cho NH, Lee MK. Sex factors
in the metabolic syndrome as a predictor of cardiovascular disease. Endocrinol
Metab (Seoul). 2014 Dec 29;29(4):522-9. doi: 10.3803/EnM.2014.29.4.522. PubMed
PMID: 25559575; PubMed Central PMCID: PMC4285030.


1006: Seo MH, Rhee EJ. Metabolic and cardiovascular implications of a
metabolically healthy obesity phenotype. Endocrinol Metab (Seoul). 2014 Dec
29;29(4):427-34. doi: 10.3803/EnM.2014.29.4.427. Review. PubMed PMID: 25559571;
PubMed Central PMCID: PMC4285032.


1007: Yoon YS, Oh SW. Optimal waist circumference cutoff values for the diagnosis
of abdominal obesity in korean adults. Endocrinol Metab (Seoul). 2014 Dec
29;29(4):418-26. doi: 10.3803/EnM.2014.29.4.418. Review. PubMed PMID: 25559570;
PubMed Central PMCID: PMC4285028.


1008: Jeon WS, Park CY. Antiobesity pharmacotherapy for patients with type 2
diabetes: focus on long-term management. Endocrinol Metab (Seoul). 2014 Dec
29;29(4):410-7. doi: 10.3803/EnM.2014.29.4.410. Review. PubMed PMID: 25559569;
PubMed Central PMCID: PMC4285049.


1009: Kim MK, Lee WY, Kang JH, Kang JH, Kim BT, Kim SM, Kim EM, Suh SH, Shin HJ, 
Lee KR, Lee KY, Lee SY, Lee SY, Lee SK, Lee CB, Chung S, Jeong IK, Hur KY, Kim
SS, Woo JT; Committee of Clinical Practice Guidelines; Korean Society for the
Study of Obesity. 2014 clinical practice guidelines for overweight and obesity in
Korea. Endocrinol Metab (Seoul). 2014 Dec 29;29(4):405-9. doi:
10.3803/EnM.2014.29.4.405. Review. PubMed PMID: 25559568; PubMed Central PMCID:
PMC4285036.


1010: Pickens CA, Sordillo LM, Comstock SS, Harris WS, Hortos K, Kovan B, Fenton 
JI. Plasma phospholipids, non-esterified plasma polyunsaturated fatty acids and
oxylipids are associated with BMI. Prostaglandins Leukot Essent Fatty Acids. 2015
Apr;95:31-40. doi: 10.1016/j.plefa.2014.12.001. Epub 2014 Dec 10. PubMed PMID:
25559239; PubMed Central PMCID: PMC4361296.


1011: Pedram P, Sun G. Hormonal and dietary characteristics in obese human
subjects with and without food addiction. Nutrients. 2014 Dec 31;7(1):223-38.
doi: 10.3390/nu7010223. PubMed PMID: 25558907; PubMed Central PMCID: PMC4303835.


1012: Dudchenko IA, Pristupa LN, Ataman AV, Garbuzova VIu. [Genetic dependency of
blood pressure and heart rate in patients with arterial hypertension and
obesity]. Vestn Ross Akad Med Nauk. 2014;(5-6):40-6. Russian. PubMed PMID:
25558679.


1013: Groop L. [Type 2 diabetes--hereditary destiny or punishment of the affluent
society?]. Duodecim. 2014;130(22-23):2339-46. Review. Finnish. PubMed PMID:
25558596.


1014: Leiviskä J, Sundvall J, Jauhiainen M, Laatikainen T. [Apolipoprotein A-I
and B in laboratory diagnostics of dyslipidemia--what benefits do we gain
compared with cholesterol measurements?]. Duodecim. 2014;130(22-23):2331-7.
Finnish. PubMed PMID: 25558595.


1015: Kaya M, Sayan A, Birinci M, Yildiz M, Türkmen K. The obesity prevalence
among students between the ages of 5 and 19 in Kutahya. Turk J Med Sci.
2014;44(1):10-5. PubMed PMID: 25558552.


1016: Seo KH, Jung HS, Kang EG, Kim CJ, Rhee HY, Jeon YS. Sedation using 5%
lidocaine patches, midazolam and propofol in a combative, obese adolescent with
severe autistic disorder undergoing brain magnetic resonance imaging: a case
report. Korean J Anesthesiol. 2014 Dec;67(6):421-4. doi:
10.4097/kjae.2014.67.6.421. Epub 2014 Dec 29. PubMed PMID: 25558344; PubMed
Central PMCID: PMC4280481.


1017: Joshi SG, Chandola HM, Dave AR. A comparative clinical study of Asanadi
Ghanavati and Gomutra Haritaki in Kapha Medo Margavarana (dyslipidemia). Ayu.
2014 Apr;35(2):152-9. doi: 10.4103/0974-8520.146231. PubMed PMID: 25558160;
PubMed Central PMCID: PMC4279321.


1018: Gujarathi RA, Dwivedi R, Vyas MK. An observational pilot study on the
effect of Gomutra Haritaki, diet control and exercise in the management of
Sthaulya (obesity). Ayu. 2014 Apr;35(2):129-34. doi: 10.4103/0974-8520.146206.
PubMed PMID: 25558156; PubMed Central PMCID: PMC4279317.


1019: Liu J, Pattanaik S, Yao J, Dwyer AJ, Pickhardt PJ, Choi JR, Summers RM.
Associations among pericolonic fat, visceral fat, and colorectal polyps on CT
colonography. Obesity (Silver Spring). 2015 Feb;23(2):408-14. doi:
10.1002/oby.20987. Epub 2014 Dec 31. PubMed PMID: 25558027; PubMed Central PMCID:
PMC4310815.


1020: da Silva DF, Bianchini JA, Lopera CA, Capelato DA, Hintze LJ, Nardo CC,
Ferraro ZM, Nardo Junior N. Impact of readiness to change behavior on the effects
of a multidisciplinary intervention in obese Brazilian children and adolescents. 
Appetite. 2015 Apr;87:229-35. doi: 10.1016/j.appet.2014.12.221. Epub 2014 Dec 31.
PubMed PMID: 25558026.


1021: Wang H, Leung GM, Schooling CM. Life course body mass index and adolescent 
self-esteem: Evidence from Hong Kong's "Children of 1997" Birth Cohort. Obesity
(Silver Spring). 2015 Feb;23(2):429-35. doi: 10.1002/oby.20984. Epub 2014 Dec 31.
PubMed PMID: 25557978.


1022: Elder DA, Hornung LN, Herbers PM, Prigeon R, Woo JG, D'Alessio DA. Rapid
deterioration of insulin secretion in obese adolescents preceding the onset of
type 2 diabetes. J Pediatr. 2015 Mar;166(3):672-8. doi:
10.1016/j.jpeds.2014.11.029. Epub 2014 Dec 31. PubMed PMID: 25557969; PubMed
Central PMCID: PMC4344881.


1023: DellaFera M, Hartzell DL, Miller CN. Clifton A. Baile, Ph.D. (1940-2014).
Obesity (Silver Spring). 2015 Feb;23(2):504. doi: 10.1002/oby.20982. Epub 2014
Dec 31. PubMed PMID: 25557902.


1024: Jerome GJ, Alavi R, Daumit GL, Wang NY, Durkin N, Yeh HC, Clark JM, Dalcin 
A, Coughlin JW, Charleston J, Louis TA, Appel LJ. Willingness to pay for
continued delivery of a lifestyle-based weight loss program: The Hopkins POWER
trial. Obesity (Silver Spring). 2015 Feb;23(2):282-5. doi: 10.1002/oby.20981.
Epub 2014 Dec 31. PubMed PMID: 25557807; PubMed Central PMCID: PMC4310798.


1025: Lacerda DR, Serakides R, de Melo Ocarino N, Ferreira AV, Moraes MM, Boeloni
JN, Silva JF, de Oliveira MC, de Barcellos LA, Rodrigues LO, Soares DD.
Osteopetrosis in obese female rats is site-specifically inhibited by physical
training. Exp Physiol. 2015 Jan;100(1):44-56. doi:
10.1113/expphysiol.2014.082511. Epub 2014 Nov 27. PubMed PMID: 25557730.


1026: Nelson JA, Chung CU, Fischer JP, Kanchwala SK, Serletti JM, Wu LC. Wound
healing complications after autologous breast reconstruction: a model to predict 
risk. J Plast Reconstr Aesthet Surg. 2015 Apr;68(4):531-9. doi:
10.1016/j.bjps.2014.11.017. Epub 2014 Nov 28. PubMed PMID: 25557724.


1027: Moreno JP, Johnston CA, Chen TA, O'Connor TA, Hughes SO, Baranowski J,
Woehler D, Baranowski T. Seasonal variability in weight change during elementary 
school. Obesity (Silver Spring). 2015 Feb;23(2):422-8. doi: 10.1002/oby.20977.
Epub 2014 Dec 31. PubMed PMID: 25557689.


1028: Ghanbari M, Sedaghat S, de Looper HW, Hofman A, Erkeland SJ, Franco OH,
Dehghan A. The association of common polymorphisms in miR-196a2 with waist to hip
ratio and miR-1908 with serum lipid and glucose. Obesity (Silver Spring). 2015
Feb;23(2):495-503. doi: 10.1002/oby.20975. Epub 2014 Dec 31. PubMed PMID:
25557604.


1029: Janssen I, Powell LH, Jasielec MS, Kazlauskaite R. Covariation of change in
bioavailable testosterone and adiposity in midlife women. Obesity (Silver
Spring). 2015 Feb;23(2):488-94. doi: 10.1002/oby.20974. Epub 2014 Dec 31. PubMed 
PMID: 25557490; PubMed Central PMCID: PMC4310763.


1030: Ngueta G, Bélanger RE, Laouan-Sidi EA, Lucas M. Cannabis use in relation to
obesity and insulin resistance in the Inuit population. Obesity (Silver Spring). 
2015 Feb;23(2):290-5. doi: 10.1002/oby.20973. Epub 2014 Dec 31. Erratum in:
Obesity (Silver Spring). 2015 Oct;23(10):2131. PubMed PMID: 25557382.


1031: de Oliveira EM, Visniauskas B, Sandri S, Migliorini S, Andersen ML, Tufik
S, Fock RA, Chagas JR, Campa A. Late effects of sleep restriction: Potentiating
weight gain and insulin resistance arising from a high-fat diet in mice. Obesity 
(Silver Spring). 2015 Feb;23(2):391-8. doi: 10.1002/oby.20970. Epub 2014 Dec 31. 
PubMed PMID: 25557274.


1032: Antony KM, Ma J, Mitchell KB, Racusin DA, Versalovic J, Aagaard K. The
preterm placental microbiome varies in association with excess maternal
gestational weight gain. Am J Obstet Gynecol. 2015 May;212(5):653.e1-16. doi:
10.1016/j.ajog.2014.12.041. Epub 2014 Dec 31. PubMed PMID: 25557210.


1033: Karachaliou M, Georgiou V, Roumeliotaki T, Chalkiadaki G, Daraki V, Koinaki
S, Dermitzaki E, Sarri K, Vassilaki M, Kogevinas M, Oken E, Chatzi L. Association
of trimester-specific gestational weight gain with fetal growth, offspring
obesity, and cardiometabolic traits in early childhood. Am J Obstet Gynecol. 2015
Apr;212(4):502.e1-14. doi: 10.1016/j.ajog.2014.12.038. Epub 2014 Dec 31. PubMed
PMID: 25557209.


1034: Johnson FK, Peyton KJ, Liu XM, Azam MA, Shebib AR, Johnson RA, Durante W.
Arginase promotes endothelial dysfunction and hypertension in obese rats. Obesity
(Silver Spring). 2015 Feb;23(2):383-90. doi: 10.1002/oby.20969. Epub 2014 Dec 31.
PubMed PMID: 25557182; PubMed Central PMCID: PMC4310823.


1035: Conason A. Comment on: Addictive disorders after Roux-en-Y gastric bypass. 
Surg Obes Relat Dis. 2015 Jul-Aug;11(4):905. doi: 10.1016/j.soard.2014.11.025.
Epub 2014 Dec 3. PubMed PMID: 25557161.


1036: Bhagat R, Fortna SR, Browning KN. Exposure to a high fat diet during the
perinatal period alters vagal motoneurone excitability, even in the absence of
obesity. J Physiol. 2015 Jan 1;593(1):285-303. doi: 10.1113/jphysiol.2014.282806.
Epub 2014 Dec 2. PubMed PMID: 25556801; PubMed Central PMCID: PMC4293068.


1037: Zheng L, Liu JM, Wang JX, Li MZ, Lian WG, Xie P, Liu SF. Effect of bone
morphogenetic protein 7 on differentiation of adipose derived mesenchymal stem
cells into brown adipocytes in rats. Zhongguo Yi Xue Ke Xue Yuan Xue Bao. 2014
Dec;36(6):654-9. doi: 10.3881/j.issn.1000-503X.2014.06.018. PubMed PMID:
25556742.


1038: Tang LL, Tang XH, Li X, Yu HB, Xie ZG, Liu XY, Zhou ZG. Effect of high-fat 
or high-glucose diet on obesity and visceral adipose tissue in mice. Zhongguo Yi 
Xue Ke Xue Yuan Xue Bao. 2014 Dec;36(6):614-9. doi:
10.3881/j.issn.1000-503X.2014.06.010. PubMed PMID: 25556734.


1039: Wang T, Jia W, Hu C. Advancement in genetic variants conferring obesity
susceptibility from genome-wide association studies. Front Med. 2015
Jun;9(2):146-61. doi: 10.1007/s11684-014-0373-8. Epub 2014 Dec 29. PubMed PMID:
25556696.


1040: George M, Asab NA, Varughese E, Irwin M, Oldmeadow C, Hollebone K, Apen K, 
Renner S. Risk awareness on uterine cancer among Australian women. Asian Pac J
Cancer Prev. 2014;15(23):10251-4. PubMed PMID: 25556456.


1041: Bashir MN, Ahmad MR, Malik A. Risk factors of prostate cancer: a
case-control study in Faisalabad, Pakistan. Asian Pac J Cancer Prev.
2014;15(23):10237-40. PubMed PMID: 25556453.


1042: Morita Y, Ohta M, Inoue T, Honda T, Konno Y, Eguchi Y, Yamato H. Sense of
coherence is significantly associated with both metabolic syndrome and lifestyle 
in Japanese computer software office workers. Int J Occup Med Environ Health.
2014 Dec;27(6):967-79. doi: 10.2478/s13382-014-0322-4. Epub 2014 Dec 27. PubMed
PMID: 25556337.


1043: Ménard C, Quirion R, Vigneault E, Bouchard S, Ferland G, El Mestikawy S,
Gaudreau P. Glutamate presynaptic vesicular transporter and postsynaptic receptor
levels correlate with spatial memory status in aging rat models. Neurobiol Aging.
2015 Mar;36(3):1471-82. doi: 10.1016/j.neurobiolaging.2014.11.013. Epub 2014 Nov 
26. PubMed PMID: 25556161.


1044: Zeller MH, Inge TH, Modi AC, Jenkins TM, Michalsky MP, Helmrath M,
Courcoulas A, Harmon CM, Rofey D, Baughcum A, Austin H, Price K, Xanthakos SA,
Brandt ML, Horlick M, Buncher R; Teen Longitudinal Assessment of Bariatric
Surgery (Teen-LABS) Consortium. Severe obesity and comorbid condition impact on
the weight-related quality of life of the adolescent patient. J Pediatr. 2015
Mar;166(3):651-9.e4. doi: 10.1016/j.jpeds.2014.11.022. Epub 2014 Dec 30. PubMed
PMID: 25556022; PubMed Central PMCID: PMC4344894.


1045: Sanchez AA, Levy PT, Sekarski TJ, Arbelaez AM, Hildebolt CF, Holland MR,
Singh GK. Markers of cardiovascular risk, insulin resistance, and ventricular
dysfunction and remodeling in obese adolescents. J Pediatr. 2015
Mar;166(3):660-5. doi: 10.1016/j.jpeds.2014.11.012. Epub 2014 Dec 30. PubMed
PMID: 25556013; PubMed Central PMCID: PMC4344883.


1046: Sun S, Zhang Z, Pokrovskaia N, Chowdhury S, Jia Q, Chang E, Khakh K, Kwan
R, McLaren DG, Radomski CC, Ratkay LG, Fu J, Dales NA, Winther MD. Discovery of
triazolone derivatives as novel, potent stearoyl-CoA desaturase-1 (SCD1)
inhibitors. Bioorg Med Chem. 2015 Feb 1;23(3):455-65. doi:
10.1016/j.bmc.2014.12.014. Epub 2014 Dec 19. PubMed PMID: 25555732.


1047: Montaño Z, Smith JD, Dishion TJ, Shaw DS, Wilson MN. Longitudinal relations
between observed parenting behaviors and dietary quality of meals from ages 2 to 
5. Appetite. 2015 Apr;87:324-9. doi: 10.1016/j.appet.2014.12.219. Epub 2014 Dec
30. PubMed PMID: 25555539; PubMed Central PMCID: PMC4353649.


1048: Zhou N, Cheah CS, Van Hook J, Thompson DA, Jones SS. A cultural
understanding of Chinese immigrant mothers' feeding practices. A qualitative
study. Appetite. 2015 Apr;87:160-7. doi: 10.1016/j.appet.2014.12.215. Epub 2014
Dec 30. PubMed PMID: 25555536; PubMed Central PMCID: PMC4351959.


1049: Stanley TL, Grinspoon SK. Effects of growth hormone-releasing hormone on
visceral fat, metabolic, and cardiovascular indices in human studies. Growth Horm
IGF Res. 2015 Apr;25(2):59-65. doi: 10.1016/j.ghir.2014.12.005. Epub 2014 Dec 20.
Review. PubMed PMID: 25555516; PubMed Central PMCID: PMC4324360.


1050: Mahindra A, Raval G, Mehta P, Brazauskas R, Zhang MJ, Zhong X, Bird JM,
Freytes CO, Hale GA, Herzig R, Holmberg LA, Kamble RT, Kumar S, Lazarus HM,
Majhail NS, Marks DI, Moreb JS, Olsson R, Saber W, Savani BN, Schiller GJ, Tay J,
Vogl DT, Waller EK, Wiernik PH, Wirk B, Lonial S, Krishnan AY, Dispenzieri A,
Brandenburg NA, Gale RP, Hari PN. New cancers after autotransplantations for
multiple myeloma. Biol Blood Marrow Transplant. 2015 Apr;21(4):738-45. doi:
10.1016/j.bbmt.2014.12.028. Epub 2014 Dec 31. PubMed PMID: 25555448; PubMed
Central PMCID: PMC4359647.


1051: Mazaki-Tovi M, Abood SK, Kol A, Farkas A, Schenck PA. Increased serum
concentrations of adiponectin in canine hypothyroidism. Vet J. 2015
Feb;203(2):253-5. doi: 10.1016/j.tvjl.2014.12.007. Epub 2014 Dec 12. PubMed PMID:
25555336.


1052: Solomou S, Korbonits M. The role of ghrelin in weight-regulation disorders:
implications in clinical practice. Hormones (Athens). 2014 Oct-Dec;13(4):458-75. 
doi: 10.14310/horm.2002.1551. Review. PubMed PMID: 25555181.


1053: Cezaretto A, Pakseresht M, Sharma S, Kolahdooz F, Siqueira-Catania A,
Barros CR, Ferreira SR. Influence of depression on cardiometabolic responses to a
lifestyle intervention in at-risk individuals. J Affect Disord. 2015 Mar
15;174:516-21. doi: 10.1016/j.jad.2014.12.037. Epub 2014 Dec 19. PubMed PMID:
25554997.


1054: Albert V, Hall MN. mTOR signaling in cellular and organismal energetics.
Curr Opin Cell Biol. 2015 Apr;33:55-66. doi: 10.1016/j.ceb.2014.12.001. Epub 2014
Dec 31. Review. PubMed PMID: 25554914.


1055: Carling SJ, Demment MM, Kjolhede CL, Olson CM. Breastfeeding duration and
weight gain trajectory in infancy. Pediatrics. 2015 Jan;135(1):111-9. doi:
10.1542/peds.2014-1392. Epub 2014 Dec 1. PubMed PMID: 25554813; PubMed Central
PMCID: PMC4279065.


1056: Vogel AL, Stipelman BA, Hall KL, Nebeling L, Stokols D, Spruijt-Metz D.
Pioneering the Transdisciplinary Team Science Approach: Lessons Learned from
National Cancer Institute Grantees. J Transl Med Epidemiol. 2014;2(2). pii: 1027.
PubMed PMID: 25554748; PubMed Central PMCID: PMC4280018.


1057: Boutin D, Cante V, Levillain P, Piguel X, Guillet G. [Adult kwashiorkor: a 
rare complication of bariatric surgery]. Ann Dermatol Venereol. 2015
Feb;142(2):99-103. doi: 10.1016/j.annder.2014.11.006. Epub 2014 Dec 30. French.
PubMed PMID: 25554665.


1058: Cattuzzo MT, Dos Santos Henrique R, Ré AH, de Oliveira IS, Melo BM, de
Sousa Moura M, de Araújo RC, Stodden D. Motor competence and health related
physical fitness in youth: A systematic review. J Sci Med Sport. 2016
Feb;19(2):123-9. doi: 10.1016/j.jsams.2014.12.004. Epub 2014 Dec 12. Review.
PubMed PMID: 25554655.


1059: He K, Zhang J, Chen Z. Effect of tributyltin on the food intake and brain
neuropeptide expression in rats. Endokrynol Pol. 2014;65(6):485-90. doi:
10.5603/EP.2014.0068. PubMed PMID: 25554618.


1060: Bednarek-Tupikowska G, Zdrojowy-Wełna A, Stachowska B, Kuliczkowska-Płaksej
J, Matczak-Giemza M, Kubicka E, Tworowska-Bardzińska U, Milewicz A, Bolanowski M.
Accumulation of abdominal fat in relation to selected proinflammatory cytokines
concentrations in non-obese Wrocław inhabitants. Endokrynol Pol.
2014;65(6):449-55. doi: 10.5603/EP.2014.0062. PubMed PMID: 25554612.


1061: Ostrowska Z, Świętochowska E, Marek B, Kajdaniuk D, Tyrpień-Golder K,
Wołkowska-Pokrywa K, Damasiewicz-Bodzek A, Kos-Kudła B. Selected adipose tissue
hormones, bone metabolism, osteoprotegerin and receptor activator of nuclear
factor-kB ligand in postmenopausal obese women. Endokrynol Pol.
2014;65(6):438-48. doi: 10.5603/EP.2014.0061. PubMed PMID: 25554611.


1062: Bohdanowicz-Pawlak A, Lenarcik-Kabza A, Brona A, Kuliczkowska-Płaksej J,
Łaczmański Ł, Zaleska-Dorobisz U, Milewicz A. Non-alcoholic fatty liver disease
in women with polycystic ovary syndrome - clinical and metabolic aspects and
lipoprotein lipase gene polymorphism. Endokrynol Pol. 2014;65(6):416-21. doi:
10.5603/EP.2014.0058. PubMed PMID: 25554608.


1063: Stanczyk FZ, Mathews BW, Sherman ME. Relationships of sex steroid hormone
levels in benign and cancerous breast tissue and blood: A critical appraisal of
current science. Steroids. 2015 Jul;99(Pt A):91-102. doi:
10.1016/j.steroids.2014.12.011. Epub 2014 Dec 30. Review. PubMed PMID: 25554581.


1064: Holvoet P, Rull A, García-Heredia A, López-Sanromà S, Geeraert B, Joven J, 
Camps J. Stevia-derived compounds attenuate the toxic effects of ectopic lipid
accumulation in the liver of obese mice: a transcriptomic and metabolomic study. 
Food Chem Toxicol. 2015 Mar;77:22-33. doi: 10.1016/j.fct.2014.12.017. Epub 2014
Dec 29. PubMed PMID: 25554529.


1065: Navarro Esteva J, Hinojosa Astudillo C, Juliá Serdá G. Mortality in
obesity-hypoventilation syndrome and prognostic risk factors. Arch Bronconeumol. 
2015 Aug;51(8):420-1. doi: 10.1016/j.arbres.2014.06.022. Epub 2014 Dec 30.
English, Spanish. PubMed PMID: 25554456.


1066: Halimi S, Vergès B. Adverse effects and safety of SGLT-2 inhibitors.
Diabetes Metab. 2014 Dec;40(6 Suppl 1):S28-34. doi:
10.1016/S1262-3636(14)72693-X. Review. PubMed PMID: 25554069.


1067: Pais R, Rusu E, Zilisteanu D, Circiumaru A, Micu L, Voiculescu M, Poynard
T, Ratziu V. Prevalence of steatosis and insulin resistance in patients with
chronic hepatitis B compared with chronic hepatitis C and non-alcoholic fatty
liver disease. Eur J Intern Med. 2015 Jan;26(1):30-6. doi:
10.1016/j.ejim.2014.12.001. Epub 2014 Dec 29. PubMed PMID: 25553983.


1068: Ward EK, Jensen-Otsu E, Schoen JA, Rothchild K, Mitchell B, Austin GL. Acid
suppression medications are associated with suboptimal weight loss after
laparoscopic Roux-en-Y gastric bypass in patients older than 40 years. Surg Obes 
Relat Dis. 2015 May-Jun;11(3):585-90. doi: 10.1016/j.soard.2014.09.027. Epub 2014
Oct 7. PubMed PMID: 25553887.


1069: King WC. Comment on: Bari-Active: a randomized controlled trial of a
preoperative intervention to increase physical activity in bariatric surgery
patients. Surg Obes Relat Dis. 2015 Jan-Feb;11(1):177-80. doi:
10.1016/j.soard.2014.08.011. Epub 2014 Aug 27. PubMed PMID: 25553885.


1070: Lane B, Szabó M. Comment on: What is 'grazing'? Reviewing its definition,
frequency, clinical characteristics, and impact on bariatric surgery outcomes,
and proposing a standardized definition. Surg Obes Relat Dis. 2015
Jan-Feb;11(1):267. doi: 10.1016/j.soard.2014.10.019. Epub 2014 Oct 27. PubMed
PMID: 25553884.


1071: Xiang X, An R. Obesity and onset of depression among U.S. middle-aged and
older adults. J Psychosom Res. 2015 Mar;78(3):242-8. doi:
10.1016/j.jpsychores.2014.12.008. Epub 2014 Dec 20. PubMed PMID: 25553601.


1072: Menezes MC, Mingoti SA, Cardoso CS, Mendonça Rde D, Lopes AC. Intervention 
based on Transtheoretical Model promotes anthropometric and nutritional
improvements - a randomized controlled trial. Eat Behav. 2015 Apr;17:37-44. doi: 
10.1016/j.eatbeh.2014.12.007. Epub 2014 Dec 18. PubMed PMID: 25553558.


1073: Braig S, Grabher F, Ntomchukwu C, Reister F, Stalder T, Kirschbaum C,
Genuneit J, Rothenbacher D. Determinants of maternal hair cortisol concentrations
at delivery reflecting the last trimester of pregnancy. Psychoneuroendocrinology.
2015 Feb;52:289-96. doi: 10.1016/j.psyneuen.2014.12.006. Epub 2014 Dec 12. PubMed
PMID: 25553388.


1074: Frndak SE. An ecological study of food desert prevalence and 4th grade
academic achievement in new york state school districts. J Public Health Res.
2014 Dec 9;3(3):319. doi: 10.4081/jphr.2014.319. eCollection 2014 Dec 2. PubMed
PMID: 25553313; PubMed Central PMCID: PMC4274497.


1075: Jeong KY, Lee J, Li C, Han T, Lee SB, Lee H, Back SK, Na HS. Juvenile
obesity aggravates disease severity in a rat model of atopic dermatitis. Allergy 
Asthma Immunol Res. 2015 Jan;7(1):69-75. doi: 10.4168/aair.2015.7.1.69. Epub 2014
Jul 9. PubMed PMID: 25553265; PubMed Central PMCID: PMC4274472.


1076: Andrei MC, Andercou A. Is there a Link Between Atherothrombosis and Deep
Venous Thrombosis? Maedica (Buchar). 2014 Mar;9(1):94-7. Review. PubMed PMID:
25553135; PubMed Central PMCID: PMC4268301.


1077: Sur G, Floca E, Kudor-Szabadi L, Sur ML, Sur D, Samasca G. The relevance of
inflammatory markers in metabolic syndrome. Maedica (Buchar). 2014 Mar;9(1):15-8.
PubMed PMID: 25553120; PubMed Central PMCID: PMC4268284.


1078: Wang L, Sacks FM, Furtado JD, Ricks M, Courville AB, Sumner AE. Racial
differences between African-American and white women in insulin resistance and
visceral adiposity are associated with differences in apoCIII containing apoAI
and apoB lipoproteins. Nutr Metab (Lond). 2014 Dec 17;11(1):56. doi:
10.1186/1743-7075-11-56. eCollection 2014. PubMed PMID: 25553059; PubMed Central 
PMCID: PMC4280695.


1079: Mattson MP. Challenging oneself intermittently to improve health. Dose
Response. 2014 Oct 20;12(4):600-18. doi: 10.2203/dose-response.14-028.Mattson.
eCollection 2014 Dec. PubMed PMID: 25552960; PubMed Central PMCID: PMC4267452.


1080: Stansifer KJ, Guynan JF, Wachal BM, Smith RB. Modifiable risk factors and
thyroid cancer. Otolaryngol Head Neck Surg. 2015 Mar;152(3):432-7. doi:
10.1177/0194599814564537. Epub 2014 Dec 30. PubMed PMID: 25552593.


1081: Kang SJ, Mintz GS, Witzenbichler B, Metzger DC, Rinaldi MJ, Duffy PL, Weisz
G, Stuckey TD, Brodie BR, Shimizu T, Xu K, Kirtane AJ, Stone GW, Maehara A.
Effect of obesity on coronary atherosclerosis and outcomes of percutaneous
coronary intervention: grayscale and virtual histology intravascular ultrasound
substudy of assessment of dual antiplatelet therapy with drug-eluting stents.
Circ Cardiovasc Interv. 2014 Dec 31;8(1). pii: e001392. doi:
10.1161/CIRCINTERVENTIONS.114.001392. Print 2015 Jan. PubMed PMID: 25552564.


1082: Rider OJ, Lewis AJ, Lewandowski AJ, Ntusi N, Nethononda R, Petersen SE,
Francis JM, Pitcher A, Banerjee R, Leeson P, Neubauer S. Obese subjects show
sex-specific differences in right ventricular hypertrophy. Circ Cardiovasc
Imaging. 2014 Dec 31;8(1). pii: e002454. doi: 10.1161/CIRCIMAGING.114.002454.
Print 2015 Jan. PubMed PMID: 25552492.


1083: Peeters PJ, Bazelier MT, Leufkens HG, de Vries F, De Bruin ML. The risk of 
colorectal cancer in patients with type 2 diabetes: associations with treatment
stage and obesity. Diabetes Care. 2015 Mar;38(3):495-502. doi: 10.2337/dc14-1175.
Epub 2014 Dec 31. PubMed PMID: 25552419.


1084: Abraham TM, Pencina KM, Pencina MJ, Fox CS. Trends in diabetes incidence:
the Framingham Heart Study. Diabetes Care. 2015 Mar;38(3):482-7. doi:
10.2337/dc14-1432. Epub 2014 Dec 31. PubMed PMID: 25552418; PubMed Central PMCID:
PMC4338506.


1085: Loveless A, Dhari A, Kilpatrick CC. Perforated levonorgestrel-releasing
intrauterine system resulting in small bowel obstruction: a case report. J Reprod
Med. 2014 Nov-Dec;59(11-12):611-3. PubMed PMID: 25552138.


1086: [Return of the kilos. Tempo of weight loss does not matter]. MMW Fortschr
Med. 2014 Nov 13;156 Spec no 2:7. German. PubMed PMID: 25551992.


1087: Umul M, Altay AB, Bademkiran F, Turna B, Semerci MB, Apaydin E, Cikili N.
The relationship between lower urinary tract symptoms associated with benign
prostatic hyperplasia and erectile dysfunction: the role of autonomic
hyperactivity. Turk J Med Sci. 2014;44(4):681-6. PubMed PMID: 25551942.


1088: Nwankwo E, Edino S. Seasonal variation and risk factors associated with
surgical site infection rate in Kano, Nigeria. Turk J Med Sci. 2014;44(4):674-80.
PubMed PMID: 25551941.


1089: Teng YK, Huang JL, Yeh KW, Fu LS, Lin CH, Ma WF, Lee SD, Chiang LC.
Influential factors of insufficient physical activity among adolescents with
asthma in Taiwan. PLoS One. 2014 Dec 31;9(12):e116417. doi:
10.1371/journal.pone.0116417. eCollection 2014. PubMed PMID: 25551759; PubMed
Central PMCID: PMC4281071.


1090: Laz TH, Rahman M, Berenson AB. Association of frequent use of food labels
with weight loss behaviors among low-income reproductive-age women. J Am Coll
Nutr. 2015;34(1):73-9. doi: 10.1080/07315724.2014.891957. Epub 2014 Dec 31.
PubMed PMID: 25551753.


1091: Shebl FM, Hsing AW, Park Y, Hollenbeck AR, Chu LW, Meyer TE, Koshiol J.
Non-steroidal anti-inflammatory drugs use is associated with reduced risk of
inflammation-associated cancers: NIH-AARP study. PLoS One. 2014 Dec
31;9(12):e114633. doi: 10.1371/journal.pone.0114633. eCollection 2014. PubMed
PMID: 25551641; PubMed Central PMCID: PMC4281259.


1092: Uhrig-Schmidt S, Geiger M, Luippold G, Birk G, Mennerich D, Neubauer H,
Grimm D, Wolfrum C, Kreuz S. Gene delivery to adipose tissue using
transcriptionally targeted rAAV8 vectors. PLoS One. 2014 Dec 31;9(12):e116288.
doi: 10.1371/journal.pone.0116288. eCollection 2014. PubMed PMID: 25551639;
PubMed Central PMCID: PMC4281237.


1093: Sanlier N, Biyikli AE, Biyikli ET. Evaluating the relationship of eating
behaviors of university students with body mass index and self-esteem. Ecol Food 
Nutr. 2015;54(2):175-85. doi: 10.1080/03670244.2014.896798. Epub 2014 Dec 31.
PubMed PMID: 25551638.


1094: Rønn PF, Smith LS, Andersen GS, Carstensen B, Bjerregaard P, Jørgensen ME. 
Birth weight and risk of adiposity among adult Inuit in Greenland. PLoS One. 2014
Dec 31;9(12):e115976. doi: 10.1371/journal.pone.0115976. eCollection 2014. PubMed
PMID: 25551382; PubMed Central PMCID: PMC4281098.


1095: Miller S, Rafanan L, Keihany S, Reyes-Ortiz CA. The relationship between
body mass index and cancer screening utilization among older women in Latin
American and Caribbean cities. J Women Aging. 2015;27(1):3-16. doi:
10.1080/08952841.2014.905403. Epub 2014 Dec 31. PubMed PMID: 25551260.


1096: Rethorst CD, Bernstein I, Trivedi MH. Inflammation, obesity, and metabolic 
syndrome in depression: analysis of the 2009-2010 National Health and Nutrition
Examination Survey (NHANES). J Clin Psychiatry. 2014 Dec;75(12):e1428-32. doi:
10.4088/JCP.14m09009. PubMed PMID: 25551239; PubMed Central PMCID: PMC4309548.


1097: Sliwa SA, Sharma S, Dietz WH, Dolan PR, Nelson ME, Newman MB, Rockeymoore
M, Economos CD. Healthy kids out of school: using mixed methods to develop
principles for promoting healthy eating and physical activity in out-of-school
settings in the United States. Prev Chronic Dis. 2014 Dec 31;11:E227. doi:
10.5888/pcd11.140207. PubMed PMID: 25551182; PubMed Central PMCID: PMC4283424.


1098: Seidahmed MZ, Abdelbasit OB, Alhussein KA, Miqdad AM, Khalil MI, Salih MA. 
Sirenomelia and severe caudal regression syndrome. Saudi Med J. 2014 Dec;35 Suppl
1:S36-43. PubMed PMID: 25551110; PubMed Central PMCID: PMC4362094.


1099: Salih MA, Murshid WR, Seidahmed MZ. Epidemiology, prenatal management, and 
prevention of neural tube defects. Saudi Med J. 2014 Dec;35 Suppl 1:S15-28.
Review. PubMed PMID: 25551106; PubMed Central PMCID: PMC4362104.


1100: Stoner L, Cornwall J. Did the American Medical Association make the correct
decision classifying obesity as a disease? Australas Med J. 2014 Nov
30;7(11):462-4. doi: 10.4066/AMJ.2014.2281. eCollection 2014. PubMed PMID:
25550718; PubMed Central PMCID: PMC4259211.


1101: Cipolletta D, Cohen P, Spiegelman BM, Benoist C, Mathis D. Appearance and
disappearance of the mRNA signature characteristic of Treg cells in visceral
adipose tissue: age, diet, and PPARγ effects. Proc Natl Acad Sci U S A. 2015 Jan 
13;112(2):482-7. doi: 10.1073/pnas.1423486112. Epub 2014 Dec 30. PubMed PMID:
25550516; PubMed Central PMCID: PMC4299242.


1102: López-Vicario C, Alcaraz-Quiles J, García-Alonso V, Rius B, Hwang SH, Titos
E, Lopategi A, Hammock BD, Arroyo V, Clària J. Inhibition of soluble epoxide
hydrolase modulates inflammation and autophagy in obese adipose tissue and liver:
role for omega-3 epoxides. Proc Natl Acad Sci U S A. 2015 Jan 13;112(2):536-41.
doi: 10.1073/pnas.1422590112. Epub 2014 Dec 30. PubMed PMID: 25550510; PubMed
Central PMCID: PMC4299190.


1103: Fagman JB, Wilhelmson AS, Motta BM, Pirazzi C, Alexanderson C, De Gendt K, 
Verhoeven G, Holmäng A, Anesten F, Jansson JO, Levin M, Borén J, Ohlsson C,
Krettek A, Romeo S, Tivesten Å. The androgen receptor confers protection against 
diet-induced atherosclerosis, obesity, and dyslipidemia in female mice. FASEB J. 
2015 Apr;29(4):1540-50. doi: 10.1096/fj.14-259234. Epub 2014 Dec 30. PubMed PMID:
25550469; PubMed Central PMCID: PMC4470404.


1104: Moreno M, Ortega F, Xifra G, Ricart W, Fernández-Real JM, Moreno-Navarrete 
JM. Cytosolic aconitase activity sustains adipogenic capacity of adipose tissue
connecting iron metabolism and adipogenesis. FASEB J. 2015 Apr;29(4):1529-39.
doi: 10.1096/fj.14-258996. Epub 2014 Dec 30. PubMed PMID: 25550467.


1105: Rodríguez-Carballo E, Gámez B, Méndez-Lucas A, Sánchez-Freutrie M, Zorzano 
A, Bartrons R, Alcántara S, Perales JC, Ventura F. p38α function in osteoblasts
influences adipose tissue homeostasis. FASEB J. 2015 Apr;29(4):1414-25. doi:
10.1096/fj.14-261891. Epub 2014 Dec 30. PubMed PMID: 25550462.


1106: Cruzat VF, Keane KN, Scheinpflug AL, Cordeiro R, Soares MJ, Newsholme P.
Alanyl-glutamine improves pancreatic β-cell function following ex vivo
inflammatory challenge. J Endocrinol. 2015 Mar;224(3):261-71. doi:
10.1530/JOE-14-0677. Epub 2014 Dec 30. PubMed PMID: 25550445.


1107: Sarma S, Levine BD. Trimming the fat, do we know where to begin? Circ
Cardiovasc Imaging. 2014 Dec 30;8(1). pii: e002836. doi:
10.1161/CIRCIMAGING.114.002836. PubMed PMID: 25550401.


1108: Granér M, Nyman K, Siren R, Pentikäinen MO, Lundbom J, Hakkarainen A,
Lauerma K, Lundbom N, Nieminen MS, Taskinen MR. Ectopic fat depots and left
ventricular function in nondiabetic men with nonalcoholic fatty liver disease.
Circ Cardiovasc Imaging. 2014 Dec 30;8(1). pii: e001979. doi:
10.1161/CIRCIMAGING.114.001979. Print 2015 Jan. PubMed PMID: 25550397.


1109: Nguyen B, Shrewsbury VA, O'Connor J, Lau C, Steinbeck KS, Hill AJ, Baur LA.
A process evaluation of an adolescent weight management intervention: findings
and recommendations. Health Promot Int. 2015 Jun;30(2):201-12. doi:
10.1093/heapro/dau110. Epub 2014 Dec 30. PubMed PMID: 25550288.


1110: Wattez JS, Delmont A, Bouvet M, Beseme O, Goers S, Delahaye F, Laborie C,
Lesage J, Foligné B, Breton C, Metges CC, Vieau D, Pinet F. Maternal perinatal
undernutrition modifies lactose and serotranferrin in milk: relevance to the
programming of metabolic diseases? Am J Physiol Endocrinol Metab. 2015 Mar
1;308(5):E393-401. doi: 10.1152/ajpendo.00452.2014. Epub 2014 Dec 30. PubMed
PMID: 25550282.


1111: Cermolacce M, Belzeaux R, Adida M, Azorin JM. [Affective disorders:
endocrine and metabolic comorbidities]. Encephale. 2014 Dec;40 Suppl 3:S33-9.
doi: 10.1016/S0013-7006(14)70129-0. French. PubMed PMID: 25550238.


1112: Patel PN, Shah RY, Ferguson JF, Reilly MP. Human experimental endotoxemia
in modeling the pathophysiology, genomics, and therapeutics of innate immunity in
complex cardiometabolic diseases. Arterioscler Thromb Vasc Biol. 2015
Mar;35(3):525-34. doi: 10.1161/ATVBAHA.114.304455. Epub 2014 Dec 30. Review.
PubMed PMID: 25550206; PubMed Central PMCID: PMC4344396.


1113: Jarcho JM, Tanofsky-Kraff M, Nelson EE, Engel SG, Vannucci A, Field SE,
Romer AL, Hannallah L, Brady SM, Demidowich AP, Shomaker LB, Courville AB, Pine
DS, Yanovski JA. Neural activation during anticipated peer evaluation and
laboratory meal intake in overweight girls with and without loss of control
eating. Neuroimage. 2015 Mar;108:343-53. doi: 10.1016/j.neuroimage.2014.12.054.
Epub 2014 Dec 27. PubMed PMID: 25550068; PubMed Central PMCID: PMC4323624.


1114: Chan JC, Ozaki R, Luk A, Kong AP, Ma RC, Chow FC, Wong P, Wong R, Chung H, 
Chiu C, Wolthers T, Tong PC, Ko GT, So WY, Lyubomirsky G; JADE Collaborative
Study Group. Delivery of integrated diabetes care using logistics and information
technology--the Joint Asia Diabetes Evaluation (JADE) program. Diabetes Res Clin 
Pract. 2014 Dec;106 Suppl 2:S295-304. doi: 10.1016/S0168-8227(14)70733-8. Review.
PubMed PMID: 25550057.


1115: Li HY, Wei JN, Chuang LM, Wu ET, Lee CN. Screening and diagnosis of
diabetes in children and pregnant women. Diabetes Res Clin Pract. 2014 Dec;106
Suppl 2:S288-90. doi: 10.1016/S0168-8227(14)70731-4. Review. PubMed PMID:
25550055.


1116: Ridha Z, Quinn R, Croaker GD. Predictors of slow colonic transit in
children. Pediatr Surg Int. 2015 Feb;31(2):137-42. doi:
10.1007/s00383-014-3651-2. Epub 2014 Dec 31. PubMed PMID: 25549892.


1117: Dangi-Garimella S. Early cellular aging: salt and the telomeres. Am J Manag
Care. 2014 Jul;20(10 Spec No):E9. PubMed PMID: 25549560.


1118: Dangi-Garimella S. Environmental pollutants: a risk factor for obesity and 
diabetes. Am J Manag Care. 2014 Jul;20(10 Spec No):E8. PubMed PMID: 25549559.


1119: Yuan F, Lei Y, Wang Q, Esberg LB, Huang Z, Scott GI, Li X, Ren J. Moderate 
ethanol administration accentuates cardiomyocyte contractile dysfunction and
mitochondrial injury in high fat diet-induced obesity. Toxicol Lett. 2015 Mar
18;233(3):267-77. doi: 10.1016/j.toxlet.2014.12.018. Epub 2014 Dec 27. PubMed
PMID: 25549548.


1120: Ronenson AM, Sitkin SI, Savel'eva IuV. [Effect of intra-abdominal pressure 
in pregnant women on level of spina block and frequency of hypotension during
cesarean section]. Anesteziol Reanimatol. 2014 Jul-Aug;59(4):26-9. Russian.
PubMed PMID: 25549482.


1121: Bykov IM, Basov AA, Bykov MI, Khanfer'ian RA. [Comparative evaluation of
antioxidant activity and content of prooxidant factors in different classes of
foods]. Vopr Pitan. 2014;83(4):75-81. Russian. PubMed PMID: 25549477.


1122: Pavlovskaia EV, Strokova TV, Surkov AG, Bogdanov AR, Borodina GV, Kutyreva 
EN, Sentsova TB. [Age-dependent characteristics of nutritional status and resting
metabolism in overweight and obese children]. Vopr Pitan. 2014;83(4):42-51.
Russian. PubMed PMID: 25549473.


1123: Diene SM, Bertelli C, Pillonel T, Schrenzel J, Greub G. [Bacterial genomics
and metagenomics: clinical applications and medical relevance]. Rev Med Suisse.
2014 Nov 12;10(450):2155-61. French. PubMed PMID: 25549377.


1124: Cyr NE, Steger JS, Toorie AM, Yang JZ, Stuart R, Nillni EA. Central Sirt1
regulates body weight and energy expenditure along with the POMC-derived peptide 
α-MSH and the processing enzyme CPE production in diet-induced obese male rats.
Endocrinology. 2015 Mar;156(3):961-74. doi: 10.1210/en.2014-1970. Epub 2014 Dec
30. PubMed PMID: 25549049; PubMed Central PMCID: PMC4330311.


1125: Karlsson C, Hjorth S, Karpefors M, Hansson GI, Carlsson B. Baseline
anandamide levels and body weight impact the weight loss effect of CB1 receptor
antagonism in male rats. Endocrinology. 2015 Apr;156(4):1237-41. doi:
10.1210/en.2014-1730. Epub 2014 Dec 30. PubMed PMID: 25549047; PubMed Central
PMCID: PMC4399312.


1126: Mann A, Thompson A, Robbins N, Blomkalns AL. Localization, identification, 
and excision of murine adipose depots. J Vis Exp. 2014 Dec 4;(94). doi:
10.3791/52174. PubMed PMID: 25549006.


1127: Zhang D, Hou W, Liu F, Yin J, Lu W, Li M, Zheng T, Lu F, Bao Y, Jia W.
Metformin reduces serum CA199 levels in type 2 diabetes Chinese patients with
time-effect and gender difference. Diabetes Technol Ther. 2015 Feb;17(2):72-9.
doi: 10.1089/dia.2014.0176. Epub 2014 Dec 30. PubMed PMID: 25548963; PubMed
Central PMCID: PMC4321771.


1128: Marseglia L, Manti S, D'Angelo G, Nicotera A, Parisi E, Di Rosa G, Gitto E,
Arrigo T. Oxidative stress in obesity: a critical component in human diseases.
Int J Mol Sci. 2014 Dec 26;16(1):378-400. doi: 10.3390/ijms16010378. Review.
PubMed PMID: 25548896; PubMed Central PMCID: PMC4307252.


1129: Bitterman JL, Chung JH. Metabolic effects of resveratrol: addressing the
controversies. Cell Mol Life Sci. 2015 Apr;72(8):1473-88. doi:
10.1007/s00018-014-1808-8. Epub 2014 Dec 30. Review. PubMed PMID: 25548801.


1130: Mariani F, Roncucci L. Chemerin/chemR23 axis in inflammation onset and
resolution. Inflamm Res. 2015 Feb;64(2):85-95. doi: 10.1007/s00011-014-0792-7.
Epub 2014 Dec 30. Review. PubMed PMID: 25548799.


1131: Garcia D, Archer T. Positive affect and age as predictors of exercise
compliance. PeerJ. 2014 Dec 16;2:e694. doi: 10.7717/peerj.694. eCollection 2014. 
PubMed PMID: 25548730; PubMed Central PMCID: PMC4273932.


1132: Ward J, Jaber B, Leaman C, Barry J, Khot U. Snapshots in surgery: small
bowel intussusception following ileojejunal bypass. Clin Case Rep. 2014
Dec;2(6):338-9. doi: 10.1002/ccr3.132. Epub 2014 Sep 4. PubMed PMID: 25548643;
PubMed Central PMCID: PMC4270723.


1133: Setty-Shah N, Maranda L, Nwosu BU. Increased risk for vitamin d deficiency 
in obese children with both celiac disease and type 1 diabetes. Gastroenterol Res
Pract. 2014;2014:561351. doi: 10.1155/2014/561351. Epub 2014 Dec 4. PubMed PMID: 
25548555; PubMed Central PMCID: PMC4273505.


1134: Feng RN, Du SS, Wang C, Li YC, Liu LY, Guo FC, Sun CH. Lean-non-alcoholic
fatty liver disease increases risk for metabolic disorders in a normal weight
Chinese population. World J Gastroenterol. 2014 Dec 21;20(47):17932-40. doi:
10.3748/wjg.v20.i47.17932. PubMed PMID: 25548491; PubMed Central PMCID:
PMC4273143.


1135: Han JL, Lin HL. Intestinal microbiota and type 2 diabetes: from mechanism
insights to therapeutic perspective. World J Gastroenterol. 2014 Dec
21;20(47):17737-45. doi: 10.3748/wjg.v20.i47.17737. Review. PubMed PMID:
25548472; PubMed Central PMCID: PMC4273124.


1136: Hansen AK, Hansen CH, Krych L, Nielsen DS. Impact of the gut microbiota on 
rodent models of human disease. World J Gastroenterol. 2014 Dec
21;20(47):17727-36. doi: 10.3748/wjg.v20.i47.17727. Review. PubMed PMID:
25548471; PubMed Central PMCID: PMC4273123.


1137: Qi Q, Durst R, Schwarzfuchs D, Leitersdorf E, Shpitzen S, Li Y, Wu H,
Champagne CM, Hu FB, Stampfer MJ, Bray GA, Sacks FM, Shai I, Qi L. CETP genotype 
and changes in lipid levels in response to weight-loss diet intervention in the
POUNDS LOST and DIRECT randomized trials. J Lipid Res. 2015 Mar;56(3):713-21.
doi: 10.1194/jlr.P055715. Epub 2014 Dec 29. PubMed PMID: 25548261; PubMed Central
PMCID: PMC4340318.


1138: Bahn YJ, Lee KP, Lee SM, Choi JY, Seo YS, Kwon KS. Nucleoredoxin promotes
adipogenic differentiation through regulation of Wnt/β-catenin signaling. J Lipid
Res. 2015 Feb;56(2):294-303. doi: 10.1194/jlr.M054056. Epub 2014 Dec 29. PubMed
PMID: 25548260; PubMed Central PMCID: PMC4306684.


1139: Rosenquist JN, Lehrer SF, O'Malley AJ, Zaslavsky AM, Smoller JW, Christakis
NA. Cohort of birth modifies the association between FTO genotype and BMI. Proc
Natl Acad Sci U S A. 2015 Jan 13;112(2):354-9. doi: 10.1073/pnas.1411893111. Epub
2014 Dec 29. PubMed PMID: 25548176; PubMed Central PMCID: PMC4299180.


1140: Reyes NL, Banks GB, Tsang M, Margineantu D, Gu H, Djukovic D, Chan J,
Torres M, Liggitt HD, Hirenallur-S DK, Hockenbery DM, Raftery D, Iritani BM.
Fnip1 regulates skeletal muscle fiber type specification, fatigue resistance, and
susceptibility to muscular dystrophy. Proc Natl Acad Sci U S A. 2015 Jan
13;112(2):424-9. doi: 10.1073/pnas.1413021112. Epub 2014 Dec 29. PubMed PMID:
25548157; PubMed Central PMCID: PMC4299192.


1141: Maisongrosse P, Lepage B, Cavaignac E, Pailhe R, Reina N, Chiron P,
Laffosse JM. Obesity is no longer a risk factor for dislocation after total hip
arthroplasty with a double-mobility cup. Int Orthop. 2015 Jul;39(7):1251-8. doi: 
10.1007/s00264-014-2612-7. Epub 2014 Dec 31. PubMed PMID: 25548126.


1142: So ES, Yoo KS. Waist circumference cutoff points for central obesity in the
Korean elderly population. J Appl Gerontol. 2015 Feb;34(1):102-17. doi:
10.1177/0733464812464428. Epub 2012 Nov 1. PubMed PMID: 25548090.


1143: Reinehr T, Roth CL. The gut sensor as regulator of body weight. Endocrine. 
2015 May;49(1):35-50. doi: 10.1007/s12020-014-0518-1. Epub 2014 Dec 30. PubMed
PMID: 25548085.


1144: Guettabi M, Munasib A. The impact of obesity on consumer bankruptcy. Econ
Hum Biol. 2015 Apr;17:208-24. doi: 10.1016/j.ehb.2014.11.003. Epub 2014 Nov 26.
PubMed PMID: 25548081.


1145: van der Velden SK, Pichot O, van den Bos RR, Nijsten TE, De Maeseneer MG.
Management strategies for patients with varicose veins (C2-C6): results of a
worldwide survey. Eur J Vasc Endovasc Surg. 2015 Feb;49(2):213-20. doi:
10.1016/j.ejvs.2014.11.006. Epub 2014 Dec 27. PubMed PMID: 25548063.


1146: Madsen KA, Cotterman C, Thompson HR, Rissman Y, Rosen NJ, Ritchie LD.
Passive commuting and dietary intake in fourth and fifth grade students. Am J
Prev Med. 2015 Mar;48(3):292-9. doi: 10.1016/j.amepre.2014.09.033. Epub 2014 Dec 
26. PubMed PMID: 25547928.


1147: Aslan IR, Cheung CC. Early and late endocrine effects in pediatric central 
nervous system diseases. J Pediatr Rehabil Med. 2014;7(4):281-94. doi:
10.3233/PRM-140299. Review. PubMed PMID: 25547881.


1148: He FJ, MacGregor GA. Salt and sugar: their effects on blood pressure.
Pflugers Arch. 2015 Mar;467(3):577-86. doi: 10.1007/s00424-014-1677-x. Epub 2014 
Dec 30. Review. PubMed PMID: 25547872.


1149: Bordon Y. Immunometabolism. ILC2s skew the fat. Nat Rev Immunol. 2015
Feb;15(2):67. doi: 10.1038/nri3805. Epub 2014 Dec 30. PubMed PMID: 25547848.


1150: Bittel DC, Bittel AJ, Tuttle LJ, Hastings MK, Commean PK, Mueller MJ, Cade 
WT, Sinacore DR. Adipose tissue content, muscle performance and physical function
in obese adults with type 2 diabetes mellitus and peripheral neuropathy. J
Diabetes Complications. 2015 Mar;29(2):250-7. doi:
10.1016/j.jdiacomp.2014.11.003. Epub 2014 Nov 13. PubMed PMID: 25547717; PubMed
Central PMCID: PMC4333054.


1151: Pompeani N, Rybalka E, Latchman H, Murphy RM, Croft K, Hayes A. Skeletal
muscle atrophy in sedentary Zucker obese rats is not caused by calpain-mediated
muscle damage or lipid peroxidation induced by oxidative stress. J Negat Results 
Biomed. 2014 Dec 30;13:19. doi: 10.1186/s12952-014-0019-z. PubMed PMID: 25547587;
PubMed Central PMCID: PMC4296544.


1152: O'Neill BJ, Rana SN, Bowman V. An integrated approach for vascular health: 
a call to action. Can J Cardiol. 2015 Jan;31(1):99-102. doi:
10.1016/j.cjca.2014.10.034. Epub 2014 Nov 6. Review. PubMed PMID: 25547559.


1153: Truiett-Theodorson R, Tuck S, Bowie JV, Summers AC, Kelber-Kaye J. Building
effective partnerships to improve birth outcomes by reducing obesity: The B'more 
Fit for healthy babies coalition of Baltimore. Eval Program Plann. 2015
Aug;51:53-8. doi: 10.1016/j.evalprogplan.2014.12.007. Epub 2014 Dec 10. PubMed
PMID: 25547477.


1154: Erdogan T, Karakaya G, Kalyoncu AF. Comorbid diseases in
aspirin-exacerbated respiratory disease, and asthma. Allergol Immunopathol
(Madr). 2015 Sep-Oct;43(5):442-8. doi: 10.1016/j.aller.2014.07.008. Epub 2014 Dec
26. PubMed PMID: 25547458.


1155: Högström G, Nordström A, Eriksson M, Nordström P. Risk factors assessed in 
adolescence and the later risk of stroke in men: a 33-year follow-up study.
Cerebrovasc Dis. 2015;39(1):63-71. doi: 10.1159/000369960. Epub 2014 Dec 24.
PubMed PMID: 25547343.


1156: Handzlik-Orlik G, Holecki M, Orlik B, Wyleżoł M, Duława J. Nutrition
management of the post-bariatric surgery patient. Nutr Clin Pract. 2015
Jun;30(3):383-92. doi: 10.1177/0884533614564995. Epub 2014 Dec 29. Review. PubMed
PMID: 25547336.


1157: Ditchfield AM, Desforges M, Mills TA, Glazier JD, Wareing M, Mynett K,
Sibley CP, Greenwood SL. Maternal obesity is associated with a reduction in
placental taurine transporter activity. Int J Obes (Lond). 2015 Apr;39(4):557-64.
doi: 10.1038/ijo.2014.212. Epub 2014 Dec 30. PubMed PMID: 25547282; PubMed
Central PMCID: PMC4389721.


1158: Midlöv P, Leijon M, Sundquist J, Sundquist K, Johansson SE. The
longitudinal exercise trend among older Swedes aged 53-84 years - a 16-year
follow-up study. BMC Public Health. 2014 Dec 29;14:1327. doi:
10.1186/1471-2458-14-1327. PubMed PMID: 25547275; PubMed Central PMCID:
PMC4391333.


1159: Saeki K, Obayashi K, Nishi T, Miyata K, Maruoka S, Ueda T, Okamoto M,
Hasegawa T, Matsuura T, Tone N, Ogata N, Kurumatani N. Short-term influence of
cataract surgery on circadian biological rhythm and related health outcomes
(CLOCK-IOL trial): study protocol for a randomized controlled trial. Trials. 2014
Dec 29;15:514. doi: 10.1186/1745-6215-15-514. PubMed PMID: 25547247; PubMed
Central PMCID: PMC4320588.


1160: Keidar A, Hazan D, Sadot E, Kashtan H, Wasserberg N. The role of bariatric 
surgery in morbidly obese patients with inflammatory bowel disease. Surg Obes
Relat Dis. 2015 Jan-Feb;11(1):132-6. doi: 10.1016/j.soard.2014.06.022. Epub 2014 
Aug 1. PubMed PMID: 25547057.


1161: Moon RC, Shah N, Teixeira AF, Jawad MA. Management of staple line leaks
following sleeve gastrectomy. Surg Obes Relat Dis. 2015 Jan-Feb;11(1):54-9. doi: 
10.1016/j.soard.2014.07.005. Epub 2014 Jul 10. PubMed PMID: 25547056.


1162: Svoboda S, Qaqish TR, Wilson A, Park H, Youssef Y. Robotic single-site
cholecystectomy in the obese: outcomes from a single institution. Surg Obes Relat
Dis. 2015 Jul-Aug;11(4):882-5. doi: 10.1016/j.soard.2014.11.016. Epub 2014 Nov
25. PubMed PMID: 25547055.


1163: Yu H, Di J, Bao Y, Zhang P, Zhang L, Tu Y, Han X, Jia W. Visceral fat area 
as a new predictor of short-term diabetes remission after Roux-en-Y gastric
bypass surgery in Chinese patients with a body mass index less than 35 kg/m2.
Surg Obes Relat Dis. 2015 Jan-Feb;11(1):6-11. doi: 10.1016/j.soard.2014.06.019.
Epub 2014 Jul 14. PubMed PMID: 25547054.


1164: Edholm D, Kullberg J, Karlsson FA, Haenni A, Ahlström H, Sundbom M. Changes
in liver volume and body composition during 4 weeks of low calorie diet before
laparoscopic gastric bypass. Surg Obes Relat Dis. 2015 May-Jun;11(3):602-6. doi: 
10.1016/j.soard.2014.07.018. Epub 2014 Aug 12. PubMed PMID: 25547052.


1165: Ng J, Seip R, Stone A, Ruano G, Tishler D, Papasavas P. Ethnic variation in
weight loss, but not co-morbidity remission, after laparoscopic gastric banding
and Roux-en-Y gastric bypass. Surg Obes Relat Dis. 2015 Jan-Feb;11(1):94-100.
doi: 10.1016/j.soard.2014.07.013. Epub 2014 Jul 30. PubMed PMID: 25547051.


1166: Aminian A, Zelisko A, Kirwan JP, Brethauer SA, Schauer PR. Exploring the
impact of bariatric surgery on high density lipoprotein. Surg Obes Relat Dis.
2015 Jan-Feb;11(1):238-47. doi: 10.1016/j.soard.2014.07.017. Epub 2014 Aug 11.
Review. PubMed PMID: 25547050.


1167: Glantz H, Thunström E, Johansson MC, Wallentin Guron C, Uzel H, Ejdebäck J,
Nasic S, Peker Y. Obstructive sleep apnea is independently associated with worse 
diastolic function in coronary artery disease. Sleep Med. 2015 Jan;16(1):160-7.
doi: 10.1016/j.sleep.2014.08.018. Epub 2014 Nov 18. PubMed PMID: 25547036.


1168: Lohi V, Hannula S, Ohtonen P, Sorri M, Mäki-Torkko E. Hearing impairment
among adults: the impact of cardiovascular diseases and cardiovascular risk
factors. Int J Audiol. 2015 Apr;54(4):265-73. doi: 10.3109/14992027.2014.974112. 
Epub 2014 Dec 30. PubMed PMID: 25547009.


1169: Płaczkowska S, Pawlik-Sobecka L, Kokot I, Piwowar A, Placzkowska S,
Pawlik-Sobecka L, Kokot I, Piwowar A. [Incidence of complex metabolic disorders
among young people--preliminary report]. Pol Merkur Lekarski. 2014
Nov;37(221):269-73. Polish. PubMed PMID: 25546987.


1170: Porebska I, Kosacka M, Choła J, Gładka A, Wnek P, Brzecka A, Jankowska
Renata. [Smoking among patients with obstructive sleep apnea
syndrome--preliminary report]. Pol Merkur Lekarski. 2014 Nov;37(221):265-8.
Polish. PubMed PMID: 25546986.


1171: Kozakowski J, Kapuścińska R, Zgliczyński W. Associations of vitamin D
concentration with metabolic and hormonal indices in women with polycystic ovary 
syndrome presenting abdominal and gynoidal type of obesity. Ginekol Pol. 2014
Oct;85(10):765-70. PubMed PMID: 25546928.


1172: Stanford FC, Kyle TK, Claridy MD, Nadglowski JF, Apovian CM. The influence 
of an individual's weight perception on the acceptance of bariatric surgery.
Obesity (Silver Spring). 2015 Feb;23(2):277-81. doi: 10.1002/oby.20968. Epub 2014
Dec 28. PubMed PMID: 25546377.


1173: Wijers CH, van Rooij IA, Marcelis CL, Brunner HG, de Blaauw I, Roeleveld N.
Genetic and nongenetic etiology of nonsyndromic anorectal malformations: a
systematic review. Birth Defects Res C Embryo Today. 2014 Dec;102(4):382-400.
doi: 10.1002/bdrc.21068. Review. PubMed PMID: 25546370.


1174: Yao W, Li Z, Graubard BI. Estimation of ROC curve with complex survey data.
Stat Med. 2015 Apr 15;34(8):1293-303. doi: 10.1002/sim.6405. Epub 2014 Dec 29.
PubMed PMID: 25546290; PubMed Central PMCID: PMC4355032.


1175: Sanchez M, Panahi S, Tremblay A. Childhood obesity: a role for gut
microbiota? Int J Environ Res Public Health. 2014 Dec 23;12(1):162-75. doi:
10.3390/ijerph120100162. Review. PubMed PMID: 25546278; PubMed Central PMCID:
PMC4306855.


1176: Lee ST, Wong JE, Shanita SN, Ismail MN, Deurenberg P, Poh BK. Daily
physical activity and screen time, but not other sedentary activities, are
associated with measures of obesity during childhood. Int J Environ Res Public
Health. 2014 Dec 23;12(1):146-61. doi: 10.3390/ijerph120100146. PubMed PMID:
25546277; PubMed Central PMCID: PMC4306854.


1177: Espeland MA, Beavers KM, Gibbs BB, Johnson KC, Hughes TM, Baker LD, Jakicic
J, Korytkowski M, Miller M, Bray GA. Ankle-brachial index and inter-artery blood 
pressure differences as predictors of cognitive function in overweight and obese 
older adults with diabetes: results from the Action for Health in Diabetes
movement and memory study. Int J Geriatr Psychiatry. 2015 Oct;30(10):999-1007.
doi: 10.1002/gps.4253. Epub 2014 Dec 26. PubMed PMID: 25546032.


1178: Duncan DT, Regan SD, Shelley D, Day K, Ruff RR, Al-Bayan M, Elbel B.
Application of global positioning system methods for the study of obesity and
hypertension risk among low-income housing residents in New York City: a spatial 
feasibility study. Geospat Health. 2014 Nov;9(1):57-70. PubMed PMID: 25545926.


1179: Pouliou T, Elliott SJ, Paez A, Newbold KB. Building obesity in Canada:
understanding the individual- and neighbourhood-level determinants using a
multi-level approach. Geospat Health. 2014 Nov;9(1):45-55. PubMed PMID: 25545925.


1180: Witbracht M, Keim NL, Forester S, Widaman A, Laugero K. Female breakfast
skippers display a disrupted cortisol rhythm and elevated blood pressure. Physiol
Behav. 2015 Mar 1;140:215-21. doi: 10.1016/j.physbeh.2014.12.044. Epub 2014 Dec
27. PubMed PMID: 25545767.


1181: Hanf S, Bögözi T, Keiner R, Frosch T, Popp J. Fast and highly sensitive
fiber-enhanced Raman spectroscopic monitoring of molecular H2 and CH4 for
point-of-care diagnosis of malabsorption disorders in exhaled human breath. Anal 
Chem. 2015 Jan 20;87(2):982-8. doi: 10.1021/ac503450y. Epub 2014 Dec 29. PubMed
PMID: 25545503.


1182: Subramaniam A, Jauk VC, Tita A, Harper LM. Interaction between maternal
obesity and 1-hour glucose challenge test results on maternal and perinatal
outcomes. Am J Perinatol. 2015 Jul;32(8):771-8. doi: 10.1055/s-0034-1396695. Epub
2014 Dec 29. PubMed PMID: 25545448.


1183: Lear PV, González-Touceda D, Porteiro Couto B, Viaño P, Guymer V, Remzova
E, Tunn R, Chalasani A, García-Caballero T, Hargreaves IP, Tynan PW, Christian
HC, Nogueiras R, Parrington J, Diéguez C. Absence of intracellular ion channels
TPC1 and TPC2 leads to mature-onset obesity in male mice, due to impaired lipid
availability for thermogenesis in brown adipose tissue. Endocrinology. 2015
Mar;156(3):975-86. doi: 10.1210/en.2014-1766. Epub 2014 Dec 29. PubMed PMID:
25545384; PubMed Central PMCID: PMC4330317.


1184: Li T, Liu J, Smith WW. Synphilin-1 binds ATP and regulates intracellular
energy status. PLoS One. 2014 Dec 29;9(12):e115233. doi:
10.1371/journal.pone.0115233. eCollection 2014. PubMed PMID: 25545246; PubMed
Central PMCID: PMC4278857.


1185: Karnell LH, Sperry SM, Anderson CM, Pagedar NA. Influence of body
composition on survival in patients with head and neck cancer. Head Neck. 2014
Dec 24. doi: 10.1002/hed.23983. [Epub ahead of print] PubMed PMID: 25545073.


1186: Krukowski RA, Hare ME, Talcott GW, Johnson KC, Richey PA, Kocak M, Balderas
J, Colvin L, Keller PL, Waters TM, Klesges RC. Dissemination of the Look AHEAD
intensive lifestyle intervention in the United States Air Force: study rationale,
design and methods. Contemp Clin Trials. 2015 Jan;40:232-9. doi:
10.1016/j.cct.2014.12.014. Epub 2014 Dec 26. PubMed PMID: 25545025; PubMed
Central PMCID: PMC4314320.


1187: Ning X, Zhan C, Yang Y, Yang L, Tu J, Gu H, Su TC, Wang J. Secular trends
in prevalence of overweight and obesity among adults in rural Tianjin, China from
1991 to 2011: a population-based study. PLoS One. 2014 Dec 29;9(12):e116019. doi:
10.1371/journal.pone.0116019. eCollection 2014. PubMed PMID: 25544990; PubMed
Central PMCID: PMC4278845.


1188: Gaudet L, Ferraro ZM, Wen SW, Walker M. Maternal obesity and occurrence of 
fetal macrosomia: a systematic review and meta-analysis. Biomed Res Int.
2014;2014:640291. doi: 10.1155/2014/640291. Epub 2014 Dec 7. PubMed PMID:
25544943; PubMed Central PMCID: PMC4273542.


1189: Takeuchi M, Takino J, Sakasai-Sakai A, Takata T, Ueda T, Tsutsumi M, Hyogo 
H, Yamagishi S. Involvement of the TAGE-RAGE system in non-alcoholic
steatohepatitis: Novel treatment strategies. World J Hepatol. 2014 Dec
27;6(12):880-93. doi: 10.4254/wjh.v6.i12.880. Review. PubMed PMID: 25544875;
PubMed Central PMCID: PMC4269907.


1190: Lindauer B, Steurer MP, Müller MK, Dullenkopf A. Anesthetic management of
patients undergoing bariatric surgery: two year experience in a single
institution in Switzerland. BMC Anesthesiol. 2014 Dec 18;14:125. doi:
10.1186/1471-2253-14-125. eCollection 2014. PubMed PMID: 25544832; PubMed Central
PMCID: PMC4277841.


1191: Wirth MD, Blake CE, Hébert JR, Sui X, Blair SN. Metabolic syndrome and
discrepancy between actual and self-identified good weight: Aerobics Center
Longitudinal Study. Body Image. 2015 Mar;13:28-32. doi:
10.1016/j.bodyim.2014.11.003. Epub 2014 Dec 24. PubMed PMID: 25544742; PubMed
Central PMCID: PMC4369442.


1192: McNeilly AD, Stewart CA, Sutherland C, Balfour DJ. High fat feeding is
associated with stimulation of the hypothalamic-pituitary-adrenal axis and
reduced anxiety in the rat. Psychoneuroendocrinology. 2015 Feb;52:272-80. doi:
10.1016/j.psyneuen.2014.12.002. Epub 2014 Dec 9. PubMed PMID: 25544739.


1193: Eschwege E, Basdevant A, Crine A, Moisan C, Charles MA. Type 2 diabetes
mellitus in France in 2012: results from the ObEpi survey. Diabetes Metab. 2015
Feb;41(1):55-61. doi: 10.1016/j.diabet.2014.11.007. Epub 2014 Dec 24. PubMed
PMID: 25544682.


1194: Ghaffari N, Parry S, Elovitz MA, Durnwald CP. The Effect of an Obesogenic
Maternal Environment on Expression of Fetal Umbilical Cord Blood miRNA. Reprod
Sci. 2015 Jul;22(7):860-4. doi: 10.1177/1933719114565032. Epub 2014 Dec 28.
PubMed PMID: 25544675; PubMed Central PMCID: PMC4565475.


1195: Salabei JK, Hill BG. Autophagic regulation of smooth muscle cell biology.
Redox Biol. 2015;4:97-103. doi: 10.1016/j.redox.2014.12.007. Epub 2014 Dec 18.
Review. PubMed PMID: 25544597; PubMed Central PMCID: PMC4309847.


1196: Mentzel CM, Skovgaard K, Córdoba S, Herrera Uribe J, Busk PK, Cirera S.
Wet-lab tested microRNA assays for qPCR studies with SYBR® Green and DNA primers 
in pig tissues. Microrna. 2014;3(3):174-88. PubMed PMID: 25544471.


1197: Díez-Rodríguez R, Ballesteros-Pomar MD, Calleja-Fernández A,
González-De-Francisco T, González-Herráez L, Calleja-Antolín S, Cano-Rodríguez I,
Olcoz-Goñi JL. Insulin resistance and metabolic syndrome are related to
non-alcoholic fatty liver disease, but not visceral adiposity index, in severely 
obese patients. Rev Esp Enferm Dig. 2014 Dec;106(8):522-8. PubMed PMID: 25544409.


1198: Carazo Á, Salmerón J. Obesity-related non-alcoholic fatty liver disease
(NAFLD): A multifactorial process. Rev Esp Enferm Dig. 2014 Dec;106(8):501-4.
PubMed PMID: 25544406.


1199: Bedard K, Kuhn P. Micro-marketing healthier choices: effects of
personalized ordering suggestions on restaurant purchases. J Health Econ. 2015
Jan;39:106-22. doi: 10.1016/j.jhealeco.2014.10.006. Epub 2014 Nov 3. PubMed PMID:
25544398; PubMed Central PMCID: PMC4293211.


1200: Walthouwer MJ, Oenema A, Candel M, Lechner L, de Vries H. Eating in
moderation and the essential role of awareness. A Dutch longitudinal study
identifying psychosocial predictors. Appetite. 2015 Apr;87:152-9. doi:
10.1016/j.appet.2014.12.214. Epub 2014 Dec 25. PubMed PMID: 25544317.


1201: Russo VC, Azar WJ, Yau SW, Sabin MA, Werther GA. IGFBP-2: The dark horse in
metabolism and cancer. Cytokine Growth Factor Rev. 2015 Jun;26(3):329-46. doi:
10.1016/j.cytogfr.2014.12.001. Epub 2014 Dec 18. Review. PubMed PMID: 25544066.


1202: Lin L, Lee JH, Bongmba OY, Ma X, Zhu X, Sheikh-Hamad D, Sun Y. The
suppression of ghrelin signaling mitigates age‐associated thermogenic impairment.
Aging (Albany NY). 2014 Dec;6(12):1019-32. PubMed PMID: 25543537; PubMed Central 
PMCID: PMC4298363.


1203: Teich S. Comment on: Prevalence and characteristics of individuals without 
diabetes and hypertension who underwent bariatric surgery: lessons learned about 
metabolically healthy obese. Surg Obes Relat Dis. 2015 Jan-Feb;11(1):147. doi:
10.1016/j.soard.2014.07.001. Epub 2014 Jul 8. PubMed PMID: 25543314.


1204: Juza RM, Haluck RS, Pauli EM, Rogers AM, Won EJ, LynSue JR. Gastric sleeve 
leak: a single institution's experience with early combined laparoendoscopic
management. Surg Obes Relat Dis. 2015 Jan-Feb;11(1):60-4. doi:
10.1016/j.soard.2014.06.011. Epub 2014 Jun 19. PubMed PMID: 25543312.


1205: Kroh M. Safe and effective performance of endoscopy in obese patients: are 
we adequately prepared to provide the best outcomes. Surg Obes Relat Dis. 2015
Jan-Feb;11(1):199-200. doi: 10.1016/j.soard.2014.07.003. Epub 2014 Jul 10. PubMed
PMID: 25543311.


1206: Faria SL, Faria OP, de Almeida Cardeal M, Ito MK. Effects of a very low
calorie diet in the preoperative stage of bariatric surgery: a randomized trial. 
Surg Obes Relat Dis. 2015 Jan-Feb;11(1):230-7. doi: 10.1016/j.soard.2014.06.007. 
Epub 2014 Jul 23. PubMed PMID: 25543310.


1207: Sánchez-Pernaute A, Rubio MÁ, Conde M, Arrue E, Pérez-Aguirre E, Torres A. 
Single-anastomosis duodenoileal bypass as a second step after sleeve gastrectomy.
Surg Obes Relat Dis. 2015 Mar-Apr;11(2):351-5. doi: 10.1016/j.soard.2014.06.016. 
Epub 2014 Jul 10. PubMed PMID: 25543309.


1208: Oh EC, Vasanth S, Katsanis N. Metabolic regulation and energy homeostasis
through the primary Cilium. Cell Metab. 2015 Jan 6;21(1):21-31. doi:
10.1016/j.cmet.2014.11.019. Epub 2014 Dec 24. Review. PubMed PMID: 25543293;
PubMed Central PMCID: PMC4370781.


1209: Loza E, Lajas C, Andreu JL, Balsa A, González-Álvaro I, Illera O, Jover JÁ,
Mateo I, Orte J, Rivera J, Rodríguez Heredia JM, Romero F, Martínez-López JA,
Ortiz AM, Toledano E, Villaverde V, Carmona L, Castañeda S. Consensus statement
on a framework for the management of comorbidity and extra-articular
manifestations in rheumatoid arthritis. Rheumatol Int. 2015 Mar;35(3):445-58.
doi: 10.1007/s00296-014-3196-7. Epub 2014 Dec 28. Review. PubMed PMID: 25543267.


1210: Galindo Muñoz JS, Jiménez Rodríguez D, Hernández Morante JJ. Diurnal
rhythms of plasma GLP-1 levels in normal and overweight/obese subjects: lack of
effect of weight loss. J Physiol Biochem. 2015 Mar;71(1):17-28. doi:
10.1007/s13105-014-0375-7. Epub 2014 Dec 28. PubMed PMID: 25543251.


1211: Zatu MC, van Rooyen JM, Loots du T, Greeff M, Schutte AE. A comparison of
the cardiometabolic profile of black South Africans with suspected non-alcoholic 
fatty liver disease (NAFLD) and excessive alcohol use. Alcohol. 2015
Mar;49(2):165-72. doi: 10.1016/j.alcohol.2014.11.002. Epub 2014 Dec 3. PubMed
PMID: 25543202.


1212: Correa SM, Newstrom DW, Warne JP, Flandin P, Cheung CC, Lin-Moore AT,
Pierce AA, Xu AW, Rubenstein JL, Ingraham HA. An estrogen-responsive module in
the ventromedial hypothalamus selectively drives sex-specific activity in
females. Cell Rep. 2015 Jan 6;10(1):62-74. doi: 10.1016/j.celrep.2014.12.011.
Epub 2014 Dec 24. PubMed PMID: 25543145; PubMed Central PMCID: PMC4324838.


1213: Horstmann A, Dietrich A, Mathar D, Pössel M, Villringer A, Neumann J. Slave
to habit? Obesity is associated with decreased behavioural sensitivity to reward 
devaluation. Appetite. 2015 Apr;87:175-83. doi: 10.1016/j.appet.2014.12.212. Epub
2014 Dec 24. PubMed PMID: 25543077.


1214: von Poser Toigo E, Huffell AP, Mota CS, Bertolini D, Pettenuzzo LF, Dalmaz 
C. Metabolic and feeding behavior alterations provoked by prenatal exposure to
aspartame. Appetite. 2015 Apr;87:168-74. doi: 10.1016/j.appet.2014.12.213. Epub
2014 Dec 24. PubMed PMID: 25543075.


1215: Burrows T, Meule A. 'Food addiction'. What happens in childhood? Appetite. 
2015 Jun;89:298-300. doi: 10.1016/j.appet.2014.12.209. Epub 2014 Dec 24. PubMed
PMID: 25543074.


1216: Szláma G, Trexler M, Buday L, Patthy L. K153R polymorphism in myostatin
gene increases the rate of promyostatin activation by furin. FEBS Lett. 2015 Jan 
30;589(3):295-301. doi: 10.1016/j.febslet.2014.12.011. Epub 2014 Dec 25. PubMed
PMID: 25543063.


1217: Tuovinen EL, Saarni SE, Kinnunen TH, Haukkala A, Jousilahti P, Patja K,
Kaprio J, Korhonen T. Associations of Weight Concerns With Self-Efficacy and
Motivation to Quit Smoking: A Population-Based Study Among Finnish Daily Smokers.
Nicotine Tob Res. 2015 Sep;17(9):1134-41. doi: 10.1093/ntr/ntu277. Epub 2014 Dec 
26. PubMed PMID: 25542916.


1218: Kumar AB, Zimmerman MB, Suneja M. Obesity and cardiopulmonary
bypass-associated acute kidney injury: authors' reply. J Cardiothorac Vasc
Anesth. 2015 Apr;29(2):e12-3. doi: 10.1053/j.jvca.2014.08.016. Epub 2014 Dec 24. 
PubMed PMID: 25542848.


1219: Chuenta W, Phonrat B, Tungtrongchitr A, Limwongse C, Chongviriyaphan N,
Santiprabhob J, Tungtrongchitr R. Common variations in the FTO gene and obesity
in Thais: a family-based study. Gene. 2015 Mar 1;558(1):75-81. doi:
10.1016/j.gene.2014.12.050. Epub 2014 Dec 24. PubMed PMID: 25542809.


1220: Setti SE, Littlefield AM, Johnson SW, Kohman RA. Diet-induced obesity
attenuates endotoxin-induced cognitive deficits. Physiol Behav. 2015 Mar
15;141:1-8. doi: 10.1016/j.physbeh.2014.12.036. Epub 2014 Dec 24. PubMed PMID:
25542778; PubMed Central PMCID: PMC4475351.


1221: Norman Å, Berlin A, Sundblom E, Elinder LS, Nyberg G. Stuck in a vicious
circle of stress. Parental concerns and barriers to changing children's dietary
and physical activity habits. Appetite. 2015 Apr;87:137-42. doi:
10.1016/j.appet.2014.12.208. Epub 2014 Dec 24. PubMed PMID: 25542774.


1222: Allen GL. Response to short communication 'Management of prediabetes
through lifestyle modification in overweight and obese African-American women:
the fitness, relaxation and eating to stay health (FRESH) randomized controlled
trial'. Public Health. 2015 Jan;129(1):87. doi: 10.1016/j.puhe.2014.11.001. Epub 
2014 Dec 24. PubMed PMID: 25542742.


1223: An R. Health care expenses in relation to obesity and smoking among U.S.
adults by gender, race/ethnicity, and age group: 1998-2011. Public Health. 2015
Jan;129(1):29-36. doi: 10.1016/j.puhe.2014.11.003. Epub 2014 Dec 24. PubMed PMID:
25542741.


1224: Peric KM, Reeves DJ. Tolerability of induction chemotherapy dosing
practices in acute myeloid leukemia patients. Leuk Res. 2015 Feb;39(2):173-6.
doi: 10.1016/j.leukres.2014.11.024. Epub 2014 Dec 4. PubMed PMID: 25542696.


1225: Tudge L, Williams C, Cowen PJ, McCabe C. Neural effects of cannabinoid CB1 
neutral antagonist tetrahydrocannabivarin on food reward and aversion in healthy 
volunteers. Int J Neuropsychopharmacol. 2014 Dec 25;18(6). pii: pyu094. doi:
10.1093/ijnp/pyu094. PubMed PMID: 25542687; PubMed Central PMCID: PMC4438540.


1226: Joham AE, Boyle JA, Zoungas S, Teede HJ. Hypertension in Reproductive-Aged 
Women With Polycystic Ovary Syndrome and Association With Obesity. Am J
Hypertens. 2015 Jul;28(7):847-51. doi: 10.1093/ajh/hpu251. Epub 2014 Dec 26.
PubMed PMID: 25542625.


1227: Fernández-Galilea M, Pérez-Matute P, Prieto-Hontoria PL, Houssier M,
Burrell MA, Langin D, Martínez JA, Moreno-Aliaga MJ. α-Lipoic acid treatment
increases mitochondrial biogenesis and promotes beige adipose features in
subcutaneous adipocytes from overweight/obese subjects. Biochim Biophys Acta.
2015 Mar;1851(3):273-81. doi: 10.1016/j.bbalip.2014.12.013. Epub 2014 Dec 24.
PubMed PMID: 25542506.


1228: Gardener H, Rundek T, Wright CB, Gu Y, Scarmeas N, Homma S, Russo C, Elkind
MS, Sacco RL, Di Tullio MR. A Mediterranean-style diet and left ventricular mass 
(from the Northern Manhattan Study). Am J Cardiol. 2015 Feb 15;115(4):510-4. doi:
10.1016/j.amjcard.2014.11.038. Epub 2014 Nov 29. PubMed PMID: 25542392; PubMed
Central PMCID: PMC4337778.


1229: Bethea CL, Reddy AP, Flowers M, Shapiro RA, Colman RJ, Abbott DH, Levine
JE. High fat diet decreases beneficial effects of estrogen on serotonin-related
gene expression in marmosets. Prog Neuropsychopharmacol Biol Psychiatry. 2015 Apr
3;58:71-80. doi: 10.1016/j.pnpbp.2014.11.008. Epub 2014 Dec 24. PubMed PMID:
25542371; PubMed Central PMCID: PMC4339406.


1230: Henagan TM, Cefalu WT, Ribnicky DM, Noland RC, Dunville K, Campbell WW,
Stewart LK, Forney LA, Gettys TW, Chang JS, Morrison CD. In vivo effects of
dietary quercetin and quercetin-rich red onion extract on skeletal muscle
mitochondria, metabolism, and insulin sensitivity. Genes Nutr. 2015
Jan;10(1):451. doi: 10.1007/s12263-014-0451-1. Epub 2014 Dec 27. PubMed PMID:
25542303; PubMed Central PMCID: PMC4277553.


1231: Zhou Q, Chen H, Yang S, Li Y, Wang B, Chen Y, Wu X. High-fat diet decreases
the expression of Kiss1 mRNA and kisspeptin in the ovary, and increases ovulatory
dysfunction in postpubertal female rats. Reprod Biol Endocrinol. 2014 Dec
26;12:127. doi: 10.1186/1477-7827-12-127. PubMed PMID: 25542298; PubMed Central
PMCID: PMC4292805.


1232: Reyes C, García-Gil M, Elorza JM, Fina-Avilés F, Mendez-Boo L, Hermosilla
E, Coma E, Carbonell C, Medina-Peralta M, Ramos R, Bolibar B, Díez-Pérez A,
Prieto-Alhambra D. Socioeconomic status and its association with the risk of
developing hip fractures: a region-wide ecological study. Bone. 2015
Apr;73:127-31. doi: 10.1016/j.bone.2014.12.019. Epub 2014 Dec 24. PubMed PMID:
25542156.


1233: Lewis DY, Champion S, Wyper D, Dewar D, Pimlott S. Assessment of
[125I]WYE-230949 as a novel histamine H3 receptor radiopharmaceutical. PLoS One. 
2014 Dec 26;9(12):e115876. doi: 10.1371/journal.pone.0115876. eCollection 2014.
PubMed PMID: 25542008; PubMed Central PMCID: PMC4277420.


1234: Lappas M. GSK3β is increased in adipose tissue and skeletal muscle from
women with gestational diabetes where it regulates the inflammatory response.
PLoS One. 2014 Dec 26;9(12):e115854. doi: 10.1371/journal.pone.0115854.
eCollection 2014. PubMed PMID: 25541965; PubMed Central PMCID: PMC4277409.


1235: Kocaay P, Şıklar Z, Çamtosun E, Kendirli T, Berberoğlu M. ROHHAD Syndrome: 
Reasons for Diagnostic Difficulties in Obesity. J Clin Res Pediatr Endocrinol.
2014 Dec;6(4):254-7. doi: 10.4274/Jcrpe.1432. PubMed PMID: 25541898; PubMed
Central PMCID: PMC4293662.


1236: Kaymaz N, Yıldırım Ş, Tekin M, Aylanç H, Battal F, Topaloğlu N, Binnetoğlu 
F, Akbal A. The effects of passive smoking on the six-minute walk test in obese
pediatric cases. J Clin Res Pediatr Endocrinol. 2014 Dec;6(4):245-9. doi:
10.4274/Jcrpe.1524. PubMed PMID: 25541896; PubMed Central PMCID: PMC4293660.


1237: Demir D, Türkkahraman D, Aktaş Samur A, Lüleci G, Akçurin S, Alper ÖM.
Mitochondrial ATPase subunit 6 and cytochrome B gene variations in obese Turkish 
children. J Clin Res Pediatr Endocrinol. 2014 Dec;6(4):209-15. doi:
10.4274/Jcrpe.1601. PubMed PMID: 25541891; PubMed Central PMCID: PMC4293655.


1238: Çatlı G, Olgaç Dündar N, Dündar BN. Adipokines in breast milk: an update. J
Clin Res Pediatr Endocrinol. 2014 Dec;6(4):192-201. doi: 10.4274/Jcrpe.1531.
Review. PubMed PMID: 25541889; PubMed Central PMCID: PMC4293653.


1239: McFadden JW, Aja S, Li Q, Bandaru VV, Kim EK, Haughey NJ, Kuhajda FP,
Ronnett GV. Increasing fatty acid oxidation remodels the hypothalamic
neurometabolome to mitigate stress and inflammation. PLoS One. 2014 Dec
26;9(12):e115642. doi: 10.1371/journal.pone.0115642. eCollection 2014. PubMed
PMID: 25541737; PubMed Central PMCID: PMC4277346.


1240: Bjursell M, Xu X, Admyre T, Böttcher G, Lundin S, Nilsson R, Stone VM,
Morgan NG, Lam YY, Storlien LH, Lindén D, Smith DM, Bohlooly-Y M, Oscarsson J.
The beneficial effects of n-3 polyunsaturated fatty acids on diet induced obesity
and impaired glucose control do not require Gpr120. PLoS One. 2014 Dec
26;9(12):e114942. doi: 10.1371/journal.pone.0114942. eCollection 2014. PubMed
PMID: 25541716; PubMed Central PMCID: PMC4277291.


1241: Real de Asua D, Parra P, Costa R, Moldenhauer F, Suarez C. A
cross-sectional study of the phenotypes of obesity and insulin resistance in
adults with down syndrome. Diabetes Metab J. 2014 Dec;38(6):464-71. doi:
10.4093/dmj.2014.38.6.464. Epub 2014 Dec 15. PubMed PMID: 25541610; PubMed
Central PMCID: PMC4273033.


1242: Jung KY, Kim KM, Lim S. Therapeutic Approaches for Preserving or Restoring 
Pancreatic β-Cell Function and Mass. Diabetes Metab J. 2014 Dec;38(6):426-36.
doi: 10.4093/dmj.2014.38.6.426. Review. PubMed PMID: 25541605; PubMed Central
PMCID: PMC4273028.


1243: Cho YM. A gut feeling to cure diabetes: potential mechanisms of diabetes
remission after bariatric surgery. Diabetes Metab J. 2014 Dec;38(6):406-15. doi: 
10.4093/dmj.2014.38.6.406. Review. Erratum in: Diabetes Metab J. 2015
Apr;39(2):175. PubMed PMID: 25541603; PubMed Central PMCID: PMC4273026.


1244: Alguacil LF, González-Martín C. Target identification and validation in
brain reward dysfunction. Drug Discov Today. 2015 Mar;20(3):347-52. doi:
10.1016/j.drudis.2014.10.014. Epub 2014 Dec 23. Review. PubMed PMID: 25541474.


1245: Liu Z, Huang J, Qian D, Chen F, Xu J, Li S, Jin L, Chu X, Wang X.
Prevalence and related factors of chronic kidney disease (CKD) among long-lived
individuals (LLI) over 95 years of age. Arch Gerontol Geriatr. 2015
Mar-Apr;60(2):354-8. doi: 10.1016/j.archger.2014.12.003. Epub 2014 Dec 10. PubMed
PMID: 25541470.


1246: Umławska W. Adipose tissue content and distribution in children and
adolescents with bronchial asthma. Respir Med. 2015 Feb;109(2):200-7. doi:
10.1016/j.rmed.2014.11.006. Epub 2014 Dec 3. PubMed PMID: 25541469.


1247: Bétry C, Challan-Belval MA, Bernard A, Charrié A, Drai J, Laville M,
Thivolet C, Disse E. Increased TSH in obesity: Evidence for a BMI-independent
association with leptin. Diabetes Metab. 2015 Jun;41(3):248-51. doi:
10.1016/j.diabet.2014.11.009. Epub 2014 Dec 22. PubMed PMID: 25541439.


1248: Aburawi EH, Aburawi HE, Bagnall KM, Bhuiyan ZA. Molecular insight into
heart development and congenital heart disease: An update review from the Arab
countries. Trends Cardiovasc Med. 2015 May;25(4):291-301. doi:
10.1016/j.tcm.2014.11.007. Epub 2014 Nov 20. Review. PubMed PMID: 25541328.


1249: Ren J, Anversa P. The insulin-like growth factor I system: physiological
and pathophysiological implication in cardiovascular diseases associated with
metabolic syndrome. Biochem Pharmacol. 2015 Feb 15;93(4):409-17. doi:
10.1016/j.bcp.2014.12.006. Epub 2014 Dec 23. Review. PubMed PMID: 25541285.


1250: Kabel AM, Abd Elmaaboud MA, Albarraq AA. Ameliorative potential of omega 3 
fatty acids and HMG-CoA reductase inhibitors on experimentally-induced
non-alcoholic steatohepatitis. Prostaglandins Leukot Essent Fatty Acids. 2015
May;96:1-9. doi: 10.1016/j.plefa.2014.12.003. Epub 2014 Dec 13. PubMed PMID:
25541279.


1251: Kozlow JH, Patel SP, Jejurikar S, Pannucci CJ, Cederna PS, Brown DL.
Complications after sternal reconstruction: a 16-y experience. J Surg Res. 2015
Mar;194(1):154-60. doi: 10.1016/j.jss.2014.09.044. Epub 2014 Nov 5. PubMed PMID: 
25541237.


1252: Kapadia MZ, Gaston A, Van Blyderveen S, Schmidt L, Beyene J, McDonald H,
McDonald S. Psychological factors and trimester-specific gestational weight gain:
a systematic review. J Psychosom Obstet Gynaecol. 2015;36(1):15-22. doi:
10.3109/0167482X.2014.993311. Epub 2014 Dec 26. Review. PubMed PMID: 25541218.


1253: Wang TJ. The obesity paradox in heart failure: weighing the evidence. J Am 
Coll Cardiol. 2014 Dec 30;64(25):2750-2. doi: 10.1016/j.jacc.2014.09.068. PubMed 
PMID: 25541127.


1254: Khalid U, Ather S, Bavishi C, Chan W, Loehr LR, Wruck LM, Rosamond WD,
Chang PP, Coresh J, Virani SS, Nambi V, Bozkurt B, Ballantyne CM, Deswal A.
Pre-morbid body mass index and mortality after incident heart failure: the ARIC
Study. J Am Coll Cardiol. 2014 Dec 30;64(25):2743-9. doi:
10.1016/j.jacc.2014.09.067. PubMed PMID: 25541126; PubMed Central PMCID:
PMC4280076.


1255: Wong HM, Yang W, Yang J, Wang C. The value of routine gastroscopy before
laparoscopic Roux-en-Y gastric bypass surgery in Chinese patients. Surg Obes
Relat Dis. 2015 Mar-Apr;11(2):303-7. doi: 10.1016/j.soard.2014.06.020. Epub 2014 
Jul 16. PubMed PMID: 25541111.


1256: Johnstone A. Fasting for weight loss: an effective strategy or latest
dieting trend? Int J Obes (Lond). 2015 May;39(5):727-33. doi:
10.1038/ijo.2014.214. Epub 2014 Dec 26. Review. PubMed PMID: 25540982.


1257: Astrup A, Raben A, Geiker N. The role of higher protein diets in weight
control and obesity-related comorbidities. Int J Obes (Lond). 2015
May;39(5):721-6. doi: 10.1038/ijo.2014.216. Epub 2014 Dec 26. Review. PubMed
PMID: 25540980; PubMed Central PMCID: PMC4424378.


1258: Falck RS, Shook RP, Hand GA, Lavie CJ, Blair SN. Extremes of weight gain
and weight loss with detailed assessments of energy balance: Illustrative case
studies and clinical recommendations. Postgrad Med. 2015 Apr;127(3):282-8. doi:
10.1080/00325481.2014.995067. Epub 2014 Dec 26. PubMed PMID: 25540975.


1259: Akyuz U, Yesil A, Yilmaz Y. Characterization of lean patients with
nonalcoholic fatty liver disease: potential role of high hemoglobin levels. Scand
J Gastroenterol. 2015 Mar;50(3):341-6. doi: 10.3109/00365521.2014.983160. Epub
2014 Dec 26. PubMed PMID: 25540973.


1260: Scholz U, Berli C. A Dyadic Action Control Trial in Overweight and Obese
Couples (DYACTIC). BMC Public Health. 2014 Dec 24;14:1321. doi:
10.1186/1471-2458-14-1321. PubMed PMID: 25540972; PubMed Central PMCID:
PMC4364646.


1261: Keihani S, Hosseinpanah F, Barzin M, Serahati S, Doustmohamadian S, Azizi
F. Abdominal obesity phenotypes and risk of cardiovascular disease in a decade of
follow-up: the Tehran Lipid and Glucose Study. Atherosclerosis. 2015
Feb;238(2):256-63. doi: 10.1016/j.atherosclerosis.2014.12.008. Epub 2014 Dec 9.
PubMed PMID: 25540856.


1262: Tabur S, Oguz E, Eren MA, Korkmaz H, Savas E, Aksoy N, Sabuncu T. Serum
prolidase activity is associated with non-diabetic metabolic syndrome. Diabetol
Metab Syndr. 2014 Dec 17;6(1):142. doi: 10.1186/1758-5996-6-142. eCollection
2014. PubMed PMID: 25540672; PubMed Central PMCID: PMC4276100.


1263: Davis-Richardson AG, Ardissone AN, Dias R, Simell V, Leonard MT, Kemppainen
KM, Drew JC, Schatz D, Atkinson MA, Kolaczkowski B, Ilonen J, Knip M, Toppari J, 
Nurminen N, Hyöty H, Veijola R, Simell T, Mykkänen J, Simell O, Triplett EW.
Bacteroides dorei dominates gut microbiome prior to autoimmunity in Finnish
children at high risk for type 1 diabetes. Front Microbiol. 2014 Dec 10;5:678.
doi: 10.3389/fmicb.2014.00678. eCollection 2014. PubMed PMID: 25540641; PubMed
Central PMCID: PMC4261809.


1264: Kim IG, So WY. The Relationship between Household Income and Physical
Activity in Korea. J Phys Ther Sci. 2014 Dec;26(12):1887-9. doi:
10.1589/jpts.26.1887. Epub 2014 Dec 25. PubMed PMID: 25540490; PubMed Central
PMCID: PMC4273050.


1265: Park SH, Song MY, Park HJ, Park JH, Bae HY, Lim DS. Effects of different
types of contraction in abdominal bracing on the asymmetry of left and right
abdominal muscles. J Phys Ther Sci. 2014 Dec;26(12):1843-5. doi:
10.1589/jpts.26.1843. Epub 2014 Dec 25. PubMed PMID: 25540478; PubMed Central
PMCID: PMC4273038.


1266: Patel MN, Bernard WG, Milev NB, Cawthorn WP, Figg N, Hart D, Prieur X,
Virtue S, Hegyi K, Bonnafous S, Bailly-Maitre B, Chu Y, Griffin JL, Mallat Z,
Considine RV, Tran A, Gual P, Takeuchi O, Akira S, Vidal-Puig A, Bennett MR,
Sethi JK. Hematopoietic IKBKE limits the chronicity of inflammasome priming and
metaflammation. Proc Natl Acad Sci U S A. 2015 Jan 13;112(2):506-11. doi:
10.1073/pnas.1414536112. Epub 2014 Dec 24. PubMed PMID: 25540417; PubMed Central 
PMCID: PMC4299251.


1267: Souza BB, Monteze NM, de Oliveira FL, de Oliveira JM, de Freitas Nascimento
S, Marques do Nascimento Neto R, Sales ML, Souza GG. Lifetime shift work
exposure: association with anthropometry, body composition, blood pressure,
glucose and heart rate variability. Occup Environ Med. 2015 Mar;72(3):208-15.
doi: 10.1136/oemed-2014-102429. Epub 2014 Dec 24. PubMed PMID: 25540411.


1268: Wang J, An Z, Li B, Yang L, Tu J, Gu H, Zhan C, Liu B, Su TC, Ning X.
Increasing stroke incidence and prevalence of risk factors in a low-income
Chinese population. Neurology. 2015 Jan 27;84(4):374-81. doi:
10.1212/WNL.0000000000001175. Epub 2014 Dec 24. PubMed PMID: 25540314.


1269: Keku TO, Dulal S, Deveaux A, Jovov B, Han X. The gastrointestinal
microbiota and colorectal cancer. Am J Physiol Gastrointest Liver Physiol. 2015
Mar 1;308(5):G351-63. doi: 10.1152/ajpgi.00360.2012. Epub 2014 Dec 24. Review.
PubMed PMID: 25540232; PubMed Central PMCID: PMC4346754.


1270: Halldin CN, Doney BC, Hnizdo E. Changes in prevalence of chronic
obstructive pulmonary disease and asthma in the US population and associated risk
factors. Chron Respir Dis. 2015 Feb;12(1):47-60. doi: 10.1177/1479972314562409.
Epub 2014 Dec 24. PubMed PMID: 25540134.


1271: Blevins JE, Graham JL, Morton GJ, Bales KL, Schwartz MW, Baskin DG, Havel
PJ. Chronic oxytocin administration inhibits food intake, increases energy
expenditure, and produces weight loss in fructose-fed obese rhesus monkeys. Am J 
Physiol Regul Integr Comp Physiol. 2015 Mar 1;308(5):R431-8. doi:
10.1152/ajpregu.00441.2014. Epub 2014 Dec 24. PubMed PMID: 25540103; PubMed
Central PMCID: PMC4346756.


1272: Iwasaki Y, Maejima Y, Suyama S, Yoshida M, Arai T, Katsurada K, Kumari P,
Nakabayashi H, Kakei M, Yada T. Peripheral oxytocin activates vagal afferent
neurons to suppress feeding in normal and leptin-resistant mice: a route for
ameliorating hyperphagia and obesity. Am J Physiol Regul Integr Comp Physiol.
2015 Mar 1;308(5):R360-9. doi: 10.1152/ajpregu.00344.2014. Epub 2014 Dec 24.
PubMed PMID: 25540101.


1273: Abegg K, Corteville C, Docherty NG, Boza C, Lutz TA, Muñoz R, le Roux CW.
Effect of bariatric surgery combined with medical therapy versus intensive
medical therapy or calorie restriction and weight loss on glycemic control in
Zucker diabetic fatty rats. Am J Physiol Regul Integr Comp Physiol. 2015 Feb
15;308(4):R321-9. doi: 10.1152/ajpregu.00331.2014. Epub 2014 Dec 24. PubMed PMID:
25540099.


1274: Descamps OS, Tarantino E, Guilmot PF. Does FTO have a paradoxical effect in
fetal life? BMC Genet. 2014 Dec 24;15:145. doi: 10.1186/s12863-014-0145-0. PubMed
PMID: 25539997; PubMed Central PMCID: PMC4332444.


1275: Papanikolaou V, Stefanou N, Dubos S, Papathanasiou I, Palianopoulou M,
Valiakou V, Tsezou A. Synergy of leptin/STAT3 with HER2 receptor induces
tamoxifen resistance in breast cancer cells through regulation of
apoptosis-related genes. Cell Oncol (Dordr). 2015 Apr;38(2):155-64. doi:
10.1007/s13402-014-0213-5. Epub 2014 Dec 25. PubMed PMID: 25539992.


1276: Tamura K, Puett RC, Hart JE, Starnes HA, Laden F, Troped PJ. Spatial
clustering of physical activity and obesity in relation to built environment
factors among older women in three U.S. states. BMC Public Health. 2014 Dec
24;14:1322. doi: 10.1186/1471-2458-14-1322. PubMed PMID: 25539978; PubMed Central
PMCID: PMC4364109.


1277: Heden TD, Winn NC, Mari A, Booth FW, Rector RS, Thyfault JP, Kanaley JA.
Postdinner resistance exercise improves postprandial risk factors more
effectively than predinner resistance exercise in patients with type 2 diabetes. 
J Appl Physiol (1985). 2015 Mar 1;118(5):624-34. doi:
10.1152/japplphysiol.00917.2014. Epub 2014 Dec 24. PubMed PMID: 25539939; PubMed 
Central PMCID: PMC4346741.


1278: Marucci A, Mangiacotti D, di Mauro L, Antonacci M, Trischitta V, Di Paola
R. Sex-specific effect of BMI on insulin sensitivity and TNF-α expression. Acta
Diabetol. 2015 Apr;52(2):413-6. doi: 10.1007/s00592-014-0696-6. Epub 2014 Dec 25.
PubMed PMID: 25539882.


1279: Keita AD, Judd SE, Howard VJ, Carson AP, Ard JD, Fernandez JR. Associations
of neighborhood area level deprivation with the metabolic syndrome and
inflammation among middle- and older- age adults. BMC Public Health. 2014 Dec
23;14:1319. doi: 10.1186/1471-2458-14-1319. PubMed PMID: 25539758; PubMed Central
PMCID: PMC4364504.


1280: Sakai A, Ohira T, Hosoya M, Ohtsuru A, Satoh H, Kawasaki Y, Suzuki H,
Takahashi A, Kobashi G, Ozasa K, Yasumura S, Yamashita S, Kamiya K, Abe M;
Fukushima Health Management Survey Group. Life as an evacuee after the Fukushima 
Daiichi nuclear power plant accident is a cause of polycythemia: the Fukushima
Health Management Survey. BMC Public Health. 2014 Dec 23;14:1318. doi:
10.1186/1471-2458-14-1318. PubMed PMID: 25539683; PubMed Central PMCID:
PMC4364647.


1281: Koziol J, Johnson K, Brenner K, Fortmann A, Morrisey R, Philis-Tsimikas A. 
Novel approach to inpatient glucometric monitoring and variability in a community
hospital setting. J Diabetes Sci Technol. 2015 Mar;9(2):246-56. doi:
10.1177/1932296814564992. Epub 2014 Dec 23. PubMed PMID: 25539653; PubMed Central
PMCID: PMC4604585.


1282: Leclerc J, Bonneville N, Auclair A, Bastien M, Leblanc ME, Poirier P. If
not dieting, how to lose weight? Tips and tricks for a better global and
cardiovascular health. Postgrad Med. 2015 Mar;127(2):173-85. doi:
10.1080/00325481.2015.993884. Epub 2014 Dec 24. Review. PubMed PMID: 25539643.


1283: Hawkes N. Approval of antiobesity drug is "major regression for patients'
safety," says health watchdog. BMJ. 2014 Dec 23;349:g7805. doi:
10.1136/bmj.g7805. PubMed PMID: 25539634.


1284: Besic V, Stubbs RS, Hayes MT. Liver ENPP1 protein increases with remission 
of type 2 diabetes after gastric bypass surgery. BMC Gastroenterol. 2014 Dec
24;14:222. doi: 10.1186/s12876-014-0222-x. PubMed PMID: 25539584; PubMed Central 
PMCID: PMC4296549.


1285: van Nassau F, Singh AS, Cerin E, Salmon J, van Mechelen W, Brug J, Chinapaw
MJ. The Dutch Obesity Intervention in Teenagers (DOiT) cluster controlled
implementation trial: intervention effects and mediators and moderators of
adiposity and energy balance-related behaviours. Int J Behav Nutr Phys Act. 2014 
Dec 24;11:158. doi: 10.1186/s12966-014-0158-0. PubMed PMID: 25539582; PubMed
Central PMCID: PMC4304621.


1286: Görmüş U, Tımırcı Kahraman Ö, Toptaş B, İsbır T, Çıftçı Ç, Berkkan HH,
Dalan AB, Karatay MC. Leptin and leptin receptor polymorphisms are related to
body mass index in a Turkish population. Turk J Med Sci. 2014;44(5):809-13.
PubMed PMID: 25539550.


1287: Rezaeipour M, Apanasenko GL, Nychyporuk VI. Investigating the effects of
negative-calorie diet compared with low-calorie diet under exercise conditions on
weight loss and lipid profile in overweight/obese middle-aged and older men. Turk
J Med Sci. 2014;44(5):792-8. PubMed PMID: 25539547.


1288: Tremellen K, Syedi N, Tan S, Pearce K. Metabolic endotoxaemia--a potential 
novel link between ovarian inflammation and impaired progesterone production.
Gynecol Endocrinol. 2015 Apr;31(4):309-12. doi: 10.3109/09513590.2014.994602.
Epub 2014 Dec 24. PubMed PMID: 25539190.


1289: Win AZ, Ceresa C, Schafer AL, Mak P, Stewart L. Importance of nutrition
visits after gastric bypass surgery for American veterans, San Francisco,
2004-2010. Prev Chronic Dis. 2014 Dec 24;11:E226. doi: 10.5888/pcd11.140289.
PubMed PMID: 25539130; PubMed Central PMCID: PMC4279866.


1290: Johnson ER, Carson TL, Affuso O, Hardy CM, Baskin ML. Relationship between 
social support and body mass index among overweight and obese African American
women in the rural deep South, 2011-2013. Prev Chronic Dis. 2014 Dec 24;11:E224. 
doi: 10.5888/pcd11.140340. PubMed PMID: 25539128; PubMed Central PMCID:
PMC4279865.


1291: Crixell SH, Friedman B, Fisher DT, Biediger-Friedman L. Improving
children's menus in community restaurants: best food for families, infants, and
toddlers (Best Food FITS) intervention, South Central Texas, 2010-2014. Prev
Chronic Dis. 2014 Dec 24;11:E223. doi: 10.5888/pcd11.140361. PubMed PMID:
25539127; PubMed Central PMCID: PMC4279868.


1292: Jess T. Microbiota, antibiotics, and obesity. N Engl J Med. 2014 Dec
25;371(26):2526-8. doi: 10.1056/NEJMcibr1409799. PubMed PMID: 25539109.


1293: Ersoy B. Reply: To PMID 24247272. Med Princ Pract. 2014;23(6):585. PubMed
PMID: 25539012.


1294: Shohaimi S, Wei WY, Shariff ZM. Confirmatory factor analysis of the Malay
version comprehensive feeding practices questionnaire tested among mothers of
primary school children in Malaysia. ScientificWorldJournal. 2014;2014:676174.
doi: 10.1155/2014/676174. Epub 2014 Nov 4. PubMed PMID: 25538958; PubMed Central 
PMCID: PMC4236896.


1295: Kuo T. Results of the META-Health Study Suggest Pathways by Which Vitamin D
Affect Obesity and Cardiovascular Risk through Adiponectin Levels may Require
Further Characterization in Subgroups. Front Public Health. 2014 Dec 8;2:269.
doi: 10.3389/fpubh.2014.00269. eCollection 2014. PubMed PMID: 25538936; PubMed
Central PMCID: PMC4258991.


1296: Jones VF, Rowland ML, Young L, Atwood K, Thompson K, Sterrett E, Honaker
SM, Williams JE, Johnson K, Davis DW. Stakeholder perspectives on barriers for
healthy living for low-income african american families. Front Pediatr. 2014 Dec 
4;2:137. doi: 10.3389/fped.2014.00137. eCollection 2014. PubMed PMID: 25538931;
PubMed Central PMCID: PMC4255506.


1297: Sadeghi M, Talaei M, Oveisgharan S, Rabiei K, Dianatkhah M, Bahonar A,
Sarrafzadegan N. The cumulative incidence of conventional risk factors of
cardiovascular disease and their population attributable risk in an Iranian
population: The Isfahan Cohort Study. Adv Biomed Res. 2014 Nov 29;3:242. doi:
10.4103/2277-9175.145749. eCollection 2014. PubMed PMID: 25538928; PubMed Central
PMCID: PMC4260292.


1298: Abdolahi H, Iraj B, Mirpourian M, Shariatifar B. Association of neck
circumference as an indicator of upper body obesity with cardio-metabolic risk
factors among first degree relatives of diabetes patients. Adv Biomed Res. 2014
Nov 29;3:237. doi: 10.4103/2277-9175.145740. eCollection 2014. PubMed PMID:
25538923; PubMed Central PMCID: PMC4260287.


1299: Arman S, Sadeghye T, Bidaki R. Some side effects and effcts on physical
activity of second-generation antipsychotics: A study in children and
adolescents. Adv Biomed Res. 2014 Nov 29;3:224. doi: 10.4103/2277-9175.145696.
eCollection 2014. PubMed PMID: 25538910; PubMed Central PMCID: PMC4260272.


1300: Hari Kumar KV, Modi KD. Twins and endocrinology. Indian J Endocrinol Metab.
2014 Nov;18(Suppl 1):S48-52. doi: 10.4103/2230-8210.145074. Review. PubMed PMID: 
25538877; PubMed Central PMCID: PMC4266868.


1301: Soliman A, De Sanctis V, Elalaily R. Nutrition and pubertal development.
Indian J Endocrinol Metab. 2014 Nov;18(Suppl 1):S39-47. doi:
10.4103/2230-8210.145073. Review. PubMed PMID: 25538876; PubMed Central PMCID:
PMC4266867.


1302: Ranjani H, Pradeepa R, Mehreen TS, Anjana RM, Anand K, Garg R, Mohan V.
Determinants, consequences and prevention of childhood overweight and obesity: An
Indian context. Indian J Endocrinol Metab. 2014 Nov;18(Suppl 1):S17-25. doi:
10.4103/2230-8210.145049. Review. PubMed PMID: 25538874; PubMed Central PMCID:
PMC4266865.


1303: Liu PY, Ilich JZ, Brummel-Smith K, Ghosh S. New insight into fat, muscle
and bone relationship in women: determining the threshold at which body fat
assumes negative relationship with bone mineral density. Int J Prev Med. 2014
Nov;5(11):1452-63. PubMed PMID: 25538842; PubMed Central PMCID: PMC4274553.


1304: Mehrabani S, Salehi-Abargouei A, Asemi M, Mehrabani S, Feizi A, Safavi SM. 
Effect of Low-fat Milk Consumption Compared to Apple Juice and Water on the
Energy Intake Among 10-12-Year-Old Obese Boys: A Three-way Cross-over Clinical
Trial. Int J Prev Med. 2014 Nov;5(11):1405-11. PubMed PMID: 25538836; PubMed
Central PMCID: PMC4274547.


1305: Kelishadi R, Azizi-Soleiman F. Controlling childhood obesity: A systematic 
review on strategies and challenges. J Res Med Sci. 2014 Oct;19(10):993-1008.
Review. PubMed PMID: 25538786; PubMed Central PMCID: PMC4274579.


1306: Ota T. Obesity-induced inflammation and insulin resistance. Front
Endocrinol (Lausanne). 2014 Dec 4;5:204. doi: 10.3389/fendo.2014.00204.
eCollection 2014. PubMed PMID: 25538683; PubMed Central PMCID: PMC4255620.


1307: Kim JD, Leyva S, Diano S. Hormonal regulation of the hypothalamic
melanocortin system. Front Physiol. 2014 Dec 9;5:480. doi:
10.3389/fphys.2014.00480. eCollection 2014. Review. PubMed PMID: 25538630; PubMed
Central PMCID: PMC4260486.


1308: Senese R, Lasala P, Leanza C, de Lange P. New avenues for regulation of
lipid metabolism by thyroid hormones and analogs. Front Physiol. 2014 Dec
5;5:475. doi: 10.3389/fphys.2014.00475. eCollection 2014. Review. PubMed PMID:
25538628; PubMed Central PMCID: PMC4256992.


1309: Wierenga CE, Ely A, Bischoff-Grethe A, Bailer UF, Simmons AN, Kaye WH. Are 
Extremes of Consumption in Eating Disorders Related to an Altered Balance between
Reward and Inhibition? Front Behav Neurosci. 2014 Dec 9;8:410. doi:
10.3389/fnbeh.2014.00410. eCollection 2014. Review. PubMed PMID: 25538579; PubMed
Central PMCID: PMC4260511.


1310: Terkawi AS, Rafiq M, Algadaan R, Ur Rehman I, Doais KS, Durieux ME,
AlSohaibani M. General anesthesia for the heaviest man in the world. Saudi J
Anaesth. 2014 Nov;8(Suppl 1):S101-4. doi: 10.4103/1658-354X.144087. PubMed PMID: 
25538498; PubMed Central PMCID: PMC4268505.


1311: Basu R, Pathak S, Goyal J, Chaudhry R, Goel RB, Barwal A. Use of a novel
hemoadsorption device for cytokine removal as adjuvant therapy in a patient with 
septic shock with multi-organ dysfunction: A case study. Indian J Crit Care Med. 
2014 Dec;18(12):822-4. doi: 10.4103/0972-5229.146321. PubMed PMID: 25538418;
PubMed Central PMCID: PMC4271283.


1312: Akintunde AA, Salawu AA, Opadijo OG. Assessment of Snoring and obstructive 
sleep apnoea in a Nigerian university: Association with cardiovascular risk
factors. Niger Med J. 2014 Nov;55(6):469-73. doi: 10.4103/0300-1652.144698.
PubMed PMID: 25538364; PubMed Central PMCID: PMC4262842.


1313: Imoh LC, Ocheke AN. Correlation between maternal weight and insulin
resistance in second half of pregnancy. Niger Med J. 2014 Nov;55(6):465-8. doi:
10.4103/0300-1652.144697. PubMed PMID: 25538363; PubMed Central PMCID:
PMC4262841.


1314: Gruetter F, Kraljević M, Nebiker CA, Delko T. Internal hernia in late
pregnancy after laparoscopic Roux-en-Y gastric bypass. BMJ Case Rep. 2014 Dec
23;2014. pii: bcr2014206770. doi: 10.1136/bcr-2014-206770. PubMed PMID: 25538214.


1315: Newman JT, Carry PM, Terhune EB, Spruiell MD, Heare A, Mayo M, Vidal AF.
Factors predictive of concomitant injuries among children and adolescents
undergoing anterior cruciate ligament surgery. Am J Sports Med. 2015
Feb;43(2):282-8. doi: 10.1177/0363546514562168. Epub 2014 Dec 23. PubMed PMID:
25537943.


1316: Chammaï Y, Brax M. Medium-term comparison of results in obese patients and 
non-obese hip prostheses with Metha® short stem. Eur J Orthop Surg Traumatol.
2015 Apr;25(3):503-8. doi: 10.1007/s00590-014-1574-1. Epub 2014 Dec 24. PubMed
PMID: 25537933.


1317: Kim SH, Kim KH, Kim HK, Kim MJ, Back SH, Konishi M, Itoh N, Lee MS.
Fibroblast growth factor 21 participates in adaptation to endoplasmic reticulum
stress and attenuates obesity-induced hepatic metabolic stress. Diabetologia.
2015 Apr;58(4):809-18. doi: 10.1007/s00125-014-3475-6. Epub 2014 Dec 24. PubMed
PMID: 25537833.


1318: Diemer FS, Aartman JQ, Karamat FA, Baldew SM, Jarbandhan AV, van Montfrans 
GA, Oehlers GP, Brewster LM. Exploring cardiovascular health: the Healthy Life in
Suriname (HELISUR) study. A protocol of a cross-sectional study. BMJ Open. 2014
Dec 23;4(12):e006380. doi: 10.1136/bmjopen-2014-006380. PubMed PMID: 25537786;
PubMed Central PMCID: PMC4275662.


1319: Turkmen S, Andreen L, Cengiz Y. Effects of Roux-en-Y gastric bypass surgery
on eating behaviour and allopregnanolone levels in obese women with polycystic
ovary syndrome. Gynecol Endocrinol. 2015 Apr;31(4):301-5. doi:
10.3109/09513590.2014.994600. Epub 2014 Dec 24. PubMed PMID: 25537661.


1320: Chen S, Okahara F, Osaki N, Shimotoyodome A. Increased GIP signaling
induces adipose inflammation via a HIF-1α-dependent pathway and impairs insulin
sensitivity in mice. Am J Physiol Endocrinol Metab. 2015 Mar 1;308(5):E414-25.
doi: 10.1152/ajpendo.00418.2014. Epub 2014 Dec 23. PubMed PMID: 25537494.


1321: Kocelak P, Olszanecka-Glinianowicz M, Owczarek A, Bożentowicz-Wikarek M,
Brzozowska A, Mossakowska M, Zdrojewski T, Grodzicki T, Więcek A, Chudek J.
Plasma visfatin/nicotinamide phosphoribosyltransferase levels in hypertensive
elderly - results from the PolSenior substudy. J Am Soc Hypertens. 2015
Jan;9(1):1-8. doi: 10.1016/j.jash.2014.11.002. Epub 2014 Nov 12. PubMed PMID:
25537462.


1322: Udo T, McKee SA, Grilo CM. Factor structure and clinical utility of the
Beck depression inventory in patients with binge eating disorder and obesity. Gen
Hosp Psychiatry. 2015 Mar-Apr;37(2):120-5. doi:
10.1016/j.genhosppsych.2014.11.011. Epub 2014 Dec 9. PubMed PMID: 25537344;
PubMed Central PMCID: PMC4361288.


1323: Duijts L, Reiss IK, Brusselle G, de Jongste JC. Early origins of chronic
obstructive lung diseases across the life course. Eur J Epidemiol. 2014
Dec;29(12):871-85. doi: 10.1007/s10654-014-9981-5. Epub 2014 Dec 24. Review.
PubMed PMID: 25537319.


1324: Ni J, Lou H, Zhu T, Zhao L, Shou H. [Association between metabolic syndrome
and prognosis of endometrioid carcinoma]. Zhonghua Fu Chan Ke Za Zhi. 2014
Oct;49(10):768-71. Chinese. PubMed PMID: 25537250.


1325: Zhang W, Sun L, Guo J, Yu X, Shi Y. [Family-based analysis of the
adiponectin gene polymorphisms and polycystic ovary syndrome]. Zhonghua Fu Chan
Ke Za Zhi. 2014 Oct;49(10):758-62. Chinese. PubMed PMID: 25537248.


1326: Lewis S. Neurophysiology: Under pressure. Nat Rev Neurosci. 2015
Feb;16(2):64-5. doi: 10.1038/nrn3897. Epub 2014 Dec 24. PubMed PMID: 25537144.


1327: Cumming P, Maschauer S, Riss PJ, Grill E, Pischetsrieder M, Kuwert T,
Prante O. Perturbed Development of Striatal Dopamine Transporters in Fatty Versus
Lean Zucker Rats: a Follow-up Small Animal PET Study. Mol Imaging Biol. 2015
Aug;17(4):521-8. doi: 10.1007/s11307-014-0811-7. Epub 2014 Dec 24. PubMed PMID:
25537092.


1328: Trpkovic A, Resanovic I, Stanimirovic J, Radak D, Mousa SA, Cenic-Milosevic
D, Jevremovic D, Isenovic ER. Oxidized low-density lipoprotein as a biomarker of 
cardiovascular diseases. Crit Rev Clin Lab Sci. 2015;52(2):70-85. doi:
10.3109/10408363.2014.992063. Epub 2014 Dec 24. PubMed PMID: 25537066.


1329: Jenkin KA, O'Keefe L, Simcocks AC, Briffa JF, Mathai ML, McAinch AJ, Hryciw
DH. Renal effects of chronic pharmacological manipulation of CB(2) receptors in
rats with diet-induced obesity. Br J Pharmacol. 2014 Dec 24. doi:
10.1111/bph.13056. [Epub ahead of print] PubMed PMID: 25537025.


1330: Bajs MM, Štimac D, Marić N. Implementation of the program of preventive
examinations at primary health care in the city of Zagreb 2009-2013. Psychiatr
Danub. 2014 Dec;26 Suppl 3:472-5. PubMed PMID: 25536984.


1331: Knierim SD, Rahm AK, Haemer M, Raghunath S, Martin C, Yang A, Clarke C,
Hambidge SJ. Latino parents' perceptions of weight terminology used in pediatric 
weight counseling. Acad Pediatr. 2015 Mar-Apr;15(2):210-7. doi:
10.1016/j.acap.2014.11.003. Epub 2014 Dec 20. PubMed PMID: 25536907.


1332: Kotler DP, He Q, Engelson ES, Albu JB, Glesby MJ. The effect of recombinant
human growth hormone with or without rosiglitazone on hepatic fat content in
HIV-1 infected individuals; a randomized clinical trial. Antivir Ther. 2014 Dec
23. doi: 10.3851/IMP2927. [Epub ahead of print] PubMed PMID: 25536669.


1333: Kaminskiy OV, Pronin OV, Afanasyev DE. Morbidity pattern of non-cancer
endocrine disease in ChNPP accident emergency workers (1992-2013
Clinical/Epidemiological Registry data). Probl Radiac Med Radiobiol. 2014
Sep;19:267-276. English, Ukrainian. PubMed PMID: 25536564.


1334: Kaminskiy OV. Peculiarities of non-malignant endocrine disease in the
Chornobyl NPP accident survivors, and hormonal interaction role. Probl Radiac Med
Radiobiol. 2014 Sep;19:256-266. English, Ukrainian. PubMed PMID: 25536563.


1335: Sharma A, Berga-Bolaños R, Sen JM. T cell factor-1 controls the lifetime of
CD4+ CD8+ thymocytes in vivo and distal T cell receptor α-chain rearrangement
required for NKT cell development. PLoS One. 2014 Dec 23;9(12):e115803. doi:
10.1371/journal.pone.0115803. eCollection 2014. PubMed PMID: 25536344; PubMed
Central PMCID: PMC4275257.


1336: Li G, Liu JY, Zhang HX, Li Q, Zhang SW. Exercise training attenuates
sympathetic activation and oxidative stress in diet-induced obesity. Physiol Res.
2015;64(3):355-67. Epub 2014 Dec 22. PubMed PMID: 25536322.


1337: Allison DB, Thomas DM, Heymsfield SB. Energy intake and weight loss. JAMA. 
2014 Dec 24-31;312(24):2687-8. doi: 10.1001/jama.2014.15513. PubMed PMID:
25536264.


1338: Jørgensen NB, Dirksen C, Bojsen-Møller KN, Kristiansen VB, Wulff BS,
Rainteau D, Humbert L, Rehfeld JF, Holst JJ, Madsbad S, Clausen TR. Improvements 
in glucose metabolism early after gastric bypass surgery are not explained by
increases in total bile acids and fibroblast growth factor 19 concentrations. J
Clin Endocrinol Metab. 2015 Mar;100(3):E396-406. doi: 10.1210/jc.2014-1658. Epub 
2014 Dec 23. PubMed PMID: 25536209.


1339: Lee KT, Mun GH. Effects of Obesity on Postoperative Complications After
Breast Reconstruction Using Free Muscle-Sparing Transverse Rectus Abdominis
Myocutaneous, Deep Inferior Epigastric Perforator, and Superficial Inferior
Epigastric Artery Flap: A Systematic Review and Meta-analysis. Ann Plast Surg.
2014 Dec 19. [Epub ahead of print] PubMed PMID: 25536199.


1340: Andreas NJ, Hyde MJ, Gale C, Parkinson JR, Jeffries S, Holmes E, Modi N.
Effect of maternal body mass index on hormones in breast milk: a systematic
review. PLoS One. 2014 Dec 23;9(12):e115043. doi: 10.1371/journal.pone.0115043.
eCollection 2014. Review. PubMed PMID: 25536196; PubMed Central PMCID:
PMC4275218.


1341: Naslund JA, Aschbrenner KA, Barre LK, Bartels SJ. Feasibility of popular
m-health technologies for activity tracking among individuals with serious mental
illness. Telemed J E Health. 2015 Mar;21(3):213-6. doi: 10.1089/tmj.2014.0105.
Epub 2014 Dec 23. PubMed PMID: 25536190; PubMed Central PMCID: PMC4365437.


1342: Brugman S, Schneeberger K, Witte M, Klein MR, van den Bogert B, Boekhorst
J, Timmerman HM, Boes ML, Kleerebezem M, Nieuwenhuis EE. T lymphocytes control
microbial composition by regulating the abundance of Vibrio in the zebrafish gut.
Gut Microbes. 2014;5(6):737-47. doi: 10.4161/19490976.2014.972228. PubMed PMID:
25536157; PubMed Central PMCID: PMC4615293.


1343: Kavle JA, Mehanna S, Saleh G, Fouad MA, Ramzy M, Hamed D, Hassan M, Khan G,
Galloway R. Exploring why junk foods are 'essential' foods and how culturally
tailored recommendations improved feeding in Egyptian children. Matern Child
Nutr. 2015 Jul;11(3):346-70. doi: 10.1111/mcn.12165. Epub 2014 Dec 23. PubMed
PMID: 25536155.


1344: Blaslov K, Bulum T, Duvnjak L. Waist-to-height ratio is independently
associated with chronic kidney disease in overweight type 2 diabetic patients.
Endocr Res. 2015;40(4):194-8. doi: 10.3109/07435800.2014.987868. Epub 2014 Dec
23. PubMed PMID: 25536141.


1345: Miñambres I, Sánchez-Quesada JL, Vinagre I, Sánchez-Hernández J, Urgell E, 
de Leiva A, Pérez A. Hypovitaminosis D in type 2 diabetes: relation with features
of the metabolic syndrome and glycemic control. Endocr Res. 2015;40(3):160-5.
doi: 10.3109/07435800.2014.982326. Epub 2014 Dec 23. PubMed PMID: 25536005.


1346: Prather AA, Gurfein B, Moran P, Daubenmier J, Acree M, Bacchetti P,
Sinclair E, Lin J, Blackburn E, Hecht FM, Epel ES. Tired telomeres: Poor global
sleep quality, perceived stress, and telomere length in immune cell subsets in
obese men and women. Brain Behav Immun. 2015 Jul;47:155-62. doi:
10.1016/j.bbi.2014.12.011. Epub 2014 Dec 20. PubMed PMID: 25535858; PubMed
Central PMCID: PMC4468027.


1347: National Clinical Guideline Centre (UK). Obesity: Identification,
Assessment and Management of Overweight and Obesity in Children, Young People and
Adults: Partial Update of CG43. London: National Institute for Health and Care
Excellence (UK); 2014 Nov.
PubMed PMID: 25535639.


1348: Kaholokula JK, Kekauoha P, Dillard A, Yoshimura S, Palakiko DM, Hughes C,
Townsend CK. The PILI 'Ohana Project: a community-academic partnership to achieve
metabolic health equity in Hawai'i. Hawaii J Med Public Health. 2014 Dec;73(12
Suppl 3):29-33. PubMed PMID: 25535599; PubMed Central PMCID: PMC4271354.


1349: Nakagawa K, Vento MA, Ing MM, Asai SM. Impact of diabetes on prolonged
hospital stay among Native Hawaiians and other Pacific Islanders with ischemic
stroke. Hawaii J Med Public Health. 2014 Dec;73(12 Suppl 3):4-7. PubMed PMID:
25535594; PubMed Central PMCID: PMC4271353.


1350: Bowles NP, Karatsoreos IN, Li X, Vemuri VK, Wood JA, Li Z, Tamashiro KL,
Schwartz GJ, Makriyannis AM, Kunos G, Hillard CJ, McEwen BS, Hill MN. A
peripheral endocannabinoid mechanism contributes to glucocorticoid-mediated
metabolic syndrome. Proc Natl Acad Sci U S A. 2015 Jan 6;112(1):285-90. doi:
10.1073/pnas.1421420112. Epub 2014 Dec 22. PubMed PMID: 25535367; PubMed Central 
PMCID: PMC4291642.


1351: Ertunc ME, Sikkeland J, Fenaroli F, Griffiths G, Daniels MP, Cao H,
Saatcioglu F, Hotamisligil GS. Secretion of fatty acid binding protein aP2 from
adipocytes through a nonclassical pathway in response to adipocyte lipase
activity. J Lipid Res. 2015 Feb;56(2):423-34. doi: 10.1194/jlr.M055798. Epub 2014
Dec 22. PubMed PMID: 25535287; PubMed Central PMCID: PMC4306695.


1352: Banh T, Nelson DW, Gao Y, Huang TN, Yen MI, Yen CL. Adult-onset deficiency 
of acyl CoA:monoacylglycerol acyltransferase 2 protects mice from diet-induced
obesity and glucose intolerance. J Lipid Res. 2015 Feb;56(2):379-89. doi:
10.1194/jlr.M055228. Epub 2014 Dec 22. PubMed PMID: 25535286; PubMed Central
PMCID: PMC4306691.


1353: Adogwa O, Carr K, Thompson P, Hoang K, Darlington T, Perez E, Fatemi P,
Gottfried O, Cheng J, Isaacs RE. A prospective, multi-institutional comparative
effectiveness study of lumbar spine surgery in morbidly obese patients: does
minimally invasive transforaminal lumbar interbody fusion result in superior
outcomes? World Neurosurg. 2015 May;83(5):860-6. doi: 10.1016/j.wneu.2014.12.034.
Epub 2014 Dec 19. PubMed PMID: 25535070.


1354: Ravindra VM, Godzik J, Guan J, Dailey AT, Schmidt MH, Bisson EF, Hood RS,
Ray WZ. Prevalence of Vitamin D Deficiency in Patients Undergoing Elective Spine 
Surgery: A Cross-Sectional Analysis. World Neurosurg. 2015 Jun;83(6):1114-9. doi:
10.1016/j.wneu.2014.12.031. Epub 2014 Dec 19. PubMed PMID: 25535064.


1355: Hohner EM, Kruer RM, Gilmore VT, Streiff M, Gibbs H. Unfractionated heparin
dosing for therapeutic anticoagulation in critically ill obese adults. J Crit
Care. 2015 Apr;30(2):395-9. doi: 10.1016/j.jcrc.2014.11.020. Epub 2014 Dec 3.
PubMed PMID: 25534987.


1356: Moe B, Nilsen TI. Cancer risk in people with diabetes: Does physical
activity and adiposity modify the association? Prospective data from the HUNT
Study, Norway. J Diabetes Complications. 2015 Mar;29(2):176-9. doi:
10.1016/j.jdiacomp.2014.12.001. Epub 2014 Dec 5. PubMed PMID: 25534878.


1357: Hu T, Yao L, Gustat J, Chen W, Webber L, Bazzano L. Which measures of
adiposity predict subsequent left ventricular geometry? Evidence from the
Bogalusa Heart Study. Nutr Metab Cardiovasc Dis. 2015 Mar;25(3):319-26. doi:
10.1016/j.numecd.2014.11.001. Epub 2014 Nov 17. PubMed PMID: 25534865; PubMed
Central PMCID: PMC4417354.


1358: Niwa M, Numaguchi Y, Ishii M, Kuwahata T, Kondo M, Shibata R, Miyata K,
Oike Y, Murohara T. IRAP deficiency attenuates diet-induced obesity in mice
through increased energy expenditure. Biochem Biophys Res Commun. 2015 Jan
30;457(1):12-8. doi: 10.1016/j.bbrc.2014.12.071. Epub 2014 Dec 19. PubMed PMID:
25534853.


1359: Darambazar G, Nakata M, Okada T, Wang L, Li E, Shinozaki A, Motoshima M,
Mori M, Yada T. Paraventricular NUCB2/nesfatin-1 is directly targeted by leptin
and mediates its anorexigenic effect. Biochem Biophys Res Commun. 2015 Jan
24;456(4):913-8. doi: 10.1016/j.bbrc.2014.12.065. Epub 2014 Dec 19. PubMed PMID: 
25534851.


1360: Welch BT, Brinjikji W, Schmit GD, Kurup AN, El-Sayed AM, Cloft HJ, Thompson
RH, Callstrom MR, Atwell TD. Evaluation of the charges, safety, and mortality of 
percutaneous renal thermal ablation using the nationwide inpatient sample. J Vasc
Interv Radiol. 2015 Mar;26(3):342-7. doi: 10.1016/j.jvir.2014.10.022. Epub 2014
Dec 18. PubMed PMID: 25534634.


1361: Kim YH, Lee HJ, Shin JE, Lee Y, Shin JC, Park TC, Park IY. The predictive
value of the uterine artery pulsatility index during the early third trimester
for the occurrence of adverse pregnancy outcomes depending on the maternal
obesity. Obes Res Clin Pract. 2015 Jul-Aug;9(4):374-81. doi:
10.1016/j.orcp.2014.12.001. Epub 2014 Dec 19. PubMed PMID: 25534491.


1362: deShazo RD, Hall JE, Skipworth LB. Obesity bias, medical technology, and
the hormonal hypothesis: should we stop demonizing fat people? Am J Med. 2015
May;128(5):456-60. doi: 10.1016/j.amjmed.2014.11.024. Epub 2014 Dec 20. Review.
PubMed PMID: 25534419.


1363: Copês RM, Comim FV, Langer FW, Codevilla AA, Sartori GR, de Oliveira C,
Cocco AR, de Almeida AM, de Almeida LL, Dal Osto LC, Compston JE, Premaor MO.
Obesity and Fractures in Postmenopausal Women: A Primary-care Cross-Sectional
Study at Santa Maria, Brazil. J Clin Densitom. 2015 Apr-Jun;18(2):165-71. doi:
10.1016/j.jocd.2014.09.005. Epub 2014 Dec 17. PubMed PMID: 25534276.


1364: Osório J. Obesity: The many faces of leptin--a novel role for leptin
signalling in obesity-induced hypertension. Nat Rev Endocrinol. 2015
Mar;11(3):129. doi: 10.1038/nrendo.2014.231. Epub 2014 Dec 23. PubMed PMID:
25534200.


1365: Sargent J. Immunology: ILC2s regulate obesity and drive beiging of white
adipose tissue. Nat Rev Endocrinol. 2015 Mar;11(3):131. doi:
10.1038/nrendo.2014.233. Epub 2014 Dec 23. PubMed PMID: 25534196.


1366: Hackethal A, Brennan D, Rao A, Land R, Obermair A, Nicklin J, Garrett A,
Nascimento M, Crandon A, Perrin L, Chetty N. Consideration for safe and effective
gynaecological laparoscopy in the obese patient. Arch Gynecol Obstet. 2015
Jul;292(1):135-41. doi: 10.1007/s00404-014-3600-2. Epub 2014 Dec 23. PubMed PMID:
25534161.


1367: Geng Z, Wu X. [Neuromuscular effects of cisatracurium besylate in obese
patients]. Zhonghua Yi Xue Za Zhi. 2014 Sep 30;94(36):2844-6. Chinese. PubMed
PMID: 25534104.


1368: Brestoff JR, Kim BS, Saenz SA, Stine RR, Monticelli LA, Sonnenberg GF,
Thome JJ, Farber DL, Lutfy K, Seale P, Artis D. Group 2 innate lymphoid cells
promote beiging of white adipose tissue and limit obesity. Nature. 2015 Mar
12;519(7542):242-6. doi: 10.1038/nature14115. Epub 2014 Dec 22. PubMed PMID:
25533952; PubMed Central PMCID: PMC4447235.


1369: Kemp DE. Managing the side effects associated with commonly used treatments
for bipolar depression. J Affect Disord. 2014 Dec;169 Suppl 1:S34-44. doi:
10.1016/S0165-0327(14)70007-2. Review. PubMed PMID: 25533913.


1370: Umekawa T, Sugiyama T, Du Q, Murabayashi N, Zhang L, Kamimoto Y, Yoshida T,
Sagawa N, Ikeda T. A maternal mouse diet with moderately high-fat levels does not
lead to maternal obesity but causes mesenteric adipose tissue dysfunction in male
offspring. J Nutr Biochem. 2015 Mar;26(3):259-66. doi:
10.1016/j.jnutbio.2014.10.012. Epub 2014 Dec 3. PubMed PMID: 25533905.


1371: Li Q, Zhang Y, Jia L, Peng X. A novel nonsense mutation in BBS4 gene
identified in a Chinese family with Bardet-Biedl syndrome. Chin Med J (Engl).
2014;127(24):4190-6. PubMed PMID: 25533820.


1372: Wu T, Kuo K, Wu Y, Lin K. Diagnostic accuracy of a single qualitative
immunochemical fecal occult blood test coupled with physical measurements. Chin
Med J (Engl). 2014;127(24):4164-70. PubMed PMID: 25533816.


1373: Kosmala W, Jellis CL, Marwick TH. Exercise limitation associated with
asymptomatic left ventricular impairment: analogy with stage B heart failure. J
Am Coll Cardiol. 2015 Jan 27;65(3):257-66. doi: 10.1016/j.jacc.2014.10.044. Epub 
2014 Dec 19. PubMed PMID: 25533754.


1374: Szabo-Reed AN, Breslin FJ, Lynch AM, Patrician TM, Martin LE, Lepping RJ,
Powell JN, Yeh HW, Befort CA, Sullivan D, Gibson C, Washburn R, Donnelly JE,
Savage CR. Brain function predictors and outcome of weight loss and weight loss
maintenance. Contemp Clin Trials. 2015 Jan;40:218-31. doi:
10.1016/j.cct.2014.12.008. Epub 2014 Dec 19. PubMed PMID: 25533729; PubMed
Central PMCID: PMC4314339.


1375: Oreskovic NM, Goodman E, Park ER, Robinson AI, Winickoff JP. Design and
implementation of a physical activity intervention to enhance children's use of
the built environment (the CUBE study). Contemp Clin Trials. 2015 Jan;40:172-9.
doi: 10.1016/j.cct.2014.12.009. Epub 2014 Dec 20. PubMed PMID: 25533728; PubMed
Central PMCID: PMC4314504.


1376: Linde JA, Jeffery RW, Crow SJ, Brelje KL, Pacanowski CR, Gavin KL,
Smolenski DJ. The Tracking Study: description of a randomized controlled trial of
variations on weight tracking frequency in a behavioral weight loss program.
Contemp Clin Trials. 2015 Jan;40:199-211. doi: 10.1016/j.cct.2014.12.007. Epub
2014 Dec 19. PubMed PMID: 25533727; PubMed Central PMCID: PMC4314442.


1377: Nakayama K, Miyashita H, Iwamoto S. Seasonal effects of the UCP3 and the
RPTOR gene polymorphisms on obesity traits in Japanese adults. J Physiol
Anthropol. 2014 Dec 22;33:38. doi: 10.1186/1880-6805-33-38. PubMed PMID:
25533680; PubMed Central PMCID: PMC4347541.


1378: Inagaki T, Iwasaki S, Matsumura Y, Kawamura T, Tanaka T, Abe Y, Yamasaki A,
Tsurutani Y, Yoshida A, Chikaoka Y, Nakamura K, Magoori K, Nakaki R, Osborne TF, 
Fukami K, Aburatani H, Kodama T, Sakai J. The FBXL10/KDM2B scaffolding protein
associates with novel polycomb repressive complex-1 to regulate adipogenesis. J
Biol Chem. 2015 Feb 13;290(7):4163-77. doi: 10.1074/jbc.M114.626929. Epub 2014
Dec 22. PubMed PMID: 25533466; PubMed Central PMCID: PMC4326826.


1379: Finch CE, Austad SN. Commentary: is Alzheimer's disease uniquely human?
Neurobiol Aging. 2015 Feb;36(2):553-5. doi: 10.1016/j.neurobiolaging.2014.10.025.
Epub 2014 Oct 23. Review. PubMed PMID: 25533426; PubMed Central PMCID:
PMC4394838.


1380: Bronzetti G. [The heart between the risk of sudden death and chronic life].
Recenti Prog Med. 2014 Dec;105(12):457-61. doi: 10.1701/1706.18616. Italian.
PubMed PMID: 25533233.


1381: Shashaj B, Graziani MP, Tozzi AE, Manco M. [Obesity and cardiovascular risk
in children]. Recenti Prog Med. 2014 Dec;105(12):454-6. doi: 10.1701/1706.18614. 
Italian. PubMed PMID: 25533232.


1382: Szczerbińska K, Topinková E, Brzyski P, van der Roest HG, Richter T,
Finne-Soveri H, Denkinger MD, Gindin J, Onder G, Bernabei R. The characteristics 
of diabetic residents in European nursing homes: results from the SHELTER study. 
J Am Med Dir Assoc. 2015 Apr;16(4):334-40. doi: 10.1016/j.jamda.2014.11.009. Epub
2014 Dec 19. PubMed PMID: 25533147.


1383: Hita-Contreras F, Martínez-Amat A, Cruz-Díaz D, Pérez-López FR.
Osteosarcopenic obesity and fall prevention strategies. Maturitas. 2015
Feb;80(2):126-32. doi: 10.1016/j.maturitas.2014.11.009. Epub 2014 Nov 25. PubMed 
PMID: 25533145.


1384: Glazer ES, Stanko K, Ong ES, Guerrero MA. Decreased inpatient mortality in 
obese patients with abdominal nets. Endocr Pract. 2014 Dec;20(12):1309-14. doi:
10.4158/EP14203,OR. PubMed PMID: 25533135.


1385: Komatsu M, Kimura T, Yazaki M, Tanaka N, Yang Y, Nakajima T, Horiuchi A,
Fang ZZ, Joshita S, Matsumoto A, Umemura T, Tanaka E, Gonzalez FJ, Ikeda S,
Aoyama T. Steatogenesis in adult-onset type II citrullinemia is associated with
down-regulation of PPARα. Biochim Biophys Acta. 2015 Mar;1852(3):473-81. doi:
10.1016/j.bbadis.2014.12.011. Epub 2014 Dec 20. PubMed PMID: 25533124.


1386: Di Sebastiano KM, Mourtzakis M. The role of dietary fat throughout the
prostate cancer trajectory. Nutrients. 2014 Dec 22;6(12):6095-109. doi:
10.3390/nu6126095. Review. PubMed PMID: 25533015; PubMed Central PMCID:
PMC4277017.


1387: Gulati S, Misra A. Sugar intake, obesity, and diabetes in India. Nutrients.
2014 Dec 22;6(12):5955-74. doi: 10.3390/nu6125955. Review. PubMed PMID: 25533007;
PubMed Central PMCID: PMC4277009.


1388: Laguna JC, Alegret M, Roglans N. Simple sugar intake and hepatocellular
carcinoma: epidemiological and mechanistic insight. Nutrients. 2014 Dec
22;6(12):5933-54. doi: 10.3390/nu6125933. Review. PubMed PMID: 25533006; PubMed
Central PMCID: PMC4277008.


1389: Ipsen DH, Tveden-Nyborg P, Lykkesfeldt J. Does vitamin C deficiency promote
fatty liver disease development? Nutrients. 2014 Dec 1;6(12):5473-99. doi:
10.3390/nu6125473. Review. PubMed PMID: 25533004; PubMed Central PMCID:
PMC4276979.


1390: Bharucha AE, Dunivan G, Goode PS, Lukacz ES, Markland AD, Matthews CA, Mott
L, Rogers RG, Zinsmeister AR, Whitehead WE, Rao SS, Hamilton FA. Epidemiology,
pathophysiology, and classification of fecal incontinence: state of the science
summary for the National Institute of Diabetes and Digestive and Kidney Diseases 
(NIDDK) workshop. Am J Gastroenterol. 2015 Jan;110(1):127-36. doi:
10.1038/ajg.2014.396. Epub 2014 Dec 23. PubMed PMID: 25533002; PubMed Central
PMCID: PMC4418464.


1391: Marić G, Gazibara T, Zaletel I, Labudović Borović M, Tomanović N, Ćirić M, 
Puškaš N. The role of gut hormones in appetite regulation (review). Acta Physiol 
Hung. 2014 Dec;101(4):395-407. doi: 10.1556/APhysiol.101.2014.4.1. Review. PubMed
PMID: 25532952.


1392: Mesman GR, Magness JM, Ward WL. Educational handouts for Latino youth who
are obese. J Pediatr Health Care. 2015 May-Jun;29(3):222-32. doi:
10.1016/j.pedhc.2014.11.003. Epub 2014 Dec 19. PubMed PMID: 25532698.


1393: Turner-McGrievy GM, Wirth MD, Shivappa N, Wingard EE, Fayad R, Wilcox S,
Frongillo EA, Hébert JR. Randomization to plant-based dietary approaches leads to
larger short-term improvements in Dietary Inflammatory Index scores and
macronutrient intake compared with diets that contain meat. Nutr Res. 2015
Feb;35(2):97-106. doi: 10.1016/j.nutres.2014.11.007. Epub 2014 Dec 3. PubMed
PMID: 25532675.


1394: Fenger RV, Gonzalez-Quintela A, Vidal C, Husemoen LL, Skaaby T, Thuesen BH,
Aadahl M, Madsen F, Linneberg A. The longitudinal relationship of changes of
adiposity to changes in pulmonary function and risk of asthma in a general adult 
population. BMC Pulm Med. 2014 Dec 22;14:208. doi: 10.1186/1471-2466-14-208.
PubMed PMID: 25532602; PubMed Central PMCID: PMC4364582.


1395: Fernstrom JD. Non-nutritive sweeteners and obesity. Annu Rev Food Sci
Technol. 2015;6:119-36. doi: 10.1146/annurev-food-022814-015635. Epub 2014 Dec
22. Review. PubMed PMID: 25532596.


1396: Schnuerer I, Baumann S, Haberecht K, Gaertner B, John U, Freyer-Adam J.
Patterns of health risk behaviors among job-seekers: a latent class analysis. Int
J Public Health. 2015 Jan;60(1):111-9. doi: 10.1007/s00038-014-0623-1. Epub 2014 
Dec 23. PubMed PMID: 25532553.


1397: Mathus-Vliegen EM. Are endoscopists definitely stepping into the arena of
weight-loss therapy? Endoscopy. 2015 Jan;47(1):8-10. doi: 10.1055/s-0034-1391081.
Epub 2014 Dec 22. PubMed PMID: 25532111.


1398: Koepp GA, Snedden BJ, Levine JA. Workplace slip, trip and fall injuries and
obesity. Ergonomics. 2015;58(5):674-9. doi: 10.1080/00140139.2014.985260. Epub
2014 Dec 22. PubMed PMID: 25532054.


1399: Hart R, Doherty DA. The potential implications of a PCOS diagnosis on a
woman's long-term health using data linkage. J Clin Endocrinol Metab. 2015
Mar;100(3):911-9. doi: 10.1210/jc.2014-3886. Epub 2014 Dec 22. Erratum in: J Clin
Endocrinol Metab. 2015 Jun;100(6):2502. PubMed PMID: 25532045.


1400: Chan CL, Pyle L, Newnes L, Nadeau KJ, Zeitler PS, Kelsey MM. Continuous
glucose monitoring and its relationship to hemoglobin A1c and oral glucose
tolerance testing in obese and prediabetic youth. J Clin Endocrinol Metab. 2015
Mar;100(3):902-10. doi: 10.1210/jc.2014-3612. Epub 2014 Dec 22. PubMed PMID:
25532041; PubMed Central PMCID: PMC4333034.


1401: Párrizas M, Brugnara L, Esteban Y, González-Franquesa A, Canivell S,
Murillo S, Gordillo-Bastidas E, Cussó R, Cadefau JA, García-Roves PM, Servitja
JM, Novials A. Circulating miR-192 and miR-193b are markers of prediabetes and
are modulated by an exercise intervention. J Clin Endocrinol Metab. 2015
Mar;100(3):E407-15. doi: 10.1210/jc.2014-2574. Epub 2014 Dec 22. PubMed PMID:
25532038.


1402: Procopet B, Farcau O, Balagel M, Crisan D, Stefanescu H, Pop A, Fischer P, 
Habic A, Radu C, Tantau M, Grigorescu M. The metabolic syndrome is not correlated
with the short-term risk of decompensation in patients with cirrhosis. J
Gastrointestin Liver Dis. 2014 Dec;23(4):397-403. doi:
10.15403/jgld.2014.1121.234.msy. PubMed PMID: 25531998.


1403: Xue J, Wu Q, Sakthivel S, Pavithran PV, Vasukutty JR, Kannan K. Urinary
levels of endocrine-disrupting chemicals, including bisphenols, bisphenol A
diglycidyl ethers, benzophenones, parabens, and triclosan in obese and non-obese 
Indian children. Environ Res. 2015 Feb;137:120-8. doi:
10.1016/j.envres.2014.12.007. Epub 2014 Dec 19. PubMed PMID: 25531816.


1404: Pokrywka M, Kieć-Wilk B, Polus A, Wybrańska I. [DNA methylation in
obesity]. Postepy Hig Med Dosw (Online). 2014 Nov 27;68:1383-91. doi:
10.5604/17322693.1130084. Review. Polish. PubMed PMID: 25531701.
[truncated: 51,324,120 more chars]
