# Supplementary material for: Invisible Brain: Knowledge in Research Works and Neuron Activity
Source: PLoS One. 2016 Jul 20;11(7):e0158590. doi: 10.1371/journal.pone.0158590 (PMC4954711; doi:10.1371/journal.pone.0158590)
Supplement: S3 File — (ZIP) [file pone.0158590.s003.zip › Orthopedic_pubmed.txt]

1: Reith JD. Bone Pathology: Pathology, Radiology, and Orthopedics. Surg Pathol
Clin. 2012 Mar;5(1):ix-x. doi: 10.1016/j.path.2011.12.002. Epub 2012 Jan 4.
PubMed PMID: 26837926.


2: Deyrup AT. Skeletal Metastasis. Surg Pathol Clin. 2012 Mar;5(1):287-300. doi: 
10.1016/j.path.2012.01.001. PubMed PMID: 26837925.


3: Duckworth LV, Reith JD. Well-Differentiated Central Cartilage Tumors of Bone: 
An Overview. Surg Pathol Clin. 2012 Mar;5(1):147-61. doi:
10.1016/j.path.2011.12.001. Epub 2012 Jan 21. PubMed PMID: 26837919.


4: Bauer TW, Hayashi R. The Role of the Pathologist in Diagnosing Periprosthetic 
Infection. Surg Pathol Clin. 2012 Mar;5(1):67-77. doi:
10.1016/j.path.2011.10.001. Epub 2011 Dec 16. PubMed PMID: 26837915.


5: Bush CH. Bone Tumor Radiology 101 for Pathologists. Surg Pathol Clin. 2012
Mar;5(1):1-13. doi: 10.1016/j.path.2011.07.007. Epub 2011 Dec 16. PubMed PMID:
26837913.


6: Deyrup AT. Epithelioid Lesions. Surg Pathol Clin. 2011 Sep;4(3):865-85. doi:
10.1016/j.path.2011.08.007. PubMed PMID: 26837652.


7: Tian P, Liu X. Surface modification of biodegradable magnesium and its alloys 
for biomedical applications. Regen Biomater. 2015 Jun;2(2):135-51. doi:
10.1093/rb/rbu013. Epub 2014 Nov 28. Review. PubMed PMID: 26816637; PubMed
Central PMCID: PMC4669019.


8: Putz C, Plewa H, Helbig L, Stenzel M, Fürstenberg CH, Gerner HJ, Akbar M,
Weidner N, Rupp R. Erratum to: Autonomic dysreflexia: a possible trigger for the 
development of heterotopic ossifications after traumatic spinal cord injury? : A 
clinical longitudinal study. Eur J Trauma Emerg Surg. 2014 Dec;40(6):727. doi:
10.1007/s00068-014-0458-8. PubMed PMID: 26814789.


9: Putz C, Helbig L, Gerner HJ, Zimmermann-Stenzel M, Akbar M. Autonomic
dysreflexia: a possible trigger for the development of heterotopic ossifications 
after traumatic spinal cord injury? : A clinical longitudinal study. Eur J Trauma
Emerg Surg. 2014 Dec;40(6):721-6. doi: 10.1007/s00068-013-0353-8. Epub 2013 Dec
19. Erratum in: Eur J Trauma Emerg Surg. 2014 Dec;40(6):727. PubMed PMID:
26814788.


10: Vähäaho S, Söderlund T, Tulikoura I, Reitala J, Niemelä M, Handolin L.
Traumatic deaths at hospital: analysis of preventability and lessons learned. Eur
J Trauma Emerg Surg. 2014 Dec;40(6):707-13. doi: 10.1007/s00068-013-0372-5. Epub 
2014 Jan 25. PubMed PMID: 26814786.


11: Nahhas N, Sabet Rasekh P, Vanderver A, Padiath Q. Autosomal Dominant
Leukodystrophy with Autonomic Disease. 2016 Jan 7. In: Pagon RA, Adam MP,
Ardinger HH, Wallace SE, Amemiya A, Bean LJH, Bird TD, Fong CT, Mefford HC, Smith
RJH, Stephens K, editors. GeneReviews® [Internet]. Seattle (WA): University of
Washington, Seattle; 1993-2016. Available from
http://www.ncbi.nlm.nih.gov/books/NBK338165/
PubMed PMID: 26749591.


12: Wang X, Wanyan P, Wang JM, Tian JH, Hu L, Shen XP, Yang KH. A Randomized,
Controlled Trial to Assess the Efficacy of Arthroscopic Debridement in
Combination with Oral Medication Versus Oral Medication in Patients with Gouty
Knee Arthritis. Indian J Surg. 2015 Dec;77(Suppl 2):628-34. doi:
10.1007/s12262-013-0949-6. Epub 2013 Jul 24. PubMed PMID: 26730077; PubMed
Central PMCID: PMC4692926.


13: Burç H, Atay T, Demirci D, Baykal YB, Kirdemir V, Yorgancigil H. The
Intramedullary Nailing of Adult Femoral Shaft Fracture by the Way of Open
Reduction is a Disadvantage or Not? Indian J Surg. 2015 Dec;77(Suppl 2):583-8.
doi: 10.1007/s12262-013-0931-3. Epub 2013 Jun 9. PubMed PMID: 26730068; PubMed
Central PMCID: PMC4692866.


14: Van der Veen FJ, Strackee SD, Besselaar PP. Progressive valgus deformity of
the donor-site ankle after extraperiosteal harvesting the fibular shaft in
children. Treatment with osteotomy and synostosis at one session. J Orthop. 2014 
Jul 19;12(Suppl 1):S94-S100. doi: 10.1016/j.jor.2014.03.001. eCollection 2015
Oct. PubMed PMID: 26719617; PubMed Central PMCID: PMC4674497.


15: El-Ganzoury I, Eid AS. Two-stage arthroplasty using functional temporary
prosthesis to treat infected arthroplasty and septic arthritis of the hip. J
Orthop. 2014 May 28;12(Suppl 1):S86-93. doi: 10.1016/j.jor.2014.04.006.
eCollection 2015 Oct. PubMed PMID: 26719616; PubMed Central PMCID: PMC4674500.


16: Kubota M, Ikeda H, Takazawa Y, Ishijima M, Saita Y, Kaneko H, Kim SG,
Kurosawa H, Kaneko K. Preoperative assessments completed for anterior cruciate
ligament reconstructions with remnant preservation. J Orthop. 2014 Jun
14;12(Suppl 1):S75-8. doi: 10.1016/j.jor.2014.04.014. eCollection 2015 Oct.
PubMed PMID: 26719613; PubMed Central PMCID: PMC4674509.


17: Shahcheraghi GH, Javid M, Hadavi F. Pediatric lower limb Ilizarov lengthening
with functional evaluation in adulthood: A report on underprivileged patients. J 
Orthop. 2014 Jul 28;12(Suppl 1):S69-74. doi: 10.1016/j.jor.2014.06.010.
eCollection 2015 Oct. PubMed PMID: 26719612; PubMed Central PMCID: PMC4674505.


18: Proubasta IR, Lamas CG, Natera L, Arriaga N. Delayed rupture of all finger
flexor tendons (excluding thumb) following nonoperative treatment of Colles'
fracture: A case report and literature review. J Orthop. 2014 Jul 25;12(Suppl
1):S65-8. doi: 10.1016/j.jor.2014.06.012. eCollection 2015 Oct. PubMed PMID:
26719611; PubMed Central PMCID: PMC4674513.


19: Ong DC, Khan R, Golledge C, Carey Smith R. Case report: Eumycetoma and
mycotic arthritis of the knee caused by Arthrographis kalrae. J Orthop. 2014 Jan 
27;12(Suppl 1):S140-4. doi: 10.1016/j.jor.2013.12.004. eCollection 2015 Oct.
PubMed PMID: 26719609; PubMed Central PMCID: PMC4674515.


20: Kubota M, Ohno R, Ishijima M, Hanyu R, Sakai K, Sugawara Y, Ochi H, Mukasa H,
Kaneko K. Minimally invasive endoscopic decompression of the intermatatarsal
nerve for Morton's neuroma. J Orthop. 2014 Jan 31;12(Suppl 1):S101-4. doi:
10.1016/j.jor.2014.01.004. eCollection 2015 Oct. PubMed PMID: 26719604; PubMed
Central PMCID: PMC4674507.


21: van Bon BWM, Coe BP, de Vries BBA, Eichler EE. DYRK1A-Related Intellectual
Disability Syndrome. 2015 Dec 17. In: Pagon RA, Adam MP, Ardinger HH, Wallace SE,
Amemiya A, Bean LJH, Bird TD, Fong CT, Mefford HC, Smith RJH, Stephens K,
editors. GeneReviews® [Internet]. Seattle (WA): University of Washington,
Seattle; 1993-2016. Available from http://www.ncbi.nlm.nih.gov/books/NBK333438/
PubMed PMID: 26677511.


22: Song J, Jin EH, Kim D, Kim KY, Chun CH, Jin EJ. MicroRNA-222 regulates MMP-13
via targeting HDAC-4 during osteoarthritis pathogenesis. BBA Clin. 2014 Dec
9;3:79-89. doi: 10.1016/j.bbacli.2014.11.009. eCollection 2015 Jun. PubMed PMID: 
26673737; PubMed Central PMCID: PMC4661531.


23: Priess MC, Conway R, Choi J, Popovich JM Jr, Radcliffe C. Solutions to the
Inverse LQR Problem with Application to Biological Systems Analysis. IEEE Trans
Control Syst Technol. 2015 Mar;23(2):770-777. Epub 2014 Aug 19. PubMed PMID:
26640359; PubMed Central PMCID: PMC4666686.


24: Bhavani GSL, Shah H, Shukla A, Dalal A, Girisha KM. Progressive
Pseudorheumatoid Dysplasia. 2015 Nov 25. In: Pagon RA, Adam MP, Ardinger HH,
Wallace SE, Amemiya A, Bean LJH, Bird TD, Fong CT, Mefford HC, Smith RJH,
Stephens K, editors. GeneReviews® [Internet]. Seattle (WA): University of
Washington, Seattle; 1993-2016. Available from
http://www.ncbi.nlm.nih.gov/books/NBK327267/
PubMed PMID: 26610319.


25: Yamamoto N, Kinnick RR, Fatemi M, Muraki T, Sperling JW, Steinmann SP,
Cofield RH, Itoi E, An KN. Diagnosis of small partial-thickness rotator cuff
tears using vibro-acoustography. J Med Ultrason (2001). 2015 Jan;42(1):3-7. doi: 
10.1007/s10396-014-0553-9. Epub 2014 Jun 26. PubMed PMID: 26578484.


26: Nagamoto H, Yamamoto N, Kurokawa D, Takahashi H, Muraki T, Tanaka M, Koike Y,
Sano H, Itoi E. Evaluation of the thickness of the medial ulnar collateral
ligament in junior high and high school baseball players. J Med Ultrason (2001). 
2015 Jul;42(3):395-400. doi: 10.1007/s10396-014-0605-1. Epub 2014 Dec 19. PubMed 
PMID: 26576792.


27: Han KJ, Lee J, Seo H. Isolated volar fracture-dislocation of the base of the 
second metacarpal bone by indirect injury. J Clin Orthop Trauma. 2015
Mar;6(1):42-5. doi: 10.1016/j.jcot.2014.10.001. Epub 2014 Nov 29. PubMed PMID:
26549952; PubMed Central PMCID: PMC4551164.


28: Singh VK, Kashyap A, Vargaonkar G, Kumar R. An isolated dorso-medial
dislocation of navicular bone: A case report. J Clin Orthop Trauma. 2015
Mar;6(1):36-8. doi: 10.1016/j.jcot.2014.11.003. Epub 2014 Dec 22. PubMed PMID:
26549950; PubMed Central PMCID: PMC4551143.


29: Park TH, Anand A. Management of diabetic foot: Brief synopsis for busy
orthopedist. J Clin Orthop Trauma. 2015 Mar;6(1):24-9. doi:
10.1016/j.jcot.2014.10.003. Epub 2014 Nov 14. Review. PubMed PMID: 26549948;
PubMed Central PMCID: PMC4551462.


30: Rodríguez-Merchán EC, Gómez-Cardero P, Martínez-Lloreda Á. Revision knee
arthroplasty with a rotating-hinge design in elderly patients with instability
following total knee arthroplasty. J Clin Orthop Trauma. 2015 Mar;6(1):19-23.
doi: 10.1016/j.jcot.2014.11.001. Epub 2014 Nov 20. PubMed PMID: 26549947; PubMed 
Central PMCID: PMC4551145.


31: Corrigan CM, Greenberg SE, Sathiyakumar V, Mitchell PM, Francis A, Omar A,
Thakore RV, Obremskey WT, Sethi MK. Heterotopic ossification after
hemiarthroplasty of the hip - A comparison of three common approaches. J Clin
Orthop Trauma. 2015 Mar;6(1):1-5. doi: 10.1016/j.jcot.2014.11.004. Epub 2014 Dec 
26. PubMed PMID: 26549944; PubMed Central PMCID: PMC4551151.


32: Buller LT, Best MJ, Baraga MG, Kaplan LD. Trends in Anterior Cruciate
Ligament Reconstruction in the United States. Orthop J Sports Med. 2014 Dec
26;3(1):2325967114563664. doi: 10.1177/2325967114563664. eCollection 2015 Jan.
PubMed PMID: 26535368; PubMed Central PMCID: PMC4555588.


33: Helito CP, Helito PV, Bonadio MB, da Mota E Albuquerque RF, Bordalo-Rodrigues
M, Pecora JR, Camanho GL, Demange MK. Evaluation of the Length and Isometric
Pattern of the Anterolateral Ligament With Serial Computer Tomography. Orthop J
Sports Med. 2014 Dec 17;2(12):2325967114562205. doi: 10.1177/2325967114562205.
eCollection 2014 Dec. PubMed PMID: 26535292; PubMed Central PMCID: PMC4555530.


34: Zini R, Panascì M, Papalia R, Franceschi F, Vasta S, Denaro V. Rectus Femoris
Tendon Calcification: Arthroscopic Excision in 6 Top Amateur Athletes. Orthop J
Sports Med. 2014 Dec 12;2(12):2325967114561585. doi: 10.1177/2325967114561585.
eCollection 2014 Dec. PubMed PMID: 26535288; PubMed Central PMCID: PMC4555532.


35: Farber J, Harris JD, Kolstad K, McCulloch PC. Treatment of Anterior Cruciate 
Ligament Injuries by Major League Soccer Team Physicians. Orthop J Sports Med.
2014 Nov 24;2(11):2325967114559892. doi: 10.1177/2325967114559892. eCollection
2014 Nov. PubMed PMID: 26535286; PubMed Central PMCID: PMC4555558.


36: Schick CW, Westermann RW, Gao Y; ACESS Group, Wolf BR. Thromboembolism
Following Shoulder Arthroscopy: A Retrospective Review. Orthop J Sports Med. 2014
Nov 24;2(11):2325967114559506. doi: 10.1177/2325967114559506. eCollection 2014
Nov. PubMed PMID: 26535285; PubMed Central PMCID: PMC4555560.


37: Levy YD, Williamson M, Flores-Hernandez C, D'Lima DD, Hoenecke HR Jr. Glenoid
Rim Anatomy: Risk for Glenoid Vault Perforation During Labral Repair. Orthop J
Sports Med. 2014 Nov 10;2(11):2325967114556257. doi: 10.1177/2325967114556257.
eCollection 2014 Nov. PubMed PMID: 26535283; PubMed Central PMCID: PMC4555554.


38: Kamimura T, Kimura M. Meniscal Repair of Degenerative Horizontal Cleavage
Tears Using Fibrin Clots: Clinical and Arthroscopic Outcomes in 10 Cases. Orthop 
J Sports Med. 2014 Nov 10;2(11):2325967114555678. doi: 10.1177/2325967114555678. 
eCollection 2014 Nov. PubMed PMID: 26535282; PubMed Central PMCID: PMC4555553.


39: Nuzzo MS, Adamson GJ, Lee TQ, McGarry MH, Husak L. Biomechanical Comparison
of Fracture Risk Created by 2 Different Clavicle Tunnel Preparations for
Coracoclavicular Ligament Reconstruction. Orthop J Sports Med. 2014 Nov
5;2(11):2325967114555478. doi: 10.1177/2325967114555478. eCollection 2014 Nov.
PubMed PMID: 26535281; PubMed Central PMCID: PMC4555557.


40: Erickson BJ, Harris JD, Tetreault M, Bush-Joseph C, Cohen M, Romeo AA. Is
Tommy John Surgery Performed More Frequently in Major League Baseball Pitchers
From Warm Weather Areas? Orthop J Sports Med. 2014 Oct 27;2(10):2325967114553916.
doi: 10.1177/2325967114553916. eCollection 2014 Oct. PubMed PMID: 26535277;
PubMed Central PMCID: PMC4555545.


41: Kahlenberg CA, Patel RM, Nair R, Deshmane PP, Harnden G, Terry MA. Clinical
and Biomechanical Evaluation of an All-Arthroscopic Suprapectoral Biceps
Tenodesis. Orthop J Sports Med. 2014 Oct 23;2(10):2325967114553558. doi:
10.1177/2325967114553558. eCollection 2014 Oct. PubMed PMID: 26535276; PubMed
Central PMCID: PMC4555551.


42: Barrientos C, Diaz J, Brañes J, Chaparro F, Barahona M, Salazar A, Hinzpeter 
J. Hip Morphology Characterization: Implications in Femoroacetabular Impingement 
in a Chilean Population. Orthop J Sports Med. 2014 Oct 7;2(10):2325967114552800. 
doi: 10.1177/2325967114552800. eCollection 2014 Oct. PubMed PMID: 26535273;
PubMed Central PMCID: PMC4555550.


43: Harris JD, Hussey K, Saltzman BM, McCormick FM, Wilson H, Abrams GD, Cole BJ.
Cartilage Repair With or Without Meniscal Transplantation and Osteotomy for
Lateral Compartment Chondral Defects of the Knee: Case Series With Minimum 2-Year
Follow-up. Orthop J Sports Med. 2014 Oct 13;2(10):2325967114551528. doi:
10.1177/2325967114551528. eCollection 2014 Oct. PubMed PMID: 26535271; PubMed
Central PMCID: PMC4555547.


44: Kopydlowski NJ, Tannenbaum EP, Smith MV, Sekiya JK. Characterization of Human
Anterosuperior Acetabular Depression in Correlation With Labral Tears. Orthop J
Sports Med. 2014 Oct 2;2(10):2325967114551328. doi: 10.1177/2325967114551328.
eCollection 2014 Oct. PubMed PMID: 26535270; PubMed Central PMCID: PMC4555548.


45: Coppola C, Del Buono A, Maffulli N. Teriparatide in Fracture Non-Unions.
Transl Med UniSa. 2014 Sep 1;12:47-53. eCollection 2015 May-Aug. PubMed PMID:
26535187; PubMed Central PMCID: PMC4592043.


46: Papalia R, Tecame A, Torre G, Narbona P, Maffulli N, Denaro V. Rugby and
Shoulder Trauma: A Systematic Review. Transl Med UniSa. 2014 Sep 1;12:5-13.
eCollection 2015 May-Aug. Review. PubMed PMID: 26535182; PubMed Central PMCID:
PMC4592038.


47: Issac B, Galoian K, Guettouche T, Navarro L, Temple HT. Genome-wide mRNA and 
miRNA expression data analysis to screen for markers involved in sarcomagenesis
in human chondrosarcoma cell lines. Genom Data. 2014 Oct 13;2:320-4. doi:
10.1016/j.gdata.2014.10.001. eCollection 2014 Dec. PubMed PMID: 26484120; PubMed 
Central PMCID: PMC4536178.


48: Kutikov AB, Reyer KA, Song J. Shape Memory Performance of Thermoplastic
Amphiphilic Triblock Copolymer poly(D,L-lactic acid-co-ethylene
glycol-co-D,L-lactic acid) (PELA)/Hydroxyapatite Composites. Macromol Chem Phys. 
2014 Dec;215(24):2482-2490. Epub 2014 Sep 10. PubMed PMID: 26457046; PubMed
Central PMCID: PMC4597908.


49: Fisichella L, Fenga D, Rosa MA. Surgical Site Infection In Orthopaedic
Surgery: Correlation Between Age, Diabetes, Smoke And Surgical Risk. Folia Med
(Plovdiv). 2014 Oct-Dec;56(4):259-63. doi: 10.1515/folmed-2015-0005. PubMed PMID:
26444355.


50: Tham W, Sng S, Lum YM, Chee YH. A Look Back in Time: Sir Robert Jones,
'Father of Modern Orthopaedics'. Malays Orthop J. 2014 Nov;8(3):37-41. doi:
10.5704/MOJ.1411.009. PubMed PMID: 26401235; PubMed Central PMCID: PMC4536399.


51: Anuar-Ramdhan IM, Azahari IM, Med Orth M. Minimally Invasive Plate
Osteosynthesis with Conventional Compression Plate for Diaphyseal Tibia Fracture.
Malays Orthop J. 2014 Nov;8(3):33-6. doi: 10.5704/MOJ.1411.008. PubMed PMID:
26401234; PubMed Central PMCID: PMC4536398.


52: Dechosilpa C, Mulpruek P, Woratanarat P, Thiabratana P. Idiopathic
Chondrolysis of the Hip ( ICH): Report of three Cases. Malays Orthop J. 2014
Nov;8(3):30-2. doi: 10.5704/MOJ.1411.007. PubMed PMID: 26401233; PubMed Central
PMCID: PMC4536397.


53: Chiu CK, Chan C, Kwan MK. Improved Accuracy and Safety of Intracorporeal
Transpedicular Bone Grafting - using Contrast Impregnated Bone: A Case Report.
Malays Orthop J. 2014 Nov;8(3):27-9. doi: 10.5704/MOJ.1411.006. PubMed PMID:
26401232; PubMed Central PMCID: PMC4536396.


54: T Zin-Naing M. Preliminary Report of Instrumentation in Tuberculous
Lumbosacral Spine. Malays Orthop J. 2014 Nov;8(3):15-21. doi:
10.5704/MOJ.1411.004. PubMed PMID: 26401230; PubMed Central PMCID: PMC4536394.


55: Magetsari PhD R, Dewo PhD P, Saputro Md BK, Lanodiyu Md Z. Cinnamon Oil and
Chitosan Coating on Orthopaedic Implant Surface for Prevention of Staphylococcus 
Epidermidis Biofilm Formation. Malays Orthop J. 2014 Nov;8(3):11-4. doi:
10.5704/MOJ.1411.003. PubMed PMID: 26401229; PubMed Central PMCID: PMC4536393.


56: Magetsari R, Dewo P, Nugroho AS, Lanodiyu Z. Deep Vein Thrombosis in Elderly 
Patients following Surgery for Fracture of the Proximal Femur. Malays Orthop J.
2014 Nov;8(3):7-10. doi: 10.5704/MOJ.1411.002. PubMed PMID: 26401228; PubMed
Central PMCID: PMC4536392.


57: Anizar-Faizi A, Hisam A, Sudhagar KP, Moganadass M, Suresh C. Outcome of
Surgical Treatment for Displaced Acetabular Fractures. Malays Orthop J. 2014
Nov;8(3):1-6. doi: 10.5704/MOJ.1411.001. PubMed PMID: 26401227; PubMed Central
PMCID: PMC4536391.


58: Botchu R, Shah A, Jakanani G, Esler CN, Rennie WJ. Parameniscal Cyst - A Rare
Cause of Popliteal Artery Compression: Treatment with Ultrasound-guided
Decompression. West Indian Med J. 2015 Mar;64(2):172-3. doi:
10.7727/wimj.2013.218. Epub 2014 Oct 21. PubMed PMID: 26360674; PubMed Central
PMCID: PMC4696641.


59: Shrestha D, Dhoju D, Shrestha R, Sharma V. Acetabular Fracture: Retrospective
Analysis of Thirty Three Consecutive Cases with Operative Management. Kathmandu
Univ Med J (KUMJ). 2014 Oct-Dec;12(48):279-87. PubMed PMID: 26333584.


60: Shrestha D, Shrestha R. Assessment of Post Graduate Medical Students in
Nepal: Is it time to introspect? Kathmandu Univ Med J (KUMJ). 2014
Oct-Dec;12(48):231-2. PubMed PMID: 26333574.


61: Yektaş A, Gümüş F, Alagol A. Dexmedetomidine and propofol infusion on
sedation characteristics in patients undergoing sciatic nerve block in
combination with femoral nerve block via anterior approach. Braz J Anesthesiol.
2015 Sep-Oct;65(5):371-8. doi: 10.1016/j.bjane.2014.01.003. Epub 2014 Feb 5.
PubMed PMID: 26323736.


62: Bergovec M, Petković M, Smerdelj M, Seiwerth S, Brkić L, Robert K, Orlić D.
[GIANT CELL TUMOR OF BONE: RESULTS AND TREATMENT COMPLICATIONS]. Acta Med
Croatica. 2014 Dec;68(4-5):405-10. Croatian. PubMed PMID: 26285474.


63: De Bethune X, Ackaert K, Gillet P, Van Dooren J. Total hip arthroplasty in
Belgium: the contribution of a social health insurer to the debate. Acta Orthop
Belg. 2014 Sep;80(3):348-56. PubMed PMID: 26280608.


64: Jackson JB 3rd, Huntington WP, Frick SL. Assessing the Value of Work Done by 
an Orthopedic Resident During Call. J Grad Med Educ. 2014 Sep;6(3):567-70. doi:
10.4300/JGME-D-13-00370.1. PubMed PMID: 26279786; PubMed Central PMCID:
PMC4535225.


65: Hildebrand F, Radermacher P, Ruchholtz S, Huber-Lang M, Seekamp A, Flohé S,
van Griensven M, Andruszkow H, Pape HC. Relevance of induced and accidental
hypothermia after trauma-haemorrhage-what do we know from experimental models in 
pigs? Intensive Care Med Exp. 2014 Dec;2(1):16. doi: 10.1186/2197-425X-2-16. Epub
2014 May 15. PubMed PMID: 26266916; PubMed Central PMCID: PMC4512998.


66: Hassan S, Carpenter C, Estridge P, Malhas A, Wigderowitz C. A Comparison of
Complications of Total Wrist Fusion and Silastic Arthroplasty. Geriatr Orthop
Surg Rehabil. 2014 Dec;5(4):213. doi: 10.1177/2151458514543003. PubMed PMID:
26246945; PubMed Central PMCID: PMC4252155.


67: Cannada LK, Hill BW. Osteoporotic Hip and Spine Fractures: A Current Review. 
Geriatr Orthop Surg Rehabil. 2014 Dec;5(4):207-12. doi: 10.1177/2151458514548579.
PubMed PMID: 26246944; PubMed Central PMCID: PMC4252159.


68: Truntzer J, Nacca C, Paller D, Daniels AH. Redefining the Economics of
Geriatric Orthopedics. Geriatr Orthop Surg Rehabil. 2014 Dec;5(4):200-6. doi:
10.1177/2151458514543002. PubMed PMID: 26246943; PubMed Central PMCID:
PMC4252154.


69: Yeoh CJ, Fazal MA. ASA Grade and Elderly Patients With Femoral Neck Fracture.
Geriatr Orthop Surg Rehabil. 2014 Dec;5(4):195-9. doi: 10.1177/2151458514560471. 
PubMed PMID: 26246942; PubMed Central PMCID: PMC4252162.


70: O'Connor TJ, Cole PA. Pelvic Insufficiency Fractures. Geriatr Orthop Surg
Rehabil. 2014 Dec;5(4):178-90. doi: 10.1177/2151458514548895. PubMed PMID:
26246940; PubMed Central PMCID: PMC4252160.


71: Abdelfattah A, Core MD, Cannada LK, Watson JT. Geriatric High-Energy
Polytrauma With Orthopedic Injuries: Clinical Predictors of Mortality. Geriatr
Orthop Surg Rehabil. 2014 Dec;5(4):173-7. doi: 10.1177/2151458514548578. PubMed
PMID: 26246939; PubMed Central PMCID: PMC4252158.


72: Luger MF, Müller S, Kammerlander C, Gosch M, Luger TJ. Predictors of
Postoperative Cognitive Decline in Very Old Patients With Hip Fracture: A
Retrospective Analysis. Geriatr Orthop Surg Rehabil. 2014 Dec;5(4):165-72. doi:
10.1177/2151458514548577. PubMed PMID: 26246938; PubMed Central PMCID:
PMC4252157.


73: Aghaei Afshar M, Mangeli F, Nakhaei A. Evaluation of Injuries Caused by
Penetrating Chest Traumas in Patients Referred to the Emergency Room. Indian J
Surg. 2015 Jun;77(3):191-4. doi: 10.1007/s12262-012-0757-4. Epub 2012 Nov 27.
PubMed PMID: 26246700; PubMed Central PMCID: PMC4522250.


74: Bayer T, McKenna J. Technical tips for the removal of TightRope ankle
syndesmosis fixation. Foot Ankle Surg. 2015 Sep;21(3):214-5. doi:
10.1016/j.fas.2014.08.008. Epub 2014 Aug 30. PubMed PMID: 26235864.


75: Gutteck N, Wohlrab D, Zeh A, Radetzki F, Delank KS, Lebek S. Immediate
fullweightbearing after tarsometatarsal arthrodesis for hallux valgus
correction--Does it increase the complication rate? Foot Ankle Surg. 2015
Sep;21(3):198-201. doi: 10.1016/j.fas.2014.11.010. Epub 2014 Dec 29. PubMed PMID:
26235860.


76: Scolaro JA, Roberts ZV, Benirschke SK, Barei DP. Open surgical management of 
high energy ipsilateral fractures of the fibula and calcaneus. Foot Ankle Surg.
2015 Sep;21(3):182-6. doi: 10.1016/j.fas.2014.11.006. Epub 2014 Nov 29. PubMed
PMID: 26235857.


77: Guelfi M, Pantalone A, Vanni D, Abate M, Guelfi MG, Salini V. Long-term
beneficial effects of platelet-rich plasma for non-insertional Achilles
tendinopathy. Foot Ankle Surg. 2015 Sep;21(3):178-81. doi:
10.1016/j.fas.2014.11.005. Epub 2014 Dec 11. PubMed PMID: 26235856.


78: Vaughan P, Gordon D, Goldberg A, Cullen N, Singh D. Patient satisfaction and 
function after bilateral ankle arthrodeses. Foot Ankle Surg. 2015
Sep;21(3):160-3. doi: 10.1016/j.fas.2014.11.001. Epub 2014 Nov 24. PubMed PMID:
26235853.


79: Migon EZ, de Freitas GL, Rodrigues MW, de Oliveira GK, de Almeida LG,
Schwartsmann CR. Spontaneous dislocation of the polyethylene component following 
knee revision arthroplasty: case report. Rev Bras Ortop. 2014 Dec 29;50(1):114-6.
doi: 10.1016/j.rboe.2014.12.002. eCollection 2015 Jan-Feb. PubMed PMID: 26229887;
PubMed Central PMCID: PMC4519636.


80: Godinho GG, Freitas JM, França Fde O, de Lago E Santos FM, Aragão AA, Barros 
MK. Bankart arthroscopic procedure: comparative study on use of double or
single-thread anchors after a 2-year follow-up. Rev Bras Ortop. 2014 Dec
31;50(1):94-9. doi: 10.1016/j.rboe.2014.12.006. eCollection 2015 Jan-Feb. PubMed 
PMID: 26229884; PubMed Central PMCID: PMC4519616.


81: Teixeira RK, Yamaki VN, Rosa Rde C, de Barros RS, Botelho NM. Dominance of
foreign citations in Brazilian orthopedics journals. Rev Bras Ortop. 2014 Oct
27;49(6):668-70. doi: 10.1016/j.rboe.2014.01.015. eCollection 2014 Nov-Dec.
PubMed PMID: 26229879; PubMed Central PMCID: PMC4487497.


82: Belangero PS, Leal MF, de Castro Pochini A, Andreoli CV, Ejnisman B, Cohen M.
Profile of collagen gene expression in the glenohumeral capsule of patients with 
traumatic anterior instability of the shoulder. Rev Bras Ortop. 2014 Oct
23;49(6):642-6. doi: 10.1016/j.rboe.2014.10.008. eCollection 2014 Nov-Dec. PubMed
PMID: 26229875; PubMed Central PMCID: PMC4487492.


83: Aragão JA, Silva LP, Reis FP, Dos Santos Menezes CS. Analysis on the acromial
curvature and its relationships with the subacromial space and types of acromion.
Rev Bras Ortop. 2014 Oct 31;49(6):636-41. doi: 10.1016/j.rboe.2013.10.005.
eCollection 2014 Nov-Dec. PubMed PMID: 26229874; PubMed Central PMCID:
PMC4487451.


84: Miyazaki AN, Fregoneze M, Santos PD, da Silva LA, do Val Sella G, Zanella LA,
La Salvia JC, Checchia SL. Biomechanical evaluation between the modified
Mason-Allen stitch and the locked double-tie stitch on the infraspinatus of
sheep. Rev Bras Ortop. 2014 Oct 16;49(6):630-5. doi: 10.1016/j.rboe.2014.10.001. 
eCollection 2014 Nov-Dec. PubMed PMID: 26229873; PubMed Central PMCID:
PMC4487495.


85: Gali JC, Resina AF, Pedro G, Neto IA, Almagro MA, da Silva PA, Caetano EB.
Importance of anatomically locating the infrapatellar branch of the saphenous
nerve in reconstructing the anterior cruciate ligament using flexor tendons. Rev 
Bras Ortop. 2014 Oct 27;49(6):625-9. doi: 10.1016/j.rboe.2013.10.004. eCollection
2014 Nov-Dec. PubMed PMID: 26229872; PubMed Central PMCID: PMC4487444.


86: Inácio AM, Lopes Júnior OV, Kuhn A, Saggin JI, Fernandes Saggin PR, de
Freitas Spinelli L, de Castro DM. Reconstruction of the anterior cruciate
ligament by means of an anteromedial portal and femoral fixation using Rigidfix. 
Rev Bras Ortop. 2014 Oct 22;49(6):619-24. doi: 10.1016/j.rboe.2014.10.004.
eCollection 2014 Nov-Dec. PubMed PMID: 26229871; PubMed Central PMCID:
PMC4487468.


87: Godinho P, Nicoliche E, Cossich V, de Sousa EB, Velasques B, Salles JI.
Proprioceptive deficit in patients with complete tearing of the anterior cruciate
ligament. Rev Bras Ortop. 2014 Oct 22;49(6):613-8. doi:
10.1016/j.rboe.2014.10.007. eCollection 2014 Nov-Dec. PubMed PMID: 26229870;
PubMed Central PMCID: PMC4487426.


88: Cossich V, Mallrich F, Titonelli V, de Sousa EB, Velasques B, Salles JI.
Proprioceptive deficit in individuals with unilateral tearing of the anterior
cruciate ligament after active evaluation of the sense of joint position. Rev
Bras Ortop. 2014 Oct 27;49(6):607-12. doi: 10.1016/j.rboe.2013.07.003.
eCollection 2014 Nov-Dec. PubMed PMID: 26229869; PubMed Central PMCID:
PMC4487438.


89: de Lima Lopes C, da Rocha Cândido Filho CA, de Lima E Silva TA, Gonçalves MC,
de Oliveira RL, de Lima PR. Importance of radiological studies by means of
computed tomography for managing fractures of the tibial plateau. Rev Bras Ortop.
2014 Oct 30;49(6):593-601. doi: 10.1016/j.rboe.2014.10.010. eCollection 2014
Nov-Dec. PubMed PMID: 26229867; PubMed Central PMCID: PMC4487494.


90: Freitas A, Torres GM, Souza AC, Maciel RA, Souto DR, Ferreira GN. Analysis on
the mechanical resistance of fixation of femoral neck fractures in synthetic
bone, using the dynamic hip system and an anti-rotation screw. Rev Bras Ortop.
2014 Oct 27;49(6):586-92. doi: 10.1016/j.rboe.2014.01.016. eCollection 2014
Nov-Dec. PubMed PMID: 26229866; PubMed Central PMCID: PMC4487432.


91: Santos AL, Demange MK, Prado MP, Fernandes TD, Giglio PN, Hintermann B.
Cartilage lesions and ankle osteoarthrosis: review of the literature and
treatment algorithm. Rev Bras Ortop. 2014 Nov 11;49(6):565-72. doi:
10.1016/j.rboe.2014.11.003. eCollection 2014 Nov-Dec. PubMed PMID: 26229863;
PubMed Central PMCID: PMC4487502.


92: Filho NF, de Paiva Luciano A, Vierno B. Pelvic pseudotumor following total
hip arthroplasty - case report. Rev Bras Ortop. 2014 Sep 18;49(5):543-9. doi:
10.1016/j.rboe.2013.10.001. eCollection 2014 Sep-Oct. PubMed PMID: 26229860;
PubMed Central PMCID: PMC4487433.


93: Dos Santos AL, Albino RB, Ortiz RT, Sakaki MH, de Andrade Corsato M,
Fernandes TD. Charcot neuroarthropathy: realignment of diabetic foot by means of 
osteosynthesis using intramedullary screws - case report. Rev Bras Ortop. 2014
Aug 28;49(5):535-9. doi: 10.1016/j.rboe.2014.08.006. eCollection 2014 Sep-Oct.
PubMed PMID: 26229858; PubMed Central PMCID: PMC4487470.


94: Fernandes TL, Ribeiro DB, da Rocha DC, Albuquerque C, Pereira CA, Pedrinelli 
A, Hernandez AJ. Description of an evaluation system for knee kinematics in
ligament lesions, by means of optical tracking and 3D tomography. Rev Bras Ortop.
2014 Aug 28;49(5):513-9. doi: 10.1016/j.rboe.2014.08.005. eCollection 2014
Sep-Oct. PubMed PMID: 26229854; PubMed Central PMCID: PMC4487496.


95: Tavares Cardozo R, Fidelis de Souza Junior E, Campoli Alves W, Barbi Filho F.
Total knee arthroplasty: indication of blood transfusion according to
hematimetric variation and clinical symptoms of hypoperfusion. Rev Bras Ortop.
2014 Aug 13;49(5):507-12. doi: 10.1016/j.rboe.2013.09.002. eCollection 2014
Sep-Oct. PubMed PMID: 26229853; PubMed Central PMCID: PMC4487474.


96: Arliani GG, da Silva AV, Ueda LR, Astur Dda C, Yazigi Júnior JA, Cohen M.
Reconstruction of the medial patellofemoral ligament in cases of acute traumatic 
dislocation of the patella: current perspectives and trends in Brazil. Rev Bras
Ortop. 2014 Jul 29;49(5):499-506. doi: 10.1016/j.rboe.2014.07.005. eCollection
2014 Sep-Oct. PubMed PMID: 26229852; PubMed Central PMCID: PMC4487472.


97: Toma HF, de Almeida Oliveira Felippe Viana T, Meireles RM, Borelli IM,
Blumetti FC, Takimoto ES, Dobashi ET. Comparison of the results from simple
radiography, from before to after Salter osteotomy, in patients with
Legg-Calvé-Perthes disease. Rev Bras Ortop. 2014 Sep 16;49(5):488-93. doi:
10.1016/j.rboe.2014.09.003. eCollection 2014 Sep-Oct. PubMed PMID: 26229850;
PubMed Central PMCID: PMC4487431.


98: Schwartsmann CR, Ledur FR, Spinelli Lde F, Germani BL, Boschin LC, Gonçalves 
RZ, Yépez AK, Ferreira MT, Silva MF. Do patients lose weight after total hip
arthroplasty? Rev Bras Ortop. 2014 Aug 28;49(5):473-6. doi:
10.1016/j.rboe.2014.08.007. eCollection 2014 Sep-Oct. PubMed PMID: 26229847;
PubMed Central PMCID: PMC4487443.


99: de Moraes FB, Motta TM, Severin AA, de Alencar Faria D, de Oliveira César F, 
de Souza Carneiro S. Garré's sclerosing osteomyelitis: case report. Rev Bras
Ortop. 2014 Apr 24;49(4):401-4. doi: 10.1016/j.rboe.2014.04.010. eCollection 2014
Jul-Aug. PubMed PMID: 26229835; PubMed Central PMCID: PMC4511627.


100: Sakaki MH, Saito GH, de Oliveira RG, Ortiz RT, Silva Jdos S, Fernandes TD,
Dos Santos AL. Epidemiological study on talus fractures. Rev Bras Ortop. 2014 Aug
5;49(4):334-9. doi: 10.1016/j.rboe.2013.07.002. eCollection 2014 Jul-Aug. PubMed 
PMID: 26229823; PubMed Central PMCID: PMC4511570.


101: Morales Ciancio RA, Gasbarrini A, Boriani S, Gambarotti M. First Confirmed
Metastatic Adamantinoma of the Spine: Case Report and Literature Review. Global
Spine J. 2015 Aug;5(4):e7-e12. doi: 10.1055/s-0034-1394362. Epub 2014 Oct 25.
PubMed PMID: 26225294; PubMed Central PMCID: PMC4516730.


102: Corredor JA, Quan G. Cervical Synovial Cyst Causing Cervical
Radiculomyelopathy: Case Report and Review of the Literature. Global Spine J.
2015 Aug;5(4):e34-8. doi: 10.1055/s-0034-1396758. Epub 2014 Dec 17. PubMed PMID: 
26225291; PubMed Central PMCID: PMC4516726.


103: Reddy D, Mikhael MM, Shapiro GS, Farrell T. Extensive Deep Venous Thrombosis
Resulting from Anterior Lumbar Spine Surgery in a Patient with Iliac Vein
Compression Syndrome: A Case Report and Literature Review. Global Spine J. 2015
Aug;5(4):e22-7. doi: 10.1055/s-0034-1396431. Epub 2014 Dec 22. PubMed PMID:
26225289; PubMed Central PMCID: PMC4516724.


104: Matsumoto T, Okuda S, Haku T, Maeda K, Maeno T, Yamashita T, Yamasaki R,
Kuratsu S, Iwasaki M. Neurogenic Shock Immediately following Posterior Lumbar
Interbody Fusion: Report of Two Cases. Global Spine J. 2015 Aug;5(4):e13-6. doi: 
10.1055/s-0034-1395422. Epub 2014 Nov 17. PubMed PMID: 26225287; PubMed Central
PMCID: PMC4516745.


105: Chacko T, Vinod S, Mani V, George A, Sivaprasad KK. Management of Cleft
Maxillary Hypoplasia with Anterior Maxillary Distraction: Our Experience. J
Maxillofac Oral Surg. 2014 Dec;13(4):550-5. doi: 10.1007/s12663-013-0521-8. Epub 
2013 Apr 24. PubMed PMID: 26225027; PubMed Central PMCID: PMC4518778.


106: Gupta N, Singh K. Putty Index: An Important Aid for the Direct Fabrication
of Fiber Reinforced Composite Resin FPD. J Indian Prosthodont Soc. 2014
Dec;14(Suppl 1):187-9. doi: 10.1007/s13191-012-0226-6. Epub 2012 Dec 9. PubMed
PMID: 26199513; PubMed Central PMCID: PMC4501984.


107: Seo JB, Yoo JS, Ryu JW. Sonoelastography findings of supraspinatus tendon in
rotator cuff tendinopathy without tear: comparison with magnetic resonance images
and conventional ultrasonography. J Ultrasound. 2014 Dec 7;18(2):143-9. doi:
10.1007/s40477-014-0148-8. eCollection 2015 Jun. PubMed PMID: 26191102; PubMed
Central PMCID: PMC4504856.


108: Dorman SL, Graham SM, Paniker J, Phalira S, Harrison WJ. Establishing a
children's orthopaedic hospital for Malawi: A review after 10 years. Malawi Med
J. 2014 Dec;26(4):119-23. PubMed PMID: 26167261; PubMed Central PMCID:
PMC4325346.


109: Swedish Council on Health Technology Assessment. Vacuum Assisted Wound
Closure Therapy [Internet]. Stockholm: Swedish Council on Health Technology
Assessment (SBU); 2011 Nov 02. Available from
http://www.ncbi.nlm.nih.gov/books/NBK298993/
PubMed PMID: 26153601.


110: Talusan PG, Long T, Halim A, Guliani L, Carroll N, Reach J. Effects of
Fatigue on Driving Safety: A Comparison of Brake Reaction Times in Night Float
and Postcall Physicians in Training. J Grad Med Educ. 2014 Dec;6(4):653-7. doi:
10.4300/JGME-D-14-00006.1. PubMed PMID: 26140113; PubMed Central PMCID:
PMC4477556.


111: Sullivan JP, Cook S, Gao Y, Wolf BR. Radiographic Anatomy of the Native
Anterior Cruciate Ligament: a Systematic Review. HSS J. 2015 Jul;11(2):154-65.
doi: 10.1007/s11420-014-9417-5. Epub 2014 Dec 2. Review. PubMed PMID: 26140036;
PubMed Central PMCID: PMC4481246.


112: Ajuwon AA, Desai R, Farhang K, Lasko CE, Liu RW. An Anatomic Study on
Whether the Patella is Centered in an Ideal Anteroposterior Radiograph of the
Knee. HSS J. 2015 Jul;11(2):117-22. doi: 10.1007/s11420-014-9419-3. Epub 2014 Dec
2. PubMed PMID: 26140030; PubMed Central PMCID: PMC4481249.


113: Murata T, Asami T, Matsuo K, Kubo A, Okigawa E. Effects of Wheelchair
Seat-height Settings on Alternating Lower Limb Propulsion With Both Legs. Assist 
Technol. 2014 Fall;26(3):151-6. doi: 10.1080/10400435.2014.888108. PubMed PMID:
26131795.


114: Lynch G, Tower M, Venturato L. Identifying outcomes associated with
co-managed care models for patients who have sustained a hip fracture: an
integrative literature review. Int J Orthop Trauma Nurs. 2015 Aug;19(3):140-54.
doi: 10.1016/j.ijotn.2014.07.002. Epub 2014 Aug 8. Review. PubMed PMID: 26122595.


115: Specht K, Kjaersgaard-Andersen P, Kehlet H, Pedersen BD. Nursing in
fast-track total hip and knee arthroplasty: A retrospective study. Int J Orthop
Trauma Nurs. 2015 Aug;19(3):121-30. doi: 10.1016/j.ijotn.2014.10.001. Epub 2014
Oct 22. PubMed PMID: 26122593.


116: Neto HP, Grecco LA, Braun Ferreira LA, Christovão TC, Duarte Nde A, Oliveira
CS. Clinical analysis and baropodometric evaluation in diagnosis of abnormal foot
posture: A clinical trial. J Bodyw Mov Ther. 2015 Jul;19(3):429-33. doi:
10.1016/j.jbmt.2014.09.007. Epub 2014 Oct 5. PubMed PMID: 26118513.


117: Myssayev A, Meirmanov S, Rakhypbekov T, Bulegenov T, Semenova Y. The
Characteristics of Road Traffic Fatalities in Kazakhstan's Semey Region,
2006-2010: A Descriptive Retrospective Study. Iran J Public Health. 2014
Jun;43(6):760-8. PubMed PMID: 26110146; PubMed Central PMCID: PMC4475594.


118: Walshaw T, Karuppiah SV, Stewart I. The course and distribution of the infra
patellar nerve in relation to ACL reconstruction. Knee. 2015 Oct;22(5):384-8.
doi: 10.1016/j.knee.2014.11.003. Epub 2014 Nov 26. PubMed PMID: 26100316.


119: Sen ES, Clarke SL, Ramanan AV. The child with joint pain in primary care.
Best Pract Res Clin Rheumatol. 2014 Dec;28(6):888-906. doi:
10.1016/j.berh.2015.04.008. Epub 2015 May 23. Review. PubMed PMID: 26096092.


120: Korkmaz A, Aydoğdu AY. Congenital pseudoarthrosis of clavicula. Turk
Pediatri Ars. 2014 Sep 1;49(3):261-3. doi: 10.5152/tpa.2014.1887. eCollection
2014 Sep. PubMed PMID: 26078674; PubMed Central PMCID: PMC4462304.


121: Russchen M, Kachooei AR, Teunis T, Ring D. Acute Proximal Row Carpectomy
after Complex Carpal Fracture Dislocation. J Hand Microsurg. 2015 Jun;7(1):212-5.
doi: 10.1007/s12593-014-0162-2. Epub 2014 Oct 18. PubMed PMID: 26078546; PubMed
Central PMCID: PMC4461643.


122: Lim R, Sreedharan S. Lateral Band Subluxation: An Unusual Case of
Pseudotrigger. J Hand Microsurg. 2015 Jun;7(1):208-11. doi:
10.1007/s12593-014-0160-4. Epub 2014 Oct 12. PubMed PMID: 26078545; PubMed
Central PMCID: PMC4461644.


123: Kachooei AR, Moradi A, Mudgal CS. Non-Simultaneous Bilateral Closed Rupture 
of the Triceps Tendon in a Woman. J Hand Microsurg. 2015 Jun;7(1):205-7. doi:
10.1007/s12593-014-0159-x. Epub 2014 Sep 20. PubMed PMID: 26078544; PubMed
Central PMCID: PMC4461630.


124: Tan EW, Sreedharan S. Heterotopic Ossification of the Finger Following
Closed Blunt Trauma. J Hand Microsurg. 2015 Jun;7(1):199-201. doi:
10.1007/s12593-014-0154-2. Epub 2014 Aug 28. PubMed PMID: 26078542; PubMed
Central PMCID: PMC4461609.


125: Afshar A. Combined Congenital Radial and Ulnar Longitudinal Deficiencies: A 
Case Report. J Hand Microsurg. 2015 Jun;7(1):191-3. doi:
10.1007/s12593-014-0150-6. Epub 2014 Aug 12. PubMed PMID: 26078540; PubMed
Central PMCID: PMC4461602.


126: Wilson RJ, Crosby SN, Lee DH. Removal of a Venous Intraluminal Needle: A
Case Report. J Hand Microsurg. 2015 Jun;7(1):170-2. doi:
10.1007/s12593-014-0138-2. Epub 2014 May 25. PubMed PMID: 26078535; PubMed
Central PMCID: PMC4461596.


127: Türker T, Sheppard JE. Emergency Open Reduction for an Irreducible
Dislocation of the Metacarpophalangeal Joint of the Thumb in a Child. J Hand
Microsurg. 2015 Jun;7(1):166-9. doi: 10.1007/s12593-014-0135-5. Epub 2014 May 14.
PubMed PMID: 26078534; PubMed Central PMCID: PMC4461604.


128: Hamada Y, Sairyo K, Hibino N, Kobayashi A. Correction of Severe Contracture 
of Intrinsic Plus Hand with a Modified Ilizarov Mini-Fixator: Correction with an 
Ilizarov Mini-Fixator for Severe Hand Contracture. J Hand Microsurg. 2015
Jun;7(1):161-5. doi: 10.1007/s12593-014-0134-6. Epub 2014 May 14. PubMed PMID:
26078533; PubMed Central PMCID: PMC4461608.


129: Hernández-Cortés P, Caba-Molina M, Gómez-Sánchez R, Ríos-Peregrina R. Renal 
Clear Cell Carcinoma Acrometastasis. An Unusual Terminal Condition. J Hand
Microsurg. 2015 Jun;7(1):149-51. doi: 10.1007/s12593-014-0127-5. Epub 2014 May 7.
PubMed PMID: 26078530; PubMed Central PMCID: PMC4461592.


130: Wollstein R, Zaulan Y, Hazan F, Bernfeld B, Anatol G. Spontaneous Thumb CMC 
Joint Dislocation in Long- Standing Anorexia Nervosa. J Hand Microsurg. 2015
Jun;7(1):143-5. doi: 10.1007/s12593-014-0123-9. Epub 2014 Feb 20. PubMed PMID:
26078528; PubMed Central PMCID: PMC4461616.


131: Lluch A, Barrera-Ochoa S, Cortina J, Mir-Bullo X. Brucellosis as a Primary
Cause of Flexor Tenosynovitis on the Hand: Case Report and Literature Review. J
Hand Microsurg. 2015 Jun;7(1):140-2. doi: 10.1007/s12593-014-0122-x. Epub 2014
Feb 20. PubMed PMID: 26078527; PubMed Central PMCID: PMC4461600.


132: Orbach H, Wolovelsky A, Rinott M, Rubin G, Rozen N. Synovial Fistula as a
Complication of Release of A1 Pulley for Trigger Finger. J Hand Microsurg. 2015
Jun;7(1):136-9. doi: 10.1007/s12593-014-0121-y. Epub 2014 Aug 13. PubMed PMID:
26078526; PubMed Central PMCID: PMC4461605.


133: Hibino N, Kobayashi A, Hamada Y. A Mobile Pisotriquetral Loose Body as a
Cause of Severe Ulnar Sided Wrist Pain: Mobile Loose Body at Pistotriquetral
Joint. J Hand Microsurg. 2015 Jun;7(1):133-5. doi: 10.1007/s12593-014-0119-5.
Epub 2014 Jan 29. PubMed PMID: 26078525; PubMed Central PMCID: PMC4461603.


134: Hibino N, Hamada Y. Bilateral Proximal Radial Shaft Fracture Dislocations
Resulting from 2 Separate Injuries with the Same Mechanism, Each Associated with 
Median Nerve Entrapment: A Case Report in a Gymnast Performing Back Hand Springs:
Bony Entrapment of Median Nerve at Proximal Radius. J Hand Microsurg. 2015
Jun;7(1):123-6. doi: 10.1007/s12593-013-0116-0. Epub 2014 Jan 3. PubMed PMID:
26078522; PubMed Central PMCID: PMC4461593.


135: Afshar A. Pronator Syndrome Due to Schwannoma. J Hand Microsurg. 2015
Jun;7(1):119-22. doi: 10.1007/s12593-013-0115-1. Epub 2014 Jan 5. PubMed PMID:
26078521; PubMed Central PMCID: PMC4461597.


136: Neuhaus V, Bot AG, Guitton TG, Ring DC. Radiographs Versus Radiographic
Measurements in Distal Radius Fractures. J Hand Microsurg. 2015 Jun;7(1):42-8.
doi: 10.1007/s12593-014-0164-0. Epub 2014 Oct 21. PubMed PMID: 26078502; PubMed
Central PMCID: PMC4461633.


137: Rozanski M, Neuhaus V, Thornton E, Becker SJ, Rathmell JP, Ring D. Symptoms 
During or Shortly After Isolated Carpal Tunnel Release and Problems Within
24 hours After Surgery. J Hand Microsurg. 2015 Jun;7(1):30-5. doi:
10.1007/s12593-014-0157-z. Epub 2014 Sep 4. PubMed PMID: 26078500; PubMed Central
PMCID: PMC4461628.


138: Oosterhoff TC, Nota SP, Ring D. Finger Stiffness. J Hand Microsurg. 2015
Jun;7(1):13-7. doi: 10.1007/s12593-014-0151-5. Epub 2014 Nov 13. PubMed PMID:
26078497; PubMed Central PMCID: PMC4461595.


139: Tahmassebi R, Peltz TS, Haddad R, Scougall P, Gianoutsos M, Walsh W. The
Interlocking Modification of the Cross Locked Cruciate Tendon Repair (Modified
Adelaide Repair): A Static and Dynamic Biomechanical Assessment. J Hand
Microsurg. 2015 Jun;7(1):6-12. doi: 10.1007/s12593-014-0144-4. Epub 2014 Jul 4.
PubMed PMID: 26078496; PubMed Central PMCID: PMC4461606.


140: Benders KE, Boot W, Cokelaere SM, Van Weeren PR, Gawlitta D, Bergman HJ,
Saris DB, Dhert WJ, Malda J. Multipotent Stromal Cells Outperform Chondrocytes on
Cartilage-Derived Matrix Scaffolds. Cartilage. 2014 Oct;5(4):221-30. doi:
10.1177/1947603514535245. PubMed PMID: 26069701; PubMed Central PMCID:
PMC4335771.


141: Lee YH, Suzer F, Thermann H. Autologous Matrix-Induced Chondrogenesis in the
Knee: A Review. Cartilage. 2014 Jul;5(3):145-53. doi: 10.1177/1947603514529445.
PubMed PMID: 26069694; PubMed Central PMCID: PMC4297179.


142: Jeffery N, Mendias C. Endocranial and masticatory muscle volumes in
myostatin-deficient mice. R Soc Open Sci. 2014 Dec 17;1(4):140187. doi:
10.1098/rsos.140187. eCollection 2014 Dec. PubMed PMID: 26064569; PubMed Central 
PMCID: PMC4448778.


143: Tang C, Wang F, Hou Y, Lu S, Tian W, Xu Y, Jin C, Wang L.
Technetium-99m-labeled annexin V imaging for detecting prosthetic joint infection
in a rabbit model. J Biomed Res. 2015 May;29(3):224-31. doi:
10.7555/JBR.29.20130113. Epub 2014 Oct 12. PubMed PMID: 26060446; PubMed Central 
PMCID: PMC4449490.


144: Obremskey W, Molina C, Collinge C, Tornetta P 3rd, Sagi C, Schmidt A, Probe 
R, Ahn J, Nana A; Evidence-Based Quality Value and Safety Committee – Orthopaedic
Trauma Association, Writing Committee. Current Practice in the Management of Open
Fractures Among Orthopaedic Trauma Surgeons. Part B: Management of Segmental Long
Bone Defects. A Survey of Orthopaedic Trauma Association Members. J Orthop
Trauma. 2014 Aug;28(8):e203-7. doi: 10.1097/BOT.0000000000000034. PubMed PMID:
26057886.


145: Obremskey W, Molina C, Collinge C, Nana A, Tornetta P 3rd, Sagi C, Schmidt
A, Probe R, Ahn J, Browner BD; Evidence-Based Quality Value and Safety
CommitteeOrthopaedic Trauma Association, Writing Committee. Current Practice in
the Management of Open Fractures Among Orthopaedic Trauma Surgeons. Part A:
Initial Management. A Survey of Orthopaedic Trauma Surgeons. J Orthop Trauma.
2014 Aug;28(8):e198-202. doi: 10.1097/BOT.0000000000000033. PubMed PMID:
26057885.


146: Agathangelidis F, Boutsiadis A, Petsatodis G. Pedestal sign in cementless
total hip replacement. Hippokratia. 2014 Oct-Dec;18(4):378. PubMed PMID:
26052214; PubMed Central PMCID: PMC4453821.


147: Barbier O, Danis J, Versier G, Ollat D. When the tendon autograft is dropped
accidently on the floor: A study about bacterial contamination and antiseptic
efficacy. Knee. 2015 Oct;22(5):380-3. doi: 10.1016/j.knee.2014.07.027. Epub 2014 
Aug 11. PubMed PMID: 26047924.


148: Hofmann A, Dietz SO, Pairon P, Rommens PM. The role of intramedullary
nailing in treatment of open fractures. Eur J Trauma Emerg Surg. 2015
Feb;41(1):39-47. doi: 10.1007/s00068-014-0485-5. Epub 2014 Dec 24. PubMed PMID:
26038164.


149: Larsen P, Elsoe R, Graven-Nielsen T, Laessoe U, Rasmussen S. Decreased
muscle strength is associated with impaired long-term functional outcome after
intramedullary nailing of femoral shaft fracture. Eur J Trauma Emerg Surg. 2015
Dec;41(6):673-81. doi: 10.1007/s00068-014-0488-2. Epub 2014 Dec 24. PubMed PMID: 
26038009.


150: Mcdonald E, Theologis AA, Horst P, Kandemir U, Pekmezci M. When do anterior 
external or internal fixators provide additional stability in an unstable (Tile
C) pelvic fracture? A biomechanical study. Eur J Trauma Emerg Surg. 2015
Dec;41(6):665-71. doi: 10.1007/s00068-014-0482-8. Epub 2014 Dec 3. PubMed PMID:
26038006.


151: Aprato A, Lo Baido R, Crosio A, Matteotti R, Grosso E, Massè A. Does lesser 
trochanter implication affect hip flexion strength in proximal femur fracture?
Eur J Trauma Emerg Surg. 2015 Oct;41(5):523-9. doi: 10.1007/s00068-014-0476-6.
Epub 2014 Nov 22. PubMed PMID: 26038002.


152: Zehir S, Zehir R, Zehir S, Azboy İ, Haykir N. Proximal femoral nail
antirotation against dynamic hip screw for unstable trochanteric fractures; a
prospective randomized comparison. Eur J Trauma Emerg Surg. 2015
Aug;41(4):393-400. doi: 10.1007/s00068-014-0463-y. Epub 2014 Oct 31. PubMed PMID:
26037995.


153: Khaled SA, Soliman O, Wahed MA. Functional outcome of unstable pelvic ring
injuries after iliosacral screw fixation: single versus two screw fixation. Eur J
Trauma Emerg Surg. 2015 Aug;41(4):387-92. doi: 10.1007/s00068-014-0456-x. Epub
2014 Oct 21. PubMed PMID: 26037990.


154: Driessen A, Schäfer N, Albrecht V, Schenk M, Fröhlich M, Stürmer EK, Maegele
M; TACTIC partners. Infrastructure and clinical practice for the detection and
management of trauma-associated haemorrhage and coagulopathy. Eur J Trauma Emerg 
Surg. 2015 Aug;41(4):413-20. doi: 10.1007/s00068-014-0455-y. Epub 2014 Oct 25.
PubMed PMID: 26037989.


155: Dietz SO, Hofmann A, Rommens PM. Haemorrhage in fragility fractures of the
pelvis. Eur J Trauma Emerg Surg. 2015 Aug;41(4):363-7. doi:
10.1007/s00068-014-0452-1. Epub 2014 Sep 23. PubMed PMID: 26037987.


156: Sellei RM, Hingmann SJ, Weber C, Jeromin S, Zimmermann F, Turner J,
Hildebrand F, Pape HC. Assessment of elevated compartment pressures by
pressure-related ultrasound: a cadaveric model. Eur J Trauma Emerg Surg. 2015
Dec;41(6):639-45. doi: 10.1007/s00068-014-0449-9. Epub 2014 Sep 25. PubMed PMID: 
26037985.


157: Sellei RM, Kobbe P, Dienstknecht T, Lichte P, Pfeifer R, Behrens M, Brianza 
S, Pape HC. Biomechanical properties of different external fixator frame
configurations. Eur J Trauma Emerg Surg. 2015 Jun;41(3):313-8. doi:
10.1007/s00068-014-0436-1. Epub 2014 Aug 2. PubMed PMID: 26037979.


158: Koren L, Peled E, Trogan R, Norman D, Berkovich Y, Israelit S. Gender, age
and ethnicity influence on pain levels and analgesic use in the acute whiplash
injury. Eur J Trauma Emerg Surg. 2015 Jun;41(3):287-91. doi:
10.1007/s00068-014-0419-2. Epub 2014 Jun 11. PubMed PMID: 26037975.


159: Datta R, Utreja A, Singh SP, Rattan V. Satisfaction audit of patients
undergoing mandibular distraction osteogenesis with extra-oral distraction
appliances. J Maxillofac Oral Surg. 2015 Jun;14(2):212-8. doi:
10.1007/s12663-013-0606-4. Epub 2013 Dec 21. PubMed PMID: 26028837; PubMed
Central PMCID: PMC4444682.


160: Campagnaro J, García Y, Brito M, Morantes J. [Ectrodactyly of the foot].
Acta Ortop Mex. 2014 May-Jun;28(3):183-8. Spanish. PubMed PMID: 26021115.


161: Martínez-Hernández G, Escalante-Magaña JR, Vargas-Mena R. [Competence
perception survey among residents of orthopedics and trauma in a hospital of
Yucatán México]. Acta Ortop Mex. 2014 May-Jun;28(3):173-8. Spanish. PubMed PMID: 
26021113.


162: Ochoa-Cázares S, Mancilla JA, Cuadra-Castillo M. [Paraosteal osteosarcoma of
the tibia treated with the OSS prosthesis. Case report]. Acta Ortop Mex. 2014
Sep-Oct;28(5):305-9. Spanish. PubMed PMID: 26021095.


163: Gmeiner WH, Willingham MC, Bourland JD, Hatcher HC, Smith TL, D'Agostino RB 
Jr, Blackstock W. F10 Inhibits Growth of PC3 Xenografts and Enhances the Effects 
of Radiation Therapy. J Clin Oncol Res. 2014 Jul-Aug;2(4). pii: 1028. PubMed
PMID: 26020060; PubMed Central PMCID: PMC4442609.


164: Negrete-Corona J, Alvarado-Soriano JC, Reyes-Santiago LA. [Hip fracture as
risk factor for mortality in patients over 65 years of age. Case-control study]. 
Acta Ortop Mex. 2014 Nov-Dec;28(6):352-62. Spanish. PubMed PMID: 26016287.


165: [The figures speak of our work]. Acta Ortop Mex. 2014 Nov-Dec;28(6):343.
Spanish. PubMed PMID: 26016285.


166: Gumieiro DN, Murino Rafacho BP, Buzati Pereira BL, Cavallari KA, Tanni SE,
Azevedo PS, Polegato BF, Mamede Zornoff LA, Dinhane DI, Innocenti Dinhane KG,
Cação Pereira GJ, de Paiva SA, Minicucci MF. Vitamin D serum levels are
associated with handgrip strength but not with muscle mass or length of hospital 
stay after hip fracture. Nutrition. 2015 Jul-Aug;31(7-8):931-4. doi:
10.1016/j.nut.2014.12.022. Epub 2014 Dec 31. PubMed PMID: 26015388.


167: Aquilina P, Parr WC, Chamoli U, Wroe S. Finite element analysis of
patient-specific condyle fracture plates: a preliminary study. Craniomaxillofac
Trauma Reconstr. 2015 Jun;8(2):111-6. doi: 10.1055/s-0034-1395385. Epub 2014 Nov 
14. PubMed PMID: 26000081; PubMed Central PMCID: PMC4428732.


168: Shimmin A, Martinez-Martos S, Owens J, Iorgulescu AD, Banks S. Fluoroscopic 
motion study confirming the stability of a medial pivot design total knee
arthroplasty. Knee. 2015 Dec;22(6):522-6. doi: 10.1016/j.knee.2014.11.011. Epub
2014 Dec 7. PubMed PMID: 25999125.


169: Cipriano AF, Miller C, Liu H. Anodic growth and biomedical applications of
TiO2 nanotubes. J Biomed Nanotechnol. 2014 Oct;10(10):2977-3003. Review. PubMed
PMID: 25992426.


170: Bento RF, Salomone R, Nascimento SB, Ferreira RJ, Silva CF, Costa HJ.
Mandibular branch of the facial nerve in wistar rats: new experimental model to
assess facial nerve regeneration. Int Arch Otorhinolaryngol. 2014
Jul;18(3):277-82. doi: 10.1055/s-0034-1366977. Epub 2014 May 23. PubMed PMID:
25992106; PubMed Central PMCID: PMC4297024.


171: Shah AA, Kumar S, Rashid RH, Noordin S, Rehman A. Dynamic hip screw fixation
for inter-trochanteric fractures: determinants of outcomes. J Pak Med Assoc. 2014
Dec;64(12 Suppl 2):S95-9. PubMed PMID: 25989792.


172: Saeed M, Khan BA, Wazir Z, Inam M, Satar A. The use of locally harvested
bone chips as a graft in spine fusion surgery. J Pak Med Assoc. 2014 Dec;64(12
Suppl 2):S87-90. PubMed PMID: 25989790.


173: Satar A, Wazir Z, Saeed M, Arif M, Inam M. Early outcome of surgical
intervention in subaxial cervical spine injuries. J Pak Med Assoc. 2014 Dec;64(12
Suppl 2):S83-6. PubMed PMID: 25989789.


174: Memon I, Bhatti A, Ali P, Mahmood K; M. Saeed Minhas. Difficulties in
maintenance of clubfoot abduction brace and solutions - maintenance of clubfoot
abduction brace, locks and keys. J Pak Med Assoc. 2014 Dec;64(12 Suppl 2):S70-5. 
PubMed PMID: 25989785.


175: Bhatti A, Ali P, Naeem Z, Ahmed J, Memon I, Mahmmod K, Minhas MS. "The role 
and ability of orthopaedic postgraduate resident's clubfoot treatment with
ponseti's methodology." A comparative study of resident's versus consultant's
directed treatment. J Pak Med Assoc. 2014 Dec;64(12 Suppl 2):S57-63. PubMed PMID:
25989783.


176: Sahito B, Kumar D; S. M.Tariq, Afridi HD, Mamji F. Metallosis, complete
osteolysis of ilium, acetabulum and proximal femur. Disastrous complication of
total hip arthoplasty: A case report. J Pak Med Assoc. 2014 Dec;64(12 Suppl
2):S54-6. PubMed PMID: 25989782.


177: Ashraf I, Umer M. Asymptomatic urinary tract infection: Cause of
postoperative wound infection. J Pak Med Assoc. 2014 Dec;64(12 Suppl 2):S34-7.
PubMed PMID: 25989778.


178: Akram M, Shahzad ML, Farooqi FM, Irshad M, Kumar Sah R, Awais SM. Results of
injection corticosteroids in treatment of De Quervain's Tenosynovitis. J Pak Med 
Assoc. 2014 Dec;64(12 Suppl 2):S30-3. PubMed PMID: 25989777.


179: Hafeez K, Kaim Khani GM, Jawaid M, Bux M. Is smartphone a necessity or
luxury among orthopedic specialty? J Pak Med Assoc. 2014 Dec;64(12 Suppl
2):S27-9. PubMed PMID: 25989775.


180: Arif M, Satar A, Saeed M, Wazir Z, Inam M. Outcome of single stage vertebral
column resection in treatment of kyphotic deformity. J Pak Med Assoc. 2014
Dec;64(12 Suppl 2):S22-6. PubMed PMID: 25989774.


181: Haroon S; Nasir-Uddin, Pervez S, Kayani N, Ahmed R, Hafeez K, Umer M.
Chondromyxoid fibroma; experience of 36 cases of an intriguing entity. J Pak Med 
Assoc. 2014 Dec;64(12 Suppl 2):S175-9. PubMed PMID: 25989772.


182: Akram M, Farooqi FM, Shahzad ML, Irshad M, Sah RK, Awais SM. Burkhalter
opponensplasty; role in isolated median nerve injury. J Pak Med Assoc. 2014
Dec;64(12 Suppl 2):S172-4. PubMed PMID: 25989771.


183: Akram M, Irshad M, Farooqi FM, Sah RK, Shahzad ML, Sarfraz AH, Awais SM.
Role of injecting bone marrow aspiration injection in treating delayed union and 
non-union. J Pak Med Assoc. 2014 Dec;64(12 Suppl 2):S154-8. PubMed PMID:
25989767.


184: Umer M, Askari R, Baz S. Use of fresh parental fibular allograft for
reconstruction of skeletal defects after limb salvage surgery. J Pak Med Assoc.
2014 Dec;64(12 Suppl 2):S151-3. PubMed PMID: 25989766.


185: Abbas K, Askari R, Umer M, Hafeez K. Transfusion practice in orthopedic
patients: do we really need it? J Pak Med Assoc. 2014 Dec;64(12 Suppl 2):S144-50.
PubMed PMID: 25989764.


186: Jillani SA, Aslam MZ, Chinoy MA, Khan MA, Saleem A, Ahmed SK. A comparison
between orthopedic surgeon and allied health worker in pirani score. J Pak Med
Assoc. 2014 Dec;64(12 Suppl 2):S127-30. PubMed PMID: 25989760.


187: Makhdoom A, Tunio ZH, Saeed M, Memon MA, Tahir SM, Awan S, Khani GM, Anjum
P. Bone mineral density in patients with chronic backache. J Pak Med Assoc. 2014 
Dec;64(12 Suppl 2):S119-22. PubMed PMID: 25989758.


188: Umer M, Mohib Y, Umer H. Operative management of patients with non-spinal
metastatic bone disease. Does it actually improve quality of life? J Pak Med
Assoc. 2014 Dec;64(12 Suppl 2):S116-8. PubMed PMID: 25989757.


189: Gul MS, Gul N, Shah JZ, Tasneem S, Iftikhar T, Khan SH. Decreased bone
mineral density and associated risk factors in hospital visiting people of
Islamabad. J Pak Med Assoc. 2014 Dec;64(12 Suppl 2):S11-4. PubMed PMID: 25989755.


190: Shah SK, Taufiq I, Najjad MK, Ali SD, Siddiqui MA. Vitamin D deficiency and 
possible link with Bony pain and onset of Osteoporosis. J Pak Med Assoc. 2014
Dec;64(12 Suppl 2):S100-3. PubMed PMID: 25989752.


191: Oxborough D, George K, Utomi V, Lord R, Morton J, Jones N, Somauroo J. Acute
response and chronic stimulus for cardiac structural and functional adaptation in
a professional boxer. Oxf Med Case Reports. 2014 Jun 27;2014(3):65-8. doi:
10.1093/omcr/omu026. eCollection 2014 Jun. PubMed PMID: 25988031; PubMed Central 
PMCID: PMC4370001.


192: Wu H, Zu H, Wang QM, Zhao G, Wang JH. Label-free Detection of Protein
Released during Platelet Activation by CNT-Enhanced Love Mode SAW Sensors. IEEE
Int Ultrason Symp. 2014 Sep;2014:1528-1531. PubMed PMID: 25984268; PubMed Central
PMCID: PMC4431625.


193: Arora S, Batra S, Rao S, Maini L, Gautam VK. "A 40-year-old female with
painless, slow growing prepatellar mass". J Clin Orthop Trauma. 2014
Dec;5(4):274-9. doi: 10.1016/j.jcot.2014.09.004. Epub 2014 Sep 29. PubMed PMID:
25983512; PubMed Central PMCID: PMC4263996.


194: El Bardouni A, Boufettal M, Zouaidia F, Kharmaz M, Berrada MS, Mahassini N, 
El Yaacoubi M. Non-traumatic myositis ossificans circumscripta: A diagnosis trap.
J Clin Orthop Trauma. 2014 Dec;5(4):261-5. doi: 10.1016/j.jcot.2014.09.005. Epub 
2014 Oct 11. PubMed PMID: 25983509; PubMed Central PMCID: PMC4264036.


195: Biazzo A, De Paolis M, Righi A, Lana D, Donati DM. Osteosarcoma in identical
twins: A case report. J Clin Orthop Trauma. 2014 Dec;5(4):257-60. doi:
10.1016/j.jcot.2014.09.007. Epub 2014 Oct 24. PubMed PMID: 25983508; PubMed
Central PMCID: PMC4263994.


196: Batra S, Arora S. Habitual dislocation of patella: A review. J Clin Orthop
Trauma. 2014 Dec;5(4):245-51. doi: 10.1016/j.jcot.2014.09.006. Epub 2014 Oct 11. 
Review. PubMed PMID: 25983506; PubMed Central PMCID: PMC4264034.


197: Ali AM, El-Alfy B, Attia H. Is there a safe zone to avoid superficial radial
nerve injury with Kirschner wire fixation in the treatment of distal radius? A
cadaveric study. J Clin Orthop Trauma. 2014 Dec;5(4):240-4. doi:
10.1016/j.jcot.2014.05.012. Epub 2014 Aug 29. PubMed PMID: 25983505; PubMed
Central PMCID: PMC4264032.


198: Vopat BG, Kane PM, Truntzer J, McClure P, Paller D, Abbood E, Born C. Is
distal locking of long nails for intertrochanteric fractures necessary? A
clinical study. J Clin Orthop Trauma. 2014 Dec;5(4):233-9. doi:
10.1016/j.jcot.2014.06.001. Epub 2014 Jul 28. PubMed PMID: 25983504; PubMed
Central PMCID: PMC4264043.


199: Singh S, Kumar D, Kumar S. Risk factors in cervical spondylosis. J Clin
Orthop Trauma. 2014 Dec;5(4):221-6. doi: 10.1016/j.jcot.2014.07.007. Epub 2014
Aug 13. PubMed PMID: 25983502; PubMed Central PMCID: PMC4264061.


200: Rajshekhar KT, Kumar MN, Venugopal P, Chandy T. Patellar clunk in total knee
arthroplasty using modified Sigma posterior stabilized femoral component. J Clin 
Orthop Trauma. 2014 Dec;5(4):211-4. doi: 10.1016/j.jcot.2014.07.013. Epub 2014
Aug 27. PubMed PMID: 25983500; PubMed Central PMCID: PMC4264035.


201: Shekhawat V, Bhatnagar N, Gupta A, Sabat D, Arora S. Quiz. J Clin Orthop
Trauma. 2014 Sep;5(3):181-4. doi: 10.1016/j.jcot.2014.09.001. Epub 2014 Oct 21.
PubMed PMID: 25983495; PubMed Central PMCID: PMC4223775.


202: Sié EJ, Traoré A, Sy AK, Soumaro K, Lambin Y. Delayed debridement of an open
total talar dislocation reimplanted in the emergency room. J Clin Orthop Trauma. 
2014 Sep;5(3):176-80. doi: 10.1016/j.jcot.2014.04.002. Epub 2014 Jul 8. PubMed
PMID: 25983494; PubMed Central PMCID: PMC4223811.


203: Rhanim A, Zanati RE, Younes Ouchrif, Hassani ZA, Kharmaz M, Berrada MS.
Nonoperative treatment of closed total talus dislocation without fracture: A case
report and literature review. J Clin Orthop Trauma. 2014 Sep;5(3):172-5. doi:
10.1016/j.jcot.2014.05.010. Epub 2014 Jun 28. PubMed PMID: 25983493; PubMed
Central PMCID: PMC4223801.


204: Shanmugasundaram K, Thangaraj A, Sivasenthil A. An isolated middle cuneiform
dislocation with a rare violence. Case report and literature review. J Clin
Orthop Trauma. 2014 Sep;5(3):167-71. doi: 10.1016/j.jcot.2014.07.001. Epub 2014
Jul 26. PubMed PMID: 25983492; PubMed Central PMCID: PMC4223812.


205: Kumar S, Kumar S. Morel-Lavallee lesion in distal thigh: A case report. J
Clin Orthop Trauma. 2014 Sep;5(3):161-6. doi: 10.1016/j.jcot.2014.07.002. Epub
2014 Aug 30. PubMed PMID: 25983491; PubMed Central PMCID: PMC4223810.


206: Singh S, Neelakandan K, Sood C, Krishnan J. Disseminated synovial
chondromatosis of the knee treated by open radical synovectomy using combined
anterior and posterior approaches. J Clin Orthop Trauma. 2014 Sep;5(3):157-60.
doi: 10.1016/j.jcot.2014.07.005. Epub 2014 Aug 7. PubMed PMID: 25983490; PubMed
Central PMCID: PMC4223814.


207: Paluvadi SV, Lal H, Mittal D, Vidyarthi K. Management of fractures of the
distal third tibia by minimally invasive plate osteosynthesis - A prospective
series of 50 patients. J Clin Orthop Trauma. 2014 Sep;5(3):129-36. doi:
10.1016/j.jcot.2014.07.010. Epub 2014 Aug 31. PubMed PMID: 25983486; PubMed
Central PMCID: PMC4223765.


208: Syed F, Nunag P, Pillai A. Management of recurrent multiple osteochondral
lesions of the talus (OCLT) in a young active patient. J Clin Orthop Trauma. 2014
Jun;5(2):99-102. doi: 10.1016/j.jcot.2014.05.004. Epub 2014 Jun 6. PubMed PMID:
25983479; PubMed Central PMCID: PMC4085369.


209: Ryan PM, Johnston A, Gun BK. Post-traumatic dynamic hallux varus
instability. J Clin Orthop Trauma. 2014 Jun;5(2):94-8. doi:
10.1016/j.jcot.2014.05.005. Epub 2014 Jun 15. PubMed PMID: 25983478; PubMed
Central PMCID: PMC4085366.


210: Sambandam B, Gupta R, Kumar S, Maini L. Fracture of distal end clavicle: A
review. J Clin Orthop Trauma. 2014 Jun;5(2):65-73. doi:
10.1016/j.jcot.2014.05.007. Epub 2014 Jun 19. Review. PubMed PMID: 25983473;
PubMed Central PMCID: PMC4085358.


211: Inui H, Taketomi S, Yamagami R, Sanada T, Tanaka S. Twice cutting method
reduces tibial cutting error in unicompartmental knee arthroplasty. Knee. 2014
Dec 7. pii: S0968-0160(14)00283-X. doi: 10.1016/j.knee.2014.11.015. [Epub ahead
of print] PubMed PMID: 25982299.


212: Lansdown DA, Allen C, Zaid M, Wu S, Subburaj K, Souza R, Feeley BT, Li X, Ma
CB. A comprehensive in vivo kinematic, quantitative MRI and functional evaluation
following ACL reconstruction - A comparison between mini-two incision and
anteromedial portal femoral tunnel drilling. Knee. 2015 Dec;22(6):547-53. doi:
10.1016/j.knee.2014.12.005. Epub 2014 Dec 17. PubMed PMID: 25982298; PubMed
Central PMCID: PMC4472567.


213: Guo Y, Ma Y, Huang G, Tao L, Li H, Wang J. [Application and development of
intelligent adjustable leg raising system]. Zhongguo Yi Liao Qi Xie Za Zhi. 2014 
Nov;38(6):417-9, 432. Chinese. PubMed PMID: 25980128.


214: Salunke AA, Panchal R. A paralabral cyst of the hip joint causing sciatica: 
case report and review of literature. Malays J Med Sci. 2014 Jul;21(4):57-60.
PubMed PMID: 25977624; PubMed Central PMCID: PMC4418116.


215: Kitchen B, Sanchez HB, Wagner RA. Shortening femoral osteotomy with stemmed 
resurfacing total knee arthroplasty for severe flexion contracture in Juvenile
Rheumatoid Arthritis. J Orthop. 2014 Jul 14;12(2):118-21. doi:
10.1016/j.jor.2014.05.002. eCollection 2015 Jun. PubMed PMID: 25972704; PubMed
Central PMCID: PMC4421091.


216: Hossain Shahcheraghi G, Javid M, Arasteh MM. Thromboembolic disease after
knee arthroplasty is rare in Southern Iran. J Orthop. 2014 Jan 31;12(2):86-91.
doi: 10.1016/j.jor.2014.01.003. eCollection 2015 Jun. PubMed PMID: 25972699;
PubMed Central PMCID: PMC4421096.


217: David M, Robb C, Jawanda S, Bache C, Bradish C. Late recurrence of
developmental dysplasia of the hip following Pavlik harness treatment until
normal ultrasound appearance. J Orthop. 2014 Jan 22;12(2):81-5. doi:
10.1016/j.jor.2014.01.002. eCollection 2015 Jun. PubMed PMID: 25972698; PubMed
Central PMCID: PMC4421082.


218: Gardner S, Weaver MJ, Jerabek S, Rodriguez E, Vrahas M, Harris M. Predictors
of early failure in young patients with displaced femoral neck fractures. J
Orthop. 2014 Feb 7;12(2):75-80. doi: 10.1016/j.jor.2014.01.001. eCollection 2015 
Jun. PubMed PMID: 25972697; PubMed Central PMCID: PMC4421021.


219: Akcam AT, Ulku A, Koltas IS, Izol V, Bicer OS, Kilicbagir E, Sakman G,
Poyrazoglu H, Erman T, Aridogan IA, Parsak CK, Inal M, Iskit S. Clinical
characterization of unusual cystic echinococcosis in southern part of Turkey. Ann
Saudi Med. 2014 Nov-Dec;34(6):508-16. doi: 10.5144/0256-4947.2014.508. PubMed
PMID: 25971825.


220: Tousignant M, Giguère AM, Morin M, Pelletier J, Sheehy A, Cabana F. In-home 
telerehabilitation for proximal humerus fractures: a pilot study. Int J
Telerehabil. 2015 Jan 29;6(2):31-7. doi: 10.5195/ijt.2014.6158. eCollection 2014 
Fall. PubMed PMID: 25945227; PubMed Central PMCID: PMC4353003.


221: Singh D, Cullen N. Technical tip: Dorsal transmetatarsal approach to
intermetatarsal and deep plantar lesions. Foot Ankle Surg. 2015 Jun;21(2):142-5. 
doi: 10.1016/j.fas.2014.08.005. Epub 2014 Aug 20. PubMed PMID: 25937416.


222: Simons P, Klos K, Loracher C, Skulev HK, Gras F, Hofmann GO, Fröber R.
Lateral soft-tissue release through a medial incision: Anatomic comparison of two
techniques. Foot Ankle Surg. 2015 Jun;21(2):113-8. doi:
10.1016/j.fas.2014.10.004. Epub 2014 Nov 8. PubMed PMID: 25937411.


223: Khan F, Kimura S, Ahmad T, D'Souza D, D'Souza L. Use of Smart Toe(©) implant
for small toe arthrodesis: A smart concept? Foot Ankle Surg. 2015
Jun;21(2):108-12. doi: 10.1016/j.fas.2014.10.003. Epub 2014 Nov 4. PubMed PMID:
25937410.


224: Chao J, Choi JH, Grear BJ, Tenenbaum S, Bariteau JT, Brodsky JW. Early
radiographic and clinical results of Salto total ankle arthroplasty as a
fixed-bearing device. Foot Ankle Surg. 2015 Jun;21(2):91-6. doi:
10.1016/j.fas.2014.09.012. Epub 2014 Oct 8. PubMed PMID: 25937407.


225: Khang NC, Ahmad Rafizi H, Zainal Ariffin A, Chye PC. Giant lipomatous lesion
of the thigh with retroperitoneal extension: case series. Med J Malaysia. 2014
Dec;69(6):273-4. PubMed PMID: 25934958.


226: Bednarski M, Dudek M, Knutelska J, Nowiński L, Sapa J, Zygmunt M, Nowak G,
Luty-Błocho M, Wojnicki M, Fitzner K, Tęsiorowski M. The influence of the route
of administration of gold nanoparticles on their tissue distribution and basic
biochemical parameters: In vivo studies. Pharmacol Rep. 2015 Jun;67(3):405-9.
doi: 10.1016/j.pharep.2014.10.019. Epub 2014 Nov 8. PubMed PMID: 25933945.


227: Aksu R, Biçer C, Ülgey A, Bayram A, Güneş I, Güney A, Yıldırım MD,
Gökahmetoğlu G, Yıldız K. Comparison of interscalene brachial plexus block and
intra-articular local anesthetic administration on postoperative pain management 
in arthroscopic shoulder surgery. Braz J Anesthesiol. 2015 May-Jun;65(3):222-9.
doi: 10.1016/j.bjane.2014.06.005. Epub 2014 Oct 18. PubMed PMID: 25925036.


228: Ogawa M, Kanbe T, Kano A, Kubota F, Makiguchi T, Miyazaki H, Yokoo S.
Conservative reduction by lever action of chronic bilateral mandibular condyle
dislocation. Cranio. 2015 Apr;33(2):142-7. doi: 10.1179/0886963414Z.00000000041. 
Epub 2014 Apr 14. PubMed PMID: 25919752.


229: Howarth GR, Goolab B, Dunn RN, Fieggen AG. Public somnambulism: a general
lack of awareness of the consequences of increasing medical negligence
litigation. S Afr Med J. 2014 Nov;104(11):752-3. PubMed PMID: 25909113.


230: Dwyer JT, Melanson KJ, MS US, Cross P, Wilson M. Dietary Treatment of
Obesity. 2015 Feb 28. In: De Groot LJ, Beck-Peccoz P, Chrousos G, Dungan K,
Grossman A, Hershman JM, Koch C, McLachlan R, New M, Rebar R, Singer F, Vinik A, 
Weickert MO, editors. Endotext [Internet]. South Dartmouth (MA): MDText.com,
Inc.; 2000-. Available from http://www.ncbi.nlm.nih.gov/books/NBK278991/
PubMed PMID: 25905223.


231: Matsumoto H, Okuno M, Nakamura T, Yamamoto K, Osaki M, Hagino H. Incidence
and risk factors for falling in patients after total knee arthroplasty compared
to healthy elderly individuals. Yonago Acta Med. 2014 Dec;57(4):137-45. Epub 2014
Dec 26. PubMed PMID: 25901101; PubMed Central PMCID: PMC4404524.


232: Ichikawa K, Takei H, Usa H, Mitomo S, Ogawa D. Comparative analysis of
ultrasound changes in the vastus lateralis muscle following myofascial release
and thermotherapy: a pilot study. J Bodyw Mov Ther. 2015 Apr;19(2):327-36. doi:
10.1016/j.jbmt.2014.11.018. Epub 2014 Dec 23. PubMed PMID: 25892389.


233: Sebastian D, Chovvath R, Malladi R. Cervical extensor endurance test: a
reliability study. J Bodyw Mov Ther. 2015 Apr;19(2):213-6. doi:
10.1016/j.jbmt.2014.04.014. Epub 2014 Apr 18. PubMed PMID: 25892374.


234: Chatterjee S, Bisui B, Mandal A, Sheet J, Sengupta S, Majumdar S, Swaika S. 
Effects of intrathecal hyperbaric ropivacaine versus hyperbaric bupivacaine for
lower limb orthopedic surgery. Anesth Essays Res. 2014 Sep-Dec;8(3):349-53. doi: 
10.4103/0259-1162.143138. PubMed PMID: 25886334; PubMed Central PMCID:
PMC4258980.


235: Singh S, Shah TD, Gupta R, Kaur P, Walia CS, Sehrawat S. Postspinal
hypotension in elderly patients undergoing orthopedic surgery, prophylactic
ephedrine versus polygeline 3.5. Anesth Essays Res. 2014 Sep-Dec;8(3):334-8. doi:
10.4103/0259-1162.143132. PubMed PMID: 25886331; PubMed Central PMCID:
PMC4258975.


236: Sujay M, Madhavi S, Aravind G, Hasan A, Venugopalan VM. Transforaminal
sacral approach for spinal anesthesia in orthopedic surgery: A novel approach.
Anesth Essays Res. 2014 May-Aug;8(2):253-5. doi: 10.4103/0259-1162.134526. PubMed
PMID: 25886238; PubMed Central PMCID: PMC4173626.


237: Imbelloni LE, Gomes D, Braga RL, de Morais Filho GB, da Silva A. Clinical
strategies to accelerate recovery after surgery orthopedic femur in elderly
patients. Anesth Essays Res. 2014 May-Aug;8(2):156-61. doi:
10.4103/0259-1162.134490. PubMed PMID: 25886219; PubMed Central PMCID:
PMC4173608.


238: Nikolaev NS, Nazarova VV, Dobrovol'skaia NIu, Orlova AV, Pchelova NN. [The
quality management in clinical diagnostic laboratory in conditions of the Federal
Center of traumatology, orthopedics and endoprosthesis replacement of Minzdrav of
Russia (Cheboksary)]. Klin Lab Diagn. 2014 Oct;59(10):59-64. Russian. PubMed
PMID: 25884083.


239: Lodh M, Goswami B, Mahajan RD, Sen D, Jajodia N, Roy A. Assessment of
Vitamin D status In Patients of Chronic Low Back Pain of Unknown Etiology. Indian
J Clin Biochem. 2015 Apr;30(2):174-9. doi: 10.1007/s12291-014-0435-3. Epub 2014
May 25. PubMed PMID: 25883425; PubMed Central PMCID: PMC4393394.


240: Lalić I, Daraboš N, Stanković M, Gojković Z, Obradović M, Marić D. Treatment
of complex tibial plateau fractures using Ilizarov technique. Acta Clin Croat.
2014 Dec;53(4):437-48. PubMed PMID: 25868312.


241: Vasquez N, Balasubramaniam V, Kuppuswamy A, Knight S, Susser J, Gall A,
Ellaway PH, Craggs MD. The interaction of cortico-spinal pathways and sacral
sphincter reflexes in subjects with incomplete spinal cord injury: a pilot study.
Neurourol Urodyn. 2015 Apr;34(4):349-55. doi: 10.1002/nau.22554. Epub 2014 Jan
13. PubMed PMID: 25867009.


242: Nishikawa Y, Tsubokura M, Kato S, Ishii T, Saito Y. Detecting residual
fluorine 18 from a medical PET-CT procedure during population whole body counter 
screening in Fukushima. Disaster Med Public Health Prep. 2014 Dec;8(6):469-70.
doi: 10.1017/dmp.2014.135. PubMed PMID: 25859688.


243: Kimmel LA, Wilson S, Janardan JD, Liew SM, Walker RG. Incidence of acute
kidney injury following total joint arthroplasty: a retrospective review by RIFLE
criteria. Clin Kidney J. 2014 Dec;7(6):546-51. doi: 10.1093/ckj/sfu108. Epub 2014
Oct 28. PubMed PMID: 25859370; PubMed Central PMCID: PMC4389144.


244: Joshi VR, Poojary VB. Sir John Charnley. J Assoc Physicians India. 2014
Aug;62(8):760-1. PubMed PMID: 25856958.


245: Ramos-Torrecillas J, De Luna-Bertos E, García-Martínez O, Ruiz C. Clinical
utility of growth factors and platelet-rich plasma in tissue regeneration: a
review. Wounds. 2014 Jul;26(7):207-13. PubMed PMID: 25856321.


246: Pan H, Zheng Q, Yang S. Utility of proximally based sural fasciocutaneous
flap for knee and proximal lower leg defects. Wounds. 2014 May;26(5):132-8.
PubMed PMID: 25856102.


247: Shrestha D. Traumatic spinal cord injury in Nepal. Kathmandu Univ Med J
(KUMJ). 2014 Jul-Sep;12(47):161-2. PubMed PMID: 25855104.


248: Smith B, Burscough S. Developing a programme of patient 'streaming' in an
emergency department. Int J Orthop Trauma Nurs. 2015 May;19(2):85-91. doi:
10.1016/j.ijotn.2014.05.003. Epub 2014 Jul 15. PubMed PMID: 25846221.


249: Berthelsen CB, Hølge-Hazelton B. Orthopaedic nurses' attitudes towards
clinical nursing research - A cross-sectional survey. Int J Orthop Trauma Nurs.
2015 May;19(2):74-84. doi: 10.1016/j.ijotn.2014.10.004. Epub 2014 Oct 31. PubMed 
PMID: 25846220.


250: Sebastian AS, Adair MJ, Morris JM, Khan MH, Arndt CA, Nassr A. Minimally
invasive treatment of a painful osteolytic lumbar lesion secondary to epithelioid
hemangioendothelioma. Global Spine J. 2015 Apr;5(2):135-9. doi:
10.1055/s-0034-1387198. Epub 2014 Aug 5. PubMed PMID: 25844287; PubMed Central
PMCID: PMC4369204.


251: Kanas M, Kunzle H, Martins DE, Kirsch LA, Puertas EB, Wajchenberg M.
Diskectomy during Pregnancy: Case Report and Review of the Literature. Global
Spine J. 2015 Apr;5(2):130-4. doi: 10.1055/s-0034-1387178. Epub 2014 Aug 6.
PubMed PMID: 25844286; PubMed Central PMCID: PMC4369201.


252: Maeno T, Okuda S, Yamashita T, Matsumoto T, Yamasaki R, Oda T, Iwasaki M.
Age-related surgical outcomes of laminoplasty for cervical spondylotic
myelopathy. Global Spine J. 2015 Apr;5(2):118-23. doi: 10.1055/s-0034-1396759.
Epub 2014 Dec 8. PubMed PMID: 25844284; PubMed Central PMCID: PMC4369199.


253: Fujimori T, Le H, Schairer WW, Berven SH, Qamirani E, Hu SS. Does
Transforaminal Lumbar Interbody Fusion Have Advantages over Posterolateral Lumbar
Fusion for Degenerative Spondylolisthesis? Global Spine J. 2015 Apr;5(2):102-9.
doi: 10.1055/s-0034-1396432. Epub 2014 Dec 1. PubMed PMID: 25844282; PubMed
Central PMCID: PMC4369196.


254: Kraus M, Weiskopf J, Dreyhaupt J, Krischak G, Gebhard F. Computer-aided
surgery does not increase the accuracy of dorsal pedicle screw placement in the
thoracic and lumbar spine: a retrospective analysis of 2,003 pedicle screws in a 
level I trauma center. Global Spine J. 2015 Apr;5(2):93-101. doi:
10.1055/s-0034-1396430. Epub 2014 Dec 12. PubMed PMID: 25844281; PubMed Central
PMCID: PMC4369205.


255: Vanni D, Sirabella FS, Guelfi M, Pantalone A, Galzio R, Salini V, Magliani
V. Microdiskectomy and translaminar approach: minimal invasiveness and flavum
ligament preservation. Global Spine J. 2015 Apr;5(2):84-92. doi:
10.1055/s-0034-1395784. Epub 2014 Nov 10. PubMed PMID: 25844280; PubMed Central
PMCID: PMC4369203.


256: Herasymenko SI, Babko AM, Poluliakh MV, Huzhevs'kyĭ IV, Herasymenko AS.
[Orthopedic treatment of the shoulder joint impairment in patients with
rheumatoid arthritis]. Klin Khir. 2014 Dec;(12):48-50. Ukrainian. PubMed PMID:
25842886.


257: Vrgoc G, Japjec M, Gulan G, Ravlić-Gulan J, Marinović M, Bandalović A.
Periprosthetic infections after total hip and knee arthroplasty--a review. Coll
Antropol. 2014 Dec;38(4):1259-64. Review. PubMed PMID: 25842772.


258: Chekalova NG, Matveeva NA, Silkin YR, Koval'chuk SN, Dodonov AV,
Kozhevnikova TM. [Comprehensive assessment of the health of students with
different state of the musculoskeletal system]. Gig Sanit. 2014 Jul-Aug;(4):66-9.
Russian. PubMed PMID: 25842500.


259: Ponzio DY, Lonner JH. Preoperative Mapping in Unicompartmental Knee
Arthroplasty Using Computed Tomography Scans Is Associated with Radiation
Exposure and Carries High Cost. J Arthroplasty. 2015 Jun;30(6):964-7. doi:
10.1016/j.arth.2014.10.039. Epub 2014 Nov 11. PubMed PMID: 25840872.


260: Yeo CD, Roh SY, Shin OR, Bahk WJ, Kim KH, Kim JW. A case of pulmonary
metastasis of giant cell tumor of bone presenting as pulmonary arteriovenous
malformation. J Formos Med Assoc. 2015 Apr;114(4):369-72. doi:
10.1016/j.jfma.2012.03.014. Epub 2012 Jun 1. PubMed PMID: 25839772.


261: Gharbaoui IS, Gogola GR, Aaron DH, Kozin SH. Perspectives on glenohumeral
joint contractures and shoulder dysfunction in children with perinatal brachial
plexus palsy. J Hand Ther. 2015 Apr-Jun;28(2):176-83; quiz 184. doi:
10.1016/j.jht.2014.12.001. Epub 2014 Dec 18. PubMed PMID: 25835253.


262: Lightdale-Miric N, Mueske NM, Lawrence EL, Loiselle J, Berggren J, Dayanidhi
S, Stevanovic M, Valero-Cuevas FJ, Wren TA. Long term functional outcomes after
early childhood pollicization. J Hand Ther. 2015 Apr-Jun;28(2):158-65; quiz 166. 
doi: 10.1016/j.jht.2014.11.003. Epub 2014 Dec 4. PubMed PMID: 25835252; PubMed
Central PMCID: PMC4424177.


263: Guity M, Sharafat Vaziri A, Shafiei H, Farhoud A. Surgical treatment of
pectoralis major tendon rupture (outcome assessment). Asian J Sports Med. 2014
Jun;5(2):129-35. PubMed PMID: 25834707; PubMed Central PMCID: PMC4374614.


264: Ezhevskaia AA, Prusakova ZhB, Maksimova LP, Sholkina MN, Balmusova EA,
Ovechkin AM. [Effects of epidural anesthesia on stress-induced immune supression 
during major corrective spine surgery]. Anesteziol Reanimatol. 2014
Nov-Dec;59(6):4-9. Russian. PubMed PMID: 25831694.


265: Neuprez A, Delcour JP, Fatemi F, Gillet P, Mawet M, François G, Bruyère O,
Crielaard JM, Gosset C, Reginster JY. Development and validation of the French
version of a tool assessing patient's expectations in lower limb osteoarthritis. 
J Orthop. 2014 Jun 21;12(1):46-57. doi: 10.1016/j.jor.2014.06.002. eCollection
2015 Mar. PubMed PMID: 25829752; PubMed Central PMCID: PMC4354649.


266: Pitto RP, Koh CK. Flowtron foot-pumps for prevention of venous
thromboembolism in total hip and knee replacement. J Orthop. 2014 Nov
13;12(1):35-8. doi: 10.1016/j.jor.2014.10.001. eCollection 2015 Mar. PubMed PMID:
25829750; PubMed Central PMCID: PMC4353993.


267: Chen N, Bei C, Jiang L, Su M, Xu W. [Progress of induced osteogenesis of
bone marrow mesenchymal stem cells transfected by double-gene]. Zhongguo Xiu Fu
Chong Jian Wai Ke Za Zhi. 2014 Dec;28(12):1540-3. Review. Chinese. PubMed PMID:
25826903.


268: Hao Y, Yu L, Zhang Y, Zhang D, Li Z. [Effectiveness of transforaminal lumbar
interbody fusion via Luxor retractor associated with Mantis pedicle screw in
treatment of moderate and severe lumbar spondylolisthesis]. Zhongguo Xiu Fu Chong
Jian Wai Ke Za Zhi. 2014 Dec;28(12):1509-13. Chinese. PubMed PMID: 25826897.


269: Liu H, Qiu C, Liu Z, Zhang Y, Tian W, Jia J. [Clinical characteristics and
surgical management of Eyres type V coracoid fracture combined with superior
shoulder suspensory complex injury]. Zhongguo Xiu Fu Chong Jian Wai Ke Za Zhi.
2014 Dec;28(12):1469-73. Chinese. PubMed PMID: 25826888.


270: Desmeules F, Boudreault J, Roy JS, Dionne C, Frémont P, MacDermid JC. The
efficacy of therapeutic ultrasound for rotator cuff tendinopathy: A systematic
review and meta-analysis. Phys Ther Sport. 2015 Aug;16(3):276-84. doi:
10.1016/j.ptsp.2014.09.004. Epub 2014 Sep 23. Review. PubMed PMID: 25824429.


271: Uemura T, Ikeda M, Takamatsu K, Yokoi T, Okada M, Nakamura H. Long-term
efficacy and safety outcomes of transplantation of induced pluripotent stem
cell-derived neurospheres with bioabsorbable nerve conduits for peripheral nerve 
regeneration in mice. Cells Tissues Organs. 2014;200(1):78-91. doi:
10.1159/000370322. Epub 2015 Mar 21. PubMed PMID: 25823624.


272: Bhatti A, Kumar J, Butt SA. Outcome of one stage combined open reduction,
pelvic and derotation femoral osteotomy in congenital dislocated hips of children
younger than three years age. J Pak Med Assoc. 2014 Sep;64(9):1015-20. PubMed
PMID: 25823180.


273: Zhang RZ, Zhu WY, Zhou L. Centrally located acquired bilateral nevus of
ota-like macules: a bizarre pattern. Skinmed. 2014 Nov-Dec;12(6):385-7. PubMed
PMID: 25823087.


274: Lepley LK, Wojtys EM, Palmieri-Smith RM. Combination of eccentric exercise
and neuromuscular electrical stimulation to improve quadriceps function post-ACL 
reconstruction. Knee. 2015 Jun;22(3):270-7. doi: 10.1016/j.knee.2014.11.013. Epub
2014 Dec 10. PubMed PMID: 25819154.


275: Favre C, Dériaz O, Hanon R, Luthi F. Care related pain in rehabilitation
after orthopedic trauma: An exploratory study with qualitative data. Ann Phys
Rehabil Med. 2015 Jun;58(3):132-8. doi: 10.1016/j.rehab.2014.08.005. Epub 2014
Dec 24. PubMed PMID: 25818069.


276: Netscher DT, Staines KG, Hamilton KL. Severe camptodactyly: A systematic
surgeon and therapist collaboration. J Hand Ther. 2015 Apr-Jun;28(2):167-74; quiz
175. doi: 10.1016/j.jht.2014.12.004. Epub 2014 Dec 13. PubMed PMID: 25817746.


277: Mirdamadi A, Dashtkar S, Kaji M, Pazhang F, Haghpanah B, Gharipour M.
Dabigatran versus Enoxaparin in the prevention of venous thromboembolism after
total knee arthroplasty: A randomized clinical trial. ARYA Atheroscler. 2014
Nov;10(6):292-7. PubMed PMID: 25815018; PubMed Central PMCID: PMC4354081.


278: Obi AT, Alvarez R, Reames BN, Moote MJ, Thompson MA, Wakefield TW, Henke PK.
A prospective evaluation of standard versus battery-powered sequential
compression devices in postsurgical patients. Am J Surg. 2015 Apr;209(4):675-81. 
doi: 10.1016/j.amjsurg.2014.06.017. Epub 2014 Aug 7. PubMed PMID: 25812845.


279: Miller J, Armstrong DG. Offloading the diabetic and ischemic foot: solutions
for the vascular specialist. Semin Vasc Surg. 2014 Mar;27(1):68-74. doi:
10.1053/j.semvascsurg.2014.10.002. Epub 2014 Oct 31. Review. PubMed PMID:
25812760.


280: Kim JK, Kang SH, Lee HJ, Yang J. Can the multiple mini-interview predict
academic achievement in medical school? Korean J Med Educ. 2014 Sep;26(3):223-9. 
doi: 10.3946/kjme.2014.26.3.223. Epub 2014 Sep 1. PubMed PMID: 25805265.


281: Karbasy SH, Derakhshan P. Effects of opium addiction on level of sensory
block in spinal anesthesia with bupivacaine for lower abdomen and limb surgery: a
case-control study. Anesth Pain Med. 2014 Nov 26;4(5):e21571. doi:
10.5812/aapm.21571. eCollection 2014 Dec. PubMed PMID: 25798378; PubMed Central
PMCID: PMC4358334.


282: Hoshi M, Takami M, Ieguchi M, Aono M, Takada J, Oebisu N, Iwai T, Nakamura
H. Fertility following treatment of high-grade malignant bone and soft tissue
tumors in young adults. Mol Clin Oncol. 2015 Mar;3(2):367-374. Epub 2014 Dec 3.
PubMed PMID: 25798269; PubMed Central PMCID: PMC4360846.


283: Wang T, Yuan W, Liu Y, Zhang Y, Wang Z, Zhou X, Ning G, Zhang L, Yao L, Feng
S, Kong X. The role of the JAK-STAT pathway in neural stem cells, neural
progenitor cells and reactive astrocytes after spinal cord injury. Biomed Rep.
2015 Mar;3(2):141-146. Epub 2014 Dec 11. PubMed PMID: 25798237; PubMed Central
PMCID: PMC4360852.


284: Murakami K, Hori S, Yamaguchi Y, Mercuri LG, Harayama N, Maruo S, Takahashi 
T. Synovial plicae and temporomandibular joint disorders: surgical findings. J
Oral Maxillofac Surg. 2015 May;73(5):827-33. doi: 10.1016/j.joms.2014.12.018.
Epub 2014 Dec 24. PubMed PMID: 25795190.


285: Taylor A. A day in the life of orthopaedic and trauma practitioners:
Orthopaedic Nurse Practitioner - Hip Fracture. Int J Orthop Trauma Nurs. 2015
Feb;19(1):50-1. doi: 10.1016/j.ijotn.2014.11.003. Epub 2014 Nov 20. PubMed PMID: 
25787817.


286: Wellington B, Flynn S, Duperouzel W. Anti-embolic stockings for the
prevention of VTE in orthopaedic patients: A practice update. Int J Orthop Trauma
Nurs. 2015 Feb;19(1):45-9. doi: 10.1016/j.ijotn.2014.11.005. Epub 2014 Nov 27.
PubMed PMID: 25787816.


287: Szöts K, Pedersen PU, Hørdam B, Thomsen T, Konradsen H. Physical health
problems experienced in the early postoperative recovery period following total
knee replacement. Int J Orthop Trauma Nurs. 2015 Feb;19(1):36-44. doi:
10.1016/j.ijotn.2014.03.005. Epub 2014 May 2. PubMed PMID: 25787815.


288: Goh ML, Chua JY, Lim L. Total knee replacement pre-operative education in a 
Singapore tertiary hospital: A best practice implementation project. Int J Orthop
Trauma Nurs. 2015 Feb;19(1):3-14. doi: 10.1016/j.ijotn.2013.12.006. Epub 2014 Jan
10. PubMed PMID: 25787812.


289: Santy-Tomlinson J. Whose responsibility is orthopaedic and trauma nursing
research? Int J Orthop Trauma Nurs. 2015 Feb;19(1):1-2. doi:
10.1016/j.ijotn.2014.11.002. Epub 2014 Nov 24. PubMed PMID: 25787811.


290: Salzman GA, Burke RV, Muller VM, Spurrier RG, Zaslow TL, Upperman JS.
Assessing medical care availability for student athletes of a large urban high
school district. J Pediatr Surg. 2015 Jul;50(7):1192-5. doi:
10.1016/j.jpedsurg.2014.10.058. Epub 2014 Nov 5. PubMed PMID: 25783302.


291: Brody LT. Knee osteoarthritis: Clinical connections to articular cartilage
structure and function. Phys Ther Sport. 2015 Nov;16(4):301-16. doi:
10.1016/j.ptsp.2014.12.001. Epub 2014 Dec 12. PubMed PMID: 25783021.


292: Song JG, Han JH, Kwon JH, Shetty GM, Franco LA, Kwon DY, Nha KW.
Radiographic evaluation of complete and incomplete discoid lateral meniscus.
Knee. 2015 Jun;22(3):163-8. doi: 10.1016/j.knee.2014.11.012. Epub 2014 Dec 9.
PubMed PMID: 25782983.


293: Li XN, Peng ZG, Zhao JP, Zhang ZK. Chondroblastoma of the navicular bone.
Iran J Radiol. 2014 Oct 20;11(4):e10848. doi: 10.5812/iranjradiol.10848.
eCollection 2014 Dec. PubMed PMID: 25780542; PubMed Central PMCID: PMC4347791.


294: Chang KJ, Lim I, Park JY, Jo AR, Kong CB, Song WS, Jo WH, Lee SY, Koh JS,
Kim BI, Choi CW, Lim SM. The Role of (18)F-FDG PET/CT as a Prognostic Factor in
Patients with Synovial Sarcoma. Nucl Med Mol Imaging. 2015 Mar;49(1):33-41. doi: 
10.1007/s13139-014-0301-5. Epub 2014 Oct 30. PubMed PMID: 25774236; PubMed
Central PMCID: PMC4354794.


295: Petis SM, Howard JL, McAuley JP, Somerville L, McCalden RW, MacDonald SJ.
Comparing the long-term results of two uncemented femoral stems for total hip
arthroplasty. J Arthroplasty. 2015 May;30(5):781-5. doi:
10.1016/j.arth.2014.07.024. Epub 2014 Jul 24. PubMed PMID: 25773575.


296: Wodajo FM. Oncology. Orthop Clin North Am. 2015 Apr;46(2):xxiii. doi:
10.1016/j.ocl.2014.12.003. Epub 2014 Dec 30. PubMed PMID: 25771329.


297: Ilyas AM. Upper extremity. Orthop Clin North Am. 2015 Apr;46(2):xxi. doi:
10.1016/j.ocl.2014.12.001. Epub 2014 Dec 17. PubMed PMID: 25771328.


298: Rehman S. Trauma. Orthop Clin North Am. 2015 Apr;46(2):xvii. doi:
10.1016/j.ocl.2014.12.004. Epub 2014 Dec 23. PubMed PMID: 25771327.


299: Parikh SN. Pediatric orthopedics. Orthop Clin North Am. 2015
Apr;46(2):xix-xx. doi: 10.1016/j.ocl.2014.12.002. Epub 2014 Dec 17. PubMed PMID: 
25771325.


300: Avery DM 3rd, Caggiano NM, Matullo KS. Ulnar collateral ligament injuries of
the thumb: a comprehensive review. Orthop Clin North Am. 2015 Apr;46(2):281-92.
doi: 10.1016/j.ocl.2014.11.007. Epub 2014 Dec 30. Review. PubMed PMID: 25771322.


301: Ahmed I, Mistry J. The management of acute and chronic elbow instability.
Orthop Clin North Am. 2015 Apr;46(2):271-80. doi: 10.1016/j.ocl.2014.11.008. Epub
2014 Dec 30. Review. PubMed PMID: 25771321.


302: Smucny M, Parikh SN, Pandya NK. Consequences of single sport specialization 
in the pediatric and adolescent athlete. Orthop Clin North Am. 2015
Apr;46(2):249-58. doi: 10.1016/j.ocl.2014.11.004. Epub 2014 Dec 19. Review.
PubMed PMID: 25771319.


303: Pannu GS, Herman M. Distal radius-ulna fractures in children. Orthop Clin
North Am. 2015 Apr;46(2):235-48. doi: 10.1016/j.ocl.2014.11.003. Epub 2014 Dec
17. Review. PubMed PMID: 25771318.


304: Gage MJ, Yoon RS, Egol KA, Liporace FA. Uses of negative pressure wound
therapy in orthopedic trauma. Orthop Clin North Am. 2015 Apr;46(2):227-34. doi:
10.1016/j.ocl.2014.11.002. Epub 2014 Dec 17. Review. PubMed PMID: 25771317.


305: Fehring KA, Fehring TK. Modes of failure in metal-on-metal total hip
arthroplasty. Orthop Clin North Am. 2015 Apr;46(2):185-92. doi:
10.1016/j.ocl.2014.11.001. Epub 2014 Dec 23. Review. PubMed PMID: 25771314.


306: Bender JS, Nicolescu TO, Hollingsworth SB, Murer K, Wallace KR, Ertl WJ.
Improving operating room efficiency via an interprofessional approach. Am J Surg.
2015 Mar;209(3):447-50. doi: 10.1016/j.amjsurg.2014.12.007. Epub 2014 Dec 20.
PubMed PMID: 25770394.


307: Wilke B, Wagner E, Trousdale R. Long-term survival of a semi-constrained
implant following revision for infection. J Arthroplasty. 2015 May;30(5):808-12. 
doi: 10.1016/j.arth.2014.10.037. Epub 2014 Nov 11. PubMed PMID: 25769740.


308: Holm I, Tveter AT, Moseng T, Dagfinrud H. Does outpatient physical therapy
with the aim of improving health-related physical fitness influence the level of 
physical activity in patients with long-term musculoskeletal conditions?
Physiotherapy. 2015 Sep;101(3):273-8. doi: 10.1016/j.physio.2014.11.005. Epub
2014 Dec 23. PubMed PMID: 25769188.


309: Dohan Ehrenfest DM, Zhang CQ, Pinto NR, Bielecki T. Merchants shall be
expelled from the Temple: the PRGF(®) (Plasma-Preparation Rich in Growth
Factors)-Endoret(®) case. Muscles Ligaments Tendons J. 2015 Feb 5;4(4):473-7.
eCollection 2014 Oct-Dec. PubMed PMID: 25767787; PubMed Central PMCID:
PMC4327359.


310: Bait C, Denti M, Prospero E, Quaglia A, Orgiani A, Volpi P. Posterior
cruciate ligament reconstruction with "all-inside" technique: a technical note.
Muscles Ligaments Tendons J. 2015 Feb 5;4(4):467-70. eCollection 2014 Oct-Dec.
PubMed PMID: 25767785; PubMed Central PMCID: PMC4327357.


311: Fader RR, Mitchell JJ, Traub S, Nichols R, Roper M, Dan OM, McCarty EC.
Platelet-rich plasma treatment improves outcomes for chronic proximal hamstring
injuries in an athletic population. Muscles Ligaments Tendons J. 2015 Feb
5;4(4):461-6. eCollection 2014 Oct-Dec. PubMed PMID: 25767784; PubMed Central
PMCID: PMC4327356.


312: Giannini S, Ruffilli A, Pagliazzi G, Mazzotti A, Evangelisti G, Buda R,
Faldini C. Treatment algorithm for chronic lateral ankle instability. Muscles
Ligaments Tendons J. 2015 Feb 5;4(4):455-60. eCollection 2014 Oct-Dec. PubMed
PMID: 25767783; PubMed Central PMCID: PMC4327355.


313: Zhang Q, Joshi SK, Lovett DH, Zhang B, Bodine S, Kim HT, Liu X. Matrix
metalloproteinase-2 plays a critical role in overload induced skeletal muscle
hypertrophy. Muscles Ligaments Tendons J. 2015 Feb 5;4(4):446-54. eCollection
2014 Oct-Dec. PubMed PMID: 25767782; PubMed Central PMCID: PMC4327354.


314: Merolla G, Chillemi C, Franceschini V, Cerciello S, Ippolito G, Paladini P, 
Porcellini G. Tendon transfer for irreparable rotator cuff tears: indications and
surgical rationale. Muscles Ligaments Tendons J. 2015 Feb 5;4(4):425-32.
eCollection 2014 Oct-Dec. Review. PubMed PMID: 25767779; PubMed Central PMCID:
PMC4327351.


315: Kwaees TA, Charalambous CP. Surgical and non-surgical treatment of frozen
shoulder. Survey on surgeons treatment preferences. Muscles Ligaments Tendons J. 
2015 Feb 5;4(4):420-4. eCollection 2014 Oct-Dec. PubMed PMID: 25767778; PubMed
Central PMCID: PMC4327350.


316: Rooney SI, Loro E, Sarver JJ, Peltz CD, Hast MW, Tseng WJ, Kuntz AF, Liu XS,
Khurana TS, Soslowsky LJ. Exercise protocol induces muscle, tendon, and bone
adaptations in the rat shoulder. Muscles Ligaments Tendons J. 2015 Feb
5;4(4):413-9. eCollection 2014 Oct-Dec. PubMed PMID: 25767777; PubMed Central
PMCID: PMC4327349.


317: Nacius LA, Pascual-Garrido C, Sagiv P, Mei-Dan O. Skin closure after
arthroscopy utilizing a pull-out bow-tie subcuticular suture. Muscles Ligaments
Tendons J. 2015 Feb 5;4(4):404-6. eCollection 2014 Oct-Dec. PubMed PMID:
25767775; PubMed Central PMCID: PMC4327347.


318: Pawasuttikul C, Chantharasap T. Open biological reduction and a locking
compression plate for distal femoral fractures: a review of 40 cases. J Med Assoc
Thai. 2014 Dec;97(12):1325-31. PubMed PMID: 25764642.


319: Samini F, Gharedaghi M, Khajavi M, Samini M. The etiologies of low back pain
in patients with lumbar disk herniation. Iran Red Crescent Med J. 2014 Oct
5;16(10):e15670. doi: 10.5812/ircmj.15670. eCollection 2014 Oct. PubMed PMID:
25763198; PubMed Central PMCID: PMC4329753.


320: Tofangchiha S, Moazen Jamshidi SM, Emami H, Dormanesh B. Investigating
Antithyroid Effects of Propylthiouracil on the Ischemia and Reperfusion Injury in
Rat' Kidney and Determining the Role of Nitric Oxide in Mediating this Effect.
Iran Red Crescent Med J. 2014 Oct 5;16(10):e15605. doi: 10.5812/ircmj.15605.
eCollection 2014 Oct. PubMed PMID: 25763197; PubMed Central PMCID: PMC4329750.


321: Shamsoddini A, Amirsalari S, Hollisaz MT, Rahimnia A, Khatibi-Aghda A.
Management of spasticity in children with cerebral palsy. Iran J Pediatr. 2014
Aug;24(4):345-51. Epub 2014 May 9. Review. PubMed PMID: 25755853; PubMed Central 
PMCID: PMC4339555.


322: Spaltenstein M, Allami B, Gardon R, Jolles BM. [Single use custom made
instrumentation, the future of total knee arthroplasty?]. Rev Med Suisse. 2014
Dec 17;10(455):2424-8. French. PubMed PMID: 25752014.


323: Vannini F, Cavallo M, Baldassarri M, Castagnini F, Olivieri A, Ferranti E,
Buda R, Giannini S. Treatment of juvenile osteochondritis dissecans of the talus:
current concepts review. Joints. 2015 Feb 13;2(4):188-91. eCollection 2014
Oct-Dec. PubMed PMID: 25750908; PubMed Central PMCID: PMC4334219.


324: Berruto M, Gala L, Ferrua P, Uboldi F, Ferrara F, Pasqualotto S, Marelli BM.
Surgical treatment of partial anterior cruciate ligament lesions: medium-term
results. Joints. 2015 Feb 13;2(4):175-80. eCollection 2014 Oct-Dec. PubMed PMID: 
25750906; PubMed Central PMCID: PMC4334217.


325: Volpe L, Indelli PF, Latella L, Poli P, Yakupoglu J, Marcucci M.
Periprosthetic joint infections: a clinical practice algorithm. Joints. 2015 Feb 
13;2(4):169-74. eCollection 2014 Oct-Dec. PubMed PMID: 25750905; PubMed Central
PMCID: PMC4334216.


326: Stanco D, Viganò M, Orfei CP, DI Giancamillo A, Thiebat G, Peretti G, DE
Girolamo L. In vitro characterization of stem/progenitor cells from
semitendinosus and gracilis tendons as a possible new tool for cell-based therapy
for tendon disorders. Joints. 2015 Feb 13;2(4):159-68. eCollection 2014 Oct-Dec. 
PubMed PMID: 25750904; PubMed Central PMCID: PMC4334215.


327: Odella S, Querenghi AM, Sartore R, DE Felice A, Dacatra U.
Trapeziometacarpal osteoarthritis: pyrocarbon interposition implants. Joints.
2015 Feb 13;2(4):154-8. eCollection 2014 Oct-Dec. PubMed PMID: 25750903; PubMed
Central PMCID: PMC4334214.


328: Younesi M, Islam A, Kishore V, Anderson JM, Akkus O. Tenogenic Induction of 
Human MSCs by Anisotropically Aligned Collagen Biotextiles. Adv Funct Mater. 2014
Sep 24;24(36):5762-5770. PubMed PMID: 25750610; PubMed Central PMCID: PMC4349415.


329: Choo J, Kasdan M, Louis D. Factitious mastectomy and hysterectomy: the
importance of staying abreast of the medical record. Psychosomatics. 2015
Mar-Apr;56(2):214. doi: 10.1016/j.psym.2014.05.016. Epub 2014 Jun 2. PubMed PMID:
25749715.


330: Jarfaut A, Clauzel-Montserrat M, Vigouroux D, Kehrli P, Gaudias J, Kempf JF,
Levêque D, Nivoix Y, Gourieux B. [Feedback on the evaluation of clinical pharmacy
activities developed in surgery]. Ann Pharm Fr. 2015 Mar;73(2):123-32. doi:
10.1016/j.pharma.2014.09.001. Epub 2014 Sep 27. French. PubMed PMID: 25745943.


331: Musiał-Kulik M, Gębarowska K, Kasperczyk J, Pastusiak M, Janeczek H,
Dobrzyński P. Bioresorbable copolymer of L-lactide and ε-caprolactone for
controlled paclitaxel delivery. Acta Pol Pharm. 2014 Nov-Dec;71(6):1023-8. PubMed
PMID: 25745774.


332: Ablove RH, Aul A, Baer G. The incidence and demographics of shoulder repair 
in Wisconsin, 2002-2010. WMJ. 2014 Dec;113(6):223-6. PubMed PMID: 25745695.


333: Afazel MR, Jalali E, Sadat Z, Mahmoodi H. Comparing the effects of hot pack 
and lukewarm-water-soaked gauze on postoperative urinary retention; a randomized 
controlled clinical trial. Nurs Midwifery Stud. 2014 Dec;3(4):e24606. Epub 2014
Dec 29. PubMed PMID: 25741518; PubMed Central PMCID: PMC4348728.


334: Burgmeier RJ, Hsu WK. Spine surgery in athletes with low back
pain-considerations for management and treatment. Asian J Sports Med. 2014
Dec;5(4):e24284. doi: 10.5812/asjsm.24284. Epub 2014 Nov 10. Review. PubMed PMID:
25741419; PubMed Central PMCID: PMC4335480.


335: Chermann JF, Klouche S, Savigny A, Lefevre N, Herman S, Bohu Y. Return to
rugby after brain concussion: a prospective study in 35 high level rugby players.
Asian J Sports Med. 2014 Dec;5(4):e24042. doi: 10.5812/asjsm.24042. Epub 2014 Nov
1. PubMed PMID: 25741414; PubMed Central PMCID: PMC4335475.


336: Nakashima H, Imagama S, Ito Z, Ando K, Kobayashi K, Ukai J, Muramoto A,
Shinjyo R, Matsumoto T, Yamauchi I, Satou A, Ishiguro N. Primary cauda equina
lymphoma: case report and literature review. Nagoya J Med Sci. 2014
Aug;76(3-4):349-54. PubMed PMID: 25741044; PubMed Central PMCID: PMC4345686.


337: Wakao N, Takeuchi M, Kamiya M, Hirasawa A, Kawanami K, Sato K, Takayasu M.
The surgical treatment method for an adult posttraumatic thoracolumbar kyphosis
patient with osteogenesis imperfecta. Nagoya J Med Sci. 2014 Aug;76(3-4):341-8.
PubMed PMID: 25741043; PubMed Central PMCID: PMC4345682.


338: Nakashima H, Yukawa Y, Ito K, Machino M, Ishiguro N, Kato F. Combined
posterior-anterior surgery for osteoporotic delayed vertebral fracture with
neurologic deficit. Nagoya J Med Sci. 2014 Aug;76(3-4):307-14. PubMed PMID:
25741039; PubMed Central PMCID: PMC4345685.


339: Xie B, Tian J, Liu XW, Zhou DP, Xiang LB. [Outcome of accessory navicular
fusion for the treatment of the painful accessory navicular bone of type II in
adults]. Zhongguo Gu Shang. 2014 Oct;27(10):870-3. Chinese. PubMed PMID:
25739258.


340: Ebrahimzadeh MH, Golhasani-Keshtan F, Shojaee BS. Correlation between
health-related quality of life in veterans with chronic spinal cord injury and
their caregiving spouses. Arch Trauma Res. 2014 Nov 25;3(4):e16720. doi:
10.5812/atr.16720. eCollection 2014 Nov. PubMed PMID: 25738130; PubMed Central
PMCID: PMC4329229.


341: Khanna R, Tikku T, Sachan K, Maurya RP, Verma G, Ojha V. Evaluation of
canine retraction following periodontal distraction using NiTi coil spring and
implants - A clinical study. J Oral Biol Craniofac Res. 2014 Sep-Dec;4(3):192-9. 
doi: 10.1016/j.jobcr.2014.10.001. Epub 2014 Nov 29. PubMed PMID: 25737943; PubMed
Central PMCID: PMC4306998.


342: Goel P, Tandon R, Agrawal KK. A comparative study of different intrusion
methods and their effect on maxillary incisors. J Oral Biol Craniofac Res. 2014
Sep-Dec;4(3):186-91. doi: 10.1016/j.jobcr.2014.11.007. Epub 2014 Dec 6. PubMed
PMID: 25737942; PubMed Central PMCID: PMC4307002.


343: Steinhoff A, Hakim V, Walker RH, Colwell CW Jr, Copp SN. Ceramic liner
fracture and impingement in total hip arthroplasty. HSS J. 2015 Feb;11(1):50-5.
doi: 10.1007/s11420-014-9415-7. Epub 2014 Oct 21. PubMed PMID: 25737669; PubMed
Central PMCID: PMC4342397.


344: Gladnick BP, Nam D, Khamaisy S, Paul S, Pearle AD. Onlay tibial implants
appear to provide superior clinical results in robotic unicompartmental knee
arthroplasty. HSS J. 2015 Feb;11(1):43-9. doi: 10.1007/s11420-014-9421-9. Epub
2014 Nov 15. PubMed PMID: 25737668; PubMed Central PMCID: PMC4342394.


345: Hedequist D. Modern instrumentation of the pediatric occiput and upper
cervical spine: review article. HSS J. 2015 Feb;11(1):9-14. doi:
10.1007/s11420-014-9398-4. Epub 2014 Aug 12. Review. PubMed PMID: 25737663;
PubMed Central PMCID: PMC4342396.


346: Gupta A, Kowalski TJ, Osmon DR, Enzler M, Steckelberg JM, Huddleston PM,
Nassr A, Mandrekar JM, Berbari EF. Long-term outcome of pyogenic vertebral
osteomyelitis: a cohort study of 260 patients. Open Forum Infect Dis. 2014 Dec
5;1(3):ofu107. doi: 10.1093/ofid/ofu107. eCollection 2014 Dec. PubMed PMID:
25734175; PubMed Central PMCID: PMC4324221.


347: Cloete C, Regan S, Giddy J, Govender T, Erlwanger A, Gaynes MR, Freedberg
KA, Katz JN, Walensky RP, Losina E, Bassett IV. The Linkage Outcomes of a
Large-scale, Rapid Transfer of HIV-infected Patients From Hospital-based to
Community-based Clinics in South Africa. Open Forum Infect Dis. 2014 Aug
12;1(2):ofu058. doi: 10.1093/ofid/ofu058. eCollection 2014 Sep. PubMed PMID:
25734128; PubMed Central PMCID: PMC4281821.


348: Degala S, Bhanumathi M, Shivalinga BM. Orthopaedic protraction of the
maxilla with miniplates: treatment of midface deficiency. J Maxillofac Oral Surg.
2015 Mar;14(1):111-8. doi: 10.1007/s12663-013-0585-5. Epub 2013 Oct 1. PubMed
PMID: 25729235; PubMed Central PMCID: PMC4339329.


349: Shah N, Patel N, Mahajan A, Shah R. Knowledge, attitude and awareness of
speciality of oral and maxillofacial surgery amongst medical consultants of
vadodara district in gujarat state. J Maxillofac Oral Surg. 2015 Mar;14(1):51-6. 
doi: 10.1007/s12663-013-0592-6. Epub 2013 Oct 12. PubMed PMID: 25729227; PubMed
Central PMCID: PMC4339324.


350: Padulo J, Vando S, Chamari K, Chaouachi A, Bagno D, Pizzolato F. Validity of
the MarkWiiR for kinematic analysis during walking and running gaits. Biol Sport.
2015 Mar;32(1):53-8. doi: 10.5604/20831862.1127282. Epub 2014 Nov 3. PubMed PMID:
25729150; PubMed Central PMCID: PMC4314604.


351: LaStayo P. Healthy hand-ups; an editor's enabling epilogue. J Hand Ther.
2015 Jan-Mar;28(1):1. doi: 10.1016/j.jht.2014.12.007. Epub 2014 Dec 19. PubMed
PMID: 25727008.


352: Jerosch J. Endoscopic calcaneoplasty. Foot Ankle Clin. 2015
Mar;20(1):149-65. doi: 10.1016/j.fcl.2014.10.004. Epub 2014 Dec 30. Review.
PubMed PMID: 25726490.


353: Miyamoto W, Takao M, Matsushita T. Hindfoot endoscopy for posterior ankle
impingement syndrome and flexor hallucis longus tendon disorders. Foot Ankle
Clin. 2015 Mar;20(1):139-47. doi: 10.1016/j.fcl.2014.10.005. Epub 2014 Dec 15.
Review. PubMed PMID: 25726489.


354: Siclari A, Piras M. Hallux metatarsophalangeal arthroscopy: indications and 
techniques. Foot Ankle Clin. 2015 Mar;20(1):109-22. doi:
10.1016/j.fcl.2014.10.012. Epub 2014 Dec 29. Review. PubMed PMID: 25726487.


355: Acevedo JI, Mangone P. Ankle instability and arthroscopic lateral ligament
repair. Foot Ankle Clin. 2015 Mar;20(1):59-69. doi: 10.1016/j.fcl.2014.10.002.
Epub 2014 Dec 15. Review. PubMed PMID: 25726483.


356: Epstein DM, Black BS, Sherman SL. Anterior ankle arthroscopy: indications,
pitfalls, and complications. Foot Ankle Clin. 2015 Mar;20(1):41-57. doi:
10.1016/j.fcl.2014.10.001. Epub 2014 Dec 15. Review. PubMed PMID: 25726482.


357: Monteagudo M, Maceira E. Posterior tibial tendoscopy. Foot Ankle Clin. 2015 
Mar;20(1):1-13. doi: 10.1016/j.fcl.2014.10.009. Epub 2014 Dec 13. Review. PubMed 
PMID: 25726479.


358: Stoddard FJ Jr, Ryan CM, Schneider JC. Physical and psychiatric recovery
from burns. Psychiatr Clin North Am. 2015 Mar;38(1):105-20. doi:
10.1016/j.psc.2014.11.001. Epub 2014 Dec 15. Review. PubMed PMID: 25725572.


359: Chagou A, Hmouri I, Rhanim A, Lahlou A, Berrada MS, Yaacoubi M. [Acetabular 
fracture-dislocations: care and long-term prognosis; retrospective study of 40
cases]. Pan Afr Med J. 2014 Sep 26;19:90. doi: 10.11604/pamj.2014.19.90.5101.
eCollection 2014. French. PubMed PMID: 25722763; PubMed Central PMCID:
PMC4335286.


360: Vahid Farahmandi M, Abbasian M, Safdari F, Emami Moghaddam Tehrani M.
Midterm results of treating femoral head osteonecrosis with autogenous
corticocancellous bone grafting. Trauma Mon. 2014 Nov;19(4):e17092. doi:
10.5812/traumamon.17092. Epub 2014 Oct 8. PubMed PMID: 25717446; PubMed Central
PMCID: PMC4310157.


361: Soleymanha M, Mobayen M, Asadi K, Adeli A, Haghparast-Ghadim-Limudahi Z.
Survey of 2582 cases of acute orthopedic trauma. Trauma Mon. 2014
Nov;19(4):e16215. doi: 10.5812/traumamon.16215. Epub 2014 Sep 10. PubMed PMID:
25717444; PubMed Central PMCID: PMC4310155.


362: Kumar SN, Omar B, Joseph LH, Htwe O, Jagannathan K, Hamdan NM, Rajalakshmi
D. Evaluation of limb load asymmetry using two new mathematical models. Glob J
Health Sci. 2014 Sep 25;7(2):1-7. doi: 10.5539/gjhs.v7n2p1. PubMed PMID:
25716372.


363: Ramos AL. Class III treatment using facial mask: stability after 10 years.
Dental Press J Orthod. 2014 Sep-Oct;19(5):123-35. doi:
10.1590/2176-9451.19.5.123-135.bbo. PubMed PMID: 25715726; PubMed Central PMCID: 
PMC4296665.


364: Pogarasteanu ME, Barbilian AG. Bionic hand exoprosthesis--perspectives for
the future in Romania. J Med Life. 2014 Oct-Dec;7(4):601-3. PubMed PMID:
25713630; PubMed Central PMCID: PMC4316147.


365: Burnei G, Gavriliu Ş, Nepaliuc I, Vlad C, Drăgoescu M, Georgescu I, Ghita
RA, Muntean L, Pârvan AA, Dughilă C, Ţiripa I, Hamei Ş, Klinaku I. Pesamosca
osteoplasty: surgical procedure for the spatial correction of cubitus varus or
valgus post malunited supracondylar fractures of the humerus. J Med Life. 2014
Oct-Dec;7(4):595-600. PubMed PMID: 25713629; PubMed Central PMCID: PMC4316146.


366: Popescu MD, Burnei G, Draghici L, Draghici I. Proteus Syndrome: a difficult 
diagnosis and management plan. J Med Life. 2014 Oct-Dec;7(4):563-6. PubMed PMID: 
25713623; PubMed Central PMCID: PMC4316140.


367: Bozga A, Stanciu RP, Mănuc D. A study of prevalence and distribution of
tooth agenesis. J Med Life. 2014 Oct-Dec;7(4):551-4. PubMed PMID: 25713620;
PubMed Central PMCID: PMC4316137.


368: Sendrowski K, Sobaniec W, Stasiak-Barmuta A, Sobaniec P, Popko J. Study of
the protective effects of nootropic agents against neuronal damage induced by
amyloid-beta (fragment 25-35) in cultured hippocampal neurons. Pharmacol Rep.
2015 Apr;67(2):326-31. doi: 10.1016/j.pharep.2014.09.013. Epub 2014 Oct 16.
PubMed PMID: 25712658.


369: Shen J, Yu Q. Gambogic amide selectively upregulates TrkA expression and
triggers its activation. Pharmacol Rep. 2015 Apr;67(2):217-23. doi:
10.1016/j.pharep.2014.09.002. Epub 2014 Sep 22. PubMed PMID: 25712642.


370: Fishero BA, Kohli N, Das A, Christophel JJ, Cui Q. Current concepts of bone 
tissue engineering for craniofacial bone defect repair. Craniomaxillofac Trauma
Reconstr. 2015 Mar;8(1):23-30. doi: 10.1055/s-0034-1393724. Epub 2014 Nov 18.
Review. PubMed PMID: 25709750; PubMed Central PMCID: PMC4329034.


371: Lukulunga LU, Moussa AK, Mahfoud M, Ismael F, Berrada MS, El Yaacoubi M.
[Surgical decompression of a thoracic outlet syndrome]. Pan Afr Med J. 2014 Sep
24;19:77. doi: 10.11604/pamj.2014.19.77.4029. eCollection 2014. French. PubMed
PMID: 25709735; PubMed Central PMCID: PMC4332329.


372: Meena S, Gangary SK. Knee tuberculosis masquerading as pigmented
villonodular synovitis. J Res Med Sci. 2014 Dec;19(12):1193-5. PubMed PMID:
25709662; PubMed Central PMCID: PMC4333529.


373: Datana S, Bhalla A, Kumar P, Kumar Roy S, Londhe S. Comparative evaluation
of prevalence of upper cervical vertebrae anomalies in cleft lip/palate patients:
a retrospective study. Int J Clin Pediatr Dent. 2014 Sep-Dec;7(3):168-71. doi:
10.5005/jp-journals-10005-1258. Epub 2015 Feb 9. PubMed PMID: 25709295; PubMed
Central PMCID: PMC4335106.


374: Puttaiah R, Griggs J, D'Onofrio M. A preliminary evaluation of a reusable
digital sterilization indicator prototype. J Contemp Dent Pract. 2014 Sep
1;15(5):626-35. PubMed PMID: 25707838.


375: Shah YJ, Yick WJ. An uncommon cause of severe chest pain. Aust Fam
Physician. 2014 Dec;43(12):871-3. PubMed PMID: 25705738.


376: Connaughton A, Childs A, Dylewski S, Sabesan VJ. Biofilm Disrupting
Technology for Orthopedic Implants: What's on the Horizon? Front Med (Lausanne). 
2014 Aug 15;1:22. doi: 10.3389/fmed.2014.00022. eCollection 2014. Review. PubMed 
PMID: 25705632; PubMed Central PMCID: PMC4335381.


377: Stan G, Orban H. Human gait and postural control after unilateral total knee
arthroplasty. Maedica (Buchar). 2014 Dec;9(4):356-60. PubMed PMID: 25705305;
PubMed Central PMCID: PMC4316880.


378: Nakamura T, Ebihara S, Ohkuni I, Izukura H, Harada T, Ushigome N, Ohshiro T,
Musha Y, Takahashi H, Tsuchiya K, Kubota A. Low Level Laser Therapy for chronic
knee joint pain patients. Laser Ther. 2014 Dec 27;23(4):273-7. doi:
10.5978/islsm.14-OR-21. PubMed PMID: 25705083; PubMed Central PMCID: PMC4331569.


379: Asagai Y. The effect of LLLT on bone metabolism in children with severe
cerebral palsy (a secondary publication). Laser Ther. 2014 Dec 27;23(4):243-7.
doi: 10.5978/islsm.14-OR-17. PubMed PMID: 25705079; PubMed Central PMCID:
PMC4331565.


380: Ryoo JH, Kim SY, Oh CM, Park SK, Kim E, Park SJ, In Yu J, Kim MG, Choi YS,
Ko TS. The incidental relationship between serum ferritin levels and
hypertension. Int J Cardiol. 2015 Mar 15;183:258-62. doi:
10.1016/j.ijcard.2014.10.152. Epub 2014 Oct 25. PubMed PMID: 25704911.


381: Turgut N, Akgul T, Arzu U, Batıbay SG, Ekinci M, Şen C, Korkmaz M. A rare
pathogen for subacute osteomyelitis in adolescent: Serratia marcescens. Int J
Surg Case Rep. 2015;8C:171-4. doi: 10.1016/j.ijscr.2014.11.044. Epub 2014 Nov 18.
PubMed PMID: 25704404; PubMed Central PMCID: PMC4353985.


382: Huntsman R, Lemire E, Norton J, Dzus A, Blakley P, Hasal S. The differential
diagnosis of spastic diplegia. Arch Dis Child. 2015 May;100(5):500-4. doi:
10.1136/archdischild-2014-307443. Epub 2014 Nov 18. Review. PubMed PMID:
25700542.


383: Luthringer BJ, Feyerabend F, Willumeit-Römer R. Magnesium-based implants: a 
mini-review. Magnes Res. 2014 Oct-Dec;27(4):142-54. doi: 10.1684/mrh.2015.0375.
Review. PubMed PMID: 25697680.


384: Sweed TA, Bonajmah AA, Mussa MA. Authors' reply. J Orthop Surg (Hong Kong). 
2014 Dec;22(3):445. PubMed PMID: 25696923.


385: Razi M, Sarzaeem MM, Kazemian GH, Najafi F, Najafi MA. Reconstruction of the
anterior cruciate ligament: a comparison between bone-patellar tendon-bone grafts
and fourstrand hamstring grafts. Med J Islam Repub Iran. 2014 Nov 24;28:134.
eCollection 2014. PubMed PMID: 25694992; PubMed Central PMCID: PMC4322334.


386: Singh K, Qureshi S. ISASS Policy Statement - cervical interbody. Int J Spine
Surg. 2014 Dec 1;8. doi: 10.14444/1013. eCollection 2014. PubMed PMID: 25694945; 
PubMed Central PMCID: PMC4325513.


387: Ptashnikov D, Zaborovskii N, Mikhaylov D, Masevnin S. Preoperative
embolization versus local hemostatic agents in surgery of hypervascular spinal
tumors. Int J Spine Surg. 2014 Dec 1;8. doi: 10.14444/1033. eCollection 2014.
PubMed PMID: 25694943; PubMed Central PMCID: PMC4325511.


388: Marawar S, Ordway N, Jung J, Sun M. Changes in neuroforaminal height with 2 
level axial presacral lumbar interbody fusion at L4-S1. Int J Spine Surg. 2014
Dec 1;8. doi: 10.14444/1002. eCollection 2014. PubMed PMID: 25694937; PubMed
Central PMCID: PMC4325505.


389: Yamamoto N, Katoh S, Higashino K, Sairyo K. Idiopathic spinal cord
herniation with duplicated dura mater and dorsal subarachnoid septum. Report of a
case and review of the literature. Int J Spine Surg. 2014 Dec 1;8. doi:
10.14444/1029. eCollection 2014. PubMed PMID: 25694934; PubMed Central PMCID:
PMC4325502.


390: Voronov LI, Vastardis G, Zelenakova J, Carandang G, Havey RM, Waldorff EI,
Zindrick MR, Patwardhan AG. Biomechanical characteristics of an integrated lumbar
interbody fusion device. Int J Spine Surg. 2014 Dec 1;8. doi: 10.14444/1001.
eCollection 2014. PubMed PMID: 25694931; PubMed Central PMCID: PMC4325499.


391: Nayak AN, Doarn MC, Gaskins RB 3rd, James CR, Cabezas AF, Castellvi AE,
Santoni BG. Postero-lateral disc prosthesis combined with a unilateral facet
replacement device maintains quantity and quality of motion at a single lumbar
level. Int J Spine Surg. 2014 Dec 1;8. doi: 10.14444/1031. eCollection 2014.
PubMed PMID: 25694929; PubMed Central PMCID: PMC4325497.


392: Poorman CE, Passias PG, Bianco KM, Boniello A, Yang S, Gerling MC.
Effectiveness of postoperative wound drains in one- and two-level cervical spine 
fusions. Int J Spine Surg. 2014 Dec 1;8. doi: 10.14444/1034. eCollection 2014.
PubMed PMID: 25694927; PubMed Central PMCID: PMC4325495.


393: Lavelle WF, Ranade A, Samdani AF, Gaughan JP, D'Andrea LP, Betz RR. Inter-
and intra-observer reliability of measurement of pedicle screw breach assessed by
postoperative CT scans. Int J Spine Surg. 2014 Dec 1;8. doi: 10.14444/1011.
eCollection 2014. PubMed PMID: 25694925; PubMed Central PMCID: PMC4325493.


394: Hu X, Siemionow KB, Lieberman IH. Thoracic and lumbar vertebrae morphology
in Lenke type 1 female adolescent idiopathic scoliosis patients. Int J Spine
Surg. 2014 Dec 1;8. doi: 10.14444/1030. eCollection 2014. PubMed PMID: 25694922; 
PubMed Central PMCID: PMC4325490.


395: Sclafani JA, Raiszadeh K, Raiszadeh R, Kim P, Doerr T, Siddiqi F, LaMotta I,
Park P, Templin C, Gill S, Liang K, Kim CW. Validation and analysis of a
multi-site MIS Prospective Registry through sub-analysis of an MIS TLIF Subgroup.
Int J Spine Surg. 2014 Dec 1;8. doi: 10.14444/1004. eCollection 2014. PubMed
PMID: 25694921; PubMed Central PMCID: PMC4325489.


396: Melgar MA, Tobler WD, Ernst RJ, Raley TJ, Anand N, Miller LE, Nasca RJ.
Segmental and global lordosis changes with two-level axial lumbar interbody
fusion and posterior instrumentation. Int J Spine Surg. 2014 Dec 1;8. doi:
10.14444/1010. eCollection 2014. PubMed PMID: 25694920; PubMed Central PMCID:
PMC4325488.


397: Hisey MS, Bae HW, Davis R, Gaede S, Hoffman G, Kim K, Nunley PD, Peterson D,
Rashbaum R, Stokes J. Multi-center, prospective, randomized, controlled
investigational device exemption clinical trial comparing Mobi-C Cervical
Artificial Disc to anterior discectomy and fusion in the treatment of symptomatic
degenerative disc disease in the cervical spine. Int J Spine Surg. 2014 Dec 1;8. 
doi: 10.14444/1007. eCollection 2014. PubMed PMID: 25694918; PubMed Central
PMCID: PMC4325486.


398: Kumar N, Kumar A, Siddharth M S, Sambhav P S, Tan J. Annulo-nucleoplasty
using Disc-FX in the management of lumbar disc pathology: early results. Int J
Spine Surg. 2014 Dec 1;8. doi: 10.14444/1018. eCollection 2014. PubMed PMID:
25694914; PubMed Central PMCID: PMC4325482.


399: Papamanthos M, Varitimidis S, Dailiana Zh, Kogia E, Malizos K.
Computer-assisted evaluation of Mandibular Cortical Width (MCW) index as an
indicator of osteoporosis. Hippokratia. 2014 Jul-Sep;18(3):251-7. PubMed PMID:
25694761; PubMed Central PMCID: PMC4309147.


400: Tkacz R, Wojtyś M, Wasilewski K, Wójcik J, Markuszewski J, Larysz D, Grodzki
T. Lymphorrhoea as an early complication after decompression of C₅ and C₆ roots
through scalenotomy. Successful treatment with VATS preceded by conservative
treatment. Ortop Traumatol Rehabil. 2014 Nov-Dec;16(6):669-73. doi:
10.5604/15093492.1135130. PubMed PMID: 25694381.


401: Sułko J, Oberc A. Capitellar fractures in children. Ortop Traumatol Rehabil.
2014 Nov-Dec;16(6):573-9. doi: 10.5604/15093492.1135047. PubMed PMID: 25694372.


402: Gao F, Mei X, Chen AC. Delayed finger tapping and cognitive responses in
preterm-born male teenagers with mild spastic diplegia. Pediatr Neurol. 2015
Feb;52(2):206-13. doi: 10.1016/j.pediatrneurol.2014.04.012. Epub 2014 Apr 18.
PubMed PMID: 25693583.


403: Tang P, Xiong Q, Ge W, Zhang L. The role of microRNAs in osteoclasts and
osteoporosis. RNA Biol. 2014;11(11):1355-63. doi: 10.1080/15476286.2014.996462.
Review. PubMed PMID: 25692234; PubMed Central PMCID: PMC4615571.


404: Andalib A, Heidary M, Sajadieh-Khajouei S. Granular cell tumor presenting as
a large leg mass. Arch Bone Jt Surg. 2014 Oct;2(4):260-7. Epub 2014 Oct 15.
PubMed PMID: 25692157; PubMed Central PMCID: PMC4328086.


405: Tahmasebi MN, Bashti K, Sobhan M, Ghorbani G. Bilateral Synovial Knee
Chondromatosis in a Patient with Rheumatoid Arthritis: Case-report and Literature
Review. Arch Bone Jt Surg. 2014 Oct;2(4):260-4. Epub 2014 Oct 15. PubMed PMID:
25692156; PubMed Central PMCID: PMC4328085.


406: Mulder FJ, Menendez ME, Ring D. Small Finger Metacarpal Shaft Wedged between
Ring and Small Metacarpal Bases: a Report of 2 Cases. Arch Bone Jt Surg. 2014
Oct;2(4):258-9. Epub 2014 Oct 15. PubMed PMID: 25692155; PubMed Central PMCID:
PMC4328084.


407: M Shah H, Grover A, Gadi D, Sudarshan K. Bilateral neck femur fracture
following a generalized seizure- a rare case report. Arch Bone Jt Surg. 2014
Oct;2(4):255-7. Epub 2014 Oct 15. PubMed PMID: 25692154; PubMed Central PMCID:
PMC4328083.


408: Nota SP, Kloen P. Heterotopic Ossification around the Knee after Internal
Fixation of a Complex Tibial Plateau Fracture Combined with the Use of
Demineralized Bone Matrix (DBM): A Case Report. Arch Bone Jt Surg. 2014
Oct;2(4):250-4. Epub 2014 Oct 15. PubMed PMID: 25692153; PubMed Central PMCID:
PMC4328082.


409: Makhmalbaf H, Moradi A, Ganji S. Distal femoral osteotomy in genovalgum:
internal fixation with blade plate versus casting. Arch Bone Jt Surg. 2014
Oct;2(4):246-9. Epub 2014 Oct 15. PubMed PMID: 25692152; PubMed Central PMCID:
PMC4328081.


410: de Sousa EB, Casado PL, Moura Neto V, Duarte ME, Aguiar DP. Synovial fluid
and synovial membrane mesenchymal stem cells: latest discoveries and therapeutic 
perspectives. Stem Cell Res Ther. 2014 Oct 3;5(5):112. doi: 10.1186/scrt501.
Review. PubMed PMID: 25688673; PubMed Central PMCID: PMC4339206.


411: Li H, Gu J, Shah LA, Siddiq M, Hu J, Cai X, Yang D. Bone cement based on
vancomycin loaded mesoporous silica nanoparticle and calcium sulfate composites. 
Mater Sci Eng C Mater Biol Appl. 2015 Apr;49:210-6. doi:
10.1016/j.msec.2014.12.082. Epub 2014 Dec 30. PubMed PMID: 25686941.


412: Tran N, Kelley MN, Tran PA, Garcia DR, Jarrell JD, Hayda RA, Born CT. Silver
doped titanium oxide-PDMS hybrid coating inhibits Staphylococcus aureus and
Staphylococcus epidermidis growth on PEEK. Mater Sci Eng C Mater Biol Appl. 2015 
Apr;49:201-9. doi: 10.1016/j.msec.2014.12.072. Epub 2014 Dec 23. PubMed PMID:
25686940.


413: Jo A, Denduluri S, Zhang B, Wang Z, Yin L, Yan Z, Kang R, Shi LL, Mok J, Lee
MJ, Haydon RC. The versatile functions of Sox9 in development, stem cells, and
human diseases. Genes Dis. 2014 Dec;1(2):149-161. PubMed PMID: 25685828; PubMed
Central PMCID: PMC4326072.


414: Deunk J, Harmsen AM, Schonhuth CP, Bloemers FW. Injuries Due to Wedging of
Bicycle Wheels in On-road Tram Tracks. Arch Trauma Res. 2014 Nov 19;3(4):e23083. 
doi: 10.5812/atr.23083. eCollection 2014 Nov. PubMed PMID: 25685751; PubMed
Central PMCID: PMC4310015.


415: Siu YC, Lui TH. Bilateral anterior shoulder dislocation. Arch Trauma Res.
2014 Nov 18;3(4):e18178. doi: 10.5812/atr.18178. eCollection 2014 Nov. PubMed
PMID: 25685749; PubMed Central PMCID: PMC4310017.


416: Doron R, Amar E, Rath E, Sampson T, Ochiai D, Matsuda DK. Arthroscopy of the
nondistractable hip: a novel extracapsular approach. Arthrosc Tech. 2014 Dec
22;3(6):e723-5. doi: 10.1016/j.eats.2014.09.003. eCollection 2014 Dec. PubMed
PMID: 25685682; PubMed Central PMCID: PMC4314553.


417: Hartzler RU, Burkhart SS. Medial biceps sling takedown may be necessary to
expose an occult subscapularis tendon tear. Arthrosc Tech. 2014 Dec
15;3(6):e719-22. doi: 10.1016/j.eats.2014.09.005. eCollection 2014 Dec. PubMed
PMID: 25685681; PubMed Central PMCID: PMC4314552.


418: Rath E, Amar E, Doron R, Matsuda DK. Hip Arthroscopy for Synovial
Chondromatosis: Tips and Tricks. Arthrosc Tech. 2014 Dec 8;3(6):e709-12. doi:
10.1016/j.eats.2014.09.012. eCollection 2014 Dec. PubMed PMID: 25685679; PubMed
Central PMCID: PMC4314557.


419: Sherman TI, Marcel JJ, Postma W. Management of a large acetabular
chondrolabral injury in a young patient with femoroacetabular impingement.
Arthrosc Tech. 2014 Dec 8;3(6):e703-7. doi: 10.1016/j.eats.2014.09.008.
eCollection 2014 Dec. PubMed PMID: 25685678; PubMed Central PMCID: PMC4314555.


420: Javidan P, Ahmed M, Kaar SG. Arthroscopic release of the deep medial
collateral ligament to assist in exposure of the medial tibiofemoral compartment.
Arthrosc Tech. 2014 Dec 1;3(6):e699-701. doi: 10.1016/j.eats.2014.09.002.
eCollection 2014 Dec. PubMed PMID: 25685677; PubMed Central PMCID: PMC4314541.


421: Dilisio MF, Neyton L. Comma sign-directed repair of anterosuperior rotator
cuff tears. Arthrosc Tech. 2014 Dec 1;3(6):e695-8. doi:
10.1016/j.eats.2014.09.001. eCollection 2014 Dec. PubMed PMID: 25685676; PubMed
Central PMCID: PMC4314558.


422: Boutsiadis A, Karataglis D, Agathangelidis F, Ditsios K, Papadopoulos P.
Arthroscopic 4-point suture fixation of anterior cruciate ligament tibial
avulsion fractures. Arthrosc Tech. 2014 Nov 24;3(6):e683-7. doi:
10.1016/j.eats.2014.08.008. eCollection 2014 Dec. PubMed PMID: 25685674; PubMed
Central PMCID: PMC4314561.


423: Noh JH, Yoon KH, Song SJ, Roh YH. Re-tensioning technique to cover the graft
with remnant in anterior cruciate ligament reconstruction. Arthrosc Tech. 2014
Nov 17;3(6):e679-82. doi: 10.1016/j.eats.2014.08.006. eCollection 2014 Dec.
PubMed PMID: 25685673; PubMed Central PMCID: PMC4314551.


424: Park Y. All-arthroscopic knotless suture anchor repair of triangular
fibrocartilage complex fovea tear by the 2-portal technique. Arthrosc Tech. 2014 
Nov 17;3(6):e673-7. doi: 10.1016/j.eats.2014.08.005. eCollection 2014 Dec. PubMed
PMID: 25685672; PubMed Central PMCID: PMC4314559.


425: Mori D, Funakoshi N, Yamashita F. Arthroscopic lamina-specific double-row
fixation for large delaminated rotator cuff tears. Arthrosc Tech. 2014 Nov
10;3(6):e667-71. doi: 10.1016/j.eats.2014.08.004. eCollection 2014 Dec. PubMed
PMID: 25685671; PubMed Central PMCID: PMC4314549.


426: Howse EA, Mannava S, Tamam C, Martin HD, Bredella MA, Stubbs AJ.
Ischiofemoral space decompression through posterolateral approach: cutting block 
technique. Arthrosc Tech. 2014 Nov 10;3(6):e661-5. doi:
10.1016/j.eats.2014.08.003. eCollection 2014 Dec. PubMed PMID: 25685670; PubMed
Central PMCID: PMC4314550.


427: Djalali A, Della Corte F, Foletti M, Ragazzoni L, Ripoll Gallardo A, Lupescu
O, Arculeo C, von Arnim G, Friedl T, Ashkenazi M, Fischer P, Hreckovski B,
Khorram-Manesh A, Komadina R, Lechner K, Patru C, Burkle FM Jr, Ingrassia PL. Art
of disaster preparedness in European union: a survey on the health systems. PLoS 
Curr. 2014 Dec 17;6. pii: ecurrents.dis.56cf1c5c1b0deae1595a48e294685d2f. doi:
10.1371/currents.dis.56cf1c5c1b0deae1595a48e294685d2f. PubMed PMID: 25685628;
PubMed Central PMCID: PMC4323414.


428: Bilberg R, Nørgaard B, Roessler KK, Overgaard S. Test-retest reliability of 
Common Mental Disorders Questionnaire (CMDQ) in patients with total hip
replacement (THR). BMC Psychol. 2014 Sep 8;2(1):32. doi:
10.1186/s40359-014-0032-5. eCollection 2014. PubMed PMID: 25685352; PubMed
Central PMCID: PMC4317134.


429: Kumar R, Banerjee S. Management and functional outcome of intramedullary
spinal cord tumors: A prospective clinical study. Asian J Neurosurg. 2014
Oct-Dec;9(4):177-81. doi: 10.4103/1793-5482.146591. PubMed PMID: 25685212; PubMed
Central PMCID: PMC4323959.


430: Skopljak A, Muftic M, Sukalo A, Masic I, Zunic L. Pedobarography in
diagnosis and clinical application. Acta Inform Med. 2014 Dec;22(6):374-8. doi:
10.5455/aim.2014.22.374-378. Epub 2014 Dec 19. PubMed PMID: 25684844; PubMed
Central PMCID: PMC4315649.


431: Raastad J, Reiman M, Coeytaux R, Ledbetter L, Goode AP. The association
between lumbar spine radiographic features and low back pain: a systematic review
and meta-analysis. Semin Arthritis Rheum. 2015 Apr;44(5):571-85. doi:
10.1016/j.semarthrit.2014.10.006. Epub 2014 Dec 8. PubMed PMID: 25684125.


432: Schindler C. [Strohmeyer Medal - magnetic resonance trainer ensures greater 
safety]. Z Orthop Unfall. 2014 Dec;152(6):546. German. PubMed PMID: 25682611.


433: Gökkuş K, Sagtas E, Demirci E, Saylik M, Aydın AT. Degenerative arthritis of
pseudoarticulation between the os peroneum and cuboid: a rare cause of lateral
foot pain. Foot Ankle Surg. 2015 Mar;21(1):e9-e11. doi:
10.1016/j.fas.2014.08.011. Epub 2014 Sep 6. PubMed PMID: 25682421.


434: Sinnett T, Rudge B, Clark C. A case of check-rein deformities of the great
and lesser toes treated through exploration at the midfoot. Foot Ankle Surg. 2015
Mar;21(1):e6-8. doi: 10.1016/j.fas.2014.08.009. Epub 2014 Sep 3. PubMed PMID:
25682420.


435: Ainhoa TI, Moreno-Beamud JA, Martínez-Leocadio MÁ, Candel-García L,
Díaz-Martín A, Delgado-Díaz E. A variant neglected Type IIIA dorsal dislocation
of first metatarsophalangeal joint. A case report. Foot Ankle Surg. 2015
Mar;21(1):e27-31. doi: 10.1016/j.fas.2014.11.009. Epub 2014 Dec 11. PubMed PMID: 
25682419.


436: Pellegrini MJ, Adams SB, Parekh SG. Allograft reconstruction of peroneus
longus and brevis tendons tears arising from a single muscular belly. Case report
and surgical technique. Foot Ankle Surg. 2015 Mar;21(1):e12-5. doi:
10.1016/j.fas.2014.08.012. Epub 2014 Sep 16. PubMed PMID: 25682415.


437: Koenis MJ, Louwerens JW. Simple resection arthroplasty for treatment of 4th 
and 5th tarsometatarsal joint problems. A technical tip and a small case series. 
Foot Ankle Surg. 2015 Mar;21(1):70-2. doi: 10.1016/j.fas.2014.05.006. Epub 2014
May 27. PubMed PMID: 25682411.


438: Ågren PH, Tullberg T, Mukka S, Wretenberg P, Sayed-Noor AS. Post-traumatic
in situ fusion after calcaneal fractures: a retrospective study with 7-28 years
follow-up. Foot Ankle Surg. 2015 Mar;21(1):56-9. doi: 10.1016/j.fas.2014.09.008. 
Epub 2014 Sep 28. PubMed PMID: 25682408.


439: Wiebking U, Pacha TO, Jagodzinski M. An accuracy evaluation of clinical,
arthrometric, and stress-sonographic acute ankle instability examinations. Foot
Ankle Surg. 2015 Mar;21(1):42-8. doi: 10.1016/j.fas.2014.09.006. Epub 2014 Sep
22. PubMed PMID: 25682406.


440: Poggio D, Melo R, Botello J, Polo C, Fernández de Retana P, Asunción J.
Comparison of postoperative costs of two surgical techniques for hallux valgus
(Kramer vs. scarf). Foot Ankle Surg. 2015 Mar;21(1):37-41. doi:
10.1016/j.fas.2014.09.004. Epub 2014 Sep 22. PubMed PMID: 25682405.


441: Veen EJ, Zuurmond RG. Mid-term results of ankle fractures with and without
syndesmotic rupture. Foot Ankle Surg. 2015 Mar;21(1):30-6. doi:
10.1016/j.fas.2014.09.001. Epub 2014 Sep 16. PubMed PMID: 25682404.


442: Lohia LK, Meena S, Kanojia RK. Comparative study of complete subtalar
release and Joshi's external stabilization system in the management of neglected 
and resistant idiopathic clubfoot. Foot Ankle Surg. 2015 Mar;21(1):16-21. doi:
10.1016/j.fas.2014.08.007. Epub 2014 Aug 27. PubMed PMID: 25682401.


443: Chow I, Patel RM, Stulberg SD. Short stem metaphyseal-engaging femoral
implants: a case-controlled radiographic and clinical evaluation with eight year 
follow-up. J Arthroplasty. 2015 Apr;30(4):600-6. doi: 10.1016/j.arth.2014.01.003.
Epub 2014 Jan 10. PubMed PMID: 25680446.


444: Fauzi Kamal A, Hadisoebroto Dilogo I, Untung Hutagalung E, Iskandriati D,
Susworo R, Chaerani Siregar N, Aulia Yusuf A, Bachtiar A. Transplantation of
mesenchymal stem cells, recombinant human BMP-2,and their combination in
accelerating the union after osteotomy and increasing, the mechanical strength of
extracorporeally irradiated femoral autograft in rat models. Med J Islam Repub
Iran. 2014 Nov 15;28:129. eCollection 2014. PubMed PMID: 25679008; PubMed Central
PMCID: PMC4313455.


445: Omidi-Kashani F, Ghayem Hasankhani E, Noroozi HR. Instrumented
transforaminal lumbar interbody fusion in surgical treatment of recurrent disc
herniation. Med J Islam Repub Iran. 2014 Nov 1;28:124. eCollection 2014. PubMed
PMID: 25679003; PubMed Central PMCID: PMC4313449.


446: Jabalameli M, Jamshidi K, Radi M, Hadi H, Bagherifard A. Surgical outcomes
of 26 patients with pigmented villonodular synovitis (PVNS) of the knee at a mean
follow-up of 4 years: introducing a novel technique. Med J Islam Repub Iran. 2014
Oct 29;28:123. eCollection 2014. PubMed PMID: 25679002; PubMed Central PMCID:
PMC4313448.


447: Karoney MJ, Kaumbuki EK, Koech MK, Lelei LK. Primary cutaneous tuberculosis 
in a 27-year-old medical intern from needle-stick injury: a case report. Clin
Case Rep. 2015 Jan;3(1):39-42. doi: 10.1002/ccr3.143. Epub 2014 Nov 6. PubMed
PMID: 25678972; PubMed Central PMCID: PMC4317210.


448: Chen C, Li H, Kong X, Zhang SM, Lee IS. Immobilizing osteogenic growth
peptide with and without fibronectin on a titanium surface: effects of loading
methods on mesenchymal stem cell differentiation. Int J Nanomedicine. 2014 Dec
31;10:283-95. doi: 10.2147/IJN.S74746. eCollection 2015. PubMed PMID: 25678785;
PubMed Central PMCID: PMC4317146.


449: Pauksch L, Franke J, Schnettler R, Lips KS. Synergistic toxicity of
gentamicin- and nanosilver-doped polymethylmethacrylate bone cement on primary
human osteoclasts. Cells Tissues Organs. 2014;199(5-6):384-92. doi:
10.1159/000371341. Epub 2015 Feb 12. PubMed PMID: 25678413.


450: Gundapaneni D, Tsatalis JT, Laughlin RT, Goswami T. Wear characteristics of 
WSU total ankle replacement devices under shear and torsion loads. J Mech Behav
Biomed Mater. 2015 Apr;44:202-23. doi: 10.1016/j.jmbbm.2014.12.010. Epub 2014 Dec
25. PubMed PMID: 25676360.


451: Marco M, Rodríguez-Millán M, Santiuste C, Giner E, Henar Miguélez M. A
review on recent advances in numerical modelling of bone cutting. J Mech Behav
Biomed Mater. 2015 Apr;44:179-201. doi: 10.1016/j.jmbbm.2014.12.006. Epub 2014
Dec 16. Review. PubMed PMID: 25676359.


452: Xie XJ, Chen RX, Fu Y, Jiao L, Zhang B, Xiong J, He L, Qiani HL, Li JX, Luo 
XJ. [Efficacy comparison of lumber disc herniation treated with mild moxibustion 
at Yaoyangguan (GV 3) under different conditions]. Zhongguo Zhen Jiu. 2014
Nov;34(11):1077-80. Chinese. PubMed PMID: 25675566.


453: Scaravilli G, Rossi R, Artiaco S, Merolla G. Glomus tumor of the thenar
eminence in neurofibromatosis type 1: case report and literature review. Transl
Med UniSa. 2014 Dec 19;11:63-8. eCollection 2015 Jan-Apr. PubMed PMID: 25674553; 
PubMed Central PMCID: PMC4309659.


454: Erdem M, Gulabi D, Sen C, Sahin SA, Bozdag E. Effects of caffeic acid
phenethyl ester and melatonin on distraction osteogenesis: an experimental study.
Springerplus. 2014 Jan 3;3:8. doi: 10.1186/2193-1801-3-8. eCollection 2014.
PubMed PMID: 25674422; PubMed Central PMCID: PMC4320175.


455: Brizuela A, Martín N, Fernández-Gonzalez FJ, Larrazábal C, Anta A. Osteotome
sinus floor elevation without grafting material: Results of a 2-year prospective 
study. J Clin Exp Dent. 2014 Dec 1;6(5):e479-84. doi: 10.4317/jced.51576.
eCollection 2014 Dec. PubMed PMID: 25674312; PubMed Central PMCID: PMC4312672.


456: Shen L, Fang L, Qiu Y, Xing S, Chen D, He X, Wang J, Lai J, Shi G, Zhang J, 
Liao T, Tan J. Study on different surgical approaches for acute Lumber disk
protrusion combined with Cauda Equina Syndrome. Int J Clin Exp Pathol. 2014 Dec
1;7(12):8875-80. eCollection 2014. PubMed PMID: 25674258; PubMed Central PMCID:
PMC4313964.


457: Chen WP, Wu LD. Chlorogenic acid suppresses interleukin-1β-induced
inflammatory mediators in human chondrocytes. Int J Clin Exp Pathol. 2014 Dec
1;7(12):8797-801. eCollection 2014. PubMed PMID: 25674248; PubMed Central PMCID: 
PMC4314010.


458: Long XH, Zhao K, Zhang GM, Zhou Y, Zhou RP, Liu ZL, Zhang ZH. Interaction
between fatty acid synthase and human epidermal growth receptor 2 (HER2) in
osteosarcoma cells. Int J Clin Exp Pathol. 2014 Dec 1;7(12):8777-83. eCollection 
2014. PubMed PMID: 25674245; PubMed Central PMCID: PMC4313995.


459: Zhu Z, Huang P, Chong Y, George SK, Wen B, Han N, Liu Z, Kang L, Lin N.
Nucleus pulposus cells derived IGF-1 and MCP-1 enhance osteoclastogenesis and
vertebrae disruption in lumbar disc herniation. Int J Clin Exp Pathol. 2014 Dec
1;7(12):8520-31. eCollection 2014. PubMed PMID: 25674216; PubMed Central PMCID:
PMC4313999.


460: Zhang L, Zhu J, Chen Y, Zhao J. Meta-analysis reveals a lack of association 
between a common catechol-O-methyltransferase (COMT) polymorphism val¹⁵⁸met and
fibromyalgia. Int J Clin Exp Pathol. 2014 Dec 1;7(12):8489-97. eCollection 2014. 
PubMed PMID: 25674213; PubMed Central PMCID: PMC4314034.


461: Makhdoom A, Rahopoto M, Siddiqui KA, Qureshi GA. Early Detection of
Osteoporosis by Dual Energy X-ray Absorptiometry. Pak J Med Sci. 2014
Nov-Dec;30(6):1265-9. doi: 10.12669/pjms.306.5566. PubMed PMID: 25674120; PubMed 
Central PMCID: PMC4320712.


462: Raiff D, Vaughan C, McGee A. Impact of intraoperative acetaminophen
administration on postoperative opioid consumption in patients undergoing hip or 
knee replacement. Hosp Pharm. 2014 Dec;49(11):1022-32. doi: 10.1310/hpj4911-1022.
PubMed PMID: 25673891; PubMed Central PMCID: PMC4319802.


463: Fukushima K. [Clinical features and MRI characteristics in neuralgic
amyotrophy]. Rinsho Shinkeigaku. 2014;54(12):1053-5. doi:
10.5692/clinicalneurol.54.1053. Review. Japanese. PubMed PMID: 25672707.


464: Nakagawa M. [Diagnosis and care of Charcot-Marie-Tooth disease]. Rinsho
Shinkeigaku. 2014;54(12):950-2. doi: 10.5692/clinicalneurol.54.950. Review.
Japanese. PubMed PMID: 25672678.


465: Aijazi I, Abdulla FM. Linezolid induced black hairy tongue: a rare side
effect. J Ayub Med Coll Abbottabad. 2014 Jul-Sep;26(3):401-3. Review. PubMed
PMID: 25671958.


466: Claassen L, Papst S, Reimers K, Stukenborg-Colsman C, Steinstraesser L, Vogt
PM, Kraft T, Niederbichler AD. Inflammatory response to burn trauma: nicotine
attenuates proinflammatory cytokine levels. Eplasty. 2014 Dec 19;14:e46.
eCollection 2014. PubMed PMID: 25671045; PubMed Central PMCID: PMC4276106.


467: Gustin MP, Giard M, Bénet T, Vanhems P. Use of surveillance data to identify
target populations for Staphylococcus aureus vaccines and prevent surgical site
infections: a pilot study. Hum Vaccin Immunother. 2014;10(12):3517-21. doi:
10.4161/21645515.2014.979625. Erratum in: Hum Vaccin Immunother.
2015;11(10):2511. PubMed PMID: 25668663; PubMed Central PMCID: PMC4514068.


468: Bassir RA, Ismael F, Elbardouni A, Mahfoud M, Berrada MS, Elyaacoubi M.
Bilateral synovial chondromatosis in the knee joint with both intra and
extra-articular diseases. Pan Afr Med J. 2014 Sep 23;19:57. doi:
10.11604/pamj.2014.19.57.4054. eCollection 2014. PubMed PMID: 25667719; PubMed
Central PMCID: PMC4317074.


469: Chagou A, Rhanim A, Zanati R, Kharmaz M, Lamrani MO, Berrada MS, El Yaacoubi
M, Ettaybi F. [Blount technique in the treatment of supra condylar fractures of
the elbow in children: report of 68 cases]. Pan Afr Med J. 2014 Sep 22;19:52.
doi: 10.11604/pamj.2014.19.52.5299. eCollection 2014. French. PubMed PMID:
25667714; PubMed Central PMCID: PMC4317065.


470: Chagou A, Rhanim A, Berrada MS. The Monteggia fracture: series of 20 cases. 
Pan Afr Med J. 2014 Sep 22;19:51. doi: 10.11604/pamj.2014.19.51.5300. eCollection
2014. PubMed PMID: 25667713; PubMed Central PMCID: PMC4315476.


471: Zhang Y, Liu X, Li K, Bai J. Mycobacterium tuberculosis 10-kDa co-chaperonin
regulates the expression levels of receptor activator of nuclear factor-κB ligand
and osteoprotegerin in human osteoblasts. Exp Ther Med. 2015 Mar;9(3):919-924.
Epub 2014 Dec 22. PubMed PMID: 25667654; PubMed Central PMCID: PMC4316961.


472: Han G, Wang Y, Bi W, Jia J, Wang W. MicroRNA-124 functions as a tumor
suppressor and indicates prognosis in human osteosarcoma. Exp Ther Med. 2015
Mar;9(3):679-684. Epub 2014 Dec 30. PubMed PMID: 25667613; PubMed Central PMCID: 
PMC4316987.


473: Price T, Gore TB. A conversation with MAG member and U.S. Rep. Tom Price,
M.D. J Med Assoc Ga. 2014;103(3):12-3. PubMed PMID: 25665340.


474: Pahnabi G, Akbari M, Ansari NN, Mardani M, Ahmadi M, Rostami M. Comparison
of the postural control between football players following ACL reconstruction and
healthy subjects. Med J Islam Repub Iran. 2014 Sep 21;28:101. eCollection 2014.
PubMed PMID: 25664302; PubMed Central PMCID: PMC4301235.


475: Tang J, Liu Y, Cao Z, Hu Y, Lu X, Lin B. Short segment screw fixation
without fusion in treatment for unstable thoracolumbar burst fracture. Int J Clin
Exp Med. 2014 Dec 15;7(12):5681-5. eCollection 2014. PubMed PMID: 25664090;
PubMed Central PMCID: PMC4307537.


476: Wang Q, Yang X, He HZ, Dong LJ, Huang DG. Comparative study of InterTAN and 
Dynamic Hip Screw in treatment of femoral intertrochanteric injury and wound. Int
J Clin Exp Med. 2014 Dec 15;7(12):5578-82. eCollection 2014. PubMed PMID:
25664075; PubMed Central PMCID: PMC4307522.


477: Zhao H, Peng C, Ruan G, Zhou J, Li Y, Hai Y. Adenovirus-delivered PDCD5
counteracts adriamycin resistance of osteosarcoma cells through enhancing
apoptosis and inhibiting Pgp. Int J Clin Exp Med. 2014 Dec 15;7(12):5429-36.
eCollection 2014. PubMed PMID: 25664052; PubMed Central PMCID: PMC4307499.


478: Zhang ZC, He NB, Zhang T. Association between TGF-β1 +869C/T polymorphism
and fracture risk: a meta-analysis. Int J Clin Exp Med. 2014 Dec 15;7(12):5124-9.
eCollection 2014. PubMed PMID: 25664014; PubMed Central PMCID: PMC4307461.


479: Wang C, Zhang G, Gu M, Zhou Z, Cao X. Polymorphism of the low-density
lipoprotein receptor-related protein 5 gene and fracture risk. Int J Clin Exp
Med. 2014 Dec 15;7(12):5097-103. eCollection 2014. PubMed PMID: 25664010; PubMed 
Central PMCID: PMC4307457.


480: Shang C, Liu T, Xie H, Li J, Gao S, Zhao Q, Zhang L, Wang E. Spatial changes
of the peri-acetabular pelvic in developmental dysplasia of the hip---a combined 
3-dimentional computed tomography (3D-CT) study in patients and experimental
study in rats. Int J Clin Exp Med. 2014 Dec 15;7(12):4983-9. eCollection 2014.
PubMed PMID: 25663996; PubMed Central PMCID: PMC4307443.


481: Fu T, Xia C, Li Z, Wu H. Surgical versus conservative treatment for
displaced proximal humeral fractures in elderly patients: a meta-analysis. Int J 
Clin Exp Med. 2014 Dec 15;7(12):4607-15. eCollection 2014. Review. PubMed PMID:
25663957; PubMed Central PMCID: PMC4307404.


482: Muheremu A, Huang Z, Niu X. Treatment for giant cell tumor of the spine
metastasizing to the lung: A report of two cases and a literature review. Oncol
Lett. 2015 Mar;9(3):1321-1326. Epub 2014 Dec 30. PubMed PMID: 25663906; PubMed
Central PMCID: PMC4315077.


483: Zhang Q, Wang F, Wu YS, Zhang KK, Lin Y, Zhu XQ, Lv JQ, Lu XS, Zhang XL, Hu 
Y, Huang YP. Dual-color labeled anti-mucin 1 antibody for imaging of ovarian
cancer: A preliminary animal study. Oncol Lett. 2015 Mar;9(3):1231-1235. Epub
2014 Dec 17. PubMed PMID: 25663888; PubMed Central PMCID: PMC4315008.


484: Valkering KP, van Bergen CJ, Buijze GA, Nagel PH, Tuinebreijer WE,
Breederveld RS. Pain experience and functional outcome of inpatient versus
outpatient anterior cruciate ligament reconstruction, an equivalence randomized
controlled trial with 12 months follow-up. Knee. 2015 Mar;22(2):111-6. doi:
10.1016/j.knee.2014.11.007. Epub 2014 Nov 22. PubMed PMID: 25662474.


485: Han B, Wang HC, Li H, Tao YQ, Liang CZ, Li FC, Chen G, Chen QX. Nucleus
pulposus mesenchymal stem cells in acidic conditions mimicking degenerative
intervertebral discs give better performance than adipose tissue-derived
mesenchymal stem cells. Cells Tissues Organs. 2014;199(5-6):342-52. doi:
10.1159/000369452. Epub 2015 Feb 6. PubMed PMID: 25661884.


486: Zhou L, Zhang G, Zhou X, Li J. The association between the SNP rs763110 and 
the risk of gynecological cancer: a meta-analysis. Biomed Pharmacother. 2015
Feb;69:208-13. doi: 10.1016/j.biopha.2014.11.022. Epub 2014 Nov 22. PubMed PMID: 
25661359.


487: Mednick RE, Alvi HM, Morgan CE, Stover MD, Manning DW. Femoral vein blood
flow during a total hip arthroplasty using a modified Heuter approach. J
Arthroplasty. 2015 May;30(5):786-9. doi: 10.1016/j.arth.2014.12.015. Epub 2014
Dec 17. PubMed PMID: 25660612.


488: Mylonas AI, Orfanos NF, Karmaniolou II, Lolis ED, Stergiou EP, Papalois AE, 
Nomikos TN, Kondi-Pafiti AI, Smyrniotis VE, Arkadopoulos NF. The effects of
hemorrhagic shock secondary to hepatectomy in a swine model. J Surg Res. 2015 May
1;195(1):228-34. doi: 10.1016/j.jss.2014.12.046. Epub 2014 Dec 31. PubMed PMID:
25659614.


489: Pierrat B, Oullion R, Molimard J, Navarro L, Combreas M, Avril S, Philippot 
R, Calmels P. Characterisation of in-vivo mechanical action of knee braces
regarding their anti-drawer effect. Knee. 2015 Mar;22(2):80-7. doi:
10.1016/j.knee.2014.12.001. Epub 2014 Dec 13. PubMed PMID: 25659442.


490: Li C, Chen X, Qiao S, Liu X, Liu C, Zhu D, Su J, Wang Z. Melatonin lowers
edema after spinal cord injury. Neural Regen Res. 2014 Dec 15;9(24):2205-10. doi:
10.4103/1673-5374.147954. PubMed PMID: 25657743; PubMed Central PMCID:
PMC4316455.


491: Li Z, Zhao W, Liu W, Zhou Y, Jia J, Yang L. Transplantation of
placenta-derived mesenchymal stem cell-induced neural stem cells to treat spinal 
cord injury. Neural Regen Res. 2014 Dec 15;9(24):2197-204. doi:
10.4103/1673-5374.147953. PubMed PMID: 25657742; PubMed Central PMCID:
PMC4316454.


492: Wang Y, Zhang S, Luo M, Li Y. Hyperbaric oxygen therapy improves local
microenvironment after spinal cord injury. Neural Regen Res. 2014 Dec
15;9(24):2182-8. doi: 10.4103/1673-5374.147951. PubMed PMID: 25657740; PubMed
Central PMCID: PMC4316452.


493: Gong L, Zhu Y, Xu X, Li H, Guo W, Zhao Q, Yao D. The effects of claudin 14
during early Wallerian degeneration after sciatic nerve injury. Neural Regen Res.
2014 Dec 15;9(24):2151-8. doi: 10.4103/1673-5374.147946. PubMed PMID: 25657736;
PubMed Central PMCID: PMC4316448.


494: Wang X, Pan M, Wen J, Tang Y, Hamilton AD, Li Y, Qian C, Liu Z, Wu W, Guo J.
A novel artificial nerve graft for repairing long-distance sciatic nerve defects:
a self-assembling peptide nanofiber scaffold-containing poly(lactic-co-glycolic
acid) conduit. Neural Regen Res. 2014 Dec 15;9(24):2132-41. doi:
10.4103/1673-5374.147944. PubMed PMID: 25657734; PubMed Central PMCID:
PMC4316446.


495: Han TS, Kwack KS, Park S, Min BH, Yoon SH, Lee HY, Lee KB. A superficial
hyperechoic band in human articular cartilage on ultrasonography with
histological correlation: preliminary observations. Ultrasonography. 2015
Apr;34(2):115-24. doi: 10.14366/usg.14047. Epub 2014 Dec 28. PubMed PMID:
25656333; PubMed Central PMCID: PMC4372710.


496: Weisz G. [Robotic-enhanced percutaneous coronary revascularization].
Harefuah. 2014 Dec;153(12):738-41, 751. Hebrew. PubMed PMID: 25654916.


497: Agarwal S. A prospective hospital based study of childhood orthopaedic
problems - a case series. J Clin Diagn Res. 2014 Dec;8(12):LC01-3. doi:
10.7860/JCDR/2014/9979.5274. Epub 2014 Dec 5. PubMed PMID: 25653976; PubMed
Central PMCID: PMC4316282.


498: Bedir R, Balik MS, Sehitoglu I, Güçer H, Yurdakul C. Giant Cell Tumour of
the Tendon Sheath: Analysis of 35 Cases and their Ki-67 Proliferation Indexes. J 
Clin Diagn Res. 2014 Dec;8(12):FC12-5. doi: 10.7860/JCDR/2014/10553.5311. Epub
2014 Dec 5. PubMed PMID: 25653956; PubMed Central PMCID: PMC4316262.


499: Cao Y, Wang F, Jia Q, Xu R, Dang W, Chen Q, Lin L, Wang Y. One Possible
Mechanism of Pulsed Dye Laser Treatment on Infantile Hemangioma: Induction of
Endothelial Apoptosis and Serum vascular endothelial growth factor (VEGF) Level
Changes. J Lasers Med Sci. 2014 Spring;5(2):75-81. PubMed PMID: 25653803; PubMed 
Central PMCID: PMC4291820.


500: Hung TH, Hsieh MH, Lay CJ, Tsai CC, Tsai CC. Increased occurrence of native 
septic arthritis in adult cirrhotic patients: a population-based three-year
follow-up study in Taiwan. Prz Gastroenterol. 2014;9(6):342-7. doi:
10.5114/pg.2014.47896. Epub 2014 Dec 30. PubMed PMID: 25653729; PubMed Central
PMCID: PMC4300349.


501: Skopljak A, Sukalo A, Batic-Mujanovic O, Muftic M, Tiric-Campara M, Zunic L.
Assessment of diabetic polyneuropathy and plantar pressure in patients with
diabetes mellitus in prevention of diabetic foot. Med Arch. 2014
Dec;68(6):389-93. doi: 10.5455/medarh.2014.68.389-393. Epub 2014 Dec 16. PubMed
PMID: 25650237; PubMed Central PMCID: PMC4314153.


502: Park MS, Moon SH, Lee HM, Kim TH, Oh JK, Suh BK, Lee SJ, Riew KD. Delayed
surgical intervention in central cord syndrome with cervical stenosis. Global
Spine J. 2015 Feb;5(1):69-72. doi: 10.1055/s-0034-1395785. Epub 2014 Nov 6.
Review. PubMed PMID: 25649889; PubMed Central PMCID: PMC4303475.


503: Bisschop A, Holewijn RM, Kingma I, Stadhouder A, Vergroesen PP, van der Veen
AJ, van Dieën JH, van Royen BJ. The effects of single-level instrumented lumbar
laminectomy on adjacent spinal biomechanics. Global Spine J. 2015 Feb;5(1):39-48.
doi: 10.1055/s-0034-1395783. Epub 2014 Nov 6. PubMed PMID: 25649753; PubMed
Central PMCID: PMC4303474.


504: Gallizzi MA, Kuhns CA, Jenkins TJ, Pfeiffer FM. Is polymethyl methacrylate a
viable option for salvaging lateral mass screw failure in the subaxial cervical
spine? Global Spine J. 2015 Feb;5(1):3-8. doi: 10.1055/s-0034-1394127. Epub 2014 
Oct 10. PubMed PMID: 25649421; PubMed Central PMCID: PMC4303472.


505: Bytyqi C, Morina F, Salihaj N, Qorraj H, Bytyqi D, Shabani B. The Pelvic
Support Osteotomy After Type IVA Septic Arthritis of the Hip. Med Arch. 2014
Dec;68(6):422-3. doi: 10.5455/medarh.2014.68.422-423. Epub 2014 Dec 16. PubMed
PMID: 25649415; PubMed Central PMCID: PMC4314180.


506: Kučera T, Šponer P, Šrot J. Surgical reconstruction of charcot foot
neuroarthropathy, a case based review. Acta Medica (Hradec Kralove).
2014;57(3):127-32. doi: 10.14712/18059694.2014.51. PubMed PMID: 25649368.


507: Šponer P, Kučera T, Urban K, Zítko D, Diaz-Garcia D, Grinac M.
Osteointegration of an uncemented modular revision stem implanted during revision
hip surgery. Acta Medica (Hradec Kralove). 2014;57(3):105-11. doi:
10.14712/18059694.2014.48. PubMed PMID: 25649365.


508: Waryasz GR, Tambone R, Kriz P. Update on concussion management for the Rhode
Island clinician. R I Med J (2013). 2014 Feb 3;98(2):31-5. Review. PubMed PMID:
25649096.


509: Hong CC, Liu KP. A rare case of multiregional spinal stenosis: clinical
description, surgical complication, and management concept review. Global Spine
J. 2015 Feb;5(1):49-54. doi: 10.1055/s-0034-1378139. Epub 2014 Jul 24. PubMed
PMID: 25648605; PubMed Central PMCID: PMC4303485.


510: Harsten A, Bandholm T, Kehlet H, Toksvig-Larsen S. Tourniquet versus no
tourniquet on knee-extension strength early after fast-track total knee
arthroplasty; a randomized controlled trial. Knee. 2015 Mar;22(2):126-30. doi:
10.1016/j.knee.2014.12.010. Epub 2014 Dec 31. PubMed PMID: 25648580.


511: Depukat P, Mizia E, Klosinski M, Dzikowska M, Klimek-Piotrowska W, Mazur M, 
Kuniewicz M, Bonczar T. Anatomy of Guyon's canal - a systematic review. Folia Med
Cracov. 2014;54(2):81-6. Review. PubMed PMID: 25648313.


512: Kim CH, Shin KH, Chung CK, Park SB, Kim JH. Changes in cervical sagittal
alignment after single-level posterior percutaneous endoscopic cervical
diskectomy. Global Spine J. 2015 Feb;5(1):31-8. doi: 10.1055/s-0034-1395423. Epub
2014 Nov 17. PubMed PMID: 25648214; PubMed Central PMCID: PMC4303481.


513: Malham GM, Parker RM, Ballok ZE, Goss B, Diwan AD, Uribe JS. Bone scans are 
reliable for the identification of lumbar disk and facet pathology. Global Spine 
J. 2015 Feb;5(1):23-30. doi: 10.1055/s-0034-1394298. Epub 2014 Oct 25. PubMed
PMID: 25648168; PubMed Central PMCID: PMC4303479.


514: Lee S, Chung CK, Kim CH. Risk factor analysis of hinge fusion failure after 
plate-only open-door laminoplasty. Global Spine J. 2015 Feb;5(1):9-16. doi:
10.1055/s-0034-1394128. Epub 2014 Oct 10. PubMed PMID: 25648062; PubMed Central
PMCID: PMC4303478.


515: Griffin F. The trouble with the "curve". J Ark Med Soc. 2014 Oct;111(5):78. 
PubMed PMID: 25647971.


516: Robinson SM, Crozier SR, Harvey NC, Barton BD, Law CM, Godfrey KM, Cooper C,
Inskip HM. Modifiable early-life risk factors for childhood adiposity and
overweight: an analysis of their combined impact and potential for prevention. Am
J Clin Nutr. 2015 Feb;101(2):368-75. doi: 10.3945/ajcn.114.094268. Epub 2014 Dec 
3. PubMed PMID: 25646335; PubMed Central PMCID: PMC4307207.


517: Accepted Common Interest Community (CIC) Proposals. Int J Yoga Therap.
2014;24:48-59. PubMed PMID: 25645135.


518: Pan ZM, Cheng XG, Gao GC, Cheng LZ. [Precise minimally invasive surgery of
lower lumbar spine]. Zhejiang Da Xue Xue Bao Yi Xue Ban. 2014 Nov;43(6):711-6.
Review. Chinese. PubMed PMID: 25644572.


519: Bottle A, Gaudoin R, Goudie R, Jones S, Aylin P. Can valid and practical
risk-prediction or casemix adjustment models, including adjustment for
comorbidity, be generated from English hospital administrative data (Hospital
Episode Statistics)? A national observational study. Southampton (UK): NIHR
Journals Library; 2014 Nov.
PubMed PMID: 25642500.


520: Kosar CM, Tabloski PA, Travison TG, Jones RN, Schmitt EM, Puelle MR, Inloes 
JB, Saczynski JS, Marcantonio ER, Meagher D, Reid MC, Inouye SK. EFFECT OF
PREOPERATIVE PAIN AND DEPRESSIVE SYMPTOMS ON THE DEVELOPMENT OF POSTOPERATIVE
DELIRIUM. Lancet Psychiatry. 2014 Nov;1(6):431-436. PubMed PMID: 25642413; PubMed
Central PMCID: PMC4307613.


521: Venditto T, Tognolo L, Rizzo RS, Iannuccelli C, Di Sante L, Trevisan M,
Maggiolini FR, Santilli V, Ioppolo F. 17-Italian Foot Function Index with
numerical rating scale: development, reliability, and validity of a modified
version of the original Foot Function Index. Foot (Edinb). 2015 Mar;25(1):12-8.
doi: 10.1016/j.foot.2014.09.004. Epub 2014 Oct 13. PubMed PMID: 25641642.


522: Liu Y, Wang W, Regmi AM, Ahemaitijiang-Yusufu. [Early microsurgical
management of clavicular fracture combined with brachial plexus injury]. Zhongguo
Xiu Fu Chong Jian Wai Ke Za Zhi. 2014 Nov;28(11):1329-32. Chinese. PubMed PMID:
25639044.


523: Liu K, Xiong G, Yang C, Tian W, Tian G. [Diagnosis and management of
metacarpophalangeal joint locking with extension lag]. Zhongguo Xiu Fu Chong Jian
Wai Ke Za Zhi. 2014 Nov;28(11):1325-8. Chinese. PubMed PMID: 25639043.


524: Yu G, Yu T, Yang Y, Li B, Zhu H, Chen K, Zhang M, Zhao Y. [Double
arthrodesis through a single medial incision approach for flatfoot]. Zhongguo Xiu
Fu Chong Jian Wai Ke Za Zhi. 2014 Nov;28(11):1321-4. Chinese. PubMed PMID:
25639042.


525: Li ZH, Hou SX, Li L, Yu SZ, Hou TS. [Clinical observation of dynamic
cervical implant (DCI) internal fixation in the surgical treatment of cervical
spondylosis]. Zhongguo Gu Shang. 2014 Dec;27(12):1050-5. Chinese. PubMed PMID:
25638898.


526: Wang Y, Xu B, Yu ZQ, Yu ZH, Dai SW, Li F, Wu YS. [Comparison of swing
shoulder and internal fixation for the treatment of proximal humeral fractures in
elderly]. Zhongguo Gu Shang. 2014 Dec;27(12):980-5. Chinese. PubMed PMID:
25638881.


527: Saravanan S, Zairul Anuar KB, Zulkefli A, Ramanathan R. Study on return to
work following surgery on patients with thoracolumbar fracture. Med J Malaysia.
2014 Oct;69(5):216-8. PubMed PMID: 25638234.


528: Erduran M, Meriç G, Ulusal AE, Akseki D. The complete type of suprapatellar 
plica and lipoma arborescens: a case report. Acta Orthop Traumatol Turc.
2014;48(6):703-6. doi: 10.3944/AOTT.2014.13.0139. Review. PubMed PMID: 25637739.


529: Kaynak G, Yıldırım E, Botanlıoğlu H, Öğüt T. Isolated foot metastasis of
squamous cell carcinoma of the lung: a rare location. Acta Orthop Traumatol Turc.
2014;48(6):693-7. doi: 10.3944/AOTT.2014.13.0049. PubMed PMID: 25637737.


530: Anoumou MN, Kouame M, Daix T, Yepie A. Tuberculosis tenosynovitis of the
flexor tendons in the wrist: a case report. Acta Orthop Traumatol Turc.
2014;48(6):690-2. doi: 10.3944/AOTT.2014.3168. PubMed PMID: 25637736.


531: Aydın N, Şirin E, Aydemir AN, Zengin G. Pseudomonas osteomyelitis of the
proximal humerus after arthroscopic rotator cuff repair. Acta Orthop Traumatol
Turc. 2014;48(6):685-9. doi: 10.3944/AOTT.2014.13.0015. Review. PubMed PMID:
25637735.


532: Koçer A, Öner M, Karaman İ, Koçer D, Kafadar İH, Güney A, Karaman ZF. The
effects of locally applied simvastatin on an experimental mouse femur nonunion
model. Acta Orthop Traumatol Turc. 2014;48(6):679-84. doi:
10.3944/AOTT.2014.14.0120. PubMed PMID: 25637734.


533: Gümüştaş SA, Tosun HB, Ağır İ, Orak MM, Onay T, Okçu G. Influence of number 
and orientation of screws on stability in the internal fixation of unstable
femoral neck fractures. Acta Orthop Traumatol Turc. 2014;48(6):673-8. doi:
10.3944/AOTT.2014.14.0088. PubMed PMID: 25637733.


534: Say F, Gürler D, İnkaya E, Bülbül M. Comparison of platelet-rich plasma and 
steroid injection in the treatment of plantar fasciitis. Acta Orthop Traumatol
Turc. 2014;48(6):667-72. doi: 10.3944/AOTT.2014.13.0142. PubMed PMID: 25637732.


535: Zhang JF, Liu C, Yu HJ, Ma JJ, Cai HX, Fan SW. Degenerative changes in the
interspinous ligament. Acta Orthop Traumatol Turc. 2014;48(6):661-6. doi:
10.3944/AOTT.2014.13.0149. PubMed PMID: 25637731.


536: Kural C, Başaran SH, Ercin E, Bayrak A, Bilgili MG, Baca E. Fourth and fifth
carpometacarpal fracture dislocations. Acta Orthop Traumatol Turc.
2014;48(6):655-60. doi: 10.3944/AOTT.2014.14.0040. PubMed PMID: 25637730.


537: Aydın F, Kaya A, Savran A, İncesu M, Karakuzu C, Öztürk AM. Diabetic hand
infections and hyperbaric oxygen therapy. Acta Orthop Traumatol Turc.
2014;48(6):649-54. doi: 10.3944/AOTT.2014.3225. PubMed PMID: 25637729.


538: Düzgün İ, Baltacı G, Turgut E, Atay OA. Effects of slow and accelerated
rehabilitation protocols on range of motion after arthroscopic rotator cuff
repair. Acta Orthop Traumatol Turc. 2014;48(6):642-8. doi:
10.3944/AOTT.2014.13.0125. PubMed PMID: 25637728.


539: Taş S, Güneri S, Baki A, Yıldırım T, Kaymak B, Erden Z. Effects of severity 
of osteoarthritis on the temporospatial gait parameters in patients with knee
osteoarthritis. Acta Orthop Traumatol Turc. 2014;48(6):635-41. doi:
10.3944/AOTT.2014.13.0071. PubMed PMID: 25637727.


540: Sezgin H, Gülman B, Çıraklı A, Bedir A, Usta D, Coşkun S, Yıldıran A.
Effects of circulating endothelial progenitor cells, serum vascular endothelial
growth factor and hypogammaglobulinemia in Perthes disease. Acta Orthop Traumatol
Turc. 2014;48(6):628-34. doi: 10.3944/AOTT.2014.13.0084. PubMed PMID: 25637726.


541: Li M, Hu Y, Xie J. Analysis of the complications of the collum femoris
preserving (CFP) prostheses. Acta Orthop Traumatol Turc. 2014;48(6):623-7. doi:
10.3944/AOTT.2014.13.0060. PubMed PMID: 25637725.


542: Petrovic NM, Milovanovic DR, Ignjatovic Ristic D, Riznic N, Ristic B,
Stepanovic Z. Factors associated with severe postoperative pain in patients with 
total hip arthroplasty. Acta Orthop Traumatol Turc. 2014;48(6):615-22. doi:
10.3944/AOTT.2014.14.0177. PubMed PMID: 25637724.


543: Fang HJ, Tao L. [Evaluation of sagittal temporomandibular condyle position
in adolescent Angle Class II division 1 patients by cone-beam CT]. Shanghai Kou
Qiang Yi Xue. 2014 Dec;23(6):740-3. Chinese. PubMed PMID: 25636294.


544: O'Donnell S, Adler DH, Inboriboon PC, Alvarado H, Acosta R, Godoy-Monzon D. 
Perspectives of South American physicians hosting foreign rotators in emergency
medicine. Int J Emerg Med. 2014 Aug 2;7:24. doi: 10.1186/s12245-014-0024-5.
eCollection 2014. PubMed PMID: 25635188; PubMed Central PMCID: PMC4306044.


545: Grivas TB. Rib index. Scoliosis. 2014 Nov 20;9(1):20. doi:
10.1186/s13013-014-0020-9. eCollection 2014. PubMed PMID: 25635184; PubMed
Central PMCID: PMC4310037.


546: Ahern D, Dixon E. Pediatric hypertension: a growing problem. Prim Care. 2015
Mar;42(1):143-50. doi: 10.1016/j.pop.2014.09.003. Epub 2014 Dec 12. Review.
PubMed PMID: 25634711.


547: Tripković B, Antičević D, Buljan M, Jakovina-Blažeković S, Orešković Z,
Kubat O. [Characteristics of anesthesia in patients with osteogenesis imperfecta 
undergoing orthopedic surgical procedures]. Lijec Vjesn. 2014
Sep-Oct;136(9-10):291-5. Croatian. PubMed PMID: 25632774.


548: Bojanić I, Dimnjaković D, Smoljanović T. [Peroneal tendons do exist, don't
they?]. Lijec Vjesn. 2014 Sep-Oct;136(9-10):269-77. Review. Croatian. PubMed
PMID: 25632772.


549: Yang S, Yang XF, Jiang Y, Xiang KW, Li HY. [Effect of
medicinal-cake-separated moxibustion on functional activity of back-leg and
plasma substance P level in patients with lumbar disc herniation]. Zhen Ci Yan
Jiu. 2014 Dec;39(6):491-5. Chinese. PubMed PMID: 25632576.


550: Ong S, Sechachalam S. Atypical Bennett's fracture-dislocation. Singapore Med
J. 2014 Nov;55(11):e172-4. PubMed PMID: 25631978; PubMed Central PMCID:
PMC4294015.


551: Hong CC, Hey DH, Murphy D. Evolving trends in surgically managed patients
with proximal humerus fracture: are we different after ten years? Singapore Med
J. 2014 Nov;55(11):574-8. PubMed PMID: 25631967; PubMed Central PMCID:
PMC4294005.


552: Singh VA, Haseeb A, Alkubaisi AA. Incidence and outcome of bone metastatic
disease at University Malaya Medical Centre. Singapore Med J. 2014
Oct;55(10):539-46. PubMed PMID: 25631896; PubMed Central PMCID: PMC4293965.


553: Lau AC, Neo GH, Lee HC. Risk factors of surgical site infections in hip
hemiarthroplasty: a single-institution experience over nine years. Singapore Med 
J. 2014 Oct;55(10):535-8. PubMed PMID: 25631895; PubMed Central PMCID:
PMC4293964.


554: Liow MH, Chin PL, Tay KJ, Chia SL, Lo NN, Yeo SJ. Early experiences with
robot-assisted total knee arthroplasty using the DigiMatch™ ROBODOC® surgical
system. Singapore Med J. 2014 Oct;55(10):529-34. PubMed PMID: 25631894; PubMed
Central PMCID: PMC4293963.


555: Ang CY, Yew AK, Tay DK, Chia SL, Yeo SJ, Lo NN, Chin PL. Reducing allograft 
contamination and disease transmission: intraosseous temperatures of femoral head
allografts during autoclaving. Singapore Med J. 2014 Oct;55(10):526-8. PubMed
PMID: 25631893; PubMed Central PMCID: PMC4293962.


556: How CH, Tan KJ. Doctor, I sprained my ankle. Singapore Med J. 2014
Oct;55(10):522-4; quiz 525. PubMed PMID: 25631892; PubMed Central PMCID:
PMC4293961.


557: Sedeek SM, Bin Abd Razak HR, Ee GW, Tan AH. First-time anterior shoulder
dislocations: should they be arthroscopically stabilised? Singapore Med J. 2014
Oct;55(10):511-5; quiz 516. Review. PubMed PMID: 25631890; PubMed Central PMCID: 
PMC4293959.


558: Wolford LM, Mercuri LG, Schneiderman ED, Movahed R, Allen W. Twenty-year
follow-up study on a patient-fitted temporomandibular joint prosthesis: the
Techmedica/TMJ Concepts device. J Oral Maxillofac Surg. 2015 May;73(5):952-60.
doi: 10.1016/j.joms.2014.10.032. Epub 2014 Nov 14. PubMed PMID: 25631865.


559: Stejskal V. Metals as a common trigger of inflammation resulting in
non-specific symptoms: diagnosis and treatment. Isr Med Assoc J. 2014
Dec;16(12):753-8. PubMed PMID: 25630203.


560: Brin YS, Palmanovich E, Dolev E, Nyska M, Kish BJ. Displaced mid-shaft
clavicular fractures: is conservative treatment still preferred? Isr Med Assoc J.
2014 Dec;16(12):748-52. PubMed PMID: 25630202.


561: Zheng S, Zhou S, Qiao G, Yang Q, Zhang Z, Lin F, Min D, Tang L, Li H, Sun Y,
Zhao H, Shen Z, Yao Y. Pirarubicin-based chemotherapy displayed better clinical
outcomes and lower toxicity than did doxorubicin-based chemotherapy in the
treatment of non-metastatic extremity osteosarcoma. Am J Cancer Res. 2014 Dec
15;5(1):411-22. eCollection 2015. PubMed PMID: 25628949; PubMed Central PMCID:
PMC4300710.


562: Shim JH, Lee KS, Yoon SY, Lee CH, Doh JW, Bae HG. Chronic low back pain in
young korean urban males: the life-time prevalence and its impact on health
related quality of life. J Korean Neurosurg Soc. 2014 Dec;56(6):482-7. doi:
10.3340/jkns.2014.56.6.482. Epub 2014 Dec 31. PubMed PMID: 25628807; PubMed
Central PMCID: PMC4303723.


563: Zhang P, Wang Z, Kou Y, Han N, Xu C, Yin X, Wang Y, Feng X. Role of
lumbricus extract in the nerve amplification effect during peripheral nerve
regeneration. Am J Transl Res. 2014 Nov 22;6(6):876-85. eCollection 2014. PubMed 
PMID: 25628798; PubMed Central PMCID: PMC4297355.


564: Lu Y, Ding M, Li N, Wang Q, Li J, Li X, Gu J, Im HJ, Lei G, Zheng Q.
Col10a1-Runx2 transgenic mice with delayed chondrocyte maturation are less
susceptible to developing osteoarthritis. Am J Transl Res. 2014 Nov
22;6(6):736-45. eCollection 2014. PubMed PMID: 25628784; PubMed Central PMCID:
PMC4297341.


565: Tahririan D, Eshghi A, Givehchian P, Tahririan MA. Chondroectodermal
dysplasia: a rare syndrome. J Dent (Tehran). 2014 May;11(3):361-4. Epub 2014 May 
31. PubMed PMID: 25628672; PubMed Central PMCID: PMC4290765.


566: Kumar ND, Krishna BR, Shamnur N, Mithun K. Modified transpalatal arch for
molar intrusion. J Int Oral Health. 2014 Nov-Dec;6(6):88-9. PubMed PMID:
25628492; PubMed Central PMCID: PMC4295464.


567: Kumar M, Goyal M, Navit P, Narayan A. Arrested growth: myth or reality. J
Int Oral Health. 2014 Nov-Dec;6(6):85-7. PubMed PMID: 25628491; PubMed Central
PMCID: PMC4295463.


568: Basheer B, Hegde KS, Bhat SS, Umar D, Baroudi K. Influence of mouth
breathing on the dentofacial growth of children: a cephalometric study. J Int
Oral Health. 2014 Nov-Dec;6(6):50-5. PubMed PMID: 25628484; PubMed Central PMCID:
PMC4295456.


569: Ratnakar P, Bhosgi R, Metta KK, Aggarwal K, Vinuta S, Singh N. Survey on
restoration of endodontically treated anterior teeth: a questionnaire based
study. J Int Oral Health. 2014 Nov-Dec;6(6):41-5. PubMed PMID: 25628482; PubMed
Central PMCID: PMC4295453.


570: Assunção ZL. Class II malocclusion nonextraction treatment with growth
control. Dental Press J Orthod. 2014 Nov-Dec;19(6):113-22. doi:
10.1590/2176-9451.19.6.113-122.bbo. Epub 2014 Dec 1. PubMed PMID: 25628088;
PubMed Central PMCID: PMC4347419.


571: Liu Y, Li G, Dong T, Zhang Y, Li H. One-stage partial vertebrectomy,
titanium mesh implantation and pedicle screw fixation in the treatment of
thoracolumbar burst fractures through a posterior approach. Clinics (Sao Paulo). 
2014;69(12):804-8. doi: 10.6061/clinics/2014(12)03. PubMed PMID: 25627991; PubMed
Central PMCID: PMC4286664.


572: Janssen SJ, Ter Meulen DP, Nota SP, Hageman MG, Ring D. Does verbal and
nonverbal communication of pain correlate with disability? Psychosomatics. 2015
Jul-Aug;56(4):338-44. doi: 10.1016/j.psym.2014.05.009. Epub 2014 Jun 11. PubMed
PMID: 25627313.


573: Rastogi D, Meena S, Sharma V, Singh GK. Causality of injury and outcome in
patients admitted in a major trauma center in North India. Int J Crit Illn Inj
Sci. 2014 Oct-Dec;4(4):298-302. doi: 10.4103/2229-5151.147523. PubMed PMID:
25625061; PubMed Central PMCID: PMC4296332.


574: Roßbach BP, Pietschmann MF, Gülecyüz MF, Niethammer TR, Ficklscherer A, Wild
S, Jansson V, Müller PE. Indications requiring preoperative magnetic resonance
imaging before knee arthroscopy. Arch Med Sci. 2014 Dec 22;10(6):1147-52. doi:
10.5114/aoms.2014.47825. PubMed PMID: 25624852; PubMed Central PMCID: PMC4296071.


575: Hao TJ, Liu G, Ang P. A rare complication of tongue laceration following
posterior spinal surgery using spinal cord monitoring: A case report. Indian J
Anaesth. 2014 Nov-Dec;58(6):773-5. doi: 10.4103/0019-5049.147159. PubMed PMID:
25624554; PubMed Central PMCID: PMC4296375.


576: Kumar A, Sharma D, Sibi ME, Datta B, Gogoi B. Comparison of peripheral nerve
stimulator versus ultrasonography guided axillary block using multiple injection 
technique. Indian J Anaesth. 2014 Nov-Dec;58(6):700-4. doi:
10.4103/0019-5049.147138. PubMed PMID: 25624532; PubMed Central PMCID:
PMC4296353.


577: Nota SP, Spit SA, Voskuyl T, Bot AG, Hageman MG, Ring D. Opioid Use,
Satisfaction, and Pain Intensity After Orthopedic Surgery. Psychosomatics. 2015
Sep-Oct;56(5):479-85. doi: 10.1016/j.psym.2014.09.003. Epub 2014 Sep 6. PubMed
PMID: 25624183.


578: Zhang T, Zheng C, Ma H, Sun C. [Causes of early failure after total hip
arthroplasty]. Zhonghua Yi Xue Za Zhi. 2014 Dec 30;94(48):3836-8. Chinese. PubMed
PMID: 25623317.


579: Zhao Q, Zhang Y, Deng G, Jiang W, Zhang L, Di L, Su Y, Du X, Wu X, Che Q,
Chen K. [Relationship between the incidence of chronic pain and academic pressure
in high school students]. Zhonghua Yi Xue Za Zhi. 2014 Dec 30;94(48):3831-5.
Chinese. PubMed PMID: 25623316.


580: He X, Zhu L, Zhang J, Li M, Yu Y. [Curative efficacies of mini-invasive
percutaneous osteosynthesis versus supercutaneous plating for distal tibial
fractures]. Zhonghua Yi Xue Za Zhi. 2014 Dec 30;94(48):3826-30. Chinese. PubMed
PMID: 25623315.


581: Xie M, Fan L, Li W, Liu J, Cui L, Huang G, Pan X. [Measurement of
radiological parameters and Logistic regression analysis for adult acquired
flatfoot]. Zhonghua Yi Xue Za Zhi. 2014 Dec 30;94(48):3821-5. Chinese. PubMed
PMID: 25623314.


582: Frati P, Busardò FP, Vergallo GM, Pacchiarotti A, Fineschi V. Surrogate
motherhood: Where Italy is now and where Europe is going. Can the genetic mother 
be considered the legal mother? J Forensic Leg Med. 2015 Feb;30:4-8. doi:
10.1016/j.jflm.2014.12.005. Epub 2014 Dec 18. PubMed PMID: 25623186.


583: Li R, Hu Y. [Meta-analysis of risk factors of recurrence in patients with
giant cell tumor on extremities]. Zhonghua Yi Xue Za Zhi. 2014 Dec
23;94(47):3778-83. Chinese. PubMed PMID: 25623108.


584: Liu J, Di J, Zhao C, Yao S, Zhu L, Wang B, Ren D. [Clinical efficacies of
different internal fixation materials in the treatment of senile proximal humerus
fractures]. Zhonghua Yi Xue Za Zhi. 2014 Dec 23;94(47):3758-60. Chinese. PubMed
PMID: 25623102.


585: Fang X, Li Y, Yu F, Chen G, Yu M, Xu H. [Effects of serum from Ginsenoside
saponins on the proliferation and differentiation of osteoblasts]. Zhonghua Yi
Xue Za Zhi. 2014 Dec 9;94(45):3596-8. Chinese. PubMed PMID: 25622843.


586: Sun C, Chai W, Pan Y, Zhou Y. [Analyses of microbiology and antibiotic
susceptibility in prosthetic knee infections]. Zhonghua Yi Xue Za Zhi. 2014 Dec
9;94(45):3575-8. Chinese. PubMed PMID: 25622837.


587: Zhao Y, Liu K, Sun T, Zhao Y, Zou D, Tan J, Li J, Zhang S, Liu Y.
[Efficacies of percutaneous multiple needle puncturing for releasing hip adductor
muscle during total hip arthroplasty]. Zhonghua Yi Xue Za Zhi. 2014 Dec
9;94(45):3567-70. Chinese. PubMed PMID: 25622835.


588: Yuan X, Huang X, Chen Z, Liang S, Liao W. [p14ARF enhances chemosensitivity 
to cisplatin in human osteosarcoma U2OS cells through p53 apoptotic pathway].
Zhonghua Yi Xue Za Zhi. 2014 Nov 25;94(43):3443-6. Chinese. PubMed PMID:
25622680.


589: Li Z, Liang Y, Zhao C, Wu H. [Treatment of elderly femoral intertrochanteric
fractures with long Gamma nail]. Zhonghua Yi Xue Za Zhi. 2014 Nov
25;94(43):3436-8. Chinese. PubMed PMID: 25622678.


590: Lan T, Xiao J, Shi Z. [Correlations between polyethylene wear direction and 
other influencing factors in total hip arthroplasty]. Zhonghua Yi Xue Za Zhi.
2014 Nov 25;94(43):3416-20. Chinese. PubMed PMID: 25622673.


591: Deng G, Zhang Y, Cai H, Gu W, Cai Y, Xie L, Liu B, Li J, Li S, Cheng D, Zhao
Q. [Effects of physical factors on neck or shoulder pain and low back pain of
adolescents]. Zhonghua Yi Xue Za Zhi. 2014 Nov 25;94(43):3411-5. Chinese. PubMed 
PMID: 25622672.


592: Yang X, Cai Q, Li H, Zhang Z, Chen T, Zhao L. [Results of surgical treatment
for moderate or severe slipped capital femoral epiphysis through the approach of 
surgical hip dislocation]. Zhonghua Wai Ke Za Zhi. 2014 Dec;52(12):907-11.
Chinese. PubMed PMID: 25622582.


593: Luo D, Zhang H, Cheng H, Xiao K. [Early results of modified Colonna capsular
arthroplasty for young patients with unilateral hip dislocation]. Zhonghua Wai Ke
Za Zhi. 2014 Dec;52(12):897-901. Chinese. PubMed PMID: 25622580.


594: Das R, Timur UT, Edip S, Haak E, Wruck C, Weinans H, Jahr H. TGF-β2 is
involved in the preservation of the chondrocyte phenotype under hypoxic
conditions. Ann Anat. 2015 Mar;198:1-10. doi: 10.1016/j.aanat.2014.11.003. Epub
2014 Dec 10. PubMed PMID: 25621374.


595: Malgonde MS, Kumar M. Practicability of submandibular gland in squamous cell
carcinomas of oral cavity. Indian J Otolaryngol Head Neck Surg. 2015 Mar;67(Suppl
1):138-40. doi: 10.1007/s12070-014-0803-6. Epub 2014 Nov 22. PubMed PMID:
25621270; PubMed Central PMCID: PMC4298607.


596: V N P, J K T, M J C. Concomitant septic arthritis and tophaceous gout of the
knee managed with intermittent closed joint irrigation combined with negative
pressure therapy: a case study and literature review. Open Orthop J. 2014 Dec
29;8:482-7. doi: 10.2174/1874325001408010482. eCollection 2014. PubMed PMID:
25621084; PubMed Central PMCID: PMC4298813.


597: Hettwer WH, Horstmann PF, Grum-Schwensen TA, Petersen MM. Persistent wound
drainage after tumor resection and endoprosthetic reconstruction of the proximal 
femur. Open Orthop J. 2014 Dec 29;8:475-81. doi: 10.2174/1874325001408010475.
eCollection 2014. PubMed PMID: 25621083; PubMed Central PMCID: PMC4300510.


598: Mace J, Reddy S, Mohil R. Atypical carpal tunnel syndrome in a holt oram
patient: a case report and literature review. Open Orthop J. 2014 Dec 29;8:462-5.
doi: 10.2174/1874325001408010462. eCollection 2014. PubMed PMID: 25621081; PubMed
Central PMCID: PMC4298804.


599: C T, S B, E S, E I. "8 plate": an alternative device to fix highly recurrent
traumatic anterior gleno-humeral instability in patients with severe impairment
of the anterior capsule. Open Orthop J. 2014 Dec 29;8:457-61. doi:
10.2174/1874325001408010457. eCollection 2014. PubMed PMID: 25621080; PubMed
Central PMCID: PMC4298807.


600: Wang J, Li G. Mechanisms of methotrexate resistance in osteosarcoma cell
lines and strategies for overcoming this resistance. Oncol Lett. 2015
Feb;9(2):940-944. Epub 2014 Dec 5. PubMed PMID: 25621072; PubMed Central PMCID:
PMC4301490.


601: Bai X, Meng H, Ma L, Guo A. Inhibitory effects of evodiamine on human
osteosarcoma cell proliferation and apoptosis. Oncol Lett. 2015 Feb;9(2):801-805.
Epub 2014 Dec 11. PubMed PMID: 25621054; PubMed Central PMCID: PMC4301500.


602: Pan Y, Wu X, Liu J, Muheremu A. Abnormal liver function induced by
myofibroblastic sarcoma infiltrating the liver: A case report. Oncol Lett. 2015
Feb;9(2):798-800. Epub 2014 Nov 27. PubMed PMID: 25621053; PubMed Central PMCID: 
PMC4301523.


603: Luo W, Zhang F, Sun J, He H. Unusual primary osseous Hodgkin's lymphoma: A
case report. Oncol Lett. 2015 Feb;9(2):677-680. Epub 2014 Nov 20. PubMed PMID:
25621037; PubMed Central PMCID: PMC4301495.


604: Muheremu A, Niu X. Positron emission tomography/computed tomography for bone
tumors (Review). Oncol Lett. 2015 Feb;9(2):522-526. Epub 2014 Nov 21. PubMed
PMID: 25621021; PubMed Central PMCID: PMC4301511.


605: Vester H, Huber-Lang MS, Kida Q, Scola A, van Griensven M, Gebhard F,
Nüssler AK, Perl M. The immune response after fracture trauma is different in old
compared to young patients. Immun Ageing. 2014 Dec 11;11(1):20. doi:
10.1186/s12979-014-0020-x. eCollection 2014. PubMed PMID: 25620994; PubMed
Central PMCID: PMC4305233.


606: Bayri Y, Eksi MS, Doğrul R, Koç DY, Konya D. Migration of rod into
retroperitoneal region: a case report and review of the literature. Korean J
Spine. 2014 Dec;11(4):241-4. doi: 10.14245/kjs.2014.11.4.241. Epub 2014 Dec 31.
PubMed PMID: 25620986; PubMed Central PMCID: PMC4303277.


607: Timpka T, Jacobsson J, Ekberg J, Finch CF, Bichenbach J, Edouard P, Bargoria
V, Branco P, Alonso JM. Meta-narrative analysis of sports injury reporting
practices based on the Injury Definitions Concept Framework (IDCF): A review of
consensus statements and epidemiological studies in athletics (track and field). 
J Sci Med Sport. 2015 Nov;18(6):643-50. doi: 10.1016/j.jsams.2014.11.393. Epub
2014 Dec 5. Review. PubMed PMID: 25620458.


608: Du MH, Luo HM, Tian YJ, Zhang LJ, Zhao ZK, Lv Y, Xu RJ, Hu S.
Electroacupuncture ST36 prevents postoperative intra-abdominal adhesions
formation. J Surg Res. 2015 May 1;195(1):89-98. doi: 10.1016/j.jss.2014.12.043.
Epub 2014 Dec 31. PubMed PMID: 25619463.


609: Murillo O, Grau I, Lora-Tamayo J, Gomez-Junyent J, Ribera A, Tubau F, Ariza 
J, Pallares R. The changing epidemiology of bacteraemic osteoarticular infections
in the early 21st century. Clin Microbiol Infect. 2015 Mar;21(3):254.e1-8. doi:
10.1016/j.cmi.2014.09.007. Epub 2014 Oct 12. PubMed PMID: 25618436.


610: [Clinical reasoning of impact of contemporary partial dentures constructions
on the condition of periodontal tissues of patients with generalized
periodontitis of I-II severity]. Georgian Med News. 2014 Dec;(237):29-34.
Russian. PubMed PMID: 25617097.


611: Advani P, Paulus A, Murray P, Jiang L, Goff R, Pooley R, Jain M, Garner H,
Foran J. A rare case of primary high-grade large B-cell lymphoma of the sciatic
nerve. Clin Lymphoma Myeloma Leuk. 2015 Jun;15(6):e117-20. doi:
10.1016/j.clml.2014.12.001. Epub 2014 Dec 11. PubMed PMID: 25617034.


612: Kiya K, Oyama T, Sone Y, Ishii N, Hosokawa K. A novel active intraoral
appliance for presurgical orthopaedic treatment in patients with complete
bilateral cleft lip and palate. J Plast Reconstr Aesthet Surg. 2015
May;68(5):632-7. doi: 10.1016/j.bjps.2014.12.022. Epub 2014 Dec 24. PubMed PMID: 
25616991.


613: Kurylo JC, Templeman D, Mirick GE. The perfect reduction: approaches and
techniques. Injury. 2015 Mar;46(3):441-4. doi: 10.1016/j.injury.2014.11.027. Epub
2014 Nov 26. Review. PubMed PMID: 25616674.


614: Ma Y, Deie M, Iwaki D, Asaeda M, Fujita N, Adachi N, Ochi M. Balance ability
and proprioception after single-bundle, single-bundle augmentation, and
double-bundle ACL reconstruction. ScientificWorldJournal. 2014;2014:342012. doi: 
10.1155/2014/342012. Epub 2014 Dec 31. PubMed PMID: 25614884; PubMed Central
PMCID: PMC4295594.


615: Karlsson MK, Karlsson C, Magnusson H, Cöster M, von Schewelov T, Nilsson JÅ,
Brudin L, Rosengren BE. Individuals with primary osteoarthritis have different
phenotypes depending on the affected joint - a case control study from southern
sweden including 514 participants. Open Orthop J. 2014 Dec 29;8:450-6. doi:
10.2174/1874325001408010450. eCollection 2014. PubMed PMID: 25614774; PubMed
Central PMCID: PMC4298037.


616: Bose N, Chiesa-Vottero A, Chatterjee S. Scleroderma renal crisis. Semin
Arthritis Rheum. 2015 Jun;44(6):687-94. doi: 10.1016/j.semarthrit.2014.12.001.
Epub 2014 Dec 11. Review. PubMed PMID: 25613774.


617: Nguyen LC, Lehil MS, Bozic KJ. Trends in total knee arthroplasty implant
utilization. J Arthroplasty. 2015 May;30(5):739-42. doi:
10.1016/j.arth.2014.12.009. Epub 2014 Dec 13. PubMed PMID: 25613663.


618: Chevannes W, Memarzadeh A, Pasapula C. Isolated tuberculous osteomyelitis of
the talonavicular joint without pulmonary involvement-a rare case report. Foot
(Edinb). 2015 Mar;25(1):66-8. doi: 10.1016/j.foot.2014.11.005. Epub 2014 Dec 18. 
PubMed PMID: 25613344.


619: Ceron PC, Iselin I, Hoffmeyer P, Fournier R. Cervical abscess complicating
an ultrasound-guided interscalene catheter. A A Case Rep. 2014 Sep 1;3(5):53-5.
doi: 10.1213/XAA.0000000000000039. PubMed PMID: 25611352.


620: Tatu RF, Anuşca DN, Groza SŞ, Marusciac L, Bojin FM, Tatu C, Hurmuz M,
Păunescu V. Morphological and functional characterization of femoral head
drilling-derived mesenchymal stem cells. Rom J Morphol Embryol.
2014;55(4):1415-22. PubMed PMID: 25611275.


621: Piolanti N, Andreani L, Parchi PD, Bonicoli E, Niccolai F, Lisanti M.
Clinical and radiological results over the medium term of isolated acetabular
revision. ScientificWorldJournal. 2014;2014:148592. doi: 10.1155/2014/148592.
Epub 2014 Dec 28. PubMed PMID: 25610894; PubMed Central PMCID: PMC4295607.


622: Narayana PA, Yu X, Hasan KM, Wilde EA, Levin HS, Hunter JV, Miller ER, Patel
VK, Robertson CS, McCarthy JJ. Multi-modal MRI of mild traumatic brain injury.
Neuroimage Clin. 2014 Jul 24;7:87-97. doi: 10.1016/j.nicl.2014.07.010.
eCollection 2015. PubMed PMID: 25610770; PubMed Central PMCID: PMC4299969.


623: Bulut MD, Yavuz A, Bora A, Gökalp MA, Özkaçmaz S, Batur A. Three-Dimensional
CT Findings of Os Calcaneus Secundarius Mimicking a Fracture. Case Rep Radiol.
2014;2014:537062. doi: 10.1155/2014/537062. Epub 2014 Dec 21. PubMed PMID:
25610694; PubMed Central PMCID: PMC4283419.


624: van de Sande MA, Cosker T, McDonnell SM, Gibbons CL, Giele H. Use of the
composite pedicled pectoralis minor flap after resection of soft tissue sarcoma
in reconstruction of the glenohumeral joint. Case Rep Orthop. 2014;2014:937342.
doi: 10.1155/2014/937342. Epub 2014 Dec 31. PubMed PMID: 25610683; PubMed Central
PMCID: PMC4293864.


625: Mumith A, Scadden J. Postoperative vision loss after reverse shoulder
arthroplasty. Case Rep Orthop. 2014;2014:850950. doi: 10.1155/2014/850950. Epub
2014 Dec 24. PubMed PMID: 25610682; PubMed Central PMCID: PMC4290143.


626: Takasago T, Goto T, Toki S, Hamada D, Yoshioka S, Tonogai I, Tsutsui T,
Tamaki Y, Wada K, Sairyo K. Intrapelvic migration of the lag screw in
intramedullary nailing. Case Rep Orthop. 2014;2014:519045. doi:
10.1155/2014/519045. Epub 2014 Dec 29. PubMed PMID: 25610680; PubMed Central
PMCID: PMC4295342.


627: Pelt CE, Grijalva R, Anderson L, Anderson MB, Erickson J, Peters CL.
Two-Stage Revision TKA Is Associated with High Complication and Failure Rates.
Adv Orthop. 2014;2014:659047. doi: 10.1155/2014/659047. Epub 2014 Dec 24. PubMed 
PMID: 25610660; PubMed Central PMCID: PMC4290645.


628: Kijima H, Yamada S, Konishi N, Kubota H, Tazawa H, Tani T, Suzuki N, Kamo K,
Okudera Y, Sasaki K, Kawano T, Shimada Y. The reliability of classifications of
proximal femoral fractures with 3-dimensional computed tomography: the new
concept of comprehensive classification. Adv Orthop. 2014;2014:359689. doi:
10.1155/2014/359689. Epub 2014 Dec 25. PubMed PMID: 25610659; PubMed Central
PMCID: PMC4290834.


629: Skomoroshko PV, Vilensky VA, Hammouda AI, Fletcher MD, Solomin LN.
Determination of the Maximal Corrective Ability and Optimal Placement of the
Ortho-SUV Frame for Femoral Deformity with respect to the Soft Tissue Envelope, a
Biomechanical Modelling Study. Adv Orthop. 2014;2014:268567. doi:
10.1155/2014/268567. Epub 2014 Dec 25. PubMed PMID: 25610658; PubMed Central
PMCID: PMC4291198.


630: Fischer CR, Braaksma B, Peters A, Weinreb JH, Nalbandian M, Spivak JM,
Petrizzo A. Outcomes and complications of the midline anterior approach 3 years
after lumbar spine surgery. Adv Orthop. 2014;2014:142604. doi:
10.1155/2014/142604. Epub 2014 Dec 22. PubMed PMID: 25610657; PubMed Central
PMCID: PMC4292867.


631: Ono Y, Ishizuka S, Knudson CB, Knudson W. Chondroprotective Effect of
Kartogenin on CD44-Mediated Functions in Articular Cartilage and Chondrocytes.
Cartilage. 2014 Jul;5(3):172-80. doi: 10.1177/1947603514528354. PubMed PMID:
25610529; PubMed Central PMCID: PMC4297178.


632: Roth KE, Mueller R, Schwand E, Maier GS, Schmidtmann I, Sariyar M, Maus U.
Open versus endoscopic bone resection of the dorsolateral calcaneal edge: a
cadaveric analysis comparing three dimensional CT scans. J Foot Ankle Res. 2014
Dec 19;7(1):56. doi: 10.1186/s13047-014-0056-3. eCollection 2014. PubMed PMID:
25610496; PubMed Central PMCID: PMC4300584.


633: Qi C, Xiaofeng X, Xiaoguang W. Effects of toll-like receptors 3 and 4 in the
osteogenesis of stem cells. Stem Cells Int. 2014;2014:917168. doi:
10.1155/2014/917168. Epub 2014 Dec 25. PubMed PMID: 25610471; PubMed Central
PMCID: PMC4290028.


634: Pătraşcu JM, Amarandei M, Kun KN, Borugă O, Totorean A, Andor B, Florescu S.
Thermographic and microscopic evaluation of LARS knee ligament tearing. Rom J
Morphol Embryol. 2014;55(3 Suppl):1231-5. PubMed PMID: 25607412.


635: Bornes TD, Adesida AB, Jomha NM. Mesenchymal stem cells in the treatment of 
traumatic articular cartilage defects: a comprehensive review. Arthritis Res
Ther. 2014;16(5):432. Review. PubMed PMID: 25606595; PubMed Central PMCID:
PMC4289291.


636: Parajuli KR, Zhang Q, Liu S, Patel NK, Lu H, Zeng SX, Wang G, Zhang C, You
Z. Methoxyacetic acid suppresses prostate cancer cell growth by inducing growth
arrest and apoptosis. Am J Clin Exp Urol. 2014 Dec 25;2(4):300-12. eCollection
2014. PubMed PMID: 25606576; PubMed Central PMCID: PMC4297326.


637: DE Carli A, Pulcinelli F, Rose GD, Pitino D, Ferretti A. Calcific tendinitis
of the shoulder. Joints. 2014 Aug 1;2(3):130-6. eCollection 2014 Jul-Sep. PubMed 
PMID: 25606556; PubMed Central PMCID: PMC4295680.


638: Zaffagnini S, Lopomo N, Signorelli C, Marcheggiani Muccioli GM, Bonanzinga
T, Grassi A, Raggi F, Visani A, Marcacci M. Inertial sensors to quantify the
pivot shift test in the treatment of anterior cruciate ligament injury. Joints.
2014 Aug 1;2(3):124-9. eCollection 2014 Jul-Sep. PubMed PMID: 25606555; PubMed
Central PMCID: PMC4295682.


639: Solarino G, Spinarelli A, Carrozzo M, Piazzolla A, Vicenti G, Moretti B.
Long-term outcome of low contact stress total knee arthroplasty with different
mobile bearing designs. Joints. 2014 Aug 1;2(3):109-14. eCollection 2014 Jul-Sep.
PubMed PMID: 25606553; PubMed Central PMCID: PMC4295681.


640: Delcogliano M, Menghi A, Placella G, Speziali A, Cerulli G, Carimati G,
Pasqualotto S, Berruto M. Treatment of osteochondritis dissecans of the knee with
a biomimetic scaffold. A prospective multicenter study. Joints. 2014 Aug
1;2(3):102-8. eCollection 2014 Jul-Sep. PubMed PMID: 25606552; PubMed Central
PMCID: PMC4295684.


641: Saccomanno MF, DE Ieso C, Milano G. Acromioclavicular joint instability:
anatomy, biomechanics and evaluation. Joints. 2014 Jul 8;2(2):87-92. eCollection 
2014 Apr-Jun. PubMed PMID: 25606549; PubMed Central PMCID: PMC4295671.


642: Fusaro I, Orsini S, Sforza T, Rotini R, Benedetti MG. The use of braces in
the rehabilitation treatment of the post-traumatic elbow. Joints. 2014 Jul
8;2(2):81-6. eCollection 2014 Apr-Jun. PubMed PMID: 25606548; PubMed Central
PMCID: PMC4295667.


643: Fossati C, Arrigoni P, Ragone V, Spennacchio P, Banfi G, Randelli F,
Randelli P. How do massive immobile rotator cuff tears behave after arthroscopic 
interval slides? Comparison with mobile tears. Joints. 2014 Jul 8;2(2):66-70.
eCollection 2014 Apr-Jun. PubMed PMID: 25606545; PubMed Central PMCID:
PMC4295668.


644: Blonna D, Bellato E, Caranzano F, Bonasia DE, Marmotti A, Rossi R, Castoldi 
F. Validity and reliability of the SPORTS score for shoulder instability. Joints.
2014 Jul 8;2(2):59-65. eCollection 2014 Apr-Jun. PubMed PMID: 25606544; PubMed
Central PMCID: PMC4295669.


645: Arrigoni P, Ragone V, D'Ambrosi R, Denard P, Randelli F, Banfi G, Cabitza P,
Randelli P. Improving the accuracy of the preoperative diagnosis of long head of 
the biceps pathology: the biceps resisted flexion test. Joints. 2014 Jul
8;2(2):54-8. eCollection 2014 Apr-Jun. PubMed PMID: 25606543; PubMed Central
PMCID: PMC4295673.


646: Ferretti A. Extra-articular reconstruction in the anterior cruciate ligament
deficient knee: a commentary. Joints. 2014 May 8;2(1):41-7. eCollection 2014
Jan-Mar. PubMed PMID: 25606541; PubMed Central PMCID: PMC4295666.


647: Marmotti A, Peretti GM, Mattia S, Bonasia DE, Bruzzone M, Dettoni F, Rossi
R, Castoldi F. A future in our past: the umbilical cord for orthopaedic tissue
engineering. Joints. 2014 May 8;2(1):20-5. eCollection 2014 Jan-Mar. PubMed PMID:
25606537; PubMed Central PMCID: PMC4295663.


648: Saccomanno MF, Fodale M, Capasso L, Cazzato G, Milano G. Reconstruction of
the coracoclavicular and acromioclavicular ligaments with semitendinosus tendon
graft: a pilot study. Joints. 2014 May 8;2(1):6-14. eCollection 2014 Jan-Mar.
PubMed PMID: 25606535; PubMed Central PMCID: PMC4295659.


649: Ohkubo K, Matsuzaki T, Yuki M, Yoshida R, Terawaki Y, Maeyama A, Kawashima
H, Ono J, Yanase T, Matsunaga A. A novel mutation of CLCNKB in a Japanese patient
of Gitelman-like phenotype with diuretic insensitivity to thiazide
administration. Meta Gene. 2014 May 4;2:342-8. doi: 10.1016/j.mgene.2014.04.005. 
eCollection 2014 Dec. PubMed PMID: 25606418.


650: Lopez AD, Williams TN, Levin A, Tonelli M, Singh JA, Burney PG, Rehm J,
Volkow ND, Koob G, Ferri CP. Remembering the forgotten non-communicable diseases.
BMC Med. 2014 Oct 22;12:200. doi: 10.1186/s12916-014-0200-8. PubMed PMID:
25604462; PubMed Central PMCID: PMC4207624.


651: Dong P, Tang X, Wang J, Zhu Z. [Clinical study of platelet-rich plasma gel
in total knee arthroplasty]. Zhonghua Wai Ke Za Zhi. 2014 Nov;52(11):851-5.
Chinese. PubMed PMID: 25604025.


652: Guo Z, Chen Z, Qi Q, Li W, Zeng Y, Sun C. [The treatment of severe lumbar
dysplastic spondylolisthesis]. Zhonghua Wai Ke Za Zhi. 2014 Nov;52(11):845-50.
Chinese. PubMed PMID: 25604024.


653: Wang XG, Yang B, Wang YH, Cui LY, Luo JP. Serum Levels of 25-hydroxyvitamin 
D and Functional Outcome in Older Patients with Hip Fracture. J Arthroplasty.
2015 May;30(5):891-4. doi: 10.1016/j.arth.2014.12.018. Epub 2014 Dec 18. PubMed
PMID: 25603761.


654: Guner S, Inanici F. Yoga therapy and ambulatory multiple sclerosis
Assessment of gait analysis parameters, fatigue and balance. J Bodyw Mov Ther.
2015 Jan;19(1):72-81. doi: 10.1016/j.jbmt.2014.04.004. Epub 2014 Apr 16. PubMed
PMID: 25603746.


655: Yousaf M. Fibroma of the tendon sheath--a rare hand tumor following
repetitive trauma to the palm. J Ayub Med Coll Abbottabad. 2014
Apr-Jun;26(2):252-4. PubMed PMID: 25603689.


656: Laurent M, Joimel U, Varin R, Cazin L, Gest C, Le-Cam-Duchez V, Jin J, Liu
J, Vannier JP, Lu H, Soria J, Li H, Soria C. Comparative study of the effect of
rivaroxaban and fondaparinux on monocyte's coagulant activity and cytokine
release. Exp Hematol Oncol. 2014 Dec 17;3(1):30. doi: 10.1186/2162-3619-3-30.
eCollection 2014. PubMed PMID: 25601900; PubMed Central PMCID: PMC4298120.


657: Adobor RD, Joranger P, Steen H, Navrud S, Brox JI. A health economic
evaluation of screening and treatment in patients with adolescent idiopathic
scoliosis. Scoliosis. 2014 Dec 6;9(1):21. doi: 10.1186/s13013-014-0021-8.
eCollection 2014. PubMed PMID: 25601889; PubMed Central PMCID: PMC4298059.


658: Fontaine C. Kienböck's disease. Chir Main. 2015 Feb;34(1):4-17. doi:
10.1016/j.main.2014.10.149. Epub 2014 Dec 25. Review. PubMed PMID: 25600763.


659: Pazzaglia L, Leonardi L, Conti A, Novello C, Quattrini I, Montanini L,
Roperto F, Del Piero F, Di Guardo G, Piro F, Picci P, Benassi MS. miR-196a
expression in human and canine osteosarcomas: a comparative study. Res Vet Sci.
2015 Apr;99:112-9. doi: 10.1016/j.rvsc.2014.12.017. Epub 2014 Dec 30. PubMed
PMID: 25599934.


660: Binazzi R. Two-Stage Progressive Femoral Lowering Followed by Cementless
Total Hip Arthroplasty for Treating Crowe IV-Hartofilakidis Type 3 Developmental 
Dysplasia of the Hip. J Arthroplasty. 2015 May;30(5):790-6. doi:
10.1016/j.arth.2014.12.019. Epub 2014 Dec 24. PubMed PMID: 25599863.


661: Birjandi Nejad A, Ebrahimzadeh MH, Moradi A. Clinical outcomes after
posterior open elbow arthrolysis for posttraumatic elbow stiffness. Arch Trauma
Res. 2014 Sep 30;3(3):e21742. doi: 10.5812/atr.21742. eCollection 2014 Sep.
PubMed PMID: 25599069; PubMed Central PMCID: PMC4276709.


662: Muzaffar N, Bhat R, Yasin M. Plate on plate technique of minimally invasive 
percutaneous plate osteosynthesis in distal tibial fractures, an easy and
inexpensive method of fracture fixation. Arch Trauma Res. 2014 Sep 2;3(3):e18325.
doi: 10.5812/atr.18325. eCollection 2014 Sep. PubMed PMID: 25599064; PubMed
Central PMCID: PMC4276714.


663: Marazzi MG, Galliera E, Vianello E, Dozio E, Stella A, Tettamanti G,
Tacchini L, Corsi Romanelli MM. Hypertension in adult Fabry's disease: is
cardiotrophin-1 a diagnostic biomarker? Immun Ageing. 2014 Dec 20;11(1):27. doi: 
10.1186/s12979-014-0027-3. eCollection 2014. PubMed PMID: 25598833; PubMed
Central PMCID: PMC4296686.


664: Gan L, Qian M, Shi K, Chen G, Gu Y, Du W, Zhu G. Restorative effect and
mechanism of mecobalamin on sciatic nerve crush injury in mice. Neural Regen Res.
2014 Nov 15;9(22):1979-84. doi: 10.4103/1673-5374.145379. PubMed PMID: 25598780; 
PubMed Central PMCID: PMC4283280.


665: Zhao L, Qu W, Wu Y, Ma H, Jiang H. Dorsal root ganglion-derived Schwann
cells combined with poly(lactic-co-glycolic acid)/chitosan conduits for the
repair of sciatic nerve defects in rats. Neural Regen Res. 2014 Nov
15;9(22):1961-7. doi: 10.4103/1673-5374.145374. PubMed PMID: 25598778; PubMed
Central PMCID: PMC4283278.


666: Umemura M, Isozaki T, Ishii S, Seki S, Oguro N, Miura Y, Miwa Y, Nakamura M,
Inagaki K, Kasama T. Reduction of Serum ADAM17 Level Accompanied with Decreased
Cytokines after Abatacept Therapy in Patients with Rheumatoid Arthritis. Int J
Biomed Sci. 2014 Dec;10(4):229-35. PubMed PMID: 25598752; PubMed Central PMCID:
PMC4289695.


667: Trzeciak T, Czarny-Ratajczak M. MicroRNAs: Important Epigenetic Regulators
in Osteoarthritis. Curr Genomics. 2014 Dec;15(6):481-4. doi:
10.2174/1389202915666141024212506. PubMed PMID: 25598697; PubMed Central PMCID:
PMC4293743.


668: Sarman H, Muezzinoglu US, Memisoglu K, Baran T. Vacuum-assisted closure for 
skin necrosis after revision total knee arthroplasty. Int Wound J. 2014 Dec 30.
doi: 10.1111/iwj.12390. [Epub ahead of print] PubMed PMID: 25597628.


669: Dargel J, Oppermann J, Brüggemann GP, Eysel P. Dislocation following total
hip replacement. Dtsch Arztebl Int. 2014 Dec 22;111(51-52):884-90. doi:
10.3238/arztebl.2014.0884. Review. PubMed PMID: 25597367; PubMed Central PMCID:
PMC4298240.


670: Aksakal B, Gurger M, Say Y, Yilmaz E. Biomechanical comparison of straight
DCP and helical plates for fixation of transverse and oblique bone fractures.
Acta Bioeng Biomech. 2014;16(4):67-74. PubMed PMID: 25597271.


671: Tabbaa SM, Horton CO, Jeray KJ, Burg KJ. Role of vascularity for successful 
bone formation and repair. Crit Rev Biomed Eng. 2014;42(3-4):319-48. Review.
PubMed PMID: 25597242.


672: Keeley R, Topoluk N, Mercuri J. Tissues reborn: fetal membrane-derived
matrices and stem cells in orthopedic regenerative medicine. Crit Rev Biomed Eng.
2014;42(3-4):249-70. Review. PubMed PMID: 25597239.


673: Kardouni JR, Shaffer SW, Pidcoe PE, Finucane SD, Cheatham SA, Michener LA.
Immediate changes in pressure pain sensitivity after thoracic spinal manipulative
therapy in patients with subacromial impingement syndrome: A randomized
controlled study. Man Ther. 2015 Aug;20(4):540-6. doi:
10.1016/j.math.2014.12.003. Epub 2014 Dec 22. PubMed PMID: 25595413.


674: Liangjiao C, Ping Z, Ruoyu L, Yanli Z, Ting S, Yanjun L, Longquan S.
Potential proinflammatory and osteogenic effects of dicalcium silicate particles 
in vitro. J Mech Behav Biomed Mater. 2015 Apr;44:10-22. doi:
10.1016/j.jmbbm.2014.12.012. Epub 2014 Dec 26. PubMed PMID: 25594366.


675: Malahias MA, Chytas D, Babis GC, Nikolaou VS. Platelet-rich plasma guided
injections: clinical application in peripheral neuropathies. Front Surg. 2014 Oct
13;1:41. doi: 10.3389/fsurg.2014.00041. eCollection 2014. Review. PubMed PMID:
25593965; PubMed Central PMCID: PMC4286980.


676: Bernstein J, Morshed S, Helfet DL, Bhandari M, Ahn J. Applying
evidence-based medicine principles to hip fracture management. Front Surg. 2014
Oct 20;1:40. doi: 10.3389/fsurg.2014.00040. eCollection 2014. Review. PubMed
PMID: 25593964; PubMed Central PMCID: PMC4286989.


677: Slade Shantz JA, Veillette CJ. The application of wearable technology in
surgery: ensuring the positive impact of the wearable revolution on surgical
patients. Front Surg. 2014 Sep 19;1:39. doi: 10.3389/fsurg.2014.00039.
eCollection 2014. PubMed PMID: 25593963; PubMed Central PMCID: PMC4286964.


678: Malhotra A, Pelletier MH, Yu Y, Christou C, Walsh WR. A sheep model for
cancellous bone healing. Front Surg. 2014 Sep 8;1:37. doi:
10.3389/fsurg.2014.00037. eCollection 2014. PubMed PMID: 25593961; PubMed Central
PMCID: PMC4286987.


679: Puri A. Orthopedic oncology - "the challenges ahead". Front Surg. 2014 Jul
21;1:27. doi: 10.3389/fsurg.2014.00027. eCollection 2014. Review. PubMed PMID:
25593951; PubMed Central PMCID: PMC4287009.


680: Zegaer BH, Ioannidis A, Babis GC, Ioannidou V, Kossyvakis A, Bersimis S,
Papaparaskevas J, Petinaki E, Pliatsika P, Chatzipanagiotou S. Detection of
Bacteria Bearing Resistant Biofilm Forms, by Using the Universal and Specific PCR
is Still Unhelpful in the Diagnosis of Periprosthetic Joint Infections. Front Med
(Lausanne). 2014 Sep 16;1:30. doi: 10.3389/fmed.2014.00030. eCollection 2014.
PubMed PMID: 25593905; PubMed Central PMCID: PMC4291888.


681: Marzetti E, Landi F, Marini F, Cesari M, Buford TW, Manini TM, Onder G,
Pahor M, Bernabei R, Leeuwenburgh C, Calvani R. Patterns of circulating
inflammatory biomarkers in older persons with varying levels of physical
performance: a partial least squares-discriminant analysis approach. Front Med
(Lausanne). 2014 Sep 1;1:27. doi: 10.3389/fmed.2014.00027. eCollection 2014.
PubMed PMID: 25593902; PubMed Central PMCID: PMC4292189.


682: Lo CY, Lui TH, Sit YK. Split fracture: a complication of cerclage wiring of 
acute patellar fracture. Arch Trauma Res. 2014 Sep 14;3(3):e20556. doi:
10.5812/atr.20556. eCollection 2014 Sep. PubMed PMID: 25593896; PubMed Central
PMCID: PMC4276708.


683: Manimaran K, Sankaranarayanan S, Ravi VR, Elangovan S, Chandramohan M,
Perumal SM. Treatment of osteoradionecrosis of mandible with bone marrow
concentrate and with dental pulp stem cells. Ann Maxillofac Surg. 2014
Jul-Dec;4(2):189-92. doi: 10.4103/2231-0746.147130. PubMed PMID: 25593871; PubMed
Central PMCID: PMC4293842.


684: Drazin D, Shweikeh F, Wieshofer E, Kim TT, Johnson JP. Public awareness of
the bone morphogenic protein controversy: Evidence from news publications. Surg
Neurol Int. 2014 Dec 30;5(Suppl 15):S529-35. doi: 10.4103/2152-7806.148025.
eCollection 2014. PubMed PMID: 25593772; PubMed Central PMCID: PMC4287900.


685: Glass GE. Beyond antisepsis: Examining the relevance of the works of Joseph 
Baron Lister to the contemporary surgeon-scientist. Indian J Plast Surg. 2014
Sep-Dec;47(3):407-11. doi: 10.4103/0970-0358.146619. PubMed PMID: 25593429;
PubMed Central PMCID: PMC4292121.


686: Niranjane PP, Kamble RH, Diagavane SP, Shrivastav SS, Batra P, Vasudevan SD,
Patil P. Current status of presurgical infant orthopaedic treatment for cleft lip
and palate patients: A critical review. Indian J Plast Surg. 2014
Sep-Dec;47(3):293-302. doi: 10.4103/0970-0358.146573. Review. PubMed PMID:
25593413; PubMed Central PMCID: PMC4292105.


687: Boulton CL, Pollak AN. Special topic: Ipsilateral femoral neck and shaft
fractures--does evidence give us the answer? Injury. 2015 Mar;46(3):478-83. doi: 
10.1016/j.injury.2014.11.021. Epub 2014 Nov 28. Review. PubMed PMID: 25593045.


688: Tianhong M, Yuxi Q, Zhimin W, Baili Y. Effect of Panax notoginseng in
patients with multiple fractured ribs and pulmonary contusions caused by the 2008
Wenchuan earthquake. Forsch Komplementmed. 2014;21(6):360-4. doi:
10.1159/000370011. Epub 2014 Dec 9. PubMed PMID: 25592947.


689: Bronkhorst A, Allareddy V, Allred E, Ross E, Shusterman S. Assessment of
morbidity following insertion of fixed preoperative orthopedic appliance in
infants with complete cleft lip and palate. Oral Surg Oral Med Oral Pathol Oral
Radiol. 2015 Mar;119(3):278-84. doi: 10.1016/j.oooo.2014.11.011. Epub 2014 Dec 4.
PubMed PMID: 25592867.


690: Fu W, Li Q, Li J. [Application of platelet-rich plasma in clinical
orthopedics]. Zhongguo Xiu Fu Chong Jian Wai Ke Za Zhi. 2014 Oct;28(10):1311-6.
Review. Chinese. PubMed PMID: 25591314.


691: Fang C, Hu Y, Huang H, Xia Q, Chen X, Yuan B, He X, Wang P. [Application of 
temporary balloon blocking technique in bone tumors surgery under the aid of CT
angiography]. Zhongguo Xiu Fu Chong Jian Wai Ke Za Zhi. 2014 Oct;28(10):1253-8.
Chinese. PubMed PMID: 25591302.


692: Lian H, Huang J, Liu J. [Early outcome of different operation methods in
treatment of multi-segmental cervical spondylotic myelopathy]. Zhongguo Xiu Fu
Chong Jian Wai Ke Za Zhi. 2014 Oct;28(10):1231-5. Chinese. PubMed PMID: 25591298.


693: Wu Z, Wang B, Cao Y, Zhao Y, Wang Y. [Biomechanical study on repairing
distal tibiofibular syndesmosis injuries with artificial ligaments]. Zhongguo Xiu
Fu Chong Jian Wai Ke Za Zhi. 2014 Oct;28(10):1217-20. Chinese. PubMed PMID:
25591295.


694: Liu Zhong, Xu Hong, Zhang Z, Wu M, Teng Y, Tao S. [Staged treatment of
infectious long bone defect in lower extremity]. Zhongguo Xiu Fu Chong Jian Wai
Ke Za Zhi. 2014 Oct;28(10):1212-6. Chinese. PubMed PMID: 25591294.


695: Jackson JC, Runge MM, Nye NS. Common questions about developmental dysplasia
of the hip. Am Fam Physician. 2014 Dec 15;90(12):843-50. Review. PubMed PMID:
25591184.


696: Beaufils P. Jean-Michel Thomine has left us. Orthop Traumatol Surg Res. 2014
Nov;100(7):841-2. PubMed PMID: 25590104.


697: Biga N, Dujardin F, Duparc F, Milliez PY, Auquit-Auckbur I. Homage to
Professor Jean-Michel Thomine. Orthop Traumatol Surg Res. 2014 Nov;100(7):839-40.
PubMed PMID: 25590103.


698: Zarezade A, Dehghani M, Rozati AR, Banadaki HS, Shekarchizade N. Comparison 
of Bristow procedure and Bankart arthroscopic method as the treatment of
recurrent shoulder instability. Adv Biomed Res. 2014 Dec 12;3:256. doi:
10.4103/2277-9175.146926. eCollection 2014. PubMed PMID: 25590034; PubMed Central
PMCID: PMC4283246.


699: Nouraei MH, Majd DA, Zamani F. Comparing the treatment results of proximal
humerus fracture based on surgical or nonsurgical methods. Adv Biomed Res. 2014
Dec 6;3:253. doi: 10.4103/2277-9175.146385. eCollection 2014. PubMed PMID:
25590031; PubMed Central PMCID: PMC4283251.


700: Pettit AC, Raynor MB, Schwartz HS, Wright PW. Histoplasmosis Masquerading as
a Rheumatoid Nodule in an Immunocompromised Host: A Case Report. JBJS Case
Connect. 2014;4(3). pii: e75. PubMed PMID: 25590018; PubMed Central PMCID:
PMC4290366.


701: Lim YL, Pack HS, Park JE, Oh JR, Kong JH. Extranodal natural killer/T-cell
lymphoma of the tenosynovium of the hand. Korean J Intern Med. 2015
Jan;30(1):122-4. doi: 10.3904/kjim.2015.30.1.122. Epub 2014 Dec 30. PubMed PMID: 
25589846; PubMed Central PMCID: PMC4293552.


702: Bozhkova SA, Novokshonova AA, Drozdova PV. [Aspects of the practical
application of direct oral anticoagulants in traumatological and orthopedic
hospital]. Khirurgiia (Mosk). 2014;(11):48-54. Russian. PubMed PMID: 25589184.


703: Huang T, Wang W, Tu C, Yang Z, Bramwell D, Sun X. Hydrogen-rich saline
attenuates ischemia-reperfusion injury in skeletal muscle. J Surg Res. 2015
Apr;194(2):471-80. doi: 10.1016/j.jss.2014.12.016. Epub 2014 Dec 15. PubMed PMID:
25588949.


704: Jaber SA, Ruggiero A, Battaglia S, Affatato S. On the roughness measurement 
on knee prostheses. Int J Artif Organs. 2015 Jan;38(1):39-44. doi:
10.5301/ijao.5000371. Epub 2014 Dec 19. PubMed PMID: 25588764.


705: Supiev TK, Mamedov AA, Negametzianov NG, Nurmaganov SB, Utepov DK,
Katasonova ES, Kozhabekov EM. [The experience of complex treatment of children
with bilateral cleft lip and palate]. Stomatologiia (Mosk). 2014;93(5):69-74.
Russian. PubMed PMID: 25588345.


706: Zheng Z, Jian J, Velasco O, Hsu CY, Zhang K, Levin A, Murphy M, Zhang X,
Ting K, Soo C. Fibromodulin Enhances Angiogenesis during Cutaneous Wound Healing.
Plast Reconstr Surg Glob Open. 2015 Jan 8;2(12):e275. doi:
10.1097/GOX.0000000000000243. eCollection 2014 Dec. PubMed PMID: 25587509; PubMed
Central PMCID: PMC4292257.


707: Bingol UA, Ulucay C, Ozler T. An Unusual Cause of Flexor Tenosynovitis:
Streptococcus mitis. Plast Reconstr Surg Glob Open. 2015 Jan 8;2(12):e263. doi:
10.1097/GOX.0000000000000236. eCollection 2014 Dec. PubMed PMID: 25587497; PubMed
Central PMCID: PMC4292245.


708: Walmsley D, Axelrod T, Rodriguez-Elizalde S. Compartment Syndrome following 
Open Femoral Fracture with an Isolated Femoral Vein Injury Treated with Acute
Repair. Case Rep Orthop. 2014;2014:502657. doi: 10.1155/2014/502657. Epub 2014
Dec 22. PubMed PMID: 25587476; PubMed Central PMCID: PMC4283397.


709: Degnan AJ, Maldjian C, Adam RJ, Harner CD. Passive Posterior Tibial
Subluxation on Routine Knee MRI as a Secondary Sign of PCL Tear. Radiol Res
Pract. 2014;2014:715439. doi: 10.1155/2014/715439. Epub 2014 Dec 22. PubMed PMID:
25587446; PubMed Central PMCID: PMC4283255.


710: Guilhamon P, Butcher LM, Presneau N, Wilson GA, Feber A, Paul DS, Schütte M,
Haybaeck J, Keilholz U, Hoffman J, Ross MT, Flanagan AM, Beck S. Assessment of
patient-derived tumour xenografts (PDXs) as a discovery tool for cancer
epigenomics. Genome Med. 2014 Dec 12;6(12):116. doi: 10.1186/s13073-014-0116-0.
eCollection 2014. PubMed PMID: 25587359; PubMed Central PMCID: PMC4292812.


711: Mang'oli P, Theuri J, Kollmann T, MacDonald NE. Ponseti clubfoot management:
Experience with the Steenbeek foot abduction brace. Paediatr Child Health. 2014
Dec;19(10):513-4. Erratum in: Paediatr Child Health. 2015 Nov-Dec;20(8):466-7.
PubMed PMID: 25587223; PubMed Central PMCID: PMC4276378.


712: Szkandera J, Gerger A, Liegl-Atzwanger B, Stotz M, Samonigg H,
Friesenbichler J, Stojakovic T, Leithner A, Pichler M. The derived
neutrophil/lymphocyte ratio predicts poor clinical outcome in soft tissue sarcoma
patients. Am J Surg. 2015 Jul;210(1):111-6. doi: 10.1016/j.amjsurg.2014.10.021.
Epub 2014 Dec 18. PubMed PMID: 25586599.


713: Verhoef C, Singla N, Moneta G, Muir W, Rijken A, Lockstadt H, de Wilt JH,
O-Yurvati A, Zuckerman LA, Frohna P, Porte RJ. Fibrocaps for surgical hemostasis:
two randomized, controlled phase II trials. J Surg Res. 2015 Apr;194(2):679-87.
doi: 10.1016/j.jss.2014.12.011. Epub 2014 Dec 10. PubMed PMID: 25586331.


714: Alkalay RN. Effect of the metastatic defect on the structural response and
failure process of human vertebrae: an experimental study. Clin Biomech (Bristol,
Avon). 2015 Feb;30(2):121-8. doi: 10.1016/j.clinbiomech.2014.10.001. Epub 2014
Oct 12. PubMed PMID: 25586264.


715: Benz J. Avera McKennan finds innovative strategies to address orthopedic
pain management. OR Manager. 2014 Dec;30(12):22-4. PubMed PMID: 25585452.


716: Wood E. Orthopedic implant overhaul nets cost savings and surgeon
satisfaction. OR Manager. 2014 Dec;30(12):10-1. PubMed PMID: 25585449.


717: Nimbalkar-Patil S, Vaz A, Patil PG. Comparative evaluation of microleakage
of lingual retainer wires bonded with three different lingual retainer
composites: an in vitro study. J Clin Diagn Res. 2014 Nov;8(11):ZC83-7. doi:
10.7860/JCDR/2014/9160.5173. Epub 2014 Nov 20. PubMed PMID: 25584325; PubMed
Central PMCID: PMC4287994.


718: Yaligod V, Raj DG, Sharma AB, Swami B M, Batra S, Acharya A, Maroo SH, Patel
KR, Prajapati V. Dual release paracetamol in osteoarthritis of knee: a randomized
controlled clinical trial. J Clin Diagn Res. 2014 Nov;8(11):LC11-5. doi:
10.7860/JCDR/2014/10052.5197. Epub 2014 Nov 20. PubMed PMID: 25584252; PubMed
Central PMCID: PMC4290271.


719: Halder S, Das A, Mandal D, Chandra M, Ray S, Biswas MR, Mandal P, Das T.
Effect of different doses of dexmedetomidine as adjuvant in bupivacaine -induced 
subarachnoid block for traumatized lower limb orthopaedic surgery: a prospective,
double-blinded and randomized controlled study. J Clin Diagn Res. 2014
Nov;8(11):GC01-6. doi: 10.7860/JCDR/2014/9670.5118. Epub 2014 Nov 20. PubMed
PMID: 25584237; PubMed Central PMCID: PMC4290256.


720: Kumar S, Mahajan BB, Kaur S, Singh A. Autologous therapies in dermatology. J
Clin Aesthet Dermatol. 2014 Dec;7(12):38-45. Review. PubMed PMID: 25584137;
PubMed Central PMCID: PMC4285449.


721: Vermesan D, Trocan I, Prejbeanu R, Poenaru DV, Haragus H, Gratian D,
Marrelli M, Inchingolo F, Caprio M, Cagiano R, Tatullo M. Reduced operating time 
but not blood loss with cruciate retaining total knee arthroplasty. J Clin Med
Res. 2015 Mar;7(3):171-5. doi: 10.14740/jocmr2048w. Epub 2014 Dec 29. PubMed
PMID: 25584102; PubMed Central PMCID: PMC4285063.


722: Berber R, Henckel J, Khoo M, Wan S, Hua J, Skinner J, Hart A. Clinical
Usefulness of SPECT-CT in Patients with an Unexplained Pain in Metal on Metal
(MOM) Total Hip Arthroplasty. J Arthroplasty. 2015 Apr;30(4):687-94. doi:
10.1016/j.arth.2014.11.019. Epub 2014 Nov 26. PubMed PMID: 25583682.


723: Metsemakers WJ, Handojo K, Reynders P, Sermon A, Vanderschot P, Nijs S.
Individual risk factors for deep infection and compromised fracture healing after
intramedullary nailing of tibial shaft fractures: a single centre experience of
480 patients. Injury. 2015 Apr;46(4):740-5. doi: 10.1016/j.injury.2014.12.018.
Epub 2014 Dec 27. PubMed PMID: 25583638.


724: Schnell F, Riding N, O'Hanlon R, Axel Lentz P, Donal E, Kervio G, Matelot D,
Leurent G, Doutreleau S, Chevalier L, Guerard S, Wilson MG, Carré F. Recognition 
and significance of pathological T-wave inversions in athletes. Circulation. 2015
Jan 13;131(2):165-73. doi: 10.1161/CIRCULATIONAHA.114.011038. Epub 2014 Nov 10.
PubMed PMID: 25583053.


725: Punt M, Bruijn SM, Wittink H, van Dieën JH. Effect of arm swing strategy on 
local dynamic stability of human gait. Gait Posture. 2015 Feb;41(2):504-9. doi:
10.1016/j.gaitpost.2014.12.002. Epub 2014 Dec 26. PubMed PMID: 25582804.


726: Surampalli A, Gold BT, Smith C, Castellani RJ, Khare M, Yu H, Nguyen C, Lan 
M, Wencel M, Wigal S, Caiozzo V, Kimonis V. A case report comparing clinical,
imaging and neuropsychological assessment findings in twins discordant for the
VCP p.R155C mutation. Neuromuscul Disord. 2015 Feb;25(2):177-83. doi:
10.1016/j.nmd.2014.10.003. Epub 2014 Oct 22. PubMed PMID: 25582679.


727: Akaike K, Kurisaki-Arakawa A, Hara K, Suehara Y, Takagi T, Mitani K, Kaneko 
K, Yao T, Saito T. Distinct clinicopathological features of NAB2-STAT6 fusion
gene variants in solitary fibrous tumor with emphasis on the acquisition of
highly malignant potential. Hum Pathol. 2015 Mar;46(3):347-56. doi:
10.1016/j.humpath.2014.11.018. Epub 2014 Dec 10. PubMed PMID: 25582503.


728: De Sanctis V, Soliman AT, Di Maio S, Bedair S. Are the new automated methods
for bone age estimation advantageous over the manual approaches? Pediatr
Endocrinol Rev. 2014 Dec;12(2):200-5. Review. PubMed PMID: 25581985.


729: Savarino L, Cadossi M, Chiarello E, Fotia C, Greco M, Baldini N, Giannini S.
How do metal ion levels change over time in hip resurfacing patients? A cohort
study. ScientificWorldJournal. 2014;2014:291925. doi: 10.1155/2014/291925. Epub
2014 Dec 14. PubMed PMID: 25580456; PubMed Central PMCID: PMC4279264.


730: Wang F, Cao Y, Li F, Shan J, Wen T. Association analysis between g.18873C>T 
and g.27522G>A genetic polymorphisms of OPG and bone mineral density in Chinese
postmenopausal women. Biomed Res Int. 2014;2014:320828. doi: 10.1155/2014/320828.
Epub 2014 Dec 15. PubMed PMID: 25580430; PubMed Central PMCID: PMC4279182.


731: Girasole G, Muro G, Mintz A, Chertoff J. Transforaminal lumbar interbody
fusion rates in patients using a novel titanium implant and demineralized
cancellous allograft bone sponge. Int J Spine Surg. 2013 Dec;7(1):e95-e100.
PubMed PMID: 25580378; PubMed Central PMCID: PMC4288454.


732: Alqahtani SM, Jiang F, Barimani B, Gdalevitch M. Symphysis pubis
osteomyelitis with bilateral adductor muscles abscess. Case Rep Orthop.
2014;2014:982171. doi: 10.1155/2014/982171. Epub 2014 Dec 14. PubMed PMID:
25580335; PubMed Central PMCID: PMC4279146.


733: Pérez-de la Fuente T, Sandoval E, Alonso-Burgos A, García-Pardo L, Cárcamo
C, Caballero O. Knee lymphocutaneous fistula secondary to knee arthroplasty. Case
Rep Orthop. 2014;2014:806164. doi: 10.1155/2014/806164. Epub 2014 Dec 15. PubMed 
PMID: 25580333; PubMed Central PMCID: PMC4279846.


734: Skedros JG, Henrie TR, Mears CS. Delaying shoulder motion and strengthening 
and increasing achilles allograft thickness for glenoid resurfacing did not
improve the outcome for a 30-year-old patient with postarthroscopic glenohumeral 
chondrolysis. Case Rep Orthop. 2014;2014:517801. doi: 10.1155/2014/517801. Epub
2014 Dec 14. PubMed PMID: 25580331; PubMed Central PMCID: PMC4279115.


735: Enishi T, Matsuura T, Suzue N, Takahashi Y, Sairyo K. Cartilage degeneration
at symptomatic persistent olecranon physis in adolescent baseball players. Adv
Orthop. 2014;2014:545438. doi: 10.1155/2014/545438. Epub 2014 Dec 18. PubMed
PMID: 25580304; PubMed Central PMCID: PMC4281472.


736: Kobak S, Yilmaz H, Sever F, Duran A, Sen N, Karaarslan A. The prevalence of 
antinuclear antibodies in patients with sarcoidosis. Autoimmune Dis.
2014;2014:351852. doi: 10.1155/2014/351852. Epub 2014 Dec 17. PubMed PMID:
25580285; PubMed Central PMCID: PMC4281448.


737: Sumner DR. Long-term implant fixation and stress-shielding in total hip
replacement. J Biomech. 2015 Mar 18;48(5):797-800. doi:
10.1016/j.jbiomech.2014.12.021. Epub 2014 Dec 18. Review. PubMed PMID: 25579990.


738: Alkalay RN, Vader D, Hackney D. The degenerative state of the intervertebral
disk independently predicts the failure of human lumbar spine to high rate
loading: an experimental study. Clin Biomech (Bristol, Avon). 2015
Feb;30(2):211-8. doi: 10.1016/j.clinbiomech.2014.09.016. Epub 2014 Oct 7. PubMed 
PMID: 25579978.


739: Dreifke MB, Jayasuriya AA, Jayasuriya AC. Current wound healing procedures
and potential care. Mater Sci Eng C Mater Biol Appl. 2015 Mar;48:651-62. doi:
10.1016/j.msec.2014.12.068. Epub 2014 Dec 19. Review. PubMed PMID: 25579968;
PubMed Central PMCID: PMC4443476.


740: Xu A, Liu X, Gao X, Deng F, Deng Y, Wei S. Enhancement of osteogenesis on
micro/nano-topographical carbon fiber-reinforced
polyetheretherketone-nanohydroxyapatite biocomposite. Mater Sci Eng C Mater Biol 
Appl. 2015 Mar;48:592-8. doi: 10.1016/j.msec.2014.12.061. Epub 2014 Dec 18.
PubMed PMID: 25579962.


741: Catauro M, Bollino F, Papale F, Gallicchio M, Pacifico S. Influence of the
polymer amount on bioactivity and biocompatibility of SiO2/PEG hybrid materials
synthesized by sol-gel technique. Mater Sci Eng C Mater Biol Appl. 2015
Mar;48:548-55. doi: 10.1016/j.msec.2014.12.035. Epub 2014 Dec 9. PubMed PMID:
25579956.


742: Pardun K, Treccani L, Volkmann E, Streckbein P, Heiss C, Li Destri G,
Marletta G, Rezwan K. Mixed zirconia calcium phosphate coatings for dental
implants: tailoring coating stability and bioactivity potential. Mater Sci Eng C 
Mater Biol Appl. 2015 Mar;48:337-46. doi: 10.1016/j.msec.2014.12.031. Epub 2014
Dec 9. PubMed PMID: 25579931.


743: Slane J, Vivanco J, Rose W, Ploeg HL, Squire M. Mechanical, material, and
antimicrobial properties of acrylic bone cement impregnated with silver
nanoparticles. Mater Sci Eng C Mater Biol Appl. 2015 Mar;48:188-96. doi:
10.1016/j.msec.2014.11.068. Epub 2014 Dec 2. PubMed PMID: 25579913.


744: Razavi M, Fathi M, Savabi O, Vashaee D, Tayebi L. In vivo assessments of
bioabsorbable AZ91 magnesium implants coated with nanostructured fluoridated
hydroxyapatite by MAO/EPD technique for biomedical applications. Mater Sci Eng C 
Mater Biol Appl. 2015 Mar;48:21-7. doi: 10.1016/j.msec.2014.11.020. Epub 2014 Nov
8. PubMed PMID: 25579892.


745: Taleb C, Bodin F, Collon S, Gay A, Facca S, Liverneaux P. Retrograde
percutaneous screw fixation for scaphoid type II non-union in Schernberg zones 2 
to 4: a series of 38 cases. Chir Main. 2015 Feb;34(1):32-8. doi:
10.1016/j.main.2014.10.150. Epub 2014 Dec 24. PubMed PMID: 25579829.


746: Minhas SV, Ho BS, Switaj PJ, Ochenjele G, Kadakia AR. A comparison of 30-day
complications following plate fixation versus intramedullary nailing of closed
extra-articular tibia fractures. Injury. 2015 Apr;46(4):734-9. doi:
10.1016/j.injury.2014.12.014. Epub 2014 Dec 25. PubMed PMID: 25579604.


747: Mao H, Shi Z, Liu Z, Wang H, Xu D. Minimally invasive technique for medial
subtalar dislocation associated with navicular and entire posterior talar process
fracture: a case report. Injury. 2015 Apr;46(4):759-62. doi:
10.1016/j.injury.2014.12.002. Epub 2014 Dec 15. PubMed PMID: 25579603.


748: Steer RA, Smith SD, Lang A, Hohmann E, Tetsworth KD. Does joint architecture
influence the nature of intra-articular fractures? Injury. 2015
Jul;46(7):1299-303. doi: 10.1016/j.injury.2014.12.019. Epub 2014 Dec 29. PubMed
PMID: 25579602.


749: Gu R, Liu JB, Zhang Q, Liu GY, Zhu QS. MRI diagnosis of intradural
extramedullary tumors. J Cancer Res Ther. 2014 Oct-Dec;10(4):927-31. doi:
10.4103/0973-1482.137993. PubMed PMID: 25579530.


750: Amin Yavari S, Ahmadi SM, Wauthle R, Pouran B, Schrooten J, Weinans H,
Zadpoor AA. Relationship between unit cell type and porosity and the fatigue
behavior of selective laser melted meta-biomaterials. J Mech Behav Biomed Mater. 
2015 Mar;43:91-100. doi: 10.1016/j.jmbbm.2014.12.015. Epub 2014 Dec 19. PubMed
PMID: 25579495.


751: Zhang C, Zhang ZJ, Wang L, Niu SL, Wen YF, Guo YX. [Treatment of type C3
distal radius fractures with AO 2.4 mm locking plate system after manipulative
reduction]. Zhongguo Gu Shang. 2014 Nov;27(11):965-9. Chinese. PubMed PMID:
25577925.


752: Zhang XP, Xu GR, Xu SQ, Lu ZM, Huang L. [Case-control study on tibetan
Baimai ointment (see symbol in text) for the treatment of wrist-dysfunction after
distal radius fracture]. Zhongguo Gu Shang. 2014 Nov;27(11):920-4. Chinese.
PubMed PMID: 25577914.


753: Lu M, Chen Y, Chen W. [Case-control study on the occurrence of cubitus varus
deformity after humeral supracondylar fractures treated with plaster fixation in 
pronated or supinated position in children]. Zhongguo Gu Shang. 2014
Nov;27(11):904-7. Chinese. PubMed PMID: 25577910.


754: Izawa KP, Watanabe S, Oka K, Brubaker PH, Hirano Y, Saito T, Omori Y, Suzuki
N, Kida K, Suzuki K, Osada N, Omiya K, Shimizu H, Akashi YJ. Differences in
maximum phonation time based on body mass index in chronic heart failure
patients. Int J Cardiol. 2015 Mar 1;182:200-2. doi: 10.1016/j.ijcard.2014.12.124.
Epub 2014 Dec 30. PubMed PMID: 25577763.


755: Werner BC, Evans CL, Carothers JT, Browne JA. Primary Total Knee
Arthroplasty in Super-obese Patients: Dramatically Higher Postoperative
Complication Rates Even Compared to Revision Surgery. J Arthroplasty. 2015
May;30(5):849-53. doi: 10.1016/j.arth.2014.12.016. Epub 2014 Dec 19. PubMed PMID:
25577726.


756: Doulgeris JJ, Aghayev K, Gonzalez-Blohm SA, Lee WE 3rd, Vrionis FD.
Biomechanical comparison of an interspinous fusion device and bilateral pedicle
screw system as additional fixation for lateral lumbar interbody fusion. Clin
Biomech (Bristol, Avon). 2015 Feb;30(2):205-10. doi:
10.1016/j.clinbiomech.2014.10.003. Epub 2014 Oct 12. PubMed PMID: 25577548.


757: Herrera A, Mateo J, Gil-Albarova J, Lobo-Escolar A, Artigas JM, López-Prats 
F, Mesa M, Ibarz E, Gracia L. Prevalence of osteoporotic vertebral fracture in
Spanish women over age 45. Maturitas. 2015 Mar;80(3):288-95. doi:
10.1016/j.maturitas.2014.12.004. Epub 2014 Dec 18. PubMed PMID: 25577153.


758: Mannoji C, Koda M, Kamiya K, Dezawa M, Hashimoto M, Furuya T, Okawa A,
Takahashi K, Yamazaki M. Transplantation of human bone marrow stromal
cell-derived neuroregenrative cells promotes functional recovery after spinal
cord injury in mice. Acta Neurobiol Exp (Wars). 2014;74(4):479-88. PubMed PMID:
25576978.


759: Janssens L, Holtslag HR, Schellekens PP, Leenen LP. Degloved foot sole
successfully reconstructed with split thickness skin grafts. Int J Surg Case Rep.
2015;7C:61-3. doi: 10.1016/j.ijscr.2014.11.081. Epub 2014 Dec 12. PubMed PMID:
25576961; PubMed Central PMCID: PMC4336423.


760: Merolli A, Rocchi L. A discussion on the limits of carbon-fibres reinforced 
polymers prompted by a case of destruent synovitis in the wrist. Injury. 2015
Apr;46(4):770-1. doi: 10.1016/j.injury.2014.12.011. Epub 2014 Dec 23. PubMed
PMID: 25576398.


761: Zhu Y, Zhang F, Chen W, Liu S, Zhang Q, Zhang Y. Risk factors for
periprosthetic joint infection after total joint arthroplasty: a systematic
review and meta-analysis. J Hosp Infect. 2015 Feb;89(2):82-9. doi:
10.1016/j.jhin.2014.10.008. Epub 2014 Dec 4. Review. PubMed PMID: 25575769.


762: Krackow KA, Raju S, Puttaswamy MK. Medial over-resection of the tibia in
total knee arthroplasty for varus deformity using computer navigation. J
Arthroplasty. 2015 May;30(5):766-9. doi: 10.1016/j.arth.2014.11.034. Epub 2014
Nov 30. PubMed PMID: 25575730.


763: Schaeffer JF, Scott DJ, Godin JA, Attarian DE, Wellman SS, Mather RC 3rd.
The Association of ASA Class on Total Knee and Total Hip Arthroplasty Readmission
Rates in an Academic Hospital. J Arthroplasty. 2015 May;30(5):723-7. doi:
10.1016/j.arth.2014.12.014. Epub 2014 Dec 16. PubMed PMID: 25575729.


764: Alarab H, Dubert T. Application of WHO recommendations in outcome assessment
of clinical series published in hand surgery journals with five years interval.
Chir Main. 2015 Feb;34(1):27-31. doi: 10.1016/j.main.2014.11.003. Epub 2014 Dec
24. PubMed PMID: 25575701.


765: Gupta MK, Rauniyar MK, Karn NK, Sah PL, Dhungel K, Ahmad K. MRI evaluation
of knee injury with arthroscopic correlation. J Nepal Health Res Counc. 2014
Jan;12(26):63-7. PubMed PMID: 25574988.


766: Tonogai I, Hamada D, Goto T, Takasago T, Tsutsui T, Suzue N, Matsuura T,
Sairyo K. Retrograde intramedullary nailing with a blocking pin technique for
reduction of periprosthetic supracondylar femoral fracture after total knee
arthroplasty: technical note with a compatibility chart of the nail to femoral
component. Case Rep Orthop. 2014;2014:856853. doi: 10.1155/2014/856853. Epub 2014
Dec 11. PubMed PMID: 25574411; PubMed Central PMCID: PMC4276684.


767: Wang F, He X. Intra-articular hyaluronic acid and corticosteroids in the
treatment of knee osteoarthritis: A meta-analysis. Exp Ther Med. 2015
Feb;9(2):493-500. Epub 2014 Dec 15. PubMed PMID: 25574222; PubMed Central PMCID: 
PMC4280939.


768: Yan J, Xi C, Zhang Z, Xu G, Xia J, Wang X, Zhou L, Zu J, Ji Y, Chi Z, Guan
G. [Clinical application of a novel posterior lumbar fusion method and the
short-term observation of its effect]. Zhonghua Wai Ke Za Zhi. 2014
Oct;52(10):750-3. Chinese. PubMed PMID: 25573214.


769: Diao Y, Sun Y, Wang S, Zhang F, Pan S, Liu X, Liu Z. [Measurement and
comparison of postoperative anterior cord space between C2-7 and C3-7
laminoplasty on MRI]. Zhonghua Wai Ke Za Zhi. 2014 Oct;52(10):745-9. Chinese.
PubMed PMID: 25573213.


770: Walsh CP, Hubbard JC, Nessler JP, Markel DC. Revision of Recalled Modular
Neck Rejuvenate and ABG Femoral Implants. J Arthroplasty. 2015 May;30(5):822-6.
doi: 10.1016/j.arth.2014.12.002. Epub 2014 Dec 5. PubMed PMID: 25573180.


771: Goel A, Lau EC, Ong KL, Berry DJ, Malkani AL. Dislocation rates following
primary total hip arthroplasty have plateaued in the Medicare population. J
Arthroplasty. 2015 May;30(5):743-6. doi: 10.1016/j.arth.2014.11.012. Epub 2014
Nov 26. PubMed PMID: 25573179.


772: Avantaggiato A, Palmieri A, Carinci F, Trapella G, Sollazzo V, Lauritano D. 
Effects of glucosamine and nucleotide association on fibroblast: extracellular
matrix gene expression. Int J Immunopathol Pharmacol. 2014 Oct-Dec;27(4):689-93. 
PubMed PMID: 25572752.


773: Spinas E, Kritas SK, Saggini A, Mobili A, Caraffa A, Antinolfi P, Pantalone 
A, Tei M, Speziali A, Saggini R, Conti P. Role of mast cells in atherosclerosis: 
a classical inflammatory disease. Int J Immunopathol Pharmacol. 2014
Oct-Dec;27(4):517-21. Review. PubMed PMID: 25572731.


774: Bianchi G, Molfetta L, Saggini R. Italian survey on the use of
anti-inflammatory drugs in osteoarthritis. Int J Immunopathol Pharmacol. 2014
Oct-Dec;27(4):467-71. PubMed PMID: 25572725.


775: Qu Y, Xia P, Zhang S, Pan S, Zhao J. Silencing XIAP suppresses osteosarcoma 
cell growth, and enhances the sensitivity of osteosarcoma cells to doxorubicin
and cisplatin. Oncol Rep. 2015 Mar;33(3):1177-84. doi: 10.3892/or.2014.3698. Epub
2014 Dec 23. PubMed PMID: 25572427.


776: Lion A, Urhausen A, Delagardelle C, Seil R, Theisen D. [Promotion of
physical activity for secondary prevention in patients with chronic diseases: the
situation in the Grand-Duchy of Luxembourg]. Bull Soc Sci Med Grand Duche Luxemb.
2014;(3):57-72. French. PubMed PMID: 25571673.


777: Ma M, Zhang SM. [Progress on cervical spondylosis in youths]. Zhongguo Gu
Shang. 2014 Sep;27(9):792-5. Review. Chinese. PubMed PMID: 25571668.


778: He L, Qian Y, Jin YJ, Fan L, Lü Z. [The clinical value of end plate rings in
preventing subsidence of titanium cage in anterior cervical corpectomy and fusion
surgery]. Zhongguo Gu Shang. 2014 Sep;27(9):738-44. Chinese. PubMed PMID:
25571656.


779: Ma YZ, Li DW. [Diagnosis and treatment of lumbar spondylolisthesis and
lumbar instability]. Zhongguo Gu Shang. 2014 Sep;27(9):709-11. Chinese. PubMed
PMID: 25571649.


780: Sen S, Ando T, Kobayashi E, Miyamoto H, Ohashi S, Tanaka S, Joung S, Park
IH, Sakuma I. Development of femoral bone fracture model simulating muscular
contraction force by pneumatic rubber actuator. Conf Proc IEEE Eng Med Biol Soc. 
2014;2014:6872-5. doi: 10.1109/EMBC.2014.6945207. PubMed PMID: 25571575.


781: Shiying Hao, Taylor S. A closed-loop inductive power control system for an
instrumented strain sensing tibial implant. Conf Proc IEEE Eng Med Biol Soc.
2014;2014:6553-6. doi: 10.1109/EMBC.2014.6945129. PubMed PMID: 25571497.


782: Collo A, Poignet P, Hamitouche C, Almouahed S, Stindel E. A miniaturised
actuation system embedded in an instrumented knee implant for postoperative
ligament imbalance correction. Conf Proc IEEE Eng Med Biol Soc. 2014;2014:6211-4.
doi: 10.1109/EMBC.2014.6945048. PubMed PMID: 25571416.


783: Fakhfakh HE, Llort-Pujol G, Hamitouche C, Stindel E. Automatic registration 
of pre- and intraoperative data for long bones in minimally invasive surgery.
Conf Proc IEEE Eng Med Biol Soc. 2014;2014:5575-8. doi:
10.1109/EMBC.2014.6944890. PubMed PMID: 25571258.


784: Schnorenberg AJ, Slavens BA, Graf A, Krzak J, Vogel L, Harris GF. Upper
extremity biomechanics of children with spinal cord injury during wheelchair
mobility. Conf Proc IEEE Eng Med Biol Soc. 2014;2014:4338-41. doi:
10.1109/EMBC.2014.6944584. PubMed PMID: 25570952.


785: Qiu D, Kamper DG. Orthopaedic applications of a validated force-based
biomechanical model of the index finger. Conf Proc IEEE Eng Med Biol Soc.
2014;2014:4013-6. doi: 10.1109/EMBC.2014.6944504. PubMed PMID: 25570872.


786: Mikael PE, Xin X, Urso M, Jiang X, Wang L, Barnes B, Lichtler AC, Rowe DW,
Nukavarapu SP. A potential translational approach for bone tissue engineering
through endochondral ossification. Conf Proc IEEE Eng Med Biol Soc.
2014;2014:3925-8. doi: 10.1109/EMBC.2014.6944482. PubMed PMID: 25570850.


787: Tappa KK, Jammalamadaka UM, Mills DK. Design and evaluation of a
nanoenhanced anti-infective calcium phosphate bone cements. Conf Proc IEEE Eng
Med Biol Soc. 2014;2014:3921-4. doi: 10.1109/EMBC.2014.6944481. PubMed PMID:
25570849.


788: Moevus A, Mignotte M, de Guise JA, Meunier J. Evaluating perceptual maps of 
asymmetries for gait symmetry quantification and pathology detection. Conf Proc
IEEE Eng Med Biol Soc. 2014;2014:3317-20. doi: 10.1109/EMBC.2014.6944332. PubMed 
PMID: 25570700.


789: Giggins O, Sweeney KT, Caulfield B. The use of inertial sensors for the
classification of rehabilitation exercises. Conf Proc IEEE Eng Med Biol Soc.
2014;2014:2965-8. doi: 10.1109/EMBC.2014.6944245. PubMed PMID: 25570613.


790: Wang Z, Imai K, Kido M, Ikoma K, Hirai S. A finite element model of flatfoot
(Pes Planus) for improving surgical plan. Conf Proc IEEE Eng Med Biol Soc.
2014;2014:844-7. doi: 10.1109/EMBC.2014.6943723. PubMed PMID: 25570091.


791: Sollecito TP, Abt E, Lockhart PB, Truelove E, Paumier TM, Tracy SL, Tampi M,
Beltrán-Aguilar ED, Frantsve-Hawley J. The use of prophylactic antibiotics prior 
to dental procedures in patients with prosthetic joints: Evidence-based clinical 
practice guideline for dental practitioners--a report of the American Dental
Association Council on Scientific Affairs. J Am Dent Assoc. 2015
Jan;146(1):11-16.e8. doi: 10.1016/j.adaj.2014.11.012. Epub 2014 Dec 18. PubMed
PMID: 25569493.


792: Jiménez Viseu Pinheiro JF, Blanco Blanco JF, Pescador Hernández D, García
García FJ. Vertebral destruction due to abdominal aortic aneurysm. Int J Surg
Case Rep. 2015;6C:296-9. doi: 10.1016/j.ijscr.2014.12.001. Epub 2014 Dec 10.
PubMed PMID: 25569196; PubMed Central PMCID: PMC4334888.


793: Mullin GE, Belkoff SM. Survey to determine why people drink raw milk. Glob
Adv Health Med. 2014 Nov;3(6):19-24. doi: 10.7453/gahmj.2014.041. PubMed PMID:
25568829; PubMed Central PMCID: PMC4268642.


794: Herd JM, Joseph JJ, McGarvey M, Tsimbouri P, Bennett A, Meek RM, Morrison A.
Intraoperative cell salvage in revision hip surgery. Ann Med Surg (Lond). 2014
Jan 22;3(1):8-12. doi: 10.1016/j.amsu.2013.11.001. eCollection 2014 Mar. PubMed
PMID: 25568779; PubMed Central PMCID: PMC4268483.


795: Gonçalves R, Lopes A, Júlio C, Durão C, de Mello RA. Knee glomangioma: a
rare location for a glomus tumor. Rare Tumors. 2014 Dec 18;6(4):5588. doi:
10.4081/rt.2014.5588. eCollection 2014 Oct 27. PubMed PMID: 25568752; PubMed
Central PMCID: PMC4274446.


796: Paryani NN, Daugherty LC, O'Connor MI, Jiang L. Extranodal rosai-dorfman
disease of the bone treated with surgery and radiotherapy. Rare Tumors. 2014 Dec 
11;6(4):5531. doi: 10.4081/rt.2014.5531. eCollection 2014 Oct 27. PubMed PMID:
25568748; PubMed Central PMCID: PMC4274442.


797: Christino MA, Vopat BG, Waryasz GR, Mayer A, Reinert SE, Shalvoy RM.
Adolescent differences in knee stability following computer-assisted anterior
cruciate ligament reconstruction. Orthop Rev (Pavia). 2014 Dec 15;6(4):5653. doi:
10.4081/or.2014.5653. eCollection 2014 Oct 27. PubMed PMID: 25568734; PubMed
Central PMCID: PMC4274455.


798: Aurich M, Hofmann GO, Rolauffs B, Gras F. Differences in injury pattern and 
prevalence of cartilage lesions in knee and ankle joints: a retrospective cohort 
study. Orthop Rev (Pavia). 2014 Dec 16;6(4):5611. doi: 10.4081/or.2014.5611.
eCollection 2014 Oct 27. PubMed PMID: 25568732; PubMed Central PMCID: PMC4274453.


799: O'Neill SC, Butler JS, McGoldrick N, O'Leary R, Synnott K. The 100 most
cited papers in spinal deformity surgery: a bibliometric analysis. Orthop Rev
(Pavia). 2014 Oct 27;6(4):5584. doi: 10.4081/or.2014.5584. eCollection 2014 Oct
27. Review. PubMed PMID: 25568731; PubMed Central PMCID: PMC4274452.


800: Decker S, Reifenrath J, Omar M, Krettek C, Müller CW. Non-osteotomy and
osteotomy large animal fracture models in orthopedic trauma research. Orthop Rev 
(Pavia). 2014 Dec 17;6(4):5575. doi: 10.4081/or.2014.5575. eCollection 2014 Oct
27. Review. PubMed PMID: 25568730; PubMed Central PMCID: PMC4274451.


801: Saadat E, Curry EJ, Li X, Matzkin EG. Bilateral simultaneous anterior
cruciate ligament injury: a case report and national survey of orthopedic surgeon
management preference. Orthop Rev (Pavia). 2014 Dec 16;6(4):5551. doi:
10.4081/or.2014.5551. eCollection 2014 Oct 27. PubMed PMID: 25568728; PubMed
Central PMCID: PMC4274449.


802: Komatsu M, Kamimura M, Nakamura Y, Mukaiyama K, Ikegami S, Uchiyama S, Kato 
H. Rapid bone destruction in a patient with knee osteoarthritis. A case report
and review of the literature. Clin Cases Miner Bone Metab. 2014 Sep;11(3):232-5. 
PubMed PMID: 25568659; PubMed Central PMCID: PMC4269149.


803: Parchi PD, Cervi V, Piolanti N, Ciapini G, Andreani L, Castellini I,
Poggetti A, Lisanti M. Densitometric evaluation of periprosthetic bone
remodeling. Clin Cases Miner Bone Metab. 2014 Sep;11(3):226-31. PubMed PMID:
25568658; PubMed Central PMCID: PMC4269148.


804: Bernabei R, Martone AM, Ortolani E, Landi F, Marzetti E. Screening,
diagnosis and treatment of osteoporosis: a brief review. Clin Cases Miner Bone
Metab. 2014 Sep;11(3):201-7. Review. PubMed PMID: 25568654; PubMed Central PMCID:
PMC4269144.


805: Giannotti S, Bottai V, Dell'Osso G, De Paola G, Bugelli G, Guido G. The hip 
prosthesis in lateral femur fracture: current concepts and surgical technique.
Clin Cases Miner Bone Metab. 2014 Sep;11(3):196-200. Review. PubMed PMID:
25568653; PubMed Central PMCID: PMC4269143.


806: Prisco D, Cenci C, Silvestri E, Emmi G, Ciucciarelli L. Pharmacological
prevention of venous thromboembolism in orthopaedic surgery. Clin Cases Miner
Bone Metab. 2014 Sep;11(3):192-5. Review. PubMed PMID: 25568652; PubMed Central
PMCID: PMC4269142.


807: Cukic V. The pulmonary thromboembolism as a risk of surgical treatments and 
the role of anticoagulant prophylaxiss. Mater Sociomed. 2014 Oct;26(5):303-5.
doi: 10.5455/msm.2014.26.303-305. Epub 2014 Oct 29. PubMed PMID: 25568626; PubMed
Central PMCID: PMC4272828.


808: Grubor P, Mitkovic M, Grubor M. Southwick osteotomy stabilised with external
fixator. Med Arch. 2014 Oct;68(5):353-5. doi: 10.5455/medarh.2014.68.353-355.
Epub 2014 Oct 15. PubMed PMID: 25568571; PubMed Central PMCID: PMC4269534.


809: Biscevic M, Biscevic S, Ljuca F, Smrke BU, Ozturk C, Tiric-Campara M. Motor 
evoked potentials in 43 high risk spine deformities. Med Arch. 2014
Oct;68(5):345-9. doi: 10.5455/medarh.2014.68.345-349. Epub 2014 Oct 15. PubMed
PMID: 25568569; PubMed Central PMCID: PMC4269537.


810: Bozinovski Z, Popovski N. Operative treatment of the knee contractures in
cerebral palsy patients. Med Arch. 2014 Jun;68(3):182-3. doi:
10.5455/medarh.2014.68.182-183. Epub 2014 May 31. PubMed PMID: 25568529; PubMed
Central PMCID: PMC4240335.


811: Sadic S, Custovic S, Jasarevic M, Fazlic M, Smajic N, Hrustic A, Vujadinovic
A, Krupic F. Proximal femoral nail antirotation in treatment of fractures of
proximal femur. Med Arch. 2014 Jun;68(3):173-7. doi:
10.5455/medarh.2014.68.173-177. Epub 2014 May 31. PubMed PMID: 25568527; PubMed
Central PMCID: PMC4240330.


812: Grubor P, Manojlovic S, Manojlovic N, Grubor M. Endoprosthesis and obesity. 
Med Arch. 2013 Dec;67(6):446-9. doi: 10.5455/medarh.2013.67.446-449. Epub 2013
Dec 28. PubMed PMID: 25568519; PubMed Central PMCID: PMC4272480.


813: Wu D, Xia Y, Xu H, Zhao B, Liang Q, Lu T, Jia J, Dong Y. [Impact of PTTG1
downregulation on cell proliferation, cell cycle and cell invasion of
osteosarcoma and related molecular mechanisms]. Zhonghua Bing Li Xue Za Zhi. 2014
Oct;43(10):695-8. Chinese. PubMed PMID: 25567598.


814: Biz C, Iacobellis C. Comparison of percutaneous intramedullary Kirschner
wire and interfragmentary screw fixation of displaced extra-articular metacarpal 
fractures. Acta Biomed. 2014 Dec 17;85(3):252-64. PubMed PMID: 25567462.


815: Pogliacomi F, Marenghi L, Corradi M, Pedrazzini A, Ceccarelli F. Proximal
row carpectomy in the third millenium: is it still a valid indication? Acta
Biomed. 2014 Dec 17;85(3):243-51. PubMed PMID: 25567461.


816: Farrugia A, Quinti I. Manufacture of immunoglobulin products for patients
with primary antibody deficiencies - the effect of processing conditions on
product safety and efficacy. Front Immunol. 2014 Dec 23;5:665. doi:
10.3389/fimmu.2014.00665. eCollection 2014. Review. PubMed PMID: 25566269; PubMed
Central PMCID: PMC4274962.


817: Amyere M, Dompmartin A, Wouters V, Enjolras O, Kaitila I, Docquier PL,
Godfraind C, Mulliken JB, Boon LM, Vikkula M. Common somatic alterations
identified in maffucci syndrome by molecular karyotyping. Mol Syndromol. 2014
Dec;5(6):259-67. doi: 10.1159/000365898. Epub 2014 Aug 26. PubMed PMID: 25565925;
PubMed Central PMCID: PMC4281579.


818: Singla NK, Chelly JE, Lionberger DR, Gimbel J, Sanin L, Sporn J, Yang R,
Cheung R, Knapp L, Parsons B. Pregabalin for the treatment of postoperative pain:
results from three controlled trials using different surgical models. J Pain Res.
2014 Dec 23;8:9-20. doi: 10.2147/JPR.S67841. eCollection 2015. PubMed PMID:
25565885; PubMed Central PMCID: PMC4278776.


819: Bal MV, Olgun A, Abaslı D, Özdemir A, Kürşaklıoğlu H, Göktepe AS, Kurt Í.
The effect of nonsurgical periodontal treatment on serum and saliva
chitotriosidase activities in patients with periodontitis and coronary artery
disease. Ther Clin Risk Manag. 2014 Dec 30;11:53-8. doi: 10.2147/TCRM.S76286.
eCollection 2015. PubMed PMID: 25565855; PubMed Central PMCID: PMC4284029.


820: Qiu H, Wu N, Zheng Y, Chen M, Weng S, Chen Y, Lin X. A robust and versatile 
signal-on fluorescence sensing strategy based on SYBR Green I dye and graphene
oxide. Int J Nanomedicine. 2014 Dec 22;10:147-56. doi: 10.2147/IJN.S68638.
eCollection 2015. PubMed PMID: 25565810; PubMed Central PMCID: PMC4278783.


821: Bhullar MK, Uppal AS, Kochhar GK, Chachra S, Kochhar AS. Comparison of
gonial angle determination from cephalograms and orthopantomogram. Indian J Dent.
2014 Jul;5(3):123-6. doi: 10.4103/0975-962X.140820. PubMed PMID: 25565740; PubMed
Central PMCID: PMC4213870.


822: Seki Y. A simple small syringe suction drain system for septic arthritis of 
the finger. J Plast Reconstr Aesthet Surg. 2015 Mar;68(3):e67-8. doi:
10.1016/j.bjps.2014.12.012. Epub 2014 Dec 26. PubMed PMID: 25563973.


823: Ziv A, Talmi R, Gary-Cohen M, Chen W. [Spiritual support in the spirit of
current trends in the Israeli healthcare system]. Harefuah. 2014
Nov;153(11):652-3, 687. Hebrew. PubMed PMID: 25563025.


824: Blann AD. Non-vitamin K antagonist oral anticoagulants (NOACs): a view from 
the laboratory. Br J Biomed Sci. 2014;71(4):158-67. Review. PubMed PMID:
25562993.


825: Luo XJ, Tang DG, Gao TL, Zhang YL, Wang M, Quan ZX, Chen J. MicroRNA-212
inhibits osteosarcoma cells proliferation and invasion by down-regulation of
Sox4. Cell Physiol Biochem. 2014;34(6):2180-8. doi: 10.1159/000369661. Epub 2014 
Dec 2. PubMed PMID: 25562164.


826: Li F, Li S, Cheng T. TGF-β1 promotes osteosarcoma cell migration and
invasion through the miR-143-versican pathway. Cell Physiol Biochem.
2014;34(6):2169-79. doi: 10.1159/000369660. Epub 2014 Dec 2. PubMed PMID:
25562163.


827: Xu FT, Li HM, Yin QS, Liu DL, Nan H, Zhao PR, Liang SW. Human breast
adipose-derived stem cells transfected with the stromal cell-derived factor-1
receptor CXCR4 exhibit enhanced viability in human autologous free fat grafts.
Cell Physiol Biochem. 2014;34(6):2091-104. doi: 10.1159/000366404. Epub 2014 Nov 
28. PubMed PMID: 25562157.


828: Li G, Fu D, Liang W, Fan L, Chen K, Shan L, Hu S, Ma X, Zhou K, Cheng B.
CYC1 silencing sensitizes osteosarcoma cells to TRAIL-induced apoptosis. Cell
Physiol Biochem. 2014;34(6):2070-80. doi: 10.1159/000366402. Epub 2014 Nov 28.
PubMed PMID: 25562155.


829: Ebrahimzadeh MH, Shojaee BS, Golhasani-Keshtan F, Moharari F, Kachooei AR,
Fattahi AS. Depression, anxiety and quality of life in caregiver spouses of
veterans with chronic spinal cord injury. Iran J Psychiatry. 2014 Jul;9(3):133-6.
PubMed PMID: 25561952; PubMed Central PMCID: PMC4277801.


830: D'Angelo C, Costantini E, Kamal MA, Reale M. Experimental model for ELF-EMF 
exposure: Concern for human health. Saudi J Biol Sci. 2015 Jan;22(1):75-84. doi: 
10.1016/j.sjbs.2014.07.006. Epub 2014 Aug 6. PubMed PMID: 25561888; PubMed
Central PMCID: PMC4281612.


831: Karakasli A, Karaaslan A, Erduran M, Capkin S, Tuna EB, Havitcioglu H.
Pseudomyogenic (Epithelioid sarcoma-like) hemangioendothelioma with bone
invasion. J Orthop. 2014 Jul 30;11(4):197-9. doi: 10.1016/j.jor.2014.06.019.
eCollection 2014 Dec. PubMed PMID: 25561757; PubMed Central PMCID: PMC4281583.


832: Attinger MC, Behrend H, Jost B. Complete rupture of the popliteal artery
complicating high tibial osteotomy. J Orthop. 2014 Oct 3;11(4):192-6. doi:
10.1016/j.jor.2014.08.002. eCollection 2014 Dec. Review. PubMed PMID: 25561756;
PubMed Central PMCID: PMC4281602.


833: Fujioka H, Nishikawa T, Kashiwa K, Tsunemi K, Oi T, Takagi Y, Tanaka J,
Yoshiya S. Localized naviculocuneiform arthrodesis combined with osteosynthesis
of fracture nonunion of the tarsal navicular bone using a locked plating system. 
J Orthop. 2014 Sep 16;11(4):188-91. doi: 10.1016/j.jor.2014.08.006. eCollection
2014 Dec. PubMed PMID: 25561755; PubMed Central PMCID: PMC4281598.


834: Maezawa K, Nozawa M, Yuasa T, Aritomi K, Ogawa S, Maruyama Y, Kaneko K.
Mid-term clinical results of total hip arthroplasty using a Wagner standard cup
for dysplastic hip. J Orthop. 2014 Sep 6;11(4):170-3. doi:
10.1016/j.jor.2014.08.003. eCollection 2014 Dec. PubMed PMID: 25561751; PubMed
Central PMCID: PMC4281638.


835: Nakai T, Liu N, Fudo K, Mohri T, Kakiuchi M. Early complications of primary 
total hip arthroplasty in the supine position with a modified Watson-Jones
anterolateral approach. J Orthop. 2014 Sep 11;11(4):166-9. doi:
10.1016/j.jor.2014.08.005. eCollection 2014 Dec. PubMed PMID: 25561750; PubMed
Central PMCID: PMC4281640.


836: Taylor M, Prendergast PJ. Four decades of finite element analysis of
orthopaedic devices: where are we now and what are the opportunities? J Biomech. 
2015 Mar 18;48(5):767-78. doi: 10.1016/j.jbiomech.2014.12.019. Epub 2014 Dec 18. 
Review. PubMed PMID: 25560273.


837: Heck TA, Wilson W, Foolen J, Cilingir AC, Ito K, van Donkelaar CC. A tissue 
adaptation model based on strain-dependent collagen degradation and
contact-guided cell traction. J Biomech. 2015 Mar 18;48(5):823-31. doi:
10.1016/j.jbiomech.2014.12.023. Epub 2014 Dec 18. PubMed PMID: 25560271.


838: Derikx LC, Verdonschot N, Tanck E. Towards clinical application of
biomechanical tools for the prediction of fracture risk in metastatic bone
disease. J Biomech. 2015 Mar 18;48(5):761-6. doi: 10.1016/j.jbiomech.2014.12.017.
Epub 2014 Dec 18. PubMed PMID: 25560270.


839: Kelc R, Vogrin M. Concerns about fibrosis development after scaffolded PRP
therapy of muscle injuries: commentary on an article by Sanchez et al.: "Muscle
repair: platelet-rich plasma derivates as a bridge from spontaneity to
intervention.". Injury. 2015 Feb;46(2):428. doi: 10.1016/j.injury.2014.12.010.
Epub 2014 Dec 16. PubMed PMID: 25560090.


840: Cruz-Sánchez M, Torres-Claramunt R, Alier-Fabregó A, Martínez-Díaz S.
Salvage for nail breakage in femoral intramedullary nailing. Injury. 2015
Apr;46(4):729-33. doi: 10.1016/j.injury.2014.12.003. Epub 2014 Dec 17. PubMed
PMID: 25560089.


841: Krishnan H, Magnussen A, Sharma A, Skinner J. Metal on metal total hip
arthroplasty and a large groin mass: Not always adverse reaction to metallic
debris. Int J Surg Case Rep. 2015;6C:141-5. doi: 10.1016/j.ijscr.2014.10.017.
Epub 2014 Dec 8. PubMed PMID: 25560054; PubMed Central PMCID: PMC4337929.


842: Kannan A, O'Connell RS, Kalore N, Curtin BM, Hull JR, Jiranek WA. Revision
TKA for Flexion Instability Improves Patient Reported Outcomes. J Arthroplasty.
2015 May;30(5):818-21. doi: 10.1016/j.arth.2014.12.010. Epub 2014 Dec 13. PubMed 
PMID: 25559876.


843: Tengborn L, Blombäck M, Berntorp E. Tranexamic acid--an old drug still going
strong and making a revival. Thromb Res. 2015 Feb;135(2):231-42. doi:
10.1016/j.thromres.2014.11.012. Epub 2014 Nov 20. Review. PubMed PMID: 25559460.


844: Nishioka H, Hirose J, Okamoto N, Okada T, Oka K, Taniwaki T, Nakamura E,
Yamashita Y, Mizuta H. Evaluation of the relationship between T1ρ and T2 values
and patella cartilage degeneration in patients of the same age group. Eur J
Radiol. 2015 Mar;84(3):463-8. doi: 10.1016/j.ejrad.2014.11.015. Epub 2014 Dec 16.
PubMed PMID: 25559169.


845: Rotini R, Bonfiglioli R. [Management of the worker affected by shoulder
pathology]. G Ital Med Lav Ergon. 2014 Oct-Dec;36(4):272-5. Review. Spanish.
PubMed PMID: 25558721.


846: Mathias JM. Hybrid medical leadership turns competitors into collaborators. 
OR Manager. 2014 Oct;30(10):1, 16-9. PubMed PMID: 25558535.


847: Pfeifer M, Hinz Ch, Lazarescu AD, Minne HW. [Evaluation and socio-economic
relevance of an integrated osteoporosis health care network].
Versicherungsmedizin. 2014 Dec 1;66(4):198-201. German. PubMed PMID: 25558509.


848: Drissi H, Paglia DN, Alaee F, Yoshida R. Constructing the toolbox:
Patient-specific genetic factors of altered fracture healing. Genes Dis. 2014 Dec
1;1(2):140-148. PubMed PMID: 25558470; PubMed Central PMCID: PMC4280851.


849: Harris-Hayes M, Commean PK, Patterson JD, Clohisy JC, Hillen TJ. Bony
abnormalities of the hip joint: a new comprehensive, reliable and radiation-free 
measurement method using magnetic resonance imaging. J Hip Preserv Surg.
2014;1(2):62-70. PubMed PMID: 25558377; PubMed Central PMCID: PMC4280561.


850: Liu P, Emmons E, Song J. A comparative study of zwitterionic
ligands-mediated mineralization and the potential of mineralized zwitterionic
matrices for bone tissue engineering. J Mater Chem B Mater Biol Med. 2014 Nov
21;2(43):7524-7533. PubMed PMID: 25558374; PubMed Central PMCID: PMC4279452.


851: Moon MS. Letter to the editor: surgery-related complications and sequelae in
management of tuberculosis of spine. Asian Spine J. 2014 Dec;8(6):864-6. doi:
10.4184/asj.2014.8.6.864. Epub 2014 Dec 17. PubMed PMID: 25558334; PubMed Central
PMCID: PMC4278997.


852: Omidi-Kashani F, Ebrahimzadeh MH, Salari S. Lumbar spondylolysis and
spondylolytic spondylolisthesis: who should be have surgery? An algorithmic
approach. Asian Spine J. 2014 Dec;8(6):856-63. doi: 10.4184/asj.2014.8.6.856.
Epub 2014 Dec 17. Review. PubMed PMID: 25558333; PubMed Central PMCID:
PMC4278996.


853: Kim WJ, Chi YJ, Park KH, Choy WS. Eleven levels of spinous process fractures
in thoracolumbar spine. Asian Spine J. 2014 Dec;8(6):852-5. doi:
10.4184/asj.2014.8.6.852. Epub 2014 Dec 17. PubMed PMID: 25558332; PubMed Central
PMCID: PMC4278995.


854: Uehara M, Takahashi J, Mukaiyama K, Kuraishi S, Shimizu M, Ikegami S,
Futatsugi T, Sano K, Hongo K, Kato H. Myxopapillary ependymoma of the cauda
equina in a 5-year-old boy. Asian Spine J. 2014 Dec;8(6):846-51. doi:
10.4184/asj.2014.8.6.846. Epub 2014 Dec 17. PubMed PMID: 25558331; PubMed Central
PMCID: PMC4278994.


855: Ikuta K, Tarukado K, Senba H, Kitamura T, Komiya N, Shidahara S. Cervical
myelopathy caused by disc herniation at the segment of existing osteochondroma in
a patient with hereditary multiple exostoses. Asian Spine J. 2014 Dec;8(6):840-5.
doi: 10.4184/asj.2014.8.6.840. Epub 2014 Dec 17. PubMed PMID: 25558330; PubMed
Central PMCID: PMC4278993.


856: Ando K, Imagama S, Ito Z, Kobayashi K, Ukai J, Muramoto A, Shinjo R,
Matsumoto T, Nakashima H, Ishiguro N. Progressive relapse of ligamentum flavum
ossification following decompressive surgery. Asian Spine J. 2014 Dec;8(6):835-9.
doi: 10.4184/asj.2014.8.6.835. Epub 2014 Dec 17. PubMed PMID: 25558329; PubMed
Central PMCID: PMC4278992.


857: Oh JY, Kapoor S, Koh RK, Yang EW, Hee HT. Spinal cord ischemia secondary to 
hypovolemic shock. Asian Spine J. 2014 Dec;8(6):831-4. doi:
10.4184/asj.2014.8.6.831. Epub 2014 Dec 17. PubMed PMID: 25558328; PubMed Central
PMCID: PMC4278991.


858: Shigematsu H, Yoneda M, Tanaka Y. Negative pressure pulmonary edema
associated with anterior cervical spine surgery. Asian Spine J. 2014
Dec;8(6):827-30. doi: 10.4184/asj.2014.8.6.827. Epub 2014 Dec 17. PubMed PMID:
25558327; PubMed Central PMCID: PMC4278990.


859: Lee SK, Lee SH, Yoon SP, Lee YT, Jang G, Lim SY, Lee HM, Moon SH, Song KS.
Quality of Life Comparison between Vertebroplasty and Kyphoplasty in Patients
with Osteoporotic Vertebral Fractures. Asian Spine J. 2014 Dec;8(6):799-803. doi:
10.4184/asj.2014.8.6.799. Epub 2014 Dec 17. PubMed PMID: 25558323; PubMed Central
PMCID: PMC4278986.


860: Ohtori S, Kawaguchi H, Takebayashi T, Orita S, Inoue G, Yamauchi K, Aoki Y, 
Nakamura J, Ishikawa T, Miyagi M, Kamoda H, Suzuki M, Kubota G, Sakuma Y, Oikawa 
Y, Inage K, Sainoh T, Sato J, Takahashi K, Konno S. PainVision Apparatus Is
Effective for Assessing Low Back Pain. Asian Spine J. 2014 Dec;8(6):793-8. doi:
10.4184/asj.2014.8.6.793. Epub 2014 Dec 17. PubMed PMID: 25558322; PubMed Central
PMCID: PMC4278985.


861: Thaker RA, Gautam VK. Study of Vertebral Body Replacement with
Reconstruction Spinal Cages in Dorsolumbar Traumatic and Koch's Spine. Asian
Spine J. 2014 Dec;8(6):786-92. doi: 10.4184/asj.2014.8.6.786. Epub 2014 Dec 17.
PubMed PMID: 25558321; PubMed Central PMCID: PMC4278984.


862: Miyakoshi N, Hongo M, Kobayashi T, Suzuki T, Abe E, Shimada Y. Comparison
between Bilateral C2 Pedicle Screwing and Unilateral C2 Pedicle Screwing,
Combined with Contralateral C2 Laminar Screwing, for Atlantoaxial Posterior
Fixation. Asian Spine J. 2014 Dec;8(6):777-85. doi: 10.4184/asj.2014.8.6.777.
Epub 2014 Dec 17. PubMed PMID: 25558320; PubMed Central PMCID: PMC4278983.


863: Uehara M, Takahashi J, Hashidate H, Mukaiyama K, Kuraishi S, Shimizu M,
Ikegami S, Futatsugi T, Ogihara N, Hirabayashi H, Kato H. Comparison of Spinous
Process-Splitting Laminectomy versus Conventional Laminectomy for Lumbar Spinal
Stenosis. Asian Spine J. 2014 Dec;8(6):768-76. doi: 10.4184/asj.2014.8.6.768.
Epub 2014 Dec 17. PubMed PMID: 25558319; PubMed Central PMCID: PMC4278982.


864: Uehara M, Takahashi J, Mukaiyama K, Kuraishi S, Shimizu M, Ikegami S,
Futatsugi T, Ogihara N, Hashidate H, Hirabayashi H, Kato H. Mid-term results of
computer-assisted cervical pedicle screw fixation. Asian Spine J. 2014
Dec;8(6):759-67. doi: 10.4184/asj.2014.8.6.759. Epub 2014 Dec 17. PubMed PMID:
25558318; PubMed Central PMCID: PMC4278981.


865: Murata K, Yoshimoto M, Takebayashi T, Ida K, Nakano K, Yamashita T. Effect
of cryotherapy after spine surgery. Asian Spine J. 2014 Dec;8(6):753-8. doi:
10.4184/asj.2014.8.6.753. Epub 2014 Dec 17. PubMed PMID: 25558317; PubMed Central
PMCID: PMC4278980.


866: Endo K, Suzuki H, Nishimura H, Tanaka H, Shishido T, Yamamoto K. Kinematic
analysis of the cervical cord and cervical canal by dynamic neck motion. Asian
Spine J. 2014 Dec;8(6):747-52. doi: 10.4184/asj.2014.8.6.747. Epub 2014 Dec 17.
PubMed PMID: 25558316; PubMed Central PMCID: PMC4278979.


867: Yoon DH, Choi DH, Jung HG, Heo JY, Jang YJ, Choi YS. How many high risk
korean patients with osteopenia could overlook treatment eligibility? Asian Spine
J. 2014 Dec;8(6):729-34. doi: 10.4184/asj.2014.8.6.729. Epub 2014 Dec 17. PubMed 
PMID: 25558314; PubMed Central PMCID: PMC4278977.


868: Song KJ, Choi BW, Kim JK. Adjacent segment pathology following anterior
decompression and fusion using cage and plate for the treatment of degenerative
cervical spinal diseases. Asian Spine J. 2014 Dec;8(6):720-8. doi:
10.4184/asj.2014.8.6.720. Epub 2014 Dec 17. PubMed PMID: 25558313; PubMed Central
PMCID: PMC4278976.


869: Antoniadis A, Ulrich NH, Senyurt H. Coccygectomy as a surgical option in the
treatment of chronic traumatic coccygodynia: a single-center experience and
literature review. Asian Spine J. 2014 Dec;8(6):705-10. doi:
10.4184/asj.2014.8.6.705. Epub 2014 Dec 17. PubMed PMID: 25558311; PubMed Central
PMCID: PMC4278974.


870: Portinaro N, Leardini A, Panou A, Monzani V, Caravaggi P. Modifying the
Rizzoli foot model to improve the diagnosis of pes-planus: application to
kinematics of feet in teenagers. J Foot Ankle Res. 2014 Dec 20;7(1):754. doi:
10.1186/s13047-014-0057-2. eCollection 2014. PubMed PMID: 25558289; PubMed
Central PMCID: PMC4282742.


871: Ohya J, Miyoshi K, Kitagawa T, Nakagawa S. Occipitalized os odontoideum: A
case report. J Craniovertebr Junction Spine. 2014 Oct;5(4):170-2. doi:
10.4103/0974-8237.147087. PubMed PMID: 25558149; PubMed Central PMCID:
PMC4279281.


872: Bellil M, Hadhri K, Sridi M, Kooli M. Traumatic atlantoaxial rotatory
fixation associated with C2 articular facet fracture in adult patient: Case
report. J Craniovertebr Junction Spine. 2014 Oct;5(4):163-6. doi:
10.4103/0974-8237.147083. PubMed PMID: 25558147; PubMed Central PMCID:
PMC4279279.


873: Ohya J, Miyoshi K, Oka H, Matsudaira K, Fukushima M, Nagata K. Optimal
measurement for "posterolateral protrusion" of the vertebral artery at the
craniovertebral junction using computed tomography angiography. J Craniovertebr
Junction Spine. 2014 Oct;5(4):151-6. doi: 10.4103/0974-8237.147077. PubMed PMID: 
25558145; PubMed Central PMCID: PMC4279277.


874: Sulieman A, Alzimami K, Habeeballa B, Osman H, Abdelaziz I, Sassi SA, Sam
AK. Evaluation of occupational and patient radiation doses in orthopedic surgery.
Appl Radiat Isot. 2015 Jun;100:65-9. doi: 10.1016/j.apradiso.2014.11.020. Epub
2014 Nov 28. PubMed PMID: 25557979.


875: Mascarenhas R, Saltzman BM, Sayegh ET, Verma NN, Cole BJ, Bush-Joseph C,
Bach BR Jr. Bioabsorbable versus metallic interference screws in anterior
cruciate ligament reconstruction: a systematic review of overlapping
meta-analyses. Arthroscopy. 2015 Mar;31(3):561-8. doi:
10.1016/j.arthro.2014.11.011. Epub 2014 Dec 31. Review. PubMed PMID: 25557919.


876: Papalia R, Franceschi F, D'Adamio S, Diaz Balzani L, Maffulli N, Denaro V.
Hamstring Tendon Regeneration After Harvest for Anterior Cruciate Ligament
Reconstruction: A Systematic Review. Arthroscopy. 2015 Jun;31(6):1169-83. doi:
10.1016/j.arthro.2014.11.015. Epub 2014 Dec 31. Review. PubMed PMID: 25557918.


877: Giusti G, Lee JY, Kremer T, Friedrich P, Bishop AT, Shin AY. The influence
of vascularization of transplanted processed allograft nerve on return of motor
function in rats. Microsurgery. 2014 Dec 30. doi: 10.1002/micr.22371. [Epub ahead
of print] PubMed PMID: 25557845.


878: Yoo MJ, Kim SH, Lee KB. Spontaneous resorption of extensive cervicothoracic 
pneumorrhachis. Joint Bone Spine. 2015 May;82(3):215-6. doi:
10.1016/j.jbspin.2014.10.009. Epub 2014 Dec 31. PubMed PMID: 25557660.


879: Yammine K, Violato C. A meta-analysis of the educational effectiveness of
three-dimensional visualization technologies in teaching anatomy. Anat Sci Educ. 
2015 Nov-Dec;8(6):525-38. doi: 10.1002/ase.1510. Epub 2014 Dec 31. PubMed PMID:
25557582.


880: Lee HP, Lin YY, Duh CY, Huang SY, Wang HM, Wu SF, Lin SC, Jean YH, Wen ZH.
Lemnalol attenuates mast cell activation and osteoclast activity in a gouty
arthritis model. J Pharm Pharmacol. 2015 Feb;67(2):274-85. doi:
10.1111/jphp.12331. Epub 2014 Dec 31. PubMed PMID: 25557511.


881: Rau JV, Cacciotti I, Laureti S, Fosca M, Varvaro G, Latini A. Bioactive,
nanostructured Si-substituted hydroxyapatite coatings on titanium prepared by
pulsed laser deposition. J Biomed Mater Res B Appl Biomater. 2015
Nov;103(8):1621-31. doi: 10.1002/jbm.b.33344. Epub 2014 Dec 30. PubMed PMID:
25557461.


882: Itoigawa Y, Sperling JW, Steinmann SP, Chen Q, Song P, Chen S, Itoi E, Hatta
T, An KN. Feasibility assessment of shear wave elastography to rotator cuff
muscle. Clin Anat. 2015 Mar;28(2):213-8. doi: 10.1002/ca.22498. Epub 2014 Dec 30.
PubMed PMID: 25557287.


883: Patrascu JM, Vermesan D, Mioc ML, Lazureanu V, Florescu S, Tarullo A,
Tatullo M, Abbinante A, Caprio M, Cagiano R, Haragus H. Musculo-skeletal tumors
incidence and surgical treatment - A single center 5-year retrospective. Eur Rev 
Med Pharmacol Sci. 2014;18(24):3898-901. PubMed PMID: 25555881.


884: Thakore RV, Greenberg SE, Bulka CM, Ehrenfeld JM, Obremskey WT, Sethi MK.
Geographic variations in hospital charges and Medicare payments for major joint
arthroplasty. J Arthroplasty. 2015 May;30(5):728-32. doi:
10.1016/j.arth.2014.12.011. Epub 2014 Dec 13. PubMed PMID: 25556041.


885: Flinkkilä T, Sirniö K. Open Latarjet procedure for failed arthroscopic
Bankart repair. Orthop Traumatol Surg Res. 2015 Feb;101(1):35-8. doi:
10.1016/j.otsr.2014.11.005. Epub 2014 Dec 30. PubMed PMID: 25555805.


886: Launay F. Sports-related overuse injuries in children. Orthop Traumatol Surg
Res. 2015 Feb;101(1 Suppl):S139-47. doi: 10.1016/j.otsr.2014.06.030. Epub 2014
Dec 30. Review. PubMed PMID: 25555804.


887: Engel K, Brüggemann GP, Heinrich K, Potthast W, Liebau C. Do counteracting
external frontal plane moments alter the intraarticular contact force
distribution in the loaded human tibiofemoral joint? Knee. 2015 Mar;22(2):68-72. 
doi: 10.1016/j.knee.2014.12.003. Epub 2014 Dec 13. PubMed PMID: 25555618.


888: Cho SE, Delate T, Witt DM, Clark NP. Thromboembolic and bleeding outcomes of
extended duration low-intensity warfarin following elective total knee
arthroplasty. Thromb Res. 2015 Feb;135(2):267-71. doi:
10.1016/j.thromres.2014.11.033. Epub 2014 Dec 13. PubMed PMID: 25555318.


889: Park KK, Hosseini A, Tsai TY, Kwon YM, Li G. Elongation of the collateral
ligaments after cruciate retaining total knee arthroplasty and the maximum
flexion of the knee. J Biomech. 2015 Feb 5;48(3):418-24. doi:
10.1016/j.jbiomech.2014.12.036. Epub 2014 Dec 19. PubMed PMID: 25555307.


890: Reuther MS, Briggs KK, Neuman MK, Masuda K, Sah RL, Watson D. Volume
Expansion of Tissue Engineered Human Nasal Septal Cartilage. J Otol Rhinol.
2014;3(4). pii: 1000172. PubMed PMID: 25554747; PubMed Central PMCID: PMC4279869.


891: Yamada Y, Kohashi K, Bekki H, Ishii T, Iura K, Maekawa A, Yamamoto H,
Iwamoto Y, Oda Y. Malignant solitary fibrous tumor with high-grade nuclear
atypia: an alternate entity for the undetermined tumor group. Pathol Res Pract.
2015 Feb;211(2):117-24. doi: 10.1016/j.prp.2014.12.002. Epub 2014 Dec 11. PubMed 
PMID: 25554652.


892: Huang Q, Shi J, Gao B, Zhang HY, Fan J, Li XJ, Fan JZ, Han YH, Zhang JK,
Yang L, Luo ZJ, Liu J. Gastrodin: an ancient Chinese herbal medicine as a source 
for anti-osteoporosis agents via reducing reactive oxygen species. Bone. 2015
Apr;73:132-44. doi: 10.1016/j.bone.2014.12.059. Epub 2014 Dec 29. PubMed PMID:
25554600.


893: de Bakker CM, Altman AR, Tseng WJ, Tribble MB, Li C, Chandra A, Qin L, Liu
XS. μCT-based, in vivo dynamic bone histomorphometry allows 3D evaluation of the 
early responses of bone resorption and formation to PTH and alendronate
combination therapy. Bone. 2015 Apr;73:198-207. doi: 10.1016/j.bone.2014.12.061. 
Epub 2014 Dec 30. PubMed PMID: 25554598; PubMed Central PMCID: PMC4336835.


894: Ghayoumi P, Kandemir U, Morshed S. Evidence based update: open versus closed
reduction. Injury. 2015 Mar;46(3):467-73. doi: 10.1016/j.injury.2014.10.011. Epub
2014 Oct 14. Review. PubMed PMID: 25554424.


895: Rieger JS, Jaeger S, Kretzer JP, Rupp R, Bitsch RG. Loosening detection of
the femoral component of hip prostheses with extracorporeal shockwaves: a pilot
study. Med Eng Phys. 2015 Feb;37(2):157-64. doi: 10.1016/j.medengphy.2014.11.011.
Epub 2014 Dec 29. PubMed PMID: 25553960.


896: Zhang FJ, Luo W, Lei GH. Role of HIF-1α and HIF-2α in osteoarthritis. Joint 
Bone Spine. 2015 May;82(3):144-7. doi: 10.1016/j.jbspin.2014.10.003. Epub 2014
Dec 29. Review. PubMed PMID: 25553838.


897: Popovich JM Jr, Reeves NP, Priess MC, Cholewicki J, Choi J, Radcliffe CJ.
Quantitative measures of sagittal plane head-neck control: a test-retest
reliability study. J Biomech. 2015 Feb 5;48(3):549-54. doi:
10.1016/j.jbiomech.2014.11.023. Epub 2014 Nov 27. PubMed PMID: 25553673; PubMed
Central PMCID: PMC4505839.


898: van Rietbergen B, Ito K. A survey of micro-finite element analysis for
clinical assessment of bone strength: the first decade. J Biomech. 2015 Mar
18;48(5):832-41. doi: 10.1016/j.jbiomech.2014.12.024. Epub 2014 Dec 18. PubMed
PMID: 25553670.


899: Zhang YJ, Xu J, Wang Y, Lin XJ, Ma X. Correlation between hindfoot joint
three-dimensional kinematics and the changes of the medial arch angle in stage II
posterior tibial tendon dysfunction flatfoot. Clin Biomech (Bristol, Avon). 2015 
Feb;30(2):153-8. doi: 10.1016/j.clinbiomech.2014.12.007. Epub 2014 Dec 24. PubMed
PMID: 25553652.


900: Ilharreborde B. Sequelae of pediatric osteoarticular infection. Orthop
Traumatol Surg Res. 2015 Feb;101(1 Suppl):S129-37. doi:
10.1016/j.otsr.2014.07.029. Epub 2014 Dec 29. Review. PubMed PMID: 25553604.


901: Delaunay C. Registries in orthopaedics. Orthop Traumatol Surg Res. 2015
Feb;101(1 Suppl):S69-75. doi: 10.1016/j.otsr.2014.06.029. Epub 2014 Dec 29.
Review. PubMed PMID: 25553603.


902: Radulescu R, Badila A, Nutiu O, Japie I, Terinte S, Radulescu D, Manolescu
R. Osteosynthesis in fractures of the distal third of humeral diaphysis. Maedica 
(Buchar). 2014 Mar;9(1):44-8. PubMed PMID: 25553125; PubMed Central PMCID:
PMC4268290.


903: Ha KY, Min CK, Seo JY, Kim YH, Ahn JH, Hyun NM, Kim YC. Bone cement
augmentation procedures for spinal pathologic fractures by multiple myeloma. J
Korean Med Sci. 2015 Jan;30(1):88-94. doi: 10.3346/jkms.2015.30.1.88. Epub 2014
Dec 23. PubMed PMID: 25552888; PubMed Central PMCID: PMC4278033.


904: Kjøbsted R, Treebak JT, Fentz J, Lantier L, Viollet B, Birk JB, Schjerling
P, Björnholm M, Zierath JR, Wojtaszewski JF. Prior AICAR stimulation increases
insulin sensitivity in mouse skeletal muscle in an AMPK-dependent manner.
Diabetes. 2015 Jun;64(6):2042-55. doi: 10.2337/db14-1402. Epub 2014 Dec 31.
PubMed PMID: 25552597.


905: Zhi L, Hu X, Xu J, Yu C, Shao H, Pan X, Hu H, Han C. The characteristics and
correlation between the ischemia-reperfusion and changes of redox status in the
early stage of severe burns. Am J Emerg Med. 2015 Mar;33(3):338-43. doi:
10.1016/j.ajem.2014.11.026. Epub 2014 Nov 28. PubMed PMID: 25552460.


906: LeBa TB, Gugala Z, Morris RP, Panchbhavi VK. Gravity versus manual external 
rotation stress view in evaluating ankle stability: a prospective study. Foot
Ankle Spec. 2015 Jun;8(3):175-9. doi: 10.1177/1938640014565048. Epub 2014 Dec 30.
PubMed PMID: 25552278.


907: Parajuli NP, Shrestha D, Panse N. Distally based sural faciocutaneous and
fascial (adipofascial) flap for reconstruction of distal leg, ankle and foot
defects. Kathmandu Univ Med J (KUMJ). 2014 Apr-Jun;12(46):126-31. PubMed PMID:
25552218.


908: Hess L. [Sissi therapy apparently helps with back pain]. MMW Fortschr Med.
2014 Nov 13;156 Spec no 2:14. German. PubMed PMID: 25551999.


909: Guan M, Wang J, Zhu Z, Xiao J, Zhao L, Li Z, Shi Z. Comparison in clinical
features and life impact between juvenile-onset and adult-onset ankylosing
spondylitis. Turk J Med Sci. 2014;44(4):601-5. PubMed PMID: 25551929.


910: Büget Mİ, Eren İ, Küçükay S. Regional anaesthesia in a Duchenne muscular
dystrophy patient for upper extremity amputation. Agri. 2014;26(4):191-5. doi:
10.5505/agri.2014.34713. PubMed PMID: 25551817.


911: Deniz S, Atım A, Kürklü M, Çaycı T, Kurt E. Comparison of the postoperative 
analgesic efficacy of an ultrasound-guided fascia iliaca compartment block versus
3 in 1 block in hip prosthesis surgery. Agri. 2014;26(4):151-7. doi:
10.5505/agri.2014.76993. PubMed PMID: 25551810.


912: Shi J, Mao NF, Wang L, Zhang HB, Chen Q, Liu H, Tang X, Jin T, Zhu CT, Li
FB, Sun LH, Xu XM, Xu YQ. Efficacy of combined vancomycin and fosfomycin against 
methicillin-resistant Staphylococcus aureus in biofilms in vivo. PLoS One. 2014
Dec 31;9(12):e113133. doi: 10.1371/journal.pone.0113133. eCollection 2014. PubMed
PMID: 25551618; PubMed Central PMCID: PMC4281042.


913: Both J, Krijgsman O, Bras J, Schaap GR, Baas F, Ylstra B, Hulsebos TJ. Focal
chromosomal copy number aberrations identify CMTM8 and GPR177 as new candidate
driver genes in osteosarcoma. PLoS One. 2014 Dec 31;9(12):e115835. doi:
10.1371/journal.pone.0115835. eCollection 2014. PubMed PMID: 25551557; PubMed
Central PMCID: PMC4281204.


914: Pavoni C, Masucci C, Cerroni S, Franchi L, Cozza P. Short-term effects
produced by rapid maxillary expansion and facemask therapy in Class III patients 
with different vertical skeletal relationships. Angle Orthod. 2015
Nov;85(6):927-33. doi: 10.2319/052414-366.1. Epub 2014 Dec 31. PubMed PMID:
25551427.


915: Haffner-Luntzer M, Heilmann A, Rapp AE, Beie S, Schinke T, Amling M,
Ignatius A, Liedert A. Midkine-deficiency delays chondrogenesis during the early 
phase of fracture healing in mice. PLoS One. 2014 Dec 31;9(12):e116282. doi:
10.1371/journal.pone.0116282. eCollection 2014. PubMed PMID: 25551381; PubMed
Central PMCID: PMC4281158.


916: Chang DG, Ha KY, Kim YH, Lee EW. Spinopelvic Alignment by Different Surgical
Methods in the Treatment of Degenerative Sagittal Imbalance of the Lumbar Spine. 
J Spinal Disord Tech. 2014 Dec 30. [Epub ahead of print] PubMed PMID: 25551325.


917: Chang CH, Chen YC, Yang WT, Ho PC, Hwang AW, Chen CH, Chang JH, Chang LW.
Flatfoot diagnosis by a unique bimodal distribution of footprint index in
children. PLoS One. 2014 Dec 31;9(12):e115808. doi: 10.1371/journal.pone.0115808.
eCollection 2014. PubMed PMID: 25551228; PubMed Central PMCID: PMC4281062.


918: Lee BA, Kim HJ, Xuan YZ, Park YJ, Chung HJ, Kim YJ. Osteoblastic behavior to
zirconium coating on Ti-6Al-4V alloy. J Adv Prosthodont. 2014 Dec;6(6):512-20.
doi: 10.4047/jap.2014.6.6.512. Epub 2014 Dec 17. PubMed PMID: 25551012; PubMed
Central PMCID: PMC4279051.


919: Fan H, Wang J, Fu Y, Dong H, Wang J, Tang C, Huang C, Shi Z. A security
evaluation of the Rigid-fix crosses pin system used for anterior cruciate
ligament reconstruction in tibial fixation site. Int J Clin Exp Med. 2014 Nov
15;7(11):4597-606. eCollection 2014. PubMed PMID: 25550991; PubMed Central PMCID:
PMC4276249.


920: Pan Y, Yuan L, Ye C. Comparison of open reduction internal fixation and
conservative treatment plus open reduction internal fixation for calcaneal
fractures. Int J Clin Exp Med. 2014 Nov 15;7(11):4479-82. eCollection 2014.
PubMed PMID: 25550973; PubMed Central PMCID: PMC4276231.


921: Su S, Liu H. The association between multiple sclerosis and fracture risk.
Int J Clin Exp Med. 2014 Nov 15;7(11):4327-31. eCollection 2014. PubMed PMID:
25550949; PubMed Central PMCID: PMC4276207.


922: Gu Q, Jiang D, Wang X, Chen D, Yuan W. Chronic compression of the posterior 
longitudinal ligament of the cervical spine is associated with abnormal discharge
of middle cervical ganglion. Int J Clin Exp Med. 2014 Nov 15;7(11):4316-21.
eCollection 2014. PubMed PMID: 25550947; PubMed Central PMCID: PMC4276205.


923: Song D, Gan M, Zou J, Zhu X, Shi Q, Zhao H, Luo Z, Zhang W, Li S, Niu J, Zhu
H, Chen H, Yuan C, Liu X, Yang H. Effect of (-)-epigallocatechin-3-gallate in
preventing bone loss in ovariectomized rats and possible mechanisms. Int J Clin
Exp Med. 2014 Nov 15;7(11):4183-90. eCollection 2014. PubMed PMID: 25550929;
PubMed Central PMCID: PMC4276187.


924: Hong S, Li L, Liu X, Tu C. Neuroendocrine carcinoma of the larynx with
subcutaneous and intramuscular metastases: a case report. Int J Clin Exp Pathol. 
2014 Oct 15;7(11):8217-22. eCollection 2014. PubMed PMID: 25550875; PubMed
Central PMCID: PMC4270572.


925: Tie Z, Bai R, Zhai Z, Zhang G, Zhang H, Zhao Z, Zhou D, Liu W. Single
nucleotide polymorphisms in VEGF gene are associated with an increased risk of
osteosarcoma. Int J Clin Exp Pathol. 2014 Oct 15;7(11):8143-9. eCollection 2014. 
PubMed PMID: 25550863; PubMed Central PMCID: PMC4270581.


926: D'Angelo K, Kim P, Murnaghan ML. Juvenile Osteochondritis Dissecans in a
13-year-old male athlete: A case report. J Can Chiropr Assoc. 2014
Dec;58(4):384-94. PubMed PMID: 25550663; PubMed Central PMCID: PMC4262807.


927: Shabani F, Farrier AJ, Smith R, Venkatesan M, Thomas C, Uzoigwe CE, Isaac S,
Chami G. Hip fractures sustained in hospital: comorbidities and outcome. Postgrad
Med J. 2015 Feb;91(1072):61-4. doi: 10.1136/postgradmedj-2014-132674. Epub 2014
Dec 30. PubMed PMID: 25550523.


928: Waryasz GR, McClure P, Vopat BG. Septic ankle with purulence tracking up the
flexor hallucis longus tendon sheath leading to deep venous thrombosis/pulmonary 
embolism and compartment syndrome. Foot Ankle Spec. 2015 Jun;8(3):234-9. doi:
10.1177/1938640014565050. Epub 2014 Dec 30. PubMed PMID: 25550499.


929: Piazzi M, Blalock WL, Bavelloni A, Faenza I, Raffini M, Tagliavini F,
Manzoli L, Cocco L. PI-PLCβ1b affects Akt activation, cyclin E expression, and
caspase cleavage, promoting cell survival in pro-B-lymphoblastic cells exposed to
oxidative stress. FASEB J. 2015 Apr;29(4):1383-94. doi: 10.1096/fj.14-259051.
Epub 2014 Dec 30. PubMed PMID: 25550457.


930: Wiewiorski M, Barg A, Hoerterer H, Voellmy T, Henninger HB, Valderrabano V. 
Risk factors for wound complications in patients after elective orthopedic foot
and ankle surgery. Foot Ankle Int. 2015 May;36(5):479-87. doi:
10.1177/1071100714565792. Epub 2014 Dec 30. PubMed PMID: 25550453.


931: Morris PM, Francois AG, Marcus RE, Farrow LD. The effect of peroneus brevis 
tendon anatomy on the stability of fractures at the fifth metatarsal base. Foot
Ankle Int. 2015 May;36(5):579-84. doi: 10.1177/1071100714565177. Epub 2014 Dec
30. PubMed PMID: 25550452.


932: Kastbom A, Forslind K, Ernestam S, Geborek P, Karlsson JA, Petersson IF,
Saevarsdottir S, Klareskog L, van Vollenhoven RF, Lundberg K. Changes in the
anticitrullinated peptide antibody response in relation to therapeutic outcome in
early rheumatoid arthritis: results from the SWEFOT trial. Ann Rheum Dis. 2014
Dec 30. pii: annrheumdis-2014-205698. doi: 10.1136/annrheumdis-2014-205698. [Epub
ahead of print] PubMed PMID: 25550338.


933: Yomoda M, Sobajima S, Kasuya A, Neo M. Calcium phosphate cement - gelatin
powder composite testing in canine models: Clinical implications for treatment of
bone defects. J Biomater Appl. 2015 May;29(10):1385-93. doi:
10.1177/0885328214565935. Epub 2014 Dec 30. PubMed PMID: 25550332.


934: Bini SA, Inacio MC, Cafri G. Two-Day Length of Stay is Not Inferior to 3
Days in Total Knee Arthroplasty with Regards to 30-Day Readmissions. J
Arthroplasty. 2015 May;30(5):733-8. doi: 10.1016/j.arth.2014.12.006. Epub 2014
Dec 5. PubMed PMID: 25550213.


935: Li C, Shen B, Yang J, Zhou Z, Kang P, Pei F. Do patients really gain outcome
benefits when using the high-flex knee prostheses in total knee arthroplasty? A
meta-analysis of randomized controlled trials. J Arthroplasty. 2015
Apr;30(4):580-6. doi: 10.1016/j.arth.2014.11.025. Epub 2014 Dec 4. PubMed PMID:
25550212.


936: Tyrakowski M, Yu H, Siemionow K. Pelvic incidence and pelvic tilt
measurements using femoral heads or acetabular domes to identify centers of the
hips: comparison of two methods. Eur Spine J. 2015 Jun;24(6):1259-64. doi:
10.1007/s00586-014-3739-3. Epub 2014 Dec 31. PubMed PMID: 25550104.


937: Upadhyay S, Raza HK. Audit of operation notes in an orthopaedic unit. J
Orthop Surg (Hong Kong). 2014 Dec;22(3):445. PubMed PMID: 25550038.


938: Henseler JF, van der Zwaal P, Dijkstra PD. Use of sutures as Kirschner wire 
and tension-band wire for olecranon fractures: a technical note. J Orthop Surg
(Hong Kong). 2014 Dec;22(3):440-2. PubMed PMID: 25550036.


939: Iwakura T, Lee SY, Niikura T, Miwa M, Sakai Y, Nishida K, Kuroda R, Kurosaka
M. Gentamycin-impregnated calcium phosphate cement for calcaneal osteomyelitis: a
case report. J Orthop Surg (Hong Kong). 2014 Dec;22(3):437-9. PubMed PMID:
25550035.


940: Tobari Y, Kimura A, Sasaki S, Tajiri Y, Seichi A. Trauma-induced myelopathy 
in patients with retro-odontoid pseudotumour and ossification of the anterior
longitudinal ligament: a report of two cases. J Orthop Surg (Hong Kong). 2014
Dec;22(3):430-3. PubMed PMID: 25550033.


941: Ibrahim ZA, Chan WH, Wong SL, Ong EJ, Narihan MZ. Extraskeletal myxoid
chondrosarcoma of the thigh in a child: a case report. J Orthop Surg (Hong Kong).
2014 Dec;22(3):423-6. PubMed PMID: 25550031.


942: Giannoulis DK, Gantsos A, Giotis D, Paschos NK, Vagionas A, Arnaoutoglou CM,
Pentheroudakis G, Xenakis TA. Multiple recurrences and late metastasis of
adamantinoma in the tibia: a case report. J Orthop Surg (Hong Kong). 2014
Dec;22(3):420-2. PubMed PMID: 25550030.


943: Igarashi K, Yamamoto N, Shirai T, Nishida H, Hayashi K, Tanzawa Y, Kimura H,
Takeuchi A, Miwa S, Inatani H, Shimozaki S, Kato T, Tsuchiya H. Late recurrence
of osteosarcoma: a report of two cases. J Orthop Surg (Hong Kong). 2014
Dec;22(3):415-9. PubMed PMID: 25550029.


944: Kiatisevi P, Piyaskulkaew C, Sukunthanak B, Thanakit V, Bumrungchart S.
Total sacrectomy for low-grade malignant peripheral nerve sheath tumour: a case
report. J Orthop Surg (Hong Kong). 2014 Dec;22(3):409-14. PubMed PMID: 25550028.


945: Rodriguez-Merchan EC. Review article: Open versus arthroscopic synovectomy
for pigmented villonodular synovitis of the knee. J Orthop Surg (Hong Kong). 2014
Dec;22(3):406-8. Review. PubMed PMID: 25550027.


946: Lieu D, Harris IA, Naylor JM, Mittal R. Review article: Total hip
replacement in haemodialysis or renal transplant patients. J Orthop Surg (Hong
Kong). 2014 Dec;22(3):393-8. Review. PubMed PMID: 25550025.


947: Stowers MD, Lemanu DP, Coleman B, Hill AG, Munro JT. Review article:
Perioperative care in enhanced recovery for total hip and knee arthroplasty. J
Orthop Surg (Hong Kong). 2014 Dec;22(3):383-92. Review. PubMed PMID: 25550024.


948: Tan SC, Chan YH, Chong HC, Chin PL, Yew A, Chia SL, Tay D, Lo NN, Yeo SJ.
Association of surgeon factors with outcome scores after total knee arthroplasty.
J Orthop Surg (Hong Kong). 2014 Dec;22(3):378-82. PubMed PMID: 25550023.


949: Arora M, Diwan AD, Harris IA. Prevalence and factors of burnout among
Australian orthopaedic trainees: a cross-sectional study. J Orthop Surg (Hong
Kong). 2014 Dec;22(3):374-7. PubMed PMID: 25550022.


950: Munigangaiah S, McCabe JP. Anterior cervical disc replacement for
degenerative disc disease. J Orthop Surg (Hong Kong). 2014 Dec;22(3):364-7.
PubMed PMID: 25550020.


951: Kaku N, Hara K, Tabata T, Tsumura H. Fixation strength at the interface
between Kerboull-type plate and bone cement. J Orthop Surg (Hong Kong). 2014
Dec;22(3):347-50. PubMed PMID: 25550016.


952: Shah RP, Scolaro JA, Componovo R, Garino JP, Lee GC. Ceramic-on-ceramic
total hip arthroplasty in patients younger than 55 years. J Orthop Surg (Hong
Kong). 2014 Dec;22(3):338-41. PubMed PMID: 25550014.


953: Steinbacher G, Sallent A, Seijas R, Boffa JM, Espinosa W, Cugat R.
Clavicular hook plate for grade-III acromioclavicular dislocation. J Orthop Surg 
(Hong Kong). 2014 Dec;22(3):329-32. PubMed PMID: 25550012.


954: Ahmad S, Mahidon R, Shukur MH, Hamdan A, Kasmin M. Reconstruction for
chronic grade-II posterior cruciate ligament deficiency in Malaysian military
personnel. J Orthop Surg (Hong Kong). 2014 Dec;22(3):325-8. PubMed PMID:
25550011.


955: Aitken SA, Watson BS, Wood AM, Court-Brown CM. Sports-related fractures in
South East Scotland: an analysis of 990 fractures. J Orthop Surg (Hong Kong).
2014 Dec;22(3):313-7. PubMed PMID: 25550009.


956: Niikura T, Lee SY, Sakai Y, Nishida K, Kuroda R, Kurosaka M. Outcome of
fixation for nonunion of extremities. J Orthop Surg (Hong Kong). 2014
Dec;22(3):309-12. PubMed PMID: 25550008.


957: Lee WT, Murphy D, Kagda FH, Thambiah J. Proximal femoral locking compression
plate for proximal femoral fractures. J Orthop Surg (Hong Kong). 2014
Dec;22(3):287-93. PubMed PMID: 25550004.


958: Ginsel BL, Taher A, Ottley MC, Jayamaha S, Pulle CR, Crawford RW. Hospital
mortality after arthroplasty using a cemented stem for displaced femoral neck
fractures. J Orthop Surg (Hong Kong). 2014 Dec;22(3):279-81. PubMed PMID:
25550002.


959: Tetreault LA, Côté P, Kopjar B, Arnold P, Fehlings MG; AOSpine North America
and International Clinical Trial Research Network. A clinical prediction model to
assess surgical outcome in patients with cervical spondylotic myelopathy:
internal and external validations using the prospective multicenter AOSpine North
American and international datasets of 743 patients. Spine J. 2015 Mar
1;15(3):388-97. doi: 10.1016/j.spinee.2014.12.145. Epub 2014 Dec 27. PubMed PMID:
25549860.


960: Li M, Cole PA. Anatomical considerations in adult femoral neck fractures:
how anatomy influences the treatment issues? Injury. 2015 Mar;46(3):453-8. doi:
10.1016/j.injury.2014.11.017. Epub 2014 Nov 26. Review. PubMed PMID: 25549821.


961: Sault JD, Emerson Kavchak AJ, Courtney CA, Tow N. Regional effects of
orthopedic manual physical therapy in the successful management of chronic jaw
pain. Cranio. 2014 Dec 30:2151090314Y0000000039. [Epub ahead of print] PubMed
PMID: 25549797.


962: Li ZC, Xiao J, Wang G, Li MQ, Hu KZ, Ma T, Wang WL, Liu ZD, Zhang JD.
Fibroblast growth factor-21 concentration in serum and synovial fluid is
associated with radiographic bone loss of knee osteoarthritis. Scand J Clin Lab
Invest. 2015 Apr;75(2):121-5. doi: 10.3109/00365513.2014.992942. Epub 2014 Dec
31. PubMed PMID: 25549692.


963: Wang H, Zhang L, Qiu G, Huang W, Zhou K, Zhang X, Wu Z. [Effects of bore
diameter of porous hydroxyapatite scaffolds on three-dimensional dynamic
cultivation of osteoblasts]. Zhonghua Yi Xue Za Zhi. 2014 Oct 28;94(39):3098-101.
Chinese. PubMed PMID: 25549688.


964: Zhang Y, Deng G, Zhao S, Zhou Q, Gao X, Wang H, Zhang Z, Ju Y, Wang R, Wang 
Y, Zhao Q. [Effects of non-physical factors on neck and shoulder pain and low
back pain of adolescents]. Zhonghua Yi Xue Za Zhi. 2014 Oct 14;94(37):2923-8.
Chinese. PubMed PMID: 25549646.


965: Proffen BL, Vavken P, Haslauer CM, Fleming BC, Harris CE, Machan JT, Murray 
MM. Addition of autologous mesenchymal stem cells to whole blood for bioenhanced 
ACL repair has no benefit in the porcine model. Am J Sports Med. 2015
Feb;43(2):320-30. doi: 10.1177/0363546514559826. Epub 2014 Dec 30. PubMed PMID:
25549633; PubMed Central PMCID: PMC4511104.


966: Kalkan A, Kose O, Bilir O, Ersunan G, Ozel D, Guler F. Publication rate of
abstracts presented at the emergency medicine congresses held by the European
Society for Emergency Medicine (EUSEM) in 2011 and 2012. Emerg Med J. 2015
Sep;32(9):728-32. doi: 10.1136/emermed-2014-204063. Epub 2014 Dec 30. PubMed
PMID: 25549628.


967: Yuan F, Lei Y, Wang Q, Esberg LB, Huang Z, Scott GI, Li X, Ren J. Moderate
ethanol administration accentuates cardiomyocyte contractile dysfunction and
mitochondrial injury in high fat diet-induced obesity. Toxicol Lett. 2015 Mar
18;233(3):267-77. doi: 10.1016/j.toxlet.2014.12.018. Epub 2014 Dec 27. PubMed
PMID: 25549548.


968: Bacchetta J, Chun RF, Gales B, Zaritsky JJ, Leroy S, Wesseling-Perry K,
Boregaard N, Rastogi A, Salusky IB, Hewison M. Antibacterial responses by
peritoneal macrophages are enhanced following vitamin D supplementation. PLoS
One. 2014 Dec 30;9(12):e116530. doi: 10.1371/journal.pone.0116530. eCollection
2014. PubMed PMID: 25549329; PubMed Central PMCID: PMC4280222.


969: Lu M, Dong J, Lu T, Lv H, Yang P, Cheng Z, Li J, Liang B, Xu J, Li H, He X. 
Effects of different sera conditions on olfactory ensheathing cells in vitro. Int
J Mol Sci. 2014 Dec 26;16(1):420-38. doi: 10.3390/ijms16010420. PubMed PMID:
25548898; PubMed Central PMCID: PMC4307254.


970: Mammoto T, Mammoto A. Implantation of fibrin gel on mouse lung to study
lung-specific angiogenesis. J Vis Exp. 2014 Dec 21;(94). doi: 10.3791/52012.
PubMed PMID: 25548859.


971: Ellanti P, Cushen B, Galbraith A, Brent L, Hurson C, Ahern E. Improving hip 
fracture care in ireland: a preliminary report of the irish hip fracture
database. J Osteoporos. 2014;2014:656357. doi: 10.1155/2014/656357. Epub 2014 Dec
8. PubMed PMID: 25548713; PubMed Central PMCID: PMC4274861.


972: Ekinci S, Bilgic S, Koca K, Agilli M, Ersen O. Comment on "video-assisted
thoracic surgery for tubercular spondylitis". Minim Invasive Surg.
2014;2014:209248. doi: 10.1155/2014/209248. Epub 2014 Dec 7. PubMed PMID:
25548663; PubMed Central PMCID: PMC4273526.


973: Brown LC, Lester RA, Grams MP, Haddock MG, Olivier KR, Arndt CA, Rose PS,
Laack NN. Stereotactic body radiotherapy for metastatic and recurrent ewing
sarcoma and osteosarcoma. Sarcoma. 2014;2014:418270. doi: 10.1155/2014/418270.
Epub 2014 Dec 9. PubMed PMID: 25548538; PubMed Central PMCID: PMC4274855.


974: Casnici C, Lattuada D, Tonna N, Crotta K, Storini C, Bianco F, Truzzi MC,
Corradini C, Marelli O. Optimized "in vitro" culture conditions for human
rheumatoid arthritis synovial fibroblasts. Mediators Inflamm. 2014;2014:702057.
doi: 10.1155/2014/702057. Epub 2014 Nov 4. PubMed PMID: 25548436; PubMed Central 
PMCID: PMC4235579.


975: Francis E, Dyks D, Kanji S. Influence of Admission to a Tertiary Care
Hospital after a Fall on Use of Potentially Inappropriate Medications among Older
Patients. Can J Hosp Pharm. 2014 Nov;67(6):429-35. PubMed PMID: 25548400; PubMed 
Central PMCID: PMC4275139.


976: Suijkerbuijk MA, Reijman M, Lodewijks SJ, Punt J, Meuffels DE. Hamstring
Tendon Regeneration After Harvesting: A Systematic Review. Am J Sports Med. 2015 
Oct;43(10):2591-8. doi: 10.1177/0363546514562169. Epub 2014 Dec 29. PubMed PMID: 
25548149.


977: Cicak N, Klobucar H, Medancic N. Reverse shoulder arthroplasty in acute
fractures provides better results than in revision procedures for fracture
sequelae. Int Orthop. 2015 Feb;39(2):343-8. doi: 10.1007/s00264-014-2649-7. Epub 
2014 Dec 31. Erratum in: Int Orthop. 2015 Feb;39(2):377. Nikola, Cicak [corrected
to Cicak, Nikola]; Hrvoje, Klobucar [corrected to Klobucar, Hrvoje]; Nenad,
Medancic [corrected to Medancic, Nenad]. PubMed PMID: 25548128.


978: Maisongrosse P, Lepage B, Cavaignac E, Pailhe R, Reina N, Chiron P, Laffosse
JM. Obesity is no longer a risk factor for dislocation after total hip
arthroplasty with a double-mobility cup. Int Orthop. 2015 Jul;39(7):1251-8. doi: 
10.1007/s00264-014-2612-7. Epub 2014 Dec 31. PubMed PMID: 25548126.


979: Guerado E, Cano J, Cruz E, Bertrand M, Hirschfeld M, Benitez-Parejo N. Reply
to comments by Li et al.: "Do the specialist hip unit surgeons have no
significant influence on reducing rates of surgical site infection?". Int Orthop.
2015 Mar;39(3):607-8. doi: 10.1007/s00264-014-2599-0. Epub 2014 Dec 31. PubMed
PMID: 25548125.


980: Yoon YC, Sim JA, Kim DH, Lee BK. Combined lateral femoral epicondylar
osteotomy and a submeniscal approach for the treatment of a tibial plateau
fracture involving the posterolateral quadrant. Injury. 2015 Feb;46(2):422-6.
doi: 10.1016/j.injury.2014.12.006. Epub 2014 Dec 13. PubMed PMID: 25548115.


981: Hoskinson S, Morison Z, Shahrokhi S, Schemitsch EH. Managing AVN following
internal fixation: treatment options and clinical results. Injury. 2015
Mar;46(3):497-506. doi: 10.1016/j.injury.2014.11.016. Epub 2014 Nov 26. Review.
PubMed PMID: 25548114.


982: van der Weegen W, Wullems JA, Bos E, Noten H, van Drumpt RA. No difference
between intra-articular injection of hyaluronic acid and placebo for mild to
moderate knee osteoarthritis: a randomized, controlled, double-blind trial. J
Arthroplasty. 2015 May;30(5):754-7. doi: 10.1016/j.arth.2014.12.012. Epub 2014
Dec 13. PubMed PMID: 25548079.


983: Ouyang X, Wei B, Hong SD, Wang JR, Xin F, Wang L, Yang XW, Wang LM. Study on
the Mechanisms of Cartilage Tissue Damage Caused by Hydrogen Peroxide. Cell
Biochem Biophys. 2014 Dec 30. [Epub ahead of print] PubMed PMID: 25548004.


984: Matsen FA 3rd, Russ SM, Bertelsen A, Butler-Wu S, Pottinger PS.
Propionibacterium can be isolated from deep cultures obtained at primary
arthroplasty despite intravenous antimicrobial prophylaxis. J Shoulder Elbow
Surg. 2015 Jun;24(6):844-7. doi: 10.1016/j.jse.2014.10.016. Epub 2014 Dec 26.
PubMed PMID: 25547858.


985: Kekatpure AL, Sun JH, Sim GB, Chun JM, Jeon IH. Rapidly destructive
arthrosis of the shoulder joints: radiographic, magnetic resonance imaging, and
histopathologic findings. J Shoulder Elbow Surg. 2015 Jun;24(6):922-7. doi:
10.1016/j.jse.2014.10.020. Epub 2014 Dec 26. PubMed PMID: 25547857.


986: Torrens C, Sanchez JF, Isart A, Santana F. Does fracture of the dominant
shoulder have any effect on functional and quality of life outcome compared with 
the nondominant shoulder? J Shoulder Elbow Surg. 2015 May;24(5):677-81. doi:
10.1016/j.jse.2014.10.006. Epub 2014 Dec 26. PubMed PMID: 25547856.


987: Kim SJ, Jung M, Lee JH, Park JH, Chun YM. Arthroscopic repair of a
significant (>50%) partial-thickness subscapularis tear concomitant with a
full-thickness supraspinatus tear: technical considerations for subscapularis
repair (transtendon technique versus tear completion). J Shoulder Elbow Surg.
2015 Jun;24(6):875-81. doi: 10.1016/j.jse.2014.10.009. Epub 2014 Dec 26. PubMed
PMID: 25547855.


988: Fujibuchi T, Matsumoto S, Shimoji T, Ae K, Tanizawa T, Gokita T, Hayakawa K.
New endoprosthesis suspension method with polypropylene monofilament knitted mesh
after resection of bone tumors in proximal humerus. J Shoulder Elbow Surg. 2015
Jun;24(6):882-8. doi: 10.1016/j.jse.2014.10.011. Epub 2014 Dec 26. PubMed PMID:
25547854.


989: Putnam MD, Kinnucan E, Adams JE, Van Heest AE, Nuckley DJ, Shanedling J. On 
orthopedic surgical skill prediction--the limited value of traditional testing. J
Surg Educ. 2015 May-Jun;72(3):458-70. doi: 10.1016/j.jsurg.2014.11.001. Epub 2014
Dec 24. PubMed PMID: 25547465.


990: Wang B, Chen C, Zhang JT, Song RX, Yu XC. Triptolide (TPL) improves
locomotor function recovery in rats and reduces inflammation after spinal cord
injury. Neurol Sci. 2015 May;36(5):701-5. doi: 10.1007/s10072-014-2001-4. Epub
2014 Dec 30. PubMed PMID: 25547329.


991: Fernandes Ede A, Mann TS, Puchnick A, Tertulino Fde F, Cannato CT, Nery C,
Fernandes Ada R. Can ultrasound of plantar plate have normal appearance with a
positive drawer test? Eur J Radiol. 2015 Mar;84(3):443-9. doi:
10.1016/j.ejrad.2014.11.036. Epub 2014 Dec 15. PubMed PMID: 25547326.


992: Min HJ, Kim KC, Jun SH, Lee YG. Schwannomatosis on a single foot: a case
report. Foot Ankle Spec. 2015 Jun;8(3):226-9. doi: 10.1177/1938640014565047. Epub
2014 Dec 29. PubMed PMID: 25547315.


993: Van Steyn MO, Mariscalco MW, Pedroza AD, Smerek J, Kaeding CC, Flanigan DC. 
The hypermobile lateral meniscus: a retrospective review of presentation,
imaging, treatment, and results. Knee Surg Sports Traumatol Arthrosc. 2014 Dec
30. [Epub ahead of print] PubMed PMID: 25547272.


994: Moraleda L, Castellote M. [A Paediatric Orthopaedic outpatient clinic
referral patterns]. An Pediatr (Barc). 2015 Aug;83(2):89-93. doi:
10.1016/j.anpedi.2014.10.023. Epub 2014 Dec 23. Spanish. PubMed PMID: 25547259.


995: Brown CE, Infante L. Thinking of a maladaptive occlusion as an orthopedic
cumulative trauma disorder. Cranio. 2015 Jan;33(1):19-22. doi:
10.1179/0886963414Z.00000000043. Epub 2014 Apr 22. PubMed PMID: 25547140.


996: Bates NA, Myer GD, Shearn JT, Hewett TE. Anterior cruciate ligament
biomechanics during robotic and mechanical simulations of physiologic and
clinical motion tasks: a systematic review and meta-analysis. Clin Biomech
(Bristol, Avon). 2015 Jan;30(1):1-13. doi: 10.1016/j.clinbiomech.2014.12.006.
Epub 2014 Dec 20. Review. PubMed PMID: 25547070; PubMed Central PMCID:
PMC4298459.


997: Xie X, Liu X, Chen Z, Yu Y, Peng S, Li Q. A meta-analysis of bone-patellar
tendon-bone autograft versus four-strand hamstring tendon autograft for anterior 
cruciate ligament reconstruction. Knee. 2015 Mar;22(2):100-10. doi:
10.1016/j.knee.2014.11.014. Epub 2014 Dec 11. Review. PubMed PMID: 25547048.


998: Zadpoor AA, Weinans H. Patient-specific bone modeling and analysis: the role
of integration and automation in clinical adoption. J Biomech. 2015 Mar
18;48(5):750-60. doi: 10.1016/j.jbiomech.2014.12.018. Epub 2014 Dec 18. Review.
PubMed PMID: 25547022.


999: Iudin VE, Budko AA, Ovechkin IG, Iaroshenko VP. [Branch No. 2 of the
Vishnevskiy Central Military Clinical Hospital No. 3 celebrates the 25th
anniversary]. Voen Med Zh. 2014 Aug;335(8):76-81. Russian. PubMed PMID: 25546959.


1000: Chikarakara E, Fitzpatrick P, Moore E, Levingstone T, Grehan L,
Higginbotham C, Vázquez M, Bagga K, Naher S, Brabazon D. In vitro fibroblast and 
pre-osteoblastic cellular responses on laser surface modified Ti-6Al-4V. Biomed
Mater. 2014 Dec 29;10(1):015007. doi: 10.1088/1748-6041/10/1/015007. PubMed PMID:
25546881.


1001: Izawa KP, Watanabe S, Brubaker PH, Tochimoto S, Hirano Y, Matsushima S,
Suzuki T, Oka K, Saito T, Omori Y, Suzuki K, Osada N, Omiya K, Shimizu H, Akashi 
YJ. Relation between VE/VCO2 slope and maximum phonation time in chronic heart
failure patients. Medicine (Baltimore). 2014 Dec;93(29):e306. doi:
10.1097/MD.0000000000000306. Erratum in: Medicine (Baltimore). 2015 Jan;94(2):1. 
PubMed PMID: 25546676; PubMed Central PMCID: PMC4602617.


1002: Kurakawa T, Kakutani K, Morita Y, Kato Y, Yurube T, Hirata H, Miyazaki S,
Terashima Y, Maeno K, Takada T, Doita M, Kurosaka M, Inoue N, Masuda K, Nishida
K. Functional impact of integrin α5β1 on the homeostasis of intervertebral discs:
a study of mechanotransduction pathways using a novel dynamic loading organ
culture system. Spine J. 2015 Mar 1;15(3):417-26. doi:
10.1016/j.spinee.2014.12.143. Epub 2014 Dec 27. PubMed PMID: 25546513.


1003: Pekmezci M, Theologis AA, Dionisio R, Mackersie R, McClellan RT. Cervical
spine clearance protocols in Level I, II, and III trauma centers in California.
Spine J. 2015 Mar 1;15(3):398-404. doi: 10.1016/j.spinee.2014.12.142. Epub 2014
Dec 27. PubMed PMID: 25546512.


1004: Owen AL, Forsyth JJ, Wong DP, Dellal A, Connelly S, Chamari K. Heart rate' 
based training intensity and its impact on injury incidence amongst elite level
professional soccer players. J Strength Cond Res. 2014 Dec 24. [Epub ahead of
print] PubMed PMID: 25546452.


1005: Okada K, Fukai A, Mori D, Hosaka Y, Yano F, Chung UI, Kawaguchi H, Tanaka
S, Ikeda T, Saito T. Identification of SCAN domain zinc-finger gene ZNF449 as a
novel factor of chondrogenesis. PLoS One. 2014 Dec 29;9(12):e115169. doi:
10.1371/journal.pone.0115169. eCollection 2014. PubMed PMID: 25546433; PubMed
Central PMCID: PMC4278888.


1006: Xu N, Li Z, Yu Z, Yan F, Liu Y, Lu X, Yang W. MicroRNA-33b suppresses
migration and invasion by targeting c-Myc in osteosarcoma cells. PLoS One. 2014
Dec 29;9(12):e115300. doi: 10.1371/journal.pone.0115300. eCollection 2014. PubMed
PMID: 25546234; PubMed Central PMCID: PMC4278906.


1007: Yang H, Zhao R, Chen H, Jia P, Bao L, Tang H. Bornyl acetate has an
anti-inflammatory effect in human chondrocytes via induction of IL-11. IUBMB
Life. 2014 Dec;66(12):854-9. doi: 10.1002/iub.1338. Epub 2014 Dec 25. PubMed
PMID: 25545915.


1008: Wang X, Li Y, Han R, He C, Wang G, Wang J, Zheng J, Pei M, Wei L.
Demineralized bone matrix combined bone marrow mesenchymal stem cells, bone
morphogenetic protein-2 and transforming growth factor-β3 gene promoted pig
cartilage defect repair. PLoS One. 2014 Dec 29;9(12):e116061. doi:
10.1371/journal.pone.0116061. eCollection 2014. Erratum in: PLoS One.
2015;10(5):e0125948. Pei, Mei [corrected to Pei, Ming]. PubMed PMID: 25545777;
PubMed Central PMCID: PMC4278773.


1009: Lansdown DA, Zaid M, Pedoia V, Subburaj K, Souza R, Benjamin C, Li X.
Reproducibility measurements of three methods for calculating in vivo MR-based
knee kinematics. J Magn Reson Imaging. 2015 Aug;42(2):533-8. doi:
10.1002/jmri.24790. Epub 2014 Dec 27. PubMed PMID: 25545617; PubMed Central
PMCID: PMC4485602.


1010: Yashiro K, Iwata A, Takada K, Murakami S, Uchiyama Y, Furukawa S.
Temporomandibular joint articulations on working side during chewing in adult
females with cross-bite and mandibular asymmetry. J Oral Rehabil. 2015
Mar;42(3):163-72. doi: 10.1111/joor.12266. Epub 2014 Dec 26. PubMed PMID:
25545582.


1011: Kamiya K, Niwa H, Niwa M, Kamiya Y, Saito A, Natsume T, Tokura Y.
Immunoglobulin A vasculitis in the oldest old. J Dermatol. 2015 Feb;42(2):226-7. 
doi: 10.1111/1346-8138.12747. Epub 2014 Dec 27. PubMed PMID: 25545412.


1012: Di Sante G, Wang L, Wang C, Jiao X, Casimiro MC, Chen K, Pestell TG, Yaman 
I, Di Rocco A, Sun X, Horio Y, Powell MJ, He X, McBurney MW, Pestell RG.
Sirt1-deficient mice have hypogonadotropic hypogonadism due to defective GnRH
neuronal migration. Mol Endocrinol. 2015 Feb;29(2):200-12. doi:
10.1210/me.2014-1228. Epub 2014 Dec 29. PubMed PMID: 25545407; PubMed Central
PMCID: PMC4318884.


1013: Kim DM, Kang JW, Kim JK, Youn I, Park JW. Microsurgery training using a
smartphone. Microsurgery. 2015 Sep;35(6):500-1. doi: 10.1002/micr.22369. Epub
2014 Dec 26. PubMed PMID: 25545031.


1014: Zhao DH, Zhu J, Wang WB, Dong F, Zhang Q, Fan HW, Zhang JZ, Wang YM.
Correlations of ezrin expression with pathological characteristics and prognosis 
of osteosarcoma: a meta-analysis. ScientificWorldJournal. 2014;2014:837543. doi: 
10.1155/2014/837543. Epub 2014 Nov 27. Review. PubMed PMID: 25544963; PubMed
Central PMCID: PMC4270117.


1015: McPhail SM, Varghese PN, Kuys SS. Patients undergoing subacute physical
rehabilitation following an acute hospital admission demonstrated improvement in 
cognitive functional task independence. ScientificWorldJournal. 2014;2014:810418.
doi: 10.1155/2014/810418. Epub 2014 Nov 30. PubMed PMID: 25544961; PubMed Central
PMCID: PMC4270116.


1016: Alentorn-Geli E, Santana F, Mingo F, Piñol I, Solano A, Puig-Verdié L,
Torrens C. Distal Clavicle Osteolysis after Modified Weaver-Dunn's Procedure for 
Chronic Acromioclavicular Dislocation: A Case Report and Review of Complications.
Case Rep Orthop. 2014;2014:953578. doi: 10.1155/2014/953578. Epub 2014 Dec 2.
PubMed PMID: 25544923; PubMed Central PMCID: PMC4269279.


1017: Kato S, Murakami H, Demura S, Yoshioka K, Hayashi H, Yokogawa N, Fang X,
Tsuchiya H. Vertebral Osteomyelitis Caused by Mycobacterium abscessus Surgically 
Treated Using Antibacterial Iodine-Supported Instrumentation. Case Rep Orthop.
2014;2014:197061. doi: 10.1155/2014/197061. Epub 2014 Dec 2. PubMed PMID:
25544922; PubMed Central PMCID: PMC4269211.


1018: Uzun M, Kara A, Adaş M, Karslioğlu B, Bülbül M, Beksaç B. Hindfoot Valgus
following Interlocking Nail Treatment for Tibial Diaphysis Fractures: Can the
Fibula Be Neglected? Adv Orthop. 2014;2014:806363. doi: 10.1155/2014/806363. Epub
2014 Dec 7. PubMed PMID: 25544899; PubMed Central PMCID: PMC4273594.


1019: Li Y, Wang P, Xie Z, Huang L, Yang R, Gao L, Tang Y, Zhang X, Ye J, Chen K,
Cai Z, Wu Y, Shen H. Whole Genome Expression Profiling and Signal Pathway
Screening of MSCs in Ankylosing Spondylitis. Stem Cells Int. 2014;2014:913050.
doi: 10.1155/2014/913050. Epub 2014 Dec 3. PubMed PMID: 25544849; PubMed Central 
PMCID: PMC4269092.


1020: Zhang Z, Wang Y, Li M, Li J, Wu J. Fibroblast growth factor 18 increases
the trophic effects of bone marrow mesenchymal stem cells on chondrocytes
isolated from late stage osteoarthritic patients. Stem Cells Int.
2014;2014:125683. doi: 10.1155/2014/125683. Epub 2014 Dec 3. PubMed PMID:
25544847; PubMed Central PMCID: PMC4269084.


1021: Mixer SJ, Fornehed ML, Varney J, Lindley LC. Culturally Congruent
End-of-Life Care for Rural Appalachian People and Their Families. J Hosp Palliat 
Nurs. 2014 Dec;16(8):526-535. PubMed PMID: 25544833; PubMed Central PMCID:
PMC4275656.


1022: Sprague S, Slobogean GP, Scott T, Chahal M, Bhandari M. Young femoral neck 
fractures: are we measuring outcomes that matter? Injury. 2015 Mar;46(3):507-14. 
doi: 10.1016/j.injury.2014.11.020. Epub 2014 Nov 27. Review. PubMed PMID:
25544683.


1023: Zou YF, Chu B, Wang CB, Hu ZY. Evaluation of MR issues for the latest
standard brands of orthopedic metal implants: plates and screws. Eur J Radiol.
2015 Mar;84(3):450-7. doi: 10.1016/j.ejrad.2014.12.001. Epub 2014 Dec 16. PubMed 
PMID: 25544555.


1024: Cengiz Ö, Polat G, Karademir G, Kara D, Erdil M. Ipsilateral olecranon and 
distal radius fracture: A case report. Int J Surg Case Rep. 2015;6C:194-7. doi:
10.1016/j.ijscr.2014.12.020. Epub 2014 Dec 18. PubMed PMID: 25544490; PubMed
Central PMCID: PMC4334880.


1025: Yan W, Sun S, Li X. [Therapeutic effect of extracorporeal shock wave
combined with orthopaedic insole on plantar fasciitis]. Zhong Nan Da Xue Xue Bao 
Yi Xue Ban. 2014 Dec;39(12):1326-30. doi: 10.11817/j.issn.1672-7347.2014.12.017. 
Chinese. PubMed PMID: 25544167.


1026: Aili A, Zhang H, Tang M, Guo C, Wang Y, Wu J, Liu J. [Multiple special
formed titanium mesh cages in the treatment of lumbo-sacral spinal tuberculosis
via posterior approach only]. Zhong Nan Da Xue Xue Bao Yi Xue Ban. 2014
Dec;39(12):1313-9. doi: 10.11817/j.issn.1672-7347.2014.12.015. Chinese. PubMed
PMID: 25544159.


1027: Yang Z, Hao J, Hu ZM. MicroRNA expression profiles in human adipose-derived
stem cells during chondrogenic differentiation. Int J Mol Med. 2015
Mar;35(3):579-86. doi: 10.3892/ijmm.2014.2051. Epub 2014 Dec 29. PubMed PMID:
25543998; PubMed Central PMCID: PMC4314422.


1028: Smith AJ, Bajada S, Wardle P, Morgan D. Compartment syndrome secondary to
acute pectoralis major tendon rupture. J Shoulder Elbow Surg. 2015
Mar;24(3):e78-81. doi: 10.1016/j.jse.2014.10.023. Epub 2014 Dec 24. PubMed PMID: 
25543967.


1029: Tsai TT. Answer to the letter to editor of N. Todd concerning "symptomatic 
epidural hematoma after lumbar decompression surgery" by Kao FC et al., Eur Spine
J (2014), doi:10.1007/s00586-014-3297-8. Eur Spine J. 2015 Mar;24(3):622-3. doi: 
10.1007/s00586-014-3743-7. Epub 2014 Dec 28. PubMed PMID: 25543919.


1030: Weiner BK, Vilendecic M, Ledic D, Eustacchio S, Varga P, Gorensek M,
Fernandez-Moure J, Hipp JA. Endplate changes following discectomy: natural
history and associations between imaging and clinical data. Eur Spine J. 2015
Nov;24(11):2449-57. doi: 10.1007/s00586-014-3734-8. Epub 2014 Dec 28. PubMed
PMID: 25543917.


1031: Han B, Li F, Chen G, Li H, Chen Q. Motion preservation in type II odontoid 
fractures using temporary pedicle screw fixation: a preliminary study. Eur Spine 
J. 2015 Apr;24(4):686-93. doi: 10.1007/s00586-014-3693-0. Epub 2014 Dec 28.
PubMed PMID: 25543916.


1032: Klangjorhor J, Phitak T, Pruksakorn D, Pothacharoen P, Kongtawelert P.
Comparison of growth factor adsorbed scaffold and conventional scaffold with
growth factor supplemented media for primary human articular chondrocyte 3D
culture. BMC Biotechnol. 2014 Dec 28;14:108. doi: 10.1186/s12896-014-0108-6.
PubMed PMID: 25543823; PubMed Central PMCID: PMC4299815.


1033: Guo G, Lu L, Ji H, Ma Y, Dong R, Tu J, Guo X, Qiu Y, Wu J, Zhang D. Low
intensity pulse ultrasound stimulate chondrocytes growth in a 3-D alginate
scaffold through improved porosity and permeability. Ultrasonics. 2015
Apr;58:43-52. doi: 10.1016/j.ultras.2014.12.001. Epub 2014 Dec 16. PubMed PMID:
25543661.


1034: Yang PF, Kriechbaumer A, Albracht K, Sanno M, Ganse B, Koy T, Shang P,
Brüggemann GP, Müller LP, Rittweger J. On the relationship between tibia
torsional deformation and regional muscle contractions in habitual human
exercises in vivo. J Biomech. 2015 Feb 5;48(3):456-64. doi:
10.1016/j.jbiomech.2014.12.031. Epub 2014 Dec 16. PubMed PMID: 25543279.


1035: Carpintero P, Del Fresno JA, Ruiz-Sanz J, Jaenal P. Atypical fracture in a 
child with osteogenesis imperfecta. Joint Bone Spine. 2015 Jul;82(4):287-8. doi: 
10.1016/j.jbspin.2014.10.014. Epub 2014 Dec 24. PubMed PMID: 25543273.


1036: Shin SJ, Kim NK. Complications after arthroscopic coracoclavicular
reconstruction using a single adjustable-loop-length suspensory fixation device
in acute acromioclavicular joint dislocation. Arthroscopy. 2015 May;31(5):816-24.
doi: 10.1016/j.arthro.2014.11.013. Epub 2014 Dec 25. PubMed PMID: 25543250.


1037: Slone HS, Romine SE, Premkumar A, Xerogeanes JW. Quadriceps tendon
autograft for anterior cruciate ligament reconstruction: a comprehensive review
of current literature and systematic review of clinical results. Arthroscopy.
2015 Mar;31(3):541-54. doi: 10.1016/j.arthro.2014.11.010. Epub 2014 Dec 25.
Review. PubMed PMID: 25543249.


1038: Sayegh ET, Mascarenhas R, Chalmers PN, Cole BJ, Romeo AA, Verma NN.
Surgical Treatment Options for Glenohumeral Arthritis in Young Patients: A
Systematic Review and Meta-analysis. Arthroscopy. 2015 Jun;31(6):1156-1166.e8.
doi: 10.1016/j.arthro.2014.11.012. Epub 2014 Dec 25. Review. PubMed PMID:
25543246.


1039: Pasic N, Bryant D, Willits K, Whitehead D. Assessing outcomes in
individuals undergoing fasciotomy for chronic exertional compartment syndrome of 
the leg. Arthroscopy. 2015 Apr;31(4):707-713.e5. doi:
10.1016/j.arthro.2014.10.018. Epub 2014 Dec 25. PubMed PMID: 25543245.


1040: Shadgan B, Pereira G, Menon M, Jafari S, Darlene Reid W, O'Brien PJ. Risk
factors for acute compartment syndrome of the leg associated with tibial
diaphyseal fractures in adults. J Orthop Traumatol. 2015 Sep;16(3):185-92. doi:
10.1007/s10195-014-0330-y. Epub 2014 Dec 28. PubMed PMID: 25543232; PubMed
Central PMCID: PMC4559534.


1041: Welck MJ, Zinchenko R, Rudge B. Lisfranc injuries. Injury. 2015
Apr;46(4):536-41. doi: 10.1016/j.injury.2014.11.026. Epub 2014 Dec 10. Review.
PubMed PMID: 25543185.


1042: Lansinger Y, Rayan G. Nager syndrome. J Hand Surg Am. 2015 Apr;40(4):851-4.
doi: 10.1016/j.jhsa.2014.10.064. Epub 2014 Dec 24. Review. PubMed PMID: 25543163.


1043: Paul JC, Petrizzo A, Rizzo JR, Bianco K, Maier S, Errico TJ, Lafage V.
Feasibility of a cost-effective, video analysis software-based mobility protocol 
for objective spine kinematics and gait metrics: a proof of concept study. PM R. 
2015 Mar;7(3):336-9. doi: 10.1016/j.pmrj.2014.11.007. Epub 2014 Dec 24. PubMed
PMID: 25543099; PubMed Central PMCID: PMC4526251.


1044: Walsh WR, Bertollo N, Christou C, Schaffner D, Mobbs RJ. Plasma-sprayed
titanium coating to polyetheretherketone improves the bone-implant interface.
Spine J. 2015 May 1;15(5):1041-9. doi: 10.1016/j.spinee.2014.12.018. Epub 2014
Dec 24. PubMed PMID: 25543010.


1045: Lieberman JR, Engstrom SM, Solovyova O, Au C, Grady JJ. Is intra-articular 
hyaluronic acid effective in treating osteoarthritis of the hip joint? J
Arthroplasty. 2015 Mar;30(3):507-11. doi: 10.1016/j.arth.2013.10.019. Epub 2013
Nov 8. Review. PubMed PMID: 25542833.


1046: Pirvu T, Blanquer SB, Benneker LM, Grijpma DW, Richards RG, Alini M, Eglin 
D, Grad S, Li Z. A combined biomaterial and cellular approach for annulus
fibrosus rupture repair. Biomaterials. 2015 Feb;42:11-9. doi:
10.1016/j.biomaterials.2014.11.049. Epub 2014 Dec 10. PubMed PMID: 25542789.


1047: Katsuragi J, Sasho T, Yamaguchi S, Sato Y, Watanabe A, Akagi R, Muramatsu
Y, Mukoyama S, Akatsu Y, Fukawa T, Endo J, Hoshi H, Yamamoto Y, Sasaki T,
Takahashi K. Hidden osteophyte formation on plain X-ray is the predictive factor 
for development of knee osteoarthritis after 48 months--data from the
Osteoarthritis Initiative. Osteoarthritis Cartilage. 2015 Mar;23(3):383-90. doi: 
10.1016/j.joca.2014.11.026. Epub 2014 Dec 24. PubMed PMID: 25542776.


1048: Park H, Hong S, Cho SI, Cho TJ, Choi IH, Jin DK, Sohn YB, Park SW, Cho HH, 
Cheon JE, Kim SY, Kim JY, Park SS, Seong MW. Case of mild Schmid-type metaphyseal
chondrodysplasia with novel sequence variation involving an unusual mutational
site of the COL10A1 gene. Eur J Med Genet. 2015 Mar;58(3):175-9. doi:
10.1016/j.ejmg.2014.12.011. Epub 2014 Dec 24. PubMed PMID: 25542771.


1049: Morris GE. Abnormal proliferation and spontaneous differentiation of
myoblasts from a symptomatic female carrier of X-linked Emery-Dreifuss muscular
dystrophy. Neuromuscul Disord. 2015 Feb;25(2):137. doi:
10.1016/j.nmd.2014.11.016. Epub 2014 Nov 28. PubMed PMID: 25542668.


1050: Jia Z, Zhang Y, Chen YH, Dusad A, Yuan H, Ren K, Li F, Fehringer EV, Purdue
PE, Goldring SR, Daluiski A, Wang D. Simvastatin prodrug micelles target fracture
and improve healing. J Control Release. 2015 Feb 28;200:23-34. doi:
10.1016/j.jconrel.2014.12.028. Epub 2014 Dec 24. PubMed PMID: 25542644; PubMed
Central PMCID: PMC4315241.


1051: Jia K, Jiao G, Hong ML, Sun Y, He HM, Ning ZY, Wang H, Yuan ZG, Zhou P, Li 
SJ, Sun L, Yuan LG. No evidence H10N8 avian influenza virus infections among
poultry workers in Guangdong Province before 2013. J Clin Virol. 2015 Jan;62:6-7.
doi: 10.1016/j.jcv.2014.11.012. Epub 2014 Nov 15. PubMed PMID: 25542462.


1052: Crisco JJ, Halilaj E, Moore DC, Patel T, Weiss AP, Ladd AL. In Vivo
kinematics of the trapeziometacarpal joint during thumb extension-flexion and
abduction-adduction. J Hand Surg Am. 2015 Feb;40(2):289-96. doi:
10.1016/j.jhsa.2014.10.062. Epub 2014 Dec 24. PubMed PMID: 25542440; PubMed
Central PMCID: PMC4306611.


1053: Bachman DR, Thaveepunsan S, Park S, Fitzsimmons JS, An KN, O'Driscoll SW.
The effect of prosthetic radial head geometry on the distribution and magnitude
of radiocapitellar joint contact pressures. J Hand Surg Am. 2015 Feb;40(2):281-8.
doi: 10.1016/j.jhsa.2014.11.005. Epub 2014 Dec 24. PubMed PMID: 25542439.


1054: Chepla KJ, Goitz RJ, Fowler JR. Anatomy of the flexor digitorum profundus
insertion. J Hand Surg Am. 2015 Feb;40(2):240-4. doi: 10.1016/j.jhsa.2014.11.004.
Epub 2014 Dec 24. PubMed PMID: 25542438.


1055: Lechasseur B, Laflamme M, Leclerc A, Bédard AM. Incipient malunion of an
isolated humeral trochlea fracture treated with an elbow hemiarthroplasty: case
report. J Hand Surg Am. 2015 Feb;40(2):271-5. doi: 10.1016/j.jhsa.2014.10.050.
Epub 2014 Dec 24. PubMed PMID: 25542436.


1056: Smith GC, McCann PS, Simpson D, Blewitt N, Amirfeyz R. The effect of using 
a cement gun with a narrow nozzle on cement penetration for total elbow
arthroplasty: a cadaveric study. J Hand Surg Am. 2015 Feb;40(2):276-80. doi:
10.1016/j.jhsa.2014.10.063. Epub 2014 Dec 24. PubMed PMID: 25542434.


1057: Nuzzi LC, Pike CM, Lewine EB, Cerrato FE, Alexander ME, Ferrari LR, Bae DS,
Taghinia A, Waters PM, Labow BI. Preoperative electrocardiograms for nonsyndromic
children with hand syndactyly. J Hand Surg Am. 2015 Mar;40(3):452-5. doi:
10.1016/j.jhsa.2014.10.053. Epub 2014 Dec 24. PubMed PMID: 25542431.


1058: Parry JA, Kakar S. Dual mini TightRope suspensionplasty for thumb basilar
joint arthritis: a case series. J Hand Surg Am. 2015 Feb;40(2):297-302. doi:
10.1016/j.jhsa.2014.10.057. Epub 2014 Dec 24. PubMed PMID: 25542430.


1059: Ling T, Liu L, Yang X, Qiang Z, Hu X, An Y. Revision surgery for spinal
tuberculosis with secondary deformity after treatment with debridement,
instrumentation, and fusion. Eur Spine J. 2015 Mar;24(3):577-85. doi:
10.1007/s00586-014-3742-8. Epub 2014 Dec 27. PubMed PMID: 25542385.


1060: Hou YF, Lv Y, Zhou F, Tian Y, Ji HQ, Zhang ZS, Guo Y. Development and
validation of a risk prediction model for tracheostomy in acute traumatic
cervical spinal cord injury patients. Eur Spine J. 2015 May;24(5):975-84. doi:
10.1007/s00586-014-3731-y. Epub 2014 Dec 27. PubMed PMID: 25542384.


1061: Manaka S, Tanabe N, Kariya T, Naito M, Takayama T, Nagao M, Liu D, Ito K,
Maeno M, Suzuki N, Miyazaki M. Low-intensity pulsed ultrasound-induced ATP
increases bone formation via the P2X7 receptor in osteoblast-like MC3T3-E1 cells.
FEBS Lett. 2015 Jan 30;589(3):310-8. doi: 10.1016/j.febslet.2014.12.013. Epub
2014 Dec 24. PubMed PMID: 25542352.


1062: Wegmann K, Hain MK, Ries C, Neiss WF, Müller LP, Burkhart KJ. Do the radial
head prosthesis components fit with the anatomical structures of the proximal
radioulnar joint? Surg Radiol Anat. 2015 Sep;37(7):743-7. doi:
10.1007/s00276-014-1407-2. Epub 2014 Dec 28. PubMed PMID: 25542245.


1063: Omachi T, Sakai T, Hiraiwa H, Hamada T, Ono Y, Nakashima M, Ishizuka S,
Matsukawa T, Oda T, Takamatsu A, Yamashita S, Ishiguro N. Expression of tenocyte 
lineage-related factors in regenerated tissue at sites of tendon defect. J Orthop
Sci. 2015 Mar;20(2):380-9. doi: 10.1007/s00776-014-0684-2. Epub 2014 Dec 27.
PubMed PMID: 25542223; PubMed Central PMCID: PMC4366561.


1064: Nakamura Y, Yokoya S, Mochizuki Y, Harada Y, Kikugawa K, Ochi M. Monitoring
of progression of nonsurgically treated rotator cuff tears by magnetic resonance 
imaging. J Orthop Sci. 2015 Mar;20(2):314-20. doi: 10.1007/s00776-014-0680-6.
Epub 2014 Dec 27. PubMed PMID: 25542221.


1065: Daurka JS, Rankin I, Jaggard MK, Lewis A. A priority driven ABC approach to
the emergency management of high energy pelvic trauma improves decision making in
simulated patient scenarios. Injury. 2015 Feb;46(2):340-3. doi:
10.1016/j.injury.2014.11.018. Epub 2014 Nov 29. PubMed PMID: 25542155.


1066: Capo JT, Shamian B, Francisco R, Tan V, Preston JS, Uko L, Yoon RS,
Liporace FA. Fracture pattern characteristics and associated injuries of
high-energy, large fragment, partial articular radial head fractures: a
preliminary imaging analysis. J Orthop Traumatol. 2015 Jun;16(2):125-31. doi:
10.1007/s10195-014-0331-x. Epub 2014 Dec 27. PubMed PMID: 25542062; PubMed
Central PMCID: PMC4441642.


1067: Wang M, Borris L, Aarestrup FM, Hasman H. Identification of a Pseudomonas
aeruginosa co-producing NDM-1, VIM-5 and VIM-6 metallo-β-lactamases in Denmark
using whole-genome sequencing. Int J Antimicrob Agents. 2015 Mar;45(3):324-5.
doi: 10.1016/j.ijantimicag.2014.11.004. Epub 2014 Dec 5. PubMed PMID: 25542060.


1068: Başaran SH, Bilgili MG, Erçin E, Bayrak A, Öneş HN, Avkan MC. Treatment and
results in pediatric traumatic hip dislocation: case series and review of the
literature. Ulus Travma Acil Cerrahi Derg. 2014 Nov;20(6):437-42. doi:
10.5505/tjtes.2014.52822. PubMed PMID: 25541924.


1069: Dirlik M, Bostancıoğlu BÇ, Elbek T, Korkmaz B, Çallak Kallem F, Gün B.
Features of the traffic accidents happened in the province of Aydın between 2005 
and 2011. Ulus Travma Acil Cerrahi Derg. 2014 Sep;20(5):353-8. doi:
10.5505/tjtes.2014.18828. PubMed PMID: 25541847.


1070: Yu X, Murphy WL. 3-D Scaffold Platform for Optimized Non-viral Transfection
of Multipotent Stem Cells. J Mater Chem B Mater Biol Med. 2014 Dec
14;2(46):8186-8193. PubMed PMID: 25541592; PubMed Central PMCID: PMC4273581.


1071: Pajarinen J, Lin TH, Sato T, Yao Z, Goodman S. Interaction of Materials and
Biology in Total Joint Replacement - Successes, Challenges and Future Directions.
J Mater Chem B Mater Biol Med. 2014 Nov 7;2(41):7094-7108. PubMed PMID: 25541591;
PubMed Central PMCID: PMC4273175.


1072: Khassebaf J, Hellmark B, Davidsson S, Unemo M, Nilsdotter-Augustinsson Å,
Söderquist B. Antibiotic susceptibility of Propionibacterium acnes isolated from 
orthopaedic implant-associated infections. Anaerobe. 2015 Apr;32:57-62. doi:
10.1016/j.anaerobe.2014.12.006. Epub 2014 Dec 23. PubMed PMID: 25541476.


1073: Makridis KG, Karachalios T, Kontogeorgakos VA, Badras LS, Malizos KN. The
effect of osteoporotic treatment on the functional outcome, re-fracture rate,
quality of life and mortality in patients with hip fractures: a prospective
functional and clinical outcome study on 520 patients. Injury. 2015
Feb;46(2):378-83. doi: 10.1016/j.injury.2014.11.031. Epub 2014 Dec 8. PubMed
PMID: 25541417.


1074: Clay AS, Ross E, Chudgar SM, Grochowski CO, Tulsky JA, Shapiro D. The
emotions of graduating medical students about prior patient care experiences.
Patient Educ Couns. 2015 Mar;98(3):344-9. doi: 10.1016/j.pec.2014.11.023. Epub
2014 Dec 11. PubMed PMID: 25541412.


1075: Amini MH, Sykes JB, Olson ST, Smith RA, Mauck BM, Azar FM, Throckmorton TW.
Reliability testing of two classification systems for osteoarthritis and
post-traumatic arthritis of the elbow. J Shoulder Elbow Surg. 2015
Mar;24(3):353-7. doi: 10.1016/j.jse.2014.10.015. Epub 2014 Dec 23. PubMed PMID:
25541343.


1076: Tomlinson RE, Silva MJ. HIF-1α regulates bone formation after osteogenic
mechanical loading. Bone. 2015 Apr;73:98-104. doi: 10.1016/j.bone.2014.12.015.
Epub 2014 Dec 23. PubMed PMID: 25541207; PubMed Central PMCID: PMC4336830.


1077: Cohen AT, Imfeld S, Markham J, Granziera S. The use of aspirin for primary 
and secondary prevention in venous thromboembolism and other cardiovascular
disorders. Thromb Res. 2015 Feb;135(2):217-25. doi:
10.1016/j.thromres.2014.11.036. Epub 2014 Dec 13. Review. PubMed PMID: 25541030.


1078: Muraoka K, Naito M, Nakamura Y, Hagio T, Takano K. Usefulness of
ultrasonography for detection of pseudotumors after metal-on-metal total hip
arthroplasty. J Arthroplasty. 2015 May;30(5):879-84. doi:
10.1016/j.arth.2014.12.005. Epub 2014 Dec 5. PubMed PMID: 25540995.


1079: Palsson TS, Beales D, Slater H, O'Sullivan P, Graven-Nielsen T. Pregnancy
is characterized by widespread deep-tissue hypersensitivity independent of
lumbopelvic pain intensity, a facilitated response to manual orthopedic tests,
and poorer self-reported health. J Pain. 2015 Mar;16(3):270-82. doi:
10.1016/j.jpain.2014.12.002. Epub 2014 Dec 23. PubMed PMID: 25540938.


1080: MacAskill MJ, Durant TJ, Wallace DA. Gluteal muscle activity during
weightbearing and non-weightbearing exercise. Int J Sports Phys Ther. 2014
Dec;9(7):907-14. PubMed PMID: 25540706; PubMed Central PMCID: PMC4275195.


1081: Alzahrani MM, Anam EA, Makhdom AM, Villemure I, Hamdy RC. The effect of
altering the mechanical loading environment on the expression of bone
regenerating molecules in cases of distraction osteogenesis. Front Endocrinol
(Lausanne). 2014 Dec 10;5:214. doi: 10.3389/fendo.2014.00214. eCollection 2014.
Review. PubMed PMID: 25540639; PubMed Central PMCID: PMC4261813.


1082: Kuroki H. Commentary. J Neurosci Rural Pract. 2014 Nov;5(Suppl 1):S82.
PubMed PMID: 25540553; PubMed Central PMCID: PMC4271396.


1083: Aparicio G, Bru S. Commentary. J Neurosci Rural Pract. 2014 Nov;5(Suppl
1):S68-70. PubMed PMID: 25540547; PubMed Central PMCID: PMC4271390.


1084: Jang EM, Yoo WG. Comparison of Hip Stabilization Muscle Use during Neutral 
Sit to Stand and Sit to Stand Involving Isometric Hip Abduction in Elderly
Females. J Phys Ther Sci. 2014 Dec;26(12):1963-4. doi: 10.1589/jpts.26.1963. Epub
2014 Dec 25. PubMed PMID: 25540508; PubMed Central PMCID: PMC4273068.


1085: Kachanathu SJ, Alenazi AM, Algarni AD, Hafez AR, Hameed UA, Nuhmani S,
Melam G. Effect of forward and backward locomotion training on anaerobic
performance and anthropometrical composition. J Phys Ther Sci. 2014
Dec;26(12):1879-82. doi: 10.1589/jpts.26.1879. Epub 2014 Dec 25. PubMed PMID:
25540487; PubMed Central PMCID: PMC4273047.


1086: Ishigaki T, Yamanaka M, Hirokawa M, Tai K, Ezawa Y, Samukawa M, Tohyama H, 
Sugawara M. Rehabilitation Exercises to Induce Balanced Scapular Muscle Activity 
in an Anti-gravity Posture. J Phys Ther Sci. 2014 Dec;26(12):1871-4. doi:
10.1589/jpts.26.1871. Epub 2014 Dec 25. PubMed PMID: 25540485; PubMed Central
PMCID: PMC4273045.


1087: Noyes FR, Jetter AW, Grood ES, Harms SP, Gardner EJ, Levy MS. Anterior
cruciate ligament function in providing rotational stability assessed by medial
and lateral tibiofemoral compartment translations and subluxations. Am J Sports
Med. 2015 Mar;43(3):683-92. doi: 10.1177/0363546514561746. Epub 2014 Dec 24.
PubMed PMID: 25540296.


1088: Ryu KJ, Kim BH, Lee Y, Lee YS, Kim JH. Modified suture-bridge technique to 
prevent a marginal dog-ear deformity improves structural integrity after rotator 
cuff repair. Am J Sports Med. 2015 Mar;43(3):597-605. doi:
10.1177/0363546514562175. Epub 2014 Dec 24. PubMed PMID: 25540295.


1089: Ettinger M, Berger S, Floerkemeier T, Windhagen H, Ezechieli M. Sports
activity after treatment of residual hip dysplasia with triple pelvic osteotomy
using the Tönnis and Kalchschmidt technique. Am J Sports Med. 2015
Mar;43(3):715-20. doi: 10.1177/0363546514561434. Epub 2014 Dec 24. PubMed PMID:
25540294.


1090: Hoffman DF, Adams E, Bianchi S. Ultrasonography of fractures in sports
medicine. Br J Sports Med. 2015 Feb;49(3):152-60. doi:
10.1136/bjsports-2014-094217. Epub 2014 Dec 24. Review. PubMed PMID: 25540189.


1091: Copuroglu C, Tan L, Copuroglu E, Ciftdemir M, Ozcan M. Pseudo-arthrosis of 
the spine of the scapula: a case report with a delayed diagnosis. Strategies
Trauma Limb Reconstr. 2014 Nov;9(3):173-7. doi: 10.1007/s11751-014-0210-2. Epub
2014 Dec 25. PubMed PMID: 25540121; PubMed Central PMCID: PMC4278966.


1092: Crnogaca K, Bicanic G, Delimar D. Antibiotics in frozen bone grafts can
cause allergic reactions in recipient patients. Med Hypotheses. 2015
Feb;84(2):107-8. doi: 10.1016/j.mehy.2014.12.008. Epub 2014 Dec 15. PubMed PMID: 
25539901.


1093: Irlenbusch U, Kääb MJ, Kohut G, Proust J, Reuther F, Joudet T. Reversed
shoulder arthroplasty with inversed bearing materials: 2-year clinical and
radiographic results in 101 patients. Arch Orthop Trauma Surg. 2015
Feb;135(2):161-9. doi: 10.1007/s00402-014-2135-0. Epub 2014 Dec 25. PubMed PMID: 
25539850; PubMed Central PMCID: PMC4295027.


1094: Wusu TO, Toussaint RJ, Ellington JK, Kwon JY. The posterior medial blind
spot of the distal tibia: implications for surgical fixation. Foot Ankle Spec.
2015 Feb;8(1):46-9. doi: 10.1177/1938640014565051. Epub 2014 Dec 24. PubMed PMID:
25539767.


1095: Fleming C, Baker JF, O'Neill SC, Rowan FE, Byrne DP, Synnott K. The
Oswestry Spinal Risk Index (OSRI): an external validation study. Eur Spine J.
2016 Jan;25(1):252-6. doi: 10.1007/s00586-014-3730-z. Epub 2014 Dec 25. PubMed
PMID: 25539764.


1096: Barlow T, Dunbar M, Sprowson A, Parsons N, Griffin D. Development of an
outcome prediction tool for patients considering a total knee replacement--the
Knee Outcome Prediction Study (KOPS). BMC Musculoskelet Disord. 2014 Dec
23;15:451. doi: 10.1186/1471-2474-15-451. PubMed PMID: 25539734; PubMed Central
PMCID: PMC4364581.


1097: DelSole EM. Universal hepatitis C screening and surgeon safety. Author's
response. Am J Orthop (Belle Mead NJ). 2014 Nov;43(11):E245. PubMed PMID:
25539534.


1098: Immerman I. Universal hepatitis C screening and surgeon safety. Am J Orthop
(Belle Mead NJ). 2014 Nov;43(11):E245. PubMed PMID: 25539533.


1099: Fraser JF, Werner S, Jacofsky DJ. Wear and loosening in total knee
arthroplasty: a quick review. J Knee Surg. 2015 Apr;28(2):139-44. doi:
10.1055/s-0034-1398375. Epub 2014 Dec 24. Review. PubMed PMID: 25539400.


1100: Cheney MD, Chen YL, Lim R, Winrich BK, Grosu AL, Trofimov AV, Depauw N,
Shih HA, Schwab JH, Hornicek FJ, DeLaney TF. [18F]-Fluoromisonidazole positron
emission tomography/computed tomography visualization of tumor hypoxia in
patients with chordoma of the mobile and sacrococcygeal spine. Int J Radiat Oncol
Biol Phys. 2014 Dec 1;90(5):1030-6. doi: 10.1016/j.ijrobp.2014.08.016. PubMed
PMID: 25539367; PubMed Central PMCID: PMC4280072.


1101: Miller AO, Gamaletsou MN, Henry MW, Al-Hafez L, Hussain K, Sipsas NV,
Kontoyiannis DP, Roilides E, Brause BD, Walsh TJ. Successful treatment of Candida
osteoarticular infections with limited duration of antifungal therapy and
orthopedic surgical intervention. Infect Dis (Lond). 2015 Mar;47(3):144-9. doi:
10.3109/00365548.2014.974207. Epub 2014 Dec 24. PubMed PMID: 25539148.


1102: Swanenburg J, Gruber C, Brunner F, Wirth B. Patients' and therapists'
perception of change following physiotherapy in an orthopedic hospital's
outpatient clinic. Physiother Theory Pract. 2015 May;31(4):293-8. doi:
10.3109/09593985.2014.994152. Epub 2014 Dec 24. PubMed PMID: 25539095.


1103: Jang SW, Seo YJ, Yoo YS, Kim YS. Computed tomographic image analysis based 
on FEM performance comparison of segmentation on knee joint reconstruction.
ScientificWorldJournal. 2014;2014:235858. doi: 10.1155/2014/235858. Epub 2014 Nov
27. PubMed PMID: 25538950; PubMed Central PMCID: PMC4265700.


1104: Maas A, Kim TK, Miehlke RK, Hagen T, Grupp TM. Differences in anatomy and
kinematics in Asian and Caucasian TKA patients: influence on implant positioning 
and subsequent loading conditions in mobile bearing knees. Biomed Res Int.
2014;2014:612838. doi: 10.1155/2014/612838. Epub 2014 Nov 20. PubMed PMID:
25538943; PubMed Central PMCID: PMC4258361.


1105: Gupta B, Kohli S, Farooque K, Jalwal G, Gupta D, Sinha S, Chandralekha.
Topical airway anesthesia for awake fiberoptic intubation: Comparison between
airway nerve blocks and nebulized lignocaine by ultrasonic nebulizer. Saudi J
Anaesth. 2014 Nov;8(Suppl 1):S15-9. doi: 10.4103/1658-354X.144056. PubMed PMID:
25538514; PubMed Central PMCID: PMC4268521.


1106: de Moraes VY, Ferrari PM, Gracitelli GC, Faloppa F, Belloti JC. Outcomes in
orthopedics and traumatology: translating research into practice. Acta Ortop
Bras. 2014;22(6):330-3. doi: 10.1590/1413-78522014220601009. Review. PubMed PMID:
25538481; PubMed Central PMCID: PMC4273960.


1107: Rosa BB, Asperti AM, Helito CP, Demange MK, Fernandes TL, Hernandez AJ.
Epidemiology of sports injuries on collegiate athletes at a single center. Acta
Ortop Bras. 2014;22(6):321-4. doi: 10.1590/1413-78522014220601007. PubMed PMID:
25538479; PubMed Central PMCID: PMC4273958.


1108: Hu SJ, Chang SM, Li XH, Yu GR. Outcome comparison of Lisfranc injuries
treated through dorsal plate fixation versus screw fixation. Acta Ortop Bras.
2014;22(6):315-20. doi: 10.1590/1413-78522014220600576. PubMed PMID: 25538478;
PubMed Central PMCID: PMC4273957.


1109: Baptista AM, Camargo AF, Caiero MT, Rebolledo DC, Correia LF, de Camargo
OP. GCT: What happened after 10 years of curettage and cement? Retrospective
study of 46 cases. Acta Ortop Bras. 2014;22(6):308-11. doi:
10.1590/1413-78522014220600973. PubMed PMID: 25538476; PubMed Central PMCID:
PMC4273955.


1110: Gracitelli ME, Assunção JH, Malavolta EA, Sakane DT, de Rezende MR,
Ferreira Neto AA. Trapezius muscle transfer for external shoulder rotation:
anatomical study. Acta Ortop Bras. 2014;22(6):304-7. doi:
10.1590/1413-78522014220600931. PubMed PMID: 25538475; PubMed Central PMCID:
PMC4273954.


1111: Zogbi DR, Terrivel AM, Mouraria GG, Mongon ML, Kikuta FK, Filho AZ.
Fracture of distal humerus: MIPO technique with visualization of the radial
nerve. Acta Ortop Bras. 2014;22(6):300-3. doi: 10.1590/1413-78522014220601003.
PubMed PMID: 25538474; PubMed Central PMCID: PMC4273953.


1112: Clitherow HD, Bain GI. Association between screw prominence and vascular
complications after clavicle fixation. Int J Shoulder Surg. 2014 Oct;8(4):122-6. 
doi: 10.4103/0973-6042.145261. Review. PubMed PMID: 25538431; PubMed Central
PMCID: PMC4262867.


1113: Colen S, Geervliet P, Haverkamp D, Van Den Bekerom MP. Intra-articular
infiltration therapy for patients with glenohumeral osteoarthritis: A systematic 
review of the literature. Int J Shoulder Surg. 2014 Oct;8(4):114-21. doi:
10.4103/0973-6042.145252. Review. PubMed PMID: 25538430; PubMed Central PMCID:
PMC4262866.


1114: Basar S, Citaker S, Kanatli U, Ozturk BY, Kilickap S, Kafa NK. Assessment
of function in patients with rotator cuff tears: Functional test versus
self-reported questionnaire. Int J Shoulder Surg. 2014 Oct;8(4):107-13. doi:
10.4103/0973-6042.145249. PubMed PMID: 25538429; PubMed Central PMCID:
PMC4262865.


1115: Werthel JD, Pelissier A, Massin P, Boyer P, Valenti P. Arthroscopic double 
row cuff repair with suture-bridging and autologous conditioned plasma injection:
Functional and structural results. Int J Shoulder Surg. 2014 Oct;8(4):101-6. doi:
10.4103/0973-6042.145232. PubMed PMID: 25538428; PubMed Central PMCID:
PMC4262864.


1116: Abdulkareem IH. The surgical waiting time initiative: A review of the
Nigerian situation. Niger Med J. 2014 Nov;55(6):443-51. doi:
10.4103/0300-1652.144692. Review. PubMed PMID: 25538359; PubMed Central PMCID:
PMC4262837.


1117: Mori M, Koide T, Imanishi Y, Matsui Y, Matsuda T. Duloxetine-induced
hyponatremia in an elderly patient treated with thiazide diuretics. Indian J
Pharmacol. 2014 Nov-Dec;46(6):657-9. doi: 10.4103/0253-7613.144947. PubMed PMID: 
25538343; PubMed Central PMCID: PMC4264087.


1118: Balaji G, Maharani B, Ravichandran V, Parthasarathi T. Linezolid induced
black hairy tongue. Indian J Pharmacol. 2014 Nov-Dec;46(6):653-4. doi:
10.4103/0253-7613.144942. PubMed PMID: 25538341; PubMed Central PMCID:
PMC4264085.


1119: Kanazawa I, Canaff L, Abi Rafeh J, Angrula A, Li J, Riddle RC,
Boraschi-Diaz I, Komarova SV, Clemens TL, Murshed M, Hendy GN. Osteoblast menin
regulates bone mass in vivo. J Biol Chem. 2015 Feb 13;290(7):3910-24. doi:
10.1074/jbc.M114.629899. Epub 2014 Dec 23. PubMed PMID: 25538250; PubMed Central 
PMCID: PMC4326801.


1120: Hetem DJ, Vogely HC, Severs TT, Troelstra A, Kusters JG, Bonten MJ.
Acquisition of high-level mupirocin resistance in CoNS following nasal
decolonization with mupirocin. J Antimicrob Chemother. 2015 Apr;70(4):1182-4.
doi: 10.1093/jac/dku522. Epub 2014 Dec 23. PubMed PMID: 25538164.


1121: Newman JT, Carry PM, Terhune EB, Spruiell MD, Heare A, Mayo M, Vidal AF.
Factors predictive of concomitant injuries among children and adolescents
undergoing anterior cruciate ligament surgery. Am J Sports Med. 2015
Feb;43(2):282-8. doi: 10.1177/0363546514562168. Epub 2014 Dec 23. PubMed PMID:
25537943.


1122: Matava MJ, Arciero RA, Baumgarten KM, Carey JL, DeBerardino TM, Hame SL,
Hannafin JA, Miller BS, Nissen CW, Taft TN, Wolf BR, Wright RW; MARS Group.
Multirater agreement of the causes of anterior cruciate ligament reconstruction
failure: a radiographic and video analysis of the MARS cohort. Am J Sports Med.
2015 Feb;43(2):310-9. doi: 10.1177/0363546514560880. Epub 2014 Dec 23. PubMed
PMID: 25537942; PubMed Central PMCID: PMC4447190.


1123: Chammaï Y, Brax M. Medium-term comparison of results in obese patients and 
non-obese hip prostheses with Metha® short stem. Eur J Orthop Surg Traumatol.
2015 Apr;25(3):503-8. doi: 10.1007/s00590-014-1574-1. Epub 2014 Dec 24. PubMed
PMID: 25537933.


1124: Kanbe K, Chiba J, Inoue Y, Taguchi M, Iwamatsu A. Analysis of clinical
factors related to the efficacy of shoulder arthroscopic synovectomy plus
capsular release in patients with rheumatoid arthritis. Eur J Orthop Surg
Traumatol. 2015 Apr;25(3):451-5. doi: 10.1007/s00590-014-1570-5. Epub 2014 Dec
24. PubMed PMID: 25537932.


1125: Xu X, Qiu S, An S, Jin A, Min S. [Analysis of risk factors of nonspecific
low back pain in a community population: a case-control study]. Nan Fang Yi Ke Da
Xue Xue Bao. 2014 Dec;34(12):1794-8. Chinese. PubMed PMID: 25537905.


1126: Ouchida J, Yukawa Y, Ito K, Machino M, Inoue T, Tomita K, Kato F.
Functional computed tomography scanning for evaluating fusion status after
anterior cervical decompression fusion. Eur Spine J. 2015 Dec;24(12):2924-9. doi:
10.1007/s00586-014-3722-z. Epub 2014 Dec 24. PubMed PMID: 25537819.


1127: Attarian DE. CORR Insights(®): Time Seeing a Hand Surgeon Is Not Associated
With Patient Satisfaction. Clin Orthop Relat Res. 2015 Jul;473(7):2369-70. doi:
10.1007/s11999-014-4117-5. Epub 2014 Dec 24. PubMed PMID: 25537810; PubMed
Central PMCID: PMC4457737.


1128: Cameron JI, McCauley JC, Kermanshahi AY, Bugbee WD. Lateral Opening-wedge
Distal Femoral Osteotomy: Pain Relief, Functional Improvement, and Survivorship
at 5 Years. Clin Orthop Relat Res. 2015 Jun;473(6):2009-15. doi:
10.1007/s11999-014-4106-8. Epub 2014 Dec 24. PubMed PMID: 25537806; PubMed
Central PMCID: PMC4418988.


1129: Tomatsu S, Alméciga-Díaz CJ, Montaño AM, Yabe H, Tanaka A, Dung VC,
Giugliani R, Kubaski F, Mason RW, Yasuda E, Sawamoto K, Mackenzie W, Suzuki Y,
Orii KE, Barrera LA, Sly WS, Orii T. Therapies for the bone in
mucopolysaccharidoses. Mol Genet Metab. 2015 Feb;114(2):94-109. doi:
10.1016/j.ymgme.2014.12.001. Epub 2014 Dec 9. Review. PubMed PMID: 25537451;
PubMed Central PMCID: PMC4312706.


1130: Pourmoghaddam A, Dettmer M, Freedhand AM, Domingues BC, Kreuzer SW. A
patient-specific predictive model increases preoperative templating accuracy in
hip arthroplasty. J Arthroplasty. 2015 Apr;30(4):622-6. doi:
10.1016/j.arth.2014.11.021. Epub 2014 Nov 26. PubMed PMID: 25537432.


1131: Scaglione M, Fabbri L, Bianchi N, Dell'Omo D, Guido G. Metal-on-metal hip
resurfacing: correlation between clinical and radiological assessment, metal ions
and ultrasound findings. Musculoskelet Surg. 2015 Apr;99(1):45-53. doi:
10.1007/s12306-014-0344-x. Epub 2014 Dec 24. PubMed PMID: 25537299.


1132: Favia G, Lacaita MG, Limongelli L, Tempesta A, Laforgia N, Cazzolla AP,
Maiorano E. Hyperphosphatemic familial tumoral calcinosis: odontostomatologic
management and pathological features. Am J Case Rep. 2014 Dec 24;15:569-75. doi: 
10.12659/AJCR.892113. PubMed PMID: 25537063; PubMed Central PMCID: PMC4278695.


1133: Matsuzaki T, Matsumoto T, Muratsu H, Ishida K, Takayama K, Nagai K, Nakano 
N, Nishida K, Kuroda R, Kurosaka M. The contribution of intraoperative medial
compartment stability to post-operative knee flexion angle in unicompartmental
knee arthroplasty. Knee Surg Sports Traumatol Arthrosc. 2014 Dec 25. [Epub ahead 
of print] PubMed PMID: 25536952.


1134: Weel H, Zwiers R, Azim D, Sierevelt IN, Haverkamp D, van Dijk CN, Kerkhoffs
GM. Validity and reliability of a Dutch version of the Foot and Ankle Ability
Measure. Knee Surg Sports Traumatol Arthrosc. 2014 Dec 25. [Epub ahead of print] 
PubMed PMID: 25536950.


1135: Śmigielski R, Becker R, Zdanowicz U, Ciszek B. Medial meniscus anatomy-from
basic science to treatment. Knee Surg Sports Traumatol Arthrosc. 2015
Jan;23(1):8-14. doi: 10.1007/s00167-014-3476-5. Epub 2014 Dec 24. PubMed PMID:
25536949.


1136: Coutaz M. [Hip fracture: call the geriatrician? ]. Rev Med Suisse. 2014 Nov
5;10(449):2087-9. Review. French. PubMed PMID: 25536828.


1137: Yang Y, Liu P, Guo F, Liu R, Yang Y, Huang C, Shu H, Gong J, Cai M. Genetic
G2548A polymorphism of leptin gene and risk of cancer: a meta-analysis of 6860
cases and 7956 controls. J BUON. 2014 Oct-Dec;19(4):1096-104. PubMed PMID:
25536622.


1138: Jiang Y, Tuan RS. Origin and function of cartilage stem/progenitor cells in
osteoarthritis. Nat Rev Rheumatol. 2015 Apr;11(4):206-12. doi:
10.1038/nrrheum.2014.200. Epub 2014 Dec 23. Review. PubMed PMID: 25536487.


1139: Sample SJ, Heaton CM, Behan M, Bleedorn JA, Racette MA, Hao Z, Muir P. Role
of calcitonin gene-related peptide in functional adaptation of the skeleton. PLoS
One. 2014 Dec 23;9(12):e113959. doi: 10.1371/journal.pone.0113959. eCollection
2014. PubMed PMID: 25536054; PubMed Central PMCID: PMC4275203.


1140: Chong Y, Zhang J, Guo X, Li G, Zhang S, Li C, Jiao Z, Shao M. MicroRNA-503 
acts as a tumor suppressor in osteosarcoma by targeting L1CAM. PLoS One. 2014 Dec
23;9(12):e114585. doi: 10.1371/journal.pone.0114585. eCollection 2014. PubMed
PMID: 25536034; PubMed Central PMCID: PMC4275157.


1141: Oltean H, Robbins C, van Tulder MW, Berman BM, Bombardier C, Gagnier JJ.
Herbal medicine for low-back pain. Cochrane Database Syst Rev. 2014 Dec
23;12:CD004504. doi: 10.1002/14651858.CD004504.pub4. Review. PubMed PMID:
25536022.


1142: Hashidate H, Kamimura M, Ikegami S, Mukaiyama K, Uchiyama S, Nakamura Y,
Kato H. Serum pentosidine levels after 3 years of bisphosphonate treatment in
post-menopausal osteoporotic women. Endocr Res. 2015;40(3):172-6. doi:
10.3109/07435800.2014.982328. Epub 2014 Dec 23. PubMed PMID: 25535905.


1143: Riddle DL, Jiranek WA. Knee osteoarthritis radiographic progression and
associations with pain and function prior to knee arthroplasty: a multicenter
comparative cohort study. Osteoarthritis Cartilage. 2015 Mar;23(3):391-6. doi:
10.1016/j.joca.2014.12.013. Epub 2014 Dec 20. PubMed PMID: 25535863; PubMed
Central PMCID: PMC4339616.


1144: Andreou D, Werner M, Pink D, Traub F, Schuler M, Gosheger G, Jobke B,
Reichardt P, Tunn PU. Prognostic relevance of the mitotic count and the amount of
viable tumour after neoadjuvant chemotherapy for primary, localised, high-grade
soft tissue sarcoma. Br J Cancer. 2015 Feb 3;112(3):455-60. doi:
10.1038/bjc.2014.635. Epub 2014 Dec 23. PubMed PMID: 25535732; PubMed Central
PMCID: PMC4453655.


1145: Safavi M, Honarmand A, Rahmanikhah E, Badiei S, Attari M. Intrathecal
Meperidine versus intrathecal Fentanyl for prevention of shivering in lower limb 
orthopedic surgeries under spinal anesthesia: A randomized double-blind
placebo-controlled trial. J Res Pharm Pract. 2014 Oct;3(4):137-41. doi:
10.4103/2279-042X.145390. PubMed PMID: 25535622; PubMed Central PMCID:
PMC4262860.


1146: Mukherjee K, Das A, Basunia SR, Dutta S, Mandal P, Mukherjee A. Evaluation 
of Magnesium as an adjuvant in Ropivacaine-induced supraclavicular brachial
plexus block: A prospective, double-blinded randomized controlled study. J Res
Pharm Pract. 2014 Oct;3(4):123-9. doi: 10.4103/2279-042X.145387. PubMed PMID:
25535620; PubMed Central PMCID: PMC4262858.


1147: Hong YC, Luo RB, Lin T, Zhong HM, Shi JB. Efficacy of alendronate for
preventing collapse of femoral head in adult patients with nontraumatic
osteonecrosis. Biomed Res Int. 2014;2014:716538. doi: 10.1155/2014/716538. Epub
2014 Nov 11. Review. PubMed PMID: 25535614; PubMed Central PMCID: PMC4244931.


1148: Mohkamkar M Bs, Farhoudi F Md, Alam-Sahebpour A Md, Mousavi SA Md, Khani S 
PhD, Shahmohammadi S BSc. Postanesthetic Emergence Agitation in Pediatric
Patients under General Anesthesia. Iran J Pediatr. 2014 Apr;24(2):184-90. PubMed 
PMID: 25535538; PubMed Central PMCID: PMC4268839.


1149: Tahririan MA, Moayednia A, Momeni A, Yousefi A, Vahdatpour B. A randomized 
clinical trial on comparison of corticosteroid injection with or without
splinting versus saline injection with or without splinting in patients with
lateral epicondylitis. J Res Med Sci. 2014 Sep;19(9):813-8. PubMed PMID:
25535493; PubMed Central PMCID: PMC4268187.


1150: Lauretti GR, Veloso FS, Kitayama AT, Mattos AL. Low-dose spinal neostigmine
further enhances the analgesic effect of spinal bupivacaine combined with
epidural dexamethasone, following orthopedic surgery. J Res Med Sci. 2014
Sep;19(9):801-6. PubMed PMID: 25535491; PubMed Central PMCID: PMC4268185.


1151: Swarnkar G, Karuppaiah K, Mbalaviele G, Chen TH, Abu-Amer Y. Osteopetrosis 
in TAK1-deficient mice owing to defective NF-κB and NOTCH signaling. Proc Natl
Acad Sci U S A. 2015 Jan 6;112(1):154-9. doi: 10.1073/pnas.1415213112. Epub 2014 
Dec 22. PubMed PMID: 25535389; PubMed Central PMCID: PMC4291677.


1152: Roseti L, Serra M, Canella F, Munno C, Tosi A, Zuntini M, Pandolfi M,
Sangiorgi L, Biso P, Pittalis MC, Bini C, Pelotti S, Gasbarrini A, Boriani L,
Bassi A, Grigolo B. In vitro gene and chromosome characterization of expanded
bone marrow mesenchymal stem cells for musculo-skeletal applications. Eur Rev Med
Pharmacol Sci. 2014;18(23):3702-11. PubMed PMID: 25535144.


1153: Habaxi KK, Wang L, Miao XG, Alimasi WQ, Zhao XB, Su JG, Yuan H. Total knee 
arthroplasty treatment of active tuberculosis of the knee: a review of 10 cases. 
Eur Rev Med Pharmacol Sci. 2014;18(23):3587-92. PubMed PMID: 25535127.


1154: Yang Y, Gao SG, Zhang FJ, Luo W, Xue JX, Lei GH. Effects of osteopontin on 
the expression of IL-6 and IL-8 inflammatory factors in human knee osteoarthritis
chondrocytes. Eur Rev Med Pharmacol Sci. 2014;18(23):3580-6. PubMed PMID:
25535126.


1155: Chung SW, Kim JY, Yoon JP, Lyu SH, Rhee SM, Oh SB. Arthroscopic repair of
partial-thickness and small full-thickness rotator cuff tears: tendon quality as 
a prognostic factor for repair integrity. Am J Sports Med. 2015 Mar;43(3):588-96.
doi: 10.1177/0363546514561004. Epub 2014 Dec 22. PubMed PMID: 25535097.


1156: Zhang Z, Wang H, Liu C. Acute Traumatic Cervical Cord Injury in Pediatric
Patients with os Odontoideum: A Series of 6 Patients. World Neurosurg. 2015
Jun;83(6):1180.e1-6. doi: 10.1016/j.wneu.2014.12.036. Epub 2014 Dec 19. PubMed
PMID: 25535071.


1157: Bakhsheshian J, Dahdaleh NS, Lam SK, Savage JW, Smith ZA. The use of
vancomycin powder in modern spine surgery: systematic review and meta-analysis of
the clinical evidence. World Neurosurg. 2015 May;83(5):816-23. doi:
10.1016/j.wneu.2014.12.033. Epub 2014 Dec 19. Review. PubMed PMID: 25535069.


1158: Hodgson L, Hignett T, Edwards K. Normative adductor squeeze tests scores in
rugby. Phys Ther Sport. 2015 May;16(2):93-7. doi: 10.1016/j.ptsp.2014.08.010.
Epub 2014 Sep 28. PubMed PMID: 25535035.


1159: Throckmorton TW, Gulotta LV, Bonnarens FO, Wright SA, Hartzell JL, Rozzi
WB, Hurst JM, Frostick SP, Sperling JW. Patient-specific targeting guides
compared with traditional instrumentation for glenoid component placement in
shoulder arthroplasty: a multi-surgeon study in 70 arthritic cadaver specimens. J
Shoulder Elbow Surg. 2015 Jun;24(6):965-71. doi: 10.1016/j.jse.2014.10.013. Epub 
2014 Dec 19. PubMed PMID: 25535020.


1160: Mukaiyama K, Kamimura M, Uchiyama S, Ikegami S, Nakamura Y, Kato H.
Elevation of serum alkaline phosphatase (ALP) level in postmenopausal women is
caused by high bone turnover. Aging Clin Exp Res. 2015 Aug;27(4):413-8. doi:
10.1007/s40520-014-0296-x. Epub 2014 Dec 23. PubMed PMID: 25534961.


1161: Young SW, Clarke HD, Graves SE, Liu YL, de Steiger RN. Higher Rate of
Revision in PFC Sigma Primary Total Knee Arthroplasty With Mismatch of
Femoro-Tibial Component Sizes. J Arthroplasty. 2015 May;30(5):813-7. doi:
10.1016/j.arth.2014.11.035. Epub 2014 Nov 29. PubMed PMID: 25534956.


1162: Houdek MT, Perry KI, Wyles CC, Berry DJ, Sierra RJ, Trousdale RT. Use of a 
modular tapered fluted femoral component in revision total hip arthroplasty
following resection of a previously infected total hip: minimum 5-year follow-up.
J Arthroplasty. 2015 Mar;30(3):435-8. doi: 10.1016/j.arth.2014.08.012. Epub 2014 
Sep 6. PubMed PMID: 25534955.


1163: Harris RN, Moskal JT, Capps SG. Does tranexamic acid reduce blood
transfusion cost for primary total hip arthroplasty? A case-control study. J
Arthroplasty. 2015 Feb;30(2):192-5. doi: 10.1016/j.arth.2014.08.020. Epub 2014
Sep 6. PubMed PMID: 25534861.


1164: Zhao S, Wang H, Zhang Y, Huang W, Rahaman MN, Liu Z, Wang D, Zhang C.
Copper-doped borosilicate bioactive glass scaffolds with improved angiogenic and 
osteogenic capacity for repairing osseous defects. Acta Biomater. 2015
Mar;14:185-96. doi: 10.1016/j.actbio.2014.12.010. Epub 2014 Dec 19. PubMed PMID: 
25534470.


1165: Stieger-Vanegas SM, Senthirajah SK, Nemanic S, Baltzer W, Warnock J,
Hollars K, Lee SS, Bobe G. Evaluation of the Diagnostic Accuracy of Conventional 
2-Dimensional and 3-Dimensional Computed Tomography for Assessing Canine Sacral
and Pelvic Fractures by Radiologists, Orthopedic Surgeons, and Veterinary Medical
Students. Vet Surg. 2015 Aug;44(6):694-703. doi:
10.1111/j.1532-950X.2014.12313.x. Epub 2014 Dec 22. PubMed PMID: 25534364.


1166: Cornejo MC, Cho SK, Giannarelli C, Iatridis JC, Purmessur D. Soluble
factors from the notochordal-rich intervertebral disc inhibit endothelial cell
invasion and vessel formation in the presence and absence of pro-inflammatory
cytokines. Osteoarthritis Cartilage. 2015 Mar;23(3):487-96. doi:
10.1016/j.joca.2014.12.010. Epub 2014 Dec 19. PubMed PMID: 25534363; PubMed
Central PMCID: PMC4411226.


1167: Hunziker EB, Lippuner K, Keel MJ, Shintani N. An educational review of
cartilage repair: precepts & practice--myths & misconceptions--progress &
prospects. Osteoarthritis Cartilage. 2015 Mar;23(3):334-50. doi:
10.1016/j.joca.2014.12.011. Epub 2014 Dec 19. Review. PubMed PMID: 25534362.


1168: Shinabarger AB, Manway JM, Nowak J, Burns PR. Soft tissue fixation with a
cortical button and interference screw: a novel technique in foot and ankle
surgery. Foot Ankle Spec. 2015 Feb;8(1):42-5. doi: 10.1177/1938640014565045. Epub
2014 Dec 22. PubMed PMID: 25534315.


1169: Rubin G, Peleg K, Givon A; Israel Trauma Group, Rozen N. Upper extremity
fractures among hospitalized road traffic accident adults. Am J Emerg Med. 2015
Feb;33(2):250-3. doi: 10.1016/j.ajem.2014.11.048. Epub 2014 Dec 3. PubMed PMID:
25534120.


1170: Zhao Y, Han X, Hu S, Shi X, Zhao J, Sun E, Li S. [The relevance of ADC
value, T₁intensive rate and the clinical activities in ankylosing spondylitis
sacroiliitis]. Zhonghua Yi Xue Za Zhi. 2014 Sep 23;94(35):2750-3. Chinese. PubMed
PMID: 25533981.


1171: Wang Y, Wang Y, Yin R. [Distribution of Schmorl's nodes in lumbar spine and
their relationship with lumbar disc degeneration]. Zhonghua Yi Xue Za Zhi. 2014
Sep 23;94(35):2736-9. Chinese. PubMed PMID: 25533978.


1172: Lin S, Zhou F, Sun Y, Chen Z, Zhang F, Pan S. [Changes of sagittal balance 
of cervical spine after open-door expansive laminoplasty]. Zhonghua Yi Xue Za
Zhi. 2014 Sep 23;94(35):2726-30. Chinese. PubMed PMID: 25533976.


1173: Kroell A, Marks P, Chahal J, Hurtig M, Dwyer T, Whelan D, Theodoropoulos J.
Microfracture for chondral defects: assessment of the variability of surgical
technique in cadavers. Knee Surg Sports Traumatol Arthrosc. 2014 Dec 23. [Epub
ahead of print] PubMed PMID: 25533699.


1174: Nam D, Williams B, Hirsh J, Johnson SR, Nunley RM, Barrack RL. Planned Bone
Resections Using an MRI-Based Custom Cutting Guide System Versus 3-Dimensional,
Weight-Bearing Images in Total Knee Arthroplasty. J Arthroplasty. 2015
Apr;30(4):567-72. doi: 10.1016/j.arth.2014.11.009. Epub 2014 Nov 12. PubMed PMID:
25533640.


1175: Zeng R, Lin J, Wu S, Chen L, Chen S, Gao H, Zheng Y, Ma H. A randomized
controlled trial: preoperative home-based combined Tai Chi and Strength Training 
(TCST) to improve balance and aerobic capacity in patients with total hip
arthroplasty (THA). Arch Gerontol Geriatr. 2015 Mar-Apr;60(2):265-71. doi:
10.1016/j.archger.2014.11.009. Epub 2014 Dec 13. PubMed PMID: 25533574.


1176: Kimura H, Yamamoto N, Shirai T, Nishida H, Hayashi K, Tanzawa Y, Takeuchi
A, Igarashi K, Inatani H, Shimozaki S, Kato T, Aoki Y, Higuchi T, Tsuchiya H.
Efficacy of triplet regimen antiemetic therapy for chemotherapy-induced nausea
and vomiting (CINV) in bone and soft tissue sarcoma patients receiving highly
emetogenic chemotherapy, and an efficacy comparison of single-shot palonosetron
and consecutive-day granisetron for CINV in a randomized, single-blinded
crossover study. Cancer Med. 2015 Mar;4(3):333-41. doi: 10.1002/cam4.373. Epub
2014 Dec 23. PubMed PMID: 25533447; PubMed Central PMCID: PMC4380959.


1177: Wilke HJ, Mathes B, Midderhoff S, Graf N. Development of a scoliotic spine 
model for biomechanical in vitro studies. Clin Biomech (Bristol, Avon). 2015
Feb;30(2):182-7. doi: 10.1016/j.clinbiomech.2014.12.002. Epub 2014 Dec 9. PubMed 
PMID: 25533272.


1178: Baleani M, Francesconi D, Zani L, Giannini S, Snyder SJ. Suprapectoral
biceps tenodesis: a biomechanical comparison of a new "soft anchor" tenodesis
technique versus interference screw biceps tendon fixation. Clin Biomech
(Bristol, Avon). 2015 Feb;30(2):188-94. doi: 10.1016/j.clinbiomech.2014.12.001.
Epub 2014 Dec 8. PubMed PMID: 25533271.


1179: Vashishtha M, Varghese B, Mosley F, Kadakia A, de Jager W. Screening for
thyroid dysfunction and diabetes in patients with carpal tunnel syndrome.
Surgeon. 2014 Dec 18. pii: S1479-666X(14)00144-9. doi:
10.1016/j.surge.2014.11.003. [Epub ahead of print] PubMed PMID: 25533047.


1180: Titchenal MR, Asay JL, Favre J, Andriacchi TP, Chu CR. Effects of high heel
wear and increased weight on the knee during walking. J Orthop Res. 2015
Mar;33(3):405-11. doi: 10.1002/jor.22775. Epub 2014 Dec 22. PubMed PMID:
25532875; PubMed Central PMCID: PMC4346490.


1181: Hernigou P, Flouzat Lachaniette C, Delambre J, Guissou I, Dahmani O,
Ibrahim Ouali M, Poignard A. Full weight bearing and dynamisation with Limmed®
locked plate fixation accelerates bone regeneration in the volume of opening
wedge high tibial osteotomy. Int Orthop. 2015 Jul;39(7):1295-300. doi:
10.1007/s00264-014-2633-2. Epub 2014 Dec 24. PubMed PMID: 25532861.


1182: Tyser AR, Beckmann J, Weng C, O'Farrell A, Hung M. A randomized trial of
the disabilities of the arm, shoulder, and hand administration: tablet computer
versus paper and pencil. J Hand Surg Am. 2015 Mar;40(3):554-9. doi:
10.1016/j.jhsa.2014.10.046. Epub 2014 Dec 18. PubMed PMID: 25532686.


1183: Rogers BA, Kuchinad R, Garbedian S, Backstein D, Gross AE, Safir OA. Cement
augmentation of the acetabulum for revision total hip arthroplasty for infection.
J Arthroplasty. 2015 Feb;30(2):270-1. doi: 10.1016/j.arth.2014.01.017. Epub 2014 
Feb 13. PubMed PMID: 25532622.


1184: Jordan RW, Naeem R, Srinivas K, Shyamalan G. A comparison of magnetic
resonance arthrography and arthroscopic findings in the assessment of anterior
shoulder dislocations. Skeletal Radiol. 2015 May;44(5):653-7. doi:
10.1007/s00256-014-2080-6. Epub 2014 Dec 24. Erratum in: Skeletal Radiol. 2015
Jul;44(7):1071. PubMed PMID: 25532474.


1185: Kamnar V, Poposka A, Atanasov N, Bogojevska M. Analysis of the results of
implantation of total hip endoprothesis in severe dysplastic coxarthrosis.
Prilozi. 2014;35(2):111-6. PubMed PMID: 25532091.


1186: Wehner T, Steiner M, Ignatius A, Claes L. Prediction of the time course of 
callus stiffness as a function of mechanical parameters in experimental rat
fracture healing studies--a numerical study. PLoS One. 2014 Dec 22;9(12):e115695.
doi: 10.1371/journal.pone.0115695. eCollection 2014. PubMed PMID: 25532060;
PubMed Central PMCID: PMC4274111.


1187: Maher DP, Kissen M, Danovitch I, Yumul R, Louy C. Perioperative substance
use disorder, opioid diversion, and opioid misuse by a medical professional
undergoing orthopedic surgery. J Opioid Manag. 2014 Nov-Dec;10(6):437-40. doi:
10.5055/jom.2014.0240. PubMed PMID: 25531961.


1188: Irtan S, Mascard E, Bolle S, Brugières L, Sarnacki S. The small bowel in
its hammock: how to avoid irradiation thanks to the sigmoid. J Laparoendosc Adv
Surg Tech A. 2015 Jan;25(1):77-80. doi: 10.1089/lap.2014.0270. Epub 2014 Dec 22. 
PubMed PMID: 25531859.


1189: Passauer-Baierl S, Chiapponi C, Bruns CJ, Weigl M. [Teamwork in the
operating theatre: the German Observational Teamwork Assessment for Surgery
(OTAS-D) and its first application in Germany]. Zentralbl Chir. 2014
Dec;139(6):648-56. doi: 10.1055/s-0034-1383233. Epub 2014 Dec 22. German. PubMed 
PMID: 25531636.


1190: Westhoff B, Martiny F, Krauspe R. [Perthes disease]. Z Orthop Unfall. 2014 
Dec;152(6):617-33; quiz 634-5. doi: 10.1055/s-0034-1382865. Epub 2014 Dec 22.
Review. German. PubMed PMID: 25531523.


1191: Prokop A, Dolezych R, Chmielnicki M. [Pertrochanteric fracture - operation 
for beginners?]. Z Orthop Unfall. 2014 Dec;152(6):584-7. doi:
10.1055/s-0034-1383132. Epub 2014 Dec 22. German. PubMed PMID: 25531519.


1192: Quack V, Hermann I, Rath B, Dietrich K, Spreckelsen C, Lüring C, Arbab D,
Mueller CA, Shousha M, Clusmann H, Tingart M. [Current treatment strategies for
spondylodiscitis in surgical clinics in Germany]. Z Orthop Unfall. 2014
Dec;152(6):577-83. doi: 10.1055/s-0034-1383131. Epub 2014 Dec 22. German. PubMed 
PMID: 25531518.


1193: Jüttemann A. [100th anniversary of the Oskar-Helene-Heim - an obituary]. Z 
Orthop Unfall. 2014 Dec;152(6):572-6. doi: 10.1055/s-0034-1383104. Epub 2014 Dec 
22. German. PubMed PMID: 25531517.


1194: Stöckle U, Wirtz DC. [Journal impact factor: unsuited for scientific
quality evaluation ]. Z Orthop Unfall. 2014 Dec;152(6):553. doi:
10.1055/s-0034-1383350. Epub 2014 Dec 22. German. PubMed PMID: 25531513.


1195: Hart TR, Cousley RR, Fishman LS, Tallents RH. Dentoskeletal changes
following mini-implant molar intrusion in anterior open bite patients. Angle
Orthod. 2015 Nov;85(6):941-8. doi: 10.2319/090514-625.1. Epub 2014 Dec 22. PubMed
PMID: 25531420.


1196: Eggl E, Malecki A, Schaff F, Potdevin G, Noël PB, Bauer JS, Gordijenko O,
Grande García E, Burgkart R, Rummeny EJ, Baum T, Pfeiffer F. Prediction of
vertebral failure load by using x-ray vector radiographic imaging. Radiology.
2015 May;275(2):553-61. doi: 10.1148/radiol.14141317. Epub 2014 Dec 19. PubMed
PMID: 25531388.


1197: Lin KJ, Wei HW, Lin KP, Tsai CL, Lee PY. Proximal femoral morphology and
the relevance to design of anatomically precontoured plates: a study of the
Chinese population. ScientificWorldJournal. 2014;2014:106941. doi:
10.1155/2014/106941. Epub 2014 Nov 3. PubMed PMID: 25530989; PubMed Central
PMCID: PMC4235604.


1198: Morón M, Oellig F, Sánchez T. Proximal Row Carpectomy for Coexisting
Kienböck's Disease and Giant Intraosseous Ganglion of the Scaphoid: A Case Report
and Review of the Literature. Case Rep Orthop. 2014;2014:834063. doi:
10.1155/2014/834063. Epub 2014 Nov 3. PubMed PMID: 25530898; PubMed Central
PMCID: PMC4235236.


1199: Chotai PN, Abdelgawad AA. Tug-of-War Injuries: A Case Report and Review of 
the Literature. Case Rep Orthop. 2014;2014:519819. doi: 10.1155/2014/519819. Epub
2014 Oct 28. PubMed PMID: 25530897; PubMed Central PMCID: PMC4228823.


1200: Yassin M, Garti A, Khatib M, Weisbrot M, Ashkenazi U, Ram E, Robinson D.
The utility and limitations of the transfibular approach in ankle trauma surgery.
Case Rep Orthop. 2014;2014:234369. doi: 10.1155/2014/234369. Epub 2014 Oct 30.
PubMed PMID: 25530896; PubMed Central PMCID: PMC4230000.


1201: Maldjian C, Khanna V, Bradley J, Adam R. Evaluation of Contrast
Extravasation as a Diagnostic Criterion in the Evaluation of Arthroscopically
Proven HAGL/pHAGL Lesions. Radiol Res Pract. 2014;2014:283575. doi:
10.1155/2014/283575. Epub 2014 Nov 3. PubMed PMID: 25530880; PubMed Central
PMCID: PMC4235512.


1202: Jeong SI, Burns NA, Bonino CA, Kwon IK, Khan SA, Alsberg E. Improved cell
infiltration of highly porous nanofibrous scaffolds formed by combined
fiber-fiber charge repulsions and ultra-sonication. J Mater Chem B Mater Biol
Med. 2014 Dec 14;2(46):8116-8122. PubMed PMID: 25530854; PubMed Central PMCID:
PMC4269270.


1203: Harris GM, Piroli ME, Jabbarzadeh E. Deconstructing the Effects of Matrix
Elasticity and Geometry in Mesenchymal Stem Cell Lineage Commitment. Adv Funct
Mater. 2014 Apr 23;24(16):2396-2403. PubMed PMID: 25530746; PubMed Central PMCID:
PMC4267324.


1204: Shibata Y, Tanimoto Y. A review of improved fixation methods for dental
implants. Part I: Surface optimization for rapid osseointegration. J Prosthodont 
Res. 2015 Jan;59(1):20-33. doi: 10.1016/j.jpor.2014.11.007. Epub 2014 Dec 17.
Review. PubMed PMID: 25530606.


1205: Lee BS, Kim JM, Kim JM, Kim KA, Bin SI. Patient-related risk factors for
the extrusion of lateral meniscal allograft transplants. Arthroscopy. 2015
Apr;31(4):699-706. doi: 10.1016/j.arthro.2014.10.016. Epub 2014 Dec 16. PubMed
PMID: 25530512.


1206: Tajima T, Chosa E, Kawahara K, Yamaguchi N. Prospective comparisons of
femoral tunnel enlargement with 3 different postoperative immobilization periods 
after double-bundle anterior cruciate ligament reconstruction with
hamstring grafts. Arthroscopy. 2015 Apr;31(4):651-8. doi:
10.1016/j.arthro.2014.10.015. Epub 2014 Dec 16. PubMed PMID: 25530510.


1207: Li Z, Yu X, Shen J, Wu WK, Chan MT. MicroRNA expression and its clinical
implications in Ewing's sarcoma. Cell Prolif. 2015 Feb;48(1):1-6. doi:
10.1111/cpr.12160. Epub 2014 Dec 22. Review. PubMed PMID: 25530497.


1208: Usman MA, Kamei G, Adachi N, Deie M, Nakamae A, Ochi M. Revision
single-bundle anterior cruciate ligament reconstruction with over-the-top route
procedure. Orthop Traumatol Surg Res. 2015 Feb;101(1):71-5. doi:
10.1016/j.otsr.2014.09.022. Epub 2014 Dec 17. PubMed PMID: 25530482.


1209: Angelini FJ, Helito CP, Bonadio MB, da Mota E Albuquerque RF, Pecora JR,
Camanho GL. Surgical management of knee dislocations with ligament reconstruction
associated with a hinged external fixator. Orthop Traumatol Surg Res. 2015
Feb;101(1):77-81. doi: 10.1016/j.otsr.2014.11.001. Epub 2014 Dec 17. PubMed PMID:
25530481.


1210: Neri T, Philippot R, Carnesecchi O, Boyer B, Farizon F. Medial
patellofemoral ligament reconstruction: clinical and radiographic results in a
series of 90 cases. Orthop Traumatol Surg Res. 2015 Feb;101(1):65-9. doi:
10.1016/j.otsr.2014.09.023. Epub 2014 Dec 16. PubMed PMID: 25530480.


1211: Slobogean GP, Sprague SA, Scott T, McKee M, Bhandari M. Management of young
femoral neck fractures: is there a consensus? Injury. 2015 Mar;46(3):435-40. doi:
10.1016/j.injury.2014.11.028. Epub 2014 Nov 27. PubMed PMID: 25530411.


1212: Ebrahimzadeh MH, Moradi A, Khorasani MR, Hallaj-Moghaddam M, Kachooei AR.
Long-term clinical outcomes of war-related bilateral lower extremities
amputations. Injury. 2015 Feb;46(2):275-81. doi: 10.1016/j.injury.2014.10.043.
Epub 2014 Nov 4. PubMed PMID: 25530410.


1213: Scaglione M, Fabbri L, Dell' Omo D, Goffi A, Guido G. The role of external 
fixation in the treatment of humeral shaft fractures: a retrospective case study 
review on 85 humeral fractures. Injury. 2015 Feb;46(2):265-9. doi:
10.1016/j.injury.2014.08.045. Epub 2014 Sep 16. PubMed PMID: 25530408.


1214: Deakin DE, Guy P, O'Brien PJ, Blachut PA, Lefaivre KA. Managing failed
fixation: valgus osteotomy for femoral neck nonunion. Injury. 2015
Mar;46(3):492-6. doi: 10.1016/j.injury.2014.11.022. Epub 2014 Dec 6. PubMed PMID:
25530407.


1215: Li X, Liu W, Sun L, Aifantis KE, Yu B, Fan Y, Feng Q, Cui F, Watari F.
Effects of physicochemical properties of nanomaterials on their toxicity. J
Biomed Mater Res A. 2015 Jul;103(7):2499-507. doi: 10.1002/jbm.a.35384. Epub 2014
Dec 19. PubMed PMID: 25530348.


1216: Liang G, Xu E, Yang C, Zhang C, Sheng X, Zhou X. Nucleosome-binding protein
HMGN2 exhibits antitumor activity in human SaO2 and U2-OS osteosarcoma cell
lines. Oncol Rep. 2015 Mar;33(3):1300-6. doi: 10.3892/or.2014.3689. Epub 2014 Dec
22. PubMed PMID: 25530340.


1217: Rooke G, Blau C, Johnstone R. An uncommon side effect in a common
procedure: a case report of an adverse reaction to prilocaine during a Bier's
block. N Z Med J. 2014 Dec 19;127(1407):75-9. PubMed PMID: 25530334.


1218: Zeng Y, Zheng B, Shen B, Yang J, Zhou Z, Kang P, Pei F. A prospective study
of ceramic-on-metal bearings in total hip arthroplasty at four-year follow-up:
clinical results, metal ion levels, inflammatory factor levels, and liver-kidney 
function. J Orthop Sci. 2015 Mar;20(2):357-63. doi: 10.1007/s00776-014-0678-0.
Epub 2014 Dec 23. PubMed PMID: 25530245.


1219: Anan M, Shinkoda K, Suzuki K, Yagi M, Ibara T, Kito N. Do patients with
knee osteoarthritis perform sit-to-stand motion efficiently? Gait Posture. 2015
Feb;41(2):488-92. doi: 10.1016/j.gaitpost.2014.11.015. Epub 2014 Dec 4. PubMed
PMID: 25530114.


1220: Moeini Naghani I, Hashemi Zonouz T, Shahjouei S, Homayoun AA, Nejat F, El
Khashab M. Congenital cardiac anomalies in myelomeningocele patients. Acta Med
Acad. 2014;43(2):160-4. doi: 10.5644/ama2006-124.115. PubMed PMID: 25529521.


1221: Frezza AM, Cesari M, Baumhoer D, Biau D, Bielack S, Campanacci DA, Casanova
J, Esler C, Ferrari S, Funovics PT, Gerrand C, Grimer R, Gronchi A, Haffner N,
Hecker-Nolting S, Höller S, Jeys L, Jutte P, Leithner A, San-Julian M,
Thorkildsen J, Vincenzi B, Windhager R, Whelan J. Mesenchymal chondrosarcoma:
prognostic factors and outcome in 113 patients. A European Musculoskeletal
Oncology Society study. Eur J Cancer. 2015 Feb;51(3):374-81. doi:
10.1016/j.ejca.2014.11.007. Epub 2014 Dec 16. PubMed PMID: 25529371.


1222: Ding T, Zhu C, Yin JB, Zhang T, Lu YC, Ren J, Li YQ. Slow-releasing
rapamycin-coated bionic peripheral nerve scaffold promotes the regeneration of
rat sciatic nerve after injury. Life Sci. 2015 Feb 1;122:92-9. doi:
10.1016/j.lfs.2014.12.005. Epub 2014 Dec 19. PubMed PMID: 25529147.


1223: Chapman MA, Pichika R, Lieber RL. Collagen crosslinking does not dictate
stiffness in a transgenic mouse model of skeletal muscle fibrosis. J Biomech.
2015 Jan 21;48(2):375-8. doi: 10.1016/j.jbiomech.2014.12.005. Epub 2014 Dec 10.
PubMed PMID: 25529136; PubMed Central PMCID: PMC4286487.


1224: Malak R, Kostiukow A, Krawczyk-Wasielewska A, Keczmer P, Mojs E, Głodowska 
K, Samborski W. Dysfunctions associated with dementia and their treatment. Ann
Agric Environ Med. 2014;21(4):790-1. doi: 10.5604/12321966.1129934. Review.
PubMed PMID: 25528921.


1225: Tezuka T, Inaba Y, Kobayashi N, Ike H, Kubota S, Kawamura M, Saito T.
Effects of hip joint center location and femoral offset on abductor muscle
strength after total hip arthroplasty. Mod Rheumatol. 2015 Jul;25(4):630-6. doi: 
10.3109/14397595.2014.988863. Epub 2014 Dec 22. PubMed PMID: 25528862.


1226: Miwa S, Zhang Y, Baek KE, Uehara F, Yano S, Yamamoto M, Hiroshima Y,
Matsumoto Y, Kimura H, Hayashi K, Yamamoto N, Bouvet M, Tsuchiya H, Hoffman RM,
Zhao M. Inhibition of spontaneous and experimental lung metastasis of soft-tissue
sarcoma by tumor-targeting Salmonella typhimurium A1-R. Oncotarget. 2014 Dec
30;5(24):12849-61. PubMed PMID: 25528763; PubMed Central PMCID: PMC4350333.


1227: Balbachevsky D, Belloti JC, Doca DG, Jannarelli B, Junior JA, Fernandes HJ,
Dos Reis FB. Treatment of pelvic fractures - a national survey. Injury. 2014
Nov;45 Suppl 5:S46-51. doi: 10.1016/S0020-1383(14)70021-X. Review. PubMed PMID:
25528625.


1228: Araujo TP, Guimaraes TM, Andrade-Silva FB, Kojima KE, Silva Jdos S.
Influence of time to surgery on the incidence of complications in femoral neck
fracture treated with cannulated screws. Injury. 2014 Nov;45 Suppl 5:S36-9. doi: 
10.1016/S0020-1383(14)70019-1. PubMed PMID: 25528623.


1229: Finelli CA, Ziran BH, Torini AP, Fernandes HJ, Dos Reis FB. Interlocking
screws placed with freehand technique and uni-planar image intensification: the
"dip-stick" technique. Injury. 2014 Nov;45 Suppl 5:S21-5. doi:
10.1016/S0020-1383(14)70016-6. PubMed PMID: 25528620.


1230: Pires RE, de Toledo Lourenço PR, Labronici PJ, da Rocha LR, Balbachevsky D,
Cavalcante FR, de Andrade MA. Interprosthetic femoral fractures: proposed new
classification system and treatment algorithm. Injury. 2014 Nov;45 Suppl 5:S2-6. 
doi: 10.1016/S0020-1383(14)70012-9. Review. PubMed PMID: 25528619.


1231: Balbachevsky D. Editorial - Orthopedic trauma management in a heterogeneous
country. Injury. 2014 Nov;45 Suppl 5:S1. doi: 10.1016/S0020-1383(14)70011-7.
PubMed PMID: 25528616.


1232: Kozanek M, Menendez ME, Ring D. Association of perioperative blood
transfusion and adverse events after operative treatment of proximal humerus
fractures. Injury. 2015 Feb;46(2):270-4. doi: 10.1016/j.injury.2014.11.032. Epub 
2014 Dec 2. PubMed PMID: 25528399.


1233: Holland CM, Bass DI, Gary MF, Howard BM, Refai D. Thoracic lateral
extracavitary corpectomy for anterior column reconstruction with expandable and
static titanium cages: clinical outcomes and surgical considerations in a
consecutive case series. Clin Neurol Neurosurg. 2015 Feb;129:37-43. doi:
10.1016/j.clineuro.2014.11.022. Epub 2014 Dec 6. PubMed PMID: 25528373.


1234: Sariyilmaz K, Gulenc B, Ozkunt O, Dikici F, Yazicioglu O. Bilateral femoral
neck fractures secondary to chronic carbamazepine use treated by bilateral
dynamic hip screw: A case report. Int J Surg Case Rep. 2015;6C:111-3. doi:
10.1016/j.ijscr.2014.12.019. Epub 2014 Dec 15. PubMed PMID: 25528039; PubMed
Central PMCID: PMC4334644.


1235: Cagırmaz T, Yapici C, Orak MM, Guler O. Bilateral femoral neck fractures
after an epileptic attack: A case report. Int J Surg Case Rep. 2015;6C:107-10.
doi: 10.1016/j.ijscr.2014.12.003. Epub 2014 Dec 13. PubMed PMID: 25528038; PubMed
Central PMCID: PMC4334890.


1236: Unbeck M, Lindemalm S, Nydert P, Ygge BM, Nylén U, Berglund C, Härenstam
KP. Validation of triggers and development of a pediatric trigger tool to
identify adverse events. BMC Health Serv Res. 2014 Dec 21;14:655. doi:
10.1186/s12913-014-0655-5. PubMed PMID: 25527905; PubMed Central PMCID:
PMC4300839.


1237: Ariza O, Gilchrist S, Widmer RP, Guy P, Ferguson SJ, Cripton PA, Helgason
B. Comparison of explicit finite element and mechanical simulation of the
proximal femur during dynamic drop-tower testing. J Biomech. 2015 Jan
21;48(2):224-32. doi: 10.1016/j.jbiomech.2014.11.042. Epub 2014 Dec 5. PubMed
PMID: 25527888.


1238: Ohya J, Chikuda H, Kato S, Horiguchi H, Takeshita K, Tanaka S, Yasunaga H. 
Risks of in-hospital death and complications after fusion surgery in patients
with atlantoaxial subluxation: analysis of 1090 patients using the Japanese
Diagnosis Procedure Combination database. World Neurosurg. 2015 Apr;83(4):603-7. 
doi: 10.1016/j.wneu.2014.12.019. Epub 2014 Dec 18. PubMed PMID: 25527879.


1239: Parker SL, Godil SS, Zuckerman SL, Mendenhall SK, Devin CJ, McGirt MJ.
Extent of preoperative depression is associated with return to work after lumbar 
fusion for spondylolisthesis. World Neurosurg. 2015 Apr;83(4):608-13. doi:
10.1016/j.wneu.2014.12.018. Epub 2014 Dec 17. PubMed PMID: 25527877.


1240: Marks D, Bisset L, Thomas M, O'Leary S, Comans T, Ng SK, Conaghan PG,
Scuffham P. An experienced physiotherapist prescribing and administering
corticosteroid and local anaesthetic injections to the shoulder in an Australian 
orthopaedic service, a non-inferiority randomised controlled trial and economic
analysis: study protocol for a randomised controlled trial. Trials. 2014 Dec
21;15:503. doi: 10.1186/1745-6215-15-503. PubMed PMID: 25527842; PubMed Central
PMCID: PMC4307887.


1241: Nduka JC, Mcnair R. Human botfly infestation: the tip of the iceberg. BMJ
Case Rep. 2014 Dec 19;2014. pii: bcr2014205890. doi: 10.1136/bcr-2014-205890.
PubMed PMID: 25527681.


1242: Tashiro S, Shinozaki M, Mukaino M, Renault-Mihara F, Toyama Y, Liu M,
Nakamura M, Okano H. BDNF Induced by Treadmill Training Contributes to the
Suppression of Spasticity and Allodynia After Spinal Cord Injury via Upregulation
of KCC2. Neurorehabil Neural Repair. 2015 Aug;29(7):677-89. doi:
10.1177/1545968314562110. Epub 2014 Dec 19. PubMed PMID: 25527489.


1243: Wang C, Shen J, Yukata K, Inzana JA, O'Keefe RJ, Awad HA, Hilton MJ.
Transient gamma-secretase inhibition accelerates and enhances fracture repair
likely via Notch signaling modulation. Bone. 2015 Apr;73:77-89. doi:
10.1016/j.bone.2014.12.007. Epub 2014 Dec 16. PubMed PMID: 25527421; PubMed
Central PMCID: PMC4336841.


1244: Elgafy H, Olson D, Liu J, Lewis C, Semaan H. Effectiveness and safety of
transforaminal lumbar interbody fusion in patients with previous laminectomy. Eur
Spine J. 2015 Apr;24(4):810-6. doi: 10.1007/s00586-014-3726-8. Epub 2014 Dec 20. 
PubMed PMID: 25527402.


1245: Schaefer A, Hotfiel T, Pauser J, Swoboda B, Carl HD. Incompliance of total 
hip arthroplasty (THA) patients to limited weight bearing. Arch Orthop Trauma
Surg. 2015 Feb;135(2):265-9. doi: 10.1007/s00402-014-2134-1. Epub 2014 Dec 20.
PubMed PMID: 25527185.


1246: Gruber HE, Hoelscher GL, Ingram JA, Bethea S, Cox M, Hanley EN Jr.
Proinflammatory cytokines modulate the chemokine CCL2 (MCP-1) in human annulus
cells in vitro: CCL2 expression and production. Exp Mol Pathol. 2015
Feb;98(1):102-5. doi: 10.1016/j.yexmp.2014.12.002. Epub 2014 Dec 16. PubMed PMID:
25527176.


1247: Bertanha M, Sobreira ML, Pinheiro Lúcio Filho CE, de Oliveira Mariúba JV,
Farres Pimenta RE, Jaldin RG, Moroz A, Moura R, Rollo HA, Yoshida WB. Polidocanol
versus hypertonic glucose for sclerotherapy treatment of reticular veins of the
lower limbs: study protocol for a randomized controlled trial. Trials. 2014 Dec
19;15:497. doi: 10.1186/1745-6215-15-497. PubMed PMID: 25527165; PubMed Central
PMCID: PMC4301449.


1248: Chung SR, Wong KL, Cheah AE. The lateral lesser toe fillet flap for
diabetic foot soft tissue closure: surgical technique and case report. Diabet
Foot Ankle. 2014 Dec 18;5:25732. doi: 10.3402/dfa.v5.25732. eCollection 2014.
PubMed PMID: 25527137; PubMed Central PMCID: PMC4272413.


1249: Shamsudin A, Lam PH, Peters K, Rubenis I, Hackett L, Murrell GA. Revision
versus primary arthroscopic rotator cuff repair: a 2-year analysis of outcomes in
360 patients. Am J Sports Med. 2015 Mar;43(3):557-64. doi:
10.1177/0363546514560729. Epub 2014 Dec 19. PubMed PMID: 25527081.


1250: Zhao H, Zhou W, Yao Z, Wan Y, Cao J, Zhang L, Zhao J, Li H, Zhou R, Li B,
Wei G, Zhang Z, French CA, Dekker JD, Yang Y, Fisher SE, Tucker HO, Guo X.
Foxp1/2/4 regulate endochondral ossification as a suppresser complex. Dev Biol.
2015 Feb 15;398(2):242-54. doi: 10.1016/j.ydbio.2014.12.007. Epub 2014 Dec 17.
PubMed PMID: 25527076; PubMed Central PMCID: PMC4342236.


1251: Gwark JY, Jeong JH, Hwang SC, Nam DC, Lee JH, Na JB, Kim DH. Monostotic
fibrous dysplasia in the proximal tibial epiphysis: a case report. J Med Case
Rep. 2014 Dec 20;8:452. doi: 10.1186/1752-1947-8-452. PubMed PMID: 25526966;
PubMed Central PMCID: PMC4307750.


1252: Fahed R, Clarençon F, Riouallon G, Cormier E, Bonaccorsi R,
Pascal-Mousselard H, Chiras J. Just a drop of cement: a case of cervical spine
bone aneurysmal cyst successfully treated by percutaneous injection of a small
amount of polymethyl-methacrylate cement. J Neurointerv Surg. 2016 Jan;8(1):e4.
doi: 10.1136/neurintsurg-2014-011541.rep. Epub 2014 Dec 19. PubMed PMID:
25526916.


1253: Leonidou A, Kiraly Z, Gality H, Apperley S, Vanstone S, Woods DA. The
effect of the timing of antibiotics and surgical treatment on infection rates in 
open long-bone fractures: a 6-year prospective study after a change in policy.
Strategies Trauma Limb Reconstr. 2014 Nov;9(3):167-71. doi:
10.1007/s11751-014-0208-9. Epub 2014 Dec 20. PubMed PMID: 25526857; PubMed
Central PMCID: PMC4278964.


1254: Gao F, Zhang CQ, Chai YM, Li XL. Expandable Proximal Femoral Nails (EPFNs) 
in Elderly Patients. J Invest Surg. 2015 Jun;28(3):140-4. doi:
10.3109/08941939.2014.987885. Epub 2014 Dec 19. PubMed PMID: 25526523.


1255: Zhong W, Driscoll SJ, Wu M, Wang S, Liu Z, Cha TD, Wood KB, Li G. In vivo
morphological features of human lumbar discs. Medicine (Baltimore). 2014
Dec;93(28):e333. doi: 10.1097/MD.0000000000000333. PubMed PMID: 25526494; PubMed 
Central PMCID: PMC4603132.


1256: Li Q, Hsueh PL, Chen YF. Coracoclavicular ligament reconstruction: a
systematic review and a biomechanical study of a triple endobutton technique.
Medicine (Baltimore). 2014 Dec;93(28):e193. doi: 10.1097/MD.0000000000000193.
Review. PubMed PMID: 25526435; PubMed Central PMCID: PMC4603104.


1257: Li Z, Yu X, Shen J, Liang J. Scoliosis in Herlyn-Werner-Wunderlich
syndrome: a case report and literature review. Medicine (Baltimore). 2014
Dec;93(28):e185. doi: 10.1097/MD.0000000000000185. Review. PubMed PMID: 25526433;
PubMed Central PMCID: PMC4603133.


1258: Li Q, Hua S, Wang C, Cai S, Zhang J. The value of routine biopsy during
percutaneous kyphoplasty for vertebral compression fractures. PLoS One. 2014 Dec 
19;9(12):e115417. doi: 10.1371/journal.pone.0115417. eCollection 2014. PubMed
PMID: 25526360; PubMed Central PMCID: PMC4272288.


1259: Mori E, Ueta T, Maeda T, Yugué I, Kawano O, Shiba K. Effect of preservation
of the C-6 spinous process and its paraspinal muscular attachment on the
prevention of postoperative axial neck pain in C3-6 laminoplasty. J Neurosurg
Spine. 2015 Mar;22(3):221-9. doi: 10.3171/2014.11.SPINE131153. Epub 2014 Dec 19. 
PubMed PMID: 25525962.


1260: Liu X, Wang L, Yuan S, Tian Y, Zheng Y, Li J. Multiple-level lumbar
spondylolysis and spondylolisthesis. J Neurosurg Spine. 2015 Mar;22(3):283-7.
doi: 10.3171/2014.10.SPINE14415. Epub 2014 Dec 19. PubMed PMID: 25525958.


1261: Xiao Y. Bone tissue engineering for dentistry and orthopaedics. Biomed Res 
Int. 2014;2014:241067. doi: 10.1155/2014/241067. Epub 2014 Nov 26. PubMed PMID:
25525594; PubMed Central PMCID: PMC4261551.


1262: Sun Y, Mauerhan DR, Steuerwald NM, Ingram J, Kneisl JS, Hanley EN Jr.
Expression of phosphocitrate-targeted genes in osteoarthritis menisci. Biomed Res
Int. 2014;2014:210469. doi: 10.1155/2014/210469. Epub 2014 Nov 23. PubMed PMID:
25525593; PubMed Central PMCID: PMC4265372.


1263: Chen A, Balogun-Lynch J, Aggarwal K, Dick E, Gupte CM. Should all elective 
knee radiographs requested by general practitioners be performed weight-bearing? 
Springerplus. 2014 Dec 2;3:707. doi: 10.1186/2193-1801-3-707. eCollection 2014.
PubMed PMID: 25525568; PubMed Central PMCID: PMC4265640.


1264: Ascenzi M, Du X, Harding JI, Beylerian EN, de Silva BM, Gross BJ, Kastein
HK, Wang W, Lyons KM, Schaeffer H. Automated Cell Detection and Morphometry on
Growth Plate Images of Mouse Bone. Appl Math (Irvine). 2014 Oct;5(18):2866-2880. 
PubMed PMID: 25525552; PubMed Central PMCID: PMC4267696.


1265: Furuya H, Shimamura Y, Kaneko K, Sakuramoto H, Hirata K, Arai Y. Traumatic 
dislocation of the hip in a child caused by trivial force for age. Case Rep
Orthop. 2014;2014:467246. doi: 10.1155/2014/467246. Epub 2014 Nov 26. PubMed
PMID: 25525538; PubMed Central PMCID: PMC4261791.


1266: Avilucea FR, Greenberg SE, Grantham WJ, Sathiyakumar V, Thakore RV, Nwosu
SK, Archer KR, Obremskey WT, Mir HR, Sethi MK. The costs of operative
complications for ankle fractures: a case control study. Adv Orthop.
2014;2014:709241. doi: 10.1155/2014/709241. Epub 2014 Nov 27. PubMed PMID:
25525521; PubMed Central PMCID: PMC4265548.


1267: Mundell T, Miladore N, Ruiter T. Extensor carpi radialis longus and brevis 
rupture in a boxer. Eplasty. 2014 Oct 21;14:ic40. eCollection 2014. PubMed PMID: 
25525487; PubMed Central PMCID: PMC4215591.


1268: Phillips BT, Fourman MS, Rivara A, Dagum AB, Huston TL, Ganz JC, Bui DT,
Khan SU. Comparing quantitative values of two generations of laser-assisted
indocyanine green dye angiography systems: can we predict necrosis? Eplasty. 2014
Dec 5;14:e44. eCollection 2014. PubMed PMID: 25525483; PubMed Central PMCID:
PMC4258931.


1269: Wang AY, Tian Y, Yuan M, Zhang L, Chen JF, Xu WJ, Meng HY, Yu XM, Wang YQ, 
Guo QY, Lu SB, Peng J, Wang Y. Effect of cervus and cucumis peptides on
osteoblast activity and fracture healing in osteoporotic bone. Evid Based
Complement Alternat Med. 2014;2014:958908. doi: 10.1155/2014/958908. Epub 2014
Nov 30. PubMed PMID: 25525453; PubMed Central PMCID: PMC4267218.


1270: Hinz M, Stein A, Cole T. Parkinson's disease-associated melanin steal.
Neuropsychiatr Dis Treat. 2014 Dec 10;10:2331-7. doi: 10.2147/NDT.S74952.
eCollection 2014. PubMed PMID: 25525362; PubMed Central PMCID: PMC4266417.


1271: Lampe R, Blumenstein T, Turova V, Alves-Pinto A. Lung vital capacity and
oxygen saturation in adults with cerebral palsy. Patient Prefer Adherence. 2014
Dec 9;8:1691-7. doi: 10.2147/PPA.S72575. eCollection 2014. PubMed PMID: 25525345;
PubMed Central PMCID: PMC4267512.


1272: Zhu Y, Cheng M, Yang Z, Zeng CY, Chen J, Xie Y, Luo SW, Zhang KH, Zhou SF, 
Lu NH. Mesenchymal stem cell-based NK4 gene therapy in nude mice bearing gastric 
cancer xenografts. Drug Des Devel Ther. 2014 Dec 9;8:2449-62. doi:
10.2147/DDDT.S71466. eCollection 2014. PubMed PMID: 25525335; PubMed Central
PMCID: PMC4267519.


1273: Zhang Z, Zhong X, Ji H, Tang Z, Bai J, Yao M, Hou J, Zheng M, Wood DJ, Sun 
J, Zhou SF, Liu A. Matrix-induced autologous chondrocyte implantation for the
treatment of chondral defects of the knees in Chinese patients. Drug Des Devel
Ther. 2014 Dec 5;8:2439-48. doi: 10.2147/DDDT.S71356. eCollection 2014. PubMed
PMID: 25525334; PubMed Central PMCID: PMC4266264.


1274: Raptis K, Ballas EG, Stathopoulos IP, Mari A, Tournis S. Conservative
treatment of humeral fracture in a patient with Paget's disease of bone. J
Musculoskelet Neuronal Interact. 2014 Dec;14(4):484-6; quiz 486-7. PubMed PMID:
25524974.


1275: Liu T, Ma Q, Zhang Y, Ke S, Yan K, Chen X, Wen Y, Fan Q, Qiu X.
Interleukin-11 receptor α is overexpressed in human osteosarcoma, and
near-infrared-labeled IL-11Rα imaging agent could detect osteosarcoma in mouse
tumor xenografts. Tumour Biol. 2015 Apr;36(4):2369-75. doi:
10.1007/s13277-014-2844-6. Epub 2014 Dec 19. PubMed PMID: 25524575.


1276: Zhang L, Wang J, Feng X, Tao Y, Yang J, Wang Y, Zhang S, Cai J, Huang J. A 
comparison of high viscosity bone cement and low viscosity bone cement
vertebroplasty for severe osteoporotic vertebral compression fractures. Clin
Neurol Neurosurg. 2015 Feb;129:10-6. doi: 10.1016/j.clineuro.2014.11.018. Epub
2014 Dec 4. PubMed PMID: 25524481.


1277: Bakshi K. Open Axial and True Vertical Ankle Dislocation Without Malleolar 
Fractures: A Case Report. J Foot Ankle Surg. 2016 Jan-Feb;55(1):176-80. doi:
10.1053/j.jfas.2014.10.013. Epub 2014 Dec 15. PubMed PMID: 25524434.


1278: Anthony CA, Westermann RW, Gao Y, Pugely AJ, Wolf BR, Hettrich CM. What Are
Risk Factors for 30-day Morbidity and Transfusion in Total Shoulder Arthroplasty?
A Review of 1922 Cases. Clin Orthop Relat Res. 2015 Jun;473(6):2099-105. doi:
10.1007/s11999-014-4107-7. Epub 2014 Dec 19. PubMed PMID: 25524429; PubMed
Central PMCID: PMC4419001.


1279: Andersen MS, Johnsen SP, Hansen AE, Skjaerseth E, Hansen CM, Sørensen JN,
Jepsen SB, Hansen JB, Christensen EF. Preventable deaths following emergency
medical dispatch--an audit study. Scand J Trauma Resusc Emerg Med. 2014 Dec
19;22:74. doi: 10.1186/s13049-014-0074-y. PubMed PMID: 25524363; PubMed Central
PMCID: PMC4293002.


1280: Liddle AD, Rodríguez-Merchán EC. Platelet-Rich Plasma in the Treatment of
Patellar Tendinopathy: A Systematic Review. Am J Sports Med. 2015
Oct;43(10):2583-90. doi: 10.1177/0363546514560726. Epub 2014 Dec 18. PubMed PMID:
25524323.


1281: Uzer G, Yıldız F, Elmadağ M, Bilsel K, Pulatkan A. Treatment of unusual
proximal humeral fractures using unilateral external fixator: a case series. Eur 
J Orthop Surg Traumatol. 2015 May;25(4):683-7. doi: 10.1007/s00590-014-1579-9.
Epub 2014 Dec 19. PubMed PMID: 25524319.


1282: Sheth NP, Donegan DJ, Foran JR, Sugarman J. Global health and orthopaedic
surgery-A call for international morbidity and mortality conferences. Int J Surg 
Case Rep. 2015;6C:63-7. doi: 10.1016/j.ijscr.2014.11.074. Epub 2014 Dec 4. PubMed
PMID: 25524304; PubMed Central PMCID: PMC4334206.


1283: Rose J, Vassar R. Movement disorders due to bilirubin toxicity. Semin Fetal
Neonatal Med. 2015 Feb;20(1):20-5. doi: 10.1016/j.siny.2014.11.002. Epub 2014 Dec
16. Review. PubMed PMID: 25524299; PubMed Central PMCID: PMC4388741.


1284: Delpont M, Lafosse T, Bachy M, Mary P, Alves A, Vialle R. [Congenital foot 
abnormalities]. Arch Pediatr. 2015 Mar;22(3):331-6. doi:
10.1016/j.arcped.2014.11.009. Epub 2014 Dec 15. French. PubMed PMID: 25524290.


1285: Yang DH, Lee DW, Kwon YD, Kim HJ, Chun HJ, Jang JW, Khang G. Surface
modification of titanium with hydroxyapatite-heparin-BMP-2 enhances the efficacy 
of bone formation and osseointegration in vitro and in vivo. J Tissue Eng Regen
Med. 2015 Sep;9(9):1067-77. doi: 10.1002/term.1973. Epub 2014 Dec 19. PubMed
PMID: 25524250.


1286: Ikuta K, Urakawa H, Kozawa E, Hamada S, Ota T, Kato R, Honda H, Kobayashi
T, Ishiguro N, Nishida Y. In vivo heat-stimulus-triggered osteogenesis. Int J
Hyperthermia. 2015 Feb;31(1):58-66. doi: 10.3109/02656736.2014.988662. Epub 2014 
Dec 19. PubMed PMID: 25524169.


1287: Capozzella A, Gioffrè PA, Chighine A, Sacco C, Casale T, Scala B,
Palatiello A, Pimpinella B, Tomei F, Rosati MV. Occupational exposure to urban
stressors and effects on atrial natriuretic peptide: preliminary results. Ann Ig.
2014 Nov-Dec;26(6):537-46. doi: 10.7416/ai.2014.2012. PubMed PMID: 25524078.


1288: Smeraglia F, Soldati A, Orabona G, Ivone A, Balato G, Pacelli M.
Trapeziometacarpal arthrodesis: is bone union necessary for a good outcome? J
Hand Surg Eur Vol. 2015 May;40(4):356-61. doi: 10.1177/1753193414564095. Epub
2014 Dec 18. PubMed PMID: 25524055.


1289: Ebina K, Hashimoto J, Shi K, Kashii M, Hirao M, Yoshikawa H.
Undercarboxylated osteocalcin may be an attractive marker of teriparatide
treatment in RA patients: response to Mokuda. Osteoporos Int. 2015
Apr;26(4):1445. doi: 10.1007/s00198-014-2993-x. Epub 2014 Dec 19. PubMed PMID:
25524021.


1290: Hickey DJ, Ercan B, Sun L, Webster TJ. Adding MgO nanoparticles to
hydroxyapatite-PLLA nanocomposites for improved bone tissue engineering
applications. Acta Biomater. 2015 Mar;14:175-84. doi:
10.1016/j.actbio.2014.12.004. Epub 2014 Dec 15. PubMed PMID: 25523875.


1291: Fischer S, Vogl TJ, Marzi I, Zangos S, Wichmann JL, Scholtz JE, Mack MG,
Schmidt S, Eichler K. Percutaneous cannulated screw fixation of sacral fractures 
and sacroiliac joint disruptions with CT-controlled guidewires performed by
interventionalists: single center experience in treating posterior pelvic
instability. Eur J Radiol. 2015 Feb;84(2):290-4. doi:
10.1016/j.ejrad.2014.11.017. Epub 2014 Dec 3. PubMed PMID: 25523823.


1292: Fischenich KM, Button KD, Coatney GA, Fajardo RS, Leikert KM, Haut RC, Haut
Donahue TL. Chronic changes in the articular cartilage and meniscus following
traumatic impact to the lapine knee. J Biomech. 2015 Jan 21;48(2):246-53. doi:
10.1016/j.jbiomech.2014.11.038. Epub 2014 Dec 2. PubMed PMID: 25523754; PubMed
Central PMCID: PMC4286431.


1293: Broxterman RM, Ade CJ, Barker T, Barstow TJ. Influence of pedal cadence on 
the respiratory compensation point and its relation to critical power. Respir
Physiol Neurobiol. 2015 Mar;208:1-7. doi: 10.1016/j.resp.2014.12.008. Epub 2014
Dec 15. PubMed PMID: 25523595.


1294: Martin BI, Lurie JD, Tosteson AN, Deyo RA, Farrokhi FR, Mirza SK. Use of
bone morphogenetic protein among patients undergoing fusion for degenerative
diagnoses in the United States, 2002 to 2012. Spine J. 2015 Apr 1;15(4):692-9.
doi: 10.1016/j.spinee.2014.12.010. Epub 2014 Dec 15. PubMed PMID: 25523380;
PubMed Central PMCID: PMC4375057.


1295: Shepard NA, Shenoy K, Cho W, D Sharan A. Extensive ossification of the
ligamentum flavum treated with triple stage decompression: a case report. Spine
J. 2015 Apr 1;15(4):e9-14. doi: 10.1016/j.spinee.2014.12.011. Epub 2014 Dec 15.
PubMed PMID: 25523379.


1296: Lee SM, Lee GW. The impact of generalized joint laxity on the clinical and 
radiological outcomes of single-level posterior lumbar interbody fusion. Spine J.
2015 May 1;15(5):809-16. doi: 10.1016/j.spinee.2014.12.013. Epub 2014 Dec 15.
PubMed PMID: 25523376.


1297: Wang L, Wang Y, Yu B, Li Z, Liu X. Open-door versus French-door
laminoplasty for the treatment of cervical multilevel compressive myelopathy. J
Clin Neurosci. 2015 Mar;22(3):450-5. doi: 10.1016/j.jocn.2014.08.022. Epub 2014
Dec 15. Review. PubMed PMID: 25523126.


1298: Wu X, Zeng R, Wu S, Zhong J, Yang L, Xu J. Comprehensive expression
analysis of miRNA in breast cancer at the miRNA and isomiR levels. Gene. 2015 Feb
25;557(2):195-200. doi: 10.1016/j.gene.2014.12.030. Epub 2014 Dec 16. PubMed
PMID: 25523096.


1299: Jahoda D, Landor I, Benedík J, Pokorný D, Judl T, Barták V, Jahodová I,
Fulín P, Síbek M. PCR diagnostic system in the treatment of prosthetic joint
infections. Folia Microbiol (Praha). 2015 Sep;60(5):385-91. doi:
10.1007/s12223-014-0370-y. Epub 2014 Dec 19. PubMed PMID: 25523034.


1300: Stirling ER, Lewis TL, Ferran NA. Surgical skills simulation in trauma and 
orthopaedic training. J Orthop Surg Res. 2014 Dec 19;9:126. doi:
10.1186/s13018-014-0126-z. PubMed PMID: 25523023; PubMed Central PMCID:
PMC4299292.


1301: Ehrensberger MT, Tobias ME, Nodzo SR, Hansen LA, Luke-Marshall NR, Cole RF,
Wild LM, Campagnari AA. Cathodic voltage-controlled electrical stimulation of
titanium implants as treatment for methicillin-resistant Staphylococcus aureus
periprosthetic infections. Biomaterials. 2015 Feb;41:97-105. doi:
10.1016/j.biomaterials.2014.11.013. Epub 2014 Dec 5. PubMed PMID: 25522969.


1302: Pithankuakul K, Samranvedhya W, Visutipol B, Rojviroj S. The effects of
different mixing speeds on the elution and strength of high-dose
antibiotic-loaded bone cement created with the hand-mixed technique. J
Arthroplasty. 2015 May;30(5):858-63. doi: 10.1016/j.arth.2014.12.003. Epub 2014
Dec 5. PubMed PMID: 25522957.


1303: Kalha AS. Hawley or vacuum-formed retainers following orthodontic
treatment? Evid Based Dent. 2014 Dec;15(4):110-1. doi: 10.1038/sj.ebd.6401061.
PubMed PMID: 25522942.


1304: Kutzner KP, Kovacevic MP, Roeder C, Rehbein P, Pfeil J. Reconstruction of
femoro-acetabular offsets using a short-stem. Int Orthop. 2015 Jul;39(7):1269-75.
doi: 10.1007/s00264-014-2632-3. Epub 2014 Dec 20. PubMed PMID: 25522801.


1305: Wichlas F, Tsitsilonis S, Disch AC, Haas NP, Hartmann C, Graef F, Schwabe
P. Long-term functional outcome and quality of life after successful surgical
treatment of tibial nonunions. Int Orthop. 2015 Mar;39(3):521-5. doi:
10.1007/s00264-014-2629-y. Epub 2014 Dec 20. PubMed PMID: 25522800.


1306: Lazennec JY, Brusson A, Dominique F, Rousseau MA, Pour AE. Offset and
anteversion reconstruction after cemented and uncemented total hip arthroplasty: 
an evaluation with the low-dose EOS system comparing two- and three-dimensional
imaging. Int Orthop. 2015 Jul;39(7):1259-67. doi: 10.1007/s00264-014-2616-3. Epub
2014 Dec 20. PubMed PMID: 25522799.


1307: Nuelle CW, Cook JL, Gallizzi MA, Smith PA. Posterior single-incision
semitendinosus harvest for a quadrupled anterior cruciate ligament graft
construct: determination of graft length and diameter based on patient sex,
height, weight, and body mass index. Arthroscopy. 2015 Apr;31(4):684-90. doi:
10.1016/j.arthro.2014.10.013. Epub 2014 Dec 16. PubMed PMID: 25522679.


1308: Shen J, Qu C, Chu H, Cui M, Wang Y, Sun Y, Song Y, Li G, Shi F. siRNA
targeting TCTP suppresses osteosarcoma cell growth and induces apoptosis in vitro
and in vivo. Biotechnol Appl Biochem. 2014 Dec 18. doi: 10.1002/bab.1335. [Epub
ahead of print] PubMed PMID: 25522670.


1309: Iida K, Hamai S, Yamamoto T, Nakashima Y, Motomura G, Ohishi M, Karasuyama 
K, Iwamoto Y. Subchondral fracture of the femoral head after acetabular fracture:
a case report. J Med Case Rep. 2014 Dec 19;8:447. doi: 10.1186/1752-1947-8-447.
PubMed PMID: 25522666; PubMed Central PMCID: PMC4301452.


1310: Weiyang G, Anyuan W, Jian D, Zhijie L, Xinglong C, Zhi L, Xiaoyang L. [The 
classification and surgical treatment of the terminal phalanx of congenital thumb
duplication ]. Zhonghua Zheng Xing Wai Ke Za Zhi. 2014 Sep;30(5):330-4. Chinese. 
PubMed PMID: 25522481.


1311: Chon SJ, Choi YR, Roh YH, Yun BH, Cho S, Choi YS, Lee BS, Seo SK.
Association between levels of serum ferritin and bone mineral density in Korean
premenopausal and postmenopausal women: KNHANES 2008-2010. PLoS One. 2014 Dec
18;9(12):e114972. doi: 10.1371/journal.pone.0114972. eCollection 2014. PubMed
PMID: 25522357; PubMed Central PMCID: PMC4270774.


1312: Kelly JS, Opsha Y, Costello J, Schiller D, Hola ET. Opioid use in knee
arthroplasty after receiving intravenous acetaminophen. Pharmacotherapy. 2014
Dec;34 Suppl 1:22S-26S. doi: 10.1002/phar.1518. PubMed PMID: 25521843.


1313: Hu WF, Pomp O, Ben-Omran T, Kodani A, Henke K, Mochida GH, Yu TW, Woodworth
MB, Bonnard C, Raj GS, Tan TT, Hamamy H, Masri A, Shboul M, Al Saffar M, Partlow 
JN, Al-Dosari M, Alazami A, Alowain M, Alkuraya FS, Reiter JF, Harris MP,
Reversade B, Walsh CA. Katanin p80 regulates human cortical development by
limiting centriole and cilia number. Neuron. 2014 Dec 17;84(6):1240-57. doi:
10.1016/j.neuron.2014.12.017. PubMed PMID: 25521379; PubMed Central PMCID:
PMC4485387.


1314: Chen C, Zhang Q, Liu S, Lambrechts M, Qu Y, You Z. AZD5363 Inhibits
Inflammatory Synergy between Interleukin-17 and Insulin/Insulin-Like Growth
Factor 1. Front Oncol. 2014 Dec 1;4:343. doi: 10.3389/fonc.2014.00343.
eCollection 2014. PubMed PMID: 25520943; PubMed Central PMCID: PMC4249256.


1315: Ahtinen H, Kulkova J, Lindholm L, Eerola E, Hakanen AJ, Moritz N,
Söderström M, Saanijoki T, Jalkanen S, Roivainen A, Aro HT. (68)Ga-DOTA-Siglec-9 
PET/CT imaging of peri-implant tissue responses and staphylococcal infections.
EJNMMI Res. 2014 Aug 8;4:45. doi: 10.1186/s13550-014-0045-3. eCollection 2014.
PubMed PMID: 25520903; PubMed Central PMCID: PMC4265888.


1316: Ishihara A, Ohmine K, Weisbrode SE, Bertone AL. Effect of Intra-Medullar
and Intra-Venous Infusions of Mesenchymal Stem Cells on Cell Engraftment by
In-Vivo Cell Tracking and Osteoinductivity in Rabbit Long Bones: A Pilot Study.
Orthop Muscular Syst. 2014 Nov;3(3). pii: 1000172. PubMed PMID: 25520900; PubMed 
Central PMCID: PMC4265804.


1317: Khodaee M, Roy D, VanBaak K, Bafus BT. An unusual knee mass in a soccer
player. Asian J Sports Med. 2014 Sep;5(3):e23187. doi: 10.5812/asjsm.23187. Epub 
2014 Sep 11. PubMed PMID: 25520771; PubMed Central PMCID: PMC4267492.


1318: Matamalas A, Bagó J, D'Agata E, Pellisé F. Reliability and validity study
of measurements on digital photography to evaluate shoulder balance in idiopathic
scoliosis. Scoliosis. 2014 Dec 14;9(1):23. doi: 10.1186/s13013-014-0023-6.
eCollection 2014. PubMed PMID: 25520746; PubMed Central PMCID: PMC4269069.


1319: Drerup B. Rasterstereographic measurement of scoliotic deformity.
Scoliosis. 2014 Dec 12;9(1):22. doi: 10.1186/s13013-014-0022-7. eCollection 2014.
PubMed PMID: 25520745; PubMed Central PMCID: PMC4268794.


1320: Guan M, Wang J, Yang L, Zhao Z, Lu K, Zhao L, Xiao J, Li Z, Shi Z.
Targeting osteosarcoma vasculature with peptide obtained by phage display.
Contemp Oncol (Pozn). 2014;18(3):165-70. doi: 10.5114/wo.2014.41384. Epub 2014
Apr 25. PubMed PMID: 25520575; PubMed Central PMCID: PMC4269003.


1321: Shen H, Tang J, Wang Q, Jiang Y, Zhang X. Sonication of explanted
prosthesis combined with incubation in BD bactec bottles for pathogen-based
diagnosis of prosthetic joint infection. J Clin Microbiol. 2015 Mar;53(3):777-81.
doi: 10.1128/JCM.02863-14. Epub 2014 Dec 17. PubMed PMID: 25520450; PubMed
Central PMCID: PMC4390663.


1322: Franklin PD, Lewallen D, Bozic K, Hallstrom B, Jiranek W, Ayers DC.
Implementation of patient-reported outcome measures in U.S. Total joint
replacement registries: rationale, status, and plans. J Bone Joint Surg Am. 2014 
Dec 17;96 Suppl 1:104-9. doi: 10.2106/JBJS.N.00328. PubMed PMID: 25520425; PubMed
Central PMCID: PMC4271429.


1323: Romero L, Nieuwenhuijse M, Carr A, Sedrakyan A. Review of clinical
outcomes-based anchors of minimum clinically important differences in hip and
knee registry-based reports and publications. J Bone Joint Surg Am. 2014 Dec
17;96 Suppl 1:98-103. doi: 10.2106/JBJS.N.00464. Review. PubMed PMID: 25520424;
PubMed Central PMCID: PMC4271418.


1324: Keurentjes JC, Pijls BG, Van Tol FR, Mentink JF, Mes SD, Schoones JW,
Fiocco M, Sedrakyan A, Nelissen RG. Which implant should we use for primary total
hip replacement? A systematic review and meta-analysis. J Bone Joint Surg Am.
2014 Dec 17;96 Suppl 1:79-97. doi: 10.2106/JBJS.N.00397. Review. PubMed PMID:
25520423.


1325: Sedrakyan A, Romero L, Graves S, Davidson D, de Steiger R, Lewis P, Solomon
M, Vial R, Lorimer M. Survivorship of hip and knee implants in pediatric and
young adult populations: analysis of registry and published data. J Bone Joint
Surg Am. 2014 Dec 17;96 Suppl 1:73-8. doi: 10.2106/JBJS.N.00541. PubMed PMID:
25520422; PubMed Central PMCID: PMC4271428.


1326: Comfort T, Baste V, Froufe MA, Namba R, Bordini B, Robertsson O, Cafri G,
Paxton E, Sedrakyan A, Graves S. International comparative evaluation of
fixed-bearing non-posterior-stabilized and posterior-stabilized total knee
replacements. J Bone Joint Surg Am. 2014 Dec 17;96 Suppl 1:65-72. doi:
10.2106/JBJS.N.00462. PubMed PMID: 25520421; PubMed Central PMCID: PMC4271425.


1327: Graves S, Sedrakyan A, Baste V, Gioe TJ, Namba R, Martínez Cruz O, Stea S, 
Paxton E, Banerjee S, Isaacs AJ, Robertsson O. International comparative
evaluation of knee replacement with fixed or mobile-bearing posterior-stabilized 
prostheses. J Bone Joint Surg Am. 2014 Dec 17;96 Suppl 1:59-64. doi:
10.2106/JBJS.N.00556. PubMed PMID: 25520420; PubMed Central PMCID: PMC4271421.


1328: Namba R, Graves S, Robertsson O, Furnes O, Stea S, Puig-Verdié L, Hoeffel
D, Cafri G, Paxton E, Sedrakyan A. International comparative evaluation of knee
replacement with fixed or mobile non-posterior-stabilized implants. J Bone Joint 
Surg Am. 2014 Dec 17;96 Suppl 1:52-8. doi: 10.2106/JBJS.N.00466. PubMed PMID:
25520419; PubMed Central PMCID: PMC4271422.


1329: Stea S, Comfort T, Sedrakyan A, Havelin L, Marinelli M, Barber T, Paxton E,
Banerjee S, Isaacs AJ, Graves S. Multinational comprehensive evaluation of the
fixation method used in hip replacement: interaction with age in context. J Bone 
Joint Surg Am. 2014 Dec 17;96 Suppl 1:42-51. doi: 10.2106/JBJS.N.00463. PubMed
PMID: 25520418; PubMed Central PMCID: PMC4271427.


1330: Sedrakyan A, Graves S, Bordini B, Pons M, Havelin L, Mehle S, Paxton E,
Barber T, Cafri G. Comparative effectiveness of ceramic-on-ceramic implants in
stemmed hip replacement: a multinational study of six national and regional
registries. J Bone Joint Surg Am. 2014 Dec 17;96 Suppl 1:34-41. doi:
10.2106/JBJS.N.00465. PubMed PMID: 25520417; PubMed Central PMCID: PMC4271430.


1331: Furnes O, Paxton E, Cafri G, Graves S, Bordini B, Comfort T, Rivas MC,
Banerjee S, Sedrakyan A. Distributed analysis of hip implants using six national 
and regional registries: comparing metal-on-metal with metal-on-highly
cross-linked polyethylene bearings in cementless total hip arthroplasty in young 
patients. J Bone Joint Surg Am. 2014 Dec 17;96 Suppl 1:25-33. doi:
10.2106/JBJS.N.00459. PubMed PMID: 25520416; PubMed Central PMCID: PMC4271426.


1332: Paxton E, Cafri G, Havelin L, Stea S, Pallisó F, Graves S, Hoeffel D,
Sedrakyan A. Risk of revision following total hip arthroplasty:
metal-on-conventional polyethylene compared with metal-on-highly cross-linked
polyethylene bearing surfaces: international results from six registries. J Bone 
Joint Surg Am. 2014 Dec 17;96 Suppl 1:19-24. doi: 10.2106/JBJS.N.00460. PubMed
PMID: 25520415; PubMed Central PMCID: PMC4271419.


1333: Allepuz A, Havelin L, Barber T, Sedrakyan A, Graves S, Bordini B, Hoeffel
D, Cafri G, Paxton E. Effect of femoral head size on metal-on-HXLPE hip
arthroplasty outcome in a combined analysis of six national and regional
registries. J Bone Joint Surg Am. 2014 Dec 17;96 Suppl 1:12-8. doi:
10.2106/JBJS.N.00461. PubMed PMID: 25520414; PubMed Central PMCID: PMC4271423.


1334: Banerjee S, Cafri G, Isaacs AJ, Graves S, Paxton E, Marinac-Dabic D,
Sedrakyan A. A distributed health data network analysis of survival outcomes: the
International Consortium of Orthopaedic Registries perspective. J Bone Joint Surg
Am. 2014 Dec 17;96 Suppl 1:7-11. doi: 10.2106/JBJS.N.00642. PubMed PMID:
25520413; PubMed Central PMCID: PMC4271424.


1335: Sedrakyan A, Paxton E, Graves S, Love R, Marinac-Dabic D. National and
international postmarket research and surveillance implementation: achievements
of the International Consortium of Orthopaedic Registries initiative. J Bone
Joint Surg Am. 2014 Dec 17;96 Suppl 1:1-6. doi: 10.2106/JBJS.N.00739. PubMed
PMID: 25520412; PubMed Central PMCID: PMC4271420.


1336: Klepps S. Is the reverse shoulder prosthesis for proximal humeral nonunions
really worth the risk? Commentary on an article by Patric Raiss, MD, et al.:
"Reverse shoulder arthroplasty for the treatment of nonunions of the surgical
neck of the proximal part of the humerus (type-3 fracture sequelae)". J Bone
Joint Surg Am. 2014 Dec 17;96(24):e202. doi: 10.2106/JBJS.N.00988. PubMed PMID:
25520350.


1337: Sikka RS, Prielipp RC. Forced air warming devices in orthopaedics: a
focused review of the literature. J Bone Joint Surg Am. 2014 Dec 17;96(24):e200. 
doi: 10.2106/JBJS.N.00054. Review. PubMed PMID: 25520348.


1338: Uquillas C, Rossy W, Nathasingh CK, Strauss E, Jazrawi L, Gonzalez-Lomas G.
Osteotomies about the knee: AAOS exhibit selection. J Bone Joint Surg Am. 2014
Dec 17;96(24):e199. doi: 10.2106/JBJS.N.00270. PubMed PMID: 25520347.


1339: Schwab JH, Lozano-Calderon SA, Mankin HJ, Raskin KA, Hornicek FJ. What's
new in primary bone tumors. J Bone Joint Surg Am. 2014 Dec 17;96(24):2099-104.
doi: 10.2106/JBJS.N.01014. PubMed PMID: 25520345.


1340: Issack PS, Barker J, Baker M, Kotwal SY, Lane JM. Surgical management of
metastatic disease of the proximal part of the femur. J Bone Joint Surg Am. 2014 
Dec 17;96(24):2091-8. doi: 10.2106/JBJS.N.00083. PubMed PMID: 25520344.


1341: Watson JN, Moretti VM, Schwindel L, Hutchinson MR. Repair techniques for
acute distal biceps tendon ruptures: a systematic review. J Bone Joint Surg Am.
2014 Dec 17;96(24):2086-90. doi: 10.2106/JBJS.M.00481. Review. PubMed PMID:
25520343.


1342: Koga T, Niikura T, Lee SY, Okumachi E, Ueha T, Iwakura T, Sakai Y, Miwa M, 
Kuroda R, Kurosaka M. Topical cutaneous CO2 application by means of a novel
hydrogel accelerates fracture repair in rats. J Bone Joint Surg Am. 2014 Dec
17;96(24):2077-84. doi: 10.2106/JBJS.M.01498. PubMed PMID: 25520342.


1343: Raiss P, Edwards TB, da Silva MR, Bruckner T, Loew M, Walch G. Reverse
shoulder arthroplasty for the treatment of nonunions of the surgical neck of the 
proximal part of the humerus (type-3 fracture sequelae). J Bone Joint Surg Am.
2014 Dec 17;96(24):2070-6. doi: 10.2106/JBJS.N.00405. PubMed PMID: 25520341.


1344: Bennett DB, Hill JC, Dennison J, O'Brien S, Mantel JL, Isaac GH, Beverland 
DE. Metal-carbon fiber composite femoral stems in hip replacements: a randomized 
controlled parallel-group study with mean ten-year follow-up. J Bone Joint Surg
Am. 2014 Dec 17;96(24):2062-9. doi: 10.2106/JBJS.M.01542. PubMed PMID: 25520340.


1345: Kim SJ, Jung M, Lee JH, Kim C, Chun YM. Arthroscopic repair of
anterosuperior rotator cuff tears: in-continuity technique vs. disruption of
subscapularis-supraspinatus tear margin: comparison of clinical outcomes and
structural integrity between the two techniques. J Bone Joint Surg Am. 2014 Dec
17;96(24):2056-61. doi: 10.2106/JBJS.N.00293. PubMed PMID: 25520339.


1346: Machino M, Yukawa Y, Ito K, Inoue T, Kobayakawa A, Matsumoto T, Ouchida J, 
Tomita K, Kato F. Risk factors for poor outcome of cervical laminoplasty for
cervical spondylotic myelopathy in patients with diabetes. J Bone Joint Surg Am. 
2014 Dec 17;96(24):2049-55. doi: 10.2106/JBJS.N.00064. PubMed PMID: 25520338.


1347: Belmont PJ Jr, Goodman GP, Kusnezov NA, Magee C, Bader JO, Waterman BR,
Schoenfeld AJ. Postoperative myocardial infarction and cardiac arrest following
primary total knee and hip arthroplasty: rates, risk factors, and time of
occurrence. J Bone Joint Surg Am. 2014 Dec 17;96(24):2025-31. doi:
10.2106/JBJS.N.00153. PubMed PMID: 25520335.


1348: Shelbourne KD, Beck MB, Gray T. Anterior cruciate ligament reconstruction
with contralateral autogenous patellar tendon graft: evaluation of donor site
strength and subjective results. Am J Sports Med. 2015 Mar;43(3):648-53. doi:
10.1177/0363546514560877. Epub 2014 Dec 17. PubMed PMID: 25520302.


1349: Kurath-Koller S, Bauchinger S, Sperl D, Leithner A, Urlesberger B, Raith W.
Use of NADA ear acupuncture in an adolescent patient with phantom limb pain after
surgery for osteosarcoma. Acupunct Med. 2015 Feb;33(1):82-4. doi:
10.1136/acupmed-2014-010710. Epub 2014 Dec 17. PubMed PMID: 25520279.


1350: Melichercik P, Klapkova E, Landor I, Judl T, Sibek M, Jahoda D. The effect 
of Vancomycin degradation products in the topical treatment of osteomyelitis.
Bratisl Lek Listy. 2014;115(12):796-9. PubMed PMID: 25520231.


1351: Chen C, Xie J, Rajappa R, Deng L, Fredberg J, Yang L. Interleukin-1β and
tumor necrosis factor-α increase stiffness and impair contractile function of
articular chondrocytes. Acta Biochim Biophys Sin (Shanghai). 2015
Feb;47(2):121-9. doi: 10.1093/abbs/gmu116. Epub 2014 Dec 17. PubMed PMID:
25520178; PubMed Central PMCID: PMC4351355.


1352: Visocchi M, Trevisi G, Iacopino DG, Tamburrini G, Caldarelli M, Barbagallo 
GM. Odontoid process and clival regeneration with Chiari malformation worsening
after transoral decompression: an unexpected and previously unreported cause of
"accordion phenomenon". Eur Spine J. 2015 May;24 Suppl 4:S564-8. doi:
10.1007/s00586-014-3720-1. Epub 2014 Dec 18. PubMed PMID: 25519842.


1353: Lin TY, Tsai TT, Lu ML, Niu CC, Hsieh MK, Fu TS, Lai PL, Chen LH, Chen WJ. 
Comparison of two-stage open versus percutaneous pedicle screw fixation in
treating pyogenic spondylodiscitis. BMC Musculoskelet Disord. 2014 Dec 18;15:443.
doi: 10.1186/1471-2474-15-443. PubMed PMID: 25519761; PubMed Central PMCID:
PMC4300775.


1354: Miyamoto W, Takao M, Matsui K, Matsushita T. Fixation for avulsion fracture
of the calcaneal tuberosity using a side-locking loop suture technique and
anti-slip knot. Foot Ankle Int. 2015 May;36(5):603-7. doi:
10.1177/1071100714565179. Epub 2014 Dec 17. PubMed PMID: 25519499.


1355: McNulty AL, Leddy HA, Liedtke W, Guilak F. TRPV4 as a therapeutic target
for joint diseases. Naunyn Schmiedebergs Arch Pharmacol. 2015 Apr;388(4):437-50. 
doi: 10.1007/s00210-014-1078-x. Epub 2014 Dec 18. Review. PubMed PMID: 25519495; 
PubMed Central PMCID: PMC4361386.


1356: Singh JA, Satele D, Pattabasavaiah S, Buckner JC, Sloan JA. Normative data 
and clinically significant effect sizes for single-item numerical linear analogue
self-assessment (LASA) scales. Health Qual Life Outcomes. 2014 Dec 18;12:187.
doi: 10.1186/s12955-014-0187-z. PubMed PMID: 25519478; PubMed Central PMCID:
PMC4302440.


1357: Sun H, Zhai QL, Xu YF, Wang YK, Luo CF, Zhang CQ. Combined approaches for
fixation of Schatzker type II tibial plateau fractures involving the
posterolateral column: a prospective observational cohort study. Arch Orthop
Trauma Surg. 2015 Feb;135(2):209-21. doi: 10.1007/s00402-014-2131-4. Epub 2014
Dec 18. PubMed PMID: 25519181.


1358: Präger TM, Meyer P, Rafayelyan S, Minden K, Jost-Brinkmann PG. Effect of
methotrexate on the mandibular development of arthritic rabbits. Eur J Orthod.
2015 Oct;37(5):514-21. doi: 10.1093/ejo/cju070. Epub 2014 Dec 17. PubMed PMID:
25518996; PubMed Central PMCID: PMC4683362.


1359: Teuscher DD. 2014 ABJS Earl McBride Lecture: Disruptive innovation:
orthopaedics in the 21st century. Clin Orthop Relat Res. 2015 Mar;473(3):789-93. 
doi: 10.1007/s11999-014-4092-x. Epub 2014 Dec 18. PubMed PMID: 25518805; PubMed
Central PMCID: PMC4317424.


1360: Li XS, Wu ZH, Xia H, Ma XY, Ai FZ, Zhang K, Wang JH, Mai XH, Yin QS. The
development and evaluation of individualized templates to assist transoral C2
articular mass or transpedicular screw placement in TARP-IV procedures: adult
cadaver specimen study. Clinics (Sao Paulo). 2014 Nov;69(11):750-7. doi:
10.6061/clinics/2014(11)08. PubMed PMID: 25518033; PubMed Central PMCID:
PMC4255074.


1361: Helito CP, Junqueira JJ, Gobbi RG, Angelini FJ, Rezende MU, Tírico LE,
Demange MK, Mota e Albuquerque RF, Pécora JR, Camanho GL. Effect of postoperative
use of nasal oxygen catheter supplementation in wound healing following total
knee arthroplasty. Clinics (Sao Paulo). 2014 Nov;69(11):735-9. doi:
10.6061/clinics/2014(11)05. PubMed PMID: 25518030; PubMed Central PMCID:
PMC4255075.


1362: Danieli MV, Pereira Hda R, Carneiro CA, Felisbino SL, Deffune E. Treatment 
of osteochondral injuries with platelet gel. Clinics (Sao Paulo). 2014
Dec;69(10):694-8. doi: 10.6061/clinics/2014(10)08. PubMed PMID: 25518022; PubMed 
Central PMCID: PMC4221310.


1363: Ma WH, Liu YJ, Wang W, Zhang YZ. Improved biological performance of
magnesium by micro-arc oxidation. Braz J Med Biol Res. 2015 Mar;48(3):214-25.
doi: 10.1590/1414-431X20144171. Epub 2014 Dec 19. PubMed PMID: 25517917; PubMed
Central PMCID: PMC4381941.


1364: Gianolio A, Cherchi C, Lanteri V. Rapid and slow maxillary expansion: a
posteroanterior cephalometric study. Eur J Paediatr Dent. 2014 Dec;15(4):415-8.
PubMed PMID: 25517592.


1365: Sachdeva A, Dalton M, Amaragiri SV, Lees T. Graduated compression stockings
for prevention of deep vein thrombosis. Cochrane Database Syst Rev. 2014 Dec
17;12:CD001484. doi: 10.1002/14651858.CD001484.pub3. Review. PubMed PMID:
25517473.


1366: Bianchini KJ, Aguerrevere LE, Guise BJ, Ord JS, Etherton JL, Meyers JE,
Soignier RD, Greve KW, Curtis KL, Bui J. Accuracy of the Modified Somatic
Perception Questionnaire and Pain Disability Index in the detection of malingered
pain-related disability in chronic pain. Clin Neuropsychol. 2014;28(8):1376-94.
doi: 10.1080/13854046.2014.986199. Epub 2014 Dec 17. PubMed PMID: 25517267.


1367: Hofvander J, Tayebwa J, Nilsson J, Magnusson L, Brosjö O, Larsson O, Vult
von Steyern F, Mandahl N, Fletcher CD, Mertens F. Recurrent PRDM10 gene fusions
in undifferentiated pleomorphic sarcoma. Clin Cancer Res. 2015 Feb
15;21(4):864-9. doi: 10.1158/1078-0432.CCR-14-2399. Epub 2014 Dec 16. PubMed
PMID: 25516889.


1368: Brooksbank K, Jenkins PJ, Anthony IC, Gilmour A, Nugent MP, Rymaszewski LA.
Functional outcome and satisfaction with a "self-care" protocol for the
management of mallet finger injuries: a case-series. J Trauma Manag Outcomes.
2014 Dec 10;8(1):21. doi: 10.1186/s13032-014-0021-y. eCollection 2014. PubMed
PMID: 25516768; PubMed Central PMCID: PMC4266946.


1369: McInnes E, Chaboyer W, Murray E, Allen T, Jones P. The role of patients in 
pressure injury prevention: a survey of acute care patients. BMC Nurs. 2014 Dec
6;13(1):41. doi: 10.1186/s12912-014-0041-y. eCollection 2014. PubMed PMID:
25516720; PubMed Central PMCID: PMC4266970.


1370: Wu S, Li L, Wang G, Shen W, Xu Y, Liu Z, Zhuo Z, Xia H, Gao Y, Tan K.
Ultrasound-targeted stromal cell-derived factor-1-loaded microbubble destruction 
promotes mesenchymal stem cell homing to kidneys in diabetic nephropathy rats.
Int J Nanomedicine. 2014 Dec 3;9:5639-51. doi: 10.2147/IJN.S73950. eCollection
2014. PubMed PMID: 25516709; PubMed Central PMCID: PMC4263441.


1371: Weil L Jr. Tuning your practice: strategies to consider in a changing
health care environment. Foot Ankle Spec. 2015 Feb;8(1):8-9. doi:
10.1177/1938640014565093. Epub 2014 Dec 15. PubMed PMID: 25516555.


1372: Ladner TR, He L, Lakomkin N, Davis BJ, Cheng JS, Devin CJ, Mocco J.
Minimizing bleeding complications in spinal tumor surgery with preoperative Onyx 
embolization via dual-lumen balloon catheter. J Neurointerv Surg. 2016
Feb;8(2):210-5. doi: 10.1136/neurintsurg-2014-011505. Epub 2014 Dec 16. PubMed
PMID: 25516532.


1373: Bobrowitsch E, Lorenz A, Wülker N, Walter C. Simulation of in vivo dynamics
during robot assisted joint movement. Biomed Eng Online. 2014 Dec 16;13:167. doi:
10.1186/1475-925X-13-167. PubMed PMID: 25516427; PubMed Central PMCID:
PMC4279817.


1374: Zhang Y, He W, Cheng T, Zhang X. Total Hip Arthroplasty: Leg Length
Discrepancy Affects Functional Outcomes and Patient's Gait. Cell Biochem Biophys.
2014 Dec 17. [Epub ahead of print] PubMed PMID: 25516289.


1375: Liu J, Shen L, Yao J, Li Y, Wang Y, Chen H, Geng P. Forkhead box C1
promoter upstream transcript, a novel long non-coding RNA, regulates
proliferation and migration in basal-like breast cancer. Mol Med Rep. 2015
Apr;11(4):3155-9. doi: 10.3892/mmr.2014.3089. Epub 2014 Dec 15. PubMed PMID:
25516208.


1376: Beranger JS, Maqdes A, Pujol N, Desmoineaux P, Beaufils P. Bone mineral
density of the coracoid process decreases with age. Knee Surg Sports Traumatol
Arthrosc. 2016 Feb;24(2):502-6. doi: 10.1007/s00167-014-3483-6. Epub 2014 Dec 17.
PubMed PMID: 25516171.


1377: Widhalm HK, Surer L, Kurapati N, Guglielmino C, Irrgang JJ, Fu FH. Tibial
ACL insertion site length: correlation between preoperative MRI and
intra-operative measurements. Knee Surg Sports Traumatol Arthrosc. 2014 Dec 17.
[Epub ahead of print] PubMed PMID: 25516170.


1378: Maekawa A, Kohashi K, Yamada Y, Nakamizo A, Yoshimoto K, Mizoguchi M, Iwaki
T, Oda Y. A case of intracranial solitary fibrous tumor/hemangiopericytoma with
dedifferentiated component. Neuropathology. 2015 Jun;35(3):260-5. doi:
10.1111/neup.12181. Epub 2014 Dec 16. PubMed PMID: 25516114.


1379: van Meenen LC, van Meenen DM, de Rooij SE, ter Riet G. Risk prediction
models for postoperative delirium: a systematic review and meta-analysis. J Am
Geriatr Soc. 2014 Dec;62(12):2383-90. doi: 10.1111/jgs.13138. Review. PubMed
PMID: 25516034.


1380: Bishop JA. CORR Insights ®: A dedicated research program increases the
quantity and quality of orthopaedic resident publications. Clin Orthop Relat Res.
2015 Apr;473(4):1522-3. doi: 10.1007/s11999-014-4111-y. Epub 2014 Dec 17. PubMed 
PMID: 25516003; PubMed Central PMCID: PMC4353522.


1381: Huffaker S, Earp BE, Blazar PE. The value of post-operative radiographs in 
clinical management of AO type A distal radius fractures. J Hand Surg Eur Vol.
2015 Oct;40(8):790-5. doi: 10.1177/1753193414562354. Epub 2014 Dec 16. PubMed
PMID: 25515920.


1382: Reiman MP, Goode AP, Cook CE, Hölmich P, Thorborg K. Diagnostic accuracy of
clinical tests for the diagnosis of hip femoroacetabular impingement/labral tear:
a systematic review with meta-analysis. Br J Sports Med. 2015 Jun;49(12):811.
doi: 10.1136/bjsports-2014-094302. Epub 2014 Dec 16. PubMed PMID: 25515771.


1383: Liu Y, Zhao Y, Ju S, Guo L. Orexin A upregulates the protein expression of 
OX1R and enhances the proliferation of SGC-7901 gastric cancer cells through the 
ERK signaling pathway. Int J Mol Med. 2015 Feb;35(2):539-45. doi:
10.3892/ijmm.2014.2038. Epub 2014 Dec 15. PubMed PMID: 25515760.


1384: Erdogmus S, Guler M, Eroglu S, Duran N. The importance of the
supratrochlear foramen of the humerus in humans: an anatomical study. Med Sci
Monit. 2014 Dec 13;20:2643-50. doi: 10.12659/MSM.892074. PubMed PMID: 25515544;
PubMed Central PMCID: PMC4267125.


1385: Wang L, Fan J, Lin YS, Guo YS, Gao B, Shi QY, Wei BY, Chen L, Yang L, Liu
J, Luo ZJ. Glucocorticoids induce autophagy in rat bone marrow mesenchymal stem
cells. Mol Med Rep. 2015 Apr;11(4):2711-6. doi: 10.3892/mmr.2014.3099. Epub 2014 
Dec 16. PubMed PMID: 25515523.


1386: Yuan Q, Sun L, Li JJ, An CH. Elevated VEGF levels contribute to the
pathogenesis of osteoarthritis. BMC Musculoskelet Disord. 2014 Dec 17;15:437.
doi: 10.1186/1471-2474-15-437. PubMed PMID: 25515407; PubMed Central PMCID:
PMC4391471.


1387: Olsen M, Al Saied M, Morison Z, Sellan M, Waddell JP, Schemitsch EH. The
impact of proximal femoral morphology on failure strength with a mid-head
resection short-stem hip arthroplasty. Proc Inst Mech Eng H. 2014
Dec;228(12):1275-80. doi: 10.1177/0954411914562872. PubMed PMID: 25515228.


1388: Mostafavi K, Tutunea-Fatan OR, Bordatchev EV, Johnson JA. Automatic and
accurate reconstruction of distal humerus contours through B-Spline fitting based
on control polygon deformation. Proc Inst Mech Eng H. 2014 Dec;228(12):1241-57.
doi: 10.1177/0954411914562267. PubMed PMID: 25515225.


1389: Coles LG, Gheduzzi S, Miles AW. In vitro method for assessing the
biomechanics of the patellofemoral joint following total knee arthroplasty. Proc 
Inst Mech Eng H. 2014 Dec;228(12):1217-26. doi: 10.1177/0954411914560835. PubMed 
PMID: 25515222.


1390: Christen M, Aghayev E, Christen B. Short-term functional versus
patient-reported outcome of the bicruciate stabilized total knee arthroplasty:
prospective consecutive case series. BMC Musculoskelet Disord. 2014 Dec
16;15:435. doi: 10.1186/1471-2474-15-435. PubMed PMID: 25515192; PubMed Central
PMCID: PMC4300849.


1391: Javadzadeh Shahshahani H, Hatami H, Meraat N, Savabieh S. Epidemiology of
blood component recipients in hospitals of Yazd, Iran. Transfus Med. 2015
Feb;25(1):2-7. doi: 10.1111/tme.12170. Epub 2014 Dec 17. PubMed PMID: 25515176.


1392: Alam K, Bahadur IM, Ahmed N. Cortical bone drilling: An experimental and
numerical study. Technol Health Care. 2014 Dec 16. [Epub ahead of print] PubMed
PMID: 25515053.


1393: Neumann MV, Niemeyer P, Südkamp NP, Strohm PC. Patellar fractures--a review
of classification, genesis and evaluation of treatment. Acta Chir Orthop
Traumatol Cech. 2014;81(5):303-12. Review. PubMed PMID: 25514337.


1394: Wang DZ, Gao JF, Jing SF, Wei H, Huang XY, Li CD. Antitumor Effect of
Docetaxel in Osteosarcoma by the Inhibition of Wnt Signal Channel. Drug Res
(Stuttg). 2015 Nov;65(11):597-601. doi: 10.1055/s-0034-1395597. Epub 2014 Dec 16.
PubMed PMID: 25514117.


1395: Sime D, Balendra G, Makepe M, Pai V, Kadota Y, Broughton N. Accuracy of
peripheral nerve assessment in junior medical staff: is our knowledge of anatomy 
sufficient for practice? ANZ J Surg. 2014 Nov;84(11):802-3. PubMed PMID:
25513672.


1396: Capietto AH, Faccio R. Immune regulation of bone metastasis. Bonekey Rep.
2014 Dec 3;3:600. doi: 10.1038/bonekey.2014.95. eCollection 2014. Review. PubMed 
PMID: 25512853; PubMed Central PMCID: PMC4260446.


1397: Kumar P. Myths, fallacies and practical pearls in GI lab. World J
[truncated: 44,470,635 more chars]
