# Supplementary material for: Invisible Brain: Knowledge in Research Works and Neuron Activity
Source: PLoS One. 2016 Jul 20;11(7):e0158590. doi: 10.1371/journal.pone.0158590 (PMC4954711; doi:10.1371/journal.pone.0158590)
Supplement: S3 File — (ZIP) [file pone.0158590.s003.zip › Obstetrics_pubmed.txt]

1: Claesson IM, Hultgren E, Blomberg M. Lifestyle habits and women's attitudes
towards discussing them at a visit for contraceptive advice. Sex Reprod Healthc. 
2015 Oct;6(3):114-8. doi: 10.1016/j.srhc.2014.08.002. Epub 2014 Aug 19. PubMed
PMID: 26842632.


2: Faye-Petersen OM, Kapur RP. Placental Mesenchymal Dysplasia. Surg Pathol Clin.
2013 Mar;6(1):127-51. doi: 10.1016/j.path.2012.11.007. PubMed PMID: 26838707.


3: Kraus FT. Fetal Thrombotic Vasculopathy: Perinatal Stroke, Growth Restriction,
and Other Sequelae. Surg Pathol Clin. 2013 Mar;6(1):87-100. doi:
10.1016/j.path.2012.10.001. PubMed PMID: 26838704.


4: Sillence KA, Madgett TE, Roberts LA, Overton TG, Avent ND. Non-Invasive
Screening Tools for Down's Syndrome: A Review. Diagnostics (Basel). 2013 May
31;3(2):291-314. doi: 10.3390/diagnostics3020291. Review. PubMed PMID: 26835682; 
PubMed Central PMCID: PMC4665531.


5: Cosentino-Boehm AL, Lafky JM, Greenwood TM, Kimbler KD, Buenafe MC, Wang Y,
Branscum AJ, Yang P, Maihle NJ, Baron AT. Soluble Human Epidermal Growth Factor
Receptor 2 (sHER2) as a Potential Risk Assessment, Screening, and Diagnostic
Biomarker of Lung Adenocarcinoma. Diagnostics (Basel). 2013 Jan 14;3(1):13-32.
doi: 10.3390/diagnostics3010013. PubMed PMID: 26835666; PubMed Central PMCID:
PMC4665577.


6: Hussein AA, Tran ND, Smith JF. Fertility preservation for boys and adolescents
facing sterilizing medical therapy. Transl Androl Urol. 2014 Dec;3(4):382-90.
doi: 10.3978/j.issn.2223-4683.2014.11.06. Review. PubMed PMID: 26816794; PubMed
Central PMCID: PMC4708141.


7: Gilbert J, Schnoll R, Morrison MF, Srinivas SK, Pond T, Curtis B, Henry J,
Kranzler HR. Smoking and Cellular Telephone Use Among Pregnant Women Seeking
Prenatal Care: Opportunities for Intervention. Addict Disord Their Treat. 2015
Dec;14(4):203-210. Epub 2014 May 29. PubMed PMID: 26755894; PubMed Central PMCID:
PMC4705558.


8: Uçar MG, Şanlıkan F, Göçmen A. Surgical Treatment of Scar Endometriosis
Following Cesarean Section, a Series of 12 Cases. Indian J Surg. 2015
Dec;77(Suppl 2):682-6. doi: 10.1007/s12262-013-0978-1. Epub 2013 Sep 26. PubMed
PMID: 26730088; PubMed Central PMCID: PMC4692860.


9: Goyal S, Shrivastva M, Verma RK, Goyal S. "Uncommon Contents of Inguinal
Hernial Sac": A Surgical Dilemma. Indian J Surg. 2015 Dec;77(Suppl 2):305-9. doi:
10.1007/s12262-013-0806-7. Epub 2013 Jan 13. PubMed PMID: 26730015; PubMed
Central PMCID: PMC4692921.


10: Shao R, Li X, Billig H. Promising clinical practices of metformin in women
with PCOS and early-stage endometrial cancer. BBA Clin. 2014 Jul 25;2:7-9. doi:
10.1016/j.bbacli.2014.07.001. eCollection 2014 Dec. PubMed PMID: 26674650; PubMed
Central PMCID: PMC4633941.


11: Haslene-Hox H, Madani A, Berg KC, Woie K, Salvesen HB, Wiig H, Tenstad O.
Quantification of the concentration gradient of biomarkers between ovarian
carcinoma interstitial fluid and blood. BBA Clin. 2014 Aug 27;2:18-23. doi:
10.1016/j.bbacli.2014.08.002. eCollection 2014 Dec. PubMed PMID: 26673827; PubMed
Central PMCID: PMC4633919.


12: Jaiswar SP, Natu SM, Sujata, Sankhwar PL, Manjari G. Prediction of Poor
Ovarian response by Biochemical and Biophysical Markers: A Logistic Regression
Model. J Obstet Gynaecol India. 2015 Dec;65(6):411-6. doi:
10.1007/s13224-014-0639-8. Epub 2014 Dec 25. PubMed PMID: 26664002; PubMed
Central PMCID: PMC4666210.


13: Mandal J, Sagili H, Lakshminarayanan S, Parija SC. Utility of Urine Dipstick 
Test for the Screening of Urinary Tract Infection in Catheterized Women Following
Gynecological Surgeries. J Obstet Gynaecol India. 2015 Dec;65(6):401-4. doi:
10.1007/s13224-014-0637-x. Epub 2014 Dec 25. PubMed PMID: 26664000; PubMed
Central PMCID: PMC4666206.


14: Bhandari H, Agrawal R, Weissman A, Shoham G, Leong M, Shoham Z. Minimizing
the Risk of Infection and Bleeding at Trans-Vaginal Ultrasound-Guided Ovum
Pick-up: Results of a Prospective Web-Based World-Wide Survey. J Obstet Gynaecol 
India. 2015 Dec;65(6):389-95. doi: 10.1007/s13224-014-0619-z. Epub 2014 Nov 8.
PubMed PMID: 26663998; PubMed Central PMCID: PMC4666218.


15: Junkermann H, Wallwiener D, Schulz-Wendtland R, Albring C. Joint Statement by
the Gynecologic Radiology Study Group (AGR), the German Society for Gynecology
and Obstetrics (DGGG), the German Society for Senology (DGS) and the Professional
Association of Gynecologists (BVF). Geburtshilfe Frauenheilkd. 2014
Dec;74(12):1088-1089. PubMed PMID: 26633903; PubMed Central PMCID: PMC4648490.


16: Shiozaki A, Yoneda S, Iizuka T, Kusabiraki T, Ito M, Ito M, Yoneda N,
Yoshimoto H, Saito S. Prenatal diagnosis of enterolithiasis at 18 weeks: multiple
foci of intraluminal calcified meconium within echogenic bowel. J Med Ultrason
(2001). 2015 Jan;42(1):113-6. doi: 10.1007/s10396-014-0561-9. Epub 2014 Jul 30.
PubMed PMID: 26578499.


17: Tanaka K, Miyazaki N, Matsushima M, Yagishita R, Izawa T, Tanigaki S, Sakai
K, Iwashita M. Prenatal diagnosis of Klippel-Trenaunay-Weber syndrome with
Kasabach-Merritt syndrome in utero. J Med Ultrason (2001). 2015 Jan;42(1):109-12.
doi: 10.1007/s10396-014-0557-5. Epub 2014 Jul 3. PubMed PMID: 26578498.


18: Kahramaner Z, Erdemir A, Arik B, Bilgili G, Tekin M, Genc Y. Reference ranges
of liver and spleen dimensions in term infants: sonographic measurements. J Med
Ultrason (2001). 2015 Jan;42(1):77-81. doi: 10.1007/s10396-014-0578-0. Epub 2014 
Oct 17. PubMed PMID: 26578493.


19: Hasegawa J, Takita H, Arakaki T, Sekizawa A. Descendent migration in vasa
previa. J Med Ultrason (2001). 2015 Apr;42(2):295-6. doi:
10.1007/s10396-014-0590-4. Epub 2014 Nov 13. PubMed PMID: 26576590.


20: Hasegawa J, Nakamura M, Sekizawa A. How do the trends in the prenatal
diagnosis of aneuploidy change after a non-invasive prenatal test becomes
available? A Japanese single center study. J Med Ultrason (2001). 2015
Apr;42(2):195-8. doi: 10.1007/s10396-014-0589-x. Epub 2014 Nov 7. PubMed PMID:
26576572.


21: Akin MN, Kasap B, Yuvaci HU, Turhan N. Association between platelet indices
and first trimester miscarriage. Blood Coagul Fibrinolysis. 2014 Nov 13. [Epub
ahead of print] PubMed PMID: 26569515.


22: Mishra P, Pandey D, Tripathi BN. Cysticercosis of Soleus muscle presenting as
isolated calf pain. J Clin Orthop Trauma. 2015 Mar;6(1):39-41. doi:
10.1016/j.jcot.2014.11.002. Epub 2014 Dec 1. PubMed PMID: 26549951; PubMed
Central PMCID: PMC4551142.


23: McCarroll ML, Zullo MD, Dante Roulette G, Mendise TM, Ferris E, Zolton J,
Andrews SJ, von Gruenigen VE. Development and implementation results of an
interactive computerized surgical checklist for robotic-assisted gynecologic
surgery. J Robot Surg. 2015 Mar;9(1):11-8. doi: 10.1007/s11701-014-0482-z. Epub
2014 Sep 12. PubMed PMID: 26530966.


24: Karn T, Rody A, Müller V, Schmidt M, Becker S, Holtrich U, Pusztai L. Control
of dataset bias in combined Affymetrix cohorts of triple negative breast cancer. 
Genom Data. 2014 Oct 23;2:354-6. doi: 10.1016/j.gdata.2014.09.014. eCollection
2014 Dec. PubMed PMID: 26484129; PubMed Central PMCID: PMC4535974.


25: Tan KL, Ling KH, Hewitt CA, Cheah PS, Simpson K, Gordon L, Pritchard MA,
Smyth GK, Thomas T, Scott HS. Transcriptional profiling of the postnatal brain of
the Ts1Cje mouse model of Down syndrome. Genom Data. 2014 Oct 2;2:314-7. doi:
10.1016/j.gdata.2014.09.009. eCollection 2014 Dec. PubMed PMID: 26484118; PubMed 
Central PMCID: PMC4535870.


26: Hibaoui Y, Grad I, Letourneau A, Santoni FA, Antonarakis SE, Feki A. Data in 
brief: Transcriptome analysis of induced pluripotent stem cells from monozygotic 
twins discordant for trisomy 21. Genom Data. 2014 Aug 1;2:226-9. doi:
10.1016/j.gdata.2014.07.006. eCollection 2014 Dec. PubMed PMID: 26484098; PubMed 
Central PMCID: PMC4535757.


27: Sun K, Lu L, Wang H, Sun H. Genome-wide profiling of YY1 binding sites during
skeletal myogenesis. Genom Data. 2014 May 23;2:89-91. doi:
10.1016/j.gdata.2014.05.008. eCollection 2014 Dec. PubMed PMID: 26484078; PubMed 
Central PMCID: PMC4535464.


28: Tembely A, Diarra A, Berthé H. Sexuality and fertility of women operated for 
obstetric urogenital fistulae. Prog Urol. 2014 Nov;24(13):876. doi:
10.1016/j.purol.2014.08.202. Epub 2014 Oct 30. PubMed PMID: 26461729.


29: Adewunmi AA, Rabiu KA, Tayo TA, Ottun TA, Kehinde OA, Akinlusi FM, Orekoya
OO. Decision-Delivery Interval and Perinatal Outcome in Emergency Caesarean
Section:A University Teaching Hospital Experience. West Afr J Med. 2014
Oct-Dec;33(4):252-7. English, French. PubMed PMID: 26445068.


30: Nicklas JM, Barbour LA. Optimizing Weight for Maternal and Infant Health -
Tenable, or Too Late? Expert Rev Endocrinol Metab. 2015;10(2):227-242. Epub 2014 
Dec 16. PubMed PMID: 26442123; PubMed Central PMCID: PMC4591845.


31: El-Mekawy HS, ElDeeb AM, Ghareib HO. Effect of laser acupuncture combined
with a diet-exercise intervention on metabolic syndrome in post-menopausal women.
J Adv Res. 2015 Sep;6(5):757-63. doi: 10.1016/j.jare.2014.08.002. Epub 2014 Aug
19. PubMed PMID: 26425364; PubMed Central PMCID: PMC4563594.


32: Magudapathi C, Anathakrishnan R, Kalargala H. Osseous Metaplasia of the
Endometrium: A Rare Entity. J Obstet Gynaecol India. 2015 Oct;65(5):342-5. doi:
10.1007/s13224-014-0589-1. Epub 2014 Jul 29. PubMed PMID: 26405407; PubMed
Central PMCID: PMC4579146.


33: Shrivastava N, Yadav S, Shrivastava V. Term Pregnancy with a Live Fetus in
Non-communicating Rudimentary Horn with Placenta Percreta. J Obstet Gynaecol
India. 2015 Oct;65(5):339-41. doi: 10.1007/s13224-014-0653-x. Epub 2014 Dec 31.
PubMed PMID: 26405406; PubMed Central PMCID: PMC4579144.


34: Erdem H, Başar F, Kadıoğlu N, Oktay M, Ankaralı H, Yavuzcan A, Bahadır A,
Dilbaz S. Evaluation of Estrogen, Progesterone, and GCDFP-15 Expression in
Uterine Leiomyomas. J Obstet Gynaecol India. 2015 Oct;65(5):335-8. doi:
10.1007/s13224-014-0617-1. Epub 2014 Dec 25. PubMed PMID: 26405405; PubMed
Central PMCID: PMC4579142.


35: Chai M, Su S, Dong B. Morphological and Ultrastructural Changes in Human
Endometrium Following Low-Dose Levonorgestrel Contraceptive Intrauterine Systems 
(LNG-IUS-12) 13.5 mg. J Obstet Gynaecol India. 2015 Oct;65(5):323-7. doi:
10.1007/s13224-014-0620-6. Epub 2014 Oct 29. PubMed PMID: 26405403; PubMed
Central PMCID: PMC4579155.


36: Khanam M, Goswami S, Mukhopadhyay P. Effectiveness of Early Infant Diagnosis 
(EID) in Detecting the Serostatus of HIV-Exposed Infants and Children. J Obstet
Gynaecol India. 2015 Oct;65(5):315-9. doi: 10.1007/s13224-014-0632-2. Epub 2014
Oct 29. PubMed PMID: 26405401; PubMed Central PMCID: PMC4579148.


37: Zachariah R, Kumar AM, Reid AJ, Van den Bergh R, Isaakidis P, Draguez B,
Delaunois P, Nagaraja SB, Ramsay A, Reeder JC, Denisiuk O, Ali E, Khogali M,
Hinderaker SG, Kosgei RJ, van Griensven J, Quaglio GL, Maher D, Billo NE, Terry
RF, Harries AD. Open access for operational research publications from low- and
middle-income countries: who pays? Public Health Action. 2014 Sep 21;4(3):142-4. 
doi: 10.5588/pha.14.0028. PubMed PMID: 26400799; PubMed Central PMCID:
PMC4533806.


38: Jones HE. Cocaine, progesterone, and post-partum women. Lancet Psychiatry.
2014 Oct;1(5):323-4. doi: 10.1016/S2215-0366(14)70347-5. Epub 2014 Oct 7. PubMed 
PMID: 26360984.


39: Gierat-Haponiuk K, Haponiuk I, Jaworski R, Chojnicki M, Szalewska D,
Leszczyńska K, Bakuła S. Physical activity in patients with grown-up congenital
heart defects after comprehensive cardiac rehabilitation. Kardiochir
Torakochirurgia Pol. 2014 Dec;11(4):452-8. doi: 10.5114/kitp.2014.47352. Epub
2014 Nov 30. PubMed PMID: 26336469; PubMed Central PMCID: PMC4349040.


40: Kalinka J, Szubert M, Zdziennicki A, Chojnowski K, Maciejewski M,
Piestrzeniewicz K, Zakliczyński M, Drożdż J. A second delivery after heart
transplantation - a case study. Kardiochir Torakochirurgia Pol. 2014
Sep;11(3):339-42. doi: 10.5114/kitp.2014.45688. Epub 2014 Sep 28. PubMed PMID:
26336446; PubMed Central PMCID: PMC4283883.


41: Sinha M, Kaur R, Gupta R, Rani R, Aggarwal A. Rare Presentation of
Chorioadenoma Destruens as Acute Haemoperitoneum Mimicking Ruptured Ectopic
Pregnancy. Kathmandu Univ Med J (KUMJ). 2014 Oct-Dec;12(48):288-91. PubMed PMID: 
26333585.


42: Sharma S, Makaju R, Shrestha S, Shrestha A. Histopathological Findings of
Endometrial Samples and its Correlation Between the Premenopausal and
Postmenopausal Women in Abnormal Uterine Bleeding. Kathmandu Univ Med J (KUMJ).
2014 Oct-Dec;12(48):275-8. PubMed PMID: 26333583.


43: Laganà AS, Burgio MA, Retto G, Pizzo A, Sturlese E, Granese R, Chiofalo B,
Ciacimino L, Triolo O. Analysis of the Influence of Lunar Cycle on the Frequency 
of Spontaneous Deliveries: A Single-centre Retrospective Study. Kathmandu Univ
Med J (KUMJ). 2014 Oct-Dec;12(48):233-7. PubMed PMID: 26333575.


44: Leśniczak B, Krasomski G, Oszukowski P, Stetkiewicz T, Woźniak P. Incidence
of and mortality from breast cancer among women in Poland in the years 2001-2010.
Prz Menopauzalny. 2014 Dec;13(6):344-7. doi: 10.5114/pm.2014.47990. Epub 2014 Dec
30. PubMed PMID: 26327877; PubMed Central PMCID: PMC4352914.


45: Makara-Studzińska M, Kryś-Noszczyk KM, Wdowiak A, Kamińska M, Bakalczuk S,
Bakalczuk G. Comparison of biopsychosocial functioning of women of different
nationalities in the perimenopausal period. Prz Menopauzalny. 2014
Dec;13(6):339-43. doi: 10.5114/pm.2014.47987. Epub 2014 Dec 30. PubMed PMID:
26327876; PubMed Central PMCID: PMC4352915.


46: Korkmazer E, Solak N, Üstünyurt E. Hysteroscopic assessment of postmenopausal
endometrial thickening. Prz Menopauzalny. 2014 Dec;13(6):330-3. doi:
10.5114/pm.2014.47985. Epub 2014 Dec 30. PubMed PMID: 26327874; PubMed Central
PMCID: PMC4352917.


47: Gajewska M, Wielgoś M, Panek G. Critical analysis of cases of endometrial
carcinoma of the uterine corpus incidentally diagnosed after incomplete surgery
for other indications. Three case reports and a review of the literature. Prz
Menopauzalny. 2014 Oct;13(5):305-9. doi: 10.5114/pm.2014.46469. Epub 2014 Nov 2. 
PubMed PMID: 26327871; PubMed Central PMCID: PMC4520376.


48: Bińkowska M. Menopausal hormone therapy and venous thromboembolism. Prz
Menopauzalny. 2014 Oct;13(5):267-72. doi: 10.5114/pm.2014.46468. Epub 2014 Nov 2.
PubMed PMID: 26327865; PubMed Central PMCID: PMC4520375.


49: Gambacciani M, Levancini M. Hormone replacement therapy and the prevention of
postmenopausal osteoporosis. Prz Menopauzalny. 2014 Sep;13(4):213-20. doi:
10.5114/pm.2014.44996. Epub 2014 Sep 9. PubMed PMID: 26327857; PubMed Central
PMCID: PMC4520366.


50: Acquah L, Burton R. Obstetric medicine: Interlinking obstetrics and internal 
medicine. S Afr Med J. 2014 Sep;104(9):636-9. Review. PubMed PMID: 26307785.


51: Wen BL, Brewer MA, Nadiarnykh O, Hocker J, Singh V, Mackie TR, Campagnola PJ.
Texture analysis applied to second harmonic generation image data for ovarian
cancer classification. J Biomed Opt. 2014 Sep;19(9):096007. doi:
10.1117/1.JBO.19.9.096007. PubMed PMID: 26296156; PubMed Central PMCID:
PMC4161736.


52: Aultman J, Wurzel R. Recognizing and Alleviating Moral Distress Among
Obstetrics and Gynecology Residents. J Grad Med Educ. 2014 Sep;6(3):457-62. doi: 
10.4300/JGME-D-13-00256.1. PubMed PMID: 26279769; PubMed Central PMCID:
PMC4535208.


53: Kumar R, Dey M. Spontaneous heterotopic pregnancy with tubal rupture
and pregnancy progressing to term. Med J Armed Forces India. 2015 Jul;71(Suppl
1):S73-5. doi: 10.1016/j.mjafi.2013.02.017. Epub 2013 Jun 6. PubMed PMID:
26265877; PubMed Central PMCID: PMC4529527.


54: Singh S, Kapur A, Goyal R, Joshi A, Pandith S. Pulse contour analysis guided 
management of a case of puerperal uterine inversion and hemorrhagic shock -
'Giving what it takes'. Med J Armed Forces India. 2015 Jul;71(Suppl 1):S66-8.
doi: 10.1016/j.mjafi.2013.02.011. Epub 2013 Jun 6. PubMed PMID: 26265875; PubMed 
Central PMCID: PMC4529500.


55: Bhattacharjee S, Kohli UA, Sood A, Tripathy S, Gupta M. Vesicouterine
fistula: Youssef's syndrome. Med J Armed Forces India. 2015 Jul;71(Suppl
1):S175-7. doi: 10.1016/j.mjafi.2013.11.006. Epub 2014 Jan 25. PubMed PMID:
26265822; PubMed Central PMCID: PMC4529567.


56: Bharadwaj MK, Mohana Priya N. A rare complication of monochorionic twin
pregnancy: Twin-reversed arterial perfusion (TRAP) sequence. Med J Armed Forces
India. 2015 Jul;71(Suppl 1):S114-5. doi: 10.1016/j.mjafi.2013.06.008. Epub 2013
Sep 24. PubMed PMID: 26265801; PubMed Central PMCID: PMC4529548.


57: Vilella GM, Guerrisi P, Lucignani G, Pasquali G, Drudi FM. Ultrasound-guided 
aspiration and steroid injection of a posterior cruciate ligament ganglion cyst: 
report of a case. J Ultrasound. 2014 Jun 7;18(3):283-6. doi:
10.1007/s40477-014-0099-0. eCollection 2015 Sep. PubMed PMID: 26261469; PubMed
Central PMCID: PMC4529412.


58: Agarwal K, Bharti R, Batra A, Batra A. Accidental Intra-arterial Cannulation:
an Unusual Case. Indian J Surg. 2015 Jun;77(3):252-3. doi:
10.1007/s12262-014-1054-1. Epub 2014 Mar 9. PubMed PMID: 26246715; PubMed Central
PMCID: PMC4522264.


59: Selvam EM, Sridevi TA, Menon M, Rajalakshmi V, Priya RL. A Case of Salmonella
enterica Serovar Typhi Tubo Ovarian Abscess. J Obstet Gynaecol India. 2015
Jul;65(4):278-80. doi: 10.1007/s13224-014-0566-8. Epub 2014 May 23. PubMed PMID: 
26243998; PubMed Central PMCID: PMC4518013.


60: Byun JM, Kim KT, Yoon HK, Jeong DH, Kim YN, Lee KB, Sung MS. Uterine Tumors
Resembling Ovarian Sex Cord Tumor in Postmenopausal Woman. J Obstet Gynaecol
India. 2015 Jul;65(4):273-7. doi: 10.1007/s13224-014-0545-0. Epub 2014 May 27.
PubMed PMID: 26243997; PubMed Central PMCID: PMC4518006.


61: Chakraborty B, Mondal PC, Sahana R, Barman SC. A Giant Vesical Stone Causing 
Impending Rupture of Bladder During Labor. J Obstet Gynaecol India. 2015
Jul;65(4):267-70. doi: 10.1007/s13224-014-0543-2. Epub 2014 Jun 1. PubMed PMID:
26243995; PubMed Central PMCID: PMC4518015.


62: Ranjan R, Singh L, Nath D, Sable MN, Malhotra N, Bhatla N, Kumar S, Datta
Gupta S. Uterine Adenomatoid Tumors: A Study of Five Cases Including Three Cases 
of the Rare Leiomyoadenomatoid Variant. J Obstet Gynaecol India. 2015
Jul;65(4):255-8. doi: 10.1007/s13224-014-0557-9. Epub 2014 Aug 29. PubMed PMID:
26243993; PubMed Central PMCID: PMC4518008.


63: Panda S, Behera AK, Jayalakshmi M, Narasinga Rao T, Indira G. Choosing the
Route of Hysterectomy. J Obstet Gynaecol India. 2015 Jul;65(4):251-4. doi:
10.1007/s13224-014-0562-z. Epub 2014 May 24. PubMed PMID: 26243992; PubMed
Central PMCID: PMC4518005.


64: Nautiyal D, Mukherjee K, Perhar I, Banerjee N. Comparative Study of
Misoprostol in First and Second Trimester Abortions by Oral, Sublingual, and
Vaginal Routes. J Obstet Gynaecol India. 2015 Jul;65(4):246-50. doi:
10.1007/s13224-014-0587-3. Epub 2014 Jul 23. PubMed PMID: 26243991; PubMed
Central PMCID: PMC4518018.


65: Hamdy A. A New Maneuver for Prevention of Postpartum Haemorrhage. J Obstet
Gynaecol India. 2015 Jul;65(4):241-5. doi: 10.1007/s13224-014-0592-6. Epub 2014
Jul 17. PubMed PMID: 26243990; PubMed Central PMCID: PMC4518019.


66: Mhaske N, Agarwal R, Wadhwa RD, Basannar DR. Study of the Risk Factors for
Cesarean Delivery in Induced Labors at Term. J Obstet Gynaecol India. 2015
Jul;65(4):236-40. doi: 10.1007/s13224-014-0596-2. Epub 2014 Jul 23. PubMed PMID: 
26243989; PubMed Central PMCID: PMC4518020.


67: Nkwabong E, Nzalli Tangho GR. Risk Factors for Macrosomia. J Obstet Gynaecol 
India. 2015 Jul;65(4):226-9. doi: 10.1007/s13224-014-0586-4. Epub 2014 Jul 5.
PubMed PMID: 26243987; PubMed Central PMCID: PMC4518004.


68: Yelikar K, Deshpande S, Deshpande R, Lone D. Safety and Efficacy of Oral
Mifepristone in Pre-induction Cervical Ripening and Induction of Labour in
Prolonged Pregnancy. J Obstet Gynaecol India. 2015 Jul;65(4):221-5. doi:
10.1007/s13224-014-0584-6. Epub 2014 Jul 11. PubMed PMID: 26243986; PubMed
Central PMCID: PMC4518014.


69: Tartaglia E, Armentano M, Giugliano B, Sena T, Giuliano P, Loffredo C,
Mastrantonio P. Effectiveness of the Association N-Palmitoylethanolamine and
Transpolydatin in the Treatment of Primary Dysmenorrhea. J Pediatr Adolesc
Gynecol. 2015 Dec;28(6):447-50. doi: 10.1016/j.jpag.2014.12.011. Epub 2014 Dec
29. PubMed PMID: 26233289.


70: Mansouri R, Santos XM, Bercaw-Pratt JL, Dietrich JE. Regression of
Adenomyosis on Magnetic Resonance Imaging after a Course of Hormonal Suppression 
in Adolescents: A Case Series. J Pediatr Adolesc Gynecol. 2015 Dec;28(6):437-40. 
doi: 10.1016/j.jpag.2014.12.009. Epub 2014 Dec 29. PubMed PMID: 26233288.


71: Mansouri R, Dietrich JE. Postoperative Course and Complications after
Pull-through Vaginoplasty for Distal Vaginal Atresia. J Pediatr Adolesc Gynecol. 
2015 Dec;28(6):433-6. doi: 10.1016/j.jpag.2014.12.007. Epub 2014 Dec 23. PubMed
PMID: 26220349.


72: Dutta M, Subramani E, Taunk K, Gajbhiye A, Seal S, Pendharkar N, Dhali S, Ray
CD, Lodh I, Chakravarty B, Dasgupta S, Rapole S, Chaudhury K. Mass spectrometry
and bioinformatics analysis data. Data Brief. 2014 Nov 13;2:21-5. doi:
10.1016/j.dib.2014.11.002. eCollection 2015 Mar. PubMed PMID: 26217699; PubMed
Central PMCID: PMC4459760.


73: Sadhir M, Kansra AR, Menon S. Vitamin D Deficiency among Adolescent Females
with Polycystic Ovary Syndrome. J Pediatr Adolesc Gynecol. 2015 Oct;28(5):378-81.
doi: 10.1016/j.jpag.2014.11.004. Epub 2014 Dec 4. PubMed PMID: 26209866.


74: Seybold D, Calhoun B, Burgess D, Lewis T, Gilbert K, Casto A. Evaluation of a
Training to Reduce Provider Bias Toward Pregnant Patients With Substance Abuse. J
Soc Work Pract Addict. 2014 Jul 3;14(3):239-249. PubMed PMID: 26207103; PubMed
Central PMCID: PMC4508864.


75: Matsuzaki S, Matsuzaki S, Ueda Y, Tanaka Y, Kakuda M, Kanagawa T, Kimura T. A
Case Report and Literature Review of Midtrimester Termination of Pregnancy
Complicated by Placenta Previa and Placenta Accreta. AJP Rep. 2015
Apr;5(1):e6-e11. doi: 10.1055/s-0034-1395992. Epub 2014 Dec 18. PubMed PMID:
26199801; PubMed Central PMCID: PMC4502619.


76: Leon MG, Moussa HN, Movahedian M, Viteri OA, Longo M, Sibai BM. A Rapidly
Growing Abdominal Mass: Desmoid Tumor in Pregnancy. AJP Rep. 2015 Apr;5(1):e14-7.
doi: 10.1055/s-0034-1396028. Epub 2014 Dec 15. PubMed PMID: 26199790; PubMed
Central PMCID: PMC4502627.


77: Schrufer-Poland T, Singh P, Jodicke C, Reynolds S, Maulik D. Nontraumatic Fat
Embolism Found Following Maternal Death after Cesarean Delivery. AJP Rep. 2015
Apr;5(1):e1-5. doi: 10.1055/s-0034-1394153. Epub 2014 Dec 17. PubMed PMID:
26199788; PubMed Central PMCID: PMC4502621.


78: Singh N, Tripathi R, Mala YM, Dixit R. Scar thickness measurement by
transvaginal sonography in late second trimester and third trimester in pregnant 
patients with previous cesarean section: does sequential change in scar thickness
with gestational age correlate with mode of delivery? J Ultrasound. 2014 Jul
16;18(2):173-8. doi: 10.1007/s40477-014-0116-3. eCollection 2015 Jun. PubMed
PMID: 26191105; PubMed Central PMCID: PMC4504852.


79: Abbett SK, Kaufman RM, Gustafson M, Greenberg JO. Multifaceted approach to
reducing unnecessary red blood cell utilization. Healthc (Amst). 2015
Jun;3(2):67-73. doi: 10.1016/j.hjdsi.2014.07.003. Epub 2014 Sep 5. PubMed PMID:
26179726.


80: Richardson ST, Franklin AL, Rome ES, Simms-Cendan JS. Global Health:
Urogenital Schistosomiasis in the Adolescent Girl. J Pediatr Adolesc Gynecol.
2014 Jul 22. pii: S1083-3188(14)00263-0. doi: 10.1016/j.jpag.2014.07.009. [Epub
ahead of print] PubMed PMID: 26173381.


81: Li Z, Gao Z, Jin C, Guo Q, Wang L, Wang S, Zhang X, Wang Y. The Efficacy of
Leviteracetam versus Carbamazepine for Epilepsy: A Meta-Analysis. Iran J Public
Health. 2014 Dec;43(12):1616-26. PubMed PMID: 26171353; PubMed Central PMCID:
PMC4499082.


82: Amies Oelschlager AE, Gow KW, Morse CB, Lara-Torre E. Management of Large
Ovarian Neoplasms in Pediatric and Adolescent Females. J Pediatr Adolesc Gynecol.
2014 Aug 12. pii: S1083-3188(14)00274-5. doi: 10.1016/j.jpag.2014.07.018. [Epub
ahead of print] PubMed PMID: 26165911.


83: Santos XM, Dietrich JE. Obstructed Hemivagina with Ipsilateral Renal Anomaly.
J Pediatr Adolesc Gynecol. 2016 Feb;29(1):7-10. doi: 10.1016/j.jpag.2014.09.008. 
Epub 2014 Sep 28. PubMed PMID: 26165909.


84: Yamamoto Y, Kuwahara A, Taniguchi Y, Yamasaki M, Tanaka Y, Mukai Y, Yamashita
M, Matsuzaki T, Yasui T, Irahara M. Tumor necrosis factor alpha inhibits
ovulation and induces granulosa cell death in rat ovaries. Reprod Med Biol.
2015;14(3):107-115. Epub 2014 Dec 13. PubMed PMID: 26161038; PubMed Central
PMCID: PMC4490172.


85: Ulrich U, Buchweitz O, Greb R, Keckstein J, von Leffern I, Oppelt P, Renner
SP, Sillem M, Stummvoll W, De Wilde RL, Schweppe KW; German and Austrian
Societies for Obstetrics and Gynecology. National German Guideline (S2k):
Guideline for the Diagnosis and Treatment of Endometriosis: Long Version - AWMF
Registry No. 015-045. Geburtshilfe Frauenheilkd. 2014 Dec;74(12):1104-1118.
PubMed PMID: 26157194; PubMed Central PMCID: PMC4470398.


86: Busschots S, O'Toole S, O'Leary JJ, Stordal B. Non-invasive and
non-destructive measurements of confluence in cultured adherent cell lines.
MethodsX. 2014 Nov 25;2:8-13. doi: 10.1016/j.mex.2014.11.002. eCollection 2015.
PubMed PMID: 26150966; PubMed Central PMCID: PMC4487325.


87: Henninger V, Reisenauer C, Brucker SY, Rall K. Laparoscopic Nerve-Preserving 
Colposacropexy for Surgical Management of Neovaginal Prolapse. J Pediatr Adolesc 
Gynecol. 2015 Oct;28(5):e153-5. doi: 10.1016/j.jpag.2014.12.005. Epub 2014 Dec
23. PubMed PMID: 26148788.


88: Chevrette M, Abenhaim HA. Do State-Based Policies Have an Impact on Teen
Birth Rates and Teen Abortion Rates in the United States? J Pediatr Adolesc
Gynecol. 2015 Oct;28(5):354-61. doi: 10.1016/j.jpag.2014.10.006. Epub 2014 Oct
24. PubMed PMID: 26148786.


89: Rall K, Eisenbeis S, Henninger V, Henes M, Wallwiener D, Bonin M, Brucker S. 
Typical and Atypical Associated Findings in a Group of 346 Patients with
Mayer-Rokitansky-Kuester-Hauser Syndrome. J Pediatr Adolesc Gynecol. 2015
Oct;28(5):362-8. doi: 10.1016/j.jpag.2014.07.019. Epub 2014 Nov 11. PubMed PMID: 
26148785.


90: Reynolds K, Barnhill D, Sias J, Young A, Polite FG. Use of the QR Reader to
Provide Real-Time Evaluation of Residents' Skills Following Surgical Procedures. 
J Grad Med Educ. 2014 Dec;6(4):738-41. doi: 10.4300/JGME-D-13-00349.1. PubMed
PMID: 26140128; PubMed Central PMCID: PMC4477572.


91: Vaidya Y, Vaidya P, Vaidya T. Ductal Carcinoma In Situ of the Breast. Indian 
J Surg. 2015 Apr;77(2):141-6. doi: 10.1007/s12262-013-0987-0. Epub 2013 Oct 12.
Review. PubMed PMID: 26139969; PubMed Central PMCID: PMC4484537.


92: Walsh K, Basu A, Monk C. The Role of Sexual Abuse and Dysfunctional Attitudes
in Perceived Stress and Negative Mood in Pregnant Adolescents: An Ecological
Momentary Assessment Study. J Pediatr Adolesc Gynecol. 2015 Oct;28(5):327-32.
doi: 10.1016/j.jpag.2014.09.012. Epub 2014 Sep 28. PubMed PMID: 26130137; PubMed 
Central PMCID: PMC4490124.


93: Li X, Sun J, Hu S, Liu J. Icariin Induced B16 Melanoma Tumor Cells Apoptosis,
Suppressed Tumor Growth and Metastasis. Iran J Public Health. 2014
Jun;43(6):847-8. PubMed PMID: 26110157; PubMed Central PMCID: PMC4475605.


94: Sirák I, Šinkorová Z, Šenkeříková M, Špaček J, Laco J, Vošmiková H, John S,
Petera J. Hypersensitivity to chemoradiation in FANCA carrier with cervical
carcinoma-A case report and review of the literature. Rep Pract Oncol Radiother. 
2015 Jul-Aug;20(4):309-15. doi: 10.1016/j.rpor.2014.11.006. Epub 2014 Dec 5.
PubMed PMID: 26109920; PubMed Central PMCID: PMC4477125.


95: Roeder HA, Dejbakhsh SZ, Parast MM, Laurent LC, Woelkers DA. Abnormal uterine
artery Doppler velocimetry predicts adverse outcomes in patients with abnormal
analytes. Pregnancy Hypertens. 2014 Oct;4(4):296-301. doi:
10.1016/j.preghy.2014.10.001. Epub 2014 Oct 30. PubMed PMID: 26104819.


96: Kaitu'u-Lino TJ, Tong S, Beard S, Hastie R, Tuohey L, Brownfoot F, Onda K,
Hannan NJ. Characterization of protocols for primary trophoblast purification,
optimized for functional investigation of sFlt-1 and soluble endoglin. Pregnancy 
Hypertens. 2014 Oct;4(4):287-95. doi: 10.1016/j.preghy.2014.09.003. Epub 2014 Oct
7. PubMed PMID: 26104818.


97: Raghuraman N, March MI, Hacker MR, Modest AM, Wenger J, Narcisse R, Louis
David J, Scott J, Rana S. Adverse maternal and fetal outcomes and deaths related 
to preeclampsia and eclampsia in Haiti. Pregnancy Hypertens. 2014
Oct;4(4):279-86. doi: 10.1016/j.preghy.2014.09.002. Epub 2014 Oct 7. PubMed PMID:
26104817.


98: van Baaren GJ, Hermes W, Franx A, van Pampus MG, Bloemenkamp KW, van der Post
JA, Porath M, Ponjee GA, Tamsma JT, Mol BW, Opmeer BC, de Groot CJ.
Cost-effectiveness analysis of cardiovascular risk factor screening in women who 
experienced hypertensive pregnancy disorders at term. Pregnancy Hypertens. 2014
Oct;4(4):264-70. doi: 10.1016/j.preghy.2014.06.002. Epub 2014 Jun 21. PubMed
PMID: 26104815.


99: Wasden SW, Ragsdale ES, Chasen ST, Skupski DW. Impact of non-steroidal
anti-inflammatory drugs on hypertensive disorders of pregnancy. Pregnancy
Hypertens. 2014 Oct;4(4):259-63. doi: 10.1016/j.preghy.2014.06.001. Epub 2014 Jul
11. PubMed PMID: 26104814.


100: Hastie R, Tong S, Cannon P, Brownfoot F, Hannan NJ, Kaitu'u-Lino T. Peptides
do not prevent cleavage of endoglin to produce soluble endoglin. Pregnancy
Hypertens. 2014 Oct;4(4):255-8. doi: 10.1016/j.preghy.2014.10.002. Epub 2014 Oct 
22. PubMed PMID: 26104813.


101: Gupta B, Singh N, Kumar V, Rajaram S, Goel N. Bilateral exudative retinal
detachment in a patient with early onset severe preeclampsia. Pregnancy
Hypertens. 2014 Oct;4(4):253-4. doi: 10.1016/j.preghy.2014.09.001. Epub 2014 Sep 
27. PubMed PMID: 26104812.


102: Aditiawarman. The role of albumin and endoplasmic reticulum in pathogenesis 
Preeclampsia. Changes of GRP78 and placental VEGF in preeclampsia. Pregnancy
Hypertens. 2014 Jul;4(3):247. doi: 10.1016/j.preghy.2014.04.022. Epub 2014 Jul 9.
PubMed PMID: 26104651.


103: Redman C. The six stages of pre-eclampsia. Pregnancy Hypertens. 2014
Jul;4(3):246. doi: 10.1016/j.preghy.2014.04.020. Epub 2014 Jul 9. PubMed PMID:
26104649.


104: Sulistyowati S. The role of oxidative stress in the pathogenesis of
pre-eclampsia. Pregnancy Hypertens. 2014 Jul;4(3):244. doi:
10.1016/j.preghy.2014.04.014. Epub 2014 Jul 9. PubMed PMID: 26104645.


105: Mose JC. The role of maternal & fetal doppler in pre-eclampsia. Pregnancy
Hypertens. 2014 Jul;4(3):242. doi: 10.1016/j.preghy.2014.04.010. Epub 2014 Jul 9.
PubMed PMID: 26104640.


106: Dekker GA. Pre-eclampsia - A disease of an individual couple. Pregnancy
Hypertens. 2014 Jul;4(3):242-3. doi: 10.1016/j.preghy.2014.04.011. Epub 2014 Jul 
9. PubMed PMID: 26104639.


107: Redman C. Pre-eclampsia: A complex and variable disease. Pregnancy
Hypertens. 2014 Jul;4(3):241-2. doi: 10.1016/j.preghy.2014.04.009. Epub 2014 Jul 
9. PubMed PMID: 26104638.


108: Redman C. Diagnostic and predictive accuracy of placental growth factor in
suspected pre-eclampsia. Pregnancy Hypertens. 2014 Jul;4(3):241. doi:
10.1016/j.preghy.2014.04.008. Epub 2014 Jul 9. PubMed PMID: 26104637.


109: Sagedal LR. Who are we missing? Examining non-participants in "Fit for
Delivery", a randomized, controlled trial of a lifestyle intervention in
pregnancy. Pregnancy Hypertens. 2014 Jul;4(3):237. doi:
10.1016/j.preghy.2014.03.025. Epub 2014 Jul 9. PubMed PMID: 26104630.


110: Ohkuchi A, Hirashima C, Takahashi K, Shirasuna K, Suzuki H, Ariga H,
Kobayashi M, Hirose N, Matsubara S, Suzuki M. A trio of risk factors for the
onset of preeclampsia in the second and early third trimesters. Pregnancy
Hypertens. 2014 Jul;4(3):224-30. doi: 10.1016/j.preghy.2014.04.024. Epub 2014 May
29. PubMed PMID: 26104610.


111: Landres IV, Small M, Sirjusingh A, Ramsewak S, Williams KP. A comparison of 
Doppler waveform parameters versus flow-mediated vascular dilation of the
brachial artery in pregnant women. Pregnancy Hypertens. 2014 Jul;4(3):220-3. doi:
10.1016/j.preghy.2014.04.005. Epub 2014 May 3. PubMed PMID: 26104609.


112: Zhang Y, Wang T, Shen Y, Wang X, Baker PN, Zhao A. 2-Methoxyestradiol
deficiency is strongly related to hypertension in early onset severe
pre-eclampsia. Pregnancy Hypertens. 2014 Jul;4(3):215-9. doi:
10.1016/j.preghy.2014.04.004. Epub 2014 May 3. PubMed PMID: 26104608.


113: Sakashita T, Higashi Y, Soga J, Miyoshi H, Kudo Y. Circulating endothelial
progenitor cells and placental abruption in women with preeclampsia. Pregnancy
Hypertens. 2014 Jul;4(3):203-8. doi: 10.1016/j.preghy.2014.04.002. Epub 2014 May 
9. PubMed PMID: 26104606.


114: Van Oostwaard MF, Langenveld J, Schuit E, Wigny K, Van Susante H, Beune I,
Ramaekers R, Papatsonis DN, Mol BW, Ganzevoort W. Prediction of recurrence of
hypertensive disorders of pregnancy in the term period, a retrospective cohort
study. Pregnancy Hypertens. 2014 Jul;4(3):194-202. doi:
10.1016/j.preghy.2014.04.001. Epub 2014 Apr 20. PubMed PMID: 26104605.


115: Rahardjo B, Widjajanto E, Sujuti H, Keman K. Different levels of IL-1α,
IL-6, TNF-α, NF-κB and PPAR-γ in monocyte cultures exposed by plasma preeclampsia
and normotensive pregnancy. Pregnancy Hypertens. 2014 Jul;4(3):187-93. doi:
10.1016/j.preghy.2014.03.001. Epub 2014 May 3. PubMed PMID: 26104604.


116: Binstock A, Smith AL, Olawaiye AB. Recurrent breast carcinoma presenting as 
postmenopausal vaginal bleeding: A case report. Gynecol Oncol Rep. 2013 Jun
24;10:38-40. doi: 10.1016/j.gynor.2013.06.003. eCollection 2014 Dec. PubMed PMID:
26096920; PubMed Central PMCID: PMC4458745.


117: Junqueira FR, Lara LA, Martins WP, Ferriani RA, Rosa-E-Silva AC, de Sá MF,
Reis RM. Gonadotropin and Estradiol Levels after Leuprolide Stimulation Tests in 
Brazilian Girls with Precocious Puberty. J Pediatr Adolesc Gynecol. 2015
Oct;28(5):313-6. doi: 10.1016/j.jpag.2014.09.006. Epub 2014 Sep 23. PubMed PMID: 
26094907.


118: Granada C, Loveless M, Justice T, Moriarty T, Mutchnick I, Dietrich JE,
LaJoie AS, Hertweck P. Tethered Cord Syndrome in the Pediatric-Adolescent
Gynecologic Patient. J Pediatr Adolesc Gynecol. 2015 Oct;28(5):309-12. doi:
10.1016/j.jpag.2014.09.005. Epub 2014 Sep 23. PubMed PMID: 26092705.


119: Singh S, Singh A, Sharma D, Singh A, Narula MK, Bhattacharjee J. Effect of
l-Arginine on Nitric Oxide Levels in Intrauterine Growth Restriction and its
Correlation with Fetal Outcome. Indian J Clin Biochem. 2015 Jul;30(3):298-304.
doi: 10.1007/s12291-014-0450-4. Epub 2014 Jul 15. PubMed PMID: 26089616; PubMed
Central PMCID: PMC4469053.


120: Singhal M, Gupta P, Sikka P, Khandelwal N. Uterine Artery Embolization
Following Internal Iliac Arteries Ligation in a Case of Post-Partum Hemorrhage: A
Technical Challenge. J Obstet Gynaecol India. 2015 May;65(3):202-5. doi:
10.1007/s13224-014-0595-3. Epub 2014 Jul 15. PubMed PMID: 26085745; PubMed
Central PMCID: PMC4464560.


121: Patra S, Biswas B, Patra R. Constriction of the Umbilical Cord by an
Amniotic Band Leading to Fetal Demise. J Obstet Gynaecol India. 2015
May;65(3):196-8. doi: 10.1007/s13224-014-0591-7. Epub 2014 Jul 17. PubMed PMID:
26085743; PubMed Central PMCID: PMC4464567.


122: Kapur A, Dey M, Tangri M, Bandhu HC. Maternal Anti-Ro/SSA and Anti-La/SSB
Antibodies and Fetal Congenital Heart Block. J Obstet Gynaecol India. 2015
May;65(3):193-5. doi: 10.1007/s13224-014-0608-2. Epub 2014 Nov 20. PubMed PMID:
26085742; PubMed Central PMCID: PMC4464570.


123: Elfayomy AK, Soliman BS. Risk Factors Associated with the Malignant Changes 
of Symptomatic and Asymptomatic Endometrial Polyps in Premenopausal Women. J
Obstet Gynaecol India. 2015 May;65(3):186-92. doi: 10.1007/s13224-014-0576-6.
Epub 2014 Jun 1. PubMed PMID: 26085741; PubMed Central PMCID: PMC4464569.


124: Pandey K, Bhagoliwal A, Jain S. Optical Imaging: Future Tool in Detection of
Pre-cancerous and Cancerous Lesions of Cervix and Its Comparison to Colposcopy. J
Obstet Gynaecol India. 2015 May;65(3):176-80. doi: 10.1007/s13224-014-0511-x.
Epub 2014 Jul 15. PubMed PMID: 26085739; PubMed Central PMCID: PMC4464571.


125: Chawla S, Marwaha A, Agarwal R. HELLP or Help: A Real Challenge. J Obstet
Gynaecol India. 2015 May;65(3):172-5. doi: 10.1007/s13224-014-0582-8. Epub 2014
Jul 3. PubMed PMID: 26085738; PubMed Central PMCID: PMC4464564.


126: Singh A, Shrivastava C. Uterine Rupture: Still a Harsh Reality! J Obstet
Gynaecol India. 2015 May;65(3):158-61. doi: 10.1007/s13224-014-0551-2. Epub 2014 
Jul 5. PubMed PMID: 26085735; PubMed Central PMCID: PMC4464568.


127: Turkgeldi E, Urman B, Ata B. Role of Three-Dimensional Ultrasound in
Gynecology. J Obstet Gynaecol India. 2015 May;65(3):146-54. doi:
10.1007/s13224-014-0635-z. Epub 2014 Nov 8. Review. PubMed PMID: 26085733; PubMed
Central PMCID: PMC4464566.


128: Feferkorn I, Shai A, Gemer O, Auslender R, Lavie O. The natural history of
pericardial tamponade secondary to recurrent ovarian carcinoma - A case report
and review of the literature. Gynecol Oncol Rep. 2014 Jun 18;10:53-5. doi:
10.1016/j.gynor.2014.06.001. eCollection 2014 Dec. PubMed PMID: 26082940; PubMed 
Central PMCID: PMC4458746.


129: Ikeda Y, Oda K, Aburatani H, Kawana K, Osuga Y, Fujii T.
Non-diethylstilbestrol exposed vaginal clear cell adenocarcinoma has a common
molecular profile with ovarian clear cell adenocarcinoma: A case report. Gynecol 
Oncol Rep. 2014 Jun 5;10:49-52. doi: 10.1016/j.gynor.2014.05.006. eCollection
2014 Dec. PubMed PMID: 26082939; PubMed Central PMCID: PMC4458747.


130: Tan A, Van der Merwe AM, Low X, Chrystal K. Familial HCG syndrome: A
diagnostic challenge. Gynecol Oncol Rep. 2014 Jun 1;10:47-8. doi:
10.1016/j.gynor.2014.05.005. eCollection 2014 Dec. PubMed PMID: 26082938; PubMed 
Central PMCID: PMC4458743.


131: Özcan J, Dülger Ö, Küpelioğlu L, Gönenç Aİ, Erşahin A. Uterine sarcoma in a 
14 year-old girl presenting with uterine rupture. Gynecol Oncol Rep. 2014 Jun
17;10:44-6. doi: 10.1016/j.gynor.2014.05.004. eCollection 2014 Dec. PubMed PMID: 
26082937; PubMed Central PMCID: PMC4458748.


132: Iannetta R, Melo AS, Iannetta O, Marchini JS, Paula FJ, Martinelli CE, Rosa 
e Silva AC, Ferriani RA, Martins WP, Reis RM. Use of a Gonadotropin-releasing
Hormone Analog to Treat Idiopathic Central Precocious Puberty Is Not Associated
with Changes in Bone Structure in Postmenarchal Adolescents. J Pediatr Adolesc
Gynecol. 2015 Oct;28(5):304-8. doi: 10.1016/j.jpag.2014.09.002. Epub 2014 Sep 16.
PubMed PMID: 26081481.


133: Çetin O, Verit FF, Keskin S, Zebitay AG, Deregözü A, Usta T, Yücel O.
Knowledge levels of adolescent girls about human papilloma virus and its vaccine.
Turk Pediatri Ars. 2014 Jun 1;49(2):142-7. doi: 10.5152/tpa.2014.1545.
eCollection 2014 Jun. PubMed PMID: 26078650; PubMed Central PMCID: PMC4462274.


134: Chen YJ, Del Priore G. The role of cisplatin alternative regimens with
radiotherapy in cervical cancer. Gynecol Oncol Rep. 2014 Nov 15;11:38-40. doi:
10.1016/j.gore.2014.10.006. eCollection 2015 Jan. PubMed PMID: 26076090; PubMed
Central PMCID: PMC4434156.


135: Zilberlicht A, Voldavsky E, Lavie O, Auslender R, Shai A. Prolonged survival
in a patient with isolated skull recurrence of cervical carcinoma - Case report
and review of the literature. Gynecol Oncol Rep. 2014 Dec 24;11:20-2. doi:
10.1016/j.gore.2014.12.002. eCollection 2015 Jan. PubMed PMID: 26076088; PubMed
Central PMCID: PMC4434164.


136: Parker VL, Sanderson P, Naik V, Quincey C, Farag K. Post-menopausal
presentation of yolk sac germ cell tumour. Gynecol Oncol Rep. 2014 Nov
15;11:16-9. doi: 10.1016/j.gore.2014.11.001. eCollection 2015 Jan. PubMed PMID:
26076087; PubMed Central PMCID: PMC4434160.


137: Sánchez-Ferrer ML, Ferri-Ñíguez B, Schuldt M, Nogales FF. Endometrial
stromal nodule of the vaginal wall with a review of vulvovaginal endometrial
stromal neoplasms. Gynecol Oncol Rep. 2014 Nov 20;11:13-5. doi:
10.1016/j.gore.2014.11.003. eCollection 2015 Jan. PubMed PMID: 26076086; PubMed
Central PMCID: PMC4434158.


138: Blake EA, Cheng G, Post MD, Guntupalli S. Cotyledonoid dissecting leiomyoma 
with adipocytic differentiation: A case report. Gynecol Oncol Rep. 2014 Nov
11;11:7-9. doi: 10.1016/j.gore.2014.10.004. eCollection 2015 Jan. PubMed PMID:
26076084; PubMed Central PMCID: PMC4434163.


139: Abraham C, O'Cearbhaill R, Soslow R. Primary osteosarcoma of the uterus with
cardiac and pulmonary metastases. Gynecol Oncol Rep. 2014 Oct 1;11:4-6. doi:
10.1016/j.gore.2014.07.002. eCollection 2015 Jan. PubMed PMID: 26076083; PubMed
Central PMCID: PMC4434157.


140: Inoue K, Tsubamoto H, Oku H, Matsumoto T, Shibahara H. Complete remission
achieved by oophorectomy for recurrent endometrial stromal sarcoma after
laparoscopic morcellation. Gynecol Oncol Rep. 2014 Nov 7;11:1-3. doi:
10.1016/j.gore.2014.10.003. eCollection 2015 Jan. PubMed PMID: 26076082; PubMed
Central PMCID: PMC4434162.


141: Tempfer CB, Solass W, Buerkle B, Reymond MA. Pressurized intraperitoneal
aerosol chemotherapy (PIPAC) with cisplatin and doxorubicin in a woman with
pseudomyxoma peritonei: A case report. Gynecol Oncol Rep. 2014 Oct 18;10:32-5.
doi: 10.1016/j.gore.2014.10.001. eCollection 2014 Dec. PubMed PMID: 26076000;
PubMed Central PMCID: PMC4434151.


142: Lyons YA, Frumovitz M, Soliman PT. Response to MEK inhibitor in small cell
neuroendocrine carcinoma of the cervix with a KRAS mutation. Gynecol Oncol Rep.
2014 Oct 25;10:28-9. doi: 10.1016/j.gore.2014.09.003. eCollection 2014 Dec.
PubMed PMID: 26075998; PubMed Central PMCID: PMC4434143.


143: Deshimaru R, Fukunaga T, Sato T, Morinaga S, Takahashi M. A case of
metastatic female adnexal tumor of probable Wolffian origin. Gynecol Oncol Rep.
2014 Oct 1;10:22-4. doi: 10.1016/j.gore.2014.07.001. eCollection 2014 Dec. PubMed
PMID: 26075996; PubMed Central PMCID: PMC4434148.


144: Ueda T, Nakagawa H, Hachisuga T. Ovarian mucinous epithelial neoplasm
showing immunohistochemical pattern of lower gastrointestinal origin with stromal
minor sex-cord elements: A case report. Gynecol Oncol Rep. 2014 Dec 6;10:13-5.
doi: 10.1016/j.gore.2014.08.003. eCollection 2014 Dec. PubMed PMID: 26075993;
PubMed Central PMCID: PMC4434153.


145: Igwe E, Diaz J, Ferriss J. Diffuse large B cell lymphoma of the cervix with 
rectal involvement. Gynecol Oncol Rep. 2014 Dec 6;10:1-4. doi:
10.1016/j.gore.2014.07.004. eCollection 2014 Dec. PubMed PMID: 26075990; PubMed
Central PMCID: PMC4434152.


146: Szczepańska M, Mostowska A, Wirstlein P, Skrzypczak J, Jagodziłski PP.
Involvement of vascular endothelial growth factor -460 C/T, +405 G/C and +936 C/T
polymorphisms in the development of endometriosis. Biomed Rep. 2015
Mar;3(2):220-224. Epub 2014 Dec 19. PubMed PMID: 26075076; PubMed Central PMCID: 
PMC4448009.


147: Ma M, Wang J, Xu L, Zhang Q, DU B, Jiang X, Shi Q, Zhou L, Li B, Saito H,
Kurachi H. Effects of two human chorionic gonadotropin doses administered to the 
ovarian states during the in vitro fertilization and embryo transfer program.
Biomed Rep. 2015 Mar;3(2):215-219. Epub 2014 Nov 20. PubMed PMID: 26075075;
PubMed Central PMCID: PMC4448011.


148: Salimi S, Khodamian M, Narooie-Nejad M, Hajizadeh A, Fazeli K, Namazi L,
Yaghmaei M. Association of polymorphisms and haplotypes in the cytochrome P450
1B1 gene with uterine leiomyoma: A case control study. Biomed Rep. 2015
Mar;3(2):201-206. Epub 2014 Dec 31. PubMed PMID: 26075073; PubMed Central PMCID: 
PMC4448010.


149: Lamina MA. Characteristics of Abortion Care Seekers in Western Nigeria. West
Afr J Med. 2014 Jul-Sep;33(3):189-94. English, French. PubMed PMID: 26070823.


150: Sudan V, Jaiswal AK, Srivastava A, Saxena A, Shanker D. A rare clinical
presentation of transplacental transmission and subsequent abortion by Babesia
(Theileria) equi in a mare. J Parasit Dis. 2015 Jun;39(2):336-8. doi:
10.1007/s12639-013-0337-y. Epub 2013 Jun 20. PubMed PMID: 26064031; PubMed
Central PMCID: PMC4456536.


151: Khodakarami N, Moradi A, Mirzaei H, Farzaneh F, Yavari P, Akbari ME.
Frequency of Human Papillumavirus among Women with High-Grade Squamous
Intraepithelial Lesions and Invasive Cervical Cancer Attending Shahid Beheshti
University of Medical Sciences Clinics, Tehran, Iran. Iran J Public Health. 2014 
Nov;43(11):1563-8. PubMed PMID: 26060725; PubMed Central PMCID: PMC4449507.


152: Parandavar N, Abdali K, Keshtgar S, Emamghoreishi M, Amooee S. The Effect of
Melatonin on Climacteric Symptoms in Menopausal Women; A Double-Blind, Randomized
Controlled, Clinical Trial. Iran J Public Health. 2014 Oct;43(10):1405-16. PubMed
PMID: 26060703; PubMed Central PMCID: PMC4441894.


153: Tanimanidis P, Chatzistamatiou K, Nikolaidou A, Kaplanis K. Struma ovarii. A
case report. Hippokratia. 2014 Oct-Dec;18(4):357-8. PubMed PMID: 26052205; PubMed
Central PMCID: PMC4453812.


154: Huguelet PS, May LT, Scott SM. An Atypical Presentation of Vaginal Agenesis.
J Pediatr Adolesc Gynecol. 2015 Oct;28(5):e123-6. doi:
10.1016/j.jpag.2014.10.005. Epub 2014 Oct 24. PubMed PMID: 26051587.


155: Brosens I, Gordts S, Habiba M, Benagiano G. Uterine Cystic Adenomyosis: A
Disease of Younger Women. J Pediatr Adolesc Gynecol. 2015 Dec;28(6):420-6. doi:
10.1016/j.jpag.2014.05.008. Epub 2014 May 28. PubMed PMID: 26049940.


156: Melo J, Peters M, Teal S, Guiahi M. Adolescent and Young Women's
Contraceptive Decision-Making Processes: Choosing "The Best Method for Her". J
Pediatr Adolesc Gynecol. 2015 Aug;28(4):224-8. doi: 10.1016/j.jpag.2014.08.001.
Epub 2014 Aug 12. PubMed PMID: 26049939.


157: Aydin Y, Hassa H, Burkankulu D, Arslantas D, Sayiner D, Ozerdogan N. What is
the Risk of Metabolic Syndrome in Adolescents with Normal BMI who have Polycystic
Ovary Syndrome? J Pediatr Adolesc Gynecol. 2015 Aug;28(4):271-4. doi:
10.1016/j.jpag.2014.08.011. Epub 2014 Aug 29. PubMed PMID: 26049937.


158: Mansouri R, Sander JC, Janzen NK, Dietrich JE. A Case of Obstructed
Hemivagina with Ectopic Ureter Leading to Severe Hydrocolpos and Contralateral
Renal Outflow Tract Obstruction in a Neonate. J Pediatr Adolesc Gynecol. 2015
Oct;28(5):e131-3. doi: 10.1016/j.jpag.2014.10.008. Epub 2014 Oct 23. PubMed PMID:
26049936.


159: Topçu HO, Topçu S, Kokanalı D, Memur T, Doğanay M. Spontaneous Membranous
Dysmenorrhea in an Adolescent Girl: A Case Report and Literature Review. J
Pediatr Adolesc Gynecol. 2015 Oct;28(5):e139-41. doi: 10.1016/j.jpag.2014.11.001.
Epub 2014 Nov 20. PubMed PMID: 26049935.


160: Dendrinos ML, Smorgick N, Marsh CA, Smith YR, Quint EH. Occurrence of
Gonadoblastoma in Patients with 45,X/46,XY Mosaicism. J Pediatr Adolesc Gynecol. 
2015 Jun;28(3):192-5. doi: 10.1016/j.jpag.2014.09.016. Epub 2014 Oct 2. PubMed
PMID: 26046609.


161: Damle LF, Tefera E, McAfee J, Loyd MK, Jackson AM, Auguste TC, Gomez-Lobo V.
Pediatric and Adolescent Gynecology Education through Simulation (PAGES):
Development and Evaluation of a Simulation Curriculum. J Pediatr Adolesc Gynecol.
2015 Jun;28(3):186-91. doi: 10.1016/j.jpag.2014.07.008. Epub 2014 Jul 22. PubMed 
PMID: 26046608.


162: Al-Jefout M, Seham AF, Jameel H, Randa AQ, Ola AM, Oday AM, Luscombe G.
Dysmenorrhea: Prevalence and Impact on Quality of Life among Young Adult
Jordanian Females. J Pediatr Adolesc Gynecol. 2015 Jun;28(3):173-85. doi:
10.1016/j.jpag.2014.07.005. Epub 2014 Jul 23. PubMed PMID: 26046607.


163: Rieger MM, Santos XM, Sangi-Haghpeykar H, Bercaw JL, Dietrich JE.
Laparoscopic Outcomes for Pelvic Pathology in Children and Adolescents among
Patients Presenting to the Pediatric and Adolescent Gynecology Service. J Pediatr
Adolesc Gynecol. 2015 Jun;28(3):157-62. doi: 10.1016/j.jpag.2014.06.008. Epub
2014 Jul 15. PubMed PMID: 26046605.


164: Santos XM, Cass DL, Dietrich JE. Outcome Following Detorsion of Torsed
Adnexa in Children. J Pediatr Adolesc Gynecol. 2015 Jun;28(3):136-8. doi:
10.1016/j.jpag.2014.04.002. Epub 2014 Apr 24. PubMed PMID: 26046601.


165: Soghra K, Zohreh S, Kobra AK, Reza MM. Single measurement of salivary
estriol as a predictor of preterm birth. Pak J Biol Sci. 2014 May;17(5):730-4.
PubMed PMID: 26031009.


166: Sahin H, Isık H, Uygun Ilıkhan S, Tanrıverdi H, Bilici M. Disseminated
tuberculosis in a non immun compromised patient with a complicated diagnosis.
Respir Med Case Rep. 2014 Nov 20;14:1-3. doi: 10.1016/j.rmcr.2014.11.001.
eCollection 2015. PubMed PMID: 26029564; PubMed Central PMCID: PMC4356042.


167: Takeda T, Imoto Y, Nagasawa H, Muroya M, Shiina M. Premenstrual Syndrome and
Premenstrual Dysphoric Disorder in Japanese Collegiate Athletes. J Pediatr
Adolesc Gynecol. 2015 Aug;28(4):215-8. doi: 10.1016/j.jpag.2014.07.006. Epub 2014
Jul 22. PubMed PMID: 26028154.


168: Lee S, Ahn KH, Park HT, Hong SC, Lee YJ, Kim IS, Kim T. Paratubal Borderline
Malignancy: A Case of a 17-Year-Old Adolescent Female Treated with
Laparo-Endoscopic Single-Site Surgery and a Review of the Literature. J Pediatr
Adolesc Gynecol. 2016 Feb;29(1):74-6. doi: 10.1016/j.jpag.2014.07.012. Epub 2014 
Aug 6. PubMed PMID: 26026220.


169: Godfrey EM. Helping Clinicians Prevent Pregnancy among Sexually Active
Adolescents: U.S. Medical Eligibility Criteria for Contraceptive Use and U.S.
Selected Practice Recommendations for Contraceptive Use. J Pediatr Adolesc
Gynecol. 2015 Aug;28(4):209-14. doi: 10.1016/j.jpag.2014.08.006. Epub 2014 Aug
18. Review. PubMed PMID: 26026219.


170: Gauster A, Waddington A, Jamieson MA. Strategically Timed Preventive
Education and Media Strategies Reduce Seasonal Trends in Adolescent Conception. J
Pediatr Adolesc Gynecol. 2015 Aug;28(4):245-8. doi: 10.1016/j.jpag.2014.07.013.
Epub 2014 Aug 1. PubMed PMID: 26024941.


171: Srivaths LV, Dietrich JE, Yee DL, Sangi-Haghpeykar H, Mahoney D Jr. Oral
Tranexamic Acid versus Combined Oral Contraceptives for Adolescent Heavy
Menstrual Bleeding: A Pilot Study. J Pediatr Adolesc Gynecol. 2015
Aug;28(4):254-7. doi: 10.1016/j.jpag.2014.12.012. Epub 2014 Dec 29. PubMed PMID: 
26024940.


172: Riley M, Ahmed S, Reed BD, Quint EH. Physician Knowledge and Attitudes
around Confidential Care for Minor Patients. J Pediatr Adolesc Gynecol. 2015
Aug;28(4):234-9. doi: 10.1016/j.jpag.2014.08.008. Epub 2014 Aug 17. PubMed PMID: 
26024938.


173: Yang LD, Zhang C, Yang L, Wu YZ, Zhou QM. Congenital Atresia of Uterine
Isthmus: Successful Diagnosis and End-To-End Anastomosis. J Pediatr Adolesc
Gynecol. 2015 Aug;28(4):e113-7. doi: 10.1016/j.jpag.2014.10.002. Epub 2014 Oct
16. PubMed PMID: 26024937.


174: Damle LF, Wilson K, Huang CC, Landy HJ, Gomez-Lobo V. Do They Stand a
Chance? Vaginal Birth after Cesarean Section in Adolescents Compared to Adult
Women. J Pediatr Adolesc Gynecol. 2015 Aug;28(4):219-23. doi:
10.1016/j.jpag.2014.07.010. Epub 2014 Jul 22. PubMed PMID: 26024936.


175: Hoefgen HR, Merritt DF. Invasive Ductal Carcinoma in a 46,XY Partial
Androgen Insensitivity Syndrome Patient on Hormone Therapy. J Pediatr Adolesc
Gynecol. 2015 Aug;28(4):e95-7. doi: 10.1016/j.jpag.2014.08.005. Epub 2014 Aug 18.
PubMed PMID: 26024935.


176: Davies P, Connor E, MacKenzie J, Jamieson MA. Spontaneous Recovery of
Ovarian Function in an Adolescent with Galactosemia and Apparent Premature
Ovarian Insufficiency. J Pediatr Adolesc Gynecol. 2015 Aug;28(4):e101-3. doi:
10.1016/j.jpag.2014.09.003. Epub 2014 Sep 16. PubMed PMID: 26024933.


177: Pujar VC, Joshi SS, Pujar YV, Dhumale HA. Role of laparoscopy in the
management of neonatal ovarian cysts. J Neonatal Surg. 2014 Apr 1;3(2):16.
eCollection 2014 Apr-Jun. PubMed PMID: 26023487; PubMed Central PMCID:
PMC4420319.


178: Kdous M, Zhioua F. 3-year results of transvaginal cystocele repair with
transobturator four-arm mesh: A prospective study of 105 patients. Arab J Urol.
2014 Dec;12(4):275-84. doi: 10.1016/j.aju.2014.09.007. Epub 2014 Nov 11. PubMed
PMID: 26019962; PubMed Central PMCID: PMC4435760.


179: Hua W, Wei Z, Ling F, Song Y, Jian-Rong M, Ping W. Effects of Maternal
Cervical Incompetence on Morbidity and Mortality of Preterm Neonates with Birth
weight Less than 2000g. Iran J Pediatr. 2014 Dec;24(6):759-65. Epub 2014 Dec 9.
PubMed PMID: 26019783; PubMed Central PMCID: PMC4442839.


180: Nisavic M, Shuster JL, Gitlin D, Worley L, Stern TA. Readings on
psychosomatic medicine: survey of resources for trainees. Psychosomatics. 2015
Jul-Aug;56(4):319-28. doi: 10.1016/j.psym.2014.12.006. Epub 2014 Dec 30. Review. 
PubMed PMID: 26002223.


181: Makhdoom A, Tunio ZH, Saeed M, Memon MA, Tahir SM, Awan S, Khani GM, Anjum
P. Bone mineral density in patients with chronic backache. J Pak Med Assoc. 2014 
Dec;64(12 Suppl 2):S119-22. PubMed PMID: 25989758.


182: Gul MS, Gul N, Shah JZ, Tasneem S, Iftikhar T, Khan SH. Decreased bone
mineral density and associated risk factors in hospital visiting people of
Islamabad. J Pak Med Assoc. 2014 Dec;64(12 Suppl 2):S11-4. PubMed PMID: 25989755.


183: Galukande M, Mirembe F, Wabinga H. Patient Delay in Accessing Breast Cancer 
Care in a Sub Saharan African Country: Uganda. Br J Med Med Res. 2014 May
1;4(13):2599-2610. PubMed PMID: 25984460; PubMed Central PMCID: PMC4430806.


184: Liyang G, Abdullah S, Rosli R, Nordin N. Neural Commitment of Embryonic Stem
Cells through the Formation of Embryoid Bodies (EBs). Malays J Med Sci. 2014
Sep-Oct;21(5):8-16. PubMed PMID: 25977628; PubMed Central PMCID: PMC4418120.


185: F Abdulwahab D, Ismail H, Nusee Z. Second-trimester uterine rupture: lessons
learnt. Malays J Med Sci. 2014 Jul;21(4):61-5. PubMed PMID: 25977625; PubMed
Central PMCID: PMC4418117.


186: Wouters M, Dijkgraaf EM, Kuijjer ML, Jordanova ES, Hollema H, Welters M, van
der Hoeven J, Daemen T, Kroep JR, Nijman HW, van der Burg SH. Interleukin-6
receptor and its ligand interleukin-6 are opposite markers for survival and
infiltration with mature myeloid cells in ovarian cancer. Oncoimmunology. 2015
Jan 7;3(12):e962397. eCollection 2014 Dec. PubMed PMID: 25964862; PubMed Central 
PMCID: PMC4353164.


187: Koźlik J, Przybyłowska J, Mikrut K, Żukiewicz-Sobczak WA, Zwoliński J,
Piątek J, Sobczak P. Selected oxidative stress markers in gynecological
laparoscopy. Wideochir Inne Tech Maloinwazyjne. 2015 Apr;10(1):92-100. doi:
10.5114/wiitm.2014.47449. Epub 2014 Dec 4. PubMed PMID: 25960799; PubMed Central 
PMCID: PMC4414094.


188: Ogawa Y, Matsumoto M, Sadakata H, Isonishi A, Kato S, Nojima Y, Fujimura Y. 
A Unique Case Involving a Female Patient with Upshaw-Schulman Syndrome: Low
Titers of Antibodies against ADAMTS13 prior to Pregnancy Disappeared after
Successful Delivery. Transfus Med Hemother. 2015 Jan;42(1):59-63. doi:
10.1159/000370225. Epub 2014 Dec 19. PubMed PMID: 25960717; PubMed Central PMCID:
PMC4404895.


189: Picchiassi E, Di Renzo GC, Tarquini F, Bini V, Centra M, Pennacchi L,
Galeone F, Micanti M, Coata G. Non-Invasive Prenatal RHD Genotyping Using
Cell-Free Fetal DNA from Maternal Plasma: An Italian Experience. Transfus Med
Hemother. 2015 Jan;42(1):22-8. doi: 10.1159/000370233. Epub 2014 Dec 22. PubMed
PMID: 25960712; PubMed Central PMCID: PMC4404929.


190: Kim CH, Ahn JW, Moon JW, Kim SH, Chae HD, Kang BM. Ovarian Features after 2 
Weeks, 3 Weeks and 4 Weeks Transdermal Testosterone Gel Treatment and Their
Associated Effect on IVF Outcomes in Poor Responders. Dev Reprod. 2014
Sep;18(3):145-52. doi: 10.12717/DR.2014.18.3.145. PubMed PMID: 25949183; PubMed
Central PMCID: PMC4282212.


191: Miller MJ, Foy KC, Overholser JP, Nahta R, Kaumaya PT. HER-3 peptide
vaccines/mimics: Combined therapy with IGF-1R, HER-2, and HER-1 peptides induces 
synergistic antitumor effects against breast and pancreatic cancer cells.
Oncoimmunology. 2014 Dec 21;3(11):e956012. eCollection 2014 Nov. PubMed PMID:
25941588; PubMed Central PMCID: PMC4368151.


192: Foy KC, Miller MJ, Overholser J, Donnelly SM, Nahta R, Kaumaya PT. IGF-1R
peptide vaccines/mimics inhibit the growth of BxPC3 and JIMT-1 cancer cells and
exhibit synergistic antitumor effects with HER-1 and HER-2 peptides.
Oncoimmunology. 2014 Dec 21;3(11):e956005. eCollection 2014 Nov. PubMed PMID:
25941587; PubMed Central PMCID: PMC4368154.


193: Zainal Abidin S, Abbaspourbabaei M, Ntimi CM, Siew WH, Pike-See C, Rosli R, 
Nordin N, Ling KH. MiR-3099 is Overexpressed in Differentiating 46c Mouse
Embryonic Stem Cells upon Neural Induction. Malays J Med Sci. 2014 Dec;21(Spec
Issue):27-33. PubMed PMID: 25941460; PubMed Central PMCID: PMC4405808.


194: Soysal D, Kızıldağ S, Saatlı B, Posacı C, Soysal S, Koyuncuoğlu M, Doğan Ö. 
A novel angiogenesis inhibitor bevacizumab induces apoptosis in the rat
endometriosis model. Balkan J Med Genet. 2015 Apr 10;17(2):73-80. doi:
10.2478/bjmg-2014-0077. eCollection 2014 Dec. PubMed PMID: 25937801; PubMed
Central PMCID: PMC4413445.


195: Korkmaz DT, Atak PG, Çelik Ç. Frequencies of the Common MEFV Gene Mutations 
in Adiyaman, Southeast Anatolia, Turkey. Balkan J Med Genet. 2015 Apr
10;17(2):67-71. doi: 10.2478/bjmg-2014-0076. eCollection 2014 Dec. PubMed PMID:
25937800; PubMed Central PMCID: PMC4413444.


196: Noveski P, Mircevska M, Plaseski T, Peterlin B, Plaseska-Karanfilska D.
Study of Three Single Nucleotide Polymorphisms in the SLC6A14 Gene in Association
with Male Infertility. Balkan J Med Genet. 2015 Apr 10;17(2):61-6. doi:
10.2478/bjmg-2014-0075. eCollection 2014 Dec. PubMed PMID: 25937799; PubMed
Central PMCID: PMC4413443.


197: Koh KS, Abdullah NA, Chong VH. Ectopic inferior vena cava thrombus secondary
to a tubo-ovarian abscess. Med J Malaysia. 2014 Dec;69(6):293-5. PubMed PMID:
25934966.


198: Pouryasin M, Sharafi H, Mousavi AS, Khodadad S, Marjani M, Jamshidi F,
Pouryasin A. Distribution of Human Papillomavirus Genotypes in Liquid-based
Samples; Abundance of HPV-53 in Tehran, Iran. Iran J Public Health. 2014
Aug;43(8):1159-60. PubMed PMID: 25927051; PubMed Central PMCID: PMC4411918.


199: Baruah FK, Sharma A, Das C, Hazarika NK, Hussain JH. Role of Gardnerella
vaginalis as an etiological agent of bacterial vaginosis. Iran J Microbiol. 2014 
Dec;6(6):409-14. PubMed PMID: 25926959; PubMed Central PMCID: PMC4411427.


200: Sekhavat L, Davar R, Behdad S. Efficacy of prophylactic dexamethasone in
prevention of postoperative nausea and vomiting. J Epidemiol Glob Health. 2015
Jun;5(2):175-9. doi: 10.1016/j.jegh.2014.07.004. Epub 2014 Sep 4. PubMed PMID:
25922327.


201: Howarth GR, Goolab B, Dunn RN, Fieggen AG. Public somnambulism: a general
lack of awareness of the consequences of increasing medical negligence
litigation. S Afr Med J. 2014 Nov;104(11):752-3. PubMed PMID: 25909113.


202: Bateman C. Discard the placenta at your peril, pathologist warns doctors. S 
Afr Med J. 2014 Nov;104(11):729-30. PubMed PMID: 25909107.


203: Peng M, Li L, Zheng J, Ding Y, Yu L, Huang J. Termination of twin
pregnancies with hydatidiform moles: a case series of four patients. Iran J
Public Health. 2014 Jul;43(7):1000-6. PubMed PMID: 25909068; PubMed Central
PMCID: PMC4401043.


204: Rai L, Shripad H, Guruvare S, Prashanth A, Mundkur A. Twin pregnancy with
Hydatidiform Mole and Co-existent Live Fetus: Lessons Learnt. Malays J Med Sci.
2014 Nov-Dec;21(6):61-4. PubMed PMID: 25897285; PubMed Central PMCID: PMC4391457.


205: Faridi MS, Kumar A, Inam L, Shahid R. Wandering Spleen- A diagnostic
Challenge: Case Report and Review of Literature. Malays J Med Sci. 2014
Nov-Dec;21(6):57-60. PubMed PMID: 25897284; PubMed Central PMCID: PMC4391456.


206: Singh SK, Katyal S, Kumar A, Kumar P. Massive hemothorax: A rare
complication after supraclavicular brachial plexus block. Anesth Essays Res. 2014
Sep-Dec;8(3):410-2. doi: 10.4103/0259-1162.143170. PubMed PMID: 25886347; PubMed 
Central PMCID: PMC4258965.


207: Bajwa SJ, Kaur J. Critical care challenges in obstetrics: An acute need for 
dedicated and co-ordinated teamwork. Anesth Essays Res. 2014 Sep-Dec;8(3):267-9. 
doi: 10.4103/0259-1162.143107. PubMed PMID: 25886319; PubMed Central PMCID:
PMC4258962.


208: Singh SK, Kumar A, Katyal S. A terrorist bomb blast, a real challenge for
any tertiary care health provider. Anesth Essays Res. 2014 May-Aug;8(2):229-32.
doi: 10.4103/0259-1162.134517. PubMed PMID: 25886231; PubMed Central PMCID:
PMC4173630.


209: Pal A, Biswas J, Mukhopadhyay P, Sanyal P, Dasgupta S, Das S. Diclofenac is 
more effective for post-operative analgesia in patients undergoing lower
abdominal gynecological surgeries: A comparative study. Anesth Essays Res. 2014
May-Aug;8(2):192-6. doi: 10.4103/0259-1162.134502. PubMed PMID: 25886225; PubMed 
Central PMCID: PMC4173621.


210: Chourasia U, Modi JN, Jain M, Biswas R. Pulseless and ambulatory pregnant
woman: an obstetric and medical challenge. J Obstet Gynaecol India. 2015
Apr;65(2):125-8. doi: 10.1007/s13224-014-0549-9. Epub 2014 May 10. PubMed PMID:
25883445; PubMed Central PMCID: PMC4395579.


211: Raba G, Baran P, Szczupak K. Combined treatment of cervical pregnancy with
methotrexate and prostaglandins. J Obstet Gynaecol India. 2015 Apr;65(2):122-4.
doi: 10.1007/s13224-014-0555-y. Epub 2014 Jun 4. PubMed PMID: 25883444; PubMed
Central PMCID: PMC4395573.


212: Javdekar R, Maitra N. Risk of Malignancy Index (RMI) in Evaluation of
Adnexal Mass. J Obstet Gynaecol India. 2015 Apr;65(2):117-21. doi:
10.1007/s13224-014-0609-1. Epub 2014 Oct 7. PubMed PMID: 25883443; PubMed Central
PMCID: PMC4395584.


213: Garg G, Takkar N, Sehgal A. Buccal versus vaginal misoprostol administration
for the induction of first and second trimester abortions. J Obstet Gynaecol
India. 2015 Apr;65(2):111-6. doi: 10.1007/s13224-014-0605-5. Epub 2014 Oct 31.
PubMed PMID: 25883442; PubMed Central PMCID: PMC4395572.


214: Sagili H, Kumar S, Lakshminarayanan S, Papa D, Abi C. Knowledge of HIV/AIDS 
and Attitude Toward Voluntary Counselling and Testing Among Antenatal Clinic
Attendees at a Tertiary Care Hospital in India. J Obstet Gynaecol India. 2015
Apr;65(2):104-10. doi: 10.1007/s13224-014-0606-4. Epub 2014 Oct 31. PubMed PMID: 
25883441; PubMed Central PMCID: PMC4395581.


215: Pawde AA, Kulkarni MP, Unni J. Pregnancy in women aged 35 years and above: a
prospective observational study. J Obstet Gynaecol India. 2015 Apr;65(2):93-6.
doi: 10.1007/s13224-014-0616-2. Epub 2014 Oct 26. PubMed PMID: 25883439; PubMed
Central PMCID: PMC4395583.


216: Sumithra NU, Lakshmi RL, Leela Menon N, Subhakumari KN, Sheejamol VS.
Evaluation of Oxidative Stress and hsCRP in Polycystic Ovarian Syndrome in a
Tertiary Care Hospital. Indian J Clin Biochem. 2015 Apr;30(2):161-6. doi:
10.1007/s12291-014-0427-3. Epub 2014 Apr 6. PubMed PMID: 25883423; PubMed Central
PMCID: PMC4393380.


217: Thomson B, Joseph G, Clark WF, Hladunewich M, Patel A, Blake P, Eastabrook
G, Matsui D, Sharma A, House A. Maternal, pregnancy and fetal outcomes in de novo
anti-glomerular basement membrane antibody disease in pregnancy: a systematic
review. Clin Kidney J. 2014 Oct;7(5):450-6. doi: 10.1093/ckj/sfu086. Epub 2014
Aug 14. PubMed PMID: 25878776; PubMed Central PMCID: PMC4379344.


218: Afrasiabi S, Moniri R, Samimi M, Mousavi SG. The frequency of Neisseria
gonorrhoeae endocervical infection among female carrier and changing trends of
antimicrobial susceptibility patterns in Kashan, Iran. Iran J Microbiol. 2014
Jun;6(3):194-7. PubMed PMID: 25870754; PubMed Central PMCID: PMC4393497.


219: Howell P, Tennant I, Augier R, Gordon-Strachan G, Harding-Goldson H.
Physicians' Knowledge of Cardiopulmonary Resuscitation Guidelines and Current
Certification Status at the University Hospital of the West Indies, Jamaica. West
Indian Med J. 2014 Dec;63(7):739-43. doi: 10.7727/wimj.2013.267. Epub 2014 Aug
26. PubMed PMID: 25867559; PubMed Central PMCID: PMC4668988.


220: Li X, Zhao Z. MicroRNA biomarkers for early detection of embryonic
malformations in pregnancy. J Biomol Res Ther. 2014 Dec;3(3). pii: 119. PubMed
PMID: 25859419; PubMed Central PMCID: PMC4386285.


221: Hamilton P, Myers J, Gillham J, Ayers G, Brown N, Venning M. Urinary protein
selectivity in nephrotic syndrome and pregnancy: resurrection of a biomarker when
renal biopsy is contraindicated. Clin Kidney J. 2014 Dec;7(6):595-8. doi:
10.1093/ckj/sfu103. Epub 2014 Oct 1. PubMed PMID: 25859379; PubMed Central PMCID:
PMC4389140.


222: Shrestha A, Kayastha B, Manandhar S, Chawla CD. Acceptance of family
planning amongst patients attending Dhulikhel hospital obstetrics and gynecology 
department. Kathmandu Univ Med J (KUMJ). 2014 Jul-Sep;12(47):198-201. PubMed
PMID: 25855112.


223: Shrestha A, Sedhai LB. A randomized trial of hospital vs home self
administration of vaginal misoprostol for medical abortion. Kathmandu Univ Med J 
(KUMJ). 2014 Jul-Sep;12(47):185-9. PubMed PMID: 25855109.


224: Turan V, Sezer ED, Zeybek B, Sendag F. Infertility and the presence of
insulin resistance are associated with increased oxidative stress in young,
non-obese Turkish women with polycystic ovary syndrome. J Pediatr Adolesc
Gynecol. 2015 Apr;28(2):119-23. doi: 10.1016/j.jpag.2014.05.003. Epub 2014 May
20. PubMed PMID: 25850594.


225: Amr N, Abdel-Rahim HE. The effect of chromium supplementation on polycystic 
ovary syndrome in adolescents. J Pediatr Adolesc Gynecol. 2015 Apr;28(2):114-8.
doi: 10.1016/j.jpag.2014.05.005. Epub 2014 May 21. PubMed PMID: 25850593.


226: Granada C, Sokkary N, Sangi-Haghpeykar H, Dietrich JE. Labial adhesions and 
outcomes of office management. J Pediatr Adolesc Gynecol. 2015 Apr;28(2):109-13. 
doi: 10.1016/j.jpag.2014.06.004. Epub 2014 Jun 25. PubMed PMID: 25850592.


227: Salih SM, Elsarrag SZ, Prange E, Contreras K, Osman RG, Eikoff JC, Puccetti 
D. Evidence to incorporate inclusive reproductive health measures in guidelines
for childhood and adolescent cancer survivors. J Pediatr Adolesc Gynecol. 2015
Apr;28(2):95-101. doi: 10.1016/j.jpag.2014.05.012. Epub 2014 Jun 7. PubMed PMID: 
25850590; PubMed Central PMCID: PMC4390617.


228: Michala L, Tsigginou A, Zacharakis D, Dimitrakakis C. Breast disorders in
girls and adolescents. Is there a need for a specialized service? J Pediatr
Adolesc Gynecol. 2015 Apr;28(2):91-4. doi: 10.1016/j.jpag.2014.05.011. Epub 2014 
Jun 8. PubMed PMID: 25850589.


229: Johnson KM, Dodge LE, Hacker MR, Ricciotti HA. Perspectives on family
planning services among adolescents at a Boston community health center. J
Pediatr Adolesc Gynecol. 2015 Apr;28(2):84-90. doi: 10.1016/j.jpag.2014.05.010.
Epub 2014 Jun 4. PubMed PMID: 25850588.


230: Shust GF, Jao J, Rodriguez-Caprio G, Posada R, Chen KT, Averitt A, Sperling 
RS. Salvage Regimens Containing Darunavir, Etravirine, Raltegravir, or
Enfuvirtide in Highly Treatment-Experienced Perinatally Infected Pregnant Women. 
J Pediatric Infect Dis Soc. 2014 Sep;3(3):246-50. doi: 10.1093/jpids/pit019. Epub
2013 Apr 12. PubMed PMID: 25844164; PubMed Central PMCID: PMC4381746.


231: Mylytsia KM. [Possibilities of surgical correction of metabolic syndrome as 
a comorbid factor for the obstetrics-gynecological diseases]. Klin Khir. 2014
Dec;(12):70-3. Review. Ukrainian. PubMed PMID: 25842892.


232: Doisneau-Sixou S, Harbeck N. From genomic data analysis to drug development:
a new generation of trials using molecular marker assessment in breast cance.
Chin Clin Oncol. 2014 Jun;3(2):16. doi: 10.3978/j.issn.2304-3865.2014.05.15.
PubMed PMID: 25841412.


233: Stenström P, Hambraeus M, Arnbjörnsson E, Örnö AK. Pelvic floor in females
with anorectal malformations--findings on perineal ultrasonography and aspects of
delivery mode. J Pediatr Surg. 2015 Apr;50(4):622-9. doi:
10.1016/j.jpedsurg.2014.08.004. Epub 2014 Oct 1. PubMed PMID: 25840075.


234: Teng RJ, Wu TJ, Hsieh FJ. Cord blood level of insulin-like growth factor-1
and IGF binding protein-3 in monochorionic twins. J Formos Med Assoc. 2015
Apr;114(4):359-62. doi: 10.1016/j.jfma.2012.12.014. Epub 2013 Feb 4. PubMed PMID:
25839770.


235: Kamath AT, Bhagania MK, Balakrishna R, Sevagur GK, Amar R. Ludwig's Angina
in Pregnancy Necessitating Pre Mature Delivery. J Maxillofac Oral Surg. 2015
Mar;14(Suppl 1):186-9. doi: 10.1007/s12663-012-0410-6. Epub 2012 Aug 1. PubMed
PMID: 25838696; PubMed Central PMCID: PMC4379211.


236: Maymunah AO, Kehinde O, Abidoye G, Oluwatosin A. Hypercholesterolaemia in
pregnancy as a predictor of adverse pregnancy outcome. Afr Health Sci. 2014
Dec;14(4):967-73. doi: 10.4314/ahs.v14i4.28. PubMed PMID: 25834509; PubMed
Central PMCID: PMC4370079.


237: Zhang Y, Qiao C, Li L, Zhao X, Li Y. Serum HE4 is more suitable as a
biomarker than CA125 in Chinese women with benign gynecologic disorders. Afr
Health Sci. 2014 Dec;14(4):913-8. doi: 10.4314/ahs.v14i4.20. PubMed PMID:
25834501; PubMed Central PMCID: PMC4370071.


238: Dou N, Li W, Zhao E, Wang C, Xiao Z, Zhou H. Risk factors for candida
infection of the genital tract in the tropics. Afr Health Sci. 2014
Dec;14(4):835-9. doi: 10.4314/ahs.v14i4.10. PubMed PMID: 25834491; PubMed Central
PMCID: PMC4370062.


239: Ovechkin AIu, Pyregov AV. [Regional anaesthesia in women with morbid obesity
in obstetrics and gynecology]. Anesteziol Reanimatol. 2014 Nov-Dec;59(6):15-9.
Russian. PubMed PMID: 25831696.


240: Amer N, Amer M, Kolkailah M, Al-Dumairy M. Foetal central nervous system
anomalies: frequency and foeto-maternal outcome. J Pak Med Assoc. 2014
Nov;64(11):1282-6. PubMed PMID: 25831647.


241: Miura PO, Passarini GM, Ferreira LS, Paixão RA, Tardivo LS, Barrientos DM.
Cumulative Vulnerability: A Case Study on intrafamilial violence, Drug Addiction 
and Adolescent Pregnancy. Rev Esc Enferm USP. 2014 Dec;48 Spec No. 2:53-8. doi:
10.1590/S0080-623420140000800009. Epub 2014 Dec 1. English, Portuguese. PubMed
PMID: 25830736.


242: Ural UM, Balik G, Tekin YB, Sehitoglu I, Bedir R, Sahin FK. Primary
fallopian tube carcinoma diagnosed preoperatively by cervical smear. Ann Saudi
Med. 2014 Sep-Oct;34(5):444-6. doi: 10.5144/0256-4947.2014.444. PubMed PMID:
25827704.


243: Hernández-Valencia M, Castellanos-Peralta O, Montes-Hernández D,
Sanabria-Padrón VH. [Hematocervix, a new variety of hematometra. A case report]. 
Ginecol Obstet Mex. 2014 Nov;82(11):778-83. Spanish. PubMed PMID: 25826960.


244: Ambe AK. [The beginning of a new cycle]. Ginecol Obstet Mex. 2014
Nov;82(11):715-6. Spanish. PubMed PMID: 25826952.


245: Basaran A, Deren Ö, Buyukasik Y, Basaran M. Free protein s reference ranges 
in gravidas without hereditary and acquired thrombophilia. Indian J Hematol Blood
Transfus. 2015 Jun;31(2):286-91. doi: 10.1007/s12288-014-0448-3. Epub 2014 Aug
17. PubMed PMID: 25825574; PubMed Central PMCID: PMC4375162.


246: Gupta A, Rathore AM, Manaktala U, Gupta A, Gupta S. Role of intravenous iron
sucrose in correction of anemia in antenatal women with advanced pregnancy.
Indian J Hematol Blood Transfus. 2015 Jun;31(2):251-4. doi:
10.1007/s12288-014-0443-8. Epub 2014 Sep 5. PubMed PMID: 25825567; PubMed Central
PMCID: PMC4375145.


247: Mantri S, Kanungo S, Mohapatra PC. Cryoprotective Effect of Disaccharides on
Cord Blood Stem Cells with Minimal Use of DMSO. Indian J Hematol Blood Transfus. 
2015 Jun;31(2):206-12. doi: 10.1007/s12288-014-0352-x. Epub 2014 Feb 23. PubMed
PMID: 25825559; PubMed Central PMCID: PMC4375150.


248: Focseneanu MA, Merritt DF. Massive Hydronephrosis from Ureteropelvic
Junction Obstruction Masquerading as a Paratubal Cyst in an 11-Year-Old Girl. J
Pediatr Adolesc Gynecol. 2015 Jun;28(3):e91-3. doi: 10.1016/j.jpag.2014.08.004.
Epub 2014 Aug 12. PubMed PMID: 25823721.


249: Kakogawa J, Nako T, Kawamura K, Nakamura S, Mochiduki A, Kanayama N, Tanaka 
M. Successful Pregnancy After Sacrectomy Combined With Chemotherapy and Radiation
for Ewing Sarcoma: Case Report and Literature Review. J Pediatr Adolesc Gynecol. 
2015 Jun;28(3):e79-81. doi: 10.1016/j.jpag.2014.06.009. Epub 2014 Jul 15. PubMed 
PMID: 25823720.


250: Shaikh F, Shaikh S, Shaikh N. Outcome of primigravida with high head at
term. J Pak Med Assoc. 2014 Sep;64(9):1012-4. PubMed PMID: 25823179.


251: Ehtisham S, Akhtar Hashmi H. Determinants of caesarean section in a tertiary
hospital. J Pak Med Assoc. 2014 Oct;64(10):1175-8. PubMed PMID: 25823160.


252: Kaiyrlykyzy A, Freese KE, Elishaev E, Bovbjerg DH, Ramanathan R, Hamad GG,
McCloskey C, Althouse AD, Huang M, Edwards RP, Linkov F. Endometrial histology in
severely obese bariatric surgery candidates: an exploratory analysis. Surg Obes
Relat Dis. 2015 May-Jun;11(3):653-8. doi: 10.1016/j.soard.2014.12.010. Epub 2014 
Dec 19. PubMed PMID: 25820079.


253: Earle NJ, Poppe KK, Pilbrow AP, Cameron VA, Troughton RW, Skinner JR, Love
DR, Shelling AN, Whalley GA, Ellis CJ, Richards AM, Doughty RN. Genetic markers
of repolarization and arrhythmic events after acute coronary syndromes. Am Heart 
J. 2015 Apr;169(4):579-86.e3. doi: 10.1016/j.ahj.2014.11.015. Epub 2014 Dec 11.
PubMed PMID: 25819866.


254: Li Y, Yang Y, Shang YM, Zheng H. Bevacizumab combined with chemotherapy in
the treatment of recurrence or platinum-refractory ovarian cancer: a
retrospective study of 37 cases. Indian J Cancer. 2014 Mar;51 Suppl 3:e92-4. doi:
10.4103/0019-509X.154079. PubMed PMID: 25818742.


255: Wu MD, Wang Y, Ding T, Zhou YF, Song J, Liu XH, Wei MH, Yang QH, Zhou J,
Wang SH, Lv QY. A retrospective clinical study of bevacizumab combined with
gemcibabine or paclitaxel in the treatment of recurrent ovarian cancer. Indian J 
Cancer. 2014 Mar;51 Suppl 3:e103-5. doi: 10.4103/0019-509X.154096. PubMed PMID:
25818733.


256: Griffin K, Brent R, Vollenhoven B, Swanson AE. Vaginal Burn from Alkaline
Battery in an 8-Year-Old. J Pediatr Adolesc Gynecol. 2015 Aug;28(4):e99-100. doi:
10.1016/j.jpag.2014.08.010. Epub 2014 Sep 6. PubMed PMID: 25817765.


257: Seyoum N, Biluts H, Bekele A, Seme A. Medical students' choice of specialty 
and factors determining their choice: a cross-sectional survey at the Addis Ababa
University, School oF Medicine, Ethiopia. Ethiop Med J. 2014 Jul;52(3):129-35.
PubMed PMID: 25812286.


258: Berry EL, Iqbal SN. HELLP Syndrome at 17 Weeks Gestation: A Rare and
Catastrophic Phenomenon. J Clin Gynecol Obstet. 2014 Dec;3(4):147-150. PubMed
PMID: 25806101; PubMed Central PMCID: PMC4369395.


259: Marahatta Khanal R. Value of conventional cervical cytology as a screening
test for cervical cancer. Nepal Med Coll J. 2014 Sep;16(1):63-7. PubMed PMID:
25799815.


260: Yildirim M, Demir Cendek B, Filiz Avsar A. Differentiation between benign
and malignant ovarian masses in the preoperative period using
neutrophil-to-lymphocyte and platelet-to-lymphocyte ratios. Mol Clin Oncol. 2015 
Mar;3(2):317-321. Epub 2014 Dec 24. PubMed PMID: 25798260; PubMed Central PMCID: 
PMC4360876.


261: Adachi M, Banno K, Yanokura M, Iida M, Nakamura K, Nogami Y, Umene K, Masuda
K, Kisu I, Ueki A, Hirasawa A, Tominaga E, Aoki D. Risk-reducing surgery in
hereditary gynecological cancer: Clinical applications in Lynch syndrome and
hereditary breast and ovarian cancer. Mol Clin Oncol. 2015 Mar;3(2):267-273. Epub
2014 Nov 20. PubMed PMID: 25798252; PubMed Central PMCID: PMC4360645.


262: Handler E, Tavassoli J, Dhaliwal H, Murray M, Haiavy J. A review of general 
cosmetic surgery training in fellowship programs offered by the American Academy 
of Cosmetic Surgery. J Oral Maxillofac Surg. 2015 Apr;73(4):580-6. doi:
10.1016/j.joms.2014.11.019. Epub 2014 Dec 13. PubMed PMID: 25795577.


263: Mitra S, Nayak PK, Sahoo J, Misra S, Kamalanathan S. Gender-based
differences in anthropometry and cord blood insulin levels in term neonates. Iran
J Pediatr. 2014 Feb;24(1):118-9. Epub 2014 Jan 13. PubMed PMID: 25793058; PubMed 
Central PMCID: PMC4359596.


264: Yu-Tong Z, Li-Hua F, Xiao-Dan Z, Li-Zhe W, Jian C. Treatment of children
with advanced-stage lymphoblastic lymphoma with pegaspargase. Iran J Pediatr.
2014 Feb;24(1):75-80. Epub 2014 Jan 26. PubMed PMID: 25793049; PubMed Central
PMCID: PMC4359608.


265: Pistulli E, Hamiti A, Buba S, Hoxha A, Kelmendi N, Vyshka G. The Association
between Patent Ductus Arteriosus and Perinatal Infection in A Group of Low Birth 
Weight Preterm Infants. Iran J Pediatr. 2014 Feb;24(1):42-8. Epub 2013 Nov 22.
PubMed PMID: 25793044; PubMed Central PMCID: PMC4359603.


266: Fletcher H, Dawkins J, Allison-Vaughan M. Fatal End-stage Renal Failure
Aggravated by Recurrent Uterine Fibroids. West Indian Med J. 2014
Sep;63(5):554-5. doi: 10.7727/wimj.2014.043. Epub 2014 May 8. PubMed PMID:
25781304; PubMed Central PMCID: PMC4655685.


267: Bottalico DM, Johnson GD, Chazotte C, Karkowsky CE. Maternal anemia
associated with walkable distance to healthy food sources in Bronx, New York.
Spat Spatiotemporal Epidemiol. 2015 Jan;12:19-25. doi:
10.1016/j.sste.2014.12.001. Epub 2014 Dec 30. PubMed PMID: 25779906.


268: Gammill HS, Stephenson MD, Aydelotte TM, Nelson JL. Microchimerism in women 
with recurrent miscarriage. Chimerism. 2014 Oct 2;5(3-4):103-5. doi:
10.1080/19381956.2015.1017241. Epub 2015 Mar 16. PubMed PMID: 25779348.


269: Emelia O, Rahana AR, Mohamad Firdaus A, Cheng HS, Nursyairah MS, Fatinah AS,
Azmawati MN, Siti NA, Aisah MY. IgG avidity assay: a tool for excluding acute
toxoplasmosis in prolonged IgM titer sera from pregnant women. Trop Biomed. 2014 
Dec;31(4):633-40. PubMed PMID: 25776588.


270: Dehkordi MA, Soleimani A, Haji-Gholami A, Vardanjani AK, Dehkordi SA.
Association of Deficiency of Coagulation Factors (Prs, Prc, ATIII) and FVL
Positivity with Preeclampsia and/or Eclampsia in Pregnant Women. Int J Hematol
Oncol Stem Cell Res. 2014 Oct 1;8(4):5-11. PubMed PMID: 25774262; PubMed Central 
PMCID: PMC4345299.


271: Bongers M, Brölmann H, Gupta J, Garza-Leal JG, Toub D. Transcervical,
intrauterine ultrasound-guided radiofrequency ablation of uterine fibroids with
the VizAblate® System: three- and six-month endpoint results from the FAST-EU
study. Gynecol Surg. 2015;12(1):61-70. Epub 2014 Nov 28. PubMed PMID: 25774122;
PubMed Central PMCID: PMC4349947.


272: Koninckx PR, Verguts J, Corona R, Adamyan L, Brosens I. A mixture of 86% of 
CO(2), 10% of N(2)O, and 4% of oxygen permits laparoscopy under local anesthesia:
a pilot study. Gynecol Surg. 2015;12(1):57-60. Epub 2014 Dec 14. PubMed PMID:
25774121; PubMed Central PMCID: PMC4349954.


273: Huanxiao Z, Shuqin C, Hongye J, Hongzhe X, Gang N, Chengkang X, Xiaoming G, 
Shuzhong Y. Transvaginal hysterotomy for cesarean scar pregnancy in 40
consecutive cases. Gynecol Surg. 2015;12(1):45-51. Epub 2014 Oct 22. PubMed PMID:
25774120; PubMed Central PMCID: PMC4349961.


274: Kristofic I, Redzovic A, Laskarin G, Eminovic S, Haller H, Rukavina D. Role 
of tumor-associated glycoprotein-72 in the progression of endometrial
adenocarcinoma: a proposed study. Med Hypotheses. 2015 May;84(5):413-6. doi:
10.1016/j.mehy.2014.10.017. Epub 2014 Oct 28. PubMed PMID: 25769704.


275: Kakogawa J, Nako T, Igarashi S, Nakamura S, Tanaka M. Prenatal diagnosis of 
pyriform sinus fistula: case report and literature review. Clin Case Rep. 2015
Feb;3(2):106-9. doi: 10.1002/ccr3.166. Epub 2014 Nov 6. PubMed PMID: 25767708;
PubMed Central PMCID: PMC4352364.


276: Ben Haj Hassine MA, Arfaoui R, Siala H, Trabelsi H, Rachdi R. Soft-tissue
tumor of the perineum: an exceptional case of bilateral perineal myoma. Clin Case
Rep. 2015 Feb;3(2):99-101. doi: 10.1002/ccr3.164. Epub 2014 Nov 17. PubMed PMID: 
25767706; PubMed Central PMCID: PMC4352362.


277: Marinescu PS, Saller DN, Parks WT, Yatsenko SA, Rajkovic A. Prenatal
diagnosis of trisomy 6q25.3-qter and monosomy 10q26.12-qter by array CGH in a
fetus with an apparently normal karyotype. Clin Case Rep. 2015 Feb;3(2):92-5.
doi: 10.1002/ccr3.162. Epub 2014 Oct 15. PubMed PMID: 25767704; PubMed Central
PMCID: PMC4352360.


278: Khan FA, Khan MM, Prasad S. Post-treatment sequential ultrasound imaging of 
follicular cyst in a crossbred dairy cow. J Ultrasound. 2013 Nov 19;18(1):67-70. 
doi: 10.1007/s40477-013-0052-7. eCollection 2015 Mar. PubMed PMID: 25767638;
PubMed Central PMCID: PMC4353832.


279: Saldarriaga W, Tassone F, González-Teshima LY, Forero-Forero JV,
Ayala-Zapata S, Hagerman R. Fragile X syndrome. Colomb Med (Cali). 2014 Dec
30;45(4):190-8. eCollection 2014 Oct-Dec. Review. PubMed PMID: 25767309; PubMed
Central PMCID: PMC4350386.


280: Kovalev AV, Pletianova IV, Fetisov VA. [The scope of expert competence for
the evaluation of non-compliance with the requirements of the departmental
normative legal acts in the course of forensic medical panel examinations
concerning "medical practice" in the criminal legal procedures]. Sud Med Ekspert.
2014 Sep-Oct;57(5):21-4. Russian. PubMed PMID: 25764878.


281: Zare Marzouni H, Lavasani Z, Shalilian M, Najibpour R, Saadat Fakhr M,
Nazarzadeh R, Farshad A, Bahrami N. Women's Awareness and Attitude Toward Breast 
Self-Examination in Dezful City, Iran, 2013. Iran Red Crescent Med J. 2014 Dec
30;17(1):e17829. doi: 10.5812/ircmj.17829. eCollection 2015 Jan. PubMed PMID:
25763260; PubMed Central PMCID: PMC4341502.


282: Pakseresht S, Ingle GK, Garg S, Sarafraz N. Stage at diagnosis and delay in 
seeking medical care among women with breast cancer, delhi, India. Iran Red
Crescent Med J. 2014 Dec 30;16(12):e14490. doi: 10.5812/ircmj.14490. eCollection 
2014 Dec. PubMed PMID: 25763229; PubMed Central PMCID: PMC4341328.


283: Kazemi E, Alavi A, Aalinezhad F, Jahanshahi K. Evaluation of the
relationship between prior uterine surgery and the incidence of adenomyosis in
the Shariati Hospital in Bandar-Abbas, Iran, from 2001 to 2011. Electron
Physician. 2014 Jul 1;6(3):912-8. doi: 10.14661/2014.912-918. eCollection 2014
Jul-Sep. PubMed PMID: 25763167; PubMed Central PMCID: PMC4324289.


284: Johnson N, Chatrani V, Taylor-Christmas AK, Choo-Kang E, Smikle M,
Wright-Pascoe R, Phillips K, Reid M. Population Reference Values and Prevalence
Rates following Universal Screening for Subclinical Hypothyroidism during
Pregnancy of an Afro-Caribbean Cohort. Eur Thyroid J. 2014 Dec;3(4):234-9. doi:
10.1159/000367654. Epub 2014 Oct 10. PubMed PMID: 25759799; PubMed Central PMCID:
PMC4311298.


285: Lai S, Molfino A, Russo GE, Testorio M, Galani A, Innico G, Frassetti N,
Pistolesi V, Morabito S, Rossi Fanelli F. Cardiac, Inflammatory and Metabolic
Parameters: Hemodialysis versus Peritoneal Dialysis. Cardiorenal Med. 2015
Feb;5(1):20-30. doi: 10.1159/000369588. Epub 2014 Dec 13. PubMed PMID: 25759697; 
PubMed Central PMCID: PMC4327338.


286: Münstedt K, Vogt T, Rabanus ME, Hübner J. Wishes and beliefs of cancer
patients regarding counseling on integrative medicine. Breast Care (Basel). 2014 
Dec;9(6):416-20. doi: 10.1159/000368428. PubMed PMID: 25759624; PubMed Central
PMCID: PMC4317681.


287: Dieterich M, Stubert J, Reimer T, Erickson N, Berling A. Influence of
lifestyle factors on breast cancer risk. Breast Care (Basel). 2014
Dec;9(6):407-14. doi: 10.1159/000369571. Review. PubMed PMID: 25759623; PubMed
Central PMCID: PMC4317679.


288: Stubert J, Dieterich M, Gerber B. Medical prevention of breast cancer.
Breast Care (Basel). 2014 Dec;9(6):391-6. doi: 10.1159/000369573. Review. PubMed 
PMID: 25759621; PubMed Central PMCID: PMC4317676.


289: Gerber B. Options for breast cancer prevention in healthy women. Breast Care
(Basel). 2014 Dec;9(6):382. doi: 10.1159/000369607. PubMed PMID: 25759619; PubMed
Central PMCID: PMC4317674.


290: Basaran D, Turgal M, Beksac K, Ozyuncu O, Aran O, Beksac MS.
Pregnancy-associated breast cancer: clinicopathological characteristics of 20
cases with a focus on identifiable causes of diagnostic delay. Breast Care
(Basel). 2014 Oct;9(5):355-9. doi: 10.1159/000366436. PubMed PMID: 25759617;
PubMed Central PMCID: PMC4322684.


291: Pursche T, Hedderich M, Heinrichs A, Baumann K, Banz-Jansen C, Rody A,
Waldmann A, Fischer D. Guideline conformity treatment in young women with
early-onset breast cancer in Germany. Breast Care (Basel). 2014 Oct;9(5):349-54. 
doi: 10.1159/000366435. PubMed PMID: 25759616; PubMed Central PMCID: PMC4322693.


292: Domschke C, Schuetz F. Side effects of bone-targeted therapies in advanced
breast cancer. Breast Care (Basel). 2014 Oct;9(5):332-6. doi: 10.1159/000368844. 
Review. PubMed PMID: 25759613; PubMed Central PMCID: PMC4322699.


293: Kalder M, Hadji P. Breast cancer and osteoporosis - management of cancer
treatment-induced bone loss in postmenopausal women with breast cancer. Breast
Care (Basel). 2014 Oct;9(5):312-7. doi: 10.1159/000368843. PubMed PMID: 25759610;
PubMed Central PMCID: PMC4322683.


294: Abstracts of the 2014 American Congress of Obstetricians and Gynecologists
Annual Clinical Meeting (ACOG), April 28-May 1, 2014, Chicago, IL. Obstet
Gynecol. 2014 May;123 Suppl 1:1S-198S. PubMed PMID: 25756102.


295: Baud D, Goy G, Vasilevsky S, Osterheld MC, Roth-Kleiner M, Croxatto A, Greub
G. Roles of bovine Waddlia chondrophila and Chlamydia trachomatis in human
preterm birth. New Microbes New Infect. 2014 Nov 29;3:41-5. doi:
10.1016/j.nmni.2014.11.004. eCollection 2015 Jan. PubMed PMID: 25755892; PubMed
Central PMCID: PMC4337939.


296: Aggarwal N, Negi N, Aggarwal A, Bodh V, Dhiman RK. Pregnancy with portal
hypertension. J Clin Exp Hepatol. 2014 Jun;4(2):163-71. doi:
10.1016/j.jceh.2014.05.014. Epub 2014 Jun 23. Review. PubMed PMID: 25755552;
PubMed Central PMCID: PMC4116711.


297: Abd El Aziz MT, Abd El Nabi EA, Abd El Hamid M, Sabry D, Atta HM, Rahed LA, 
Shamaa A, Mahfouz S, Taha FM, Elrefaay S, Gharib DM, Elsetohy KA. Endothelial
progenitor cells regenerate infracted myocardium with neovascularisation
development. J Adv Res. 2015 Mar;6(2):133-44. doi: 10.1016/j.jare.2013.12.006.
Epub 2013 Dec 21. PubMed PMID: 25750747; PubMed Central PMCID: PMC4348451.


298: Nomura Y, Fujimori K. Survey of pregnant women in fukushima prefecture and
future issues. Fukushima J Med Sci. 2014;60(2):213. doi: 10.5387/fms.2014-26.
Epub 2014 Dec 20. PubMed PMID: 25747617.


299: Ece G. Distribution of yeast-like fungi at a university hospital in Turkey. 
Jundishapur J Microbiol. 2014 Dec 1;7(12):e13141. doi: 10.5812/jjm.13141.
eCollection 2014 Dec. PubMed PMID: 25741432; PubMed Central PMCID: PMC4335567.


300: Madrigano RR, Abrão KC, Puchnick A, Regacini R. Evaluation of
non-radiologist physicians' knowledge on aspects related to ionizing radiation in
imaging. Radiol Bras. 2014 Jul-Aug;47(4):210-6. doi: 10.1590/0100-3984.2013.1840.
PubMed PMID: 25741087; PubMed Central PMCID: PMC4337119.


301: Brandão AH, Evangelista AA, Martins RM, Leite HV, Cabral AC. Prediction of
early and late preeclampsia by flow-mediated dilation of the brachial artery.
Radiol Bras. 2014 Jul-Aug;47(4):206-9. doi: 10.1590/0100-3984.2013.1894. PubMed
PMID: 25741086; PubMed Central PMCID: PMC4337122.


302: Nardozza LM, Passos AP, Araujo Júnior E, Bruns RF, Moron AF. Reference
intervals of fetal cisterna magna volume by two-dimensional method using the
multiplanar mode of three-dimensional ultrasonography. Radiol Bras. 2014
Jul-Aug;47(4):201-5. doi: 10.1590/0100-3984.2013.1852. PubMed PMID: 25741085;
PubMed Central PMCID: PMC4337116.


303: Farias MS, Santi CC, Lima AA, Teixeira SM, De Biase TC. Radiological
findings of uterine arteriovenous malformation: a case report of an unusual and
life-threatening cause of abnormal vaginal bleeding. Radiol Bras. 2014
Mar-Apr;47(2):122-4. doi: 10.1590/S0100-39842014000200016. PubMed PMID: 25741061;
PubMed Central PMCID: PMC4337149.


304: Graebe K, Garcia-Soto A, Aziz M, Valarezo V, Heller PB, Tchabo N, Tobias DH,
Salamon C, Ramieri J, Dise C, Slomovitz BM. Incidental power morcellation of
malignancy: a retrospective cohort study. Gynecol Oncol. 2015 Feb;136(2):274-7.
doi: 10.1016/j.ygyno.2014.11.018. Epub 2014 Nov 26. PubMed PMID: 25740603.


305: Jamalizadeh Bahaabadi S, Mohseni Moghadam N, Kheirkhah B, Farsinejad A,
Habibzadeh V. Isolation and molecular identification of Mycoplasma hominis in
infertile female and male reproductive system. Nephrourol Mon. 2014 Nov
11;6(6):e22390. doi: 10.5812/numonthly.22390. eCollection 2014 Nov. PubMed PMID: 
25738116; PubMed Central PMCID: PMC4330675.


306: Salifu I, Tedla F, Pandey A, Ayoub I, Brown C, McFarlane SI, Jean-Louis G.
Sleep duration and chronic kidney disease: analysis of the national health
interview survey. Cardiorenal Med. 2014 Dec;4(3-4):210-6. doi: 10.1159/000368205.
Epub 2014 Oct 17. PubMed PMID: 25737685; PubMed Central PMCID: PMC4299261.


307: Baxi LV, Lerner JP, Nova J. Symptomatic Chronic Uterine Dehiscence: A
Different Approach, Non-surgical Successful Closure. J Obstet Gynaecol India.
2015 Feb;65(1):56-9. doi: 10.1007/s13224-014-0628-y. Epub 2014 Nov 19. PubMed
PMID: 25737625; PubMed Central PMCID: PMC4342380.


308: Rani AK, Kumar A, Dash NR. Copper-T migration into stomach: a laparoscopic
management. J Obstet Gynaecol India. 2015 Feb;65(1):54-5. doi:
10.1007/s13224-014-0597-1. Epub 2014 Aug 28. PubMed PMID: 25737624; PubMed
Central PMCID: PMC4342374.


309: Sharadha S, Sridevi TA, Renukadevi TK, Gowri R, Binayak D, Indra V. Ovarian 
masses: changing clinico histopathological trends. J Obstet Gynaecol India. 2015 
Feb;65(1):34-8. doi: 10.1007/s13224-014-0575-7. Epub 2014 Jun 6. PubMed PMID:
25737620; PubMed Central PMCID: PMC4342375.


310: Chattopadhyay S, Goswami S. Palonosetron Versus Ramosetron Prophylaxis for
Control of Postoperative Nausea and Vomiting after Cesarean Delivery under Spinal
Anesthesia. J Obstet Gynaecol India. 2015 Feb;65(1):28-33. doi:
10.1007/s13224-014-0612-6. Epub 2014 Oct 7. PubMed PMID: 25737619; PubMed Central
PMCID: PMC4342381.


311: Sangeeta G, Leena W, Taru G, Sushma K, Nupur G, Amrita P. Evaluation of
severe maternal outcomes to assess quality of maternal health care at a tertiary 
center. J Obstet Gynaecol India. 2015 Feb;65(1):23-7. doi:
10.1007/s13224-014-0558-8. Epub 2014 May 18. PubMed PMID: 25737618; PubMed
Central PMCID: PMC4342389.


312: Stadtmauer L, Waud K. Progesterone vaginal ring for luteal support. J Obstet
Gynaecol India. 2015 Feb;65(1):5-10. doi: 10.1007/s13224-014-0634-0. Epub 2014
Nov 5. Review. PubMed PMID: 25737615; PubMed Central PMCID: PMC4342373.


313: Rajagopal S, Magaret A, Mugo N, Wald A. Incidence of herpes simplex virus
type 2 infections in Africa: a systematic review. Open Forum Infect Dis. 2014 Jul
11;1(2):ofu043. doi: 10.1093/ofid/ofu043. eCollection 2014 Sep. Review. PubMed
PMID: 25734115; PubMed Central PMCID: PMC4281803.


314: Popa AD, Popescu RM, Botnariu GE. Adequate weight gain in pregnancy: an
analysis of its determinants in a cross-sectional study. Srp Arh Celok Lek. 2014 
Nov-Dec;142(11-12):695-702. PubMed PMID: 25730999.


315: Lakić D, Petrović B, Petrova G. Cost-effectiveness analysis of different
types of labor for singleton pregnancy: real life data. Srp Arh Celok Lek. 2014
Nov-Dec;142(11-12):688-94. PubMed PMID: 25730998.


316: Berceanu C, Albu SE, BoȚ M, Ghelase MȘ. Current principles and practice of
ethics and law in perinatal medicine. Curr Health Sci J. 2014
Jul-Sep;40(3):162-9. doi: 10.12865/CHSJ.40.03.02. Epub 2014 Aug 4. Review. PubMed
PMID: 25729600; PubMed Central PMCID: PMC4340435.


317: Dragusin R, Tudorache Ș, Surlin V, Lichiardopol C, Iliescu DG. Importance of
Laparoscopic Assessment of the Uterine Adnexa in a Mayer-Rokitansky-Kuster-Hauser
Syndrome Type II Case. Curr Health Sci J. 2014 Apr-Jun;40(2):144-7. doi:
10.12865/CHSJ.40.02.13. Epub 2014 Mar 29. PubMed PMID: 25729598; PubMed Central
PMCID: PMC4340458.


318: Erbas O, Anil Korkmaz H, Oltulu F, Aktug H, Yavasoglu A, Akman L, Solmaz V, 
Taskiran D. Oxytocin alleviates cisplatin-induced renal damage in rats. Iran J
Basic Med Sci. 2014 Oct;17(10):747-52. PubMed PMID: 25729542; PubMed Central
PMCID: PMC4340981.


319: Sadekova ON, Nikitina LA, Rashidov TN, Voloschuk IN, Samokhodskaya LM,
Demidova EM, Tkachuk VA. Luteal phase defect is associated with impaired VEGF
mRNA expression in the secretory phase endometrium. Reprod Biol. 2015
Mar;15(1):65-8. doi: 10.1016/j.repbio.2014.10.001. Epub 2014 Oct 13. PubMed PMID:
25726379.


320: Hakimi I, Moussaoui D. Primitive bilateral nipple necrosis: a case report.
Pan Afr Med J. 2014 Sep 30;19:107. doi: 10.11604/pamj.2014.19.107.5221.
eCollection 2014. PubMed PMID: 25722780; PubMed Central PMCID: PMC4337346.


321: Makinde OA, Brown B, Olaleye O. The impact of medical tourism and the code
of medical ethics on advertisement in Nigeria. Pan Afr Med J. 2014 Sep 29;19:103.
doi: 10.11604/pamj.2014.19.103.5217. eCollection 2014. PubMed PMID: 25722776;
PubMed Central PMCID: PMC4337373.


322: Momeni Javid F, Simbar M, Dolatian M, Alavi Majd H. Comparison of lifestyles
of women with gestational diabetes and healthy pregnant women. Glob J Health Sci.
2014 Oct 9;7(2):162-9. doi: 10.5539/gjhs.v7n2p162. PubMed PMID: 25716401.


323: Stoica RA, Bistriceanu I, Sima R, Iordache N. Laparoscopic myomectomy. J Med
Life. 2014 Oct-Dec;7(4):522-4. PubMed PMID: 25713613; PubMed Central PMCID:
PMC4316130.


324: Shahraki AD, Aram S, Mohammadizadeh F. Leech Infestation in the Vulvar
Region: A Possibility to be Considered. Int J Prev Med. 2014 Dec;5(12):1630-1.
PubMed PMID: 25709802; PubMed Central PMCID: PMC4336997.


325: Mardanian F, Sheikh-Soleimani Z. The diagnostic role of cervico-vaginal
fluid interleukins-1α in endometriosis: A case-control study. J Res Med Sci. 2014
Dec;19(12):1145-9. PubMed PMID: 25709655; PubMed Central PMCID: PMC4333522.


326: Tehrani HG, Khani B, Komrani Z. Comparison of the effect of betamethasone
versus dexamethasone on the amniotic fluid index in the women at risk of preterm 
labor. J Res Med Sci. 2014 Dec;19(12):1124-8. PubMed PMID: 25709651; PubMed
Central PMCID: PMC4333518.


327: Naykı Ü, Naykı C, Uluğ P, Yılmaz I, Cetin Z, Yıldırım Y. A rare case of a
giant cystic leiomyoma presenting as a retroperitoneal mass. Iran J Reprod Med.
2014 Dec;12(12):831-4. PubMed PMID: 25709641; PubMed Central PMCID: PMC4330664.


328: Goyal LD, Tondon R, Goel P, Sehgal A. Ovarian ectopic pregnancy: A 10 years'
experience and review of literature. Iran J Reprod Med. 2014 Dec;12(12):825-30.
PubMed PMID: 25709640; PubMed Central PMCID: PMC4330663.


329: Rahiminejad ME, Moaddab A, Rabiee S, Esna-Ashari F, Borzouei S, Hosseini SM.
The relationship between clinicobiochemical markers and depression in women with 
polycystic ovary syndrome. Iran J Reprod Med. 2014 Dec;12(12):811-6. PubMed PMID:
25709638; PubMed Central PMCID: PMC4330661.


330: Kim TH, Lee HH, Park J. Immunohistochemical detection of the 1,25-dihydroxy 
vitamin D receptor in the human vagina. Iran J Reprod Med. 2014
Dec;12(12):805-10. PubMed PMID: 25709637; PubMed Central PMCID: PMC4330660.


331: Saghafi N, Mohammadzadeh Vatanchi A, Tara F, Pourali L, Dadgar S. Evaluation
of selected thrombotic factors among pregnant women with preeclampsia and normal 
pregnant women. Iran J Reprod Med. 2014 Dec;12(12):793-8. PubMed PMID: 25709635; 
PubMed Central PMCID: PMC4330659.


332: Ashrafganjoei T, Nemati Honar B, Defaee S. Thirteen -weeks ovarian pregnancy
following in vitro fertilization for primary infertility treatment: A case
report. Iran J Reprod Med. 2014 Nov;12(11):779-84. PubMed PMID: 25709634; PubMed 
Central PMCID: PMC4330658.


333: Eftekhar M, Mohammadian F, Davar R, Pourmasumi S. Comparison of pregnancy
outcome after letrozole versus clomiphene treatment for mild ovarian stimulation 
protocol in poor responders. Iran J Reprod Med. 2014 Nov;12(11):725-30. PubMed
PMID: 25709627; PubMed Central PMCID: PMC4330653.


334: Gumanga SK, Munkaila A, Malechi H. Social demographic characteristics of
women with pelvic organ prolapse at the Tamale Teaching Hospital, Ghana. Ghana
Med J. 2014 Dec;48(4):208-13. PubMed PMID: 25709136; PubMed Central PMCID:
PMC4335431.


335: Kavoussi SK, Kavoussi KM, Lebovic DI. Robotic-assisted tubal anastomosis
with one-stitch technique. J Robot Surg. 2014;8(2):133-136. Epub 2013 Dec 5.
PubMed PMID: 25705317; PubMed Central PMCID: PMC4328106.


336: Costache M, Cirstoiu M, Contolenco A, Lazaroiu AM, George S, Sajin M,
Patrascu OM. A comparison between clinical diagnosis of death and autopsy
diagnosis. A retrospective study of 131 newborns, stillborns and aborted fetuses.
Maedica (Buchar). 2014 Jun;9(2):183-8. PubMed PMID: 25705276; PubMed Central
PMCID: PMC4296763.


337: Lim CC, Mahmood T. Obesity in pregnancy. Best Pract Res Clin Obstet
Gynaecol. 2015 Apr;29(3):309-19. doi: 10.1016/j.bpobgyn.2014.10.008. Epub 2014
Nov 1. Review. PubMed PMID: 25702971.


338: Malinowska-Polubiec A, Romejko-Wolniewicz E, Szostak O, Dobrowolska-Redo A, 
Tolloczko J, Zareba-Szczudlik J, Smolarczyk R, Czajkowski K. Shoulder dystocia in
diabetic and non-diabetic pregnancies. Neuro Endocrinol Lett. 2014;35(8):733-40. 
PubMed PMID: 25702303.


339: Micek M, Kosinska-Kaczynska K, Godek B, Krowicka M, Szymusik I, Wielgos M.
Birth after a previous cesarean section - what is most important in making a
decision? Neuro Endocrinol Lett. 2014;35(8):718-23. PubMed PMID: 25702301.


340: Dankovcik R, Miklosova M, Vargova V, Dancova I, Contos P, Muranska S,
Vernerova S, Katuchova J, Bojcikova M. Sigmoidal polyp with adenocarcinoma
discovered by transvaginal three-dimensional ultrasonographic virtual
colonoscopy. Neuro Endocrinol Lett. 2014;35(8):673-5. PubMed PMID: 25702294.


341: Vansell HJ, Schlesinger JJ, Harvey A, Rohde JP, Persaud S, McQueen KA.
Anaesthesia, surgery, obstetrics, and emergency care in Guyana. J Epidemiol Glob 
Health. 2015 Mar;5(1):75-83. doi: 10.1016/j.jegh.2014.08.003. Epub 2014 Oct 7.
PubMed PMID: 25700926.


342: Anderson KM, Davis K, Flynn BJ. Urinary incontinence and pelvic organ
prolapse. Med Clin North Am. 2015 Mar;99(2):405-16. doi:
10.1016/j.mcna.2014.11.011. Epub 2014 Dec 23. Review. PubMed PMID: 25700591.


343: Neff AT, Sidonio RF Jr. Management of VWD. Hematology Am Soc Hematol Educ
Program. 2014 Dec 5;2014(1):536-41. doi: 10.1182/asheducation-2014.1.536. Epub
2014 Nov 18. Review. PubMed PMID: 25696907.


344: Daniilidis A, Pantelis A, Makris V, Balaouras D, Vrachnis N. A unique case
of ruptured ectopic pregnancy in a patient with negative preg-nancy test - a case
report and brief review of the literature. Hippokratia. 2014 Jul-Sep;18(3):282-4.
PubMed PMID: 25694767; PubMed Central PMCID: PMC4309153.


345: Laios A, Baharuddin N, Iliou K, Gubara E, O'Sullivan G. Uterine artery
embolization for treatment of symptomatic fibroids; a single institution
experience. Hippokratia. 2014 Jul-Sep;18(3):258-61. PubMed PMID: 25694762; PubMed
Central PMCID: PMC4309148.


346: Tamulis SC. Maternity, midwifery, and ministers: the Puritan origins of
American obstetrics. Lit Med. 2014 Fall;32(2):365-87. PubMed PMID: 25693317.


347: Coleman HN, Wang X, Greenfield WW, Nakagawa M. A Human Papillomavirus Type
16 E6 52-62 CD4 T-Cell Epitope Restricted by the HLA-DR11 Molecule Described in
an Epitope Hotspot. MOJ Immunol. 2014;1(3). pii: 00018. PubMed PMID: 25685851;
PubMed Central PMCID: PMC4326013.


348: Sabry D, Nouh O, Marzouk S, Hassouna A. Pilot study on molecular
quantitation and sequencing of endometrial cytokines gene expression and their
effect on the outcome of in vitro fertilization (IVF) cycle. J Adv Res. 2014
Sep;5(5):595-600. doi: 10.1016/j.jare.2013.08.003. Epub 2013 Aug 22. PubMed PMID:
25685528; PubMed Central PMCID: PMC4294313.


349: van Loendersloot L, Repping S, Bossuyt PM, van der Veen F, van Wely M.
Prediction models in in vitro fertilization; where are we? A mini review. J Adv
Res. 2014 May;5(3):295-301. doi: 10.1016/j.jare.2013.05.002. Epub 2013 May 9.
Review. PubMed PMID: 25685496; PubMed Central PMCID: PMC4294714.


350: Esmaeilzadeh S, Delavar MA, Andarieh MG. Reproductive outcome following
hysteroscopic treatment of uterine septum. Mater Sociomed. 2014 Dec;26(6):366-71.
doi: 10.5455/msm.2014.26.366-371. Epub 2014 Dec 14. PubMed PMID: 25685079; PubMed
Central PMCID: PMC4314157.


351: Jamali J, Salehi-Marzijarani M, Ayatollahi SM. Factors Affecting Journal
Quality Indicator in Scopus (SCImago Journal Rank) in Obstetrics and Gynecology
Journals: a Longitudinal Study (1999-2013). Acta Inform Med. 2014
Dec;22(6):385-8. doi: 10.5455/aim.2014.22.385-388. Epub 2014 Dec 19. PubMed PMID:
25684846; PubMed Central PMCID: PMC4315645.


352: Georgievska J, Sapunov S, Cekovska S, Vasilevska K. Ovarian reserve after
laparoscopic treatment of unilateral ovarian endometrioma. Acta Inform Med. 2014 
Dec;22(6):371-3. doi: 10.5455/aim.2014.22.371-373. Epub 2014 Dec 19. PubMed PMID:
25684843; PubMed Central PMCID: PMC4315631.


353: Gyure ME, Quillin JM, Rodríguez VM, Markowitz MS, Corona RA, Borzelleca JF, 
Bowen DJ, Krist AH, Bodurtha JN. Practical Considerations for Implementing
Research Recruitment Etiquette. IRB. 2014 Nov-Dec;36(6):7-12. PubMed PMID:
25684834; PubMed Central PMCID: PMC4324645.


354: Papillon-Smith J, Baker SE, Agbo C, Dahan MH. Pregnancy rates with
intrauterine insemination: comparing 1999 and 2010 World Health Organization
semen analysis norms. Reprod Biomed Online. 2015 Apr;30(4):392-400. doi:
10.1016/j.rbmo.2014.12.007. Epub 2014 Dec 30. PubMed PMID: 25682304.


355: Xu B, Zhang Q, Hao J, Xu D, Li Y. Two protocols to treat thin endometrium
with granulocyte colony-stimulating factor during frozen embryo transfer cycles. 
Reprod Biomed Online. 2015 Apr;30(4):349-58. doi: 10.1016/j.rbmo.2014.12.006.
Epub 2014 Dec 30. PubMed PMID: 25682303.


356: Matthews ML. Abnormal uterine bleeding in reproductive-aged women. Obstet
Gynecol Clin North Am. 2015 Mar;42(1):103-15. doi: 10.1016/j.ogc.2014.09.006.
Epub 2014 Dec 5. Review. PubMed PMID: 25681843.


357: Von Hofe J, Bates GW. Ovulation induction. Obstet Gynecol Clin North Am.
2015 Mar;42(1):27-37. doi: 10.1016/j.ogc.2014.09.007. Epub 2014 Dec 5. Review.
PubMed PMID: 25681838.


358: Marshburn PB. Counseling and diagnostic evaluation for the infertile couple.
Obstet Gynecol Clin North Am. 2015 Mar;42(1):1-14. doi:
10.1016/j.ogc.2014.10.001. Epub 2014 Dec 5. Review. PubMed PMID: 25681836.


359: Sakhuja P, Whyte H, Kamath B, Martin N, Chitayat D. Williams syndrome
presenting with findings consistent with Alagille syndrome. Clin Case Rep. 2015
Jan;3(1):24-8. doi: 10.1002/ccr3.138. Epub 2014 Nov 7. PubMed PMID: 25678968;
PubMed Central PMCID: PMC4317206.


360: Matini M, Rezaie S, Mohebali M, Maghsood AH, Rabiee S, Fallah M, Rezaeian M.
Genetic Identification of Trichomonas vaginalis by Using the Actin Gene and
Molecular Based Methods. Iran J Parasitol. 2014 Sep;9(3):329-35. PubMed PMID:
25678916; PubMed Central PMCID: PMC4316563.


361: Hattori Y, Mukaide T, Jiang L, Kotani T, Tsuda H, Mano Y, Sumigama S,
Hirayama T, Nagasawa H, Kikkawa F, Toyokuni S. Catalytic ferrous iron in amniotic
fluid as a predictive marker of human maternal-fetal disorders. J Clin Biochem
Nutr. 2015 Jan;56(1):57-63. doi: 10.3164/jcbn.14-82. Epub 2014 Nov 1. PubMed
PMID: 25678752; PubMed Central PMCID: PMC4306665.


362: Bialas KM, Swamy GK, Permar SR. Perinatal cytomegalovirus and varicella
zoster virus infections: epidemiology, prevention, and treatment. Clin Perinatol.
2015 Mar;42(1):61-75, viii. doi: 10.1016/j.clp.2014.10.006. Epub 2014 Nov 28.
Review. PubMed PMID: 25677997; PubMed Central PMCID: PMC4328139.


363: Ku LC, Boggess KA, Cohen-Wolkowiez M. Bacterial meningitis in infants. Clin 
Perinatol. 2015 Mar;42(1):29-45, vii-viii. doi: 10.1016/j.clp.2014.10.004. Epub
2014 Dec 6. Review. PubMed PMID: 25677995; PubMed Central PMCID: PMC4332563.


364: Chiu H, Steele D, McAlister C, Lam WC. Delivery recommendations for pregnant
females with risk factors for rhegmatogenous retinal detachment. Can J
Ophthalmol. 2015 Feb;50(1):11-8. doi: 10.1016/j.jcjo.2014.10.015. Epub 2014 Nov
4. PubMed PMID: 25677277.


365: Gomaa H, Casper RF, Esfandiari N, Bentov Y. Non-synchronized endometrium and
its correction in non-ovulatory cryopreserved embryo transfer cycles. Reprod
Biomed Online. 2015 Apr;30(4):378-84. doi: 10.1016/j.rbmo.2014.12.005. Epub 2014 
Dec 29. PubMed PMID: 25676169.


366: Motteram C, Vollenhoven B, Hope N, Osianlis T, Rombauts LJ. Live birth rates
after combined adjuvant therapy in IVF-ICSI cycles: a matched case-control study.
Reprod Biomed Online. 2015 Apr;30(4):340-8. doi: 10.1016/j.rbmo.2014.12.004. Epub
2014 Dec 29. PubMed PMID: 25676168.


367: Kordel P, Kordel K. [Professional misconduct in obstetrics and gynecology in
light of the Supreme Medical Court between 2002-2012]. Ginekol Pol. 2014
Nov;85(11):860-6. Review. Polish. PubMed PMID: 25675805.


368: Kaido Y, Kikuchi A, Kanasugi T, Oyama R, Sugiyama T. Unusual
markedly-dilated chorionic vessels with placentomegaly. Springerplus. 2014 Mar
17;3:146. doi: 10.1186/2193-1801-3-146. eCollection 2014. PubMed PMID: 25674446; 
PubMed Central PMCID: PMC4320145.


369: Marrocchella S, Sestilli V, Indraccolo U, de Rosario F, Castellana L,
Mastricci AL, Calo' A, Magaldi R, Del Bianco A, Greco P, Matteo M. Late preterm
births: a retrospective analysis of the morbidity risk stratified for gestational
age. Springerplus. 2014 Feb 28;3:114. doi: 10.1186/2193-1801-3-114. eCollection
2014. PubMed PMID: 25674430; PubMed Central PMCID: PMC4320197.


370: Yu XJ, Zhang L, Liu ZP, Shi YQ, Liu YX. Ovarian malignant mixed germ cell
tumor with clear cell carcinoma in a postmenopausal woman. Int J Clin Exp Pathol.
2014 Dec 1;7(12):8996-9001. eCollection 2014. PubMed PMID: 25674278; PubMed
Central PMCID: PMC4313977.


371: Chen J, Shi J, Gao H, Li J, Li Q, Xie J. Small cell carcinoma of the
endometrium: a clinicopathological and immunohistochemical study. Int J Clin Exp 
Pathol. 2014 Dec 1;7(12):8869-74. eCollection 2014. PubMed PMID: 25674257; PubMed
Central PMCID: PMC4313966.


372: Ma M, Chen XY, Gu C, Xiao XR, Guo T, Li B. Biochemical changes of oxidative 
stress in premature ovarian insufficiency induced by tripterygium glycosides. Int
J Clin Exp Pathol. 2014 Dec 1;7(12):8855-61. eCollection 2014. PubMed PMID:
25674255; PubMed Central PMCID: PMC4313959.


373: Zhang Y, Yang C, Fu S, Chen X, Zhang S, Li Y, Du M, Zhang J. Different
expression of NOD2 in decidual stromal cells between normal and unexplained
recurrent spontaneous abortion women during first trimester gestation. Int J Clin
Exp Pathol. 2014 Dec 1;7(12):8784-90. eCollection 2014. PubMed PMID: 25674246;
PubMed Central PMCID: PMC4313978.


374: Huang W, Zhu S, Liu Q, Li C, Li L. Placenta growth factor promotes migration
through regulating epithelial-mesenchymal transition-related protein expression
in cervical cancer. Int J Clin Exp Pathol. 2014 Dec 1;7(12):8506-19. eCollection 
2014. PubMed PMID: 25674215; PubMed Central PMCID: PMC4314041.


375: Ikeanyi ME, Okonkwo CA. Complicated illegal induced abortions at a tertiary 
health institution in Nigeria. Pak J Med Sci. 2014 Nov-Dec;30(6):1398-402. doi:
10.12669/pjms.306.5506. PubMed PMID: 25674146; PubMed Central PMCID: PMC4320738.


376: Yuksel H, Kayatas S, Boza AT, Api M, Ertekin AA, Cam C. Low molecular weight
heparin use in unexplained recurrent miscarriage. Pak J Med Sci. 2014
Nov-Dec;30(6):1232-7. doi: 10.12669/pjms.306.5477. PubMed PMID: 25674114; PubMed 
Central PMCID: PMC4320706.


377: Wei J, Gao J, Cheng J. Gestational diabetes mellitus and impaired glucose
tolerance pregnant women. Pak J Med Sci. 2014 Nov-Dec;30(6):1203-8. doi:
10.12669/pjms.306.5755. PubMed PMID: 25674108; PubMed Central PMCID: PMC4320700.


378: Mittal S. Emergency contraception - potential for women's health. Indian J
Med Res. 2014 Nov;140 Suppl:S45-52. Review. PubMed PMID: 25673542; PubMed Central
PMCID: PMC4345752.


379: Rao CV. Uphill battle: the saga of hCG research that led to a paradigm
shift. Indian J Med Res. 2014 Nov;140 Suppl:S3-5. PubMed PMID: 25673540; PubMed
Central PMCID: PMC4345750.


380: Wu SG, Li Q, Zhou J, Sun JY, Li FY, Lin Q, Lin HX, Gaun XX, He ZY. Using the
Lymph Node Ratio to Evaluate the Prognosis of Stage II/III Breast Cancer Patients
Who Received Neoadjuvant Chemotherapy and Mastectomy. Cancer Res Treat. 2015
Oct;47(4):757-64. doi: 10.4143/crt.2014.039. Epub 2014 Dec 8. PubMed PMID:
25672578; PubMed Central PMCID: PMC4614219.


381: Alam K, Safdar CA, Munir TA, Ghani Z. Teaching obstetrics and gynaecology to
male undergraduate medical students: student's perception. J Ayub Med Coll
Abbottabad. 2014 Oct-Dec;26(4):539-42. PubMed PMID: 25672183.


382: Ali M, Qazi MS, Seuc A. Seeking what matters: determinants of clients'
satisfaction in obstetric care services in Pakistan. J Ayub Med Coll Abbottabad. 
2014 Oct-Dec;26(4):481-7. PubMed PMID: 25672170.


383: Aspuria PJ, Lunt SY, Väremo L, Vergnes L, Gozo M, Beach JA, Salumbides B,
Reue K, Wiedemeyer WR, Nielsen J, Karlan BY, Orsulic S. Succinate dehydrogenase
inhibition leads to epithelial-mesenchymal transition and reprogrammed carbon
metabolism. Cancer Metab. 2014 Dec 15;2:21. doi: 10.1186/2049-3002-2-21.
eCollection 2014. PubMed PMID: 25671108; PubMed Central PMCID: PMC4322794.


384: Polish Gynecological Society. [Recommendations of the Polish Gynecological
Society concerning application of D-Vitum forte]. Ginekol Pol. 2014
Dec;85(12):968-70. Polish. PubMed PMID: 25669069.


385: Hirth JM, Rahman M, Smith JS, Berenson AB. Regional variations in HPV
vaccination among 9-17 year old adolescent females from the BRFSS, 2008-2010. Hum
Vaccin Immunother. 2014;10(12):3475-83. doi: 10.4161/21645515.2014.980202. PubMed
PMID: 25668660; PubMed Central PMCID: PMC4514077.


386: Lata K, Bhatla N. HPV testing for cervical cancer screening: time for a new 
paradigm. Natl Med J India. 2014 Jul-Aug;27(4):212-3. PubMed PMID: 25668167.


387: Stritzke A, Thomas S, Somerset D. Placental dichotomy: a hint in twin anemia
polycythemia sequence. J Obstet Gynaecol Can. 2014 Dec;36(12):1097-100. PubMed
PMID: 25668046.


388: Power L, James J, Masoud I, Altman A. Tubal teratoma causing anti-NMDAR
encephalitis. J Obstet Gynaecol Can. 2014 Dec;36(12):1093-6. PubMed PMID:
25668045.


389: Gandhi S, Sun D, Park AL, Hladunewich M, Silversides CK, Ray JG. The
Pulmonary Edema Preeclampsia Evaluation (PEPE) Study. J Obstet Gynaecol Can. 2014
Dec;36(12):1065-70. PubMed PMID: 25668041.


390: Nensi A, De Silva DA, von Dadelszen P, Sawchuck D, Synnes AR, Crane J, Magee
LA. Effect of magnesium sulphate on fetal heart rate parameters: a systematic
review. J Obstet Gynaecol Can. 2014 Dec;36(12):1055-64. Review. PubMed PMID:
25668040.


391: Menticoglou S. Letter to the Editor: two-step delivery may avoid shoulder
dystocia: head-to-body delivery interval is less important than we think. J
Obstet Gynaecol Can. 2014 Dec;36(12):1053-4. PubMed PMID: 25668039.


392: Gilman Barber AR, Gogela-Spehar M. Delayed postpartum hemorrhage: a case of 
placenta accreta with no known risk factors. J Obstet Gynaecol Can. 2014
Dec;36(12):1047-8. English, French. PubMed PMID: 25668037.


393: Açıkalın A, Paydaş S, Güleç ÜK, Uğuz A, Gümürdülü D. A unique case of merkel
cell carcinoma with ovarian metastasis. Balkan Med J. 2014 Dec;31(4):356-9. doi: 
10.5152/balkanmedj.2014.14117. Epub 2014 Dec 1. PubMed PMID: 25667793; PubMed
Central PMCID: PMC4318410.


394: Özdemir ME, Uzun I, Karahasanoğlu A, Aygün M, Akın H, Yazıcıoğlu F.
Sonographic measurement of fetal ear length in Turkish women with a normal
pregnancy. Balkan Med J. 2014 Dec;31(4):302-6. doi:
10.5152/balkanmedj.2014.19784. Epub 2014 Dec 1. PubMed PMID: 25667783; PubMed
Central PMCID: PMC4318400.


395: Houda el M, Ahmed Z, Amine K, Amina BS, Raja F, Chiraz H. Antenatal
diagnosis of extralobar pulmonar sequestration. Pan Afr Med J. 2014 Sep 23;19:54.
doi: 10.11604/pamj.2014.19.54.4698. eCollection 2014. PubMed PMID: 25667716;
PubMed Central PMCID: PMC4317071.


396: Mbuagbaw L, Slogrove A, Sas J, Kunda J, Morfaw F, Mukonzo J, Thabane L. CIHR
canadian HIV trials network HIV workshop: ethical research through community
participation and strengthening scientific validity. Pan Afr Med J. 2014 Sep
19;19:44. doi: 10.11604/pamj.2014.19.44.4766. eCollection 2014. PubMed PMID:
25667706; PubMed Central PMCID: PMC4315477.


397: Eliason S, Tuoyire DA, Awusi-Nti C, Bockarie AS. Migration intentions of
Ghanaian medical students: the influence of existing funding mechanisms of
medical education ("the fee factor"). Ghana Med J. 2014 Jun;48(2):78-84. PubMed
PMID: 25667554; PubMed Central PMCID: PMC4310336.


398: Almassinokiani F, Almasi A, Akbari P, Saberifard M. Effect of Letrozole on
endometriosis-related pelvic pain. Med J Islam Repub Iran. 2014 Oct 4;28:107.
eCollection 2014. PubMed PMID: 25664308; PubMed Central PMCID: PMC4301232.


399: Wu H, Zhang J. miR-124 rs531564 polymorphism influences genetic
susceptibility to cervical cancer. Int J Clin Exp Med. 2014 Dec 15;7(12):5847-51.
eCollection 2014. PubMed PMID: 25664118; PubMed Central PMCID: PMC4307565.


400: Shen G, Cheng J, Wang Y, Zhou P, Zhang G. Viral DNA load of high-risk human 
papilloma virus is closely associated with the grade of cervical lesions. Int J
Clin Exp Med. 2014 Dec 15;7(12):5826-31. eCollection 2014. PubMed PMID: 25664114;
PubMed Central PMCID: PMC4307561.


401: Sun D, Li F, Zhang Y, Xu X. Associations of the pre-pregnancy BMI and
gestational BMI gain with pregnancy outcomes in Chinese women with gestational
diabetes mellitus. Int J Clin Exp Med. 2014 Dec 15;7(12):5784-9. eCollection
2014. PubMed PMID: 25664107; PubMed Central PMCID: PMC4307554.


402: Zhou X, Wang T, Huang S. Effects of the menstrual cycle on bispectral index 
and anesthetic requirement in patients with preoperative intravenous
dexmedetomidine following propofol induction. Int J Clin Exp Med. 2014 Dec
15;7(12):5663-8. eCollection 2014. PubMed PMID: 25664087; PubMed Central PMCID:
PMC4307534.


403: Hu J, Huang S, Tian F, Sun S, Li N, Xie Y. A comparison of upper airway
parameters in postpartum patients: vaginal delivery vs. caesarean section. Int J 
Clin Exp Med. 2014 Dec 15;7(12):5491-7. eCollection 2014. PubMed PMID: 25664060; 
PubMed Central PMCID: PMC4307507.


404: Wang J, Tao YM, Cheng XY, Zhu TF, Chen ZF, Yao H, Su LX. Dendritic cells
derived from preeclampsia patients influence Th1/Th17 cell differentiation in
vitro. Int J Clin Exp Med. 2014 Dec 15;7(12):5303-9. eCollection 2014. PubMed
PMID: 25664035; PubMed Central PMCID: PMC4307482.


405: Du X, Yuan Q, Yao Y, Li Z, Zhang H. Hypopituitarism and successful
pregnancy. Int J Clin Exp Med. 2014 Dec 15;7(12):4660-5. eCollection 2014.
Review. PubMed PMID: 25663963; PubMed Central PMCID: PMC4307410.


406: Yu H, Qi X, Wang X. Application of glycated hemoglobin in the perinatal
period. Int J Clin Exp Med. 2014 Dec 15;7(12):4653-9. eCollection 2014. Review.
PubMed PMID: 25663962; PubMed Central PMCID: PMC4307409.


407: Jin K, Wang J, Lan H, Zhang R. Laparoscopic surgery for colorectal cancer in
China: an overview. Int J Clin Exp Med. 2014 Dec 15;7(12):4635-45. eCollection
2014. Review. PubMed PMID: 25663960; PubMed Central PMCID: PMC4307407.


408: Huang S, Dang Y, Li F, Wei W, Ma Y, Qiao S, Wang Q. Biological
intensity-modulated radiotherapy plus neoadjuvant chemotherapy for multiple
peritoneal metastases of ovarian cancer: A case report. Oncol Lett. 2015
Mar;9(3):1239-1243. Epub 2014 Dec 22. PubMed PMID: 25663890; PubMed Central
PMCID: PMC4314975.


409: Zhang Q, Wang F, Wu YS, Zhang KK, Lin Y, Zhu XQ, Lv JQ, Lu XS, Zhang XL, Hu 
Y, Huang YP. Dual-color labeled anti-mucin 1 antibody for imaging of ovarian
cancer: A preliminary animal study. Oncol Lett. 2015 Mar;9(3):1231-1235. Epub
2014 Dec 17. PubMed PMID: 25663888; PubMed Central PMCID: PMC4315008.


410: Zhang X, Zhang L, Wang S, Wu D, Yang W. Decreased functional expression of
Grp78 and Grp94 inhibits proliferation and attenuates apoptosis in a human
gastric cancer cell line in vitro.. Oncol Lett. 2015 Mar;9(3):1181-1186. Epub
2014 Dec 24. PubMed PMID: 25663878; PubMed Central PMCID: PMC4315086.


411: Li Y, Xiao S, Dan L, Xue M. P16(INK4A) is required for cisplatin resistance 
in cervical carcinoma SiHa cells. Oncol Lett. 2015 Mar;9(3):1104-1108. Epub 2014 
Dec 19. PubMed PMID: 25663864; PubMed Central PMCID: PMC4315085.


412: Flechner L, Smith J, Treseler P, Maa J. Vasal injury during inguinal
herniorrhaphy: a case report and review of the literature. Perm J. 2014
Fall;18(4):85-8. doi: 10.7812/TPP/14-073. PubMed PMID: 25662530; PubMed Central
PMCID: PMC4206176.


413: Urrego R, Herrera-Puerta E, Chavarria NA, Camargo O, Wrenzycki C,
Rodriguez-Osorio N. Follicular progesterone concentrations and messenger RNA
expression of MATER and OCT-4 in immature bovine oocytes as predictors of
developmental competence. Theriogenology. 2015 Apr 15;83(7):1179-87. doi:
10.1016/j.theriogenology.2014.12.024. Epub 2014 Dec 30. PubMed PMID: 25662108.


414: Lu R, Li S, Zhang L, Li Y, Sun Q. Stripping surgery in intratemporal facial 
nerve schwannomas with poor facial nerve function. Am J Otolaryngol. 2015
May-Jun;36(3):338-41. doi: 10.1016/j.amjoto.2014.12.003. Epub 2014 Dec 9. PubMed 
PMID: 25659624.


415: Teare KM, Sullivan IJ, Ralph CJ. Is cell salvaged vaginal blood loss
suitable for re-infusion? Int J Obstet Anesth. 2015 May;24(2):103-10. doi:
10.1016/j.ijoa.2014.12.001. Epub 2014 Dec 11. PubMed PMID: 25659518.


416: Al Shukri I, Hamilton F, Evans M, Cooper S, McKenzie G, Willocks L,
Templeton K, Harvala H. Increased number of parvovirus B19 infections in
southeast Scotland in 2012-2013. Clin Microbiol Infect. 2015 Feb;21(2):193-6.
doi: 10.1016/j.cmi.2014.09.009. Epub 2014 Oct 29. PubMed PMID: 25658558.


417: Su CC, Lai CL, Tsao SM, Lin MN, Hsieh TC, Lu JJ, Chu TY. High prevalence of 
human herpesvirus type 8 infection in patients with pulmonary tuberculosis in
Taiwan. Clin Microbiol Infect. 2015 Mar;21(3):266.e5-7. doi:
10.1016/j.cmi.2014.10.015. Epub 2014 Oct 29. PubMed PMID: 25658539.


418: Stewardson AJ, Gaïa N, François P, Malhotra-Kumar S, Delémont C, Martinez de
Tejada B, Schrenzel J, Harbarth S, Lazarevic V; SATURN WP1 and WP3 Study Groups. 
Collateral damage from oral ciprofloxacin versus nitrofurantoin in outpatients
with urinary tract infections: a culture-free analysis of gut microbiota. Clin
Microbiol Infect. 2015 Apr;21(4):344.e1-11. doi: 10.1016/j.cmi.2014.11.016. Epub 
2014 Nov 25. PubMed PMID: 25658522.


419: Grover S, Xu MJ, Yeager A, Rosman L, Groen RS, Chackungal S, Rodin D,
Mangaali M, Nurkic S, Fernandes A, Lin LL, Thomas G, Tergas AI. A systematic
review of radiotherapy capacity in low- and middle-income countries. Front Oncol.
2015 Jan 22;4:380. doi: 10.3389/fonc.2014.00380. eCollection 2014. PubMed PMID:
25657930; PubMed Central PMCID: PMC4302829.


420: Peng K, He L, Wang B, Xiao J. Detection of cervical cancer based on
photoacoustic imaging-the in-vitro results. Biomed Opt Express. 2014 Dec
15;6(1):135-43. doi: 10.1364/BOE.6.000135. eCollection 2015 Jan 1. PubMed PMID:
25657882; PubMed Central PMCID: PMC4317127.


421: Sun Y, Liu LL, Di JM. Isolated tubal torsion in the third trimester of
pregnancy: A case report and review of the literature. J Res Med Sci. 2014
Nov;19(11):1106-9. PubMed PMID: 25657760; PubMed Central PMCID: PMC4310088.


422: Li Z, Zhao W, Liu W, Zhou Y, Jia J, Yang L. Transplantation of
placenta-derived mesenchymal stem cell-induced neural stem cells to treat spinal 
cord injury. Neural Regen Res. 2014 Dec 15;9(24):2197-204. doi:
10.4103/1673-5374.147953. PubMed PMID: 25657742; PubMed Central PMCID:
PMC4316454.


423: G K P, R R. A case series of scrub typhus in obstetrics. J Clin Diagn Res.
2014 Dec;8(12):OR01-3. doi: 10.7860/JCDR/2014/9718.5258. Epub 2014 Dec 5. PubMed 
PMID: 25653996; PubMed Central PMCID: PMC4316302.


424: Nair S, Joy S, Nayar J. Five year retrospective case series of adnexal
torsion. J Clin Diagn Res. 2014 Dec;8(12):OC09-13. doi:
10.7860/JCDR/2014/9464.5251. Epub 2014 Dec 5. PubMed PMID: 25653994; PubMed
Central PMCID: PMC4316300.


425: B T V, Shivalingaiah N. Role of transvaginal sonography and diagnostic
hysteroscopy in abnormal uterine bleeding. J Clin Diagn Res. 2014
Dec;8(12):OC06-8. doi: 10.7860/JCDR/2014/8813.5236. Epub 2014 Dec 5. PubMed PMID:
25653993; PubMed Central PMCID: PMC4316299.


426: C R, Samal S, Ghose S. Association of Elevated first Trimester Serum Uric
Acid Levels with Development of GDM. J Clin Diagn Res. 2014 Dec;8(12):OC01-5.
doi: 10.7860/JCDR/2014/8063.5226. Epub 2014 Dec 5. PubMed PMID: 25653992; PubMed 
Central PMCID: PMC4316298.


427: Khatoon R, Jahan N, Khan HM, Rabbani T, Ahmad S. Evaluation of Different
Staining Techniques in the Diagnosis of Trichomonas vaginalis Infection in
Females of Reproductive Age Group. J Clin Diagn Res. 2014 Dec;8(12):DC05-8. doi: 
10.7860/JCDR/2014/9765.5261. Epub 2014 Dec 5. PubMed PMID: 25653944; PubMed
Central PMCID: PMC4316250.


428: Ganapathy A, T S, Swer MH, Rao S. Occipital meningoencephalocele with Cleft 
Lip, Cleft Palate and Limb Abnormalities- A Case Report. J Clin Diagn Res. 2014
Dec;8(12):AD03-5. doi: 10.7860/JCDR/2014/10842.5326. Epub 2014 Dec 5. PubMed
PMID: 25653933; PubMed Central PMCID: PMC4316239.


429: McDowell GS, Gunsalus KT, MacKellar DC, Mazzilli SA, Pai VP, Goodwin PR,
Walsh EM, Robinson-Mosher A, Bowman TA, Kraemer J, Erb ML, Schoenfeld E, Shokri
L, Jackson JD, Islam A, Mattozzi MD, Krukenberg KA, Polka JK. Shaping the Future 
of Research: a perspective from junior scientists. Version 2. F1000Res. 2014 Nov 
28 [revised 2015 Jan 9];3:291. doi: 10.12688/f1000research.5878.2. eCollection
2014. PubMed PMID: 25653845.


430: James A, Oluwatosin B, Njideka G, Babafemi, Benjamin OG, Olufemi D, Leo R,
Folorunso I, Phylis, Olusina O. CLEFT PALATE IN HIV-EXPOSED NEWBORNS OF MOTHERS
ON HIGHLY ACTIVE ANTIRETROVIRAL THERAPY. Oral Surg. 2014 Dec;7(Suppl 1):102-106. 
PubMed PMID: 25653715; PubMed Central PMCID: PMC4313880.


431: Pannu HK, Javitt MC, Glanc P, Bhosale PR, Harisinghani MG, Khati NJ,
Mitchell DG, Nyberg DA, Pandharipande PV, Shipp TD, Siegel CL, Simpson L, Wall
DJ, Wong-You-Cheong JJ. ACR Appropriateness Criteria pelvic floor dysfunction. J 
Am Coll Radiol. 2015 Feb;12(2):134-42. doi: 10.1016/j.jacr.2014.10.021. Epub 2014
Oct 31. PubMed PMID: 25652300.


432: Aquino LO, Leite HV, Cabral AC, Brandão AH. Doppler flowmetry of ophthalmic 
arteries for prediction of pre-eclampsia. Rev Assoc Med Bras. 2014
Nov-Dec;60(6):538-41. doi: 10.1590/1806-9282.60.06.011. PubMed PMID: 25650853.


433: Eriksson SL, Hein A, Karlsson OI, Birgisdottir B, Rådström M, Levin K,
Arbman E. [Obstetric care requires direct access to intensive care].
Lakartidningen. 2014 Nov 12-18;111(46):2043-4. Swedish. PubMed PMID: 25650455.


434: Yilmaz ÖT, Toydemir TS, Kirşan İ, Dokuzeylul B, Gunay Z, Karacam E. Effects 
of surgical wound infiltration with bupivacaine on postoperative analgesia in
cats undergoing bilateral mastectomy. J Vet Med Sci. 2014 Dec;76(12):1595-601.
doi: 10.1292/jvms.14-0112. Epub 2014 Sep 20. PubMed PMID: 25649941; PubMed
Central PMCID: PMC4300374.


435: Bouzari Z, Yazdani S, Azimi S, Delavar MA. Thermal balloon endometrial
ablation in the treatment of heavy menstrual bleeding. Med Arch. 2014
Dec;68(6):411-3. doi: 10.5455/medarh.2014.68.411-413. Epub 2014 Dec 16. PubMed
PMID: 25648851; PubMed Central PMCID: PMC4314175.


436: Fatusic J, Hudic I, Fatusic Z, Mustedanagic-Mujanovic J.
Angiomyofibroblastoma of the vaginal portion. Med Arch. 2014 Dec;68(6):424-5.
doi: 10.5455/medarh.2014.68.424-425. Epub 2014 Dec 16. PubMed PMID: 25648716;
PubMed Central PMCID: PMC4314174.


437: Kawashima M, Kondo H. Comparison of Therapeutic G-CSF Cycles and
Prophylactic G-CSF Cycles in Patients Receiving Paclitaxel and Carboplatin
Combination Chemotherapy for Ovarian Cancer: A Retrospective Study Report. J
Rural Med. 2014;9(2):86-9. doi: 10.2185/jrm.2889. Epub 2014 Oct 19. PubMed PMID: 
25648659; PubMed Central PMCID: PMC4310150.


438: Cotet-Grecu A. The impact of non-economic damages caps on obstetrics:
incentives versus practice style. Econ Hum Biol. 2015 Apr;17:29-41. doi:
10.1016/j.ehb.2014.12.002. Epub 2014 Dec 20. PubMed PMID: 25647440.


439: Cai S, Pang WW, Low YL, Sim LW, Sam SC, Bruntraeger MB, Wong EQ, Fok D,
Broekman BF, Singh L, Richmond J, Agarwal P, Qiu A, Saw SM, Yap F, Godfrey KM,
Gluckman PD, Chong YS, Meaney MJ, Kramer MS, Rifkin-Graboi A; GUSTO Study Group. 
Infant feeding effects on early neurocognitive development in Asian children. Am 
J Clin Nutr. 2015 Feb;101(2):326-36. doi: 10.3945/ajcn.114.095414. Epub 2014 Dec 
10. PubMed PMID: 25646330.


440: Starling AP, Brinton JT, Glueck DH, Shapiro AL, Harrod CS, Lynch AM,
Siega-Riz AM, Dabelea D. Associations of maternal BMI and gestational weight gain
with neonatal adiposity in the Healthy Start study. Am J Clin Nutr. 2015
Feb;101(2):302-9. doi: 10.3945/ajcn.114.094946. Epub 2014 Dec 3. PubMed PMID:
25646327; PubMed Central PMCID: PMC4307203.


441: Dhara S, Dasgupta A, Rout JK, Banerjee U, Dasgupta S, Ghosh A.
Clinico-biochemical correlation between psoriasis and insulin resistance. Indian 
J Clin Biochem. 2015 Jan;30(1):99-103. doi: 10.1007/s12291-013-0413-1. Epub 2014 
Jan 23. PubMed PMID: 25646049; PubMed Central PMCID: PMC4310849.


442: Bjelakovic G, Miladinovic P, Jevtovic-Stoimenov T, Stojanovic I, Nikolic J, 
Pavlovic D, Kocic G, Bjelakovic M, Ilic M, Sokolovic D, Basic J. Arginase
activity and lecithin/sphingomyelin (l/s) ratio in the amniotic fluid of pregnant
women. Indian J Clin Biochem. 2015 Jan;30(1):84-8. doi:
10.1007/s12291-013-0398-9. Epub 2013 Nov 20. PubMed PMID: 25646046; PubMed
Central PMCID: PMC4310847.


443: Park HW, Lee NM, Kim JH, Kim KS, Kim SN. Parenteral fish oil-containing
lipid emulsions may reverse parenteral nutrition-associated cholestasis in
neonates: a systematic review and meta-analysis. J Nutr. 2015 Feb;145(2):277-83. 
doi: 10.3945/jn.114.204974. Epub 2014 Dec 17. Review. PubMed PMID: 25644348.


444: Janoo J, Hashmi M, Seybold DJ, Shapiro R, Calhoun BC, Bush SH. The 80-hour
work week for residents: views from obstetric and gynecology program directors. W
V Med J. 2014 Sep-Oct;110(5):20-5. PubMed PMID: 25643470; PubMed Central PMCID:
PMC4504236.


445: Koppula S. Integrated women's health program. Can Fam Physician. 2014
Dec;60(12):e593-600. PubMed PMID: 25642486; PubMed Central PMCID: PMC4264825.


446: Kampman MA, Balci A, Groen H, van Dijk AP, Roos-Hesselink JW, van Melle JP, 
Sollie-Szarynska KM, Wajon EM, Mulder BJ, van Veldhuisen DJ, Pieper PG; ZAHARA II
investigators. Cardiac function and cardiac events 1-year postpartum in women
with congenital heart disease. Am Heart J. 2015 Feb;169(2):298-304. doi:
10.1016/j.ahj.2014.11.010. Epub 2014 Nov 20. PubMed PMID: 25641540.


447: Gal N, Zite NB, Wallace LS. Evaluation of smartphone oral contraceptive
reminder applications. Res Social Adm Pharm. 2015 Jul-Aug;11(4):584-7. doi:
10.1016/j.sapharm.2014.11.001. Epub 2014 Dec 16. PubMed PMID: 25640888.


448: Ramos NL, Sekikubo M, Kironde F, Mirembe F, Sääf M, Brauner A. The impact of
vitamin D on the innate immune response to uropathogenic Escherichia coli during 
pregnancy. Clin Microbiol Infect. 2015 May;21(5):482.e1-7. doi:
10.1016/j.cmi.2014.12.010. Epub 2014 Dec 26. PubMed PMID: 25640157.


449: Li L, Sun X, Wang X, Ding C. WITHDRAWN: MicroRNA-200c and microRNA-141 as
potential diagnostic and prognostic biomarkers for ovarian cancer. Biomed
Pharmacother. 2014 Dec 19. pii: S0753-3322(14)00213-3. doi:
10.1016/j.biopha.2014.12.018. [Epub ahead of print] PubMed PMID: 25639511.


450: Kabakian-Khasholian T, Ataya A, Shayboub R, El-Kak F. Mode of delivery and
pain during intercourse in the postpartum period: findings from a developing
country. Sex Reprod Healthc. 2015 Mar;6(1):44-7. doi: 10.1016/j.srhc.2014.09.007.
Epub 2014 Oct 1. PubMed PMID: 25637425.


451: Valsami S, Politou M, Boutsikou Τ, Briana D, Papatesta M, Malamitsi-Puchner 
A. Importance of Direct Antiglobulin Test (DAT) in Cord Blood: Causes of DAT (+) 
in a Cohort Study. Pediatr Neonatol. 2015 Aug;56(4):256-60. doi:
10.1016/j.pedneo.2014.11.005. Epub 2014 Dec 24. PubMed PMID: 25637293.


452: Fürer K, Eberli D, Betschart C, Brenneisen R, De Mieri M, Hamburger M,
Mennet-von Eiff M, Potterat O, Schnelle M, Simões-Wüst AP, von Mandach U.
Inhibition of porcine detrusor contractility by the flavonoid fraction of
Bryophyllum pinnatum--a potential phytotherapeutic drug for the treatment of the 
overactive bladder syndrome. Phytomedicine. 2015 Jan 15;22(1):158-64. doi:
10.1016/j.phymed.2014.11.009. Epub 2014 Nov 26. PubMed PMID: 25636885.


453: Cao B, Stout MJ, Lee I, Mysorekar IU. Placental Microbiome and Its Role in
Preterm Birth. Neoreviews. 2014 Dec 1;15(12):e537-e545. PubMed PMID: 25635174;
PubMed Central PMCID: PMC4307601.


454: Adewara EO, Omokanye LO, Olatinwo AW, Durowade KA, Panti AA, Salaudeen AG.
Prevalence of anaemia at booking in a semi-urban community in north-central
Nigeria. Niger Postgrad Med J. 2014 Dec;21(4):327-30. PubMed PMID: 25633452.


455: Yliniemi A, Nurkkala MM, Kopman S, Korpimaki T, Kouru H, Ryynanen M,
Marttala J. First trimester placental retinol-binding protein 4 (RBP4) and
pregnancy-associated placental protein A (PAPP-A) in the prediction of
early-onset severe pre-eclampsia. Metabolism. 2015 Apr;64(4):521-6. doi:
10.1016/j.metabol.2014.12.008. Epub 2014 Dec 26. PubMed PMID: 25633269.


456: Miri S, Rohani M, Vahdat M, Kashanian M, Sariri E, Zamani B, Shahidi GA.
Presenting features of idiopathic versus secondary restless legs syndrome in
pregnancy. Iran J Neurol. 2014 Oct 6;13(4):241-4. PubMed PMID: 25632338; PubMed
Central PMCID: PMC4300793.


457: Colon-Gonzalez MC, McCall-Hosenfeld JS, Weisman CS, Hillemeier MM, Perry AN,
Chuang CH. "Someone's got to do it" - Primary care providers (PCPs) describe
caring for rural women with mental health problems. Ment Health Fam Med. 2013
Dec;10(4):191-202. PubMed PMID: 25632302; PubMed Central PMCID: PMC4306261.


458: Tan SQ, Lim JS, Tan YR, Tan HK. Challenges in the management of a rare case 
of extensive retroperitoneal haemangioma in a pregnant woman. Singapore Med J.
2014 Nov;55(11):e177-9. PubMed PMID: 25631977; PubMed Central PMCID: PMC4294016.


459: Dzudie A, Aminde L, Ngowe Ngowe M, Takah N, Luma HN, Doualla MS, Mapoure Y, 
Mbatchou H, Njamen TN, Priso EB, Kengne AP, Sliwa-Hahnle K, Nkwescheu AS, Sone
AM. The way forward for clinical research in Cameroon: first scientific and
research day in Douala, 2014. Cardiovasc J Afr. 2014 Sep-Oct;25(5):250-2. PubMed 
PMID: 25629543.


460: Nahleh Z, Otoukesh S, Dwivedi AK, Mallawaarachchi I, Sanchez L, Saldivar JS,
Cataneda K, Heydarian R. Clinical and pathological characteristics of Hispanic
BRCA-associated breast cancers in the American-Mexican border city of El Paso,
TX. Am J Cancer Res. 2014 Dec 15;5(1):466-71. eCollection 2015. PubMed PMID:
25628955; PubMed Central PMCID: PMC4300712.


461: Li SJ, Yang XN, Qian HY. Antitumor effects of WNT2B silencing in GLUT1
overexpressing cisplatin resistant head and neck squamous cell carcinoma. Am J
Cancer Res. 2014 Dec 15;5(1):300-8. eCollection 2015. PubMed PMID: 25628939;
PubMed Central PMCID: PMC4300709.


462: Wang YQ, Xu MD, Weng WW, Wei P, Yang YS, Du X. BCL6 is a negative prognostic
factor and exhibits pro-oncogenic activity in ovarian cancer. Am J Cancer Res.
2014 Dec 15;5(1):255-66. eCollection 2015. PubMed PMID: 25628935; PubMed Central 
PMCID: PMC4300693.


463: Wang Y, Liao H, Zheng HC, Li L, Jia L, Zhang Z, Zheng W. Effect of
luteinizing hormone-induced prohibitin and matrix metalloproteinases on ovarian
epithelial tumor cell proliferation. Am J Cancer Res. 2014 Dec 15;5(1):114-24.
eCollection 2015. PubMed PMID: 25628924; PubMed Central PMCID: PMC4300715.


464: Chen YT, Yang CC, Sun CK, Chiang HJ, Chen YL, Sung PH, Zhen YY, Huang TH,
Chang CL, Chen HH, Chang HW, Yip HK. Extracorporeal shock wave therapy
ameliorates cyclophosphamide-induced rat acute interstitial cystitis though
inhibiting inflammation and oxidative stress-in vitro and in vivo experiment
studies. Am J Transl Res. 2014 Nov 22;6(6):631-48. eCollection 2014. PubMed PMID:
25628776; PubMed Central PMCID: PMC4297333.


465: Rani Singhal S, Ghalaut V, Lata S, Madaan H, Kadian V, Sachdeva A.
Correlation of 2 hour, 4 hour, 8 hour and 12 hour urine protein with 24 hour
urinary protein in preeclampsia. J Family Reprod Health. 2014 Sep;8(3):131-4.
PubMed PMID: 25628723; PubMed Central PMCID: PMC4275555.


466: Haque M, Kamal F, Chowdhury S, Uzzaman M, Aziz I. Non Obstetric Causes and
Presentation of Acute Abdomen among the Pregnant Women. J Family Reprod Health.
2014 Sep;8(3):117-22. PubMed PMID: 25628721; PubMed Central PMCID: PMC4275553.


467: Samimi Sede S, Davari Tanha F, Valadan M, Modaressi Z. Comparison between
Preoperative Rectal Diclofenac Plus Paracetamol and Diclofenac Alone for
PostoperativePain of Hysterectomy. J Family Reprod Health. 2014 Sep;8(3):91-5.
PubMed PMID: 25628716; PubMed Central PMCID: PMC4275556.


468: Hansson SR, Nääv Å, Erlandsson L. Oxidative stress in preeclampsia and the
role of free fetal hemoglobin. Front Physiol. 2015 Jan 13;5:516. doi:
10.3389/fphys.2014.00516. eCollection 2014. Review. PubMed PMID: 25628568; PubMed
Central PMCID: PMC4292435.


469: Zenclussen ML, Linzke N, Schumacher A, Fest S, Meyer N, Casalis PA,
Zenclussen AC. Heme oxygenase-1 is critically involved in placentation, spiral
artery remodeling, and blood pressure regulation during murine pregnancy. Front
Pharmacol. 2015 Jan 13;5:291. doi: 10.3389/fphar.2014.00291. eCollection 2014.
PubMed PMID: 25628565; PubMed Central PMCID: PMC4292788.


470: Li XM, Ji H, Li CJ, Wang PH, Yu P, Yu DM. Chemerin expression in Chinese
pregnant women with and without gestational diabetes mellitus. Ann Endocrinol
(Paris). 2015 Feb;76(1):19-24. doi: 10.1016/j.ando.2014.10.001. Epub 2014 Nov 10.
PubMed PMID: 25627894.


471: Kim SR, Goldenberg SM, Duff P, Nguyen P, Gibson K, Shannon K. Uptake of a
women-only, sex-work-specific drop-in center and links with sexual and
reproductive health care for sex workers. Int J Gynaecol Obstet. 2015
Mar;128(3):201-5. doi: 10.1016/j.ijgo.2014.09.026. Epub 2014 Nov 27. PubMed PMID:
25627707; PubMed Central PMCID: PMC4329272.


472: Fraser IS, Mansour D, Breymann C, Hoffman C, Mezzacasa A, Petraglia F.
Prevalence of heavy menstrual bleeding and experiences of affected women in a
European patient survey. Int J Gynaecol Obstet. 2015 Mar;128(3):196-200. doi:
10.1016/j.ijgo.2014.09.027. Epub 2014 Dec 1. PubMed PMID: 25627706.


473: Strunová M, Pavlišta D, Kobilková J, Pokorný J, Janoušek M, Bauerová L,
Jandová A. Is the small size of a breast cancer tumor the crucial point for
successful medical treatment? Prague Med Rep. 2014;115(3-4):134-40. doi:
10.14712/23362936.2014.44. PubMed PMID: 25626332.


474: Pokorný J, Pokorný J, Kobilková J, Jandová A, Vrba J, Vrba J. Targeting
mitochondria for cancer treatment - two types of mitochondrial dysfunction.
Prague Med Rep. 2014;115(3-4):104-19. doi: 10.14712/23362936.2014.41. Review.
PubMed PMID: 25626329.


475: Vrachnis N, Vlachadis N. Maternal mortality estimates. Lancet. 2014 Dec
20;384(9961):2210. doi: 10.1016/S0140-6736(14)62423-5. Epub 2014 Dec 19. PubMed
PMID: 25625395.


476: Patuwo H. Chief call. Methodist Debakey Cardiovasc J. 2014
Oct-Dec;10(4):264-5. doi: 10.14797/mdcj-10-4-264. PubMed PMID: 25624988; PubMed
Central PMCID: PMC4300072.


477: Sharma CM, Jena S, Sharma D, Agrawal RP. Role of lorazepam challenge test in
childhood catatonia. J Pediatr Neurosci. 2014 Sep-Dec;9(3):301-3. doi:
10.4103/1817-1745.147611. PubMed PMID: 25624951; PubMed Central PMCID:
PMC4302568.


478: Jammal MP, DA Silva AA, Filho AM, DE Castro Côbo E, Adad SJ, Murta EF,
Nomelini RS. Immunohistochemical staining of tumor necrosis factor-α and
interleukin-10 in benign and malignant ovarian neoplasms. Oncol Lett. 2015
Feb;9(2):979-983. Epub 2014 Dec 8. PubMed PMID: 25624918; PubMed Central PMCID:
PMC4301559.


479: Kasprzak MP, Iskra M, Majewski W, Budzyń-Napierała M, Gryszczyńska B,
Strzyżewski K, Kasprzak J. PON1 status evaluation in patients with chronic
arterial occlusion of lower limbs due to atherosclerosis obliterans. Arch Med
Sci. 2014 Dec 22;10(6):1101-8. doi: 10.5114/aoms.2014.41348. PubMed PMID:
25624845; PubMed Central PMCID: PMC4296060.


480: Kumar N, Tayade S. Successful pregnancy outcome in an untreated case of
concomitant transverse complete vaginal septum with unicornuate uterus. J Hum
Reprod Sci. 2014 Oct-Dec;7(4):276-8. doi: 10.4103/0974-1208.147497. PubMed PMID: 
25624665; PubMed Central PMCID: PMC4296403.


481: Kumar P, Arora S. Orlistat in polycystic ovarian syndrome reduces weight
with improvement in lipid profile and pregnancy rates. J Hum Reprod Sci. 2014
Oct-Dec;7(4):255-61. doi: 10.4103/0974-1208.147492. PubMed PMID: 25624661; PubMed
Central PMCID: PMC4296399.


482: Kulkarni G, Mohanty NC, Mohanty IR, Jadhav P, Boricha BG. Survey of reasons 
for discontinuation from in vitro fertilization treatment among couples attending
infertility clinic. J Hum Reprod Sci. 2014 Oct-Dec;7(4):249-54. doi:
10.4103/0974-1208.147491. PubMed PMID: 25624660; PubMed Central PMCID:
PMC4296398.


483: Mandal MC, Dolai S, Ghosh S, Mistri PK, Roy R, Basu SR, Das S. Comparison of
four techniques of nasogastric tube insertion in anaesthetised, intubated
patients: A randomized controlled trial. Indian J Anaesth. 2014
Nov-Dec;58(6):714-8. doi: 10.4103/0019-5049.147157. PubMed PMID: 25624535; PubMed
Central PMCID: PMC4296356.


484: Cheng X, Guo J, Xie J. [Association between levels of serum leptin and
insulin resistance in patients with polycystic ovary syndrome]. Zhonghua Liu Xing
Bing Xue Za Zhi. 2014 Dec;35(12):1389-91. Chinese. PubMed PMID: 25623461.


485: Wang Y, Zhu Y, Yu P, Chen G, Cai B, Zhang Z, Liu N, Lü X, Xiong J, Zhong L, 
Rao J. [Uterine autologous transplantation in cynomolgus monkeys: a preliminary
report of 6 case]. Zhonghua Yi Xue Za Zhi. 2014 Dec 23;94(47):3774-7. Chinese.
PubMed PMID: 25623107.


486: Hu X, Lin X, Jiang Y, Shi L, Wang J, Zhao L, Zhang S. [Establishment of
mouse endometrial injury model by electrocoagulation]. Zhonghua Yi Xue Za Zhi.
2014 Dec 23;94(47):3771-3. Chinese. PubMed PMID: 25623106.


487: Cui D, Liu Y. [Significance of ultrasonic detection of muscle layer
thickness of cesarean section scar in late pregnancy]. Zhonghua Yi Xue Za Zhi.
2014 Dec 23;94(47):3755-7. Chinese. PubMed PMID: 25623101.


488: Bonnen KI, Tuijje DN, Rasch V. Determinants of first and second trimester
induced abortion - results from a cross-sectional study taken place 7 years after
abortion law revisions in Ethiopia. BMC Pregnancy Childbirth. 2014 Dec 19;14:416.
doi: 10.1186/s12884-014-0416-9. PubMed PMID: 25622947; PubMed Central PMCID:
PMC4307197.


489: Tomic V, Tomic J, Klaic DZ, Kasum M, Kuna K. Oral dydrogesterone versus
vaginal progesterone gel in the luteal phase support: randomized controlled
trial. Eur J Obstet Gynecol Reprod Biol. 2015 Mar;186:49-53. doi:
10.1016/j.ejogrb.2014.11.002. Epub 2014 Nov 20. PubMed PMID: 25622239.


490: Varlamov O, Kievit P, Phu K, Reddy AP, Roberts CT Jr, Bethea CL. Preliminary
Examination of Olanzapine and Diet Interactions On Metabolism in a Female
Macaque. J Endocrinol Diabetes. 2014;1(2). pii: 9. PubMed PMID: 25621305; PubMed 
Central PMCID: PMC4301435.


491: Loizzi V, Selvaggi L, Leone L, Latorre D, Scardigno D, Magazzino F, Cormio
G. Borderline epithelial tumors of the ovary: Experience of 55 patients. Oncol
Lett. 2015 Feb;9(2):912-914. Epub 2014 Dec 2. PubMed PMID: 25621067; PubMed
Central PMCID: PMC4301501.


492: Liu LL, Yi T, Zhao X. Antitumor effect of D-erythrose in an abdominal
metastatic model of colon carcinoma. Oncol Lett. 2015 Feb;9(2):769-773. Epub 2014
Dec 3. PubMed PMID: 25621049; PubMed Central PMCID: PMC4301512.


493: Yang R, Xu T, Fu Y, Cui S, Yang S, Cui M. Leiomyomatosis peritonealis
disseminata associated with endometriosis: A case report and review of the
literature. Oncol Lett. 2015 Feb;9(2):717-720. Epub 2014 Nov 27. PubMed PMID:
25621042; PubMed Central PMCID: PMC4301522.


494: Hao Z, Qian J, Yang J. Shikonin induces apoptosis and inhibits migration of 
ovarian carcinoma cells by inhibiting the phosphorylation of Src and FAK. Oncol
Lett. 2015 Feb;9(2):629-633. Epub 2014 Dec 5. PubMed PMID: 25621031; PubMed
Central PMCID: PMC4301518.


495: Yang Z, Sun C, Liu Y, Gong C, Chen G, Weng D. [Suppression of ATR reverses
the cisplatin resistance in ovarian cancer SKOV3 cells]. Zhonghua Zhong Liu Za
Zhi. 2014 Nov;36(11):805-10. Chinese. PubMed PMID: 25620475.


496: Kaya D, Schäfer-Somi S, Kurt B, Kuru M, Kaya S, Kaçar C, Aksoy Ö, Aslan S.
Clinical use of deslorelin implants for the long-term contraception in
prepubertal bitches: effects on epiphyseal closure, body development, and time to
puberty. Theriogenology. 2015 Apr 15;83(7):1147-53. doi:
10.1016/j.theriogenology.2014.12.015. Epub 2014 Dec 20. PubMed PMID: 25619808.


497: Talmor A, Dunphy B. Female obesity and infertility. Best Pract Res Clin
Obstet Gynaecol. 2015 May;29(4):498-506. doi: 10.1016/j.bpobgyn.2014.10.014. Epub
2014 Nov 7. PubMed PMID: 25619586.


498: Bogne V, Kirkpatrick C, Englert Y. [Simulation training in the management of
obstetric emergencies. A review of the literature]. Rev Med Brux. 2014
Nov-Dec;35(6):491-8. Review. French. PubMed PMID: 25619048.


499: Li YC, Chien SC, Setlur SR, Lin WD, Tsai FJ, Lin CC. Prenatal detection and 
characterization of a psu idic(8)(p23.3) which likely derived from nonallelic
homologous recombination between two MYOM2-repeats. J Formos Med Assoc. 2015
Jan;114(1):81-7. doi: 10.1016/j.jfma.2011.05.015. Epub 2012 Mar 8. PubMed PMID:
25618588.


500: Jakubiec D, Jagielska K, Karmowski M, Kubicka K, Karmowski A, Sobiech KA.
Effect of attending childbirth education classes on psychological distress in
pregnant women measured by means of the General Health Questionnaire. Adv Clin
Exp Med. 2014 Nov-Dec;23(6):953-7. doi: 10.17219/acem/37351. PubMed PMID:
25618123.


501: Kwiatkowska E, Domański L, Bober J, Safranow K, Pawlik A, Kwiatkowski S,
Ciechanowski K. Gamma-glutamyl transpeptidase as the marker of kidney graft
function. Adv Clin Exp Med. 2014 Nov-Dec;23(6):947-52. doi: 10.17219/acem/37349. 
PubMed PMID: 25618122.


502: Biler A, Yucebilgin S, Sendag F, Akman L, Akdemir A, Ates U, Uyanikgil Y,
Yilmaz-Dilsiz O, Sezer E. The effects of different intraabdominal pressure
protocols in laparoscopic procedures on oxidative stress markers and morphology
in rat ovaries. Adv Clin Exp Med. 2014 Nov-Dec;23(6):885-92. doi:
10.17219/acem/37331. PubMed PMID: 25618113.


503: Mersakova S, Visnovsky J, Holubekova V, Nachajova M, Kudela E, Danko J,
Lasabova Z. Detection of methylation of the promoter region of the MAL and CADM1 
genes by pyrosequencing in cervical carcinoma. Neuro Endocrinol Lett.
2014;35(7):619-23. PubMed PMID: 25617886.


504: Sassarini J, Lumsden MA, Critchley HO. Sex hormone replacement in ovarian
failure - new treatment concepts. Best Pract Res Clin Endocrinol Metab. 2015
Jan;29(1):105-14. doi: 10.1016/j.beem.2014.09.010. Epub 2014 Oct 2. PubMed PMID: 
25617176.


505: Cabero Roura L, Hod M. Identification, prevention, and monitoring of the
“great obstetrical syndromes". Best Pract Res Clin Obstet Gynaecol. 2015
Feb;29(2):145-9. doi: 10.1016/j.bpobgyn.2014.10.001. Epub 2014 Oct 7. PubMed
PMID: 25617147.


506: Que EL, Bleher R, Duncan FE, Kong BY, Gleber SC, Vogt S, Chen S, Garwin SA, 
Bayer AR, Dravid VP, Woodruff TK, O'Halloran TV. Quantitative mapping of zinc
fluxes in the mammalian egg reveals the origin of fertilization-induced zinc
sparks. Nat Chem. 2015 Feb;7(2):130-9. doi: 10.1038/nchem.2133. Epub 2014 Dec 15.
PubMed PMID: 25615666; PubMed Central PMCID: PMC4315321.


507: Khorramirouz R, Ebadi M, Rahimi Sherbaf F, Kajbafzadeh AM. Persistent high
level of urinary tumor marker carbohydrate antigen 19-9 in prenatally diagnosed
dysplastic kidney. Case Rep Urol. 2014;2014:259870. doi: 10.1155/2014/259870.
Epub 2014 Dec 31. PubMed PMID: 25614848; PubMed Central PMCID: PMC4293780.


508: Bayoglu Tekin Y, Guvendag Guven ES, Sehitoglu I, Guven S. Tubal pregnancy
associated with endometrial carcinoma after in vitro fertilization attempts. Case
Rep Obstet Gynecol. 2014;2014:481380. doi: 10.1155/2014/481380. Epub 2014 Dec 28.
PubMed PMID: 25614844; PubMed Central PMCID: PMC4295414.


509: van Doorn DE, van Leuken M, Rijnders RJ. Embolization of a left uterine
artery mycotic aneurysm after a neglected, perforated appendicitis before
delivery. Clin Case Rep. 2014 Oct;2(5):188-90. doi: 10.1002/ccr3.90. Epub 2014
Jun 30. PubMed PMID: 25614809; PubMed Central PMCID: PMC4302623.


510: Annweiler C, Bartha R, Goncalves S, Karras SN, Millet P, Féron F, Beauchet
O. Vitamin D-related changes in intracranial volume in older adults: a
quantitative neuroimaging study. Maturitas. 2015 Mar;80(3):312-7. doi:
10.1016/j.maturitas.2014.12.011. Epub 2014 Dec 31. PubMed PMID: 25614220.


511: Zahid AZ, Ismail Z, Abdullah B, Daud S. Gender bias in training of medical
students in obstetrics and gynaecology: a myth or reality? Eur J Obstet Gynecol
Reprod Biol. 2015 Mar;186:17-21. doi: 10.1016/j.ejogrb.2014.12.018. Epub 2014 Dec
29. PubMed PMID: 25614093.


512: Aminimoghaddam S, Shahrabi-Farahani M, Mohajeri-Tehrani M, Amiri P,
Fereidooni F, Larijani B, Shafiee G, Amoli MM. Epistatic interaction between
adiponectin and survivin gene polymorphisms in endometrial carcinoma. Pathol Res 
Pract. 2015 Apr;211(4):293-7. doi: 10.1016/j.prp.2014.11.012. Epub 2014 Nov 27.
PubMed PMID: 25613698.


513: Sonoyama A, Kanda M, Ojima Y, Kizaki T, Ohara N. Coexistence of endometrioid
adenocarcinoma in atypical polypoid adenomyoma. Kobe J Med Sci. 2014 Dec
4;60(3):E74-7. PubMed PMID: 25612673.


514: Sullivan KJ, Lacey SR, Schrum SF, Freid EB, Collins SV, Bouchard AR, Burns
SE, Poulos ND, Walsh DS, Ingyinn M, Ettedgui JA, Ceithaml EL, Jerabek CF, Herald 
TS, Castillo RA, Trogolo F, Bleiweis MS, Hudak ML. The use of veno-venous
extracorporeal membrane oxygenation for perinatal support of an infant with
d-transposition of the great arteries, intact atrial and ventricular septa, and
flow-restricted ductus arteriosus. A A Case Rep. 2014 May 15;2(10):126-9. doi:
10.1213/XAA.0000000000000022. PubMed PMID: 25611994.


515: Flood P. Editorial commentary: "progressive encephalomyelitis with rigidity 
and myoclonus: anesthesia and glycine receptor antibodies". A A Case Rep. 2014
Apr 1;2(7):86-7. doi: 10.1097/ACC.0b013e3182a6d86e. PubMed PMID: 25611648.


516: Cîrstoiu MM, Sajin M, Secară DC, Munteanu O, Cîrstoiu FC. Giant ovarian
mucinous cystadenoma with borderline areas: a case report. Rom J Morphol Embryol.
2014;55(4):1443-7. PubMed PMID: 25611279.


517: Reinhard J, Rösler R, Yuan J, Schiermeier S, Herrmann E, Eichbaum MH, Louwen
F. Prostaglandin E2 labour induction with intravaginal (Minprostin) versus
intracervical (Prepidil) administration at term: randomized study of maternal and
neonatal outcome and patient's perception using the osgood semantic differential 
scales. Biomed Res Int. 2014;2014:682919. doi: 10.1155/2014/682919. Epub 2014 Dec
29. PubMed PMID: 25610872; PubMed Central PMCID: PMC4291007.


518: Seracchioli R, Montanari G, Mabrouk M, Nassif J. Endometriosis: novel
models, diagnosis, and treatment. Biomed Res Int. 2014;2014:140413. doi:
10.1155/2014/140413. Epub 2014 Dec 30. PubMed PMID: 25610856; PubMed Central
PMCID: PMC4293778.


519: Mao CP, Wu T, Song KH, Kim TW. Immune-mediated tumor evolution: Nanog links 
the emergence of a stem like cancer cell state and immune evasion.
Oncoimmunology. 2014 Jul 3;3(7):e947871. eCollection 2014. PubMed PMID: 25610734;
PubMed Central PMCID: PMC4292413.


520: Dendas W, Cappelle L, Verguts J, Orye G. Cholangiocarcinoma presenting as
uterine metastasis. Case Rep Obstet Gynecol. 2014;2014:204915. doi:
10.1155/2014/204915. Epub 2014 Dec 31. PubMed PMID: 25610676; PubMed Central
PMCID: PMC4294282.


521: van der Ven AJ, Schaaf JM, van Os MA, de Groot CJ, Haak MC, Pajkrt E, Mol
BW. Comparison of Perinatal Outcome of Preterm Births Starting in Primary Care
versus Secondary Care in Netherlands: A Retrospective Analysis of Nationwide
Collected Data. Obstet Gynecol Int. 2014;2014:423575. doi: 10.1155/2014/423575.
Epub 2014 Dec 30. PubMed PMID: 25610468; PubMed Central PMCID: PMC4295604.


522: Schumacher A, Zenclussen AC. Effects of heme oxygenase-1 on innate and
adaptive immune responses promoting pregnancy success and allograft tolerance.
Front Pharmacol. 2015 Jan 6;5:288. doi: 10.3389/fphar.2014.00288. eCollection
2014. Review. PubMed PMID: 25610397; PubMed Central PMCID: PMC4285018.


523: Loewendorf AI, Csete M, Flake A. Immunological considerations in in utero
hematopoetic stem cell transplantation (IUHCT). Front Pharmacol. 2015 Jan
6;5:282. doi: 10.3389/fphar.2014.00282. eCollection 2014. Review. PubMed PMID:
25610396; PubMed Central PMCID: PMC4285014.


524: Kaloglu S, Guraslan H, Tekirdag AI, Dagdeviren H, Kaya C. Relation of
Preoperative Thrombocytosis between Tumor Stage and Grade in Patients with
Endometrial Cancer. Eurasian J Med. 2014 Oct;46(3):164-8. doi:
10.5152/eajm.2014.47. Epub 2014 Aug 26. PubMed PMID: 25610319; PubMed Central
PMCID: PMC4299850.


525: Gulavani N, Rodrigues G, Prabhu R, Kamath G, Rai L, Rao L. Non-functioning
Aortocaval Paraganglioma Masquerading as Celiac Lymphnodal Metastasis. Eurasian J
Med. 2014 Feb;46(1):53-6. doi: 10.5152/eajm.2014.10. PubMed PMID: 25610296;
PubMed Central PMCID: PMC4261444.


526: Oge T, Kilic CH, Kilic GS. Economic impact of blood transfusions: balancing 
cost and benefits. Eurasian J Med. 2014 Feb;46(1):47-9. doi:
10.5152/eajm.2014.08. Review. PubMed PMID: 25610294; PubMed Central PMCID:
PMC4261434.


527: Buchsbaum A, Gallo MF, Whiteman MK, Cwiak C, Goedken P, Kraft JM, Jamieson
DJ, Kottke M. Sexually transmitted disease partner notification among
African-American, adolescent women. Infect Dis Obstet Gynecol. 2014;2014:619632. 
doi: 10.1155/2014/619632. Epub 2014 Dec 25. PubMed PMID: 25609905; PubMed Central
PMCID: PMC4291084.


528: Zhang J, Zhang B, Yin Z, Chen F, Liu T, Xu H, Liu Y, Zhou X. [Effects of
metformin on the estrogen-induced proliferation and the expression of ER in human
endometrial cancer cells]. Zhonghua Fu Chan Ke Za Zhi. 2014 Dec;49(12):932-7.
Chinese. PubMed PMID: 25608995.


529: Chong Y, Zhang K, Zhou Y, Han J, Zhu F, Guo H, Xiong G. [Clinical value of
MRI in cesarean scar pregnancy]. Zhonghua Fu Chan Ke Za Zhi. 2014
Dec;49(12):914-8. Chinese. PubMed PMID: 25608992.


530: Wang Z, Zhu X, Shi J, Li C, Yun Z, He Y, Chen Y, Cao Y. [Study of
reconstruction of digital three-dimensional model of normal human placental
vascular network based on MRI data in vitro]. Zhonghua Fu Chan Ke Za Zhi. 2014
Dec;49(12):899-902. Chinese. PubMed PMID: 25608989.


531: Wang X, Xiong G, Wei Y, Yuan P, Zhao Y. [Clinical effect of fetoscopic laser
occlusion of chorioangiopagous vessels for twin-twin transfusion syndrome:
experience of an center from China]. Zhonghua Fu Chan Ke Za Zhi. 2014
Dec;49(12):886-92. Chinese. PubMed PMID: 25608987.


532: Obstetrics Subgroup, Chinese Society of Obstetrics and Gynecology, Chinese
Medical Association. [Guideline of cervical ripening and labor induction during
the third trimester pregnancy]. Zhonghua Fu Chan Ke Za Zhi. 2014
Dec;49(12):881-5. Chinese. PubMed PMID: 25608986.


533: Sasson IE, Vitins AP, Mainigi MA, Moley KH, Simmons RA. Pre-gestational vs
gestational exposure to maternal obesity differentially programs the offspring in
mice. Diabetologia. 2015 Mar;58(3):615-24. doi: 10.1007/s00125-014-3466-7. Epub
2014 Dec 11. PubMed PMID: 25608625; PubMed Central PMCID: PMC4452998.


534: Rîcă GR, Badi CP, Rîcă AM, Sîrbu CM, Rîcă N. Etiopathogenetic, clinical and 
histopathological aspects regarding the involvement of dental focal infection in 
premature births with fetal hypotrophy. Rom J Morphol Embryol. 2014;55(3
Suppl):1123-7. PubMed PMID: 25607394.


535: Patel R, Tripathi FM, Singh SK, Rani A, Bhattacharya V, Ali A. A novel
GLI3c.750delC truncation mutation in a multiplex Greig cephalopolysyndactyly
syndrome family with an unusual phenotypic combination in a patient. Meta Gene.
2014 Nov 25;2:880-7. doi: 10.1016/j.mgene.2014.11.002. eCollection 2014 Dec.
PubMed PMID: 25606469.


536: Alegra T, Koppe T, Acosta A, Sarno M, Burin M, Kessler RG, Sperb-Ludwig F,
Cury G, Baldo G, Matte U, Giugliani R, Schwartz IV. Pitfalls in the prenatal
diagnosis of mucolipidosis II alpha/beta: A case report. Meta Gene. 2014 Jun
1;2:403-6. doi: 10.1016/j.mgene.2014.03.003. eCollection 2014 Dec. PubMed PMID:
25606425.


537: Chacon-Camacho OF, Arce-Gonzalez R, Villegas-Ruiz V, Pelcastre-Luna E,
Uría-Gómez CE, Granillo-Alvarez M, Zenteno JC. Identification and expression
analysis of a novel intragenic EFNB1 mutation causing craniofrontonasal syndrome.
Meta Gene. 2013 Nov 28;2:25-31. doi: 10.1016/j.mgene.2013.11.001. eCollection
2014 Dec. PubMed PMID: 25606386; PubMed Central PMCID: PMC4287793.


538: Kashevarova AA, Nazarenko LP, Schultz-Pedersen S, Skryabin NA, Salyukova OA,
Chechetkina NN, Tolmacheva EN, Rudko AA, Magini P, Graziano C, Romeo G, Joss S,
Tümer Z, Lebedev IN. Single gene microdeletions and microduplication of 3p26.3 in
three unrelated families: CNTN6 as a new candidate gene for intellectual
disability. Mol Cytogenet. 2014 Dec 31;7(1):97. doi: 10.1186/s13039-014-0097-0.
eCollection 2014. PubMed PMID: 25606055; PubMed Central PMCID: PMC4299808.


539: Leenharattanarak P, Lertkhachonsuk R. Quality of life in gestational
trophoblastic neoplasia patients after treatment in Thailand. Asian Pac J Cancer 
Prev. 2014;15(24):10871-4. PubMed PMID: 25605192.


540: Jansaka N, Suprasert P. Survival outcomes of recurrent epithelial ovarian
cancer: experience from a Thailand northern tertiary care center. Asian Pac J
Cancer Prev. 2014;15(24):10837-40. PubMed PMID: 25605186.


541: Supoken A, Kleebkaow P, Chumworathayi B, Luanratanakorn S, Kietpeerakool C. 
Elevated preoperative platelet to lymphocyte ratio associated with decreased
survival of women with ovarian clear cell carcinoma. Asian Pac J Cancer Prev.
2014;15(24):10831-6. PubMed PMID: 25605185.


542: Tolunay O, Celik U, Karaman SS, Celik T, Resitoglu S, Donmezer C, Aydin F,
Baspinar H, Mert MK, Samsa H, Arli S. Awareness and attitude relating to the
human papilloma virus and its vaccines among pediatrics, obstetrics and
gynecology specialists in Turkey. Asian Pac J Cancer Prev. 2014;15(24):10723-8.
PubMed PMID: 25605165.


543: Zimmerman Y, Foidart JM, Pintiaux A, Minon JM, Fauser BC, Cobey K, Coelingh 
Bennink HJ. Restoring testosterone levels by adding dehydroepiandrosterone to a
drospirenone containing combined oral contraceptive: I. Endocrine effects.
Contraception. 2015 Feb;91(2):127-33. doi: 10.1016/j.contraception.2014.11.002.
Epub 2014 Nov 13. PubMed PMID: 25604900.


544: Li Q, Liu H, Wang J, Xie B, Wei L. [Primary fabrication of a
tissue-engineered mesh for pelvic floor reconstruction and research in vivo].
Zhonghua Yi Xue Za Zhi. 2014 Nov 11;94(41):3273-6. Chinese. PubMed PMID:
25604234.


545: Yang R, Chi H, Chen L, Li R, Liu P, Qiao J. [Impact of different luteal
support methods on clinical outcomes of frozen-thawed embryo transfer cycles].
Zhonghua Yi Xue Za Zhi. 2014 Nov 11;94(41):3256-8. Chinese. PubMed PMID:
25604229.


546: Ma Y, Dai H, Qiu L, Xu J, Qiu L. [Prevalence of maternal near miss and
adverse pregnancy outcomes in Zhejiang province]. Zhonghua Yi Xue Za Zhi. 2014
Nov 11;94(41):3252-5. Chinese. PubMed PMID: 25604228.


547: Hou M, Chen Z, Li L, Wang P, Qie M. [Studies on the lymphatic tropism and
lymph cells apoptosis of cisplatin-nano carbon suspension in the rats]. Zhonghua 
Fu Chan Ke Za Zhi. 2014 Nov;49(11):847-51. Chinese. PubMed PMID: 25603911.


548: Xu L, Wu S, Zhang A, Li J, Gu X. [Cognition and attitude of postpartum
contraception among obstetricians in Tianjin area]. Zhonghua Fu Chan Ke Za Zhi.
2014 Nov;49(11):842-6. Chinese. PubMed PMID: 25603910.


549: Li L, Lang J, Fan Q, Chen R, Feng F, Huang H, Huang R, Li Y, Leng J, Sun D, 
Liu Z, Wu M, Yang J, Zhu L. [Primary pelvic retroperitoneal tumors: clinical
analysis of 36 cases]. Zhonghua Fu Chan Ke Za Zhi. 2014 Nov;49(11):838-41.
Chinese. PubMed PMID: 25603909.


550: Yang X, Tan C, An F, Sun X, Wang J. [Perspective study of urodynamic factors
with pre- and post-operation overactive bladder symptoms for anterior vaginal
prolapse]. Zhonghua Fu Chan Ke Za Zhi. 2014 Nov;49(11):829-33. Chinese. PubMed
PMID: 25603907.


551: He Y, He T, Wang Y, Xu Z, Xu Y, Wu Y, Ji J, Mi Y. [Comparison of the effect 
of different diagnostic criteria of subclinical hypothyroidism and positive
TPO-Ab on pregnancy outcomes]. Zhonghua Fu Chan Ke Za Zhi. 2014 Nov;49(11):824-8.
Chinese. PubMed PMID: 25603906.


552: Wang S, Li M, Chu D, Liang L, Zhao X, Zhang J. [Clinical or subclinical
hypothyroidism and thyroid autoantibody before 20 weeks pregnancy and risk of
preterm birth: a systematic review]. Zhonghua Fu Chan Ke Za Zhi. 2014
Nov;49(11):816-22. Review. Chinese. PubMed PMID: 25603905.


553: Zhou J, Li W, Du J, Qiao C, Shang T, Liu X. [Correlation between thyroid
hormones and renal function in severe pre-eclampsia patients with
hypothyroidism]. Zhonghua Fu Chan Ke Za Zhi. 2014 Nov;49(11):811-5. Chinese.
PubMed PMID: 25603904.


554: Gynecologic Endocrinology Subgroup, Chinese Society of Obstetrics and
Gynecology, Chinese Medical Association; Gynecologic Endocrinology Subgroup
Chinese Society of Obstetrics and Gynecology Chinese Medical Association.
[Guideline on diagnosis and treatment of abnormal uterine bleeding]. Zhonghua Fu 
Chan Ke Za Zhi. 2014 Nov;49(11):801-6. Chinese. PubMed PMID: 25603902.


555: Kiran N, Zubair A, Khalid H, Zafar A. Morphometrical analysis of
intervillous space and villous membrane thickness in maternal anaemia. J Ayub Med
Coll Abbottabad. 2014 Apr-Jun;26(2):207-11. PubMed PMID: 25603679.


556: Shaikh NB, Shaikh S, Shaikh F. A clinical study of ectopic pregnancy. J Ayub
Med Coll Abbottabad. 2014 Apr-Jun;26(2):178-81. PubMed PMID: 25603672.


557: Rauf R, Shaheen A, Sadia S, Waqar F, Zafar S, Sultana S, Waseem S.
Outpatient endometrial biopsy with Pipelle vs diagnostic dilatation and
curettage. J Ayub Med Coll Abbottabad. 2014 Apr-Jun;26(2):145-8. PubMed PMID:
25603664.


558: Dalla Torre D, Burtscher D, Edlinger M, Sölder E, Widschwendter A, Rasse M, 
Puelacher W. Comparison of the prevalence of human papilloma virus infection in
histopathologically confirmed premalignant oral lesions and healthy oral mucosa
by brush smear detection. Oral Surg Oral Med Oral Pathol Oral Radiol. 2015
Mar;119(3):333-9. doi: 10.1016/j.oooo.2014.11.013. Epub 2014 Dec 5. PubMed PMID: 
25600980.


559: Osorio-Caballero M, Perdigón-Palacio C, García-López G, Flores-Herrera O,
Olvera-Sánchez S, Morales-Méndez I, Sosa-González I, Acevedo JF, Guzmán-Grenfell 
AM, Molina-Hernández A, Díaz NF, Flores-Herrera H. Escherichia coli-induced
temporal and differential secretion of heat-shock protein 70 and interleukin-1β
by human fetal membranes in a two-compartment culture system. Placenta. 2015
Mar;36(3):262-9. doi: 10.1016/j.placenta.2014.12.011. Epub 2014 Dec 24. PubMed
PMID: 25600910.


560: Andersen LB, Frederiksen-Møller B, Work Havelund K, Dechend R, Jørgensen JS,
Jensen BL, Nielsen J, Lykkedegn S, Barington T, Christesen HT. Diagnosis of
preeclampsia with soluble Fms-like tyrosine kinase 1/placental growth factor
ratio: an inter-assay comparison. J Am Soc Hypertens. 2015 Feb;9(2):86-96. doi:
10.1016/j.jash.2014.11.008. Epub 2014 Dec 3. PubMed PMID: 25600419.


561: van Driel CM, de Bock GH, Arts HJ, Sie AS, Hollema H, Oosterwijk JC, Mourits
MJ. Stopping ovarian cancer screening in BRCA1/2 mutation carriers: effects on
risk management decisions & outcome of risk-reducing salpingo-oophorectomy
specimens. Maturitas. 2015 Mar;80(3):318-22. doi:
10.1016/j.maturitas.2014.12.009. Epub 2014 Dec 30. PubMed PMID: 25600260.


562: Benagiano G, Brosens I, Habiba M. Adenomyosis: a life-cycle approach. Reprod
Biomed Online. 2015 Mar;30(3):220-32. doi: 10.1016/j.rbmo.2014.11.005. Epub 2014 
Nov 20. Review. PubMed PMID: 25599903.


563: Dahdouh EM, Balayla J, García-Velasco JA. Impact of blastocyst biopsy and
comprehensive chromosome screening technology on preimplantation genetic
screening: a systematic review of randomized controlled trials. Reprod Biomed
Online. 2015 Mar;30(3):281-9. doi: 10.1016/j.rbmo.2014.11.015. Epub 2014 Dec 11. 
Review. PubMed PMID: 25599824.


564: Schneider H. IFPA senior award lecture: Energy metabolism of human placental
tissue studied by ex vivo perfusion of an isolated cotyledon. Placenta. 2015
Apr;36 Suppl 1:S29-34. doi: 10.1016/j.placenta.2014.11.022. Epub 2014 Dec 23.
Review. PubMed PMID: 25599614.


565: Lee JY, Hwang KR, Won KH, Lee DY, Jeon HW, Moon MH. Uterine infarction in a 
patient with uterine adenomyosis following biochemical pregnancy. Clin Exp Reprod
Med. 2014 Dec;41(4):174-7. doi: 10.5653/cerm.2014.41.4.174. Epub 2014 Dec 31.
PubMed PMID: 25599041; PubMed Central PMCID: PMC4295945.


566: Kim MJ, Lyu SW, Seok HH, Park JE, Shim SH, Yoon TK. A healthy delivery of
twins by assisted reproduction followed by preimplantation genetic screening in a
woman with X-linked dominant incontinentia pigmenti. Clin Exp Reprod Med. 2014
Dec;41(4):168-73. doi: 10.5653/cerm.2014.41.4.168. Epub 2014 Dec 31. PubMed PMID:
25599040; PubMed Central PMCID: PMC4295944.


567: Park CW, Hwang YI, Koo HS, Kang IS, Yang KM, Song IO. Early
gonadotropin-releasing hormone antagonist start improves follicular
synchronization and pregnancy outcome as compared to the conventional antagonist 
protocol. Clin Exp Reprod Med. 2014 Dec;41(4):158-64. doi:
10.5653/cerm.2014.41.4.158. Epub 2014 Dec 31. PubMed PMID: 25599038; PubMed
Central PMCID: PMC4295942.


568: Kim SK, Park JY, Jee BC, Suh CS, Kim SH. Association of the
neutrophil-to-lymphocyte ratio and CA 125 with the endometriosis score. Clin Exp 
Reprod Med. 2014 Dec;41(4):151-7. doi: 10.5653/cerm.2014.41.4.151. Epub 2014 Dec 
31. PubMed PMID: 25599037; PubMed Central PMCID: PMC4295941.


569: Huh S. What is the position of Clinical and Experimental Reproductive
Medicine in its scholarly journal network based on journal metrics? Clin Exp
Reprod Med. 2014 Dec;41(4):147-50. doi: 10.5653/cerm.2014.41.4.147. Epub 2014 Dec
31. PubMed PMID: 25599036; PubMed Central PMCID: PMC4295940.


570: Downs DS, Savage JS, Rauff EL. Falling Short of Guidelines? Nutrition and
Weight Gain Knowledge in Pregnancy. J Womens Health Care. 2014;3. pii: 1000184.
PubMed PMID: 25599012; PubMed Central PMCID: PMC4293543.


571: Hwang SM, Na YS, Cho Y, You DG, Lee JJ. Midgut volvulus as a complication of
intestinal malrotation in a term pregnancy. Korean J Anesthesiol. 2014
Dec;67(Suppl):S98-9. doi: 10.4097/kjae.2014.67.S.S98. PubMed PMID: 25598929;
PubMed Central PMCID: PMC4296003.


572: Dammann O, Gray P, Gressens P, Wolkenhauer O, Leviton A. Systems
Epidemiology: What's in a Name? Online J Public Health Inform. 2014 Dec
15;6(3):e198. doi: 10.5210/ojphi.v6i3.5571. eCollection 2014. PubMed PMID:
25598870; PubMed Central PMCID: PMC4292535.


573: Lu J, Kuang J, Cheng X. [Study on the relationship between prenatal
monitoring index in intrahepatic cholestasis of pregnancy and perinatal
prognosis]. Zhonghua Liu Xing Bing Xue Za Zhi. 2014 Nov;35(11):1281-3. Chinese.
PubMed PMID: 25598266.


574: Akinkuotu AC, Sheikh F, Cass DL, Zamora IJ, Lee TC, Cassady CI, Mehollin-Ray
AR, Williams JL, Ruano R, Welty SE, Olutoye OO. Are all pulmonary hypoplasias the
same? A comparison of pulmonary outcomes in neonates with congenital
diaphragmatic hernia, omphalocele and congenital lung malformation. J Pediatr
Surg. 2015 Jan;50(1):55-9. doi: 10.1016/j.jpedsurg.2014.10.031. Epub 2014 Dec 19.
PubMed PMID: 25598093.


575: Derderian SC, Jeanty C, Fleck SR, Cheng LS, Peyvandi S, Moon-Grady AJ,
Farrell J, Hirose S, Gonzalez J, Keller RL, MacKenzie TC. The many faces of
hydrops. J Pediatr Surg. 2015 Jan;50(1):50-4; discussion 54. doi:
10.1016/j.jpedsurg.2014.10.027. Epub 2014 Oct 29. PubMed PMID: 25598092; PubMed
Central PMCID: PMC4315667.


576: Edelman A, Alemayehu T, Gebrehiwot Y, Kidenemariam S, Getachew Y. Addressing
unmet need by expanding access to safe second trimester medical abortion services
in Ethiopia, 2010-2014. Int J Gynaecol Obstet. 2015 Feb;128(2):177-8. doi:
10.1016/j.ijgo.2014.07.035. Epub 2014 Sep 20. PubMed PMID: 25597962.


577: Moro F, Tropea A, Selvaggi L, Scarinci E, Lanzone A, Apa R.
Hysterosalpingo-contrast-sonography (HyCoSy) in the assessment of tubal patency
in endometriosis patients. Eur J Obstet Gynecol Reprod Biol. 2015 Mar;186:22-5.
doi: 10.1016/j.ejogrb.2014.12.013. Epub 2014 Dec 27. PubMed PMID: 25597884.


578: Boosz AS, Reimer P, Matzko M, Römer T, Müller A. The conservative and
interventional treatment of fibroids. Dtsch Arztebl Int. 2014 Dec
22;111(51-52):877-83. doi: 10.3238/arztebl.2014.0877. Review. PubMed PMID:
25597366; PubMed Central PMCID: PMC4298239.


579: Abo El-Ezz AE, Askar AE. Predictive value of phosphorylated insulin-like
growth factor binding protein-1 (PIGFBP-1) (bedside test) in preterm labor. J
Egypt Soc Parasitol. 2014 Aug;44(2):525-30. PubMed PMID: 25597167.


580: Jauniaux E, Gulbis B, Jamil A, Jurkovic D. Evaluation of the role of
maternal serum high-sensitivity C-reactive protein in predicting early pregnancy 
failure. Reprod Biomed Online. 2015 Mar;30(3):268-74. doi:
10.1016/j.rbmo.2014.11.009. Epub 2014 Dec 5. PubMed PMID: 25596909.


581: Fourie JM, Loskutoff N, Huyser C. Semen decontamination for the elimination 
of seminal HIV-1. Reprod Biomed Online. 2015 Mar;30(3):296-302. doi:
10.1016/j.rbmo.2014.11.008. Epub 2014 Dec 2. PubMed PMID: 25596908.


582: Kaartinen N, Das P, Kananen K, Huhtala H, Tinkanen H. Can repeated
IVF-ICSI-cycles be avoided by using blastocysts developing from poor-quality
cleavage stage embryos? Reprod Biomed Online. 2015 Mar;30(3):241-7. doi:
10.1016/j.rbmo.2014.11.016. Epub 2014 Dec 11. PubMed PMID: 25596905.


583: Bidarimath M, Edwards AK, Wessels JM, Khalaj K, Kridli RT, Tayade C.
Distinct microRNA expression in endometrial lymphocytes, endometrium, and
trophoblast during spontaneous porcine fetal loss. J Reprod Immunol. 2015
Feb;107:64-79. doi: 10.1016/j.jri.2014.11.004. Epub 2014 Dec 25. PubMed PMID:
25596873.


584: Perino A, Calligaro A, Forlani F, Tiberio C, Cucinella G, Svelato A, Saitta 
S, Calagna G. Vulvo-vaginal atrophy: a new treatment modality using
thermo-ablative fractional CO2 laser. Maturitas. 2015 Mar;80(3):296-301. doi:
10.1016/j.maturitas.2014.12.006. Epub 2014 Dec 25. PubMed PMID: 25596815.


585: Mazhar SB, Batool A, Emanuel A, Khan AT, Bhutta S. Severe maternal outcomes 
and their predictors among Pakistani women in the WHO Multicountry Survey on
Maternal and Newborn Health. Int J Gynaecol Obstet. 2015 Apr;129(1):30-3. doi:
10.1016/j.ijgo.2014.10.017. Epub 2014 Dec 11. PubMed PMID: 25596754.


586: Lange TS, Roos C, Bloemenkamp KW, Bolte AC, Duvekot JJ, Franssen MT, Kok M, 
Oudijk MA, Porath MM, van der Post JA, Mol BW. Impact of a randomized trial on
maintenance tocolysis on length of hospital admission of women with threatened
preterm labor in The Netherlands. Eur J Obstet Gynecol Reprod Biol. 2015
Mar;186:8-11. doi: 10.1016/j.ejogrb.2014.12.003. Epub 2014 Dec 12. PubMed PMID:
25596476.


587: Kowalewski MP, Ihle S, Siemieniuch MJ, Gram A, Boos A, Zduńczyk S, Fingerhut
J, Hoffmann B, Schuler G, Jurczak A, Domosławska A, Janowski T. Formation of the 
early canine CL and the role of prostaglandin E2 (PGE2) in regulation of its
function: an in vivo approach. Theriogenology. 2015 Apr 1;83(6):1038-47. doi:
10.1016/j.theriogenology.2014.12.006. Epub 2014 Dec 11. PubMed PMID: 25595355.


588: Ekelin M, Svensson J, Evehammar S, Kvist LJ. Sense and sensibility: Swedish 
midwives' ambiguity to the use of synthetic oxytocin for labour augmentation.
Midwifery. 2015 Mar;31(3):e36-42. doi: 10.1016/j.midw.2014.12.006. Epub 2014 Dec 
31. PubMed PMID: 25595350.


589: Levy YA, Mausner-Fainberg K, Vaknin-Dembinsky A, Amidror T, Regev K, Karni
A. Dysregulated production of leukemia inhibitory factor in immune cells of
relapsing remitting multiple sclerosis patients. J Neuroimmunol. 2015 Jan
15;278:85-9. doi: 10.1016/j.jneuroim.2014.12.010. Epub 2014 Dec 10. PubMed PMID: 
25595256.


590: Hershko Klement A, Berkovitz A, Wiser A, Gonen O, Amichay K, Cohen I,
Ghetler Y, Shulman A. GnRH-antagonist programming versus GnRH agonist protocol: a
randomized trial. Eur J Obstet Gynecol Reprod Biol. 2015 Feb;185:170-3. doi:
10.1016/j.ejogrb.2014.12.021. Epub 2014 Dec 29. PubMed PMID: 25594526.


591: Xu J, Agyemang S, Qin Y, Aysola K, Giles M, Oprea G, O'Regan RM, Partridge
EE, Harris-Hooker S, Rice VM, Reddy ES, Rao VN. A Novel Pathway that Links
Caveolin-1 Down-Regulation to BRCA1 Dysfunction in Serous Epithelial Ovarian
Cancer Cells. Enliven Chall Cancer Detect Ther. 2014;1(1). pii: 004. PubMed PMID:
25594072; PubMed Central PMCID: PMC4292936.


592: Yamaguchi K, Matsumura N, Mandai M, Baba T, Konishi I, Murphy SK. Epigenetic
and genetic dispositions of ovarian carcinomas. Oncoscience. 2014 Sep
22;1(9):574-9. eCollection 2014. PubMed PMID: 25594067; PubMed Central PMCID:
PMC4278339.


593: Cohen M, Pierredon S, Wuillemin C, Delie F, Petignat P. Acellular fraction
of ovarian cancer ascites induce apoptosis by activating JNK and inducing BRCA1, 
Fas and FasL expression in ovarian cancer cells. Oncoscience. 2014 Apr
30;1(4):262-71. eCollection 2014. PubMed PMID: 25594018; PubMed Central PMCID:
PMC4278302.


594: McCann GA, Naidu S, Rath KS, Bid HK, Tierney BJ, Suarez A, Varadharaj S,
Zhang J, Hideg K, Houghton P, Kuppusamy P, Cohn DE, Selvendiran K. Targeting
constitutively-activated STAT3 in hypoxic ovarian cancer, using a novel STAT3
inhibitor. Oncoscience. 2014 Mar 31;1(3):216-28. eCollection 2014. PubMed PMID:
25594014; PubMed Central PMCID: PMC4278289.


595: Papaioannou M, Mylonas I, Kast RE, Brüning A. Disulfiram/copper causes
redox-related proteotoxicity and concomitant heat shock response in ovarian
cancer cells that is augmented by auranofin-mediated thioredoxin inhibition.
Oncoscience. 2013 Dec 11;1(1):21-9. eCollection 2014. PubMed PMID: 25593981;
PubMed Central PMCID: PMC4295765.


596: Wee-Stekly WW, Mueller MD. Retroperitoneal tumors in the pelvis: a
diagnostic challenge in gynecology. Front Surg. 2014 Dec 5;1:49. doi:
10.3389/fsurg.2014.00049. eCollection 2014. Review. PubMed PMID: 25593973; PubMed
Central PMCID: PMC4286971.


597: Emmerton-Coughlin HM, Martin KK, Chiu JS, Zhao L, Scott LA, Regnault TR,
Bütter A. BMP4 and LGL1 are Down Regulated in an Ovine Model of Congenital
Diaphragmatic Hernia. Front Surg. 2014 Nov 14;1:44. doi:
10.3389/fsurg.2014.00044. eCollection 2014. PubMed PMID: 25593968; PubMed Central
PMCID: PMC4286986.


598: Aboulfalah A, Fakhir B, Ait Ben Kaddour Y, Asmouki H, Soummani A. A new
removable uterine compression by a brace suture in the management of severe
postpartum hemorrhage. Front Surg. 2014 Nov 17;1:43. doi:
10.3389/fsurg.2014.00043. eCollection 2014. PubMed PMID: 25593967; PubMed Central
PMCID: PMC4286979.


599: Manea C, Pavlidou E, Urias AA, Bouquet de la Jolinière J, Dubuisson JB, Feki
A. Laparoscopic management of interstitial pregnancy and fertility outcomes after
ipsilateral salpingectomy - three case reports. Front Surg. 2014 Sep 5;1:34. doi:
10.3389/fsurg.2014.00034. eCollection 2014. PubMed PMID: 25593958; PubMed Central
PMCID: PMC4286981.


600: Bouquet de la Jolinière J, Khomsi F, Fadhlaoui A, Ben Ali N, Dubuisson JB,
Feki A. Placental site trophoblastic tumor: a case report and review of the
literature. Front Surg. 2014 Aug 27;1:31. doi: 10.3389/fsurg.2014.00031.
eCollection 2014. PubMed PMID: 25593955; PubMed Central PMCID: PMC4286988.


601: Schulson M, Liu A, Björkman T, Quinton A, Mann KP, Benzie R, Peek M, Nanan
R. Mid-Gestational Enlargement of Fetal Thalami in Women Exposed to Methadone
during Pregnancy. Front Surg. 2014 Jul 21;1:28. doi: 10.3389/fsurg.2014.00028.
eCollection 2014. PubMed PMID: 25593952; PubMed Central PMCID: PMC4286970.


602: Bouquet de la Jolinière J, Fadhlaoui A, Dubuisson JB, Feki A. Gynecology and
Obstetrics has Entered Modern Times: Perspectives and Challenges. Front Surg.
2014 Jun 3;1:19. doi: 10.3389/fsurg.2014.00019. eCollection 2014. PubMed PMID:
25593943; PubMed Central PMCID: PMC4287019.


603: Zafrakas M, Grimbizis G, Timologou A, Tarlatzis BC. Endometriosis and
ovarian cancer risk: a systematic review of epidemiological studies. Front Surg. 
2014 May 8;1:14. doi: 10.3389/fsurg.2014.00014. eCollection 2014. Review. PubMed 
PMID: 25593938; PubMed Central PMCID: PMC4286968.


604: De Cuypere M, Martinez A, Kridelka F, Balague G, Maisongrosse V, Ferron G.
Disseminated ovarian Growing Teratoma Syndrome: a case -report highlighting
surgical safety issues. Facts Views Vis Obgyn. 2014;6(4):250-3. PubMed PMID:
25593702; PubMed Central PMCID: PMC4286866.


605: Kroes I, Janssens S, Defoort P. Ultrasound features in trisomy 13 (Patau
syndrome) and trisomy 18 (Edwards syndrome) in a consecutive series of 47 cases. 
Facts Views Vis Obgyn. 2014;6(4):245-9. PubMed PMID: 25593701; PubMed Central
PMCID: PMC4286865.


606: Huyser C. Prevention of infections in an ART laboratory: a reflection on
simplistic methods. Facts Views Vis Obgyn. 2014;6(4):231-4. PubMed PMID:
25593698; PubMed Central PMCID: PMC4286862.


607: Rizk B, Fischer AS, Lotfy HA, Turki R, Zahed HA, Malik R, Holliday CP, Glass
A, Fishel H, Soliman MY, Herrera D. Recurrence of endometriosis after
hysterectomy. Facts Views Vis Obgyn. 2014;6(4):219-27. Review. PubMed PMID:
25593697; PubMed Central PMCID: PMC4286861.


608: Decleer W, Osmanagaoglu K, Seynhave B, Kolibianakis S, Tarlatzis B, Devroey 
P. Comparison of hCG triggering versus hCG in combination with a GnRH agonist: a 
prospective randomized controlled trial. Facts Views Vis Obgyn. 2014;6(4):203-9. 
PubMed PMID: 25593695; PubMed Central PMCID: PMC4286859.


609: Kerkhofs C, De Bruyn C, Mesens T, Theyskens C, Vanhoestenberghe M, Bruneel
E, Van Holsbeke C, Bonnaerens A, Gyselaers W. Identification of peripartum
near-miss for perinatal audit. Facts Views Vis Obgyn. 2014;6(4):177-83. PubMed
PMID: 25593692; PubMed Central PMCID: PMC4286856.


610: Kridelka F. In experienced hands…: the current challenges of laparoscopic
education. Facts Views Vis Obgyn. 2014;6(4):171-2. PubMed PMID: 25593690; PubMed 
Central PMCID: PMC4286854.


611: Singh A, Verma A, Shree S, Lal S. Postoperative flare-up of tuberculosis
following vaginoplasty. Indian J Plast Surg. 2014 Sep-Dec;47(3):470-2. doi:
10.4103/0970-0358.146689. PubMed PMID: 25593448; PubMed Central PMCID:
PMC4292140.


612: Vathulya M, Joshi M. A pregnant patient with fetal distress with severe post
burn contracture of anterior trunk and perineum: A surgeon's nightmare! Indian J 
Plast Surg. 2014 Sep-Dec;47(3):456-9. doi: 10.4103/0970-0358.146674. PubMed PMID:
25593442; PubMed Central PMCID: PMC4292134.


613: Adefuye PO, Dada OA, Adefuye BO, Shorunmu TO, Akinyemi BO, Idowu-Ajiboye BO.
Feasibility, acceptability, and effectiveness of visual inspection of the cervix 
with acetic acid and cryotherapy for dysplasia in Nigeria. Int J Gynaecol Obstet.
2015 Apr;129(1):62-6. doi: 10.1016/j.ijgo.2014.10.032. Epub 2014 Dec 29. PubMed
PMID: 25593107.


614: Sites CK, St Marie P, Rahil T. Implantation of fresh and thawed-warmed
embryos in single embryo transfer cycles: interpreting the initial beta-HCG.
Reprod Biomed Online. 2015 Mar;30(3):319-21. doi: 10.1016/j.rbmo.2014.12.003.
Epub 2014 Dec 17. PubMed PMID: 25592975.


615: Pontesilli M, Painter RC, Grooten IJ, van der Post JA, Mol BW, Vrijkotte TG,
Repping S, Roseboom TJ. Subfertility and assisted reproduction techniques are
associated with poorer cardiometabolic profiles in childhood. Reprod Biomed
Online. 2015 Mar;30(3):258-67. doi: 10.1016/j.rbmo.2014.11.006. Epub 2014 Nov 25.
PubMed PMID: 25592973.


616: Akerman SC, Brunette MF, Green AI, Goodman DJ, Blunt HB, Heil SH. Treating
tobacco use disorder in pregnant women in medication-assisted treatment for an
opioid use disorder: a systematic review. J Subst Abuse Treat. 2015 May;52:40-7. 
doi: 10.1016/j.jsat.2014.12.002. Epub 2014 Dec 22. Review. PubMed PMID: 25592332;
PubMed Central PMCID: PMC4382443.


617: Nakao J, Ohba T, Takaishi K, Katabuchi H. Omega-3 fatty acids for the
treatment of hypertriglyceridemia during the second trimester. Nutrition. 2015
Feb;31(2):409-12. doi: 10.1016/j.nut.2014.09.006. Epub 2014 Oct 13. PubMed PMID: 
25592021.


618: Kasperczyk A, Dobrakowski M, Horak S, Zalejska-Fiolka J, Birkner E. The
influence of macro and trace elements on sperm quality. J Trace Elem Med Biol.
2015 Apr;30:153-9. doi: 10.1016/j.jtemb.2014.12.007. Epub 2014 Dec 25. PubMed
PMID: 25591963.


619: Zalpuri I, Byatt N, Gramann SB, Dresner N, Brendel R. Decisional capacity in
pregnancy: a complex case of pregnancy termination. Psychosomatics. 2015
May-Jun;56(3):292-7. doi: 10.1016/j.psym.2014.09.009. Epub 2014 Oct 2. PubMed
PMID: 25591494; PubMed Central PMCID: PMC4400254.


620: Sugiura-Ogasawara M. Recurrent pregnancy loss and obesity. Best Pract Res
Clin Obstet Gynaecol. 2015 May;29(4):489-97. doi: 10.1016/j.bpobgyn.2014.12.001. 
Epub 2014 Dec 24. PubMed PMID: 25589398.


621: Armant DR, Fritz R, Kilburn BA, Kim YM, Nien JK, Maihle NJ, Romero R, Leach 
RE. Reduced expression of the epidermal growth factor signaling system in
preeclampsia. Placenta. 2015 Mar;36(3):270-8. doi:
10.1016/j.placenta.2014.12.006. Epub 2014 Dec 27. PubMed PMID: 25589361; PubMed
Central PMCID: PMC4331205.


622: Aghababaei M, Beristain AG. The Elsevier Trophoblast Research Award Lecture:
Importance of metzincin proteases in trophoblast biology and placental
development: a focus on ADAM12. Placenta. 2015 Apr;36 Suppl 1:S11-9. doi:
10.1016/j.placenta.2014.12.016. Epub 2014 Dec 27. Review. PubMed PMID: 25589360.


623: Kang JB, Seo JW, Park YH, Jang PR. Malignant perivascular epithelioid cell
tumor of the uterus with lung metastasis. Korean J Pathol. 2014 Dec;48(6):454-7. 
doi: 10.4132/KoreanJPathol.2014.48.6.454. Epub 2014 Dec 31. PubMed PMID:
25588640; PubMed Central PMCID: PMC4284495.


624: Woo CG, Suh DS, Kim JY, Sung CO, Choi J, Kim KR. Peritoneal Carcinosarcoma
and Ovarian Papillary Serous Carcinoma Are the Same Origin: Analysis of TP53
Mutation and Microsatellite Suggests a Monoclonal Origin. Korean J Pathol. 2014
Dec;48(6):449-53. doi: 10.4132/KoreanJPathol.2014.48.6.449. Epub 2014 Dec 31.
PubMed PMID: 25588639; PubMed Central PMCID: PMC4284494.


625: Bekele D, Bekuretsion Y. Tuberculosis of the cervix mimicking cervical
cancer. Ethiop Med J. 2014 Apr;52(2):87-9. PubMed PMID: 25588289.


626: Mohamed Ismail NA, Wan Abd Rahim WE, Salleh SA, Neoh HM, Jamal R, Jamil MA. 
Seropositivity of dengue antibodies during pregnancy. ScientificWorldJournal.
2014;2014:436975. doi: 10.1155/2014/436975. Epub 2014 Dec 22. PubMed PMID:
25587564; PubMed Central PMCID: PMC4283258.


627: Song YS, Kim HS, Aoki D, Dhanasekaran DN, Tsang BK. Ovarian cancer. Biomed
Res Int. 2014;2014:764323. doi: 10.1155/2014/764323. Epub 2014 Dec 21. PubMed
PMID: 25587539; PubMed Central PMCID: PMC4283453.


628: Morhason-Bello IO, Adebayo SA, Abdusalam RA, Bello OO, Odubamowo KH, Lawal
OO, Olapade-Olaopa EO, Ojengbede OA. Bilateral double ureters with bladder neck
diverticulum in a nigerian woman masquerading as an obstetric fistula. Case Rep
Urol. 2014;2014:801063. doi: 10.1155/2014/801063. Epub 2014 Dec 23. PubMed PMID: 
25587483; PubMed Central PMCID: PMC4284928.


629: Grechukhina O, Gressel GM, Taylor G, Schwartz JI, Welsh RJ. Unusual
presentation of a rectovestibular fistula as gastrointestinal hemorrhage in a
postmenopausal woman. Case Rep Obstet Gynecol. 2014;2014:578048. doi:
10.1155/2014/578048. Epub 2014 Dec 22. PubMed PMID: 25587474; PubMed Central
PMCID: PMC4283261.


630: Gonçalves Amorim A, Alves Barbosa Pagio F, Neves Ferreira R, Chambô Filho A.
Genital Schistosomiasis: A Report on Two Cases of Ovarian Carcinomas Containing
Viable Eggs of Schistosoma mansoni. Case Rep Obstet Gynecol. 2014;2014:508718.
doi: 10.1155/2014/508718. Epub 2014 Dec 22. PubMed PMID: 25587473; PubMed Central
PMCID: PMC4283256.


631: Malter W, Kirn V, Richters L, Fridrich C, Markiefka B, Bongartz R, Semrau R,
Mallmann P, Kraemer S. Intraoperative Boost Radiotherapy during Targeted
Oncoplastic Breast Surgery: Overview and Single Center Experiences. Int J Breast 
Cancer. 2014;2014:637898. doi: 10.1155/2014/637898. Epub 2014 Dec 17. Review.
PubMed PMID: 25587453; PubMed Central PMCID: PMC4281395.


632: Liu W, Yang X, Yan X, Cui J, Liu W, Sun M, Rao Y, Chen F. Directing
parthenogenetic stem cells differentiate into adipocytes for engineering
injectable adipose tissue. Stem Cells Int. 2014;2014:423635. doi:
10.1155/2014/423635. Epub 2014 Dec 23. PubMed PMID: 25587287; PubMed Central
PMCID: PMC4284990.


633: De Vincenzo R, Conte C, Ricci C, Scambia G, Capelli G. Long-term efficacy
and safety of human papillomavirus vaccination. Int J Womens Health. 2014 Dec
3;6:999-1010. doi: 10.2147/IJWH.S50365. eCollection 2014. Review. PubMed PMID:
25587221; PubMed Central PMCID: PMC4262378.


634: Kaunitz AM, Portman D, Westhoff CL, Mishell DR Jr, Archer DF, Foegh M. New
contraceptive patch wearability assessed by investigators and participants in a
randomized phase 3 study. Contraception. 2015 Mar;91(3):211-6. doi:
10.1016/j.contraception.2014.11.013. Epub 2014 Nov 25. PubMed PMID: 25586864.


635: Liu H, Li Y, Zhang J, Rao M, Liang H, Liu G. The defect of both angiogenesis
and lymphangiogenesis is involved in preeclampsia. Placenta. 2015
Mar;36(3):279-86. doi: 10.1016/j.placenta.2014.12.013. Epub 2014 Dec 24. PubMed
PMID: 25586742.


636: Falchi L, Scaramuzzi RJ. An in vitro investigation of the actions of
reproductive hormones on the cervix of the ewe in the follicular stage: the
effects of 17β-estradiol, oxytocin, FSH, and arachidonic acid on the cervical
pathway for the synthesis of prostaglandin E2. Theriogenology. 2015 Apr
1;83(6):1007-14. doi: 10.1016/j.theriogenology.2014.12.003. Epub 2014 Dec 8.
PubMed PMID: 25586640.


637: Ganor-Paz Y, Kailer D, Shechter-Maor G, Regev R, Fejgin MD, Biron-Shental T.
Obstetric and neonatal outcomes after preterm premature rupture of membranes
among women carrying group B streptococcus. Int J Gynaecol Obstet. 2015
Apr;129(1):13-6. doi: 10.1016/j.ijgo.2014.10.024. Epub 2014 Dec 18. PubMed PMID: 
25585859.


638: Carlson JA, Rusthoven C, DeWitt PE, Davidson SA, Schefter TE, Fisher CM. Are
we appropriately selecting therapy for patients with cervical cancer?
Longitudinal patterns-of-care analysis for stage IB-IIB cervical cancer. Int J
Radiat Oncol Biol Phys. 2014 Nov 15;90(4):786-93. doi:
10.1016/j.ijrobp.2014.07.034. Epub 2014 Oct 18. PubMed PMID: 25585782.


639: Ferrandina G, Gambacorta A, Gallotta V, Smaniotto D, Fagotti A, Tagliaferri 
L, Foti E, Fanfani F, Autorino R, Scambia G, Valentini V. Chemoradiation with
concomitant boosts followed by radical surgery in locally advanced cervical
cancer: long-term results of the ROMA-2 prospective phase 2 study. Int J Radiat
Oncol Biol Phys. 2014 Nov 15;90(4):778-85. doi: 10.1016/j.ijrobp.2014.07.033.
Epub 2014 Oct 18. PubMed PMID: 25585781.


640: Zikán M. [Ultrasound-guided minimally invasive interventions in gynecologic 
oncology]. Ceska Gynekol. 2014 Dec;79(6):487-90. Review. Czech. PubMed PMID:
25585557.


641: Weinberger V, Dvořák M, Haaková L, Hašlík L, Herboltová P, Chaloupková B,
Kožnarová J, Kubešová B, Lukáčová I, Marek R, Neumannová H, Peschout R, Přibyl V,
Sedláková I, Smažinka M, Svobodová P, Vančo M, Vlasák P, Fischerová D, Zikán M,
Gynecological Oncology Center Masaryk University and General Faculty Hospital
Brno, Gynecological Oncology Center Charles University Prague Czech Republic.
[Ultrasonic staging cervical cancer -a proposal for the standard procedure].
Ceska Gynekol. 2014 Dec;79(6):447-55. Czech. PubMed PMID: 25585553.


642: Åmark H, Eneroth E. [Spontaneous intrauterine rupture of the umbilical cord 
is very uncommon but a serious condition]. Lakartidningen. 2014 Dec
2;111(49-50):2228-9. Swedish. PubMed PMID: 25584580.


643: Rathod S, Samal SK. Secondary vaginal atresia treated with vaginoplasty
using amnion graft: a case report. J Clin Diagn Res. 2014 Nov;8(11):OD05-6. doi: 
10.7860/JCDR/2014/10674.5207. Epub 2014 Nov 20. PubMed PMID: 25584275; PubMed
Central PMCID: PMC4290296.


644: R S, K R, R R, Amel Ivan E. Postmenopausal huge ovarian leiomyoma: a rare
presentation. J Clin Diagn Res. 2014 Nov;8(11):OD03-4. doi:
10.7860/JCDR/2014/10369.5204. Epub 2014 Nov 20. PubMed PMID: 25584274; PubMed
Central PMCID: PMC4290295.


645: Joy S, Nair S, K R. Impact of fetal presentation on pregnancy outcome in
preterm premature rupture of membranes. J Clin Diagn Res. 2014 Nov;8(11):OC03-6. 
doi: 10.7860/JCDR/2014/9553.5114. Epub 2014 Nov 20. PubMed PMID: 25584271; PubMed
Central PMCID: PMC4290292.


646: Singh CR, Bhat RG. Alpha-foetoprotein in the diagnosis of prelabour rupture 
of membranes. J Clin Diagn Res. 2014 Nov;8(11):OC01-2. doi:
10.7860/JCDR/2014/8259.5093. Epub 2014 Nov 20. PubMed PMID: 25584270; PubMed
Central PMCID: PMC4290291.


647: Halder S, Das A, Mandal D, Chandra M, Ray S, Biswas MR, Mandal P, Das T.
Effect of different doses of dexmedetomidine as adjuvant in bupivacaine -induced 
subarachnoid block for traumatized lower limb orthopaedic surgery: a prospective,
double-blinded and randomized controlled study. J Clin Diagn Res. 2014
Nov;8(11):GC01-6. doi: 10.7860/JCDR/2014/9670.5118. Epub 2014 Nov 20. PubMed
PMID: 25584237; PubMed Central PMCID: PMC4290256.


648: Rajagambeeram R, Abu Raghavan S, Ghosh S, Basu S, Ramasamy R, Murugaiyan SB.
Diagnostic utility of heat stable alkaline phosphatase in hypertensive disorders 
of pregnancy. J Clin Diagn Res. 2014 Nov;8(11):CC10-3. doi:
10.7860/JCDR/2014/10895.5084. Epub 2014 Nov 20. PubMed PMID: 25584211; PubMed
Central PMCID: PMC4290228.


649: Al-Haddabi R, Al-Bash M, Al-Mabaihsi N, Al-Maqbali N, Al-Dhughaishi T,
Abu-Heija A. Obstetric and perinatal outcomes of teenage pregnant women attending
a tertiary teaching hospital in oman. Oman Med J. 2014 Nov;29(6):399-403. doi:
10.5001/omj.2014.108. PubMed PMID: 25584155; PubMed Central PMCID: PMC4289491.


650: Igel C, Garretto D, Robbins MS, Swerdlow M, Judge N, Dayal A. Neuromyelitis 
optica in pregnancy complicated by posterior reversible encephalopathy syndrome, 
eclampsia and fetal death. J Clin Med Res. 2015 Mar;7(3):193-5. doi:
10.14740/jocmr2031w. Epub 2014 Dec 29. PubMed PMID: 25584107; PubMed Central
PMCID: PMC4285068.


651: Suzuki S. Clinical significance of precipitous labor. J Clin Med Res. 2015
Mar;7(3):150-3. doi: 10.14740/jocmr2058w. Epub 2014 Dec 29. PubMed PMID:
25584099; PubMed Central PMCID: PMC4285060.


652: Chatterjee D, Marquardt N, Tufa DM, Hatlapatka T, Hass R, Kasper C, von
Kaisenberg C, Schmidt RE, Jacobs R. Human Umbilical Cord-Derived Mesenchymal Stem
Cells Utilize Activin-A to Suppress Interferon-γ Production by Natural Killer
Cells. Front Immunol. 2014 Dec 29;5:662. doi: 10.3389/fimmu.2014.00662.
eCollection 2014. PubMed PMID: 25584044; PubMed Central PMCID: PMC4278046.


653: Nohuz E, Albaut M, Kullab S, Fattouh M, Tamburro S, Dauplat MM, Benoît C,
Durando X. What is your diagnosis? J Turk Ger Gynecol Assoc. 2014 Dec
1;15(4):262-3. doi: 10.5152/jtgga.2014.14189. eCollection 2014. PubMed PMID:
25584039; PubMed Central PMCID: PMC4285219.


654: Karataş Z, Karataş A, Özlü T, Goksugur SB, Varan B. Bicuspid aortic valve
and severe aortic stenosis in a newborn exposed to carbamazapine during
pregnancy. J Turk Ger Gynecol Assoc. 2014 Aug 8;15(4):259-61. doi:
10.5152/jtgga.2014.89577. eCollection 2014. PubMed PMID: 25584038; PubMed Central
PMCID: PMC4285218.


655: Demircan K, Cömertoğlu İ, Akyol S, Yiğitoğlu BN, Sarıkaya E. A new
biological marker candidate in female reproductive system diseases: Matrix
metalloproteinase with thrombospondin motifs (ADAMTS). J Turk Ger Gynecol Assoc. 
2014 Dec 1;15(4):250-5. doi: 10.5152/jtgga.2014.14206. eCollection 2014. Review. 
PubMed PMID: 25584036; PubMed Central PMCID: PMC4285216.


656: Abdelazim IA, Elbiaa AA, Al-Kadi M, Yehia AH, Sami Nusair BM, Faza MA.
Maternal and obstetrical factors associated with a successful trial of vaginal
birth after cesarean section. J Turk Ger Gynecol Assoc. 2014 Dec 1;15(4):245-9.
doi: 10.5152/jtgga.2014.14104. eCollection 2014. PubMed PMID: 25584035; PubMed
Central PMCID: PMC4285215.


657: Selçuk S, Çam Ç, Asoğlu MR, Karateke A. Left lateral position and common
gynecologic examining position in anal manometry measurements for evaluation of
urogynecologic patients. J Turk Ger Gynecol Assoc. 2014 Dec 1;15(4):243-4. doi:
10.5152/jtgga.2014.14083. eCollection 2014. PubMed PMID: 25584034; PubMed Central
PMCID: PMC4285214.


658: Şükür YE, Göç G, Köse O, Açmaz G, Özmen B, Atabekoğlu CS, Koç A, Söylemez F.
The effects of subchorionic hematoma on pregnancy outcome in patients with
threatened abortion. J Turk Ger Gynecol Assoc. 2014 Dec 1;15(4):239-42. doi:
10.5152/jtgga.2014.14170. eCollection 2014. PubMed PMID: 25584033; PubMed Central
PMCID: PMC4285213.


659: Kutlucan L, Seker İS, Demiraran Y, Ersoy Ö, Karagöz İ, Sezen G, Köse SA.
Effects of different anesthesia protocols on lactation in the postpartum period. 
J Turk Ger Gynecol Assoc. 2014 Dec 1;15(4):233-8. doi: 10.5152/jtgga.2014.14111. 
eCollection 2014. PubMed PMID: 25584032; PubMed Central PMCID: PMC4285212.


660: Akduman AT, Özerkan K, Zik B, Peker S, Avcı B, Ata B. Effect of tamoxifen on
ovarian reserve: A randomized controlled assessor-blind trial in a mouse model. J
Turk Ger Gynecol Assoc. 2014 Dec 1;15(4):228-32. doi: 10.5152/jtgga.2014.14166.
eCollection 2014. PubMed PMID: 25584031; PubMed Central PMCID: PMC4285211.


661: Halder A, Jose R, Vijayselvi R. Maternal mortality and derivations from the 
WHO near-miss tool: An institutional experience over a decade in Southern India. 
J Turk Ger Gynecol Assoc. 2014 Dec 1;15(4):222-7. doi: 10.5152/jtgga.2014.14076. 
eCollection 2014. PubMed PMID: 25584030; PubMed Central PMCID: PMC4285210.


662: Demirel İ, Kavak BS, Özer AB, Bayar MK, Erhan ÖL. An intensive care approach
to posterior reversible encephalopathy syndrome (PRES): An analysis of 7 cases. J
Turk Ger Gynecol Assoc. 2014 Dec 1;15(4):217-21. doi: 10.5152/jtgga.2014.14072.
eCollection 2014. PubMed PMID: 25584029; PubMed Central PMCID: PMC4285209.


663: Tülek F, Kahraman A, Taşkın S, Özkavukçu E, Söylemez F. Changes in first
trimester screening test parameters in pregnancies complicated by placenta previa
and association with hyperemesis gravidarum. J Turk Ger Gynecol Assoc. 2014 Dec
1;15(4):212-6. doi: 10.5152/jtgga.2014.14045. eCollection 2014. PubMed PMID:
25584028; PubMed Central PMCID: PMC4285208.


664: Kılıç Ç, Uğur M, Ünlü BS, Yıldız Y, Artar İ, Karlı P, Turgut K. Comparison
of serum granulocyte colony-stimulating factor levels between preterm and term
births. J Turk Ger Gynecol Assoc. 2014 Dec 1;15(4):208-11. doi:
10.5152/jtgga.2014.14092. eCollection 2014. PubMed PMID: 25584027; PubMed Central
PMCID: PMC4285207.


665: Kaunitz AM, Portman D, Westhoff CL, Archer DF, Mishell DR Jr, Foegh M.
Self-reported and verified compliance in a phase 3 clinical trial of a novel
low-dose contraceptive patch and pill. Contraception. 2015 Mar;91(3):204-10. doi:
10.1016/j.contraception.2014.11.011. Epub 2014 Nov 25. PubMed PMID: 25582984.


666: Nagel C, Erber R, Ille N, Wulf M, Aurich J, Möstl E, Aurich C. Heart rate
and salivary cortisol concentrations in foals at birth. Vet J. 2015
Feb;203(2):250-2. doi: 10.1016/j.tvjl.2014.11.013. Epub 2014 Nov 27. PubMed PMID:
25582796.


667: Claessen C, Favoreel H, Ma G, Osterrieder N, De Schauwer C, Piepers S, Van
de Walle GR. Equid herpesvirus 1 (EHV1) infection of equine mesenchymal stem
cells induces a pUL56-dependent downregulation of select cell surface markers.
Vet Microbiol. 2015 Mar 23;176(1-2):32-9. doi: 10.1016/j.vetmic.2014.12.013. Epub
2014 Dec 23. PubMed PMID: 25582614.


668: Thurman AR, Jacot TA, Kimble TD, Mauck C, Nelson A, Schwartz JL, Doncel GF. 
Comparison of visual and ultraviolet light inspection versus DNA/protein
biomarkers to assess product adherence with vaginal microbicide applicators. Sex 
Transm Dis. 2014 Dec;41(12):739-46. doi: 10.1097/OLQ.0000000000000209. PubMed
PMID: 25581811.


669: Mettler L, Ruprai R, Alkatout I. Impact of medical and surgical treatment of
endometriosis on the cure of endometriosis and pain. Biomed Res Int.
2014;2014:264653. doi: 10.1155/2014/264653. Epub 2014 Dec 15. PubMed PMID:
25580428; PubMed Central PMCID: PMC4279262.


670: Ma J, Yang J, Wang C, Zhang N, Dong Y, Wang C, Wang Y, Lin X. Emodin
augments cisplatin cytotoxicity in platinum-resistant ovarian cancer cells via
ROS-dependent MRP1 downregulation. Biomed Res Int. 2014;2014:107671. doi:
10.1155/2014/107671. Epub 2014 Dec 14. PubMed PMID: 25580427; PubMed Central
PMCID: PMC4279181.


671: Joo JK, Hong GP, Han SE, Lee YJ, Kim SC, Kim CW, Lee KS. The Association
between Serum Uric Acid Level and Incidence of Metabolic Syndrome according to
Menopausal Status in Korean Women. J Menopausal Med. 2014 Dec;20(3):126-32. doi: 
10.6118/jmm.2014.20.3.126. Epub 2014 Dec 24. PubMed PMID: 25580424; PubMed
Central PMCID: PMC4286657.


672: Kim HJ, Oh YK, Lee JS, Lee DY, Choi D, Yoon BK. Effect of transdermal
estrogen therapy on bone mineral density in postmenopausal korean women. J
Menopausal Med. 2014 Dec;20(3):111-7. doi: 10.6118/jmm.2014.20.3.111. Epub 2014
Dec 24. PubMed PMID: 25580422; PubMed Central PMCID: PMC4286655.


673: Lee da E, Park SY, Park SY, Lee SR, Chung HW, Jeong K. Clinical and
Biochemical Profiles according to Homeostasis Model Assessment-insulin Resistance
(HOMA-IR) in Korean Women with Polycystic Ovary Syndrome. J Menopausal Med. 2014 
Dec;20(3):104-10. doi: 10.6118/jmm.2014.20.3.104. Epub 2014 Dec 24. PubMed PMID: 
25580421; PubMed Central PMCID: PMC4286654.


674: Lee HH, Kim TH, Park J, Lee A, Park Y, Byun DW, Kim MJ, Lim H. Expression of
ezrin in vagina cells of postmenopausal rats after dietary administration of
omega-3 Fatty Acid formula. J Menopausal Med. 2014 Dec;20(3):97-103. doi:
10.6118/jmm.2014.20.3.97. Epub 2014 Dec 24. PubMed PMID: 25580420; PubMed Central
PMCID: PMC4286661.


675: Joo JK, Lee KS. Pharmacotherapy for obesity. J Menopausal Med. 2014
Dec;20(3):90-6. doi: 10.6118/jmm.2014.20.3.90. Epub 2014 Dec 24. Review. PubMed
PMID: 25580419; PubMed Central PMCID: PMC4286660.


676: Olgan S, Sakinci M, Ozekinci M, Dogan NU, Cagliyan E, Altunyurt S. Fetal
circulatory variation in an acute incident causing bradycardia. Case Rep Obstet
Gynecol. 2014;2014:820318. doi: 10.1155/2014/820318. Epub 2014 Dec 18. PubMed
PMID: 25580322; PubMed Central PMCID: PMC4281441.


677: Odubamowo KH, Akinpelu OM, Lawal OO, Okolo CA, Odukogbe AA, Adekunle AO.
Bilateral tubal gestation associated with schistosomiasis in an african woman.
Case Rep Obstet Gynecol. 2014;2014:674514. doi: 10.1155/2014/674514. Epub 2014
Dec 14. PubMed PMID: 25580321; PubMed Central PMCID: PMC4279826.


678: Chao SM, Wakeel F, Herman D, Higgins C, Shi L, Chow J, Sun S, Lu MC. The
2007 los angeles mommy and baby study: a multilevel, population-based study of
maternal and infant health in los angeles county. Adv Prev Med. 2014;2014:293648.
doi: 10.1155/2014/293648. Epub 2014 Dec 11. PubMed PMID: 25580305; PubMed Central
PMCID: PMC4279178.


679: Tanprasertkul C, Manusook S, Somprasit C, Ekarattanawong S, Sreshthaputra O,
Vutyavanich T. Antimullerian hormone changes after laparoscopic ovarian
cystectomy for endometrioma compared with the nonovarian conditions. Minim
Invasive Surg. 2014;2014:654856. doi: 10.1155/2014/654856. Epub 2014 Dec 14.
PubMed PMID: 25580291; PubMed Central PMCID: PMC4279712.


680: Avcioğlu SN, Altinkaya SÖ, Küçük M, Demircan Sezer S, Yüksel H. Predictors
of success of different treatment modalities for management of ectopic pregnancy.
Obstet Gynecol Int. 2014;2014:423708. doi: 10.1155/2014/423708. Epub 2014 Dec 14.
PubMed PMID: 25580127; PubMed Central PMCID: PMC4279122.


681: Gu Y, Zhu L, Liu A, Ma J, Lang J. Analysis of hysterectomies for patients
with uterine leiomyomas in China in 2010. Int J Gynaecol Obstet. 2015
Apr;129(1):71-4. doi: 10.1016/j.ijgo.2014.10.031. Epub 2014 Dec 29. PubMed PMID: 
25579750.


682: Hu LQ, Zhang J, Wong CA, Cao Q, Zhang G, Rong H, Li X, McCarthy RJ. Impact
of the introduction of neuraxial labor analgesia on mode of delivery at an urban 
maternity hospital in China. Int J Gynaecol Obstet. 2015 Apr;129(1):17-21. doi:
10.1016/j.ijgo.2014.10.030. Epub 2014 Dec 27. PubMed PMID: 25579749.


683: Skręt-Magierło JE, Soja PJ, Skręt A, Kruczek A, Kaznowska E, Wicherek Ł.
Perineural space invasion in cervical cancer (FIGO IB1-IIB) accompanied by
high-risk factors for recurrence. J Cancer Res Ther. 2014 Oct-Dec;10(4):957-61.
doi: 10.4103/0973-1482.138126. PubMed PMID: 25579536.


684: Tosun A, Hancerliogullari KO, Serifoglu I, Capan Y, Ozkaya E. Role of
preoperative sonography in predicting conversion from laparoscopic
cholecystectomy to open surgery. Eur J Radiol. 2015 Mar;84(3):346-9. doi:
10.1016/j.ejrad.2014.12.006. Epub 2014 Dec 13. PubMed PMID: 25579475.


685: Xu L, Liu JH, Zhang J, Zhang N, Wang ZH. Blockade of autophagy aggravates
endoplasmic reticulum stress and improves Paclitaxel cytotoxicity in human
cervical cancer cells. Cancer Res Treat. 2015 Apr;47(2):313-21. doi:
10.4143/crt.2013.222. Epub 2014 Sep 11. PubMed PMID: 25578058; PubMed Central
PMCID: PMC4398113.


686: He JL, Li JN, Zuo CM, Wang LQ, Wen X, Zuo M, Guan J, Wu D, Song DX, Yu X, Qu
MY, Liu Y, Qiao GF, Li BY. Potentiation of 17β-estradiol on neuroexcitability by 
HCN-mediated neuromodulation of fast-afterhyperpolarization and
late-afterdepolarization in low-threshold and sex-specific myelinated Ah-type
baroreceptor neurons via GPR30 in female rats. Int J Cardiol. 2015 Mar
1;182:174-8. doi: 10.1016/j.ijcard.2014.12.068. Epub 2014 Dec 24. PubMed PMID:
25577757.


687: Depoorter P, Van Huffel X, Diricks H, Imberechts H, Dewulf J, Berkvens D,
Uyttendaele M. Measuring general animal health status: Development of an animal
health barometer. Prev Vet Med. 2015 Mar 1;118(4):341-50. doi:
10.1016/j.prevetmed.2014.12.008. Epub 2014 Dec 18. PubMed PMID: 25577677.


688: Mayer-Pickel K, Petru E, Mörtl M, Pickel H, Lang U. Has there been a change 
in peripartal maternal mortality in a tertiary care obstetric European center
over the last five decades? Eur J Obstet Gynecol Reprod Biol. 2015
Feb;185:145-50. doi: 10.1016/j.ejogrb.2014.12.015. Epub 2014 Dec 29. PubMed PMID:
25577555.


689: Kil K, Chung JE, Pak HJ, Jeung IC, Kim JH, Jo HH, Kim MR. Usefulness of
CA125 in the differential diagnosis of uterine adenomyosis and myoma. Eur J
Obstet Gynecol Reprod Biol. 2015 Feb;185:131-5. doi:
10.1016/j.ejogrb.2014.12.008. Epub 2014 Dec 16. PubMed PMID: 25577553.


690: Scasso S, Laufer J, Rodriguez G, Alonso JG, Sosa CG. Vaginal group B
streptococcus status during intrapartum antibiotic prophylaxis. Int J Gynaecol
Obstet. 2015 Apr;129(1):9-12. doi: 10.1016/j.ijgo.2014.10.018. Epub 2014 Dec 18. 
PubMed PMID: 25577036.


691: Yan ZY, He JL, Wen X, Zuo M, Guan J, Wu D, Song DX, Guo TZ, Yu X, Guo XJ,
Zuo CM, Qiao GF, Li BY. Variations in afferent conduction and axonal
morphometrics of aortic depressive nerve imply wider baroreflex function of
low-threshold and sex-specific myelinated Ah-type baroreceptor neurons in rats.
Int J Cardiol. 2015 Mar 1;182:23-6. doi: 10.1016/j.ijcard.2014.12.113. Epub 2014 
Dec 30. PubMed PMID: 25576712.


692: Dons'koi BV. Accentuated hypo- and hyper-NK lymphocyte CD8 expression is a
marker of NK subsets' misbalance and is predictive for reproductive failures.
Immunobiology. 2015 May;220(5):649-55. doi: 10.1016/j.imbio.2014.11.015. Epub
2014 Dec 19. PubMed PMID: 25576428.


693: Kording F, Forkert ND, Sedlacik J, Adam G, Hecher K, Arck P, Remus CC.
Automatic differentiation of placental perfusion compartments by time-to-peak
analysis in mice. Placenta. 2015 Mar;36(3):255-61. doi:
10.1016/j.placenta.2014.12.010. Epub 2014 Dec 23. PubMed PMID: 25575437.


694: Kusuma GD, Manuelpillai U, Abumaree MH, Pertile MD, Brennecke SP, Kalionis
B. Mesenchymal stem cells reside in a vascular niche in the decidua basalis and
are absent in remodelled spiral arterioles. Placenta. 2015 Mar;36(3):312-21. doi:
10.1016/j.placenta.2014.12.014. Epub 2014 Dec 24. PubMed PMID: 25575436.


695: Calis P, Bozdag G, Karakoc Sokmensuer L, Kender N. Does ischemia-reperfusion
injury affect ovarian reserve and follicle viability in a rat model with adnexal 
torsion? Eur J Obstet Gynecol Reprod Biol. 2015 Feb;185:126-30. doi:
10.1016/j.ejogrb.2014.12.006. Epub 2014 Dec 23. PubMed PMID: 25575140.


696: Shrestha D, Bista KD, Singh M, Ojha N, Rajbhandari S. Human genital
myiasisin extremes of age. J Nepal Health Res Counc. 2014 May-Aug;12(27):138-40. 
PubMed PMID: 25575008.


697: Rijal P. Identification of risk factors for cesarean delivery following
induction of labour. J Nepal Health Res Counc. 2014 May-Aug;12(27):73-7. PubMed
PMID: 25574996.


698: Zunner B, Dworkin SL, Neylan TC, Bukusi EA, Oyaro P, Cohen CR, Abwok M,
Meffert SM. HIV, violence and women: unmet mental health care needs. J Affect
Disord. 2015 Mar 15;174:619-26. doi: 10.1016/j.jad.2014.12.017. Epub 2014 Dec 13.
PubMed PMID: 25574781; PubMed Central PMCID: PMC4340747.


699: Tremblay C, Grantcharov T, Urquia ML, Satkunaratnam A. Assessment tool for
total laparoscopic hysterectomy: a Delphi consensus survey among international
experts. J Obstet Gynaecol Can. 2014 Nov;36(11):1014-23. PubMed PMID: 25574680.


700: Yong PJ, Mui J, Allaire C, Williams C. Pelvic floor tenderness in the
etiology of superficial dyspareunia. J Obstet Gynaecol Can. 2014
Nov;36(11):1002-9. PubMed PMID: 25574678.


701: Gilman Barber AR, Rhone SA, Fluker MR. Curettage and Asherman's
syndrome-lessons to (re-) learn? J Obstet Gynaecol Can. 2014 Nov;36(11):997-1001.
PubMed PMID: 25574677.


702: Swift BE, Liu KE. The effect of age, ethnicity, and level of education on
fertility awareness and duration of infertility. J Obstet Gynaecol Can. 2014
Nov;36(11):990-6. PubMed PMID: 25574676.


703: Vilos AG, Vilos GA, Hollett-Caines J, Garvin G, Kozak R, Abu-Rafea B.
Post-uterine artery embolization pain and clinical outcomes for symptomatic
myomas using gelfoam pledgets alone versus embospheres plus gelfoam pledgets: a
comparative pilot study. J Obstet Gynaecol Can. 2014 Nov;36(11):983-9. PubMed
PMID: 25574675.


704: Khan A, Dubois S, Khan AA, Rahman MZ, Khan OA, Syed HT, Derzko C. A
randomized, double-blind, placebo-controlled study to evaluate the effects of
alendronate on bone mineral density and bone remodelling in perimenopausal women 
with low bone mineral density. J Obstet Gynaecol Can. 2014 Nov;36(11):976-82.
PubMed PMID: 25574674.


705: De Souza LR, Kogan E, Berger H, Alves JG, Lebovic G, Retnakaran R, Maguire
JL, Ray JG. Abdominal adiposity and insulin resistance in early pregnancy. J
Obstet Gynaecol Can. 2014 Nov;36(11):969-75. PubMed PMID: 25574673.


706: Paquette S, Moretti F, O'Reilly K, Ferraro ZM, Oppenheimer L. The incidence 
of maternal artefact during intrapartum fetal heart rate monitoring. J Obstet
Gynaecol Can. 2014 Nov;36(11):962-8. PubMed PMID: 25574672.


707: Shirreff L, Shapiro JL, Yudin MH. Perceptions of a night float system of
resident call within an obstetrics and gynaecology residency training program. J 
Obstet Gynaecol Can. 2014 Nov;36(11):957-61. PubMed PMID: 25574671.


708: Reid RL, Fortier MP. Menopausal hormone therapy and quality of life: too
many pyjamas. J Obstet Gynaecol Can. 2014 Nov;36(11):953-6. PubMed PMID:
25574670.


709: Corey EK, Harvey SA, Sauvage LM, Bohrer JC. A case of ruptured splenic
artery aneurysm in pregnancy. Case Rep Obstet Gynecol. 2014;2014:793735. doi:
10.1155/2014/793735. Epub 2014 Dec 9. PubMed PMID: 25574408; PubMed Central
PMCID: PMC4276298.


710: Yu N, Yan W, Wang Y, Yin T, Guo Y, Yang J. Effect of Zhuyun recipe on
endometrial pinopode expression in mice with embryonic implantation dysfunction
and ovulation stimulation. Exp Ther Med. 2015 Feb;9(2):488-492. Epub 2014 Dec 16.
PubMed PMID: 25574221; PubMed Central PMCID: PMC4280920.


711: Dai M, Xu P, Hou M, Teng Y, Wu Q. In vivo imaging of adipose-derived
mesenchymal stem cells in female nude mice after simulated childbirth injury. Exp
Ther Med. 2015 Feb;9(2):372-376. Epub 2014 Nov 27. PubMed PMID: 25574200; PubMed 
Central PMCID: PMC4280933.


712: Gama CR, Lasmar R, Gama GF, Abreu CS, Nunes CP, Geller M, Oliveira L, Santos
A. Clinical Assessment of Tribulus terrestris Extract in the Treatment of Female 
Sexual Dysfunction. Clin Med Insights Womens Health. 2014 Dec 22;7:45-50. doi:
10.4137/CMWH.S17853. eCollection 2014. PubMed PMID: 25574150; PubMed Central
PMCID: PMC4275110.


713: Lee JH, Choung S, Kim JM, Lee JU, Kim KS, Kim HJ, Jeong JW, Ku BJ. Mig-6
gene knockout induces neointimal hyperplasia in the vascular smooth muscle cell. 
Dis Markers. 2014;2014:549054. doi: 10.1155/2014/549054. Epub 2014 Dec 10. PubMed
PMID: 25574067; PubMed Central PMCID: PMC4276689.


714: Zhang L, Wang L, Jiang J, Zheng D, Liu S, Liu C. Lipopolysaccharides
upregulate calcium concentration in mouse uterine smooth muscle cells through the
T-type calcium channels. Int J Mol Med. 2015 Mar;35(3):784-90. doi:
10.3892/ijmm.2014.2054. Epub 2014 Dec 29. PubMed PMID: 25573237.


715: Zhang GL, He ZM, Shi XM, Gou CY, Gao Y, Fang Q. Discordant HIF1A mRNA levels
and oxidative stress in placental shares of monochorionic twins with selective
intra-uterine growth restriction. Placenta. 2015 Mar;36(3):297-303. doi:
10.1016/j.placenta.2014.12.019. Epub 2014 Dec 30. PubMed PMID: 25573093.


716: Salsoso R, Guzmán-Gutiérrez E, Sáez T, Bugueño K, Ramírez MA, Farías M,
Pardo F, Leiva A, Sanhueza C, Mate A, Vázquez C, Sobrevia L. Insulin restores
L-arginine transport requiring adenosine receptors activation in umbilical vein
endothelium from late-onset preeclampsia. Placenta. 2015 Mar;36(3):287-96. doi:
10.1016/j.placenta.2014.12.007. Epub 2014 Dec 20. PubMed PMID: 25573092.


717: Zheng Y, Bao L, Ning Y, Lu X, Hua K, Yi X. Retrospective analysis of the
clinicopathologic and prognostic characteristics of stage I placental site
trophoblastic tumor in China. Int J Gynaecol Obstet. 2015 Apr;129(1):67-70. doi: 
10.1016/j.ijgo.2014.10.027. Epub 2014 Dec 23. PubMed PMID: 25572983.


718: Dagilgan S, Dundar-Yenilmez E, Tuli A, Urunsak IF, Erdogan S. Evaluation of 
intracellular pH regulation and alkalosis defense mechanisms in preimplantation
embryos. Theriogenology. 2015 Apr 1;83(6):1075-84. doi:
10.1016/j.theriogenology.2014.12.011. Epub 2014 Dec 13. PubMed PMID: 25572649.


719: Osawa Y, Yokoyama Y, Shigeto T, Futagami M, Mizunuma H. Decreased expression
of carbonyl reductase 1 promotes ovarian cancer growth and proliferation. Int J
Oncol. 2015 Mar;46(3):1252-8. doi: 10.3892/ijo.2014.2810. Epub 2014 Dec 30.
PubMed PMID: 25572536.


720: Simetka O, Klat J, Gumulec J, Dolezalkova E, Salounova D, Kacerovsky M.
Early identification of women with HELLP syndrome who need plasma exchange after 
delivery. Transfus Apher Sci. 2015 Feb;52(1):54-9. doi:
10.1016/j.transci.2014.12.009. Epub 2014 Dec 18. PubMed PMID: 25571785.


721: Yu HY, Xing AY, You Y, Liu XH, Wang XD. [Perinatal management of twins with 
discordant congenital defects]. Sichuan Da Xue Xue Bao Yi Xue Ban. 2014
Nov;45(6):1040-4. Chinese. PubMed PMID: 25571738.


722: Cai Y, Xue Y, An RF. [The expression of EMT associated protein CK-18 and
vimentin in gestational trophoblastic disease ]. Sichuan Da Xue Xue Bao Yi Xue
Ban. 2014 Nov;45(6):960-3, 1014. Chinese. PubMed PMID: 25571724.


723: Fukami T, Tsujioka H, Goto M, Matsuoka R, Nakamura S, Miyagawa M, Mori H,
Eguchi F. Adhesional omental hernia: A case report. Ann Med Surg (Lond). 2014 Oct
8;3(4):134-6. doi: 10.1016/j.amsu.2014.07.004. eCollection 2014 Dec. PubMed PMID:
25568801; PubMed Central PMCID: PMC4284447.


724: Eichler C, Dahdouh F, Fischer P, Warm M. No-drain mastectomy - Preventing
seroma using TissuGlu(®): A small case series. Ann Med Surg (Lond). 2014 Aug
7;3(3):82-4. doi: 10.1016/j.amsu.2014.07.003. eCollection 2014 Sep. PubMed PMID: 
25568793; PubMed Central PMCID: PMC4284439.


725: Tolaj I, Mehmeti M, Ramadani H, Tolaj J, Dedushi K, Fejza H. Brucellosis
associated with deep vein thrombosis. Infect Dis Rep. 2014 Nov 19;6(4):5441. doi:
10.4081/idr.2014.5441. eCollection 2014 Nov 19. PubMed PMID: 25568754; PubMed
Central PMCID: PMC4274400.


726: Bhat FA, Bhattacharyya HK, Hussain SA. White side test: A simple and rapid
test for evaluation of nonspecific bacterial genital infections of repeat
breeding cattle. Vet Res Forum. 2014 Summer;5(3):177-80. PubMed PMID: 25568715;
PubMed Central PMCID: PMC4279644.


727: El-Ardat MA, Gavrankapetanovic F, Abou El-Ardat KA, Dekovic S, Murtezic S,
Mehmedbasic E, Hiros N. Ultrasound measurement of cervical length as predictor of
threatened preterm birth: a predictive model. Acta Inform Med. 2014
Oct;22(5):306-8. doi: 10.5455/aim.2014.22.306-308. Epub 2014 Oct 29. PubMed PMID:
25568578; PubMed Central PMCID: PMC4272850.


728: Rakonjac Z, Brdar R, Popovic M. The effect of clinical, radiographic and
functional scores on the total score in the evaluation of congenital clubfoot.
Med Arch. 2014 Aug;68(4):254-8. doi: 10.5455/medarh.2014.68.254-258. Epub 2014
Jul 31. PubMed PMID: 25568547; PubMed Central PMCID: PMC4240563.


729: Lelic M, Bogdanovic G, Ramic S, Brkicevic E. Influence of maternal anemia
during pregnancy on placenta and newborns. Med Arch. 2014 Jun;68(3):184-7. doi:
10.5455/medarh.2014.68.184-187. Epub 2014 May 31. PubMed PMID: 25568530; PubMed
Central PMCID: PMC4240336.


730: Kulas T, Bursac D, Zegarac Z, Planinic-Rados G, Hrgovic Z. New Views on
Cesarean Section, its Possible Complications and Long-Term Consequences for
Children's Health. Med Arch. 2013 Dec;67(6):460-3. doi:
10.5455/medarh.2013.67.460-463. Epub 2013 Dec 28. PubMed PMID: 25568522; PubMed
Central PMCID: PMC4272489.


731: Kovacevic P, Hrgovic I, Kovacevic T, Hrgovic Z. Single stage turn in
perforator infraorbital artery island flap for nasal ala reconstruction. Med
Arch. 2013 Dec;67(6):450-3. doi: 10.5455/medarh.2013.67.450-453. Epub 2013 Dec
28. PubMed PMID: 25568520; PubMed Central PMCID: PMC4272452.


732: Abou El-Ardat M, Izetbegovic S, Mehmedbasic E, Duric M. Frequency of vaginal
birth after cesarean section at clinic of gynecology and obstetrics in sarajevo. 
Med Arch. 2013 Dec;67(6):435-7. doi: 10.5455/medarh.2013.67.435-437. Epub 2013
Dec 28. PubMed PMID: 25568516; PubMed Central PMCID: PMC4272460.


733: Izetbegovic S, Stojkanovic G, Ribic N, Mehmedbasic E. Features of
postmenopausal uterine haemorrhage. Med Arch. 2013 Dec;67(6):431-4. doi:
10.5455/medarh.2013.67.431-434. Epub 2013 Dec 28. PubMed PMID: 25568515; PubMed
Central PMCID: PMC4272479.


734: Jahic M, Mulavdic M, Nurkic J, Jahic E, Nurkic M. Clinical characteristics
of aerobic vaginitis and its association to vaginal candidiasis, trichomonas
vaginitis and bacterial vaginosis. Med Arch. 2013 Dec;67(6):428-30. doi:
10.5455/medarh.2013.67.428-430. Epub 2013 Dec 28. PubMed PMID: 25568514; PubMed
Central PMCID: PMC4272474.


735: Cheng C, Gui T, Huang MH, Zhu L, Ma XP, Xun AH, Wan GP. [Treatment of
adenomyosis patients by bushen huoxue sanyu decoction: a clinical study].
Zhongguo Zhong Xi Yi Jie He Za Zhi. 2014 Nov;34(11):1302-5. Chinese. PubMed PMID:
25566618.


736: Liu CQ, Qin ZX, Jiang FF, Hong T, Wang F. [Kuntai capsule combined with
gonadotropin releasing hormone agonist in treatment of moderate-severe
endometriosis: a clinical observation]. Zhongguo Zhong Xi Yi Jie He Za Zhi. 2014 
Nov;34(11):1288-91. Chinese. PubMed PMID: 25566615.


737: Ramachandra DL, Shaw SS, Shangaris P, Loukogeorgakis S, Guillot PV, Coppi
PD, David AL. In utero therapy for congenital disorders using amniotic fluid stem
cells. Front Pharmacol. 2014 Dec 19;5:270. doi: 10.3389/fphar.2014.00270.
eCollection 2014. Erratum in: Front Pharmacol. 2015;6:39. PubMed PMID: 25566071; 
PubMed Central PMCID: PMC4271591.


738: Furukawa N, Nishioka K, Noguchi T, Kajihara H, Horie K. Port-site metastasis
of mucinous borderline ovarian tumor after laparoscopy. Case Rep Oncol. 2014 Dec 
3;7(3):804-9. doi: 10.1159/000369994. eCollection 2014 Sep. PubMed PMID:
25566056; PubMed Central PMCID: PMC4280454.


739: Nagarsheth NP, Gupta N, Gupta A, Moshier E, Gretz H, Shander A. Responses of
advanced directives by Jehovah's Witnesses on a gynecologic oncology service. J
Blood Med. 2014 Dec 24;6:17-23. doi: 10.2147/JBM.S70981. eCollection 2015. PubMed
PMID: 25565911; PubMed Central PMCID: PMC4284050.


740: Kassem GA. Scientific research in obstetrics and gynecology: changes in the 
trends over three decades. Int J Womens Health. 2014 Dec 16;7:1-5. doi:
10.2147/IJWH.S72075. eCollection 2015. PubMed PMID: 25565900; PubMed Central
PMCID: PMC4274147.


741: Guo P, Wang D, Wu J, Yang J, Ren T, Zhu B, Xiang Y. The landscape of
alternative splicing in cervical squamous cell carcinoma. Onco Targets Ther. 2014
Dec 22;8:73-9. doi: 10.2147/OTT.S72832. eCollection 2015. PubMed PMID: 25565867; 
PubMed Central PMCID: PMC4278777.


742: Gaspard U, Verguts J, Simon P, Depypere H, Merckx M, Loquet P, Walravens F, 
Firquet A, Poppe W, Leunen M, Donders G, Squifflet J, Grandjean P. [The use of
intrauterine device in nulliparous over 18 years: a Belgian consensus]. J Pharm
Belg. 2014 Dec;(4):28-35. French. PubMed PMID: 25562925.


743: Api M, Boza A, Cıkman MS, Aker FV, Onenerk M. Comparison of barbed and
conventional sutures in adhesion formation and histological features in a rat
myomectomy model: randomized single blind controlled trial. Eur J Obstet Gynecol 
Reprod Biol. 2015 Feb;185:121-5. doi: 10.1016/j.ejogrb.2014.11.032. Epub 2014 Dec
11. PubMed PMID: 25562637.


744: Erkkola R. The contraceptive needs of the perimenopausal woman. Climacteric.
2014 Dec;17(6):723-4. PubMed PMID: 25562077.


745: Ulas Tugcu A, Abbasoğlu A, Yanık F, Ecevit A, Tarcan A. Term infant with
gallbladder stone: a case report. Iran J Pediatr. 2014 Jun;24(3):331-2. PubMed
PMID: 25562030; PubMed Central PMCID: PMC4276591.


746: Marsoosi V, Jamal A, Eslamian L, Oveisi S, Abotorabi S. Prolonged second
stage of labor and levator ani muscle injuries. Glob J Health Sci. 2014 Sep
28;7(1):267-73. doi: 10.5539/gjhs.v7n1p267. PubMed PMID: 25560352.


747: Kapoor S, Gupta S, Kabra M. Prenatal screening: perspective for the
pediatrician. Indian Pediatr. 2014 Dec;51(12):959-62. PubMed PMID: 25560151.


748: de Sousa Rocha V, Della Rosa FB, Ruano R, Zugaib M, Colli C. Association
between magnesium status, oxidative stress and inflammation in preeclampsia: A
case-control study. Clin Nutr. 2015 Dec;34(6):1166-71. doi:
10.1016/j.clnu.2014.12.001. Epub 2014 Dec 5. PubMed PMID: 25559945.


749: Lee YK, Park I, Lee H. Partial Hepatectomy in Acetylation-Deficient BubR1
Mice Corroborates that Chromosome Missegregation Initiates Tumorigenesis.
Endocrinol Metab (Seoul). 2014 Dec 29;29(4):561-6. doi:
10.3803/EnM.2014.29.4.561. PubMed PMID: 25559578; PubMed Central PMCID:
PMC4285024.


750: Prochazkova J, Slavik L, Ulehlova J, Prochazka M. The role of tissue factor 
in normal pregnancy and in the development of preeclampsia: A review. Biomed Pap 
Med Fac Univ Palacky Olomouc Czech Repub. 2015 Jun;159(2):192-6. doi:
10.5507/bp.2014.061. Epub 2014 Dec 22. PubMed PMID: 25559093.


751: Menczer J, Schreiber L, Berger E, Ben-Shem E, Golan A, Levy T. CA125
expression in the tissue of uterine leiomyosarcoma. Isr Med Assoc J. 2014
Nov;16(11):697-9. PubMed PMID: 25558698.


752: Parahuleva N, Pehlivanov B, Orbecova M, Uchikova E, Ivancheva H.
[Anti-Mullerian hormone in the major phenotypes of polycystic ovary syndrome].
Akush Ginekol (Sofiia). 2014;53(5):22-7. Bulgarian. PubMed PMID: 25558667.


753: Erdoğan S, Ozdemir O, Doğan HO, Sezer S, Atalay CR, Meriç F, Yilmaz FM, Koca
Y. Liver enzymes, mean platelet volume, and red cell distribution width in
gestational diabetes. Turk J Med Sci. 2014;44(1):121-5. PubMed PMID: 25558571.


754: Yesilcicek Calik K, Komurcu N. Effects of SP6 Acupuncture Point Stimulation 
on Labor Pain and Duration of Labor. Iran Red Crescent Med J. 2014 Oct
5;16(10):e16461. doi: 10.5812/ircmj.16461. eCollection 2014 Oct. PubMed PMID:
25558386; PubMed Central PMCID: PMC4270652.


755: Kaviani M, Maghbool S, Azima S, Tabaei MH. Comparison of the effect of
aromatherapy with Jasminum officinale and Salvia officinale on pain severity and 
labor outcome in nulliparous women. Iran J Nurs Midwifery Res. 2014
Nov;19(6):666-72. PubMed PMID: 25558267; PubMed Central PMCID: PMC4280734.


756: Alazami AM, Patel N, Shamseldin HE, Anazi S, Al-Dosari MS, Alzahrani F,
Hijazi H, Alshammari M, Aldahmesh MA, Salih MA, Faqeih E, Alhashem A, Bashiri FA,
Al-Owain M, Kentab AY, Sogaty S, Al Tala S, Temsah MH, Tulbah M, Aljelaify RF,
Alshahwan SA, Seidahmed MZ, Alhadid AA, Aldhalaan H, AlQallaf F, Kurdi W,
Alfadhel M, Babay Z, Alsogheer M, Kaya N, Al-Hassnan ZN, Abdel-Salam GM,
Al-Sannaa N, Al Mutairi F, El Khashab HY, Bohlega S, Jia X, Nguyen HC, Hammami R,
Adly N, Mohamed JY, Abdulwahab F, Ibrahim N, Naim EA, Al-Younes B, Meyer BF,
Hashem M, Shaheen R, Xiong Y, Abouelhoda M, Aldeeri AA, Monies DM, Alkuraya FS.
Accelerating novel candidate gene discovery in neurogenetic disorders via
whole-exome sequencing of prescreened multiplex consanguineous families. Cell
Rep. 2015 Jan 13;10(2):148-61. doi: 10.1016/j.celrep.2014.12.015. Epub 2014 Dec
31. PubMed PMID: 25558065.


757: Society for Maternal-Fetal Medicine (SMFM), Norton ME, Chauhan SP, Dashe JS.
Society for maternal-fetal medicine (SMFM) clinical guideline #7: nonimmune
hydrops fetalis. Am J Obstet Gynecol. 2015 Feb;212(2):127-39. doi:
10.1016/j.ajog.2014.12.018. Epub 2014 Dec 31. Review. PubMed PMID: 25557883.


758: Martyn FM, McAuliffe FM, Beggan C, Downey P, Flannelly G, Wingfield MB.
Excisional treatments of the cervix and effect on subsequent fertility: a
retrospective cohort study. Eur J Obstet Gynecol Reprod Biol. 2015
Feb;185:114-20. doi: 10.1016/j.ejogrb.2014.12.004. Epub 2014 Dec 12. PubMed PMID:
25557866.


759: Christensen AP, Patel SH, Grasa P, Christian HC, Williams SA. Oocyte
glycoproteins regulate the form and function of the follicle basal lamina and
theca cells. Dev Biol. 2015 May 15;401(2):287-98. doi:
10.1016/j.ydbio.2014.12.024. Epub 2014 Dec 31. PubMed PMID: 25557622.


760: Nur Azurah AG, Zainol ZW, Zainuddin AA, Lim PS, Sulaiman AS, Ng BK. Update
on the management of ovarian torsion in children and adolescents. World J
Pediatr. 2015 Feb;11(1):35-40. doi: 10.1007/s12519-014-0536-3. Epub 2014 Dec 29. 
PubMed PMID: 25557598.


761: Kim CY, Jeong SY, Chong GO, Son SH, Jung JH, Kim DH, Lee SW, Ahn BC, Lee J. 
Quantitative metabolic parameters measured on F-18 FDG PET/CT predict survival
after relapse in patients with relapsed epithelial ovarian cancer. Gynecol Oncol.
2015 Mar;136(3):498-504. doi: 10.1016/j.ygyno.2014.12.032. Epub 2014 Dec 31.
PubMed PMID: 25557270.


762: Kroener LL, Ambartsumyan G, Pisarska MD, Briton-Jones C, Surrey M, Hill D.
Increased blastomere number in cleavage-stage embryos is associated with higher
aneuploidy. Fertil Steril. 2015 Mar;103(3):694-8. doi:
10.1016/j.fertnstert.2014.12.090. Epub 2014 Dec 31. PubMed PMID: 25557243.


763: Kresowik J, Sparks A, Duran EH, Shah DK. Lapse in embryo transfer training
does not negatively affect clinical pregnancy rates for reproductive
endocrinology and infertility fellows. Fertil Steril. 2015 Mar;103(3):728-33.e2. 
doi: 10.1016/j.fertnstert.2014.12.102. Epub 2014 Dec 31. PubMed PMID: 25557242.


764: Merker VL, Murphy TP, Hughes JB, Muzikansky A, Hughes MR, Souter I, Plotkin 
SR. Outcomes of preimplantation genetic diagnosis in neurofibromatosis type 1.
Fertil Steril. 2015 Mar;103(3):761-8.e1. doi: 10.1016/j.fertnstert.2014.11.021.
Epub 2014 Dec 31. PubMed PMID: 25557241.


765: Antony KM, Ma J, Mitchell KB, Racusin DA, Versalovic J, Aagaard K. The
preterm placental microbiome varies in association with excess maternal
gestational weight gain. Am J Obstet Gynecol. 2015 May;212(5):653.e1-16. doi:
10.1016/j.ajog.2014.12.041. Epub 2014 Dec 31. PubMed PMID: 25557210.


766: Andersen LL, Ottesen B, Alling Møller LM, Gluud C, Tabor A, Zobbe V,
Hoffmann E, Gimbel HM; Danish Hysterectomy Trial Group. Subtotal versus total
abdominal hysterectomy: randomized clinical trial with 14-year questionnaire
follow-up. Am J Obstet Gynecol. 2015 Jun;212(6):758.e1-758.e54. doi:
10.1016/j.ajog.2014.12.039. Epub 2014 Dec 31. PubMed PMID: 25557208.


767: Allen-Brady K, Cannon-Albright LA, Farnham JM, Norton PA. Evidence for
pelvic organ prolapse predisposition genes on chromosomes 10 and 17. Am J Obstet 
Gynecol. 2015 Jun;212(6):771.e1-7. doi: 10.1016/j.ajog.2014.12.037. Epub 2014 Dec
31. PubMed PMID: 25557205; PubMed Central PMCID: PMC4457667.


768: Winkler J, Kersten S, Meyer U, Stinshoff H, Locher L, Rehage J, Wrenzycki C,
Engelhardt UH, Dänicke S. Diagnostic opportunities for evaluation of the exposure
of dairy cows to the mycotoxins deoxynivalenol (DON) and zearalenone (ZEN):
reliability of blood plasma, bile and follicular fluid as indicators. J Anim
Physiol Anim Nutr (Berl). 2015 Oct;99(5):847-55. doi: 10.1111/jpn.12285. Epub
2014 Dec 31. PubMed PMID: 25556890.


769: Heng S, Benjapibal M. Preoperative thrombocytosis and poor prognostic
factors in endometrial cancer. Asian Pac J Cancer Prev. 2014;15(23):10231-6.
PubMed PMID: 25556452.


770: Bayrami R, Taghipour A, Ebrahimipour H. Challenges of providing cervical
cancer prevention programs in Iran: a qualitative study. Asian Pac J Cancer Prev.
2014;15(23):10071-7. PubMed PMID: 25556428.


771: Ekanayake CD, Padumadasa S, Premaratna R, Rajendrajith S, Samaranayake WW.
Transplacental transfer of dengue. Ceylon Med J. 2014 Dec;59(4):145-6. doi:
10.4038/cmj.v59i4.7871. PubMed PMID: 25556415.


772: Ryu KJ, Kim IS, Bae HS, Lee JK, Lee NW, Song JY. Paratubal cancer found at
the time of laparoscopic surgery for adnexal torsion: a case report and
literature review. Eur J Gynaecol Oncol. 2014;35(6):741-4. Review. PubMed PMID:
25556286.


773: Miyamoto M, Takano M, Goto T, Kato M, Sasaki N, Furuya K. Ovarian yolk sac
tumor associated with pregnancy: a case report and review of the literature. Eur 
J Gynaecol Oncol. 2014;35(6):738-40. Review. PubMed PMID: 25556285.


774: Cha MY, Roh HJ, You SK, Lee SH, Cho HJ, Kwon YS. Meigs' syndrome with
elevated serum CA 125 level in a case of ovarian fibrothecoma. Eur J Gynaecol
Oncol. 2014;35(6):734-7. PubMed PMID: 25556284.


775: Lee SJ, Yeo SG, Kim HK, Park DC. Paraneoplastic arthritis mimicking
rheumatoid arthritis in cervical cancer. Eur J Gynaecol Oncol. 2014;35(6):728-30.
PubMed PMID: 25556282.


776: Numanoglu C, Ulker V, Kuru O, Akbayir O, Sakinci M, Akyol A. Borderline
epithelial ovarian tumors: a single center experience. Eur J Gynaecol Oncol.
2014;35(6):692-5. PubMed PMID: 25556277.


777: Wang L, Wang B, Fang M, Guo F, Cui M. Identification of microRNAs and target
genes involved in serous ovarian carcinoma and their influence on survival. Eur J
Gynaecol Oncol. 2014;35(6):655-61. PubMed PMID: 25556270.


778: Khatib G, Guzel AB, Gulec UK, Gumurdulu D, Vardar MA, Altintas A.
Clinicopathological features and prognostic factors of the uterine sarcomas: 20
years of experience at Cukurova University. Eur J Gynaecol Oncol.
2014;35(6):646-54. PubMed PMID: 25556269.


779: Taylor JS, Panico V, Caputo T, Gerber D, Gupta D, Pirog E, Holcomb K.
Clinical outcomes of patients with adenocarcinoma in situ of the cervix treated
by conization. Eur J Gynaecol Oncol. 2014;35(6):641-5. PubMed PMID: 25556268.


780: Cai L, Liu D, Lu S, Xu Y, Wang H. The relationship between gene expression
of Forkhead box C2 and tumor progression in cervical carcinoma. Eur J Gynaecol
Oncol. 2014;35(6):625-30. PubMed PMID: 25556265.


781: Ugianskiene A, Grove A, Soegaard-Andersen E. Adult granulosa cell tumor of
the ovary: a retrospective study of 37 cases. Eur J Gynaecol Oncol.
2014;35(6):621-4. PubMed PMID: 25556264.


782: Huang PS, Chang WC, Huang SC. Müllerian adenosarcoma: a review of cases and 
literature. Eur J Gynaecol Oncol. 2014;35(6):617-20. Review. PubMed PMID:
25556263.


783: O'Higgins A, Murphy OC, Egan A, Mullaney L, Sheehan S, Turner MJ. The use of
digital media by women using the maternity services in a developed country. Ir
Med J. 2014 Nov-Dec;107(10):313-5. PubMed PMID: 25556255.


784: Tekin YB, Güvendağ Güven ES, Kirbas A, Üstüner I, Doğan OD, Balik G, Şahin
FK. The role of hypoxia at primary dysmenorrhea, utilizing a novel hypoxia
marker--SCUBE1. J Pediatr Adolesc Gynecol. 2015 Feb;28(1):63-5. doi:
10.1016/j.jpag.2014.05.001. Epub 2014 May 20. PubMed PMID: 25555303.


785: Powers SE, Uliassi NW, Sullivan SD, Tuchman LK, Mehra R, Gomez-Lobo V.
Trends in standard workup performed by pediatric subspecialists for the diagnosis
of adolescent polycystic ovary syndrome. J Pediatr Adolesc Gynecol. 2015
Feb;28(1):43-6. doi: 10.1016/j.jpag.2014.03.002. Epub 2014 Mar 15. PubMed PMID:
25555300.


786: Cookingham LM, Ryan GL. The impact of social media on the sexual and social 
wellness of adolescents. J Pediatr Adolesc Gynecol. 2015 Feb;28(1):2-5. doi:
10.1016/j.jpag.2014.03.001. Epub 2014 Mar 20. PubMed PMID: 25555296.


787: Cen LW, Niu YJ, Wang L. Fulminant type 1 diabetes mellitus associated with
pregnancy in China. Int J Gynaecol Obstet. 2015 May;129(2):173-4. doi:
10.1016/j.ijgo.2014.10.028. Epub 2014 Dec 24. PubMed PMID: 25556077.


788: Wallon M, Kieffer F, Huissoud C, Peyron F. Cesarean delivery or induction of
labor does not prevent vertical transmission of toxoplasmosis in late pregnancy. 
Int J Gynaecol Obstet. 2015 May;129(2):176-7. doi: 10.1016/j.ijgo.2014.10.026.
Epub 2014 Dec 22. PubMed PMID: 25556076.


789: Alijotas-Reig J, Ferrer-Oliveras R, Ruffatti A, Tincani A, Lefkou E, Bertero
MT, Coloma-Bazan E, de Carolis S, Espinosa G, Rovere-Querini P, Kuzenko A,
Valverde EE, Robles A, Cervera R, Canti V, Fredi M, Gil-Aguado A, Lundelin K,
Llurba E, Melnychuk T, Nalli C, Picardo E, Silvestro E, del Ross T, Farran-Codina
I; (EUROAPS Study Group Collaborators). The European Registry on Obstetric
Antiphospholipid Syndrome (EUROAPS): A survey of 247 consecutive cases. Autoimmun
Rev. 2015 May;14(5):387-95. doi: 10.1016/j.autrev.2014.12.010. Epub 2014 Dec 31. 
Review. PubMed PMID: 25555817.


790: Berenson AB, Tan A, Hirth JM. Complications and continuation rates
associated with 2 types of long-acting contraception. Am J Obstet Gynecol. 2015
Jun;212(6):761.e1-8. doi: 10.1016/j.ajog.2014.12.028. Epub 2014 Dec 30. PubMed
PMID: 25555662; PubMed Central PMCID: PMC4457706.


791: Umans JG, Lindheimer MD. Getting to safer and smarter medication use during 
pregnancy. Am J Obstet Gynecol. 2015 Jul;213(1):115-6. doi:
10.1016/j.ajog.2014.12.035. Epub 2014 Dec 30. PubMed PMID: 25555661.


792: Baker E, Hunter T, Okun N, Farine D. Current practices in the prediction and
prevention of preterm birth in patients with higher-order multiple gestations. Am
J Obstet Gynecol. 2015 May;212(5):671.e1-7. doi: 10.1016/j.ajog.2014.12.031. Epub
2014 Dec 30. PubMed PMID: 25555660.


793: Saccone G, Berghella V. Antibiotic prophylaxis for term or near-term
premature rupture of membranes: metaanalysis of randomized trials. Am J Obstet
Gynecol. 2015 May;212(5):627.e1-9. doi: 10.1016/j.ajog.2014.12.034. Epub 2014 Dec
30. PubMed PMID: 25555659.


794: Wax JR, Chard R, Cartin A, Litton C, Pinette MG, Lucas FL. Noninvasive
prenatal testing: the importance of pretest trisomy risk and posttest predictive 
values. Am J Obstet Gynecol. 2015 Apr;212(4):548-9. doi:
10.1016/j.ajog.2014.12.033. Epub 2014 Dec 30. PubMed PMID: 25555658.


795: Lei J, Firdaus W, Rosenzweig JM, Alrebh S, Bakhshwin A, Borbiev T, Fatemi A,
Blakemore K, Johnston MV, Burd I. Murine model: maternal administration of stem
cells for prevention of prematurity. Am J Obstet Gynecol. 2015
May;212(5):639.e1-10. doi: 10.1016/j.ajog.2014.12.032. Epub 2014 Dec 30. PubMed
PMID: 25555657.


796: Yinon Y, Ben Meir E, Margolis L, Lipitz S, Schiff E, Mazaki-Tovi S, Simchen 
MJ. Low molecular weight heparin therapy during pregnancy is associated with
elevated circulatory levels of placental growth factor. Placenta. 2015
Feb;36(2):121-4. doi: 10.1016/j.placenta.2014.12.008. Epub 2014 Dec 20. PubMed
PMID: 25555501.


797: Sitras V, Fenton C, Acharya G. Gene expression profile in cardiovascular
disease and preeclampsia: a meta-analysis of the transcriptome based on raw data 
from human studies deposited in Gene Expression Omnibus. Placenta. 2015
Feb;36(2):170-8. doi: 10.1016/j.placenta.2014.11.017. Epub 2014 Dec 11. PubMed
PMID: 25555499.


798: Šubčíková L, Hoskovec M, Vrkoslav V, Čmelíková T, Háková E, Míková R, Coufal
P, Doležal A, Plavka R, Cvačka J. Analysis of 1,2-diol diesters in vernix caseosa
by high-performance liquid chromatography - atmospheric pressure chemical
ionization mass spectrometry. J Chromatogr A. 2015 Jan 23;1378:8-18. doi:
10.1016/j.chroma.2014.11.075. Epub 2014 Dec 4. PubMed PMID: 25555408.


799: Cauldwell M, Swan L, von Klemperer K, Patel R, Steer P. Management of ALCAPA
in two pregnancies. Int J Cardiol. 2015 Feb 15;181:353-4. doi:
10.1016/j.ijcard.2014.12.081. Epub 2014 Dec 24. PubMed PMID: 25555277.


800: Stanczyk FZ, Mathews BW, Sherman ME. Relationships of sex steroid hormone
levels in benign and cancerous breast tissue and blood: A critical appraisal of
current science. Steroids. 2015 Jul;99(Pt A):91-102. doi:
10.1016/j.steroids.2014.12.011. Epub 2014 Dec 30. Review. PubMed PMID: 25554581.


801: Heng S, Dynon K, Li Y, Edgell T, Walton K, Rombauts LJ, Vollenhoven B, Nie
G. Development of a high-throughput assay for human proprotein convertase 5/6 for
detecting uterine receptivity. Anal Biochem. 2015 Apr 15;475:14-21. doi:
10.1016/j.ab.2014.12.012. Epub 2014 Dec 30. PubMed PMID: 25554488.


802: Kim SY, Kim HJ, Park SY, Lee DE, Kim KS, Park SY, Kim MH, Kwak DW, Ryu HM.
Quantification of the placental epigenetic signature of the SERPINB5 gene in
maternal plasma of pregnancies complicated by small for gestational age.
Placenta. 2015 Feb;36(2):131-7. doi: 10.1016/j.placenta.2014.09.020. Epub 2014
Dec 19. PubMed PMID: 25553975.


803: Cholkeri-Singh A, Sasaki KJ. Hysteroscopy for infertile women: a review. J
Minim Invasive Gynecol. 2015 Mar-Apr;22(3):353-62. doi:
10.1016/j.jmig.2014.12.163. Epub 2014 Dec 29. Review. PubMed PMID: 25553895.


804: Puri M, Henderson JT, Harper CC, Blum M, Joshi D, Rocca CH. Contraceptive
discontinuation and pregnancy postabortion in Nepal: a longitudinal cohort study.
Contraception. 2015 Apr;91(4):301-7. doi: 10.1016/j.contraception.2014.12.011.
Epub 2014 Dec 30. PubMed PMID: 25553872.


805: Stuart GS, Lesko CR, Stuebe AM, Bryant AG, Levi EE, Danvers AI. A randomized
trial of levonorgestrel intrauterine system insertion 6 to 48 h compared to 6
weeks after vaginal delivery; lessons learned. Contraception. 2015
Apr;91(4):284-8. doi: 10.1016/j.contraception.2014.12.009. Epub 2014 Dec 29.
PubMed PMID: 25553871.


806: Voigt F, Goecke TW, Najjari L, Pecks U, Maass N, Rath W. Off-label use of
misoprostol for labor induction in Germany: a national survey. Eur J Obstet
Gynecol Reprod Biol. 2015 Apr;187:85-9. doi: 10.1016/j.ejogrb.2014.11.026. Epub
2014 Dec 12. PubMed PMID: 25553610.


807: Picchietti DL, Hensley JG, Bainbridge JL, Lee KA, Manconi M, McGregor JA,
Silver RM, Trenkwalder C, Walters AS; International Restless Legs Syndrome Study 
Group (IRLSSG). Consensus clinical practice guidelines for the diagnosis and
treatment of restless legs syndrome/Willis-Ekbom disease during pregnancy and
lactation. Sleep Med Rev. 2015 Aug;22:64-77. doi: 10.1016/j.smrv.2014.10.009.
Epub 2014 Nov 4. Review. PubMed PMID: 25553600.


808: Braig S, Grabher F, Ntomchukwu C, Reister F, Stalder T, Kirschbaum C,
Genuneit J, Rothenbacher D. Determinants of maternal hair cortisol concentrations
at delivery reflecting the last trimester of pregnancy. Psychoneuroendocrinology.
2015 Feb;52:289-96. doi: 10.1016/j.psyneuen.2014.12.006. Epub 2014 Dec 12. PubMed
PMID: 25553388.


809: Kaya C, Turgut H, Cengiz H, Turan A, Ekin M, Yaşar L. The effect of tubal
sterilization with the Pomeroy technique and bipolar electrocauterization on the 
ovarian reserve and serum anti-Müllerian hormone levels in a rat model. Eur J
Obstet Gynecol Reprod Biol. 2015 Feb;185:108-13. doi:
10.1016/j.ejogrb.2014.12.005. Epub 2014 Dec 13. PubMed PMID: 25553353.


810: Weiner E, Bar J, Fainstein N, Schreiber L, Ben-Haroush A, Kovo M.
Intraoperative findings, placental assessment and neonatal outcome in emergent
cesarean deliveries for non-reassuring fetal heart rate. Eur J Obstet Gynecol
Reprod Biol. 2015 Feb;185:103-7. doi: 10.1016/j.ejogrb.2014.12.007. Epub 2014 Dec
16. PubMed PMID: 25553352.


811: Kim YZ, Kwon JH, Lim S. A clinical analysis of brain metastasis in
gynecologic cancer: a retrospective multi-institute analysis. J Korean Med Sci.
2015 Jan;30(1):66-73. doi: 10.3346/jkms.2015.30.1.66. Epub 2014 Dec 23. PubMed
PMID: 25552885; PubMed Central PMCID: PMC4278029.


812: Greco F, Perrin J, Auffan M, Tassistro V, Orsière T, Courbiere B. A new
approach for the oocyte genotoxicity assay: adaptation of comet assay on mouse
cumulus-oocyte complexes. Lab Anim. 2015 Jul;49(3):251-4. doi:
10.1177/0023677214567136. Epub 2014 Dec 31. PubMed PMID: 25552520.


813: Shrestha S, Shrestha R, Shrestha B, Dongol A. Incidence and risk factors of 
surgical site infection following cesarean section at Dhulikhel Hospital.
Kathmandu Univ Med J (KUMJ). 2014 Apr-Jun;12(46):113-6. PubMed PMID: 25552215.


814: Jebbink JM, Boot RG, Keijser R, Moerland PD, Aten J, Veenboer GJ, van Wely
M, Buimer M, Ver Loren van Themaat E, Aerts JM, van der Post JA, Afink GB,
Ris-Stalpers C. Increased glucocerebrosidase expression and activity in
preeclamptic placenta. Placenta. 2015 Feb;36(2):160-9. doi:
10.1016/j.placenta.2014.12.001. Epub 2014 Dec 13. PubMed PMID: 25552189.


815: Nkwabong E, Kamgnia Nounemi N, Sando Z, Mbu RE, Mbede J. Risk factors and
placental histopathological findings of term born low birth weight neonates.
Placenta. 2015 Feb;36(2):138-41. doi: 10.1016/j.placenta.2014.12.005. Epub 2014
Dec 19. PubMed PMID: 25552188.


816: Duran Erdolu M, Köşüş A, Köşüş N, Dilmen G, Kafali H. Relationship between
placental localisation, birth weight, umbilical Doppler parameters, and foetal
sex. Turk J Med Sci. 2014;44(6):1114-7. PubMed PMID: 25552170.


817: Onaran Y, Aktepe Keskin E, Iltemir Duvan ZC, Simavli SA, Koca C, Kafali H,
Turhan N. Prohepcidin in maternal circulation: is it related to spontaneous
preterm labor? Turk J Med Sci. 2014;44(6):1108-13. PubMed PMID: 25552169.


818: Kaygusuz İ, Simavli SA, Eser A, Inegöl Gümüş I, Yüksel S, Iltemir Duvan ZC, 
Kafali H. Effects of oral hormone replacement therapy on mean platelet volume in 
postmenopausal women. Turk J Med Sci. 2014;44(6):980-4. PubMed PMID: 25552150.


819: Holloran-Schwartz MB, Harrison K, Gimpelson R. Direct injection of
vasopressin during hysteroscopic myomectomy: a case report. J Reprod Med. 2014
Nov-Dec;59(11-12):614-6. PubMed PMID: 25552139.


820: Loveless A, Dhari A, Kilpatrick CC. Perforated levonorgestrel-releasing
intrauterine system resulting in small bowel obstruction: a case report. J Reprod
Med. 2014 Nov-Dec;59(11-12):611-3. PubMed PMID: 25552138.


821: Lee ML, Li BC, Robins D, Tillmanns TD. Live full-term ovarian ectopic
pregnancy: a case report. J Reprod Med. 2014 Nov-Dec;59(11-12):607-10. PubMed
PMID: 25552137.


822: Biskup M, Behl E, Abdelrahman A. Cornual ectopic pregnancy: an example of
the overdiagnosis of molar ectopic pregnancy: a case report. J Reprod Med. 2014
Nov-Dec;59(11-12):603-6. PubMed PMID: 25552136.


823: Baxi LV, Mansukhani M, Thaker HM, Parravicini E. Complete hydatidiform mole 
and live fetus in a singleton pregnancy with confined placental mosaicism and
fetomaternal hemorrhage: a case report. J Reprod Med. 2014
Nov-Dec;59(11-12):599-602. PubMed PMID: 25552135.


824: Casanova J, Paiva C, Carvalho C, Cunha AC. Twin anemia polycythemia
sequence: a report of three cases. J Reprod Med. 2014 Nov-Dec;59(11-12):596-8.
PubMed PMID: 25552134.


825: Wax JR, Cartin A, Pinette MG. Promoting preconception, pregnancy, and
postpartum care following bariatric surgery: a best practice planning toolkit for
patients and their physicians. J Reprod Med. 2014 Nov-Dec;59(11-12):585-90.
PubMed PMID: 25552132.


826: Hullfish KL, Miller T, Pastore LM, Nicholson E, Jin L, Miller SA, Menei L,
Saller DN, Ferguson JE 2nd. A checklist for timeout on labor and delivery: a
pilot study to improve communication and safety. J Reprod Med. 2014
Nov-Dec;59(11-12):579-84. PubMed PMID: 25552131.


827: Yarandi F, Jafari F, Shojaei H, Izadi-Mood N. Clinical response to a second 
uterine curettage in patients with low-risk gestational trophoblastic disease: a 
pilot study. J Reprod Med. 2014 Nov-Dec;59(11-12):566-70. PubMed PMID: 25552129.


828: Siam S, Soliman BS. Combined laparoscopy and hysteroscopy for the detection 
of female genital system anomalies results of 3,811 infertile women. J Reprod
Med. 2014 Nov-Dec;59(11-12):542-6. PubMed PMID: 25552125.


829: Rouzi AA, Sahly N, Bajouh O, Abduljabbar H. Psychosexual and social
consequences in a woman with undiagnosed Mayer-Rokitansky-Küster-Hauser syndrome.
Clin Exp Obstet Gynecol. 2014;41(6):734-5. PubMed PMID: 25551976.


830: Altinkaya SO, Nergiz S, Küçük M, Yüksel H, Dayanir Y. Posterior reversible
encephalopathy syndrome in obstetric patients. Report of three cases with
literature review. Clin Exp Obstet Gynecol. 2014;41(6):730-3. Review. PubMed
PMID: 25551975.


831: Vucinic OK, Kovacevic G, Sulovic N, Kovacevic-Vukolic Lj, Vukolic D,
Radunovic N. Pregnancy and delivery after vesico ileocystoplasty--a case report. 
Clin Exp Obstet Gynecol. 2014;41(6):727-9. PubMed PMID: 25551974.


832: Check JH, Cohen R. Marked improvement of vulvovaginitis of unknown origin in
a pediatric patient--case report. Clin Exp Obstet Gynecol. 2014;41(6):723-4.
PubMed PMID: 25551972.


833: Kurt RK, Dogan AC, Yesilyurt H, Karateke A, Okyay AG. Relation of red cell
distribution width to the presence and severity of endometriosis. Clin Exp Obstet
Gynecol. 2014;41(6):713-6. PubMed PMID: 25551970.


834: Erzincan SG, Esmer AC, Baysal B. Does the estradiol level on the day of
human chorionic gonadotropin administration predict the clinical outcome of
controlled ovarian hyperstimulation? Clin Exp Obstet Gynecol. 2014;41(6):709-12. 
PubMed PMID: 25551969.


835: Yang XH, Chen W, Wang JL, Xu HC, Liang ZQ. MRI and MRI 3-D reconstruction of
anatomic characteristics of the cardinal and uterosacral ligaments in uterine
prolapsed women. Clin Exp Obstet Gynecol. 2014;41(6):694-9. PubMed PMID:
25551966.


836: Seckin-Alac E, Akhant SE, Bastu E, Tuzlalik S, Yavuz E. Elevated tissue
levels of tumor necrosis factor-α in vulvar vestibulitis syndrome. Clin Exp
Obstet Gynecol. 2014;41(6):691-3. PubMed PMID: 25551965.


837: Demir A, Köse M, Bozdag G, Sokmensuer LK, Sever A, Gunalp S. Can combination
of Day 3 and Day 5 embryo morphology be useful to predict pregnancy in in-vitro
fertilization cycles? Clin Exp Obstet Gynecol. 2014;41(6):685-8. PubMed PMID:
25551963.


838: Köse M, Sokmensuer LK, Demir A, Bozdag G, Gunalp S. Manual versus
computer-automated semen analysis. Clin Exp Obstet Gynecol. 2014;41(6):662-4.
PubMed PMID: 25551959.


839: Sakinci M, Kuru O, Tosun M, Karagoz A, Celik H, Bildircin FD, Malatyalioglu 
E. Clinical analysis of emergency peripartum hysterectomies in a tertiary center.
Clin Exp Obstet Gynecol. 2014;41(6):654-8. PubMed PMID: 25551957.


840: De Miguel JR, Quintana R, González-Rodilla I, Odriozola JM, Schneider J.
Exaggerated placental site/placental site trophoblastic tumor: an underestimated 
risk factor for emergency peripartum hysterectomy. Clin Exp Obstet Gynecol.
2014;41(6):638-40. PubMed PMID: 25551954.


841: Hacivelioglu S, Karakoc-Sokmensuer L, Kaymaz FF, Hizli D, Terzi H.
Histologic changes caused by nonabsorbable sutures after ovarian suspension. Clin
Exp Obstet Gynecol. 2014;41(6):633-7. PubMed PMID: 25551953.


842: Wang S, Hu S, Zhong M. Proteomic investigation of the severe preeclampsia
treatment by low molecular weight heparin. Clin Exp Obstet Gynecol.
2014;41(6):620-6. PubMed PMID: 25551951.


843: Gungor AN, Kalkan G, Oguz S, Sen B, Ozoguz P, Takci Z, Sacar H, Dogan FB,
Cicek D. Behcet disease and pregnancy. Clin Exp Obstet Gynecol. 2014;41(6):617-9.
PubMed PMID: 25551950.


844: Chen H, Xiao X, Shan D, Li W, Liao Y, Xu L. Platelet-activating factor
acetylhydrolase and premature ovarian failure. Clin Exp Obstet Gynecol.
2014;41(6):613-6. PubMed PMID: 25551949.


845: Sengül O, Uygur D, Güleç M, Dilbaz B, Simsek EM, Göktolga U. The comparison 
of folate and vitamin B12 levels between depressive and nondepressive
postmenopausal women. Turk J Med Sci. 2014;44(4):611-5. PubMed PMID: 25551931.


846: Maguire PJ, O'Higgins A, Power K, Turner MJ. The Irish Maternity Early
Warning System (IMEWS). Ir Med J. 2014 Nov-Dec;107(10):309. PubMed PMID:
25551897.


847: Liu B, Chen H, Xu Y, An C, Zhong L, Wang X, Zhang Y, Chen H, Zhang J, Wang
Z. Fetal growth is associated with maternal fasting plasma glucose at first
prenatal visit. PLoS One. 2014 Dec 31;9(12):e116352. doi:
10.1371/journal.pone.0116352. eCollection 2014. PubMed PMID: 25551824; PubMed
Central PMCID: PMC4281143.


848: Laz TH, Rahman M, Berenson AB. Association of frequent use of food labels
with weight loss behaviors among low-income reproductive-age women. J Am Coll
Nutr. 2015;34(1):73-9. doi: 10.1080/07315724.2014.891957. Epub 2014 Dec 31.
PubMed PMID: 25551753.


849: Berens P, Labbok M; Academy of Breastfeeding Medicine. ABM Clinical Protocol
#13: Contraception During Breastfeeding, Revised 2015. Breastfeed Med. 2015
Jan-Feb;10(1):3-12. doi: 10.1089/bfm.2015.9999. Epub 2014 Dec 31. PubMed PMID:
25551519.


850: Cong Q, Li X, Ye X, Sun L, Jiang W, Han Z, Lu W, Xu H. Small bowel volvulus 
in mid and late pregnancy: can early diagnosis be established to avoid
catastrophic outcomes? Int J Clin Exp Med. 2014 Nov 15;7(11):4538-43. eCollection
2014. PubMed PMID: 25550984; PubMed Central PMCID: PMC4276242.


851: Wang X, Yang Y, Huang Y, Wang Q. Association study of polymorphism of
FXIIIVal34Leu gene and polycystic ovary syndrome. Int J Clin Exp Med. 2014 Nov
15;7(11):4466-70. eCollection 2014. PubMed PMID: 25550970; PubMed Central PMCID: 
PMC4276228.


852: Yang J, Huang F. Stem cell and endometriosis: new knowledge may be producing
novel therapies. Int J Clin Exp Med. 2014 Nov 15;7(11):3853-8. eCollection 2014. 
Review. PubMed PMID: 25550893; PubMed Central PMCID: PMC4276151.


853: Lee SJ, Choi YS, Park KK. Ovarian angioleiomyoma: a case report. Int J Clin 
Exp Pathol. 2014 Oct 15;7(11):8235-9. eCollection 2014. PubMed PMID: 25550878;
PubMed Central PMCID: PMC4270608.


854: Kume A, Morikawa T, Ogawa M, Yamashita A, Yamaguchi S, Fukayama M.
Congenital neuroblastoma with placental involvement. Int J Clin Exp Pathol. 2014 
Oct 15;7(11):8198-204. eCollection 2014. PubMed PMID: 25550872; PubMed Central
PMCID: PMC4270547.


855: Fu Z, Chen Y, Qin F, Yang S, Deng X, Ding R, Feng L, Li W, Zhu J. Increased 
activity of Rho kinase contributes to hemoglobin-induced early disruption of the 
blood-brain barrier in vivo after the occurrence of intracerebral hemorrhage. Int
J Clin Exp Pathol. 2014 Oct 15;7(11):7844-53. eCollection 2014. PubMed PMID:
25550824; PubMed Central PMCID: PMC4270524.


856: Sun Y, Xie M, Huang T, Zhang X, Lei S, Shi Q, Wang S, Fan C, Zhang J.
α-Naphthoflavone modulates inflammatory response in adipocytes-macrophages
interaction through NFκB signaling. Int J Clin Exp Pathol. 2014 Oct
15;7(11):7768-74. eCollection 2014. PubMed PMID: 25550814; PubMed Central PMCID: 
PMC4270567.


857: Song WW, Lu H, Hou WJ, Xu GX, Zhang JH, Sheng YH, Cheng MJ, Zhang R.
Expression of vascular endothelial growth factor C and anti-angiogenesis therapy 
in endometriosis. Int J Clin Exp Pathol. 2014 Oct 15;7(11):7752-9. eCollection
2014. PubMed PMID: 25550812; PubMed Central PMCID: PMC4270624.


858: Zhuang X, Huang J, Jin X, Yu Y, Li J, Qiao J, Liu P. Chromosome aberrations 
and spermatogenic disorders in mice with Robertsonian translocation (11; 13). Int
J Clin Exp Pathol. 2014 Oct 15;7(11):7735-43. eCollection 2014. PubMed PMID:
25550810; PubMed Central PMCID: PMC4270519.


859: Xue T, Wei L, Zhao Y, Zha DJ, Qiao L, Qiu JH, Lu LJ. Favorable proliferation
and differentiation capabilities of neural precursor cells derived from rat
cochlear nucleus. Int J Clin Exp Pathol. 2014 Oct 15;7(11):7633-42. eCollection
2014. PubMed PMID: 25550799; PubMed Central PMCID: PMC4270527.


860: Sathishkumar K, Balakrishnan MP, Yallampalli C. Enhanced mesenteric arterial
responsiveness to angiotensin II is androgen receptor-dependent in prenatally
protein-restricted adult female rat offspring. Biol Reprod. 2015 Feb;92(2):55.
doi: 10.1095/biolreprod.114.126482. Epub 2014 Dec 30. PubMed PMID: 25550341;
PubMed Central PMCID: PMC4342791.


861: Neuman M, Alcock G, Azad K, Kuddus A, Osrin D, More NS, Nair N, Tripathy P, 
Sikorski C, Saville N, Sen A, Colbourn T, Houweling TA, Seward N, Manandhar DS,
Shrestha BP, Costello A, Prost A. Prevalence and determinants of caesarean
section in private and public health facilities in underserved South Asian
communities: cross-sectional analysis of data from Bangladesh, India and Nepal.
BMJ Open. 2014 Dec 30;4(12):e005982. doi: 10.1136/bmjopen-2014-005982. PubMed
PMID: 25550293; PubMed Central PMCID: PMC4283435.


862: Knudsen LR, Karstrup CC, Pedersen HG, Agerholm JS, Jensen TK, Klitgaard K.
Revisiting bovine pyometra--new insights into the disease using a
culture-independent deep sequencing approach. Vet Microbiol. 2015 Feb
25;175(2-4):319-24. doi: 10.1016/j.vetmic.2014.12.006. Epub 2014 Dec 19. PubMed
PMID: 25550285.


863: Kovac M, Elezovic I, Mikovic Z, Mandic V, Djordjevic V, Radojkovic D,
Lalic-Cosic S, Murata M, Takagi A, Kojima T. High prophylactic LMWH dose
successfully suppressed hemostatic activation in pregnant woman with a new
prothrombin c.1787G>A mutation. Thromb Res. 2015 Feb;135(2):420-2. doi:
10.1016/j.thromres.2014.12.008. Epub 2014 Dec 9. PubMed PMID: 25550189.


864: Aynıoglu O, Isık H, Sahbaz A, Harma MI, Isık M, Kokturk F. Can Plateletcrit 
be a Marker for Recurrent Pregnancy Loss? Clin Appl Thromb Hemost. 2014 Dec 29.
pii: 1076029614565882. [Epub ahead of print] PubMed PMID: 25550079.


865: Li HY, Wei JN, Chuang LM, Wu ET, Lee CN. Screening and diagnosis of diabetes
in children and pregnant women. Diabetes Res Clin Pract. 2014 Dec;106 Suppl
2:S288-90. doi: 10.1016/S0168-8227(14)70731-4. Review. PubMed PMID: 25550055.


866: Horng HC, Chen CY, Wang PH. Chinese zodiac results in distortion of sex
ratio. J Chin Med Assoc. 2015 May;78(5):269-70. doi: 10.1016/j.jcma.2014.12.002. 
Epub 2014 Dec 27. PubMed PMID: 25549936.


867: Janakiram M, Chinai JM, Fineberg S, Fiser A, Montagna C, Medavarapu R,
Castano E, Jeon H, Ohaegbulam KC, Zhao R, Zhao A, Almo SC, Sparano JA, Zang X.
Expression, Clinical Significance, and Receptor Identification of the Newest B7
Family Member HHLA2 Protein. Clin Cancer Res. 2015 May 15;21(10):2359-66. doi:
10.1158/1078-0432.CCR-14-1495. Epub 2014 Dec 30. PubMed PMID: 25549724; PubMed
Central PMCID: PMC4433806.


868: Wei M, Lin X, Zhou F, Huang D, Kuang L, Zhang S. [Safety and acceptability
of intrauterine balloon stent used in uterine after hysteroscopic adhesiolysis to
prevent adhesion reformation]. Zhonghua Yi Xue Za Zhi. 2014 Oct 28;94(39):3095-7.
Chinese. PubMed PMID: 25549687.


869: Li B, Lin X, Kuang L, Huang D, Jin X, Zhang S. [Effect of different
laparoscopic procedures for hydrosalpinx on pregnancy outcome of embryo
transfer]. Zhonghua Yi Xue Za Zhi. 2014 Oct 14;94(37):2941-4. Chinese. PubMed
PMID: 25549650.


870: Song T, Kim TJ, Kim WY, Lee SH. Comparison of barbed suture versus
traditional suture in laparoendoscopic single-site myomectomy. Eur J Obstet
Gynecol Reprod Biol. 2015 Feb;185:99-102. doi: 10.1016/j.ejogrb.2014.11.022. Epub
2014 Dec 15. PubMed PMID: 25549572.


871: Cortés J, Sánchez-Borrego R, Mendoza N, Coronado P, Llaneza P. Effectiveness
and efficiency of cervical screening in older women. Maturitas. 2015
Mar;80(3):333-4. doi: 10.1016/j.maturitas.2014.12.002. Epub 2014 Dec 15. PubMed
PMID: 25549546.


872: Denis M, Enquobahrie DA, Tadesse MG, Gelaye B, Sanchez SE, Salazar M, Ananth
CV, Williams MA. Placental genome and maternal-placental genetic interactions: a 
genome-wide and candidate gene association study of placental abruption. PLoS
One. 2014 Dec 30;9(12):e116346. doi: 10.1371/journal.pone.0116346. eCollection
2014. PubMed PMID: 25549360; PubMed Central PMCID: PMC4280220.


873: Gultiken N, Guvenc T, Kaya D, Agaoglu AR, Ay SS, Kucukaslan I, Emre B,
Findik M, Schäfer-Somi S, Aslan S. Tarantula cubensis extract alters the degree
of apoptosis and mitosis in canine mammary adenocarcinomas. J Vet Sci.
2015;16(2):213-9. Epub 2014 Dec 24. PubMed PMID: 25549212; PubMed Central PMCID: 
PMC4483505.


874: Oh IH, Lee JH, Park DC, Kim M, Chung JH, Kim SH, Yeo SG. Hearing loss as a
function of aging and diabetes mellitus: a cross sectional study. PLoS One. 2014 
Dec 30;9(12):e116161. doi: 10.1371/journal.pone.0116161. eCollection 2014. PubMed
PMID: 25549095; PubMed Central PMCID: PMC4280139.


875: Marques RM, Souza AS, Costa AA, Feitosa FE, Amorim MM. Factors associated
with vaginal delivery in hypertensive and normotensive pregnant women submitted
to labor induction with misoprostol: a cohort study. Hypertens Pregnancy. 2015
May;34(2):153-70. doi: 10.3109/10641955.2014.988351. Epub 2014 Dec 30. PubMed
PMID: 25549056.


876: Duvan CI, Simavli S, Keskin EA, Onaran Y, Turhan NO, Koca C. Is the level of
maternal serum prohepcidin associated with preeclampsia? Hypertens Pregnancy.
2015 May;34(2):145-52. doi: 10.3109/10641955.2014.988350. Epub 2014 Dec 30.
PubMed PMID: 25548972.


877: Liu J, Wang Y, Wu Y, Ni B, Liang Z. Sodium butyrate promotes the
differentiation of rat bone marrow mesenchymal stem cells to smooth muscle cells 
through histone acetylation. PLoS One. 2014 Dec 30;9(12):e116183. doi:
10.1371/journal.pone.0116183. eCollection 2014. PubMed PMID: 25548915; PubMed
Central PMCID: PMC4280132.


878: Rezk M, Gamal A, Emara M. Maternal and fetal outcome in de novo preeclampsia
in comparison to superimposed preeclampsia: a two-year observational study.
Hypertens Pregnancy. 2015 May;34(2):137-44. doi: 10.3109/10641955.2014.982329.
Epub 2014 Dec 30. PubMed PMID: 25548836.


879: Thouas GA, Dominguez F, Green MP, Vilella F, Simon C, Gardner DK. Soluble
ligands and their receptors in human embryo development and implantation. Endocr 
Rev. 2015 Feb;36(1):92-130. doi: 10.1210/er.2014-1046. Epub 2014 Dec 30. Review. 
PubMed PMID: 25548832.


880: Hachisuga K, Hidaka N, Fujita Y, Fukushima K, Kato K. Can we predict
neonatal thrombocytopenia in offspring of women with idiopathic thrombocytopenic 
purpura? Blood Res. 2014 Dec;49(4):259-64. doi: 10.5045/br.2014.49.4.259. Epub
2014 Dec 23. PubMed PMID: 25548760; PubMed Central PMCID: PMC4278008.


881: Aoki Y, Inamine M, Ohishi S, Nagai Y, Masamoto H. Radical Abdominal
Trachelectomy for IB1 Cervical Cancer at 17 Weeks of Gestation: A Case Report and
Literature Review. Case Rep Obstet Gynecol. 2014;2014:926502. doi:
10.1155/2014/926502. Epub 2014 Dec 8. PubMed PMID: 25548694; PubMed Central
PMCID: PMC4274845.


882: Mala T, Harsem NK, Røstad S, Mathisen LC, Jacobsen AF. Perforation of the
Pregnant Uterus during Laparoscopy for Suspected Internal Herniation after
Gastric Bypass. Case Rep Obstet Gynecol. 2014;2014:720181. doi:
10.1155/2014/720181. Epub 2014 Nov 18. PubMed PMID: 25548693; PubMed Central
PMCID: PMC4274859.


883: Khatuja R, Jain G, Mehta S, Arora N, Juneja A, Goel N. Changing trends in
use of laparoscopy: a clinical audit. Minim Invasive Surg. 2014;2014:562785. doi:
10.1155/2014/562785. Epub 2014 Dec 4. PubMed PMID: 25548664; PubMed Central
PMCID: PMC4274823.


884: Song M, Ishii H, Toda M, Tomimatsu T, Katsuyama H, Nakamura T, Nakai Y,
Shimoya K. Association between sexual health and delivery mode. Sex Med. 2014
Dec;2(4):153-8. doi: 10.1002/sm2.46. PubMed PMID: 25548646; PubMed Central PMCID:
PMC4272246.


885: Dussaux C, Picone O, Chambon G, Tassin M, Martinovic J, Benachi A, Cordier
AG. Umbilical vein thrombosis: to deliver or not to deliver at the time of
diagnosis? Clin Case Rep. 2014 Dec;2(6):271-3. doi: 10.1002/ccr3.111. Epub 2014
Nov 17. PubMed PMID: 25548629; PubMed Central PMCID: PMC4270709.


886: Matsuzaki S, Yoshino K, Kumasawa K, Satou N, Mimura K, Kanagawa T, Ueda Y,
Kimura T. Placenta percreta managed by transverse uterine fundal incision with
retrograde cesarean hysterectomy: a novel surgical approach. Clin Case Rep. 2014 
Dec;2(6):260-4. doi: 10.1002/ccr3.108. Epub 2014 Sep 4. PubMed PMID: 25548627;
PubMed Central PMCID: PMC4270707.


887: Gustafson LW, Gade M, Blaakær J. Vulval cancer and HPV vaccination in
recurrent disease. Clin Case Rep. 2014 Dec;2(6):243-6. doi: 10.1002/ccr3.93. Epub
2014 Nov 17. PubMed PMID: 25548622; PubMed Central PMCID: PMC4270702.


888: Rzepka R, Dołęgowska B, Rajewska A, Kwiatkowski S. On the significance of
new biochemical markers for the diagnosis of premature labour. Mediators Inflamm.
2014;2014:251451. doi: 10.1155/2014/251451. Epub 2014 Dec 8. Review. PubMed PMID:
25548433; PubMed Central PMCID: PMC4274839.


889: Esakky P, Hansen DA, Drury AM, Moley KH. Cigarette smoke-induced cell cycle 
arrest in spermatocytes [GC-2spd(ts)] is mediated through crosstalk between
Ahr-Nrf2 pathway and MAPK signaling. J Mol Cell Biol. 2015 Feb;7(1):73-87. doi:
10.1093/jmcb/mju049. Epub 2014 Dec 29. PubMed PMID: 25548370.


890: Bon H, Wadhwa K, Schreiner A, Osborne M, Carroll T, Ramos-Montoya A,
Ross-Adams H, Visser M, Hoffmann R, Ahmed AA, Neal DE, Mills IG. Salt-inducible
kinase 2 regulates mitotic progression and transcription in prostate cancer. Mol 
Cancer Res. 2015 Apr;13(4):620-35. doi: 10.1158/1541-7786.MCR-13-0182-T. Epub
2014 Dec 29. PubMed PMID: 25548099; PubMed Central PMCID: PMC4383640.


891: Pacis MM, Fortin CN, Zarek SM, Mumford SL, Segars JH. Vitamin D and assisted
reproduction: should vitamin D be routinely screened and repleted prior to ART? A
systematic review. J Assist Reprod Genet. 2015 Mar;32(3):323-35. doi:
10.1007/s10815-014-0407-9. Epub 2014 Dec 30. Review. PubMed PMID: 25547950;
PubMed Central PMCID: PMC4363227.


892: Han-Suyin K, O'Brien D, Mooney EE, Downey P. Low rates of fimbrial excision 
at tubal ligation: room for improvement? Eur J Obstet Gynecol Reprod Biol. 2015
Feb;185:182-3. doi: 10.1016/j.ejogrb.2014.12.009. Epub 2014 Dec 15. PubMed PMID: 
25547523.


893: Murray LM, Nock V, Evans JJ, Alkaisi MM. Bioimprinted polymer platforms for 
cell culture using soft lithography. J Nanobiotechnology. 2014 Dec 30;12:60. doi:
10.1186/s12951-014-0060-6. PubMed PMID: 25547467; PubMed Central PMCID:
PMC4304612.


894: Zhou HM, Xu SJ, Wang L, Shao HB, Xie B, Feng JK, Wang CJ, Bai YQ, Zhang QF. 
Influences of high-voltage electrical burns on the pulmonary microcirculation in 
rabbits. Clin Hemorheol Microcirc. 2014 Dec 29. [Epub ahead of print] PubMed
PMID: 25547412.


895: Patel RR, Hollins K. Clinical report: the joint obstetric and psychiatric
management of phobic anxiety disorders in pregnancy. J Psychosom Obstet Gynaecol.
2015;36(1):10-4. doi: 10.3109/0167482X.2014.993312. Epub 2014 Dec 30. Review.
PubMed PMID: 25547323.


896: Kaune H, Peyrache E, Williams SA. Oocyte-derived Smad4 is not required for
development of the oocyte or the preimplantation embryo. Theriogenology. 2015 Mar
15;83(5):897-903. doi: 10.1016/j.theriogenology.2014.11.024. Epub 2014 Dec 1.
PubMed PMID: 25547285.


897: Sayin Kocakap BD, Sanli C, Cabuk F, Koc M, Kutsal A. Association of MTHFR
A1298C polymorphism with conotruncal heart disease. Cardiol Young. 2015
Oct;25(7):1326-31. doi: 10.1017/S1047951114002467. Epub 2014 Dec 30. PubMed PMID:
25547204.


898: Branger B, Rouger V, Berlie I, Beucher A, Flamant C, N'guyen The Tich S,
Garcia J, Brossier JP, Montcho Y, Hanf M, Roze JC; 160 médecins référents du
réseau. [Monitoring network for vulnerable children in the Pays de la Loire
("Grandir ensemble" - Cohort LIFT): 10 years of activity 2003-2013]. Arch
Pediatr. 2015 Feb;22(2):171-80. doi: 10.1016/j.arcped.2014.10.027. Epub 2014 Dec 
26. French. PubMed PMID: 25547193.


899: Tongsong T, Tongprasert F, Srisupundit K, Luewan S, Traisrisilp K.
Cardio-STIC (spatio-temporal image correlation) as genetic ultrasound of fetal
Down syndrome. J Matern Fetal Neonatal Med. 2015 Nov;28(16):1943-9. doi:
10.3109/14767058.2014.973395. Epub 2014 Dec 30. PubMed PMID: 25547188.


900: Benshalom-Tirosh N, Tirosh D, Aricha-Tamir B, Weintraub AY, Erez O, Mazor M,
Hershkovitz R. The clinical utility of sonographic cervical length in the
management of preterm parturition at 28-32 weeks of gestation. J Matern Fetal
Neonatal Med. 2015 Nov;28(16):1929-33. doi: 10.3109/14767058.2014.972929. Epub
2014 Dec 30. PubMed PMID: 25547187.


901: Murthy RK, Theriault RL, Barnett CM, Hodge S, Ramirez MM, Milbourne A, Rimes
SA, Hortobagyi GN, Valero V, Litton JK. Outcomes of children exposed in utero to 
chemotherapy for breast cancer. Breast Cancer Res. 2014 Dec 30;16(6):500. doi:
10.1186/s13058-014-0500-0. PubMed PMID: 25547133; PubMed Central PMCID:
PMC4303207.


902: Puntachai P, Wanapirak C, Sirichotiyakul S, Tongprasert F, Srisupundit K,
Luewan S, Traisrisilp K, Tongsong T. Associations between pregnancy outcomes and 
unexplained high and low maternal serum alpha-fetoprotein levels. Arch Gynecol
Obstet. 2015 Jul;292(1):81-5. doi: 10.1007/s00404-014-3606-9. Epub 2014 Dec 30.
PubMed PMID: 25547063.


903: Deng Y, Chen C, Hua M, Xi Q, Liu R, Yang S, Liu J, Zhong J, Tang M, Lu S,
Tang C, Wang Y. Annexin A2 plays a critical role in epithelial ovarian cancer.
Arch Gynecol Obstet. 2015 Jul;292(1):175-82. doi: 10.1007/s00404-014-3598-5. Epub
2014 Dec 30. PubMed PMID: 25547062.


904: Li G, Zhao S, Cui S, Li L, Xu Y, Li Y. Effect comparison of metformin with
insulin treatment for gestational diabetes: a meta-analysis based on RCTs. Arch
Gynecol Obstet. 2015 Jul;292(1):111-20. doi: 10.1007/s00404-014-3566-0. Epub 2014
Dec 30. Review. PubMed PMID: 25547060.


905: Hou M, Wu Q, Dai M, Xu P, Gu C, Jia X, Feng J, Mo X. Fabrication of
electrospun thermoplastic polyurethane blended poly (l-lactide-co-e-caprolactone)
microyarn scaffolds for engineering of female pelvic-floor tissue. Biomed Mater. 
2014 Dec 29;10(1):015005. doi: 10.1088/1748-6041/10/1/015005. PubMed PMID:
25546879.


906: Christiansen OB. Advances of intravenous immunoglobulin G in modulation of
anti-fetal immunity in selected at-risk populations: science and therapeutics.
Clin Exp Immunol. 2014 Dec;178 Suppl 1:120-2. doi: 10.1111/cei.12536. PubMed
PMID: 25546787; PubMed Central PMCID: PMC4285516.


907: Matsumoto M, Koike S, Matsubara S, Kashima S, Ide H, Yasunaga H. Selection
and concentration of obstetric facilities in Japan: Longitudinal study based on
national census data. J Obstet Gynaecol Res. 2015 Jun;41(6):919-25. doi:
10.1111/jog.12663. Epub 2014 Dec 29. PubMed PMID: 25546654.


908: Agarwal MM, Shah SM, Al Kaabi J, Saquib S, Othman Y. Gestational diabetes
mellitus: Confusion among medical doctors caused by multiple international
criteria. J Obstet Gynaecol Res. 2015 Jun;41(6):861-9. doi: 10.1111/jog.12661.
Epub 2014 Dec 29. PubMed PMID: 25546555.


909: Nagayama S, Matsubara S, Horie K, Kuwata T, Ohkuchi A, Usui R, Nakata M,
Suzuki M. The ovarian artery: an unusual feeding artery of uterine artery
pseudoaneurysm necessitating repetitive transarterial embolisation. J Obstet
Gynaecol. 2015;35(6):656-7. doi: 10.3109/01443615.2014.991295. Epub 2014 Dec 29. 
PubMed PMID: 25546526.


910: Genc M, Sahin N, Maral J, Celik E, Kar AA, Usar P, Korkut B, Guclu S. Does
bupivacaine and fentanyl combination for epidural analgesia shorten the duration 
of labour? J Obstet Gynaecol. 2015;35(7):672-5. doi:
10.3109/01443615.2014.991299. Epub 2014 Dec 29. PubMed PMID: 25546524.


911: Kundra P, Arunsekar G, Vasudevan A, Vinayagam S, Habeebullah S, Ramesh A.
Effect of postural changes on inferior vena cava dimensions and its influence on 
haemodynamics during caesarean section under spinal anaesthesia. J Obstet
Gynaecol. 2015;35(7):667-71. doi: 10.3109/01443615.2014.991291. Epub 2014 Dec 29.
PubMed PMID: 25546523.


912: Kaponis A, Vitsas Ch, Decavalas GO. Conservative management of a choledochal
cyst during a twin pregnancy. J Obstet Gynaecol. 2015;35(6):646-7. doi:
10.3109/01443615.2014.991293. Epub 2014 Dec 29. PubMed PMID: 25546522.


913: Saeed F, Trathen K, Want A, Kucheria R, Kalla S. Pubic symphysis diastasis
after an uncomplicated vaginal delivery: A case report. J Obstet Gynaecol.
2015;35(7):746-7. doi: 10.3109/01443615.2014.992873. Epub 2014 Dec 29. PubMed
PMID: 25546521.


914: Dobson S, Muppala H, Keeley J, Gribbin C. Acute herpes simplex encephalitis 
in pregnancy. J Obstet Gynaecol. 2015;35(7):748-9. doi:
10.3109/01443615.2014.994482. Epub 2014 Dec 29. PubMed PMID: 25546520.


915: Çayırlı M, Tunca M, Akar A, Akpak YK. Favourable outcome of pregnancy in a
patient with pemphigus vulgaris. J Obstet Gynaecol. 2015;35(7):747-8. doi:
10.3109/01443615.2014.993939. Epub 2014 Dec 29. PubMed PMID: 25546519.


916: Chen CC, Hung TH, Lee CY, Wang LF, Wu CH, Ke CH, Chen SF. Berberine protects
against neuronal damage via suppression of glia-mediated inflammation in
traumatic brain injury. PLoS One. 2014 Dec 29;9(12):e115694. doi:
10.1371/journal.pone.0115694. eCollection 2014. PubMed PMID: 25546475; PubMed
Central PMCID: PMC4278716.


917: Nakajima A, Ueda Y, Sameshima H, Ikenoue T. Intracerebral antioxidant
ability of mature rats after neonatal hypoxic-ischemic brain injury estimated
using the microdialysis-electron spin resonance method. J Obstet Gynaecol Res.
2015 Jun;41(6):884-9. doi: 10.1111/jog.12660. Epub 2014 Dec 29. PubMed PMID:
25546443.


918: Andersson IM, Christensson K, Gemzell-Danielsson K. Experiences, feelings
and thoughts of women undergoing second trimester medical termination of
pregnancy. PLoS One. 2014 Dec 29;9(12):e115957. doi:
10.1371/journal.pone.0115957. eCollection 2014. PubMed PMID: 25546416; PubMed
Central PMCID: PMC4278807.


919: Hu J, Ma S, Zou S, Li X, Cui P, Weijdegård B, Wu G, Shao R, Billig H, Feng
Y. The regulation of nitric oxide synthase isoform expression in mouse and human 
fallopian tubes: potential insights for ectopic pregnancy. Int J Mol Sci. 2014
Dec 23;16(1):49-67. doi: 10.3390/ijms16010049. PubMed PMID: 25546387; PubMed
Central PMCID: PMC4307235.


920: Keskin Kurt R, Dogan AC, Dogan M, Albayrak A, Kurt SN, Eren F, Silfeler DB, 
Karateke A, Fadillioglu E, Delibasi T. Zofenopril attenuates injury induced by
ischemia-reperfusion on rat ovary. J Obstet Gynaecol Res. 2015 Jun;41(6):926-31. 
doi: 10.1111/jog.12658. Epub 2014 Dec 29. PubMed PMID: 25546378.


921: Liu Z, Tong Y, Liu Y, Liu H, Li C, Zhao Y, Zhang Y. Effects of
suberoylanilide hydroxamic acid (SAHA) combined with paclitaxel (PTX) on
paclitaxel-resistant ovarian cancer cells and insights into the underlying
mechanisms. Cancer Cell Int. 2014 Nov 26;14(1):112. doi:
10.1186/s12935-014-0112-x. eCollection 2014. PubMed PMID: 25546354; PubMed
Central PMCID: PMC4276091.


922: Lee JY, Hwang JY. Mirror syndrome associated with fetal leukemia. J Obstet
Gynaecol Res. 2015 Jun;41(6):971-4. doi: 10.1111/jog.12654. Epub 2014 Dec 29.
PubMed PMID: 25546294.


923: Su RW, Strug MR, Joshi NR, Jeong JW, Miele L, Lessey BA, Young SL, Fazleabas
AT. Decreased Notch pathway signaling in the endometrium of women with
endometriosis impairs decidualization. J Clin Endocrinol Metab. 2015
Mar;100(3):E433-42. doi: 10.1210/jc.2014-3720. Epub 2014 Dec 29. PubMed PMID:
25546156; PubMed Central PMCID: PMC4333047.


924: Kataoka K, Tomiya Y, Sakamoto A, Kamada Y, Hiramatsu Y, Nakatsuka M. Altered
autonomic nervous system activity in women with unexplained recurrent pregnancy
loss. J Obstet Gynaecol Res. 2015 Jun;41(6):912-8. doi: 10.1111/jog.12653. Epub
2014 Dec 29. PubMed PMID: 25546149.


925: Lefkowits C, Teuteberg W, Courtney-Brooks M, Sukumvanich P, Ruskin R, Kelley
JL. Improvement in symptom burden within one day after palliative care
consultation in a cohort of gynecologic oncology inpatients. Gynecol Oncol. 2015 
Mar;136(3):424-8. doi: 10.1016/j.ygyno.2014.12.030. Epub 2014 Dec 26. PubMed
PMID: 25546112.


926: Temtanakitpaisan T, Bunyacejchevin S, Koyama M. Obstetrics anal sphincter
injury and repair technique: a review. J Obstet Gynaecol Res. 2015
Mar;41(3):329-33. doi: 10.1111/jog.12630. Epub 2014 Dec 29. PubMed PMID:
25545893.


927: Cheng FH, Aguda BD, Tsai JC, Kochańczyk M, Lin JM, Chen GC, Lai HC, Nephew
KP, Hwang TW, Chan MW. A mathematical model of bimodal epigenetic control of
miR-193a in ovarian cancer stem cells. PLoS One. 2014 Dec 29;9(12):e116050. doi: 
10.1371/journal.pone.0116050. eCollection 2014. PubMed PMID: 25545504; PubMed
Central PMCID: PMC4278842.


928: Luo H, Sawashita J, Tian G, Liu Y, Li L, Ding X, Xu Z, Yang M, Miyahara H,
Mori M, Qian J, Wang Y, Higuchi K. Extracellular deposition of mouse senile
AApoAII amyloid fibrils induced different unfolded protein responses in the
liver, kidney, and heart. Lab Invest. 2015 Mar;95(3):320-33. doi:
10.1038/labinvest.2014.158. Epub 2014 Dec 29. PubMed PMID: 25545477.


929: Myer EN, Too GT, Hammad IA, Babbar S, Martin CE, Hill JB, Blackwell SB,
Chauhan SP. Obstetric Recommendations in American Congress of Obstetricians and
Gynecologists Practice Bulletins versus UpToDate: a comparison. Am J Perinatol.
2015 Apr;32(5):427-44. doi: 10.1055/s-0034-1396684. Epub 2014 Dec 29. Review.
PubMed PMID: 25545450.


930: Vilchez GA, Dai J, Hoyos LR, Chelliah A, Bahado-Singh R, Sokol RJ. Optimal
timing for term delivery of twin pregnancies: a population-based study. Am J
Perinatol. 2015 Apr;32(5):487-96. doi: 10.1055/s-0034-1396693. Epub 2014 Dec 29. 
PubMed PMID: 25545449.


931: Subramaniam A, Jauk VC, Tita A, Harper LM. Interaction between maternal
obesity and 1-hour glucose challenge test results on maternal and perinatal
outcomes. Am J Perinatol. 2015 Jul;32(8):771-8. doi: 10.1055/s-0034-1396695. Epub
2014 Dec 29. PubMed PMID: 25545448.


932: Dahlke JD, Mendez-Figueroa H, Maggio L, Albright CM, Chauhan SP, Wenstrom
KD. Early term versus term delivery in the management of fetal growth
restriction: a comparison of two protocols. Am J Perinatol. 2015
May;32(6):523-30. doi: 10.1055/s-0034-1396688. Epub 2014 Dec 29. PubMed PMID:
25545442.


933: Brookfield KF, El-Sayed YY, Chao L, Berger V, Naqvi M, Butwick AJ. Antenatal
corticosteroids for preterm premature rupture of membranes: single or repeat
course? Am J Perinatol. 2015 May;32(6):537-44. doi: 10.1055/s-0034-1396690. Epub 
2014 Dec 29. PubMed PMID: 25545441; PubMed Central PMCID: PMC4460987.


934: Xu J, McGee WK, Bishop CV, Park BS, Cameron JL, Zelinski MB, Stouffer RL.
Exposure of female macaques to Western-style diet with or without chronic T in
vivo alters secondary follicle function during encapsulated 3-dimensional
culture. Endocrinology. 2015 Mar;156(3):1133-42. doi: 10.1210/en.2014-1711. Epub 
2014 Dec 29. PubMed PMID: 25545382; PubMed Central PMCID: PMC4330314.


935: van de Water M, Bosteels J, De Sutter P, Weyers S. Laparoscopic
non-microsurgical tubal reanastomosis: A retrospective cohort study. Eur J
Contracept Reprod Health Care. 2015 Jun;20(3):193-200. doi:
10.3109/13625187.2014.990087. Epub 2014 Dec 29. PubMed PMID: 25545287.


936: Choi S, Park HK, Min GE, Kim YH. Biochemical investigations of human
papillomavirus-infected cervical fluids. Microsc Res Tech. 2015 Mar;78(3):200-6. 
doi: 10.1002/jemt.22461. Epub 2014 Dec 29. PubMed PMID: 25545188.


937: Rath G, Aggarwal R, Jawanjal P, Tripathi R, Batra A. HIF-1 Alpha and
Placental Growth Factor in Pregnancies Complicated With Preeclampsia: A
Qualitative and Quantitative Analysis. J Clin Lab Anal. 2016 Jan;30(1):75-83.
doi: 10.1002/jcla.21819. Epub 2014 Dec 26. PubMed PMID: 25545166.


938: Fernandes M, Yang X, Li JY, Cheikh Ismail L. Smoking during pregnancy and
vision difficulties in children: a systematic review. Acta Ophthalmol. 2015
May;93(3):213-23. doi: 10.1111/aos.12627. Epub 2014 Dec 28. Review. PubMed PMID: 
25545121.


939: Salama S, Boitrelle F, Gauquelin A, Malagrida L, Thiounn N, Desvaux P.
Nature and origin of "squirting" in female sexuality. J Sex Med. 2015
Mar;12(3):661-6. doi: 10.1111/jsm.12799. Epub 2014 Dec 24. PubMed PMID: 25545022.


940: Chen L, Liu T, Zhou J, Wang Y, Wang X, Di W, Zhang S. Citrate synthase
expression affects tumor phenotype and drug resistance in human ovarian
carcinoma. PLoS One. 2014 Dec 29;9(12):e115708. doi:
10.1371/journal.pone.0115708. eCollection 2014. PubMed PMID: 25545012; PubMed
Central PMCID: PMC4278743.


941: Gaudet L, Ferraro ZM, Wen SW, Walker M. Maternal obesity and occurrence of
fetal macrosomia: a systematic review and meta-analysis. Biomed Res Int.
2014;2014:640291. doi: 10.1155/2014/640291. Epub 2014 Dec 7. PubMed PMID:
25544943; PubMed Central PMCID: PMC4273542.


942: Dabiri T, Marroquin GA, Bendek B, Agamasu E, Mikhail M. Advanced
extrauterine pregnancy at 33 weeks with a healthy newborn. Biomed Res Int.
2014;2014:102479. doi: 10.1155/2014/102479. Epub 2014 Dec 3. PubMed PMID:
25544940; PubMed Central PMCID: PMC4273539.


943: Ekiz A, Polat I, Mumusoglu S, Aydiner B, Ozdemir C, Arslan HS. A case of
placenta increta mimicking submucous leiomyoma. Case Rep Obstet Gynecol.
2014;2014:429406. doi: 10.1155/2014/429406. Epub 2014 Dec 7. PubMed PMID:
25544918; PubMed Central PMCID: PMC4273549.


944: Şilfeler DB, Karateke A, Keskin Kurt R, Aldemir Ö, Buğra Nacar A, Baloğlu A.
Malouf syndrome with hypergonadotropic hypogonadism and cardiomyopathy: two-case 
report and literature review. Case Rep Obstet Gynecol. 2014;2014:275710. doi:
10.1155/2014/275710. Epub 2014 Dec 3. PubMed PMID: 25544917; PubMed Central
PMCID: PMC4269178.


945: Leiter G. What Israeli policy can teach us about elective sex selection. Isr
J Health Policy Res. 2014 Dec 18;3(1):42. doi: 10.1186/2045-4015-3-42.
eCollection 2014. PubMed PMID: 25544884; PubMed Central PMCID: PMC4277833.


946: Nyangoh Timoh K, Bessede T, Zaitouna M, Peschaud F, Chevallier JM,
Fauconnier A, Benoit G, Moszkowicz D. [Anatomy of the levator ani muscle and
implications for obstetrics and gynaecology]. Gynecol Obstet Fertil. 2015
Jan;43(1):84-90. doi: 10.1016/j.gyobfe.2014.11.015. Epub 2014 Dec 24. French.
PubMed PMID: 25544728.


947: Staudigl C, Bartova M, Salama M, Dzagnidze G, Bago-Horvath Z, Pohlodek K,
Singer CF, Tea MK. Histopathological characterization of ulcerated breast cancer 
and comparison to their non-ulcerated counterparts. Tumour Biol. 2015
May;36(5):3423-8. doi: 10.1007/s13277-014-2977-7. Epub 2014 Dec 28. PubMed PMID: 
25544709.


948: Ghaffari N, Parry S, Elovitz MA, Durnwald CP. The Effect of an Obesogenic
Maternal Environment on Expression of Fetal Umbilical Cord Blood miRNA. Reprod
Sci. 2015 Jul;22(7):860-4. doi: 10.1177/1933719114565032. Epub 2014 Dec 28.
PubMed PMID: 25544675; PubMed Central PMCID: PMC4565475.


949: Luo L, Chen Y, Wang L, Zhuo G, Qiu C, Tu Q, Mei J, Zhang W, Qian X, Wang X. 
Polymorphisms of Genes Involved in the Folate Metabolic Pathway Impact the
Occurrence of Unexplained Recurrent Pregnancy Loss. Reprod Sci. 2015
Jul;22(7):845-51. doi: 10.1177/1933719114565033. Epub 2014 Dec 28. PubMed PMID:
25544674; PubMed Central PMCID: PMC4565476.


950: Lee JH, Lee HC, Kim SH, Chung MJ, Jeong SM, Lee SJ, Yoon JH, Park DC.
Postoperative Radiotherapy Alone Versus Chemoradiotherapy in Stage I-II
Endometrial Carcinoma: An Investigational and Propensity Score Matching Analysis.
Cancer Res Treat. 2015 Apr;47(2):298-305. doi: 10.4143/crt.2014.038. Epub 2014
Sep 15. PubMed PMID: 25544573; PubMed Central PMCID: PMC4398106.


951: Yang Y, Mao B, Wang L, Mao L, Zhou A, Cao J, Hu J, Zhou Y, Pan Y, Wei X,
Yang S, Mu F, Liu Z. Targeted next generation sequencing reveals a novel
intragenic deletion of the LAMA2 gene in a patient with congenital muscular
dystrophy. Mol Med Rep. 2015 May;11(5):3687-93. doi: 10.3892/mmr.2014.3135. Epub 
2014 Dec 24. PubMed PMID: 25544356.


952: Christianson MS, Mensah VA, Shen W. Multiple sclerosis at menopause:
Potential neuroprotective effects of estrogen. Maturitas. 2015 Feb;80(2):133-9.
doi: 10.1016/j.maturitas.2014.11.013. Epub 2014 Nov 27. PubMed PMID: 25544310.


953: Ahir S, Mania-Pramanik J, Chavan V, Kerkar S, Samant-Mavani P, Nanavati R,
Mehta P. Genetic variation in the promoter region of pro-inflammatory cytokine
TNF-α in perinatal HIV transmission from Mumbai, India. Cytokine. 2015
Mar;72(1):25-30. doi: 10.1016/j.cyto.2014.11.022. Epub 2014 Dec 24. PubMed PMID: 
25544182.


954: Wang J, Luo C, Wang Y, Tang Y, Fang K, Zeng L, Zhang Y. [Correlation between
eIF3a and HE4 expression and ovarian cancer]. Zhong Nan Da Xue Xue Bao Yi Xue
Ban. 2014 Dec;39(12):1240-5. doi: 10.11817/j.issn.1672-7347.2014.12.004. Chinese.
PubMed PMID: 25544161.


955: Kolben T, Harbeck N, Wuerstlein R, Schubert-Fritschle G, Bauerfeind I,
Schrodi S, Engel J. Endocrine sensitivity is decisive for patient outcome in
small node-negative breast cancers (BC) (pT1a,b) - results from the Munich Cancer
Registry. Breast. 2015 Feb;24(1):24-31. doi: 10.1016/j.breast.2014.10.007. Epub
2014 Nov 8. PubMed PMID: 25543874.


956: Ssi-Yan-Kai G, Faivre E, Prevot S, Deffieux X, De Laveaucoupet J. Uterine
remnant: An uncommon finding after transvaginal hysterectomy. Diagn Interv
Imaging. 2016 Jan;97(1):101-3. doi: 10.1016/j.diii.2014.11.026. Epub 2014 Dec 17.
PubMed PMID: 25543865.


957: Adolfsson A, Linden K, Sparud-Lundin C, Larsson PG, Berg M. A web-based
support for pregnant women and new mothers with type 1 diabetes mellitus in
Sweden (MODIAB-Web): study protocol for a randomized controlled trial. Trials.
2014 Dec 29;15:513. doi: 10.1186/1745-6215-15-513. PubMed PMID: 25543854; PubMed 
Central PMCID: PMC4414296.


958: Hornung S, Thuong BC, Gyger J, Kebbi-Beghdadi C, Vasilevsky S, Greub G, Baud
D. Role of Chlamydia trachomatis and emerging Chlamydia-related bacteria in
ectopic pregnancy in Vietnam. Epidemiol Infect. 2015 Sep;143(12):2635-8. doi:
10.1017/S0950268814003616. Epub 2014 Dec 29. PubMed PMID: 25543825.


959: Schneider A, Zhi X, Moreira F, Lucia T Jr, Mondadori RG, Masternak MM.
Primordial follicle activation in the ovary of Ames dwarf mice. J Ovarian Res.
2014 Dec 29;7:120. doi: 10.1186/s13048-014-0120-4. PubMed PMID: 25543533; PubMed 
Central PMCID: PMC4354747.


960: Tasdemir N, Sahin A, Celik C, Abali R, Guzel S, Uzunlar O, Gulerman C.
Evaluation of human chaperonin 10 and high-sensitivity C-reactive protein levels 
of infertile women who underwent ovulation induction and intra-uterine
insemination. J Obstet Gynaecol. 2015;35(7):707-10. doi:
10.3109/01443615.2014.991297. Epub 2014 Dec 27. PubMed PMID: 25543530.


961: Pestana I, Costa A, Gorgal R, Mota R, Portugal R, Paiva V. Cervical uterine 
cancer in a virgin young woman - Case report. J Obstet Gynaecol.
2015;35(7):754-5. doi: 10.3109/01443615.2014.992870. Epub 2014 Dec 27. PubMed
PMID: 25543528.


962: Bulbul Baytur Y, Artunc Ulkumen B, Pala HG. Foetal axillary lymphangioma
with ipsilateral pes equinovarus: pitfalls in sonographic differential diagnosis 
(axillary lymphangioma & pes equinovarus). J Obstet Gynaecol. 2015;35(6):647-9.
doi: 10.3109/01443615.2014.992872. Epub 2014 Dec 27. PubMed PMID: 25543527.


963: Tani A, Yamamoto S, Maegawa M, Kunimi K, Matsui S, Keyama K, Kato T, Uemura 
H, Kuwahara A, Matsuzaki T, Yasui T, Kamada M, Soeki T, Sata M, Irahara M.
Arterial stiffness is increased in young women with endometriosis. J Obstet
Gynaecol. 2015;35(7):711-5. doi: 10.3109/01443615.2014.992871. Epub 2014 Dec 27. 
PubMed PMID: 25543526.


964: Wang PH, Chen YJ, Ng HT. Mammography and breast cancer screening. J Chin Med
Assoc. 2015 Jan;78(1):80-1. doi: 10.1016/j.jcma.2014.12.003. Epub 2014 Dec 24.
PubMed PMID: 25543259.


965: Whitehurst SV, Lockrow EG, Lendvay TS, Propst AM, Dunlow SG, Rosemeyer CJ,
Gobern JM, White LW, Skinner A, Buller JL. Comparison of two simulation systems
to support robotic-assisted surgical training: a pilot study (Swine model). J
Minim Invasive Gynecol. 2015 Mar-Apr;22(3):483-8. doi:
10.1016/j.jmig.2014.12.160. Epub 2014 Dec 24. PubMed PMID: 25543068.


966: Robinson C, Goodnight W. The Impact of Noninvasive Prenatal Testing on the
Practice of Maternal-Fetal Medicine-Podcast #7. Am J Perinatol. 2014 Dec 27.
[Epub ahead of print] PubMed PMID: 25543052.


967: Aapro M, Moebus V, Nitz U, O'Shaughnessy J, Pronzato P, Untch M, Tomita D,
Bohac C, Leyland-Jones B. Safety and efficacy outcomes with
erythropoiesis-stimulating agents in patients with breast cancer: a
meta-analysis. Ann Oncol. 2015 Apr;26(4):688-95. doi: 10.1093/annonc/mdu579. Epub
2014 Dec 26. PubMed PMID: 25542926.


968: Pollak KI, Fish LJ, Lyna P, Peterson BL, Swamy GK, Levine MD. Predictors of 
pregnant quitters' intention to return to smoking postpartum. Nicotine Tob Res.
2015 Jun;17(6):742-5. doi: 10.1093/ntr/ntu270. Epub 2014 Dec 26. PubMed PMID:
25542912.


969: Mas A, Cervelló I, Fernández-Álvarez A, Faus A, Díaz A, Burgués O, Casado M,
Simón C. Overexpression of the truncated form of High Mobility Group A proteins
(HMGA2) in human myometrial cells induces leiomyoma-like tissue formation. Mol
Hum Reprod. 2015 Apr;21(4):330-8. doi: 10.1093/molehr/gau114. Epub 2014 Dec 26.
PubMed PMID: 25542836.


970: Zhu K, Yan L, Zhang X, Lu X, Wang T, Yan J, Liu X, Qiao J, Li L.
Identification of a human subcortical maternal complex. Mol Hum Reprod. 2015
Apr;21(4):320-9. doi: 10.1093/molehr/gau116. Epub 2014 Dec 26. PubMed PMID:
25542835.


971: Jenkins TG, Aston KI, Trost C, Farley J, Hotaling JM, Carrell DT.
Intra-sample heterogeneity of sperm DNA methylation. Mol Hum Reprod. 2015
Apr;21(4):313-9. doi: 10.1093/molehr/gau115. Epub 2014 Dec 26. PubMed PMID:
25542834.


972: Li Z, Jia J, Gou J, Zhao X, Yi T. MicroRNA-451 plays a role in murine embryo
implantation through targeting Ankrd46, as implicated by a microarray-based
analysis. Fertil Steril. 2015 Mar;103(3):834-4.e4. doi:
10.1016/j.fertnstert.2014.11.024. Epub 2014 Dec 24. PubMed PMID: 25542822.


973: Donnez J, Hudecek R, Donnez O, Matule D, Arhendt HJ, Zatik J, Kasilovskiene 
Z, Dumitrascu MC, Fernandez H, Barlow DH, Bouchard P, Fauser BC, Bestel E,
Terrill P, Osterloh I, Loumaye E. Efficacy and safety of repeated use of
ulipristal acetate in uterine fibroids. Fertil Steril. 2015 Feb;103(2):519-27.e3.
doi: 10.1016/j.fertnstert.2014.10.038. Epub 2014 Dec 24. PubMed PMID: 25542821.


974: Peltier MR, Koo HC, Getahun D, Menon R. Does exposure to flame retardants
increase the risk for preterm birth? J Reprod Immunol. 2015 Feb;107:20-5. doi:
10.1016/j.jri.2014.11.002. Epub 2014 Dec 2. PubMed PMID: 25542760; PubMed Central
PMCID: PMC4396067.


975: Castellarnau Visus M, Ponce Sebastia J, Carreras Collado R, Cayuela Font E, 
Garcia Tejedor A. Preliminary results: ethanol sclerotherapy after
ultrasound-guided fine needle aspiration without anesthesia in the management of 
simple ovarian cysts. J Minim Invasive Gynecol. 2015 Mar-Apr;22(3):475-82. doi:
10.1016/j.jmig.2014.12.158. Epub 2014 Dec 23. PubMed PMID: 25542692.


976: Corona LE, Swenson CW, Sheetz KH, Shelby G, Berger MB, Pearlman MD, Campbell
DA Jr, DeLancey JO, Morgan DM. Use of other treatments before hysterectomy for
benign conditions in a statewide hospital collaborative. Am J Obstet Gynecol.
2015 Mar;212(3):304.e1-7. doi: 10.1016/j.ajog.2014.11.031. Epub 2014 Dec 23.
PubMed PMID: 25542564.


977: Phillips S, Garland SM, Tan JH, Quinn MA, Tabrizi SN. Comparison of the
Roche Cobas(®) 4800 HPV assay to Digene Hybrid Capture 2, Roche Linear Array and 
Roche Amplicor for Detection of High-Risk Human Papillomavirus Genotypes in Women
undergoing treatment for cervical dysplasia. J Clin Virol. 2015 Jan;62:63-5. doi:
10.1016/j.jcv.2014.11.017. Epub 2014 Nov 18. PubMed PMID: 25542473.


978: Bethea CL, Reddy AP, Flowers M, Shapiro RA, Colman RJ, Abbott DH, Levine JE.
High fat diet decreases beneficial effects of estrogen on serotonin-related gene 
expression in marmosets. Prog Neuropsychopharmacol Biol Psychiatry. 2015 Apr
3;58:71-80. doi: 10.1016/j.pnpbp.2014.11.008. Epub 2014 Dec 24. PubMed PMID:
25542371; PubMed Central PMCID: PMC4339406.


979: Zhou Q, Chen H, Yang S, Li Y, Wang B, Chen Y, Wu X. High-fat diet decreases 
the expression of Kiss1 mRNA and kisspeptin in the ovary, and increases ovulatory
dysfunction in postpubertal female rats. Reprod Biol Endocrinol. 2014 Dec
26;12:127. doi: 10.1186/1477-7827-12-127. PubMed PMID: 25542298; PubMed Central
PMCID: PMC4292805.


980: Karagiorga I, Partsinevelos GA, Mavrogianni D, Anagnostou E, Zervomanolakis 
I, Kallianidis K, Drakakis P, Loutradis D. Single nucleotide polymorphisms in the
Anti-Müllerian hormone (AMH Ile(49)Ser) and Anti-Müllerian hormone type II
receptor (AMHRII -482 A>G) as genetic markers in assisted reproduction
technology. J Assist Reprod Genet. 2015 Mar;32(3):357-67. doi:
10.1007/s10815-014-0403-0. Epub 2014 Dec 27. PubMed PMID: 25542251; PubMed
Central PMCID: PMC4363245.


981: Unno K, Ono M, Winder AD, Maniar KP, Paintal AS, Yu Y, Wei JJ, Lurain JR,
Kim JJ. Establishment of human patient-derived endometrial cancer xenografts in
NOD scid gamma mice for the study of invasion and metastasis. PLoS One. 2014 Dec 
26;9(12):e116064. doi: 10.1371/journal.pone.0116064. eCollection 2014. PubMed
PMID: 25542024; PubMed Central PMCID: PMC4277433.


982: Lappas M. GSK3β is increased in adipose tissue and skeletal muscle from
women with gestational diabetes where it regulates the inflammatory response.
PLoS One. 2014 Dec 26;9(12):e115854. doi: 10.1371/journal.pone.0115854.
eCollection 2014. PubMed PMID: 25541965; PubMed Central PMCID: PMC4277409.


983: Li K, Xue Y, Chen A, Jiang Y, Xie H, Shi Q, Zhang S, Ni Y. Heat shock
protein 90 has roles in intracellular calcium homeostasis, protein tyrosine
phosphorylation regulation, and progesterone-responsive sperm function in human
sperm. PLoS One. 2014 Dec 26;9(12):e115841. doi: 10.1371/journal.pone.0115841.
eCollection 2014. PubMed PMID: 25541943; PubMed Central PMCID: PMC4277372.


984: Sui Y, Sun M, Wu F, Yang L, Di W, Zhang G, Zhong L, Ma Z, Zheng J, Fang X,
Ma T. Inhibition of TMEM16A expression suppresses growth and invasion in human
colorectal cancer cells. PLoS One. 2014 Dec 26;9(12):e115443. doi:
10.1371/journal.pone.0115443. eCollection 2014. PubMed PMID: 25541940; PubMed
Central PMCID: PMC4277312.


985: Kırmızıbekmez H, Yeşiltepe Mutlu RG. Atypical Presentation of Hashimoto's
Disease in an Adolescent: Thyroid-Associated Ophthalmopathy. J Clin Res Pediatr
Endocrinol. 2014 Dec;6(4):262-5. doi: 10.4274/Jcrpe.1450. PubMed PMID: 25541900; 
PubMed Central PMCID: PMC4293664.


986: Hummitzsch K, Anderson RA, Wilhelm D, Wu J, Telfer EE, Russell DL, Robertson
SA, Rodgers RJ. Stem cells, progenitor cells, and lineage decisions in the ovary.
Endocr Rev. 2015 Feb;36(1):65-91. doi: 10.1210/er.2014-1079. Epub 2014 Dec 26.
Review. PubMed PMID: 25541635; PubMed Central PMCID: PMC4496428.


987: West AH, Yamada SD, MacMahon H, Acharya SS, Ali SM, He J, Lukas RV, Miller
VA, Salgia R. Unique metastases of ALK mutated lung cancer activated to the
adnexa of the uterus. Case Rep Clin Pathol. 2014 Sep;1(2):151-154. PubMed PMID:
25541622; PubMed Central PMCID: PMC4274795.


988: Gloria-Bottini F, Pietropolli A, Ammendola M, Saccucci P, Bottini E. PTPN22 
and uterine leiomyomas. Eur J Obstet Gynecol Reprod Biol. 2015 Feb;185:96-8. doi:
10.1016/j.ejogrb.2014.11.043. Epub 2014 Dec 5. PubMed PMID: 25541531.


989: Prick BW, Bijlenga D, Jansen AJ, Boers KE, Scherjon SA, Koopmans CM, van
Pampus MG, Essink-Bot ML, van Rhenen DJ, Mol BW, Duvekot JJ. Determinants of
health-related quality of life in the postpartum period after obstetric
complications. Eur J Obstet Gynecol Reprod Biol. 2015 Feb;185:88-95. doi:
10.1016/j.ejogrb.2014.11.038. Epub 2014 Dec 5. PubMed PMID: 25541530.


990: Erlenwein J, Kundu S, Schippert C, Soergel P, Hillemanns P, Staboulidou I.
Attitude toward, acceptance of and knowledge about female sterilization as a
method of contraception. Eur J Obstet Gynecol Reprod Biol. 2015 Feb;185:83-7.
doi: 10.1016/j.ejogrb.2014.11.028. Epub 2014 Dec 2. PubMed PMID: 25541529.


991: Ibrahim IA, Rayis DA, Alsammani MA, Adam I. Obstetric and gynecologic
admissions to the intensive care unit at Khartoum Hospital, Sudan. Int J Gynaecol
Obstet. 2015 Apr;129(1):84. doi: 10.1016/j.ijgo.2014.10.019. Epub 2014 Dec 17.
PubMed PMID: 25541505.


992: Şükür YE, Kankaya D, Ateş C, Sertçelik A, Cengiz SD, Aytaç R. Clinical and
histopathologic predictors of reoperation due to recurrence of leiomyoma after
laparotomic myomectomy. Int J Gynaecol Obstet. 2015 Apr;129(1):75-8. doi:
10.1016/j.ijgo.2014.10.023. Epub 2014 Dec 17. PubMed PMID: 25541504.


993: Goulopoulou S, Davidge ST. Molecular mechanisms of maternal vascular
dysfunction in preeclampsia. Trends Mol Med. 2015 Feb;21(2):88-97. doi:
10.1016/j.molmed.2014.11.009. Epub 2014 Dec 2. Review. PubMed PMID: 25541377.


994: Gupta JK, Sinha A, Lumsden MA, Hickey M. Uterine artery embolization for
symptomatic uterine fibroids. Cochrane Database Syst Rev. 2014 Dec
26;12:CD005073. doi: 10.1002/14651858.CD005073.pub4. Review. PubMed PMID:
25541260.


995: Mizuno T, Suzuki N, Makino H, Furui T, Morii E, Aoki H, Kunisada T, Yano M, 
Kuji S, Hirashima Y, Arakawa A, Nishio S, Ushijima K, Ito K, Itani Y, Morishige
K. Cancer stem-like cells of ovarian clear cell carcinoma are enriched in the
ALDH-high population associated with an accelerated scavenging system in reactive
oxygen species. Gynecol Oncol. 2015 May;137(2):299-305. doi:
10.1016/j.ygyno.2014.12.005. Epub 2014 Dec 23. PubMed PMID: 25541259.


996: Li X, Barton-Smith P. A 16-week secondary abdominal ectopic pregnancy with a
simultaneous intratubal placenta and abdominal fetus. Eur J Obstet Gynecol Reprod
Biol. 2015 Feb;185:181-2. doi: 10.1016/j.ejogrb.2014.11.040. Epub 2014 Dec 4.
PubMed PMID: 25541223.


997: Kapadia MZ, Gaston A, Van Blyderveen S, Schmidt L, Beyene J, McDonald H,
McDonald S. Psychological factors and trimester-specific gestational weight gain:
a systematic review. J Psychosom Obstet Gynaecol. 2015;36(1):15-22. doi:
10.3109/0167482X.2014.993311. Epub 2014 Dec 26. Review. PubMed PMID: 25541218.


998: Siwe K, Wijma K. Validation of the Fear of Pelvic Examination Scale
(F-PEXS)--measuring students' fear of performing a pelvic examination. J
Psychosom Obstet Gynaecol. 2015;36(1):23-8. doi: 10.3109/0167482X.2014.994500.
Epub 2014 Dec 26. PubMed PMID: 25541215.


999: Parahuleva MS, Burgazli M, Langanke E, Dörr O, Parviz B, Mericliler M,
Parahuleva N, Hölschermann H, Erdogan A. Monocyte CD40 expression in young
healthy female smokers and/or oral contraceptives users without additional risk
factors for atherosclerosis. Thromb Res. 2015 Feb;135(2):260-6. doi:
10.1016/j.thromres.2014.11.035. Epub 2014 Dec 13. PubMed PMID: 25541031.


1000: Azagury A, Khoury L, Adato Y, Wolloch L, Ariel I, Hallak M, Kost J. The
synergistic effect of ultrasound and chemical penetration enhancers on
chorioamnion mass transport. J Control Release. 2015 Feb 28;200:35-41. doi:
10.1016/j.jconrel.2014.12.025. Epub 2014 Dec 22. PubMed PMID: 25540905.


1001: Tsuda H, Kotani T, Sumigama S, Mano Y, Kawabata I, Takahashi Y, Iwagaki S, 
Hirakawa A, Kikkawa F. Amniotic lamellar body count: predicting and
distinguishing neonatal respiratory complications in twin pregnancies. Clin Chim 
Acta. 2015 Feb 20;441:75-8. doi: 10.1016/j.cca.2014.12.019. Epub 2014 Dec 23.
PubMed PMID: 25540886.


1002: Hidalgo JV, Bronsert P, Orlowska-Volk M, Díaz LB, Stickeler E, Werner M,
Schmitt-Graeff A, Kayser G, Malkovsky M, Fisch P. Histological Analysis of γδ T
Lymphocytes Infiltrating Human Triple-Negative Breast Carcinomas. Front Immunol. 
2014 Dec 10;5:632. doi: 10.3389/fimmu.2014.00632. eCollection 2014. PubMed PMID: 
25540645; PubMed Central PMCID: PMC4261817.


1003: Kaur K, Kaur P, Kaur A, Singla A. Uterine leiomyosarcoma: A case report. J 
Midlife Health. 2014 Oct;5(4):202-4. doi: 10.4103/0976-7800.145175. PubMed PMID: 
25540573; PubMed Central PMCID: PMC4264286.


1004: Nayak G, Kamath A, Kumar PN, Rao A. Effect of yoga therapy on physical and 
psychological quality of life of perimenopausal women in selected coastal areas
of Karnataka, India. J Midlife Health. 2014 Oct;5(4):180-5. doi:
10.4103/0976-7800.145161. PubMed PMID: 25540568; PubMed Central PMCID:
PMC4264281.


1005: Struyf F, Colau B, Wheeler CM, Naud P, Garland S, Quint W, Chow SN,
Salmerón J, Lehtinen M, Del Rosario-Raymundo MR, Paavonen J, Teixeira JC, Germar 
MJ, Peters K, Skinner SR, Limson G, Castellsagué X, Poppe WA, Ramjattan B, Klein 
TD, Schwarz TF, Chatterjee A, Tjalma WA, Diaz-Mitoma F, Lewis DJ, Harper DM,
Molijn A, van Doorn LJ, David MP, Dubin G; HPV PATRICIA Study Group. Post hoc
analysis of the PATRICIA randomized trial of the efficacy of human papillomavirus
type 16 (HPV-16)/HPV-18 AS04-adjuvanted vaccine against incident and persistent
infection with nonvaccine oncogenic HPV types using an alternative multiplex
type-specific PCR assay for HPV DNA. Clin Vaccine Immunol. 2015 Feb;22(2):235-44.
doi: 10.1128/CVI.00457-14. Epub 2014 Dec 24. PubMed PMID: 25540273; PubMed
Central PMCID: PMC4308870.


1006: Hooper SB, Polglase GR, te Pas AB. A physiological approach to the timing
of umbilical cord clamping at birth. Arch Dis Child Fetal Neonatal Ed. 2015
Jul;100(4):F355-60. doi: 10.1136/archdischild-2013-305703. Epub 2014 Dec 24.
Review. PubMed PMID: 25540147.


1007: Raglan GB, Babush M, Farrow VA, Kruglanski AW, Schulkin J. Need to know:
the need for cognitive closure impacts the clinical practice of
obstetrician/gynecologists. BMC Med Inform Decis Mak. 2014 Dec 24;14:122. doi:
10.1186/s12911-014-0122-6. PubMed PMID: 25540033; PubMed Central PMCID:
PMC4297425.


1008: Descamps OS, Tarantino E, Guilmot PF. Does FTO have a paradoxical effect in
fetal life? BMC Genet. 2014 Dec 24;15:145. doi: 10.1186/s12863-014-0145-0. PubMed
PMID: 25539997; PubMed Central PMCID: PMC4332444.


1009: Ruys TP, Roos-Hesselink JW, Pijuan-Domènech A, Vasario E, Gaisin IR, Iung
B, Freeman LJ, Gordon EP, Pieper PG, Hall R, Boersma E, Johnson MR; ROPAC
investigators. Is a planned caesarean section in women with cardiac disease
beneficial? Heart. 2015 Apr;101(7):530-6. doi: 10.1136/heartjnl-2014-306497. Epub
2014 Dec 24. PubMed PMID: 25539946.


1010: Watanabe A, Tanabe A, Maruoka R, Nakamura K, Hatta K, Ono YJ, Terai Y,
Ohmichi M. Fibrates protect against vascular endothelial dysfunction induced by
paclitaxel and carboplatin chemotherapy for cancer patients: a pilot study. Int J
Clin Oncol. 2015 Aug;20(4):829-38. doi: 10.1007/s10147-014-0779-y. Epub 2014 Dec 
26. PubMed PMID: 25539886.


1011: Gerli S, Favilli A, Brozzetti A, Torlone E, Pugliese B, Pericoli S, Bini V,
Falorni A. Anti-mullerian hormone concentration during the third trimester of
pregnancy and puerperium: a longitudinal case-control study in normal and
diabetic pregnancy. Endocrine. 2015 Sep;50(1):250-5. doi:
10.1007/s12020-014-0515-4. Epub 2014 Dec 25. PubMed PMID: 25539795.


1012: Hopeman MM, Riley JK, Frolova AI, Jiang H, Jungheim ES. Serum
Polyunsaturated Fatty Acids and Endometriosis. Reprod Sci. 2015 Sep;22(9):1083-7.
doi: 10.1177/1933719114565030. Epub 2014 Dec 23. PubMed PMID: 25539770.


1013: Thill M. New frontiers in oncology: biosimilar monoclonal antibodies for
the treatment of breast cancer. Expert Rev Anticancer Ther. 2015 Mar;15(3):331-8.
doi: 10.1586/14737140.2015.993318. Epub 2014 Dec 25. Review. PubMed PMID:
25539719.


1014: Bogliolo S, Cassani C, Gardella B, Musacchi V, Babilonti L, Venturini PL,
Ferrero S, Spinillo A. Current opinion on bevacizumab on endometrial cancer
treatment. Expert Opin Biol Ther. 2015 Feb;15(2):299-307. doi:
10.1517/14712598.2015.995624. Epub 2014 Dec 24. PubMed PMID: 25539414.


1015: Spain JE, Tuuli M, Stout MJ, Roehl KA, Odibo AO, Macones GA, Cahill AG.
Time from uterine incision to delivery and hypoxic neonatal outcomes. Am J
Perinatol. 2015 Apr;32(5):497-502. doi: 10.1055/s-0034-1396696. Epub 2014 Dec 24.
PubMed PMID: 25539409.


1016: Maesawa Y, Yamada H, Deguchi M, Ebina Y. History of biochemical pregnancy
was associated with the subsequent reproductive failure among women with
recurrent spontaneous abortion. Gynecol Endocrinol. 2015 Apr;31(4):306-8. doi:
10.3109/09513590.2014.994601. Epub 2014 Dec 24. PubMed PMID: 25539407.


1017: Noutsios GT, Floros J. Childhood asthma: causes, risks, and protective
factors; a role of innate immunity. Swiss Med Wkly. 2014 Dec 24;144:w14036. doi: 
10.4414/smw.2014.14036. eCollection 2014. Review. PubMed PMID: 25539126.


1018: Bateman C. Dismal obs/gynae training contributing to maternal deaths-
Motsoaledi. S Afr Med J. 2014 Oct;104(10):656-7. PubMed PMID: 25538987.


1019: Otsuki EN, Araujo Júnior E, Oliveira E, Sartori MG, Girão MJ, Jármy-Di
Bella ZI. Ultrasound thickness of bladder wall in continent and incontinent women
and its correlation with cystometry. ScientificWorldJournal. 2014;2014:684671.
doi: 10.1155/2014/684671. Epub 2014 Nov 4. PubMed PMID: 25538959; PubMed Central 
PMCID: PMC4236895.


1020: Coyne K, Purdy M, O'Leary K, Yaklic JL, Lindheim SR, Appiah LA. Challenges 
and considerations in optimizing ovarian stimulation protocols in oncofertility
patients. Front Public Health. 2014 Dec 5;2:246. doi: 10.3389/fpubh.2014.00246.
eCollection 2014. Review. PubMed PMID: 25538933; PubMed Central PMCID:
PMC4256952.


1021: Rouholamin S, Behnamfar F, Zafarbakhsh A. Placenta increta as an important 
cause of uterine mass after first-trimester Curettage (case report). Adv Biomed
Res. 2014 Nov 29;3:240. doi: 10.4103/2277-9175.145745. eCollection 2014. PubMed
PMID: 25538926; PubMed Central PMCID: PMC4260288.


1022: Khanjani S, Naghibi K, Azarnoush H. Awareness and apgar score in elective
Cesarean section under general anesthesia with propofol or Isoflurane: A
prospective, randomized, double-blinded clinical trial study. Adv Biomed Res.
2014 Nov 29;3:234. doi: 10.4103/2277-9175.145735. eCollection 2014. PubMed PMID: 
25538920; PubMed Central PMCID: PMC4260274.


1023: Mardanian F, Aboutorabi R, Jefride Y, Amini G. Study of association between
promoter tumor necrosing factor alpha gene polymorphisms in -850T/C, -863 A/C,
and endometriosis. Adv Biomed Res. 2014 Nov 29;3:226. doi:
10.4103/2277-9175.145706. eCollection 2014. PubMed PMID: 25538912; PubMed Central
PMCID: PMC4260278.


1024: Sachan R, Patel M, Gaurav A, Gangwar R, Sachan P. Correlation of serum
neutrophil gelatinase associated lipocalin with disease severity in hypertensive 
disorders of pregnancy. Adv Biomed Res. 2014 Nov 29;3:223. doi:
10.4103/2277-9175.145690. eCollection 2014. PubMed PMID: 25538909; PubMed Central
PMCID: PMC4260273.


1025: Andersen SL, Sørensen LK, Krejbjerg A, Møller M, Laurberg P. Challenges in 
the evaluation of urinary iodine status in pregnancy: the importance of iodine
supplement intake and time of sampling. Eur Thyroid J. 2014 Sep;3(3):179-88. doi:
10.1159/000365145. Epub 2014 Aug 29. PubMed PMID: 25538900; PubMed Central PMCID:
PMC4224261.


1026: Ruholamin S, Eshaghian S, Allame Z. Neonatal outcomes in women with
gestational diabetes mellitus treated with metformin in compare with insulin: A
randomized clinical trial. J Res Med Sci. 2014 Oct;19(10):970-5. PubMed PMID:
25538782; PubMed Central PMCID: PMC4274575.


1027: Verschoor MA, Lemmers M, Wekker MZ, Huirne JA, Goddijn M, Mol BW, Ankum WM.
Practice variation in the management of first trimester miscarriage in the
Netherlands: a nationwide survey. Obstet Gynecol Int. 2014;2014:387860. doi:
10.1155/2014/387860. Epub 2014 Nov 4. PubMed PMID: 25538770; PubMed Central
PMCID: PMC4236889.


1028: Kim JD, Leyva S, Diano S. Hormonal regulation of the hypothalamic
melanocortin system. Front Physiol. 2014 Dec 9;5:480. doi:
10.3389/fphys.2014.00480. eCollection 2014. Review. PubMed PMID: 25538630; PubMed
Central PMCID: PMC4260486.


1029: McKendrick DR, Cumming GP, Lee AJ. A 5-year observational study of
cancellations in the operating room: Does the introduction of preoperative
preparation have an impact? Saudi J Anaesth. 2014 Nov;8(Suppl 1):S8-S14. doi:
10.4103/1658-354X.144053. PubMed PMID: 25538529; PubMed Central PMCID:
PMC4268536.


1030: Ogboli-Nwasor EO, Adaji SE. Between pain and pleasure: Pregnant women's
knowledge and preferences for pain relief in labor, a pilot study from Zaria,
Northern Nigeria. Saudi J Anaesth. 2014 Nov;8(Suppl 1):S20-4. doi:
10.4103/1658-354X.144059. PubMed PMID: 25538515; PubMed Central PMCID:
PMC4268522.


1031: Gholkar NS, Saha SC, Prasad G, Bhattacharya A, Srinivasan R, Suri V. The
Accuracy of Integrated [(18)F] Fluorodeoxyglucose-Positron Emission
Tomography/Computed Tomography in Detection of Pelvic and Para-aortic Nodal
Metastasis in Patients with High Risk Endometrial Cancer. World J Nucl Med. 2014 
Sep;13(3):170-7. doi: 10.4103/1450-1147.144817. PubMed PMID: 25538488; PubMed
Central PMCID: PMC4262875.


1032: Gupta N, Bhar V, Dey P, Rajwanshi A, Suri V. Direct sampling of metastatic 
ovarian carcinoma masquerading as endocervical adenocarcinoma in liquid-based
cytology cervical sample. J Cytol. 2014 Jul;31(3):165-7. doi:
10.4103/0970-9371.145654. PubMed PMID: 25538388; PubMed Central PMCID:
PMC4274530.


1033: Imoh LC, Ocheke AN. Correlation between maternal weight and insulin
resistance in second half of pregnancy. Niger Med J. 2014 Nov;55(6):465-8. doi:
10.4103/0300-1652.144697. PubMed PMID: 25538363; PubMed Central PMCID:
PMC4262841.


1034: Abdulkareem IH. The surgical waiting time initiative: A review of the
Nigerian situation. Niger Med J. 2014 Nov;55(6):443-51. doi:
10.4103/0300-1652.144692. Review. PubMed PMID: 25538359; PubMed Central PMCID:
PMC4262837.


1035: Iriyama T, Sun K, Parchim NF, Li J, Zhao C, Song A, Hart LA, Blackwell SC, 
Sibai BM, Chan LN, Chan TS, Hicks MJ, Blackburn MR, Kellems RE, Xia Y. Elevated
placental adenosine signaling contributes to the pathogenesis of preeclampsia.
Circulation. 2015 Feb 24;131(8):730-41. doi: 10.1161/CIRCULATIONAHA.114.013740.
Epub 2014 Dec 23. PubMed PMID: 25538227.


1036: Gruetter F, Kraljević M, Nebiker CA, Delko T. Internal hernia in late
pregnancy after laparoscopic Roux-en-Y gastric bypass. BMJ Case Rep. 2014 Dec
23;2014. pii: bcr2014206770. doi: 10.1136/bcr-2014-206770. PubMed PMID: 25538214.


1037: Wu D, Lei J, Rosenzweig JM, Burd I, Zhang J. In utero localized diffusion
MRI of the embryonic mouse brain microstructure and injury. J Magn Reson Imaging.
2015 Sep;42(3):717-28. doi: 10.1002/jmri.24828. Epub 2014 Dec 24. PubMed PMID:
25537944; PubMed Central PMCID: PMC4523472.


1038: Bissessor M, Tabrizi SN, Twin J, Abdo H, Fairley CK, Chen MY, Vodstrcil LA,
Jensen JS, Hocking JS, Garland SM, Bradshaw CS. Macrolide resistance and
azithromycin failure in a Mycoplasma genitalium-infected cohort and response of
azithromycin failures to alternative antibiotic regimens. Clin Infect Dis. 2015
Apr 15;60(8):1228-36. doi: 10.1093/cid/ciu1162. Epub 2014 Dec 23. PubMed PMID:
25537875.


1039: Altshuler AL, Gerns Storey HL, Prager SW. Exploring abortion attitudes of
US adolescents and young adults using social media. Contraception. 2015
Mar;91(3):226-33. doi: 10.1016/j.contraception.2014.11.009. Epub 2014 Nov 22.
PubMed PMID: 25537853.


1040: Henry N, Schlueter M, Lowin J, Lekander I, Filonenko A, Trussell J,
Skjeldestad FE. Cost of unintended pregnancy in Norway: a role for long-acting
reversible contraception. J Fam Plann Reprod Health Care. 2015 Apr;41(2):109-15. 
doi: 10.1136/jfprhc-2014-100878. Epub 2014 Dec 23. PubMed PMID: 25537792; PubMed 
Central PMCID: PMC4369438.


1041: Nguyen-Lu N, Downey K, Carvalho JC. Controversy between anesthesiologists
and obstetricians on the labour ward: the Delphi method is used as a
consensus-building technique. Can J Anaesth. 2015 Mar;62(3):271-7. doi:
10.1007/s12630-014-0294-7. Epub 2014 Dec 24. PubMed PMID: 25537733.


1042: Turkmen S, Andreen L, Cengiz Y. Effects of Roux-en-Y gastric bypass surgery
on eating behaviour and allopregnanolone levels in obese women with polycystic
ovary syndrome. Gynecol Endocrinol. 2015 Apr;31(4):301-5. doi:
10.3109/09513590.2014.994600. Epub 2014 Dec 24. PubMed PMID: 25537661.


1043: Sweet D, Carnielli V, Greisen G, Hallman M, Ozek E, Plavka R, Saugstad OD, 
Simeoni U, Speer CP, Halliday HL; European Association of Perinatal Medicine.
[European consensus guidelines on the management of neonatal respiratory distress
syndrome in preterm infants--2013 update]. Zhonghua Er Ke Za Zhi. 2014
Oct;52(10):749-55. Chinese. PubMed PMID: 25537540.


1044: Skinner EM, Dietz HP. Psychological and somatic sequelae of traumatic
vaginal delivery: A literature review. Aust N Z J Obstet Gynaecol. 2015
Aug;55(4):309-14. doi: 10.1111/ajo.12286. Epub 2014 Dec 24. PubMed PMID:
25537397.


1045: Montoya TI, Maldonado PA, Acevedo JF, Word RA. Effect of vaginal or
systemic estrogen on dynamics of collagen assembly in the rat vaginal wall. Biol 
Reprod. 2015 Feb;92(2):43. doi: 10.1095/biolreprod.114.118638. Epub 2014 Dec 23. 
PubMed PMID: 25537371; PubMed Central PMCID: PMC4326728.


1046: Iakovou I, Goulis DG, Tsinaslanidou Z, Giannoula E, Katsikaki G,
Konstantinidis I. Effect of recombinant human thyroid-stimulating hormone or
levothyroxine withdrawal on salivary gland dysfunction after radioactive iodine
administration for thyroid remnant ablation. Head Neck. 2014 Dec 23. doi:
10.1002/hed.23974. [Epub ahead of print] PubMed PMID: 25537365.


1047: Tan-Sindhunata MB, Mathijssen IB, Smit M, Baas F, de Vries JI, van der
Voorn JP, Kluijt I, Hagen MA, Blom EW, Sistermans E, Meijers-Heijboer H, Waisfisz
Q, Weiss MM, Groffen AJ. Identification of a Dutch founder mutation in MUSK
causing fetal akinesia deformation sequence. Eur J Hum Genet. 2015
Sep;23(9):1151-7. doi: 10.1038/ejhg.2014.273. Epub 2014 Dec 24. PubMed PMID:
25537362; PubMed Central PMCID: PMC4538208.


1048: Feng Z, Wen H, Liao Q. [Expression of Notch1, Jagged1 and NICD in
epithelial ovarian carcinomas and a preliminary study on the activity of
gamma-secretase in epithelial ovarian carcinoma cell lines]. Zhonghua Fu Chan Ke 
Za Zhi. 2014 Oct;49(10):780-6. Chinese. PubMed PMID: 25537253.


1049: Zhou J, Zhao L, Qi W, Li X, Wang J, Wei L. [Clinical significance of FIGO
2009 staging I and its prognostic related factors in endometrial carcinoma].
Zhonghua Fu Chan Ke Za Zhi. 2014 Oct;49(10):776-9. Chinese. PubMed PMID:
25537252.


1050: Yang J, Ren T, Wang D, Feng F, Wan X, Xiang Y. [Analysis of the treatment
and prognosis for gestational trophoblastic neoplasia patients with urinary
system and adrenal glands metastasis]. Zhonghua Fu Chan Ke Za Zhi. 2014
Oct;49(10):772-5. Chinese. PubMed PMID: 25537251.


1051: He Y, Hu J, Zhang X, Huang H, Chen Q. [Clinical analysis of double-balloon 
catheter for cervical ripening in 66 cases]. Zhonghua Fu Chan Ke Za Zhi. 2014
Oct;49(10):741-5. Chinese. PubMed PMID: 25537244.


1052: Ding X, Aimainilezi A, Jin Y, Abudula W, Yin C. [Investigation on the
approach of delivery after previous cesarean section of Xinjiang Uyghur women].
Zhonghua Fu Chan Ke Za Zhi. 2014 Oct;49(10):736-40. Chinese. PubMed PMID:
25537243.


1053: Hou L, Li G, Zou L, Li C, Chen Y, Yuan Y, Wang X, Jia C, Zhang W. [Cesarean
delivery rate and indications in mainland China: a cross sectional study in
2011]. Zhonghua Fu Chan Ke Za Zhi. 2014 Oct;49(10):728-35. Chinese. PubMed PMID: 
25537242.


1054: Zhang W. [Reduce the rate of cesarean section and promote vaginal delivery:
a serious challenge facing in obstetrics]. Zhonghua Fu Chan Ke Za Zhi. 2014
Oct;49(10):725-7. Chinese. PubMed PMID: 25537241.


1055: Obstetrics Subgroup, Chinese Society of Obstetrics and Gynecology, Chinese 
Medical Association; Obstetrics Subgroup Chinese Society of Obstetrics and
Gynecology Chinese Medical Association. [The expert consensus on cesarean
delivery operation (2014)]. Zhonghua Fu Chan Ke Za Zhi. 2014 Oct;49(10):721-4.
Chinese. PubMed PMID: 25537240.


1056: Kaneda M, Nagasaki H, Tasaki M, Kamiyama K. [Clinical utility of Pourmedia 
GBS agar on screening for vaginal colonization of Group B Streptococcus]. Rinsho 
Biseibutshu Jinsoku Shindan Kenkyukai Shi. 2014;25(1):1-6. Japanese. PubMed PMID:
25537178.


1057: Bian J, Shao H, Liu H, Li H, Fang L, Xing C, Wang L, Tao M. Efficacy of the
Levonorgestrel-Releasing Intrauterine System on IVF-ET Outcomes in PCOS With
Simple Endometrial Hyperplasia. Reprod Sci. 2015 Jun;22(6):758-66. doi:
10.1177/1933719114561553. Epub 2014 Dec 23. PubMed PMID: 25536958.


1058: Lötvall J, Hill AF, Hochberg F, Buzás EI, Di Vizio D, Gardiner C, Gho YS,
Kurochkin IV, Mathivanan S, Quesenberry P, Sahoo S, Tahara H, Wauben MH, Witwer
KW, Théry C. Minimal experimental requirements for definition of extracellular
vesicles and their functions: a position statement from the International Society
for Extracellular Vesicles. J Extracell Vesicles. 2014 Dec 22;3:26913. doi:
10.3402/jev.v3.26913. eCollection 2014. PubMed PMID: 25536934; PubMed Central
PMCID: PMC4275645.


1059: Ono YJ, Tanabe A, Nakamura Y, Yamamoto H, Hayashi A, Tanaka T, Sasaki H,
Hayashi M, Terai Y, Ohmichi M. A low-testosterone state associated with
endometrioma leads to the apoptosis of granulosa cells. PLoS One. 2014 Dec
23;9(12):e115618. doi: 10.1371/journal.pone.0115618. eCollection 2014. PubMed
PMID: 25536335; PubMed Central PMCID: PMC4275210.


1060: Hui SK, Arentsen L, Sueblinvong T, Brown K, Bolan P, Ghebre RG, Downs L,
Shanley R, Hansen KE, Minenko AG, Takhashi Y, Yagi M, Zhang Y, Geller M, Reynolds
M, Lee CK, Blaes AH, Allen S, Zobel BB, Le C, Froelich J, Rosen C, Yee D. A phase
I feasibility study of multi-modality imaging assessing rapid expansion of marrow
fat and decreased bone mineral density in cancer patients. Bone. 2015
Apr;73:90-7. doi: 10.1016/j.bone.2014.12.014. Epub 2014 Dec 20. PubMed PMID:
25536285; PubMed Central PMCID: PMC4336831.


1061: Troisi R, Ganmaa D, dos Santos Silva I, Davaalkham D, Rosenberg PS,
Rich-Edwards J, Frasier L, Houghton L, Janes C, Stanczyk F, Hoover RN. The role
of hormones in the differences in the incidence of breast cancer between Mongolia
and the United Kingdom. PLoS One. 2014 Dec 23;9(12):e114455. doi:
10.1371/journal.pone.0114455. eCollection 2014. PubMed PMID: 25536229; PubMed
Central PMCID: PMC4275167.


1062: Vonck S, Staelens AS, Mesens T, Tomsin K, Gyselaers W. Hepatic hemodynamics
and fetal growth: a relationship of interest for further research. PLoS One. 2014
Dec 23;9(12):e115594. doi: 10.1371/journal.pone.0115594. eCollection 2014. PubMed
PMID: 25536071; PubMed Central PMCID: PMC4275281.


1063: Grabenhenrich LB, Reich A, Fischer F, Zepp F, Forster J, Schuster A, Bauer 
CP, Bergmann RL, Bergmann KE, Wahn U, Keil T, Lau S. The novel 10-item asthma
prediction tool: external validation in the German MAS birth cohort. PLoS One.
2014 Dec 23;9(12):e115852. doi: 10.1371/journal.pone.0115852. eCollection 2014.
PubMed PMID: 25536057; PubMed Central PMCID: PMC4275280.


1064: Kivelio A, Ochsenbein-Koelble N, Zimmermann R, Ehrbar M. Engineered cell
instructive matrices for fetal membrane healing. Acta Biomater. 2015 Mar;15:1-10.
doi: 10.1016/j.actbio.2014.12.011. Epub 2014 Dec 20. PubMed PMID: 25536031.


1065: Broekman BF, Wang C, Li Y, Rifkin-Graboi A, Saw SM, Chong YS, Kwek K,
Gluckman PD, Fortier MV, Meaney MJ, Qiu A; GUSTO Study Group. Gestational age and
neonatal brain microstructure in term born infants: a birth cohort study. PLoS
One. 2014 Dec 23;9(12):e115229. doi: 10.1371/journal.pone.0115229. eCollection
2014. PubMed PMID: 25535959; PubMed Central PMCID: PMC4275243.


1066: Msan AK, Usta IM, Mirza FG, Nassar AH. Use of antenatal corticosteroids in 
the management of preterm delivery. Am J Perinatol. 2015 Apr;32(5):417-26. doi:
10.1055/s-0034-1395476. Epub 2014 Dec 23. Review. PubMed PMID: 25535931.


1067: Ajah LO, Dim CC, Ezegwui HU, Iyoke CA, Ugwu EO. Male partner involvement in
female contraceptive choices in Nigeria. J Obstet Gynaecol. 2015;35(6):628-31.
doi: 10.3109/01443615.2014.991287. Epub 2014 Dec 23. PubMed PMID: 25535903.


1068: Gat I, Hoffmann C, Shashar D, Yosef OB, Konen E, Achiron R, Brandt B,
Katorza E. Fetal Brain MRI: Novel Classification and Contribution to Sonography. 
Ultraschall Med. 2014 Dec 23. [Epub ahead of print] PubMed PMID: 25535813.


1069: Iyer R, Gentry-Maharaj A, Nordin A, Burnell M, Liston R, Manchanda R, Das
N, Desai R, Gornall R, Beardmore-Gray A, Nevin J, Hillaby K, Leeson S, Linder A, 
Lopes A, Meechan D, Mould T, Varkey S, Olaitan A, Rufford B, Ryan A, Shanbhag S, 
Thackeray A, Wood N, Reynolds K, Menon U. Predictors of complications in
gynaecological oncological surgery: a prospective multicentre study (UKGOSOC-UK
gynaecological oncology surgical outcomes and complications). Br J Cancer. 2015
Feb 3;112(3):475-84. doi: 10.1038/bjc.2014.630. Epub 2014 Dec 23. PubMed PMID:
25535730; PubMed Central PMCID: PMC4453652.


1070: Xiu J, Fan J, Li J, Cui G, Lei W. Different angiogenic abilities of
self-setting calcium phosphate cement scaffolds consisting of different
proportions of fibrin glue. Biomed Res Int. 2014;2014:785146. doi:
10.1155/2014/785146. Epub 2014 Jun 10. PubMed PMID: 25535615; PubMed Central
PMCID: PMC4070487.


1071: Tehrani HG, Mostajeran F, Shahsavari S. The effect of calcium and vitamin D
supplementation on menstrual cycle, body mass index and hyperandrogenism state of
women with poly cystic ovarian syndrome. J Res Med Sci. 2014 Sep;19(9):875-80.
PubMed PMID: 25535503; PubMed Central PMCID: PMC4268197.


1072: Moini A, Hosseini R, Jahangiri N, Shiva M, Akhoond MR. Risk factors for
ectopic pregnancy: A case-control study. J Res Med Sci. 2014 Sep;19(9):844-9.
PubMed PMID: 25535498; PubMed Central PMCID: PMC4268192.


1073: Choi SK, Park YG, Park IY, Ko HS, Shin JC. Impact of antenatal depression
on perinatal outcomes and postpartum depression in Korean women. J Res Med Sci.
2014 Sep;19(9):807-12. PubMed PMID: 25535492; PubMed Central PMCID: PMC4268186.


1074: Jadon A, Bagai R. Blood transfusion practices in obstetric anaesthesia.
Indian J Anaesth. 2014 Sep;58(5):629-36. doi: 10.4103/0019-5049.144674. Review.
PubMed PMID: 25535427; PubMed Central PMCID: PMC4260311.


1075: Butin-Israeli V, Adam SA, Jain N, Otte GL, Neems D, Wiesmüller L, Berger
SL, Goldman RD. Role of lamin b1 in chromatin instability. Mol Cell Biol. 2015
Mar;35(5):884-98. doi: 10.1128/MCB.01145-14. Epub 2014 Dec 22. PubMed PMID:
25535332; PubMed Central PMCID: PMC4323489.


1076: Andersen SL, Sørensen LK, Krejbjerg A, Møller M, Klitbo DM, Nøhr SB,
Pedersen KM, Laurberg P. Iodine status in Danish pregnant and breastfeeding women
including studies of some challenges in urinary iodine status evaluation. J Trace
Elem Med Biol. 2015 Jul;31:285-9. doi: 10.1016/j.jtemb.2014.11.004. Epub 2014 Dec
2. Review. PubMed PMID: 25535149.


1077: Liu LF, Qin Q, Qian ZH, Shi M, Deng QC, Zhu WP, Zhang H, Tao XM, Liu Y.
Protective effects of melatonin on ischemia-reperfusion induced myocardial damage
and hemodynamic recovery in rats. Eur Rev Med Pharmacol Sci. 2014;18(23):3681-6. 
PubMed PMID: 25535140.


1078: Kutuk MS, Gorkem SB, Bayram A, Doganay S, Canpolat M, Basbug M. Prenatal
Diagnosis and Postnatal Outcome of Schizencephaly. J Child Neurol. 2015
Sep;30(10):1388-94. doi: 10.1177/0883073814556312. Epub 2014 Dec 22. PubMed PMID:
25535059.


1079: Utz B, Kana T, van den Broek N. Practical aspects of setting up obstetric
skills laboratories--a literature review and proposed model. Midwifery. 2015
Apr;31(4):400-8. doi: 10.1016/j.midw.2014.11.010. Epub 2014 Dec 9. Review. PubMed
PMID: 25535017.


1080: Lampé R, Kövér Á, Szűcs S, Pál L, Árnyas E, Ádány R, Póka R. Phagocytic
index of neutrophil granulocytes and monocytes in healthy and preeclamptic
pregnancy. J Reprod Immunol. 2015 Feb;107:26-30. doi: 10.1016/j.jri.2014.11.001. 
Epub 2014 Nov 20. PubMed PMID: 25534923.


1081: Alfouzan W, Dhar R, Ashkanani H, Gupta M, Rachel C, Khan ZU. Species
spectrum and antifungal susceptibility profile of vaginal isolates of Candida in 
Kuwait. J Mycol Med. 2015 Mar;25(1):23-8. doi: 10.1016/j.mycmed.2014.10.021. Epub
2014 Nov 7. PubMed PMID: 25534676.


1082: Bichev SN, Marinova DM, Slavova YG, Savov AS. Epidermal growth factor
receptor mutations in East European non-small cell lung cancer patients. Cell
Oncol (Dordr). 2015 Apr;38(2):145-53. doi: 10.1007/s13402-014-0211-7. Epub 2014
Dec 23. PubMed PMID: 25534657.


1083: Guyon L, Auffret M, Coussemacq M, Béné J, Deruelle P, Gautier S. Alteration
of the Fetal Heart Rate Pattern Induced by the Use Of Clozapine during Pregnancy.
Therapie. 2015 May-Jun;70(3):301-3. doi: 10.2515/therapie/2014214. Epub 2014 Dec 
24. PubMed PMID: 25534520.


1084: Pueyo V, González I, Altemir I, Pérez T, Gómez G, Prieto E, Oros D.
Microstructural changes in the retina related to prematurity. Am J Ophthalmol.
2015 Apr;159(4):797-802. doi: 10.1016/j.ajo.2014.12.015. Epub 2014 Dec 20. PubMed
PMID: 25534498.


1085: Kim YH, Lee HJ, Shin JE, Lee Y, Shin JC, Park TC, Park IY. The predictive
value of the uterine artery pulsatility index during the early third trimester
for the occurrence of adverse pregnancy outcomes depending on the maternal
obesity. Obes Res Clin Pract. 2015 Jul-Aug;9(4):374-81. doi:
10.1016/j.orcp.2014.12.001. Epub 2014 Dec 19. PubMed PMID: 25534491.


1086: Lu X, Ding X, Jing L. Effect of Mechanism of Action of Different ω-6/ω-3
Polyunsaturated Fatty Acids Ratio on the Growth of Endometrial Carcinoma Mice.
Cell Biochem Biophys. 2014 Dec 23. [Epub ahead of print] PubMed PMID: 25534488.


1087: Manley BJ, Doyle LW, Davies MW, Davis PG. Fifty years in neonatology. J
Paediatr Child Health. 2015 Jan;51(1):118-21. doi: 10.1111/jpc.12798. Epub 2014
Dec 23. PubMed PMID: 25534226.


1088: Bravi F, Parazzini F, Cipriani S, Chiaffarino F, Ricci E, Chiantera V,
Viganò P, La Vecchia C. Tobacco smoking and risk of endometriosis: a systematic
review and meta-analysis. BMJ Open. 2014 Dec 22;4(12):e006325. doi:
10.1136/bmjopen-2014-006325. Review. PubMed PMID: 25534211; PubMed Central PMCID:
PMC4275697.


1089: Sporn NJ, Smith KB, Pirl WF, Lennes IT, Hyland KA, Park ER. Sexual health
communication between cancer survivors and providers: how frequently does it
occur and which providers are preferred? Psychooncology. 2015 Sep;24(9):1167-73. 
doi: 10.1002/pon.3736. Epub 2014 Dec 22. PubMed PMID: 25534170.


1090: Yuksel MA, Tuten A, Oncul M, Acikgoz AS, Temel Yuksel I, Toprak MS, Ekmekci
H, Balci Ekmekci O, Madazli R. Serum endocan concentration in women with
pre-eclampsia. Arch Gynecol Obstet. 2015 Jul;292(1):69-73. doi:
10.1007/s00404-014-3605-x. Epub 2014 Dec 23. PubMed PMID: 25534164.


1091: Faschingbauer F, Dammer U, Raabe E, Schneider M, Faschingbauer C, Schmid M,
Mayr A, Schild RL, Beckmann MW, Kehl S. Sonographic weight estimation in fetal
macrosomia: influence of the time interval between estimation and delivery. Arch 
Gynecol Obstet. 2015 Jul;292(1):59-67. doi: 10.1007/s00404-014-3604-y. Epub 2014 
Dec 23. PubMed PMID: 25534163.


1092: Elessawy M, Schollmeyer T, Mettler L, Jonat W, Schem C, von Hehn U,
Alkatout I. The incidence of complications by hysterectomy for benign disease in 
correlation to an assumed preoperative score. Arch Gynecol Obstet. 2015
Jul;292(1):127-33. doi: 10.1007/s00404-014-3594-9. Epub 2014 Dec 23. PubMed PMID:
25534160.


1093: Shokeir T. Impact of luteal phase hysteroscopy and concurrent endometrial
biopsy on subsequent IVF cycle outcome. Arch Gynecol Obstet. 2015 Mar;291(3):477.
doi: 10.1007/s00404-014-3579-8. Epub 2014 Dec 23. PubMed PMID: 25534158.


1094: Bellieni CV, Stazzoni G, Tei M, Alagna MG, Iacoponi F, Cornacchione S,
Bertrando S, Buonocore G. How painful is a heelprick or a venipuncture in a
newborn? J Matern Fetal Neonatal Med. 2016 Jan;29(2):202-6. doi:
10.3109/14767058.2014.992334. Epub 2014 Dec 23. PubMed PMID: 25534000.


1095: Yang R, Zhu H, Zhang J, Wang F, Fan L. [Ultrasonic assessment of fetal
thyroid function through ultrasound in pregnant women with hyperthyroidism].
Zhonghua Yi Xue Za Zhi. 2014 Sep 23;94(35):2760-2. Chinese. PubMed PMID:
25533984.


1096: Youm HW, Lee JR, Lee J, Jee BC, Suh CS, Kim SH. Transplantation of mouse
ovarian tissue: comparison of the transplantation sites. Theriogenology. 2015 Mar
15;83(5):854-61. doi: 10.1016/j.theriogenology.2014.11.026. Epub 2014 Nov 27.
PubMed PMID: 25533928.


1097: Umekawa T, Sugiyama T, Du Q, Murabayashi N, Zhang L, Kamimoto Y, Yoshida T,
Sagawa N, Ikeda T. A maternal mouse diet with moderately high-fat levels does not
lead to maternal obesity but causes mesenteric adipose tissue dysfunction in male
offspring. J Nutr Biochem. 2015 Mar;26(3):259-66. doi:
10.1016/j.jnutbio.2014.10.012. Epub 2014 Dec 3. PubMed PMID: 25533905.


1098: Vilos GA, Marks-Adams JL, Vilos AG, Oraif A, Abu-Rafea B, Casper RF.
Medical treatment of ureteral obstruction associated with ovarian remnants and/or
endometriosis: report of three cases and review of the literature. J Minim
Invasive Gynecol. 2015 Mar-Apr;22(3):462-8. doi: 10.1016/j.jmig.2014.12.153. Epub
2014 Dec 20. Review. PubMed PMID: 25533869.


1099: Xu X, Chen W, Zhang L, Miao R, Zhou Y, Wan Y, Dong Y, Liu C. Prognostic
significance of neutrophil to lymphocyte ratio in patients with hepatocellular
carcinoma after transcatheter arterial chemoembolization. Chin Med J (Engl).
2014;127(24):4204-9. PubMed PMID: 25533822.


1100: So WK, Cheng JC, Fan Q, Wong AS, Huntsman DG, Gilks CB, Leung PC. Loss of
Sprouty2 in human high-grade serous ovarian carcinomas promotes EGF-induced
E-cadherin down-regulation and cell invasion. FEBS Lett. 2015 Jan
30;589(3):302-9. doi: 10.1016/j.febslet.2014.12.012. Epub 2014 Dec 20. PubMed
PMID: 25533808.


1101: Sharma MK, Verma AK, Gupta BK, Somvanshi R, Singh C, Arya S. Erratum:
Anatomical model broncho-trainer: A new training device: Corrigendum. Indian J
Anaesth. 2014 Sep;58(5):679. doi: 10.4103/0019-5049.144690. PubMed PMID:
25533552; PubMed Central PMCID: PMC4260320.


1102: Izbizky G, Meller C, Grasso M, Velazco A, Peralta O, Otaño L, Garcia-Monaco
R. Feasibility and safety of prophylactic uterine artery catheterization and
embolization in the management of placenta accreta. J Vasc Interv Radiol. 2015
Feb;26(2):162-9; quiz 170. doi: 10.1016/j.jvir.2014.10.013. Epub 2014 Dec 17.
PubMed PMID: 25533451.


1103: Ichioka M, Mita S, Shimizu Y, Imada K, Kiyono T, Bono Y, Kyo S. Dienogest, 
a synthetic progestin, down-regulates expression of CYP19A1 and inflammatory and 
neuroangiogenesis factors through progesterone receptor isoforms A and B in
endometriotic cells. J Steroid Biochem Mol Biol. 2015 Mar;147:103-10. doi:
10.1016/j.jsbmb.2014.12.008. Epub 2014 Dec 19. PubMed PMID: 25533385.


1104: Shaffer B, McGraw S, Xiao SC, Chan D, Trasler J, Chaillet JR. The DNMT1
intrinsically disordered domain regulates genomic methylation during development.
Genetics. 2015 Feb;199(2):533-41. doi: 10.1534/genetics.114.173609. Epub 2014 Dec
22. PubMed PMID: 25533200; PubMed Central PMCID: PMC4317660.


1105: Hirose A, Khoo NS, Aziz K, Al-Rajaa N, van den Boom J, Savard W, Brooks P, 
Hornberger LK. Evolution of left ventricular function in the preterm infant. J Am
Soc Echocardiogr. 2015 Mar;28(3):302-8. doi: 10.1016/j.echo.2014.10.017. Epub
2014 Dec 18. PubMed PMID: 25533193.


1106: Li H, Jia J, Xiao Y, Kang L, Cui H. Anatomical basis of female pelvic
cavity for nerve sparing radical hysterectomy. Surg Radiol Anat. 2015
Aug;37(6):657-65. doi: 10.1007/s00276-014-1405-4. Epub 2014 Dec 24. PubMed PMID: 
25533026.


1107: Bharucha AE, Dunivan G, Goode PS, Lukacz ES, Markland AD, Matthews CA, Mott
L, Rogers RG, Zinsmeister AR, Whitehead WE, Rao SS, Hamilton FA. Epidemiology,
pathophysiology, and classification of fecal incontinence: state of the science
summary for the National Institute of Diabetes and Digestive and Kidney Diseases 
(NIDDK) workshop. Am J Gastroenterol. 2015 Jan;110(1):127-36. doi:
10.1038/ajg.2014.396. Epub 2014 Dec 23. PubMed PMID: 25533002; PubMed Central
PMCID: PMC4418464.


1108: Lu Y, He B, Zhang X, Yang R, Li S, Song B, Zhang Y, Yun Y, Yan H, Chen P,
Shen Z. Osteoprotective effect of geraniin against ovariectomy-induced bone loss 
in rats. Bioorg Med Chem Lett. 2015 Feb 1;25(3):673-9. doi:
10.1016/j.bmcl.2014.11.081. Epub 2014 Dec 5. PubMed PMID: 25532904.


1109: Haugsdal ML, Ryan GL. HPV and Cervical Dysplasia in Adolescents: A
Progressive March Toward Prevention. J Pediatr Adolesc Gynecol. 2015
Jun;28(3):127-31. doi: 10.1016/j.jpag.2014.05.002. Epub 2014 May 24. PubMed PMID:
25532683.


1110: Mancuso AC, Ryan GL. Normal Vulvovaginal Health in Adolescents. J Pediatr
Adolesc Gynecol. 2015 Jun;28(3):132-5. doi: 10.1016/j.jpag.2014.05.004. Epub 2014
May 24. PubMed PMID: 25532681.


1111: Ross S, Tang S, Schulz J, Murphy M, Goncalves J, Kaye S, Dederer L, Robert 
M. Single incision device (TVT Secur) versus retropubic tension-free vaginal tape
device (TVT) for the management of stress urinary incontinence in women: a
randomized clinical trial. BMC Res Notes. 2014 Dec 22;7:941. doi:
10.1186/1756-0500-7-941. PubMed PMID: 25532604; PubMed Central PMCID: PMC4307185.


1112: Farquhar C, Rishworth JR, Brown J, Nelen WL, Marjoribanks J. Assisted
reproductive technology: an overview of Cochrane reviews. Cochrane Database Syst 
Rev. 2014 Dec 23;12:CD010537. doi: 10.1002/14651858.CD010537.pub3. Review. Update
in: Cochrane Database Syst Rev. 2015;7:CD010537. PubMed PMID: 25532533.


1113: Nile DL, Brown AE, Kumaheri MA, Blair HR, Heggie A, Miwa S, Cree LM, Payne 
B, Chinnery PF, Brown L, Gunn DA, Walker M. Age-related mitochondrial DNA
depletion and the impact on pancreatic Beta cell function. PLoS One. 2014 Dec
22;9(12):e115433. doi: 10.1371/journal.pone.0115433. eCollection 2014. PubMed
PMID: 25532126; PubMed Central PMCID: PMC4274008.


1114: Simeonova-Krstevska S, Krstevska B, Velkoska-Nakova V, Hadji Lega M,
Samardjiski I, Serafimoski V, Livrinova V, Todorovska I, Sima A. Effect of lipid 
parameters on foetal growth in gestational diabetes mellitus pregnancies.
Prilozi. 2014;35(2):131-6. PubMed PMID: 25532094.


1115: Iliev VN, Andonova IT. Minimally invasive surgery for stress urinary
incontinence - mesh complications. Prilozi. 2014;35(2):105-10. PubMed PMID:
25532090.


1116: Tofoski G, Antovska V. Influence of hysteroscopic metroplasty on
reproductive outcome in patients with infertility and recurrent pregnancy loss.
Prilozi. 2014;35(2):95-104. PubMed PMID: 25532089.


1117: Phipps H, de Vries B, Hyett J, Osborn DA. Prophylactic manual rotation for 
fetal malposition to reduce operative delivery. Cochrane Database Syst Rev. 2014 
Dec 22;12:CD009298. doi: 10.1002/14651858.CD009298.pub2. Review. PubMed PMID:
25532081.


1118: Brocker KA, Lippus F, Alt CD, Hallscheidt P, Zsolt F, Soljanik I, Lenz F,
Bock M, Sohn C. Magnetic resonance-visible polypropylene mesh for pelvic organ
prolapse repair. Gynecol Obstet Invest. 2015;79(2):101-6. doi: 10.1159/000366442.
Epub 2014 Dec 20. PubMed PMID: 25531860.


1119: Yilmaz Ö, Mehmet C, Kelekci S, Temur M. Association between red blood cell 
distribution width and polycystic ovary syndrome. Endocr Res. 2015;40(4):181-7.
doi: 10.3109/07435800.2014.987398. Epub 2014 Dec 22. PubMed PMID: 25531764.


1120: Hsieh TH, Hsu CY, Tsai CF, Long CY, Wu CH, Wu DC, Lee JN, Chang WC, Tsai
EM. HDAC inhibitors target HDAC5, upregulate microRNA-125a-5p, and induce
apoptosis in breast cancer cells. Mol Ther. 2015 Apr;23(4):656-66. doi:
10.1038/mt.2014.247. Epub 2014 Dec 22. PubMed PMID: 25531695; PubMed Central
PMCID: PMC4395776.


1121: Song L, Yang MC, Knoff J, Wu TC, Hung CF. Cancer immunotherapy employing an
innovative strategy to enhance CD4+ T cell help in the tumor microenvironment.
PLoS One. 2014 Dec 22;9(12):e115711. doi: 10.1371/journal.pone.0115711.
eCollection 2014. PubMed PMID: 25531529; PubMed Central PMCID: PMC4274108.


1122: Corre G, Stockholm D, Arnaud O, Kaneko G, Viñuelas J, Yamagata Y,
Neildez-Nguyen TM, Kupiec JJ, Beslon G, Gandrillon O, Paldi A. Stochastic
fluctuations and distributed control of gene expression impact cellular memory.
PLoS One. 2014 Dec 22;9(12):e115574. doi: 10.1371/journal.pone.0115574.
eCollection 2014. PubMed PMID: 25531401; PubMed Central PMCID: PMC4274012.


1123: Gong C, Fujino K, Monteiro LJ, Gomes AR, Drost R, Davidson-Smith H, Takeda 
S, Khoo US, Jonkers J, Sproul D, Lam EW. FOXA1 repression is associated with loss
of BRCA1 and increased promoter methylation and chromatin silencing in breast
cancer. Oncogene. 2015 Sep 24;34(39):5012-24. doi: 10.1038/onc.2014.421. Epub
2014 Dec 22. PubMed PMID: 25531315; PubMed Central PMCID: PMC4430311.


1124: Ijichi S, Mori T, Suganuma I, Yamamoto T, Matsushima H, Ito F, Akiyama M,
Kusuki I, Kitawaki J. Clear cell carcinoma arising from cesarean section scar
endometriosis: case report and review of the literature. Case Rep Obstet Gynecol.
2014;2014:642483. doi: 10.1155/2014/642483. Epub 2014 Nov 2. PubMed PMID:
25530894; PubMed Central PMCID: PMC4230015.


1125: Cao Y, Zhuang MF, Yang Y, Xie SW, Cui JG, Cao L, Zhang TT, Zhu Y.
Preliminary study of quercetin affecting the hypothalamic-pituitary-gonadal axis 
on rat endometriosis model. Evid Based Complement Alternat Med. 2014;2014:781684.
doi: 10.1155/2014/781684. Epub 2014 Oct 28. PubMed PMID: 25530789; PubMed Central
PMCID: PMC4228827.


1126: Jiang XH, Deng YL, Lu H, Duan H, Zhen X, Hu X, Liang X, Yie SM. Effect of
rat medicated serum containing you gui wan on mouse oocyte in vitro maturation
and subsequent fertilization competence. Evid Based Complement Alternat Med.
2014;2014:152010. doi: 10.1155/2014/152010. Epub 2014 Oct 28. PubMed PMID:
25530775; PubMed Central PMCID: PMC4228818.


1127: Afshariani R, Roozbeh J, Sharifian M, Ghaedi M, Samsami Dehaghani A,
Ghaderi A. Association between Angiotensinogen M235T Polymorphism and
Preeclampsia in Iranian Pregnant Women. J Family Reprod Health. 2014
Dec;8(4):169-73. PubMed PMID: 25530769; PubMed Central PMCID: PMC4266788.


1128: Pereza N, Pleša I, Peterlin A, Jan Ž, Tul N, Kapović M, Ostojić S, Peterlin
B. Functional polymorphisms of matrix metalloproteinases 1 and 9 genes in women
with spontaneous preterm birth. Dis Markers. 2014;2014:171036. doi:
10.1155/2014/171036. Epub 2014 Oct 28. PubMed PMID: 25530657; PubMed Central
PMCID: PMC4228702.


1129: Patel EM, Goodnight WH, James AH, Grotegut CA. Temporal trends in maternal 
medical conditions and stillbirth. Am J Obstet Gynecol. 2015
May;212(5):673.e1-11. doi: 10.1016/j.ajog.2014.12.021. Epub 2014 Dec 18. PubMed
PMID: 25530599.


1130: Byrne J, Straub H, DiGiovanni L, Chor J. Evaluation of ethics education in 
obstetrics and gynecology residency programs. Am J Obstet Gynecol. 2015
Mar;212(3):397.e1-8. doi: 10.1016/j.ajog.2014.12.027. Epub 2014 Dec 18. PubMed
PMID: 25530598.


1131: Minkoff H, Ecker J. Physicians' obligations to patients infected with
Ebola: echoes of acquired immune deficiency syndrome. Am J Obstet Gynecol. 2015
Apr;212(4):456.e1-4. doi: 10.1016/j.ajog.2014.12.026. Epub 2014 Dec 18. PubMed
PMID: 25530596.


1132: Günthert AR. Reply: To PMID 25460836. Am J Obstet Gynecol. 2015
May;212(5):689-90. doi: 10.1016/j.ajog.2014.12.025. Epub 2014 Dec 18. PubMed
PMID: 25530595.


1133: Shokeir T. Safe vaginal uterine morcellation following total laparoscopic
hysterectomy. Am J Obstet Gynecol. 2015 May;212(5):689. doi:
10.1016/j.ajog.2014.12.024. Epub 2014 Dec 18. PubMed PMID: 25530593.


1134: Mackeen AD, Schuster M, Berghella V. Suture versus staples for skin closure
after cesarean: a metaanalysis. Am J Obstet Gynecol. 2015 May;212(5):621.e1-10.
doi: 10.1016/j.ajog.2014.12.020. Epub 2014 Dec 19. PubMed PMID: 25530592.


1135: Delesalle AS, Robin G, Provôt F, Dewailly D, Leroy-Billiard M, Peigné M.
[Impact of end-stage renal disease and kidney transplantation on the reproductive
system]. Gynecol Obstet Fertil. 2015 Jan;43(1):33-40. doi:
10.1016/j.gyobfe.2014.11.013. Epub 2014 Dec 17. French. PubMed PMID: 25530544.


1136: Dias TZ, Passini R Jr, Duarte GA, Sousa MH, Faúndes A. Association between 
educational level and access to safe abortion in a Brazilian population. Int J
Gynaecol Obstet. 2015 Mar;128(3):224-7. doi: 10.1016/j.ijgo.2014.09.031. Epub
2014 Dec 6. PubMed PMID: 25530513.


1137: Sokolov DI, Ovchinnikova OM, Korenkov DA, Viknyanschuk AN, Benken KA,
Onokhin KV, Selkov SA. Influence of peripheral blood microparticles of pregnant
women with preeclampsia on the phenotype of monocytes. Transl Res. 2014 Dec 2.
pii: S1931-5244(14)00425-3. doi: 10.1016/j.trsl.2014.11.009. [Epub ahead of
print] PubMed PMID: 25530473.


1138: Ferreira Gurian MB, Poli Neto OB, Rosa e Silva JC, Nogueira AA, Candido dos
Reis FJ. Reduction of Pain Sensitivity is Associated with the Response to
Treatment in Women with Chronic Pelvic Pain. Pain Med. 2015 May;16(5):849-54.
doi: 10.1111/pme.12625. Epub 2014 Dec 19. PubMed PMID: 25530460.


1139: Nicotra F, Molinari C, Dozio N, Castiglioni MT, Ibrahim B, Zambon A, Corrao
G, Scavini M. Screening for gestational diabetes in the Lombardy region: A
population-based study. Diabetes Metab. 2015 Sep;41(4):319-25. doi:
10.1016/j.diabet.2014.11.008. Epub 2014 Dec 16. PubMed PMID: 25530450.


1140: Sifakis S, Koukou Z, Spandidos DA. Cell-free fetal DNA and
pregnancy-related complications (review). Mol Med Rep. 2015 Apr;11(4):2367-72.
doi: 10.3892/mmr.2014.3118. Epub 2014 Dec 19. Review. PubMed PMID: 25530428;
PubMed Central PMCID: PMC4337476.


1141: Baldani DP, Skrgatic L, Cerne JZ, Oguic SK, Gersak BM, Gersak K.
Association between serum levels and pentanucleotide polymorphism in the sex
hormone binding globulin gene and cardiovascular risk factors in females with
polycystic ovary syndrome. Mol Med Rep. 2015 May;11(5):3941-7. doi:
10.3892/mmr.2014.3117. Epub 2014 Dec 19. PubMed PMID: 25530260.


1142: Beiranvand S, Noparast M, Eslamizade N, Saeedikia S. The effects of
religion and spirituality on postoperative pain, hemodynamic functioning and
anxiety after cesarean section. Acta Med Iran. 2014;52(12):909-15. PubMed PMID:
25530054.


1143: Gambadauro P, Navaratnarajah R. Reporting of embryo transfer methods in IVF
research: a cross-sectional study. Reprod Biomed Online. 2015 Feb;30(2):137-43.
doi: 10.1016/j.rbmo.2014.10.013. Epub 2014 Nov 6. PubMed PMID: 25530033.


1144: Zhang Z, Chen P, Guo C, Meng X, Wang D. Effect of LIM kinase 1
overexpression on behaviour of endometriosis-derived stromal cells. Cell Tissue
Res. 2015 Mar;359(3):885-93. doi: 10.1007/s00441-014-2068-5. Epub 2014 Dec 23.
PubMed PMID: 25529997.


1145: Kim KO, Roh JW, Shin EJ, In J, Song TH. Factors affecting unused remaining 
volume of intravenous patient-controlled analgesia in patients following
laparoscopic gynecologic surgery. Asian Nurs Res (Korean Soc Nurs Sci). 2014
Dec;8(4):300-4. doi: 10.1016/j.anr.2014.10.003. Epub 2014 Oct 29. PubMed PMID:
25529914.


1146: Ternström E, Hildingsson I, Haines H, Rubertsson C. Higher prevalence of
childbirth related fear in foreign born pregnant women--findings from a community
sample in Sweden. Midwifery. 2015 Apr;31(4):445-50. doi:
10.1016/j.midw.2014.11.011. Epub 2014 Dec 5. PubMed PMID: 25529841.


1147: Eiriksson L, Aronson M, Clarke B, Mojtahedi G, Massey C, Oza AM, Gallinger 
S, Pollett A, Mackay H, Bernardini MQ, Ferguson SE. Performance characteristics
of a brief Family History Questionnaire to screen for Lynch syndrome in women
with newly diagnosed endometrial cancer. Gynecol Oncol. 2015 Feb;136(2):311-6.
doi: 10.1016/j.ygyno.2014.12.023. Epub 2014 Dec 19. PubMed PMID: 25529831.


1148: Zhu L, Wang Z, Lin Y, Chen Z, Liu H, Chen Y, Wang N, Song X. Sphingosine
kinase 1 enhances the invasion and migration of non-small cell lung cancer cells 
via the AKT pathway. Oncol Rep. 2015 Mar;33(3):1257-63. doi:
10.3892/or.2014.3683. Epub 2014 Dec 19. PubMed PMID: 25529771.


1149: Glubb DM, Maranian MJ, Michailidou K, Pooley KA, Meyer KB, Kar S, Carlebur 
S, O'Reilly M, Betts JA, Hillman KM, Kaufmann S, Beesley J, Canisius S, Hopper
JL, Southey MC, Tsimiklis H, Apicella C, Schmidt MK, Broeks A, Hogervorst FB, van
der Schoot CE, Muir K, Lophatananon A, Stewart-Brown S, Siriwanarangsan P,
Fasching PA, Ruebner M, Ekici AB, Beckmann MW, Peto J, dos-Santos-Silva I,
Fletcher O, Johnson N, Pharoah PD, Bolla MK, Wang Q, Dennis J, Sawyer EJ,
Tomlinson I, Kerin MJ, Miller N, Burwinkel B, Marme F, Yang R, Surowy H, Guénel
P, Truong T, Menegaux F, Sanchez M, Bojesen SE, Nordestgaard BG, Nielsen SF,
Flyger H, González-Neira A, Benitez J, Zamora MP, Arias Perez JI, Anton-Culver H,
Neuhausen SL, Brenner H, Dieffenbach AK, Arndt V, Stegmaier C, Meindl A,
Schmutzler RK, Brauch H, Ko YD, Brüning T; GENICA Network, Nevanlinna H, Muranen 
TA, Aittomäki K, Blomqvist C, Matsuo K, Ito H, Iwata H, Tanaka H, Dörk T,
Bogdanova NV, Helbig S, Lindblom A, Margolin S, Mannermaa A, Kataja V, Kosma VM, 
Hartikainen JM; kConFab Investigators, Wu AH, Tseng CC, Van Den Berg D, Stram DO,
Lambrechts D, Zhao H, Weltens C, van Limbergen E, Chang-Claude J, Flesch-Janys D,
Rudolph A, Seibold P, Radice P, Peterlongo P, Barile M, Capra F, Couch FJ, Olson 
JE, Hallberg E, Vachon C, Giles GG, Milne RL, McLean C, Haiman CA, Henderson BE, 
Schumacher F, Le Marchand L, Simard J, Goldberg MS, Labrèche F, Dumont M, Teo SH,
Yip CH, See MH, Cornes B, Cheng CY, Ikram MK, Kristensen V; Norwegian Breast
Cancer Study, Zheng W, Halverson SL, Shrubsole M, Long J, Winqvist R, Pylkäs K,
Jukkola-Vuorinen A, Kauppila S, Andrulis IL, Knight JA, Glendon G, Tchatchou S,
Devilee P, Tollenaar RA, Seynaeve C, Van Asperen CJ, García-Closas M, Figueroa J,
Chanock SJ, Lissowska J, Czene K, Klevebring D, Darabi H, Eriksson M, Hooning MJ,
Hollestelle A, Martens JW, Collée JM, Hall P, Li J, Humphreys K, Shu XO, Lu W,
Gao YT, Cai H, Cox A, Cross SS, Reed MW, Blot W, Signorello LB, Cai Q, Shah M,
Ghoussaini M, Kang D, Choi JY, Park SK, Noh DY, Hartman M, Miao H, Lim WY, Tang
A, Hamann U, Torres D, Jakubowska A, Lubinski J, Jaworska K, Durda K, Sangrajrang
S, Gaborieau V, Brennan P, McKay J, Olswold C, Slager S, Toland AE, Yannoukakos
D, Shen CY, Wu PE, Yu JC, Hou MF, Swerdlow A, Ashworth A, Orr N, Jones M, Pita G,
Alonso MR, Álvarez N, Herrero D, Tessier DC, Vincent D, Bacot F, Luccarini C,
Baynes C, Ahmed S, Healey CS, Brown MA, Ponder BA, Chenevix-Trench G, Thompson
DJ, Edwards SL, Easton DF, Dunning AM, French JD. Fine-scale mapping of the
5q11.2 breast cancer locus reveals at least three independent risk variants
regulating MAP3K1. Am J Hum Genet. 2015 Jan 8;96(1):5-20. doi:
10.1016/j.ajhg.2014.11.009. Epub 2014 Dec 18. PubMed PMID: 25529635; PubMed
Central PMCID: PMC4289692.


1150: Karimi K, Keßler T, Thiele K, Ramisch K, Erhardt A, Huebener P, Barikbin R,
Arck P, Tiegs G. Prenatal acetaminophen induces liver toxicity in dams, reduces
fetal liver stem cells, and increases airway inflammation in adult offspring. J
Hepatol. 2015 May;62(5):1085-91. doi: 10.1016/j.jhep.2014.12.020. Epub 2014 Dec
18. PubMed PMID: 25529619.


1151: Chaussy Y, Mottet N, Aubert D, Auber F. Caudal duplication syndrome. J
Pediatr. 2015 Mar;166(3):772-2.e1. doi: 10.1016/j.jpeds.2014.11.035. Epub 2014
Dec 19. PubMed PMID: 25529605.


1152: Farret TC, Dallé J, Monteiro Vda S, Riche CV, Antonello VS. Risk factors
for surgical site infection following cesarean section in a Brazilian Women's
Hospital: a case-control study. Braz J Infect Dis. 2015 Mar-Apr;19(2):113-7. doi:
10.1016/j.bjid.2014.09.009. Epub 2014 Dec 19. PubMed PMID: 25529364.


1153: Rahman M, McGrath CJ, Hirth JM, Berenson AB. Age at HPV vaccine initiation 
and completion among US adolescent girls: trend from 2008 to 2012. Vaccine. 2015 
Jan 29;33(5):585-7. doi: 10.1016/j.vaccine.2014.12.021. Epub 2014 Dec 18. PubMed 
PMID: 25529289; PubMed Central PMCID: PMC4304974.


1154: Shapiro JP, Basar M, Kayisli UA, Guzeloglu-Kayisli O, Joseph Huang S,
Suarez AA, Ozer HG, Schatz F, Lockwood CJ. Mass spectrometry identification of
potential mediators of progestin-only contraceptive-induced abnormal uterine
bleeding in human endometrial stromal cells. Contraception. 2015
Mar;91(3):253-60. doi: 10.1016/j.contraception.2014.11.005. Epub 2014 Nov 21.
PubMed PMID: 25529278; PubMed Central PMCID: PMC4395468.


1155: Balık G, Hocaoğlu Ç, Kağıtcı M, Güvenda Güven ES. Comparison of the effects
of PMDD and pre-menstrual syndrome on mood disorders and quality of life: a
cross-sectional study. J Obstet Gynaecol. 2015;35(6):616-20. doi:
10.3109/01443615.2014.991283. Epub 2014 Dec 22. PubMed PMID: 25528894.


1156: Mishra M, Sinha P. Cervical prolapse in pregnancy and varied outcomes - a
report of three cases. J Obstet Gynaecol. 2015;35(6):644-6. doi:
10.3109/01443615.2014.991281. Epub 2014 Dec 22. PubMed PMID: 25528893.


1157: Amin A, Jones I, Eskandar O. Reversible posterior encephalopathy syndrome
in pregnancy without pre-eclampsia. J Obstet Gynaecol. 2015;35(6):643-4. doi:
10.3109/01443615.2014.990434. Epub 2014 Dec 22. PubMed PMID: 25528891.


1158: Cho YJ, Lee HS, Kim JM, Lee SY, Song T, Seong SJ, Kim ML. Ovarian-sparing
local mass excision for ovarian fibroma/fibrothecoma in premenopausal women. Eur 
J Obstet Gynecol Reprod Biol. 2015 Feb;185:78-82. doi:
10.1016/j.ejogrb.2014.11.042. Epub 2014 Dec 4. PubMed PMID: 25528734.


1159: Newbold P, Vithayathil M, Fatania K, Yoong W. Is vaginal hysterectomy is
equally safe for the enlarged and normally sized non-prolapse uterus? A cohort
study assessing outcomes. Eur J Obstet Gynecol Reprod Biol. 2015 Feb;185:74-7.
doi: 10.1016/j.ejogrb.2014.11.031. Epub 2014 Dec 2. PubMed PMID: 25528733.


1160: Baranov VS, Ivaschenko TE, Liehr T, Yarmolinskaya MI. Systems genetics view
of endometriosis: a common complex disorder. Eur J Obstet Gynecol Reprod Biol.
2015 Feb;185:59-65. doi: 10.1016/j.ejogrb.2014.11.036. Epub 2014 Dec 4. Review.
PubMed PMID: 25528731.


1161: Lamblin G, Chauvy L, Rannou C, Mathevet P, Chabert P, Mellier G, Chene G.
Does ultrasonic advanced energy reduce lymphocele incidence in laparoscopic
para-aortic lymphadenectomy? Eur J Obstet Gynecol Reprod Biol. 2015 Feb;185:53-8.
doi: 10.1016/j.ejogrb.2014.11.030. Epub 2014 Dec 2. PubMed PMID: 25528730.


1162: El-Bassossy HM, Shaltout HA. Allopurinol alleviates hypertension and
proteinuria in high fructose, high salt and high fat induced model of metabolic
syndrome. Transl Res. 2015 May;165(5):621-30. doi: 10.1016/j.trsl.2014.11.008.
Epub 2014 Nov 29. PubMed PMID: 25528722.


1163: Cantineau AE, Janssen MJ, Cohlen BJ, Allersma T. Synchronised approach for 
intrauterine insemination in subfertile couples. Cochrane Database Syst Rev. 2014
Dec 21;12:CD006942. doi: 10.1002/14651858.CD006942.pub3. Review. PubMed PMID:
25528596.


1164: Hofmeyr GJ, Mancotywa T, Silwana-Kwadjo N, Mgudlwa B, Lawrie TA, Gülmezoglu
AM. Audit of a new model of birth care for women with low risk pregnancies in
South Africa: the primary care onsite midwife-led birth unit (OMBU). BMC
Pregnancy Childbirth. 2014 Dec 20;14:417. doi: 10.1186/s12884-014-0417-8. PubMed 
PMID: 25528588; PubMed Central PMCID: PMC4296531.


1165: Morillas-Ramírez F, Ortiz-Gómez JR, Palacio-Abizanda FJ, Fornet-Ruiz I,
Pérez-Lucas R, Bermejo-Albares L. [An update of the obstetrics hemorrhage
treatment protocol: author's reply]. Rev Esp Anestesiol Reanim. 2015
Apr;62(4):229-31. doi: 10.1016/j.redar.2014.09.008. Epub 2014 Dec 17. Spanish.
PubMed PMID: 25528550.


1166: Lee AW, Tyrer JP, Doherty JA, Stram DA, Kupryjanczyk J,
Dansonka-Mieszkowska A, Plisiecka-Halasa J, Spiewankiewicz B, Myers EJ;
Australian Cancer Study (Ovarian Cancer); Australian Ovarian Cancer Study Group, 
Chenevix-Trench G, Fasching PA, Beckmann MW, Ekici AB, Hein A, Vergote I, Van
Nieuwenhuysen E, Lambrechts D, Wicklund KG, Eilber U, Wang-Gohrke S, Chang-Claude
J, Rudolph A, Sucheston-Campbell L, Odunsi K, Moysich KB, Shvetsov YB, Thompson
PJ, Goodman MT, Wilkens LR, Dörk T, Hillemanns P, Dürst M, Runnebaum IB,
Bogdanova N, Pelttari LM, Nevanlinna H, Leminen A, Edwards RP, Kelley JL, Harter 
P, Schwaab I, Heitz F, du Bois A, Orsulic S, Lester J, Walsh C, Karlan BY,
Hogdall E, Kjaer SK, Jensen A, Vierkant RA, Cunningham JM, Goode EL, Fridley BL, 
Southey MC, Giles GG, Bruinsma F, Wu X, Hildebrandt MA, Lu K, Liang D, Bisogna M,
Levine DA, Weber RP, Schildkraut JM, Iversen ES, Berchuck A, Terry KL, Cramer DW,
Tworoger SS, Poole EM, Olson SH, Orlow I, Bandera EV, Bjorge L, Tangen IL,
Salvesen HB, Krakstad C, Massuger LF, Kiemeney LA, Aben KK, van Altena AM, Bean
Y, Pejovic T, Kellar M, Le ND, Cook LS, Kelemen LE, Brooks-Wilson A, Lubinski J, 
Gronwald J, Cybulski C, Jakubowska A, Wentzensen N, Brinton LA, Lissowska J, Yang
H, Nedergaard L, Lundvall L, Hogdall C, Song H, Campbell IG, Eccles D, Glasspool 
R, Siddiqui N, Carty K, Paul J, McNeish IA, Sieh W, McGuire V, Rothstein JH,
Whittemore AS, McLaughlin JR, Risch HA, Phelan CM, Anton-Culver H, Ziogas A,
Menon U, Ramus SJ, Gentry-Maharaj A, Harrington P, Pike MC, Modugno F, Rossing
MA, Ness RB, Pharoah PD, Stram DO, Wu AH, Pearce CL. Evaluating the ovarian
cancer gonadotropin hypothesis: a candidate gene study. Gynecol Oncol. 2015
Mar;136(3):542-8. doi: 10.1016/j.ygyno.2014.12.017. Epub 2014 Dec 17. PubMed
PMID: 25528498.


1167: Seidman JD, Vang R, Ronnett BM, Yemelyanova A, Cosin JA. Distribution and
case-fatality ratios by cell-type for ovarian carcinomas: a 22-year series of 562
patients with uniform current histological classification. Gynecol Oncol. 2015
Feb;136(2):336-40. doi: 10.1016/j.ygyno.2014.12.018. Epub 2014 Dec 17. PubMed
PMID: 25528497.


1168: Ducarme G, Dochez V, Vallon C, Poirier P, Jean MH. Acute rectal ischemia
following failed uterine artery embolization and emergency hysterectomy for
postpartum hemorrhage. Int J Gynaecol Obstet. 2015 Apr;129(1):81-2. doi:
10.1016/j.ijgo.2014.10.020. Epub 2014 Dec 13. PubMed PMID: 25528495.


1169: Haas DM, Morgan S, Contreras K. Vaginal preparation with antiseptic
solution before cesarean section for preventing postoperative infections.
Cochrane Database Syst Rev. 2014 Dec 21;12:CD007892. doi:
10.1002/14651858.CD007892.pub5. Review. PubMed PMID: 25528419.


1170: Serati M, Bogani G, Sorice P, Di Dedda MC, Ghezzi F. Words of wisdom. Re:
Comparison of 2 transvaginal surgical approaches and perioperative behavioral
therapy for apical vaginal prolapse: the OPTIMAL randomized trial. Eur Urol. 2015
Jan;67(1):172. doi: 10.1016/j.eururo.2014.09.044. Epub 2014 Nov 25. PubMed PMID: 
25528392.


1171: Thériault BL, Cybulska P, Shaw PA, Gallie BL, Bernardini MQ. The role of
KIF14 in patient-derived primary cultures of high-grade serous ovarian cancer
cells. J Ovarian Res. 2014 Dec 21;7:123. doi: 10.1186/s13048-014-0123-1. PubMed
PMID: 25528264; PubMed Central PMCID: PMC4302703.


1172: Cornall AM, Phillips S, Cummins E, Garland SM, Tabrizi SN. In vitro
assessment of the effect of vaccine-targeted human papillomavirus (HPV) depletion
on detection of non-vaccine HPV types: implications for post-vaccine surveillance
studies. J Virol Methods. 2015 Mar;214:10-4. doi: 10.1016/j.jviromet.2014.12.007.
Epub 2014 Dec 18. PubMed PMID: 25528202.


1173: Sawada N, Gagné FM, Séguin L, Kramer MS, McNamara H, Platt RW, Goulet L,
Meaney MJ, Lydon JE. Maternal prenatal felt security and infant health at birth
interact to predict infant fussing and crying at 12 months postpartum. Health
Psychol. 2015 Aug;34(8):811-9. doi: 10.1037/hea0000152. Epub 2014 Dec 22. PubMed 
PMID: 25528180.


1174: Song Y, Xin X, Zhai X, Xia Z, Shen K. Sequential combination therapy with
flavopiridol and autocatalytic caspase-3 driven by amplified hTERT promoter
synergistically suppresses human ovarian carcinoma growth in vitro and in mice. J
Ovarian Res. 2014 Dec 21;7:121. doi: 10.1186/s13048-014-0121-3. PubMed PMID:
25528169; PubMed Central PMCID: PMC4302516.


1175: Dai X, Fagerholm R, Khan S, Blomqvist C, Nevanlinna H. INPP4B and RAD50
have an interactive effect on survival after breast cancer. Breast Cancer Res
Treat. 2015 Jan;149(2):363-71. doi: 10.1007/s10549-014-3241-y. Epub 2014 Dec 21. 
PubMed PMID: 25528023.


1176: Brandão S, Parente M, Mascarenhas T, da Silva AR, Ramos I, Jorge RN.
Biomechanical study on the bladder neck and urethral positions: simulation of
impairment of the pelvic ligaments. J Biomech. 2015 Jan 21;48(2):217-23. doi:
10.1016/j.jbiomech.2014.11.045. Epub 2014 Dec 9. PubMed PMID: 25527889.


1177: Chen LW, Lim AL, Colega M, Tint MT, Aris IM, Tan CS, Chong YS, Gluckman PD,
Godfrey KM, Kwek K, Saw SM, Yap F, Lee YS, Chong MF, van Dam RM. Maternal folate 
status, but not that of vitamins B-12 or B-6, is associated with gestational age 
and preterm birth risk in a multiethnic Asian population. J Nutr. 2015
Jan;145(1):113-20. doi: 10.3945/jn.114.196352. Epub 2014 Nov 12. PubMed PMID:
25527665.


1178: Zoorob D, South M, Karram M, Sroga J, Maxwell R, Shah A, Whiteside J. A
pilot randomized trial of levator injections versus physical therapy for
treatment of pelvic floor myalgia and sexual pain. Int Urogynecol J. 2015
Jun;26(6):845-52. doi: 10.1007/s00192-014-2606-4. Epub 2014 Dec 20. PubMed PMID: 
25527482.


1179: Sheyn D, Abouassaly R, Paspulati R, Sanses T. Multidisciplinary approach
for management of obstructed hemivagina and ipsilateral renal anomaly (OHVIRA)
syndrome and rectal prolapse. Int Urogynecol J. 2015 Jul;26(7):1079-81. doi:
10.1007/s00192-014-2601-9. Epub 2014 Dec 20. PubMed PMID: 25527481.


1180: Mann SE, Maille N, Clas D, Osol G. Perivascular Adipose Tissue: A Novel
Regulator of Vascular Tone in the Rat Pregnancy. Reprod Sci. 2015
Jul;22(7):802-7. doi: 10.1177/1933719114561556. Epub 2014 Dec 18. PubMed PMID:
25527422; PubMed Central PMCID: PMC4565471.


1181: Ottolina J, Ferrandina G, Gadducci A, Scollo P, Lorusso D, Giorda G, Breda 
E, Savarese A, Candiani M, Zullo F, Mangili G. Is the endometrial evaluation
routinely required in patients with adult granulosa cell tumors of the ovary?
Gynecol Oncol. 2015 Feb;136(2):230-4. doi: 10.1016/j.ygyno.2014.12.016. Epub 2014
Dec 17. PubMed PMID: 25527364.


1182: Eddie SL, Quartuccio SM, Zhu J, Shepherd JA, Kothari R, Kim JJ, Woodruff
TK, Burdette JE. Three-dimensional modeling of the human fallopian tube fimbriae.
Gynecol Oncol. 2015 Feb;136(2):348-54. doi: 10.1016/j.ygyno.2014.12.015. Epub
2014 Dec 16. PubMed PMID: 25527363; PubMed Central PMCID: PMC4358821.


1183: Wenners A, Berlin L, Alkatout I, van Mackelenbergh M, Jonat W, Mundhenke C.
Clinical implications of first and multiple locoregional breast cancer
recurrences. Arch Gynecol Obstet. 2015 Jul;292(1):165-73. doi:
10.1007/s00404-014-3586-9. Epub 2014 Dec 20. PubMed PMID: 25527348.


1184: Sendon-Lago J, Seoane S, Eiro N, Bermudez MA, Macia M, Garcia-Caballero T, 
Vizoso FJ, Perez-Fernandez R. Cancer progression by breast tumors with
Pit-1-overexpression is blocked by inhibition of metalloproteinase (MMP)-13.
Breast Cancer Res. 2014 Dec 20;16(6):505. doi: 10.1186/s13058-014-0505-8. PubMed 
PMID: 25527274; PubMed Central PMCID: PMC4305241.


1185: Barel O, Krakov A, Pansky M, Vaknin Z, Halperin R, Smorgick N. Intrauterine
adhesions after hysteroscopic treatment for retained products of conception: what
are the risk factors? Fertil Steril. 2015 Mar;103(3):775-9. doi:
10.1016/j.fertnstert.2014.11.016. Epub 2014 Dec 17. PubMed PMID: 25527235.


1186: Zhao S, Li G, Dalgleish R, Vujovic S, Jiao X, Li J, Simpson JL, Qin Y,
Ivanisevic M, Ivovic M, Tancic M, Al-Azzawi F, Chen ZJ. Transcription factor
SOHLH1 potentially associated with primary ovarian insufficiency. Fertil Steril. 
2015 Feb;103(2):548-53.e5. doi: 10.1016/j.fertnstert.2014.11.011. Epub 2014 Dec
17. PubMed PMID: 25527234.


1187: Stock SJ, Morris RK, Chandiramani M, Shennan AH, Norman JE. Variation in
management of women with threatened preterm labour. Arch Dis Child Fetal Neonatal
Ed. 2015 May;100(3):F276. doi: 10.1136/archdischild-2014-307806. Epub 2014 Dec
19. PubMed PMID: 25526911.


1188: Refuerzo JS, Viteri OA, Hutchinson M, Pedroza C, Blackwell SC, Tyson JE,
Ramin SM. The effects of metformin on weight loss in women with gestational
diabetes: a pilot randomized, placebo-controlled trial. Am J Obstet Gynecol. 2015
Mar;212(3):389.e1-9. doi: 10.1016/j.ajog.2014.12.019. Epub 2014 Dec 16. PubMed
PMID: 25526875.


1189: Krueger MS, Eyal FG, Peevy KJ, Hamm CR, Whitehurst RM, Lewis DF. Delayed
cord clamping with and without cord stripping: a prospective randomized trial of 
preterm neonates. Am J Obstet Gynecol. 2015 Mar;212(3):394.e1-5. doi:
10.1016/j.ajog.2014.12.017. Epub 2014 Dec 17. PubMed PMID: 25526873.


1190: Wu M, Li X, Feng B, Wu H, Qiu C, Zhang W. Poor sleep quality of
third-trimester pregnancy is a risk factor for postpartum depression. Med Sci
Monit. 2014 Dec 20;20:2740-5. doi: 10.12659/MSM.891222. PubMed PMID: 25526703;
PubMed Central PMCID: PMC4280053.


1191: Rafiq S, Khan S, Tapper W, Collins A, Upstill-Goddard R, Gerty S, Blomqvist
C, Aittomäki K, Couch FJ, Liu J, Nevanlinna H, Eccles D. A genome wide
meta-analysis study for identification of common variation associated with breast
cancer prognosis. PLoS One. 2014 Dec 19;9(12):e101488. doi:
10.1371/journal.pone.0101488. eCollection 2014. PubMed PMID: 25526632; PubMed
Central PMCID: PMC4272267.


1192: Buca DI, Murgano D, Impicciatore G, Castigliego AP, Iannantuono C,
Leombroni M, Falò E, Liberati M. Early diagnosis of heterotopic triplet pregnancy
with an intrauterine and bilateral tubal pregnancy after IVF: A case report. J
Obstet Gynaecol. 2015;35(7):755-6. doi: 10.3109/01443615.2014.993940. Epub 2014
Dec 19. PubMed PMID: 25526510.


1193: Spodniaková B, Halmo M, Nosáľová P. Electroconvulsive therapy in pregnancy 
- A review. J Obstet Gynaecol. 2015;35(7):659-62. doi:
10.3109/01443615.2014.990427. Epub 2014 Dec 19. PubMed PMID: 25526509.


1194: Pergialiotis V, Vlachos DE, Gkioka E, Tsotra K, Papantoniou N, Vlachos GD. 
Teenage pregnancy antenatal and perinatal morbidity: results from a tertiary
centre in Greece. J Obstet Gynaecol. 2015;35(6):595-9. doi:
10.3109/01443615.2014.991285. Epub 2014 Dec 19. PubMed PMID: 25526508.


1195: Pratibha S, Rajni B. Uterocutaneous fistula following septic abortion: can 
it heal without major surgical intervention? J Obstet Gynaecol. 2015;35(6):651-2.
doi: 10.3109/01443615.2014.989822. Epub 2014 Dec 19. PubMed PMID: 25526507.


1196: Kiyak Caglayan E, Engin-Ustun Y, Gocmen AY, Polat MF, Aktulay A. Serum
sirtuin 1 levels in patients with polycystic ovary syndrome. J Obstet Gynaecol.
2015;35(6):608-11. doi: 10.3109/01443615.2014.990428. Epub 2014 Dec 19. PubMed
PMID: 25526506.


1197: Zhang Y, Hu MY, Qiao CX, Feng JN, Lin Z, Shen BF, Ma YF, Li Y, Li YL, Lv M.
Cloning and functional identification of a novel BCA3 splice. Genet Mol Res. 2014
Dec 18;13(4):10648-56. doi: 10.4238/2014.December.18.7. PubMed PMID: 25526186.


1198: Liang XY, Chen X, Jin YZ, Chen XO, Chen QZ. Expression and significance of 
the imprinted gene PEG10 in placenta of patients with preeclampsia. Genet Mol
Res. 2014 Dec 18;13(4):10607-14. doi: 10.4238/2014.December.18.2. PubMed PMID:
25526181.


1199: Schneider D, Radloff S, Müller S, Möller D, Bolz M, Briese V. Analysis of
Infants Based on Data from the German Perinatal Survey of the Years 1994-2011 in 
Mecklenburg-Pomerania, Germany. Classification of Infants with regard to their
Gestation Duration and Birth Weight. Z Geburtshilfe Neonatol. 2015
Apr;219(2):93-8. doi: 10.1055/s-0034-1383584. Epub 2014 Dec 19. PubMed PMID:
25525815.


1200: Unger CA. Care of the transgender patient: a survey of gynecologists'
current knowledge and practice. J Womens Health (Larchmt). 2015 Feb;24(2):114-8. 
doi: 10.1089/jwh.2014.4918. Epub 2014 Dec 19. PubMed PMID: 25525682.


1201: Mautner E, Ashida C, Greimel E, Lang U, Kolman C, Alton D, Inoue W. Are
there differences in the health outcomes of mothers in Europe and East-Asia? A
cross-cultural health survey. Biomed Res Int. 2014;2014:856543. doi:
10.1155/2014/856543. Epub 2014 Nov 27. PubMed PMID: 25525606; PubMed Central
PMCID: PMC4265512.


1202: Najjari L, Hennemann J, Larscheid P, Papathemelis T, Maass N. Perineal
ultrasound as a complement to POP-Q in the assessment of cystoceles. Biomed Res
Int. 2014;2014:740925. doi: 10.1155/2014/740925. Epub 2014 Nov 27. PubMed PMID:
25525602; PubMed Central PMCID: PMC4265551.


1203: Singh N, Tripathi R, Mala YM, Yedla N. Breast stimulation in low-risk
primigravidas at term: does it aid in spontaneous onset of labour and vaginal
delivery? A pilot study. Biomed Res Int. 2014;2014:695037. doi:
10.1155/2014/695037. Epub 2014 Nov 27. PubMed PMID: 25525601; PubMed Central
PMCID: PMC4265511.


1204: Terzi R, Terzi H, Özer T, Kale A. A rare cause of postpartum low back pain:
pregnancy- and lactation-associated osteoporosis. Biomed Res Int.
2014;2014:287832. doi: 10.1155/2014/287832. Epub 2014 Nov 30. PubMed PMID:
25525595; PubMed Central PMCID: PMC4265516.


1205: Wheeler TL 2nd, Illston JD, Markland AD, Goode PS, Richter HE. Life Space
Assessment in Older Women Undergoing Non-Surgical Treatment for Urinary
Incontinence. Open J Obstet Gynecol. 2014 Oct;4(14):809-816. PubMed PMID:
25525562; PubMed Central PMCID: PMC4267061.


1206: Elkattah R, Brooks A, Huffaker RK. Gynecologic Malignancies Post-LeFort
Colpocleisis. Case Rep Obstet Gynecol. 2014;2014:846745. doi:
10.1155/2014/846745. Epub 2014 Dec 1. PubMed PMID: 25525536; PubMed Central
PMCID: PMC4266759.


1207: Mastrolia SA, Di Naro E, Schonauer LM, Loverro MT, Indellicati B, Barnaba
M, Loverro G. Vaginal treatment of vaginal cuff dehiscence with visceral loop
prolapse: a new challenge in reparative vaginal surgery? Case Rep Obstet Gynecol.
2014;2014:257398. doi: 10.1155/2014/257398. Epub 2014 Nov 24. PubMed PMID:
25525534; PubMed Central PMCID: PMC4265380.


1208: Agah J, Baghani R, Safiabadi Tali SH, Tabarraei Y. Effects of continuous
use of Entonox in comparison with intermittent method on obstetric outcomes: a
randomized clinical trial. J Pregnancy. 2014;2014:245907. doi:
10.1155/2014/245907. Epub 2014 Nov 30. PubMed PMID: 25525519; PubMed Central
PMCID: PMC4267458.


1209: Fukushima A, Shoji T, Tanaka S, Sugiyama T. A case of fallopian tube
adenofibroma: difficulties associated with differentiation from ectopic
pregnancy. Clin Med Insights Case Rep. 2014 Nov 27;7:135-7. doi:
10.4137/CCRep.S18859. eCollection 2014. PubMed PMID: 25525402; PubMed Central
PMCID: PMC4246679.


1210: Tandu-Umba B, Mbangama MA, Kamongola KM, Kamgang Tchawou AG, Kivuidi MP,
Kasonga Munene S, Kambashi Meke I, Kapuku Kabasele O, Kondoli BJ, Kikuni KR,
Kasikila Kuzungu S. Pre-pregnancy high-risk factors at first antenatal visit: how
predictive are these of pregnancy outcomes? Int J Womens Health. 2014 Dec
5;6:1011-8. doi: 10.2147/IJWH.S69230. eCollection 2014. PubMed PMID: 25525392;
PubMed Central PMCID: PMC4266255.


1211: Yu YY, Chen C, Kong FF, Zhang W. Clinicopathological significance and
potential drug target of RUNX3 in breast cancer. Drug Des Devel Ther. 2014 Dec
5;8:2423-30. doi: 10.2147/DDDT.S71815. eCollection 2014. PubMed PMID: 25525332;
PubMed Central PMCID: PMC4266273.


1212: Chao WR, Lin WL, Chen CK, Han LM, Lin JC, Han CP. Unusual c-KIT+ squamous
cell carcinoma of the uterine cervix showing paradoxical hypermethylation of the 
c-KIT proto-oncogene. Eur J Obstet Gynecol Reprod Biol. 2015 Jan;184:130-1. doi: 
10.1016/j.ejogrb.2014.11.034. Epub 2014 Dec 2. PubMed PMID: 25524714.


1213: Xuan Y, Yang H, Zhao L, Lau WB, Lau B, Ren N, Hu Y, Yi T, Zhao X, Zhou S,
Wei Y. MicroRNAs in colorectal cancer: small molecules with big functions. Cancer
Lett. 2015 May 1;360(2):89-105. doi: 10.1016/j.canlet.2014.11.051. Epub 2014 Dec 
15. Review. PubMed PMID: 25524553.


1214: Yilmaz B, Kilic S, Aksakal O, Ertas IE, Tanrisever GG, Aksoy Y, Lortlar N, 
Kelekci S, Gungor T. Melatonin causes regression of endometriotic implants in
rats by modulating angiogenesis, tissue levels of antioxidants and matrix
metalloproteinases. Arch Gynecol Obstet. 2015 Jul;292(1):209-16. doi:
10.1007/s00404-014-3599-4. Epub 2014 Dec 19. PubMed PMID: 25524539.


1215: Menczer J, Schreiber L, Peled O, Levy T. Very late recurrence (after more
than 20 years) of epithelial ovarian carcinoma: case report and literature
review. Arch Gynecol Obstet. 2015 Jun;291(6):1199-203. doi:
10.1007/s00404-014-3597-6. Epub 2014 Dec 19. Review. PubMed PMID: 25524538.


1216: Gkrozou F, Dimakopoulos G, Vrekoussis T, Lavasidis L, Koutlas A,
Navrozoglou I, Stefos T, Paschopoulos M. Hysteroscopy in women with abnormal
uterine bleeding: a meta-analysis on four major endometrial pathologies. Arch
Gynecol Obstet. 2015 Jun;291(6):1347-54. doi: 10.1007/s00404-014-3585-x. Epub
2014 Dec 19. PubMed PMID: 25524536.


1217: Kosinska-Kaczynska K, Bomba-Opon D, Bobrowska K, Kozlowski S,
Brawura-Biskupski-Samaha R, Szymusik I, Wegrzyn P, Wielgos M. Phosphorylated
IGFBP-1 in predicting successful vaginal delivery in post-term pregnancy. Arch
Gynecol Obstet. 2015 Jul;292(1):45-52. doi: 10.1007/s00404-014-3577-x. Epub 2014 
Dec 19. PubMed PMID: 25524535; PubMed Central PMCID: PMC4435902.


1218: Allam IS, Makled AK, Gomaa IA, El Bishry GM, Bayoumy HA, Ali DF. Total
laparoscopic hysterectomy, vaginal hysterectomy and total abdominal hysterectomy 
using electrosurgical bipolar vessel sealing technique: a randomized controlled
trial. Arch Gynecol Obstet. 2015 Jun;291(6):1341-5. doi:
10.1007/s00404-014-3571-3. Epub 2014 Dec 19. PubMed PMID: 25524534.


1219: Mastrolia SA, Weintraub AY, Baron J, Sciaky-Tamir Y, Koifman A, Loverro G, 
Hershkovitz R. Antenatal diagnosis of idiopathic arterial calcification: a
systematic review with a report of two cases. Arch Gynecol Obstet. 2015
May;291(5):977-86. doi: 10.1007/s00404-014-3567-z. Epub 2014 Dec 19. Review.
PubMed PMID: 25524533.


1220: Rasch V, Sørensen PH, Wang AR, Tibazarwa F, Jäger AK. Unsafe abortion in
rural Tanzania - the use of traditional medicine from a patient and a provider
perspective. BMC Pregnancy Childbirth. 2014 Dec 19;14:419. doi:
10.1186/s12884-014-0419-6. PubMed PMID: 25524498; PubMed Central PMCID:
PMC4279892.


1221: Naaman Y, Diment J, Perlman S, Oustinov N, Vaisbuch E, Ben-Arie A. Can
malignant potential of endometrial polyps be determined by incorporating the
endometrial intraepithelial neoplasia (EIN) classification? Gynecol Oncol. 2015
Feb;136(2):254-7. doi: 10.1016/j.ygyno.2014.12.014. Epub 2014 Dec 16. PubMed
PMID: 25524459.


1222: Ngai FW, Ngu SF. Predictors of maternal and paternal depressive symptoms at
postpartum. J Psychosom Res. 2015 Feb;78(2):156-61. doi:
10.1016/j.jpsychores.2014.12.003. Epub 2014 Dec 9. PubMed PMID: 25524435.


1223: Mitchell CM, Haick A, Nkwopara E, Garcia R, Rendi M, Agnew K, Fredricks DN,
Eschenbach D. Colonization of the upper genital tract by vaginal bacterial
species in nonpregnant women. Am J Obstet Gynecol. 2015 May;212(5):611.e1-9. doi:
10.1016/j.ajog.2014.11.043. Epub 2014 Dec 16. PubMed PMID: 25524398.


1224: Schwab CL, English DP, Roque DM, Pasternak M, Santin AD. Past, present and 
future targets for immunotherapy in ovarian cancer. Immunotherapy.
2014;6(12):1279-93. doi: 10.2217/imt.14.90. Review. PubMed PMID: 25524384; PubMed
Central PMCID: PMC4312614.


1225: Mao J, Pop VJ, Bath SC, Vader HL, Redman CW, Rayman MP. Effect of low-dose 
selenium on thyroid autoimmunity and thyroid function in UK pregnant women with
mild-to-moderate iodine deficiency. Eur J Nutr. 2016 Feb;55(1):55-61. doi:
10.1007/s00394-014-0822-9. Epub 2014 Dec 19. PubMed PMID: 25524327.


1226: Louras GM, Tzifa GM, Hatziveis KM. Successful pregnancy with the use of
vaginal pessary in a patient with a very short cervix. A case report. Clin Ter.
2014;165(6):299-301. doi: 10.7417/CT.2014.1772. PubMed PMID: 25524185.


1227: van IJsselmuiden MN, Kerkhof MH, Schellart RP, Bongers MY, Spaans WA, van
Eijndhoven HW. Variation in the practice of laparoscopic sacrohysteropexy and
laparoscopic sacrocolpopexy for the treatment of pelvic organ prolapse: a Dutch
survey. Int Urogynecol J. 2015 May;26(5):757-64. doi: 10.1007/s00192-014-2591-7. 
Epub 2014 Dec 19. PubMed PMID: 25523906.


1228: Goker A, Sarsmaz K, Pekindil G, Kandiloglu AR, Kuscu NK. Rectus abdominis
muscle endometriosis. J Coll Physicians Surg Pak. 2014 Dec;24(12):944-6. doi:
12.2014/JCPSP.944946. PubMed PMID: 25523734.


1229: Ahmad A, Haque Shaikh SU, Tayyab M, Gardezi JR. Perceptions of doctors on
being treated by a doctor just completing the house job. J Coll Physicians Surg
Pak. 2014 Dec;24(12):908-13. doi: 12.2014/JCPSP.908913. PubMed PMID: 25523726.


1230: Song LL, Huang ZH, Pei YL, Chen C. [Effect of perinatal recurrent infection
on the brain development in immature mice]. Zhongguo Dang Dai Er Ke Za Zhi. 2014 
Dec;16(12):1260-4. Chinese. PubMed PMID: 25523577.


1231: Tong A, Jesudason S, Craig JC, Winkelmayer WC. Perspectives on pregnancy in
women with chronic kidney disease: systematic review of qualitative studies.
Nephrol Dial Transplant. 2015 Apr;30(4):652-61. doi: 10.1093/ndt/gfu378. Epub
2014 Dec 18. PubMed PMID: 25523452.


1232: Dodd JM, Crowther CA, Grivell RM, Deussen AR. Elective repeat caesarean
section versus induction of labour for women with a previous caesarean birth.
Cochrane Database Syst Rev. 2014 Dec 19;12:CD004906. doi:
10.1002/14651858.CD004906.pub4. Review. PubMed PMID: 25523070.


1233: Zhang S, Liu P, Chen L, Wang Y, Wang Z, Zhang B. The effects of spheroid
formation of adipose-derived stem cells in a microgravity bioreactor on stemness 
properties and therapeutic potential. Biomaterials. 2015 Feb;41:15-25. doi:
10.1016/j.biomaterials.2014.11.019. Epub 2014 Dec 1. PubMed PMID: 25522961.


1234: Flynn HA, McBride N, Cely A, Wang Y, DeCesare J. Relationship of prenatal
depression and comorbidities to infant outcomes. CNS Spectr. 2015 Feb;20(1):20-8.
doi: 10.1017/S1092852914000716. Epub 2014 Dec 19. PubMed PMID: 25522848.


1235: Sugiyama M, Hasegawa H, Ito S, Sugiyama K, Maeda M, Aoki K, Wakabayashi T, 
Hamaguchi M, Natsume A, Senga T. Paired related homeobox 1 is associated with the
invasive properties of glioblastoma cells. Oncol Rep. 2015 Mar;33(3):1123-30.
doi: 10.3892/or.2014.3681. Epub 2014 Dec 18. PubMed PMID: 25522823.


1236: Campbell-Jackson L, Bezance J, Horsch A. "A renewed sense of purpose":
mothers' and fathers' experience of having a child following a recent stillbirth.
BMC Pregnancy Childbirth. 2014 Dec 19;14:423. doi: 10.1186/s12884-014-0423-x.
PubMed PMID: 25522655; PubMed Central PMCID: PMC4279693.


1237: Elsworth JD, Groman SM, Jentsch JD, Leranth C, Redmond DE Jr, Kim JD, Diano
S, Roth RH. Primate phencyclidine model of schizophrenia: sex-specific effects on
cognition, brain derived neurotrophic factor, spine synapses, and dopamine
turnover in prefrontal cortex. Int J Neuropsychopharmacol. 2014 Oct 31;18(6).
pii: pyu048. doi: 10.1093/ijnp/pyu048. PubMed PMID: 25522392; PubMed Central
PMCID: PMC4438537.


1238: Chon SJ, Choi YR, Roh YH, Yun BH, Cho S, Choi YS, Lee BS, Seo SK.
Association between levels of serum ferritin and bone mineral density in Korean
premenopausal and postmenopausal women: KNHANES 2008-2010. PLoS One. 2014 Dec
18;9(12):e114972. doi: 10.1371/journal.pone.0114972. eCollection 2014. PubMed
PMID: 25522357; PubMed Central PMCID: PMC4270774.


1239: Bodnar LM, Abrams B, Siminerio L, Lash TL. Validity of birth
certificate-derived maternal weight data in twin pregnancies. Matern Child Nutr. 
2014 Dec 17. doi: 10.1111/mcn.12160. [Epub ahead of print] PubMed PMID: 25522306;
PubMed Central PMCID: PMC4470895.


1240: Crandall CJ, Aragaki A, Cauley JA, Manson JE, LeBlanc E, Wallace R,
Wactawski-Wende J, LaCroix A, O'Sullivan MJ, Vitolins M, Watts NB. Associations
of menopausal vasomotor symptoms with fracture incidence. J Clin Endocrinol
Metab. 2015 Feb;100(2):524-34. doi: 10.1210/jc.2014-3062. Epub 2014 Dec 18.
PubMed PMID: 25522264; PubMed Central PMCID: PMC4318890.


1241: Van der Woude DA, Pijnenborg JM, de Vries J. Health status and quality of
life in postpartum women: a systematic review of associated factors. Eur J Obstet
Gynecol Reprod Biol. 2015 Feb;185:45-52. doi: 10.1016/j.ejogrb.2014.11.041. Epub 
2014 Dec 5. Review. PubMed PMID: 25522118.


1242: Selcuk S, Sahin S, Demirci O, Aksoy B, Eroglu M, Ay P, Cam C. Translation
and validation of the Endometriosis Health Profile (EHP-5) in patients with
laparoscopically diagnosed endometriosis. Eur J Obstet Gynecol Reprod Biol. 2015 
Feb;185:41-4. doi: 10.1016/j.ejogrb.2014.11.039. Epub 2014 Dec 4. PubMed PMID:
25522117.


1243: Samejima T, Koga K, Nakae H, Wada-Hiraike O, Fujimoto A, Fujii T, Osuga Y. 
Identifying patients who can improve fertility with myomectomy. Eur J Obstet
Gynecol Reprod Biol. 2015 Feb;185:28-32. doi: 10.1016/j.ejogrb.2014.11.033. Epub 
2014 Dec 2. PubMed PMID: 25522114.


1244: Kadan Y, Fiascone S, McCourt C, Raker C, Granai CO, Steinhoff M, Moore RG. 
Predictive factors for the presence of malignant transformation of pelvic
endometriosis. Eur J Obstet Gynecol Reprod Biol. 2015 Feb;185:23-7. doi:
10.1016/j.ejogrb.2014.11.029. Epub 2014 Dec 2. PubMed PMID: 25522113.


1245: Pozzio M. ["The fact that there are more women doesn't guarantee anything":
the feminization of obstetrics and gynecology and the experiences of female
medical professionals in Mexico]. Salud Colect. 2014 Dec;10(3):325-37. doi:
10.1590/S1851-82652014000300004. Spanish. PubMed PMID: 25522102.


1246: Zuckerwise L, Nayeri U, Abdel-Razeq S, Copel J, Bahtiyar MO. Doppler
abnormalities in monochorionic diamniotic twin pregnancies with discordant
growth. J Perinatol. 2015 Jun;35(6):387-9. doi: 10.1038/jp.2014.223. Epub 2014
Dec 18. PubMed PMID: 25521562.


1247: Applegate M, Wiggins M, Bailit JL. Are trends in the proportions of
non-medically indicated inductions different by Medicaid status? J Perinatol.
2015 May;35(5):353-6. doi: 10.1038/jp.2014.218. Epub 2014 Dec 18. PubMed PMID:
25521560.


1248: Guseh SH, Feinberg BB, Dawood HY, Yamamoto HS, Fichorova RN, Burwick RM.
Urinary excretion of C5b-9 is associated with the anti-angiogenic state in severe
preeclampsia. Am J Reprod Immunol. 2015 May;73(5):437-44. doi: 10.1111/aji.12349.
Epub 2014 Dec 17. PubMed PMID: 25521546.


1249: Nagai T, Takai Y, Akahori T, Ishida H, Hanaoka T, Uotani T, Sato S,
Matsunaga S, Baba K, Seki H. Novel uterine sarcoma preoperative diagnosis score
predicts the need for surgery in patients presenting with a uterine mass.
Springerplus. 2014 Nov 18;3:678. doi: 10.1186/2193-1801-3-678. eCollection 2014. 
PubMed PMID: 25520907; PubMed Central PMCID: PMC4247829.


1250: Wall M, Schenck-Gustafsson K, Minucci D, Sendén MG, Løvseth LT, Fridner A. 
Suicidal ideation among surgeons in Italy and Sweden - a cross-sectional study.
BMC Psychol. 2014 Nov 29;2(1):53. doi: 10.1186/s40359-014-0053-0. eCollection
2014. PubMed PMID: 25520811; PubMed Central PMCID: PMC4266411.


1251: Duluc D, Banchereau R, Gannevat J, Thompson-Snipes L, Blanck JP, Zurawski
S, Zurawski G, Hong S, Rossello-Urgell J, Pascual V, Baldwin N, Stecher J, Carley
M, Boreham M, Oh S. Transcriptional fingerprints of antigen-presenting cell
subsets in the human vaginal mucosa and skin reflect tissue-specific immune
microenvironments. Genome Med. 2014 Nov 25;6(11):98. doi:
10.1186/s13073-014-0098-y. eCollection 2014. PubMed PMID: 25520755; PubMed
Central PMCID: PMC4268898.


1252: Scott MM, Xu Y, Elias CF, Williams KW. Central regulation of food intake,
body weight, energy expenditure, and glucose homeostasis. Front Neurosci. 2014
Dec 3;8:384. doi: 10.3389/fnins.2014.00384. eCollection 2014. PubMed PMID:
25520610; PubMed Central PMCID: PMC4253741.


1253: Gayet-Ageron A, Laurent F, Schrenzel J, Charton B, Jimenez-Getaz G, Tangomo
M, Ferry T, Sednaoui P, Lautenschlager S, Toutous-Trellu L, Martinez de Tejada B,
Cavassini M, Emonet S, Perneger T, Salord H. Performance of the 47-kilodalton
membrane protein versus DNA polymerase i genes for detection of Treponema
pallidum by PCR in ulcers. J Clin Microbiol. 2015 Mar;53(3):976-80. doi:
10.1128/JCM.03444-14. Epub 2014 Dec 17. PubMed PMID: 25520453; PubMed Central
PMCID: PMC4390634.


1254: Pattacini L, Murnane PM, Baeten JM, Fluharty TR, Thomas KK, Bukusi E,
Katabira E, Mugo N, Donnell D, Lingappa JR, Celum C, Marzinke M, McElrath MJ,
Lund JM; Partners PrEP Study Team. Antiretroviral Pre-Exposure Prophylaxis Does
Not Enhance Immune Responses to HIV in Exposed but Uninfected Persons. J Infect
Dis. 2015 Jun 15;211(12):1943-52. doi: 10.1093/infdis/jiu815. Epub 2014 Dec 17.
PubMed PMID: 25520426.


1255: Kokcu A, Kurtoglu E, Celik H, Tosun M, Malatyalıoglu E, Ozdemir AZ. May the
platelet to lymphocyte ratio be a prognostic factor for epithelial ovarian
cancer? Asian Pac J Cancer Prev. 2014;15(22):9781-4. PubMed PMID: 25520104.


1256: Nayak J, Gastonguay AJ, Talipov MR, Vakeel P, Span EA, Kalous KS, Kutty RG,
Jensen DR, Pokkuluri PR, Sem DS, Rathore R, Ramchandran R. Protein expression,
characterization and activity comparisons of wild type and mutant DUSP5 proteins.
BMC Biochem. 2014 Dec 18;15:27. doi: 10.1186/s12858-014-0027-0. PubMed PMID:
25519881; PubMed Central PMCID: PMC4299175.


1257: Oosterman JE, Kalsbeek A, la Fleur SE, Belsham DD. Impact of nutrients on
circadian rhythmicity. Am J Physiol Regul Integr Comp Physiol. 2015 Mar
1;308(5):R337-50. doi: 10.1152/ajpregu.00322.2014. Epub 2014 Dec 17. Review.
PubMed PMID: 25519730; PubMed Central PMCID: PMC4346762.


1258: van de Werken C, van der Heijden GW, Eleveld C, Teeuwssen M, Albert M,
Baarends WM, Laven JS, Peters AH, Baart EB. Paternal heterochromatin formation in
human embryos is H3K9/HP1 directed and primed by sperm-derived histone
modifications. Nat Commun. 2014 Dec 18;5:5868. doi: 10.1038/ncomms6868. PubMed
PMID: 25519718; PubMed Central PMCID: PMC4284653.


1259: Kawashima A, Sekizawa A, Koide K, Hasegawa J, Satoh K, Arakaki T, Takenaka 
S, Matsuoka R. Vitamin C Induces the Reduction of Oxidative Stress and
Paradoxically Stimulates the Apoptotic Gene Expression in Extravillous
Trophoblasts Derived From First-Trimester Tissue. Reprod Sci. 2015
Jul;22(7):783-90. doi: 10.1177/1933719114561561. Epub 2014 Dec 17. PubMed PMID:
25519716; PubMed Central PMCID: PMC4565473.


1260: Li Y, Zou S, Xia X, Zhang S. Human Adenomyosis Endometrium Stromal Cells
Secreting More Nerve Growth Factor: Impact and Effect. Reprod Sci. 2015
Sep;22(9):1073-82. doi: 10.1177/1933719114561559. Epub 2014 Dec 17. PubMed PMID: 
25519715.


1261: Sparks TN, Yeaton-Massey A, Granados JM, Handler SJ, Meyer M, Caughey AB.
How do maternal views of delivery outcomes vary by demographics and preferred
mode of delivery? Am J Perinatol. 2015 Jul;32(8):741-6. doi:
10.1055/s-0034-1395480. Epub 2014 Dec 17. PubMed PMID: 25519201.


1262: Jelliffe-Pawlowski LL, Baer RJ, Currier RJ, Lyell DJ, Blumenfeld YJ,
El-Sayed YY, Shaw GM, Druzin ML. Early-onset severe preeclampsia by first
trimester pregnancy-associated plasma protein A and total human chorionic
gonadotropin. Am J Perinatol. 2015 Jun;32(7):703-12. doi: 10.1055/s-0034-1396697.
Epub 2014 Dec 17. PubMed PMID: 25519199.


1263: Robinson C, Goodnight W. Society for Maternal Fetal Medicine 2015 Annual
Pregnancy Meeting supplemental episode: A Guide to San Diego. Am J Perinatol.
2014 Dec 17. [Epub ahead of print] PubMed PMID: 25519195.


1264: Rennie MY, Rahman A, Whiteley KJ, Sled JG, Adamson SL. Site-specific
increases in utero- and fetoplacental arterial vascular resistance in
eNOS-deficient mice due to impaired arterial enlargement. Biol Reprod. 2015
Feb;92(2):48. doi: 10.1095/biolreprod.114.123968. Epub 2014 Dec 17. PubMed PMID: 
25519187.


1265: Mijiddorj T, Kanasaki H, Sukhbaatar U, Oride A, Kyo S. DS1, a delta
subunit-containing GABA(A) receptor agonist, increases gonadotropin subunit gene 
expression in mouse pituitary gonadotrophs. Biol Reprod. 2015 Feb;92(2):45. doi: 
10.1095/biolreprod.114.123893. Epub 2014 Dec 17. PubMed PMID: 25519184.


1266: Songin T, Pietrzak B, Brawura-Biskupski-Samaha R, Kociszewska-Najman B,
Jabiry-Zieniewicz Z, Cyganek A, Pazik J, Wielgos M. Pregnancy after kidney and
liver transplantation: its outcome and effect on the graft, mother, and neonate. 
Ann Transplant. 2014 Dec 18;19:660-6. doi: 10.12659/AOT.892232. PubMed PMID:
25519167.


1267: Sasano T, Mabuchi S, Kuroda H, Kawano M, Matsumoto Y, Takahashi R,
Hisamatsu T, Sawada K, Hashimoto K, Isobe A, Testa JR, Kimura T. Preclinical
Efficacy for AKT Targeting in Clear Cell Carcinoma of the Ovary. Mol Cancer Res. 
2015 Apr;13(4):795-806. doi: 10.1158/1541-7786.MCR-14-0314. Epub 2014 Dec 17.
PubMed PMID: 25519148; PubMed Central PMCID: PMC4398602.


1268: Dar S, Lazer T, Swanson S, Silverman J, Wasser C, Moskovtsev SI, Sojecki A,
Librach CL. Assisted reproduction involving gestational surrogacy: an analysis of
the medical, psychosocial and legal issues: experience from a large surrogacy
program. Hum Reprod. 2015 Feb;30(2):345-52. doi: 10.1093/humrep/deu333. Epub 2014
Dec 17. PubMed PMID: 25518975.


1269: Matheson FI, Creatore MI, Gozdyra P, Park AL, Ray JG. A population-based
study of premature mortality in relation to neighbourhood density of alcohol
sales and cheque cashing outlets in Toronto, Canada. BMJ Open. 2014 Dec
17;4(12):e006032. doi: 10.1136/bmjopen-2014-006032. PubMed PMID: 25518874; PubMed
Central PMCID: PMC4275686.


1270: Mercolini F, Verdi F, Eisendle K, Messner H, Staffler A. Congenital
disseminated HSV-1 infection in preterm twins after primary gingivostomatitis of 
the mother: case report and review of the literature. Z Geburtshilfe Neonatol.
2014 Dec;218(6):261-4. doi: 10.1055/s-0034-1385854. Epub 2014 Dec 17. Review.
PubMed PMID: 25518832.


1271: Batool T, Ullah NR. Mucinous borderline ovarian tumor with ascites. J Coll 
Physicians Surg Pak. 2014 Nov;24 Suppl 3:S227-9. doi: 11.2014/JCPSP.S227S229.
PubMed PMID: 25518783.


1272: Wang Y, Zhou F, Qian Z, Qing J, Zhao M, Huang L. Mixed ovarian germ cell
tumor composed of immature teratoma, yolk sac tumor and embryonal carcinoma. J
Coll Physicians Surg Pak. 2014 Nov;24 Suppl 3:S198-200. doi:
11.2014/JCPSP.S198S200. PubMed PMID: 25518772.


1273: Khan AA, Perveen S, Raza N, Ali Bukhari SG. Gorlin-Goltz syndrome. J Coll
Physicians Surg Pak. 2014 Nov;24 Suppl 3:S171-3. doi: 11.2014/JCPSP.S171S173.
PubMed PMID: 25518761.


1274: Vlaisavljević Ž, Čolović N, Perišić M. [Beginnings of nursing education and
nurses' contribution to nursing professional development in Serbia]. Srp Arh
Celok Lek. 2014 Sep-Oct;142(9-10):628-36. Serbian. PubMed PMID: 25518547.


1275: Mitrović M, Stojić S, Tešić DS, Popović D, Rankov O, Naglić DT, Paro JN,
Pejin R, Bulatović S, Veljić MT, Zavišić BK. The impact of diabetes mellitus on
the course and outcome of pregnancy during a 5-year follow-up. Vojnosanit Pregl. 
2014 Oct;71(10):907-14. PubMed PMID: 25518268.


1276: Schmidt N C, Fargnoli V. [Reproductive health among migrant women in
Geneva: what are the challenges for Community-based participatory research]. Rev 
Med Suisse. 2014 Oct 22;10(447):1985-8. French. PubMed PMID: 25518208.


1277: Moser N, Jacot-Guillarmod M. [New guidelines for cervical cancer screening 
in young patients: what impact? ]. Rev Med Suisse. 2014 Oct 22;10(447):1955-6,
1958, 1960. French. PubMed PMID: 25518204.


1278: Irion OP, Delaloye JF. [Obstetrics, maternal and fetal medicine, a training
requirement]. Rev Med Suisse. 2014 Oct 22;10(447):1947. French. PubMed PMID:
25518202.


1279: Sajapala S, Buranawut K, NiwatArunyakasemsuk M. Comparison of chromosome
analysis using cell culture by coverslip technique with flask technique. J Med
Assoc Thai. 2014 Feb;97 Suppl 2:S202-6. PubMed PMID: 25518195.


1280: Zajączkowski T. History of education in medicine and surgery, first
hospitals development of urology in danzig/Gdańsk. Ann Acad Med Stetin.
2014;60(1):118-33. PubMed PMID: 25518103.


1281: Almeida BG, Bacchi CE, Carvalho JP, Ferreira CR, Carvalho FM. The role of
intratumoral lymphovascular density in distinguishing primary from secondary
mucinous ovarian tumors. Clinics (Sao Paulo). 2014 Dec;69(10):660-5. doi:
10.6061/clinics/2014(10)02. PubMed PMID: 25518016; PubMed Central PMCID:
PMC4221329.


1282: Sokol J, Biringer K, Skerenova M, Stasko J, Kubisz P. Activity of
coagulation factor XI in patients with spontaneous miscarriage: the presence of
risk alleles. J Obstet Gynaecol. 2015;35(6):621-4. doi:
10.3109/01443615.2014.991284. Epub 2014 Dec 17. PubMed PMID: 25517908.


1283: Kale A, Aksu S, Terzi H, Demirayak G, Turkay U, Sendag F. Uterine artery
ligation at the beginning of total laparoscopic hysterectomy reduces total blood 
loss and operation duration. J Obstet Gynaecol. 2015;35(6):612-5. doi:
10.3109/01443615.2014.990431. Epub 2014 Dec 17. PubMed PMID: 25517762.


1284: Barra NG, Palanivel R, Denou E, Chew MV, Gillgrass A, Walker TD, Kong J,
Richards CD, Jordana M, Collins SM, Trigatti BL, Holloway AC, Raha S, Steinberg
GR, Ashkar AA. Interleukin-15 modulates adipose tissue by altering mitochondrial 
mass and activity. PLoS One. 2014 Dec 17;9(12):e114799. doi:
10.1371/journal.pone.0114799. eCollection 2014. PubMed PMID: 25517731; PubMed
Central PMCID: PMC4269394.


1285: Lee SL, Kim YH, Lee HJ. Selective angiographic embolisation of an
infralevator vulvovaginal haematoma after birth: case report. J Obstet Gynaecol. 
2015;35(6):639-40. doi: 10.3109/01443615.2014.990429. Epub 2014 Dec 17. PubMed
PMID: 25517628.


1286: Chester JM, Israfil-Bayli F. Endometriosis: a possible cause of uterine
rupture in labour? J Obstet Gynaecol. 2015;35(6):638. doi:
10.3109/01443615.2014.989823. Epub 2014 Dec 17. PubMed PMID: 25517393.


1287: Hsueh AJ. Fertility: the role of mTOR signaling and KIT ligand. Curr Biol. 
2014 Nov 3;24(21):R1040-2. doi: 10.1016/j.cub.2014.09.033. Epub 2014 Nov 3.
PubMed PMID: 25517366.


1288: Anchan RM, Lachke SA, Gerami-Naini B, Lindsey J, Ng N, Naber C, Nickerson
M, Cavallesco R, Rowan S, Eaton JL, Xi Q, Maas RL. Pax6- and Six3-mediated
induction of lens cell fate in mouse and human ES cells. PLoS One. 2014 Dec
17;9(12):e115106. doi: 10.1371/journal.pone.0115106. eCollection 2014. PubMed
PMID: 25517354; PubMed Central PMCID: PMC4269389.


1289: Bendix JM, Hegaard HK, Bergholt T, Langhoff-Roos J. Expectant management of
PPROM and major complications before planned delivery: a retrospective cohort
study. J Obstet Gynaecol. 2015;35(6):570-7. doi: 10.3109/01443615.2014.987114.
Epub 2014 Dec 17. PubMed PMID: 25517017.


1290: Peitsidis P, Koukoulomati A. Tranexamic acid for the management of uterine 
fibroid tumors: A systematic review of the current evidence. World J Clin Cases. 
2014 Dec 16;2(12):893-8. doi: 10.12998/wjcc.v2.i12.893. PubMed PMID: 25516866;
PubMed Central PMCID: PMC4266839.


1291: Ulker K, Anuk T, Bozkurt M, Karasu Y. Large bowel injuries during
gynecological laparoscopy. World J Clin Cases. 2014 Dec 16;2(12):846-51. doi:
10.12998/wjcc.v2.i12.846. Review. PubMed PMID: 25516859; PubMed Central PMCID:
PMC4266832.


1292: Rutanen R, Luoto R, Raitanen J, Mansikkamäki K, Tomás E, Nygård CH. Short- 
and Long-term Effects of a Physical Exercise Intervention on Work Ability and
Work Strain in Symptomatic Menopausal Women. Saf Health Work. 2014
Dec;5(4):186-90. doi: 10.1016/j.shaw.2014.08.003. Epub 2014 Sep 16. PubMed PMID: 
25516810; PubMed Central PMCID: PMC4266772.


1293: Sasaki KJ, Cholkeri-Singh A, Sulo S, Miller CE. Persistent bleeding after
laparoscopic supracervical hysterectomy. JSLS. 2014 Oct-Dec;18(4). pii:
e2014.002064. doi: 10.4293/JSLS.2014.002064. PubMed PMID: 25516706; PubMed
Central PMCID: PMC4266229.


1294: Yin CY, Lin XL, Tian L, Ye M, Yang XY, Xiao XY. Lobaplatin inhibits growth 
of gastric cancer cells by inducing apoptosis. World J Gastroenterol. 2014 Dec
14;20(46):17426-33. doi: 10.3748/wjg.v20.i46.17426. PubMed PMID: 25516654; PubMed
Central PMCID: PMC4265601.


1295: Carrell DT, Simon L. Reply: sperm DNA damage and ART: sins of the fathers
and the doctors? Hum Reprod. 2015 Feb;30(2):492. doi: 10.1093/humrep/deu337. Epub
2014 Dec 15. PubMed PMID: 25516561.


1296: Eisenberg ML, Kim S, Chen Z, Sundaram R, Schisterman EF, Louis GM. The
relationship between male BMI and waist circumference on semen quality: data from
the LIFE study. Hum Reprod. 2015 Feb;30(2):493-4. doi: 10.1093/humrep/deu322.
Epub 2014 Dec 15. PubMed PMID: 25516559; PubMed Central PMCID: PMC4303771.


1297: Okamoto M, Nasu K, Abe W, Aoyagi Y, Kawano Y, Kai K, Moriyama M, Narahara
H. Enhanced miR-210 expression promotes the pathogenesis of endometriosis through
activation of signal transducer and activator of transcription 3. Hum Reprod.
2015 Mar;30(3):632-41. doi: 10.1093/humrep/deu332. Epub 2014 Dec 15. PubMed PMID:
25516558.


1298: Abramovici A, Gandley RE, Clifton RG, Leveno KJ, Myatt L, Wapner RJ, Thorp 
JM Jr, Mercer BM, Peaceman AM, Samuels P, Sciscione A, Harper M, Saade G, Sorokin
Y; Eunice Kennedy Shriver National Institute of Child Health Human Development
Maternal-Fetal Medicine Units Network. Prenatal vitamin C and E supplementation
in smokers is associated with reduced placental abruption and preterm birth: a
secondary analysis. BJOG. 2015 Dec;122(13):1740-7. doi: 10.1111/1471-0528.13201. 
Epub 2014 Dec 17. PubMed PMID: 25516497; PubMed Central PMCID: PMC4470874.


1299: Gu H, Yu J, Dong D, Zhou Q, Wang JY, Yang P. The miR-322-TRAF3 circuit
mediates the pro-apoptotic effect of high glucose on neural stem cells. Toxicol
Sci. 2015 Mar;144(1):186-96. doi: 10.1093/toxsci/kfu271. Epub 2014 Dec 16. PubMed
PMID: 25516495; PubMed Central PMCID: PMC4349142.


1300: Larco DO, Williams M, Schmidt L, Sabel N, Lange J, Woller MJ, Wu TJ.
Autoshortloop feedback regulation of pulsatile gonadotropin-releasing hormone
(GnRH) secretion by its metabolite, GnRH-(1-5). Endocrine. 2015 Jun;49(2):470-8. 
doi: 10.1007/s12020-014-0492-7. Epub 2014 Dec 17. PubMed PMID: 25516463.


1301: Eggemann H, Kalinski T, Ruhland AK, Ignatov T, Costa SD, Ignatov A.
Clinical implications of growth pattern and extension of tumor-associated
intraductal carcinoma of the breast. Clin Breast Cancer. 2015 Jun;15(3):227-33.
doi: 10.1016/j.clbc.2014.11.008. Epub 2014 Dec 2. PubMed PMID: 25516401.


1302: Tulsiani DR, Abou-Haila A. Biology of male fertility control: an overview
of various male contraceptive approaches. Minerva Ginecol. 2015 Apr;67(2):169-83.
Epub 2014 Dec 17. PubMed PMID: 25516280.


1303: Orlandini C, Regini C, Vellucci FL, Voltolini C, Luisi S, Mariani F, De
Franco L, Petraglia F. Ogilvie's Syndrome in an obstetric patients. Minerva
Ginecol. 2015 Oct;67(5):486-7. Epub 2014 Dec 17. PubMed PMID: 25516278.


1304: Ahlsén AK, Spong E, Kafumba N, Kamwendo F, Wolff K. Born too small: who
survives in the public hospitals in Lilongwe, Malawi? Arch Dis Child Fetal
Neonatal Ed. 2015 Mar;100(2):F150-4. doi: 10.1136/archdischild-2013-305877. Epub 
2014 Dec 16. PubMed PMID: 25516259; PubMed Central PMCID: PMC4345791.


1305: Erekson EA, Fried TR, Martin DK, Rutherford TJ, Strohbehn K, Bynum JP.
Frailty, cognitive impairment, and functional disability in older women with
female pelvic floor dysfunction. Int Urogynecol J. 2015 Jun;26(6):823-30. doi:
10.1007/s00192-014-2596-2. Epub 2014 Dec 17. PubMed PMID: 25516232; PubMed
Central PMCID: PMC4713028.


1306: Wieslander CK, Alas A, Dunivan GC, Sevilla C, Cichowski S, Maliski S,
Eilber K, Rogers RG, Anger JT. Misconceptions and miscommunication among
Spanish-speaking and English-speaking women with pelvic organ prolapse. Int
Urogynecol J. 2015 Apr;26(4):597-604. doi: 10.1007/s00192-014-2562-z. Epub 2014
Dec 17. PubMed PMID: 25516231; PubMed Central PMCID: PMC4550586.


1307: Schwab FD, Kilic N, Huang DJ, Schmid SM, Vetter M, Schötzau A, Güth U.
Personal or first-degree family breast cancer history: which has higher impact on
tumor detection and tumor size in breast cancer. Arch Gynecol Obstet. 2015
Jun;291(6):1387-94. doi: 10.1007/s00404-014-3592-y. Epub 2014 Dec 17. PubMed
PMID: 25516178.


1308: Schepker N, Garcia-Rocha GJ, von Versen-Höynck F, Hillemanns P, Schippert
C. Clinical diagnosis and therapy of uterine scar defects after caesarean section
in non-pregnant women. Arch Gynecol Obstet. 2015 Jun;291(6):1417-23. doi:
10.1007/s00404-014-3582-0. Epub 2014 Dec 17. PubMed PMID: 25516174.


1309: Zhu Z, Mu Y, Qi C, Wang J, Xi G, Guo J, Mi R, Zhao F. CYP1B1 enhances the
resistance of epithelial ovarian cancer cells to paclitaxel in vivo and in vitro.
Int J Mol Med. 2015 Feb;35(2):340-8. doi: 10.3892/ijmm.2014.2041. Epub 2014 Dec
16. PubMed PMID: 25516145; PubMed Central PMCID: PMC4292762.


1310: Rosewell KL, Al-Alem L, Zakerkish F, McCord L, Akin JW, Chaffin CL,
Brännström M, Curry TE Jr. Induction of proteinases in the human preovulatory
follicle of the menstrual cycle by human chorionic gonadotropin. Fertil Steril.
2015 Mar;103(3):826-33. doi: 10.1016/j.fertnstert.2014.11.017. Epub 2014 Dec 13. 
PubMed PMID: 25516084; PubMed Central PMCID: PMC4346449.


1311: Ishihara O, Adamson GD, Dyer S, de Mouzon J, Nygren KG, Sullivan EA,
Zegers-Hochschild F, Mansour R. International committee for monitoring assisted
reproductive technologies: world report on assisted reproductive technologies,
2007. Fertil Steril. 2015 Feb;103(2):402-13.e11. doi:
10.1016/j.fertnstert.2014.11.004. Epub 2014 Dec 13. PubMed PMID: 25516078.


1312: Cook MB, Guénel P, Gapstur SM, van den Brandt PA, Michels KB, Casagrande
JT, Cooke R, Van Den Eeden SK, Ewertz M, Falk RT, Gaudet MM, Gkiokas G, Habel LA,
Hsing AW, Johnson K, Kolonel LN, La Vecchia C, Lynge E, Lubin JH, McCormack VA,
Negri E, Olsson H, Parisi D, Petridou ET, Riboli E, Sesso HD, Swerdlow A, Thomas 
DB, Willett WC, Brinton LA. Tobacco and alcohol in relation to male breast
cancer: an analysis of the male breast cancer pooling project consortium. Cancer 
Epidemiol Biomarkers Prev. 2015 Mar;24(3):520-31. doi:
10.1158/1055-9965.EPI-14-1009. Epub 2014 Dec 16. PubMed PMID: 25515550; PubMed
Central PMCID: PMC4355041.


1313: Stout MJ, Frey HA, Tuuli MG, Cahill AG, Odibo AO, Roehl KA, Macones GA.
Loop electrosurgical excision procedure and risk of vaginal infections during
pregnancy: an observational study. BJOG. 2015 Mar;122(4):545-51. doi:
10.1111/1471-0528.13252. Epub 2014 Dec 17. PubMed PMID: 25515321; PubMed Central 
PMCID: PMC4339444.


1314: Havrilesky LJ, Dinan M, Sfakianos GP, Curtis LH, Barnett JC, Van Gorp T,
Myers ER. Costs, effectiveness, and workload impact of management strategies for 
women with an adnexal mass. J Natl Cancer Inst. 2014 Dec 16;107(1):322. doi:
10.1093/jnci/dju322. Print 2015 Jan. PubMed PMID: 25515232.


1315: Khoo F, Mathur M. Severe resistant maternal hypotension following tocolysis
with nifedipine. BMJ Case Rep. 2014 Dec 16;2014. pii: bcr2014208059. doi:
10.1136/bcr-2014-208059. PubMed PMID: 25515131.


1316: Black BO. Obstetrics in the time of Ebola: challenges and dilemmas in
providing lifesaving care during a deadly epidemic. BJOG. 2015 Feb;122(3):284-6. 
doi: 10.1111/1471-0528.13232. Epub 2014 Dec 17. PubMed PMID: 25515060.


1317: van Delft KW, Thakar R, Sultan AH, IntHout J, Kluivers KB. The natural
history of levator avulsion one year following childbirth: a prospective study.
BJOG. 2015 Aug;122(9):1266-73. doi: 10.1111/1471-0528.13223. Epub 2014 Dec 17.
PubMed PMID: 25514994.


1318: Abdulcadir J, Rodriguez MI, Say L. Research gaps in the care of women with 
female genital mutilation: an analysis. BJOG. 2015 Feb;122(3):294-303. doi:
10.1111/1471-0528.13217. Epub 2014 Dec 17. Review. PubMed PMID: 25514892.


1319: Angelova M, Ferris M, Swan KF, McFerrin HE, Pridjian G, Morris CA, Sullivan
DE. Kaposi's sarcoma-associated herpesvirus G-protein coupled receptor activates 
the canonical Wnt/β-catenin signaling pathway. Virol J. 2014 Dec 17;11:218. doi: 
10.1186/s12985-014-0218-8. PubMed PMID: 25514828; PubMed Central PMCID:
PMC4304609.


1320: Rauh-Hain JA, Foley OW, Winograd D, Andrade C, Clark RM, Vargas RJ,
Hinchcliff EM, Esselen KM, Horowitz NS, del Carmen MG. Clinical characteristics
and outcomes of patients with stage I epithelial ovarian cancer compared with
fallopian tube cancer. Am J Obstet Gynecol. 2015 May;212(5):600.e1-8. doi:
10.1016/j.ajog.2014.12.013. Epub 2014 Dec 13. PubMed PMID: 25514761.


1321: Brtnický T, Fialová A, Laštovička J, Rob L, Špíšek R. Clinical relevance of
regulatory T cells monitoring in the peripheral blood of ovarian cancer patients.
Hum Immunol. 2015 Mar;76(2-3):187-91. doi: 10.1016/j.humimm.2014.12.004. Epub
2014 Dec 13. PubMed PMID: 25514665.


1322: Moran C, Arriaga M, Arechavaleta-Velasco F, Moran S. Adrenal androgen
excess and body mass index in polycystic ovary syndrome. J Clin Endocrinol Metab.
2015 Mar;100(3):942-50. doi: 10.1210/jc.2014-2569. Epub 2014 Dec 16. PubMed PMID:
25514100.


1323: Chang HM, Cheng JC, Fang L, Qiu X, Klausen C, Taylor EL, Leung PC.
Recombinant BMP4 and BMP7 downregulate pentraxin 3 in human granulosa cells. J
Clin Endocrinol Metab. 2015 Mar;100(3):E365-74. doi: 10.1210/jc.2014-2496. Epub
2014 Dec 16. PubMed PMID: 25514099.


1324: Hillemanns P, Einstein MH, Iversen OE. Topical hexaminolevulinate
photodynamic therapy for the treatment of persistent human papilloma virus
infections and cervical intraepithelial neoplasia. Expert Opin Investig Drugs.
2015 Feb;24(2):273-81. doi: 10.1517/13543784.2015.990150. Epub 2014 Dec 16.
Review. PubMed PMID: 25514095.


1325: Borah BJ, Carls GS, Moore BJ, Gibson TB, Moriarty JP, Stewart EA. Cost
comparison between uterine-sparing fibroid treatments one year following
treatment. J Ther Ultrasound. 2014 Mar 31;2:7. doi: 10.1186/2050-5736-2-7.
eCollection 2014. PubMed PMID: 25512868; PubMed Central PMCID: PMC4265990.


1326: Tan N, McClure TD, Tarnay C, Johnson MT, Lu DS, Raman SS. Women seeking
second opinion for symptomatic uterine leiomyoma: role of comprehensive fibroid
center. J Ther Ultrasound. 2014 Apr 15;2:3. doi: 10.1186/2050-5736-2-3.
eCollection 2014. PubMed PMID: 25512867; PubMed Central PMCID: PMC4265989.


1327: Mirzazadeh A, Ostadrahimi N, Ghalandarpoorattar SM, Asghari F. Teaching
endotracheal intubation on the recently deceased: opinion of patients and
families. J Med Ethics Hist Med. 2014 Mar 10;7:5. eCollection 2014. PubMed PMID: 
25512826; PubMed Central PMCID: PMC4263388.


1328: Agarwal A, Rathi S, Patnaik P, Shaw D, Jain M, Trivedi S, Dwivedi US. Does 
preoperative urodynamic testing improve surgical outcomes in patients undergoing 
the transobturator tape procedure for stress urinary incontinence? A prospective 
randomized trial. Korean J Urol. 2014 Dec;55(12):821-7. doi:
10.4111/kju.2014.55.12.821. Epub 2014 Nov 21. PubMed PMID: 25512817; PubMed
Central PMCID: PMC4265717.


1329: Vidal AC, Benjamin Neelon SE, Liu Y, Tuli AM, Fuemmeler BF, Hoyo C, Murtha 
AP, Huang Z, Schildkraut J, Overcash F, Kurtzberg J, Jirtle RL, Iversen ES,
Murphy SK. Maternal stress, preterm birth, and DNA methylation at imprint
regulatory sequences in humans. Genet Epigenet. 2014 Sep 14;6:37-44. doi:
10.4137/GEG.S18067. eCollection 2014. PubMed PMID: 25512713; PubMed Central
PMCID: PMC4251062.


1330: Goyal K, Kaur H, Sehgal A, Sehgal R. RealAmp Loop-Mediated Isothermal
Amplification as a Point-of-Care Test for Diagnosis of Malaria: Neither Too Close
nor Too Far. J Infect Dis. 2015 May 15;211(10):1686. doi: 10.1093/infdis/jiu810. 
Epub 2014 Dec 15. PubMed PMID: 25512623.


1331: Li Y, Hadden C, Singh P, Mercado CP, Murphy P, Dajani NK, Lowery CL,
Roberts DJ, Maroteaux L, Kilic F. GDM-associated insulin deficiency hinders the
dissociation of SERT from ERp44 and down-regulates placental 5-HT uptake. Proc
Natl Acad Sci U S A. 2014 Dec 30;111(52):E5697-705. doi: 10.1073/pnas.1416675112.
Epub 2014 Dec 15. PubMed PMID: 25512553; PubMed Central PMCID: PMC4284607.


1332: Gonzalez-Echavarri C, Villar I, Ugarte A, Larrieta R, Ruiz-Irastorza G.
Prevalence and significance of persistently positive antiphospholipid antibodies 
in women with preeclampsia. J Rheumatol. 2015 Feb;42(2):210-3. doi:
10.3899/jrheum.140737. Epub 2014 Dec 15. PubMed PMID: 25512484.


1333: Lindau ST, Abramsohn EM, Bueno H, D'Onofrio G, Lichtman JH, Lorenze NP,
Mehta Sanghani R, Spatz ES, Spertus JA, Strait K, Wroblewski K, Zhou S, Krumholz 
HM. Sexual activity and counseling in the first month after acute myocardial
infarction among younger adults in the United States and Spain: a prospective,
observational study. Circulation. 2014 Dec 23;130(25):2302-9. doi:
10.1161/CIRCULATIONAHA.114.012709. Epub 2014 Dec 15. PubMed PMID: 25512442;
PubMed Central PMCID: PMC4322946.


1334: Pabby V, Oza SS, Dodge LE, Hacker MR, Moragianni VA, Correia K, Missmer SA,
Fox JH, Ibrahim Y, Penzias A, Burakoff R, Cheifetz A, Friedman S. In Vitro
Fertilization Is Successful in Women With Ulcerative Colitis and Ileal Pouch Anal
Anastomosis. Am J Gastroenterol. 2015 Jun;110(6):792-7. doi:
10.1038/ajg.2014.400. Epub 2014 Dec 16. PubMed PMID: 25512339.


1335: Guo XY, Shao H, Chen YS, Liu CY, Zhang Y, Zhao YY. [Eisenmenger's syndrome 
in pregnancy: a case report and literature review]. Beijing Da Xue Xue Bao. 2014 
Dec 18;46(6):986-9. Review. Chinese. PubMed PMID: 25512298.


1336: Suzuki K, Itoh H, Mukai M, Yamazaki K, Uchida T, Maeda H, Oda M, Yamaki E, 
Suzuki H, Kanayama N. Measurement of maternal cerebral tissue hemoglobin on
near-infrared time-resolved spectroscopy in the peripartum period. J Obstet
Gynaecol Res. 2015 Jun;41(6):876-83. doi: 10.1111/jog.12639. Epub 2014 Dec 16.
PubMed PMID: 25512224.


1337: Mabuchi Y, Yahata T, Kobayashi A, Tanizaki Y, Minami S, Ino K. Vaginal
carcinoma in a young woman who underwent fertility-sparing treatment involving
chemotherapy and conservative surgery. J Obstet Gynaecol Res. 2015
Jun;41(6):989-92. doi: 10.1111/jog.12638. Epub 2014 Dec 16. PubMed PMID:
25512111.


1338: Ssi-Yan-Kai G, Barthier S, Trichot C, Prevot S, De Laveaucoupet J. Granular
cell breast cancer: a rare misleading lesion. Diagn Interv Imaging. 2015
Mar;96(3):287-9. doi: 10.1016/j.diii.2013.10.004. Epub 2014 Dec 12. PubMed PMID: 
25512035.


1339: Kasai M, Aoki S, Ogawa M, Kurasawa K, Takahashi T, Hirahara F. Prediction
of perinatal outcomes based on primary symptoms in women with placental
abruption. J Obstet Gynaecol Res. 2015 Jun;41(6):850-6. doi: 10.1111/jog.12637.
Epub 2014 Dec 16. PubMed PMID: 25512024.


1340: Nakae R, Matsuzaki S, Egawa-Takata T, Mimura K, Kanagawa T, Kimura T.
Pregnancy management for a patient with graft occlusion after right iliac artery 
bypass surgery. J Obstet Gynaecol Res. 2015 Jun;41(6):979-84. doi:
10.1111/jog.12636. Epub 2014 Dec 16. PubMed PMID: 25511914.


1341: Jeong KS, Park H, Ha E, Hong YC, Ha M, Park H, Kim BN, Lee BE, Lee SJ, Lee 
KY, Kim JH, Kim Y. Performance IQ in children is associated with blood cadmium
concentration in early pregnancy. J Trace Elem Med Biol. 2015 Apr;30:107-11. doi:
10.1016/j.jtemb.2014.11.007. Epub 2014 Nov 28. PubMed PMID: 25511909.


1342: Sicking I, Rommens K, Battista MJ, Böhm D, Gebhard S, Lebrecht A, Cotarelo 
C, Hoffmann G, Hengstler JG, Schmidt M. Prognostic influence of cyclooxygenase-2 
protein and mRNA expression in node-negative breast cancer patients. BMC Cancer. 
2014 Dec 15;14:952. doi: 10.1186/1471-2407-14-952. PubMed PMID: 25511800; PubMed 
Central PMCID: PMC4302078.


1343: Yu HT, Huang HY, Lee CL, Soong YK, Wang CJ. Side of ovarian endometrioma
does not affect the outcome of in vitro fertilization/intracytoplasmic sperm
injection in infertile women after laparoscopic cystectomy. J Obstet Gynaecol
Res. 2015 May;41(5):717-21. doi: 10.1111/jog.12633. Epub 2014 Dec 16. PubMed
PMID: 25511776.


1344: de Boer P, de Vries M, Ramos L. A mutation study of sperm head shape and
motility in the mouse: lessons for the clinic. Andrology. 2015 Mar;3(2):174-202. 
doi: 10.1111/andr.300. Epub 2014 Dec 16. PubMed PMID: 25511638.


1345: Yamada T, Morikawa M, Yamada T, Akaishi R, Kojima T, Minakami H. Fibrinogen
levels in the late stage of twin pregnancy. Thromb Res. 2015 Feb;135(2):318-21.
doi: 10.1016/j.thromres.2014.11.030. Epub 2014 Dec 4. PubMed PMID: 25511579.


1346: Winkel AF, Niles P, Lerner V, Zabar S, Szyld D, Squires A. Notes from the
Field: Residents' Perceptions of Simulation-Based Skills Assessment in Obstetrics
and Gynecology. Eval Health Prof. 2014 Dec 14. pii: 0163278714563601. [Epub ahead
of print] PubMed PMID: 25511557.


1347: Wu SG, Sun JY, Zhou J, Li FY, Zhou H, Lin Q, Lin HX, Bao Y, He ZY. Number
of negative lymph nodes can predict survival of breast cancer patients with four 
or more positive lymph nodes after postmastectomy radiotherapy. Radiat Oncol.
2014 Dec 16;9:284. doi: 10.1186/s13014-014-0284-5. PubMed PMID: 25511525; PubMed 
Central PMCID: PMC4278342.


1348: Fan L, Du Z, Wu F, Zhu H. [Treatment of ovarian cancer cell line SKOV3 with
IL-24 gene under the control of ovarian-specific promoter-1]. Zhonghua Yi Xue Za 
Zhi. 2014 Sep 9;94(33):2622-7. Chinese. PubMed PMID: 25511498.


1349: Yang R, Guo F, Liu X, Tian J, Fan L. [Application of two and
three-dimensional ultrasound measurement of fetal thymus in fetal intrauterine
growth restriction]. Zhonghua Yi Xue Za Zhi. 2014 Sep 9;94(33):2607-9. Chinese.
PubMed PMID: 25511494.


1350: Stedenfeldt M, Pirhonen J, Blix E, Wilsgaard T, Vonen B, Øian P. Anal
incontinence, urinary incontinence and sexual problems in primiparous women - a
comparison between women with episiotomy only and women with episiotomy and
obstetric anal sphincter injury. BMC Womens Health. 2014 Dec 16;14:157. doi:
10.1186/s12905-014-0157-y. PubMed PMID: 25511413; PubMed Central PMCID:
PMC4273460.


1351: Schoen CN, Tabbah S, Iams JD, Caughey AB, Berghella V. Why the United
States preterm birth rate is declining. Am J Obstet Gynecol. 2015
Aug;213(2):175-80. doi: 10.1016/j.ajog.2014.12.011. Epub 2014 Dec 12. PubMed
PMID: 25511243.


1352: Walfisch A, Shrim A, Hallak M. Can the practice of nonclosure of visceral
and parietal peritoneum during cesarean delivery be justified? Reply. Am J Obstet
Gynecol. 2015 Apr;212(4):550-1. doi: 10.1016/j.ajog.2014.12.009. Epub 2014 Dec
12. PubMed PMID: 25511242.


1353: Hall KS, Steinberg JR, Cwiak CA, Allen RH, Marcus SM. Contraception and
mental health: a commentary on the evidence and principles for practice. Am J
Obstet Gynecol. 2015 Jun;212(6):740-6. doi: 10.1016/j.ajog.2014.12.010. Epub 2014
Dec 12. Review. PubMed PMID: 25511241; PubMed Central PMCID: PMC4457595.


1354: Sholapurkar SL. Can the practice of nonclosure of visceral and parietal
peritoneum during cesarean delivery be justified? Am J Obstet Gynecol. 2015
Apr;212(4):550. doi: 10.1016/j.ajog.2014.12.008. Epub 2014 Dec 12. PubMed PMID:
25511240.


1355: Barber EL, Neubauer NL, Gossett DR. Risk of venous thromboembolism in
abdominal versus minimally invasive hysterectomy for benign conditions. Am J
Obstet Gynecol. 2015 May;212(5):609.e1-7. doi: 10.1016/j.ajog.2014.12.006. Epub
2014 Dec 12. PubMed PMID: 25511239.


1356: Westhoff CL, Pike MC, Tang R, DiNapoli MN, Sull M, Cremers S. Estimating
systemic exposure to ethinyl estradiol from an oral contraceptive. Am J Obstet
Gynecol. 2015 May;212(5):614.e1-7. doi: 10.1016/j.ajog.2014.12.007. Epub 2014 Dec
12. PubMed PMID: 25511238; PubMed Central PMCID: PMC4417052.


1357: Solheim O, Tropé CG, Rokkones E, Kærn J, Paulsen T, Salvesen HB, Hagen B,
Vereide AB, Fosså SD. Fertility and gonadal function after adjuvant therapy in
women diagnosed with a malignant ovarian germ cell tumor (MOGCT) during the
"cisplatin era". Gynecol Oncol. 2015 Feb;136(2):224-9. doi:
10.1016/j.ygyno.2014.12.010. Epub 2014 Dec 12. PubMed PMID: 25511159.


1358: Elshaikh MA, Al-Wahab Z, Mahdi H, Albuquerque K, Mahan M, Kehoe SM,
Ali-Fehmi R, Rose PG, Munkarah AR. Recurrence patterns and survival endpoints in 
women with stage II uterine endometrioid carcinoma: a multi-institution study.
Gynecol Oncol. 2015 Feb;136(2):235-9. doi: 10.1016/j.ygyno.2014.12.012. Epub 2014
Dec 12. PubMed PMID: 25511158.
[truncated: 48,568,187 more chars]
