# Supplementary material for: Invisible Brain: Knowledge in Research Works and Neuron Activity
Source: PLoS One. 2016 Jul 20;11(7):e0158590. doi: 10.1371/journal.pone.0158590 (PMC4954711; doi:10.1371/journal.pone.0158590)
Supplement: S3 File — (ZIP) [file pone.0158590.s003.zip › Ophthalmology_pubmed.txt]

1: Krieglstein G. Glaucoma - Medical Diagnosis & Therapy (vol. 1), Surgical
Management (vol. 2). 2nd ed. Editors:Tarek M. Shaarawy, Mark B. Sherwood, Roger
A. Hitchings, Jonathan G. Crowston (2015) List price: 311 USD. ISBN:
978-0-7020-5193-7. E-book ISBN: 978-0-7020-5541-6. Elsevier & Saunders. Graefes
Arch Clin Exp Ophthalmol. 2016 Feb;254(2):411. doi: 10.1007/s00417-014-2808-y.
Epub 2014 Oct 16. PubMed PMID: 26821165.


2: Duda JF, Castro JG. Bilateral Retrobulbar Optic Neuritis Caused by Varicella
Zoster Virus in a Patient with AIDS. Br J Med Med Res. 2015;5(11):1381-1386. Epub
2014 Nov 11. PubMed PMID: 26740936; PubMed Central PMCID: PMC4699296.


3: Tzekov R, Richards D. The Glaucomas. Volume 2. Open Angle Glaucoma and Angle
Closure Glaucoma. Editors: R. Sampaolesi, J.R, Sampaolesi, J. Zárate, (2014), 962
p., hardcover with DVD, ISBN: 978-3-642-35499-1, Springer. 2014, XLIX, 1062
illus., 685 illus. in color. Graefes Arch Clin Exp Ophthalmol. 2016
Jan;254(1):203-4. doi: 10.1007/s00417-014-2805-1. Epub 2014 Sep 20. PubMed PMID: 
26728901.


4: Kumar B, Singh A, Akram M. A fatal case of large ball valve thrombus in the
left atrium in a young girl. Echo Res Pract. 2014 Dec 1;1(2):I9-I10. doi:
10.1530/ERP-14-0064. Epub 2014 Oct 9. PubMed PMID: 26693307; PubMed Central
PMCID: PMC4676483.


5: Mishra A, Aggarwal S, Shah S, Negi P, Bharwada R, Desai N. An interesting case
of Coats' disease. Med J Armed Forces India. 2015 Oct;71(4):384-8. doi:
10.1016/j.mjafi.2013.11.010. Epub 2014 Mar 12. PubMed PMID: 26663970; PubMed
Central PMCID: PMC4646943.


6: Sobeih D, Hussein KA, Said N, Motamed K, Al-Shabrawey M. Deletion of SPARC
Enhances Retinal Vaso-Obliteration in Mouse Model of Oxygen-Induced Retinopathy. 
HSOA J Ophthalmol Clin Res. 2014 Dec;1(1). pii: 002. Epub 2014 Aug 22. PubMed
PMID: 26636134; PubMed Central PMCID: PMC4665627.


7: Schwartz SG, Flynn HW Jr. Update on the prevention and treatment of
endophthalmitis. Expert Rev Ophthalmol. 2014 Oct;9(5):425-430. Epub 2014 Aug 23. 
PubMed PMID: 26609317; PubMed Central PMCID: PMC4655603.


8: Haddad Z, Reddy A. Double trouble: a patient with both HLA-B27 anterior
uveitis and HLA-A29 birdshot chorioretinitis. J Ophthalmic Inflamm Infect. 2014
Dec;4(1):28. doi: 10.1186/s12348-014-0028-6. Epub 2014 Nov 26. PubMed PMID:
26530345.


9: Mahendradas P, Madhu S, Kawali A, Govindaraj I, Gowda PB, Vinekar A, Shetty N,
Shetty R, Shetty BK. Combined depth imaging of choroid in uveitis. J Ophthalmic
Inflamm Infect. 2014 Dec;4(1):18. doi: 10.1186/s12348-014-0018-8. Epub 2014 Jul
29. PubMed PMID: 26530343.


10: Rasoulinejad SA, Sadeghi M, Montazeri M, Hedayati Goudarzi H, Montazeri M,
Akbarian N. Clinical Presentation and Microbial Analyses of Contact Lens
Keratitis; an Epidemiologic Study. Emerg (Tehran). 2014 Fall;2(4):174-7. PubMed
PMID: 26495376; PubMed Central PMCID: PMC4614568.


11: Nawaz MI, Mohammad G. Role of high-mobility group box-1 protein in disruption
of vascular barriers and regulation of leukocyte-endothelial interactions. J
Recept Signal Transduct Res. 2015;35(4):340-5. doi: 10.3109/10799893.2014.984309.
Epub 2014 Nov 19. PubMed PMID: 26482025.


12: Bai Y, Yi H, Zhang L, Shi Y, Ma X, Congdon N, Zhou Z, Boswell M, Rozelle S.
AN INVESTIGATION OF VISION PROBLEMS AND THE VISION CARE SYSTEM IN RURAL CHINA.
Southeast Asian J Trop Med Public Health. 2014 Nov;45(6):1464-73. Erratum in:
Southeast Asian J Trop Med Public Health. 2015 Jan;46(1):175. PubMed PMID:
26466433.


13: Kirzhner M, Arnold SR, Lyle C, Mendoza LL, Fleming JC. Pythium insidiosum: A 
Rare Necrotizing Orbital and Facial Infection. J Pediatric Infect Dis Soc. 2015
Mar;4(1):e10-3. doi: 10.1093/jpids/piu015. Epub 2014 Mar 24. PubMed PMID:
26407370.


14: Heitmar R, Kalitzeos AA, Patel SR, Prabhu-Das D, Cubbidge RP. Comparison of
subjective and objective methods to determine the retinal arterio-venous ratio
using fundus photography. J Optom. 2015 Oct-Dec;8(4):252-7. doi:
10.1016/j.optom.2014.07.002. Epub 2014 Jul 26. PubMed PMID: 26386537; PubMed
Central PMCID: PMC4591425.


15: Tuzcu K, Coskun M, Tuzcu EA, Karcioglu M, Davarci I, Hakimoglu S, Aydın S,
Turhanoglu S. Effectiveness of sub-Tenon's block in pediatric strabismus surgery.
Braz J Anesthesiol. 2015 Sep-Oct;65(5):349-52. doi: 10.1016/j.bjane.2014.02.003. 
Epub 2014 Mar 11. PubMed PMID: 26323732.


16: Baranwal VK, Satyabala K, Mishra A, Dutta AK. Sterile corneal perforations in
a case of severe dry eyes. Med J Armed Forces India. 2015 Jul;71(3):290-2. doi:
10.1016/j.mjafi.2013.04.005. Epub 2013 Aug 2. PubMed PMID: 26288499; PubMed
Central PMCID: PMC4534553.


17: Mahoney N, Grant MP, Susarla SM, Merbs S. Computer-Assisted Three-Dimensional
Planning for Orbital Decompression. Craniomaxillofac Trauma Reconstr. 2015
Sep;8(3):211-7. doi: 10.1055/s-0034-1393731. Epub 2014 Nov 14. Erratum in:
Craniomaxillofac Trauma Reconstr. 2015 Dec;8(4):375-6. PubMed PMID: 26269729;
PubMed Central PMCID: PMC4532566.


18: Baranwal VK, Kumar S, Gaur S, Satyabala K, Dutta AK, Murthy PK. An uncommon
case of primary iris cyst managed with Nd YAG laser. Med J Armed Forces India.
2015 Jul;71(Suppl 1):S82-4. doi: 10.1016/j.mjafi.2013.04.001. Epub 2013 Aug 2.
PubMed PMID: 26265881; PubMed Central PMCID: PMC4529524.


19: Mohindra VK, Pereira S. An interesting case of implantable contact lens. Med 
J Armed Forces India. 2015 Jul;71(Suppl 1):S69-72. doi:
10.1016/j.mjafi.2013.02.018. Epub 2013 Jun 21. PubMed PMID: 26265876; PubMed
Central PMCID: PMC4529531.


20: Choudhary T, Chawla S, Ray R, Pereira S. Hypercortisolism induced atypical
central serous chorioretinopathy in pregnancy. Med J Armed Forces India. 2015
Jul;71(Suppl 1):S55-9. doi: 10.1016/j.mjafi.2013.01.012. Epub 2013 Apr 18. PubMed
PMID: 26265872; PubMed Central PMCID: PMC4529532.


21: Kumar SV, Waikar S, Srivastava VK. Conjunctival limbal autograft
transplantation in pterygium surgery by natural haemostasis. Med J Armed Forces
India. 2015 Jul;71(Suppl 1):S43-5. doi: 10.1016/j.mjafi.2013.02.006. Epub 2013
May 9. PubMed PMID: 26265867; PubMed Central PMCID: PMC4529520.


22: Patyal S, Kakkar S, Gurunadh VS, Pradeep PG. Post traumatic
neovascularisation of a cataractous crystalline lens. Med J Armed Forces India.
2015 Jul;71(Suppl 1):S290-2. doi: 10.1016/j.mjafi.2014.09.001. Epub 2014 Nov 25. 
PubMed PMID: 26265863; PubMed Central PMCID: PMC4529573.


23: Oli A, Joshi D. Interesting case of severe anterior uveitis caused by
brimonidine eye drops. Med J Armed Forces India. 2015 Jul;71(Suppl 1):S285-6.
doi: 10.1016/j.mjafi.2014.09.009. Epub 2014 Nov 22. PubMed PMID: 26265860; PubMed
Central PMCID: PMC4529581.


24: Oli A, Joshi D. Optical coherence tomography in the management of posterior
scleritis. Med J Armed Forces India. 2015 Jul;71(Suppl 1):S276-8. doi:
10.1016/j.mjafi.2014.09.012. Epub 2014 Nov 22. PubMed PMID: 26265857; PubMed
Central PMCID: PMC4529585.


25: Singh AK, Joshi D, Oli A, Mallika V. Frosted branch angiitis in a pregnant
woman. Med J Armed Forces India. 2015 Jul;71(Suppl 1):S268-71. doi:
10.1016/j.mjafi.2014.07.012. Epub 2014 Oct 16. PubMed PMID: 26265855; PubMed
Central PMCID: PMC4529597.


26: Baranwal VK, Kumar S, Mishra A, Satyabala K, Dutta AK, Murthy PK. Bilateral
sterile perforated corneal ulcer in an HIV case. Med J Armed Forces India. 2015
Jul;71(Suppl 1):S26-8. doi: 10.1016/j.mjafi.2012.11.001. Epub 2013 Feb 23. PubMed
PMID: 26265852; PubMed Central PMCID: PMC4529528.


27: Vichare N, Bhargava N, Brijmohan, Chaturvedi PK. A rare case of idiopathic
retinal vasculitis, aneurysms and neuroretinitis (IRVAN) syndrome. Med J Armed
Forces India. 2015 Jul;71(Suppl 1):S257-60. doi: 10.1016/j.mjafi.2014.07.011.
Epub 2014 Oct 14. PubMed PMID: 26265851; PubMed Central PMCID: PMC4529570.


28: Moulick PS, Reddy S, Gurunadh VS, Mohindra VK. Toxic anterior segment
syndrome - A sequel of uneventful cataract surgery. Med J Armed Forces India.
2015 Jul;71(Suppl 1):S205-7. doi: 10.1016/j.mjafi.2014.01.004. Epub 2014 Apr 3.
PubMed PMID: 26265833; PubMed Central PMCID: PMC4529552.


29: Sharma VK, Baranwal VK. Snake venom ophthalmia. Med J Armed Forces India.
2015 Jul;71(Suppl 1):S197-8. doi: 10.1016/j.mjafi.2014.01.003. Epub 2014 Apr 3.
PubMed PMID: 26265830; PubMed Central PMCID: PMC4529546.


30: Ambiya V, Singh HP, Mandal S, Radhakrishnan AP. A case of systemic
sarcoidosis with ocular presentation. Med J Armed Forces India. 2015 Jul;71(Suppl
1):S16-8. doi: 10.1016/j.mjafi.2012.10.003. Epub 2012 Dec 29. PubMed PMID:
26265816; PubMed Central PMCID: PMC4529526.


31: Mishra A, Shukla S, Baranwal VK, Patra VK, Chaudhary B. Isolated unilateral
IIIrd nerve palsy as the only sign of chronic subdural haematoma. Med J Armed
Forces India. 2015 Jul;71(Suppl 1):S127-30. doi: 10.1016/j.mjafi.2013.07.009.
Epub 2013 Sep 26. PubMed PMID: 26265807; PubMed Central PMCID: PMC4529560.


32: Mishra A, Shukla S, Aggarwal S, Chaudhary B. Lateral rectus palsy in a case
of dengue fever. Med J Armed Forces India. 2015 Jul;71(Suppl 1):S101-3. doi:
10.1016/j.mjafi.2013.05.010. Epub 2013 Aug 30. PubMed PMID: 26265797; PubMed
Central PMCID: PMC4529522.


33: Dessì G, Lahuerta EF, Puce FG, Mendoza LH, Stefanini T, Rosenberg I, Del
Prato A, Perinetti M, Villa A. Role of B-scan ocular ultrasound as an adjuvant
for the clinical assessment of eyeball diseases: a pictorial essay. J Ultrasound.
2014 Dec 30;18(3):265-77. doi: 10.1007/s40477-014-0153-y. eCollection 2015 Sep.
PubMed PMID: 26261467; PubMed Central PMCID: PMC4529413.


34: Bordin G, Valerio E, Cutrone M. Ankyloblepharon Filiforme Adnatum in a
Newborn. AJP Rep. 2015 Apr;5(1):e12-3. doi: 10.1055/s-0034-1395991. Epub 2014 Dec
15. PubMed PMID: 26199789; PubMed Central PMCID: PMC4502622.


35: Harrigan RL, Panda S, Asman AJ, Nelson KM, Chaganti S, DeLisi MP, Yvernault
BC, Smith SA, Galloway RL, Mawn LA, Landman BA. Robust optic nerve segmentation
on clinically acquired computed tomography. J Med Imaging (Bellingham). 2014
Oct;1(3):034006. doi: 10.1117/1.JMI.1.3.034006. Epub 2014 Dec 17. PubMed PMID:
26158064; PubMed Central PMCID: PMC4478967.


36: Osman EA. Glaucoma after open globe injury. Saudi J Ophthalmol. 2015
Jul-Sep;29(3):222-4. doi: 10.1016/j.sjopt.2014.10.006. Epub 2014 Nov 6. Review.
PubMed PMID: 26155083; PubMed Central PMCID: PMC4487842.


37: Pogue AI, Clement C, Hill JM, Lukiw WJ. Evolution of microRNA (miRNA)
Structure and Function in Plants and Animals: Relevance to Aging and Disease. J
Aging Sci. 2014 Jun;2(2). pii: 119. PubMed PMID: 26146648; PubMed Central PMCID: 
PMC4489142.


38: Ng TK. Letter to the Editor Regarding "Virtual Screening of Natural and
Synthetic Ligands Against Diabetic Retinopathy by Molecular Interaction With
Angiopoietin-2". Asia Pac J Ophthalmol (Phila). 2014 Nov-Dec;3(6):395-6. doi:
10.1097/APO.0000000000000098. PubMed PMID: 26107983.


39: Wang M, Zhang F, Zhao X, Song Y, Zhang M. Riboflavin Concentration Analysis
in Rabbit Corneas Before and After Corneal Collagen Cross-Linking Using Confocal 
Laser Scanning Microscopy. Asia Pac J Ophthalmol (Phila). 2014
Nov-Dec;3(6):388-94. doi: 10.1097/APO.0000000000000100. PubMed PMID: 26107982.


40: Fresina M, Campos EC. A 1-Year Review of Amblyopia and Strabismus Research.
Asia Pac J Ophthalmol (Phila). 2014 Nov-Dec;3(6):379-87. doi:
10.1097/APO.0000000000000097. PubMed PMID: 26107981.


41: Hapsari D, Sitorus RS. Intravitreal Bevacizumab in Retinopathy of
Prematurity: Inject or Not? Asia Pac J Ophthalmol (Phila). 2014
Nov-Dec;3(6):368-78. doi: 10.1097/APO.0000000000000039. PubMed PMID: 26107980.


42: Maslin JS, Dorairaj SK, Ritch R. Sturge-Weber Syndrome (Encephalotrigeminal
Angiomatosis): Recent Advances and Future Challenges. Asia Pac J Ophthalmol
(Phila). 2014 Nov-Dec;3(6):361-7. doi: 10.1097/APO.0000000000000093. PubMed PMID:
26107979.


43: Barber SM, Al-Zubidi N, Diaz OM, Zhang YJ, Lee AG. Delayed Hydrocephalus and 
Perianeurysmal Cyst Formation After Stent-Assisted Coil Embolization of a Large, 
Unruptured Basilar Apex Aneurysm: A Case Report and Literature Review. Asia Pac J
Ophthalmol (Phila). 2014 Nov-Dec;3(6):354-60. doi: 10.1097/APO.0000000000000029. 
PubMed PMID: 26107978.


44: Richhariya A, Verma Y, Rao DK, Roberts CJ, Mahmoud AM, Sangwan VS, Punjabi S,
Gupta PK. Effect of Intraocular Pressure and Anisotropy on the Optical Properties
of the Cornea: A Study Using Polarization Sensitive Optical Coherence Tomography.
Asia Pac J Ophthalmol (Phila). 2014 Nov-Dec;3(6):348-53. doi:
10.1097/APO.0000000000000015. PubMed PMID: 26107977.


45: Lee MY, Goh PP, Salowi MA, Adnan TH, Ismail M. The Malaysian Cataract Surgery
Registry: Cataract Surgery Practice Pattern. Asia Pac J Ophthalmol (Phila). 2014 
Nov-Dec;3(6):343-7. doi: 10.1097/APO.0000000000000030. PubMed PMID: 26107976.


46: Chong CF, McGhee CN, Dai S. A Cross-sectional Study of Prevalence and
Etiology of Childhood Visual Impairment in Auckland, New Zealand. Asia Pac J
Ophthalmol (Phila). 2014 Nov-Dec;3(6):337-42. doi: 10.1097/APO.0000000000000044. 
PubMed PMID: 26107975.


47: Kobayashi W, Kunikata H, Abe T, Nakazawa T. Retrospective Comparison of 25-
and 23-Gauge Microincision Vitrectomy Surgery and 20-Gauge Vitrectomy for the
Repair of Macular Hole Retinal Detachment. Asia Pac J Ophthalmol (Phila). 2014
Nov-Dec;3(6):331-6. doi: 10.1097/APO.0000000000000031. PubMed PMID: 26107974.


48: Usmanov RH, Kivelä T. Authors' Reply for "Predicted Trends in the Incidence
of Retinoblastoma in the Asia-Pacific Region". Asia Pac J Ophthalmol (Phila).
2014 Sep-Oct;3(5):326-7. doi: 10.1097/APO.0000000000000076. PubMed PMID:
26107921.


49: Kwok MK, Liu D. Letter to the Editor Regarding "Predicted Trends in the
Incidence of Retinoblastoma in the Asia-Pacific Region". Asia Pac J Ophthalmol
(Phila). 2014 Sep-Oct;3(5):326. doi: 10.1097/APO.0000000000000075. PubMed PMID:
26107920.


50: Chen FK, Agelis LE, Peh KK, Teong J, Wong EN. Factors Contributing to
Discrepancy Between Visual Acuity Fractions Derived From a Snellen Chart and
Letter Scores on the Early Treatment Diabetic Retinopathy Study Chart. Asia Pac J
Ophthalmol (Phila). 2014 Sep-Oct;3(5):277-85. doi: 10.1097/APO.0000000000000007. 
PubMed PMID: 26107914.


51: Kupitz DG, Fenwick E, Kollmann KH, Holz FG, Finger RP. Diabetes and Diabetic 
Retinopathy Management in East Africa: Knowledge, Attitudes, and Practices of
Hospital Staff in Kenya. Asia Pac J Ophthalmol (Phila). 2014 Sep-Oct;3(5):271-6. 
doi: 10.1097/APO.0b013e3182a83bfa. PubMed PMID: 26107913.


52: Ayaki M, Negishi K, Tsubota K. Increased Gait Speed After Cataract Surgery
Confers Longer Predicted Survival. Asia Pac J Ophthalmol (Phila). 2014
Sep-Oct;3(5):267-70. doi: 10.1097/APO.0000000000000033. PubMed PMID: 26107912.


53: Mataki N, Murata H, Sawada A, Yamamoto T, Shigeeda T, Araie M. Visual Field
Progressive Rate in Normal Tension Glaucoma Before and After Trabeculectomy: A
Subfield-Based Analysis. Asia Pac J Ophthalmol (Phila). 2014 Sep-Oct;3(5):263-6. 
doi: 10.1097/APO.0000000000000020. PubMed PMID: 26107911.


54: Wang N, Qiao C. Visual Field Progressive Rate in Normal Tension Glaucoma
Before and After Trabeculectomy. Asia Pac J Ophthalmol (Phila). 2014
Sep-Oct;3(5):262. doi: 10.1097/APO.0000000000000087. PubMed PMID: 26107910.


55: Wang JJ, Hong T, Mitchell P. AUTHORS' REPLY to the Letter to the Editor
Regarding "Patients' Short-term Satisfaction With Cataract Surgery and Long-term 
Sustainability of Improved Visual-Related Quality of Life Over 3 Postoperative
Years". Asia Pac J Ophthalmol (Phila). 2014 Jul-Aug;3(4):260. doi:
10.1097/APO.0000000000000074. PubMed PMID: 26107768.


56: Srivastava P, Tiwari A, Trivedi AC, Thakur V, Pant AB, Saxena S. Virtual
Screening of Natural and Synthetic Ligands Against Diabetic Retinopathy by
Molecular Interaction With Angiopoietin-2. Asia Pac J Ophthalmol (Phila). 2014
Jul-Aug;3(4):257-9. doi: 10.1097/APO.0000000000000071. PubMed PMID: 26107766.


57: Samra KA. Understanding the Neuro-ophthalmology of Head Trauma: A Review of
the Current Literature. Asia Pac J Ophthalmol (Phila). 2014 Jul-Aug;3(4):230-4.
doi: 10.1097/APO.0000000000000051. PubMed PMID: 26107763.


58: Hossain A, Hussain E, Ferdausi N, Sen U, Islam Z. Prognostic Value of Ocular 
Trauma Score in Evaluating Visual Outcome of Pediatric (4-16 Years) Open Globe
Injuries. Asia Pac J Ophthalmol (Phila). 2014 Jul-Aug;3(4):226-9. doi:
10.1097/APO.0000000000000009. PubMed PMID: 26107762.


59: Misra S, Craig JP, McGhee CN, Patel DV. A Prospective Study of Pterygium
Excision and Conjunctival Autograft With Human Fibrin Tissue Adhesive: Effects on
Vision, Refraction, and Corneal Topography. Asia Pac J Ophthalmol (Phila). 2014
Jul-Aug;3(4):202-6. doi: 10.1097/APO.0000000000000006. PubMed PMID: 26107757.


60: Thompson AM, Chee KS, Loh IP, Sherwin T, Green CR, Polkinghorne PJ. A Study
Investigating a Possible Link Between Lens Protein in the Vitreous Fluid of Eyes 
After Uncomplicated Cataract Surgery and Chronic Cystoid Macular Edema. Asia Pac 
J Ophthalmol (Phila). 2014 May-Jun;3(3):194-7. doi: 10.1097/APO.0000000000000011.
PubMed PMID: 26107589.


61: Sharaf MG, Cetinel S, Heckler L, Damji K, Unsworth L, Montemagno C.
Nanotechnology-Based Approaches for Ophthalmology Applications: Therapeutic and
Diagnostic Strategies. Asia Pac J Ophthalmol (Phila). 2014 May-Jun;3(3):172-80.
doi: 10.1097/APO.0000000000000059. PubMed PMID: 26107588.


62: Usmanov RH, Kivelä T. Predicted Trends in the Incidence of Retinoblastoma in 
the Asia-Pacific Region. Asia Pac J Ophthalmol (Phila). 2014 May-Jun;3(3):151-7. 
doi: 10.1097/APO.0000000000000060. Erratum in: Asia Pac J Ophthalmol (Phila).
2014 Nov-Dec;3(6):397. PubMed PMID: 26107585.


63: Kikushima W, Imai A, Hirano T, Iesato Y, Toriyama Y, Murata M, Murata T.
Quick Referral and Urgent Surgery to Preempt Foveal Detachment in Retinal
Detachment Repair. Asia Pac J Ophthalmol (Phila). 2014 May-Jun;3(3):141-5. doi:
10.1097/APO.0b013e3182a81240. PubMed PMID: 26107583.


64: Tassignon MJ, Rozema JJ, Ní Dhubhghaill S. Scheimpflug Analysis of Centration
and Bending of Posterior Chamber Phakic Intraocular Lenses. Asia Pac J Ophthalmol
(Phila). 2014 May-Jun;3(3):136-40. doi: 10.1097/APO.0000000000000004. PubMed
PMID: 26107582.


65: Zarbin MA. The Nanotechnology Revolution. Asia Pac J Ophthalmol (Phila). 2014
May-Jun;3(3):131-2. doi: 10.1097/APO.0000000000000064. PubMed PMID: 26107580.


66: Joos KM, Shen JH. Preliminary Design and Evaluation of a B-Scan OCT-Guided
Needle. Photonics. 2014 Sep;1(3):260-266. PubMed PMID: 26038771; PubMed Central
PMCID: PMC4450077.


67: Ziylan Ş, Öztürk V, Yabaş-Kızıloğlu Ö, Çiftçi F. Myopia, visual acuity and
strabismus in the long term following treatment of retinopathy of prematurity.
Turk J Pediatr. 2014 Sep-Oct;56(5):518-23. PubMed PMID: 26022588.


68: Mussavi M, Asadollahi K, Janbaz F, Mansoori E, Abbasi N. The Evaluation of
Red Reflex Sensitivity and Specificity Test among Neonates in Different
Conditions. Iran J Pediatr. 2014 Dec;24(6):697-702. Epub 2014 Nov 7. PubMed PMID:
26019774; PubMed Central PMCID: PMC4442830.


69: Mladenova K, Petrova S, Moskova-Doumanova V, Topouzova-Hristova T, Stoitsova 
S, Tabashka I, Chakarova C, Lalchev Z, Doumanov J. Transepithelial resistance in 
human bestrophin-1 stably transfected Madin-Darby canine kidney cells. Biotechnol
Biotechnol Equip. 2015 Jan 2;29(1):101-104. Epub 2014 Dec 10. PubMed PMID:
26019622; PubMed Central PMCID: PMC4434050.


70: Peng J, Peng C. The cause is blooming like Phoenix tree flowers--a feature
report on the second generation ophthalmologists of Eugene Chan's family. Eye
Sci. 2014 Jun;29(2):108-15. PubMed PMID: 26011962.


71: Ahmad MA, Edrees MH, Jafarzadehpur E. Relationship between corneal thickness,
corneal curvature, and intraocular pressure before and after laser treatment for 
simple myopia. Eye Sci. 2014 Jun;29(2):70-3. PubMed PMID: 26011954.


72: Adhami-Moghadam F, Iran-Pour E. Psychological disorders in patients with
retinitis pigmentosa in iran. Iran J Public Health. 2014 Apr;43(4):523-8. PubMed 
PMID: 26005663; PubMed Central PMCID: PMC4433734.


73: Thompson JM, Bermudez-Magner JA, Barker NH, Payne D, Meghpara B, Dubovy SR.
Balloon cell nevi of the conjunctiva: Clinicopathologic correlation and
literature review. Surv Ophthalmol. 2015 Sep-Oct;60(5):481-5. doi:
10.1016/j.survophthal.2014.12.001. Epub 2014 Dec 17. Review. PubMed PMID:
26002588.


74: Tseng CC, Chen SN, Hwang JF, Lin CJ, Chen HS. Progressive outer retinal
necrosis associated with occlusive vasculitis in acquired immunodeficiency
syndrome. J Formos Med Assoc. 2015 May;114(5):469-72. doi:
10.1016/j.jfma.2012.04.005. Epub 2012 Jun 18. PubMed PMID: 26002429.


75: Santiago MD, Tuano PM. Beveled osteotomies in lateral orbitotomy using a
customized rotating bone saw for orbital neoplasms. Craniomaxillofac Trauma
Reconstr. 2015 Jun;8(2):141-9. doi: 10.1055/s-0034-1393723. Epub 2014 Nov 12.
PubMed PMID: 26000087; PubMed Central PMCID: PMC4428725.


76: Silva Dd, Lopez P, Mantovani JC. Auditory brainstem response in term and
preterm infants with neonatal complications: the importance of the sequential
evaluation. Int Arch Otorhinolaryngol. 2015 Apr;19(2):161-5. doi:
10.1055/s-0034-1378137. Epub 2014 May 28. PubMed PMID: 25992173; PubMed Central
PMCID: PMC4399179.


77: Prestes L, Hamerschmidt R, Tenorio S, Moreira AT, Tambara E. Epidemiologic
profile of an otolaryngologic emergency service. Int Arch Otorhinolaryngol. 2014 
Oct;18(4):380-2. doi: 10.1055/s-0034-1382099. Epub 2014 Jun 17. PubMed PMID:
25992126; PubMed Central PMCID: PMC4296997.


78: Bento RF, Salomone R, Nascimento SB, Ferreira RJ, Silva CF, Costa HJ.
Mandibular branch of the facial nerve in wistar rats: new experimental model to
assess facial nerve regeneration. Int Arch Otorhinolaryngol. 2014
Jul;18(3):277-82. doi: 10.1055/s-0034-1366977. Epub 2014 May 23. PubMed PMID:
25992106; PubMed Central PMCID: PMC4297024.


79: Nikas DC, Post AF, Choudhri AF, Mazzola CA, Mitchell L, Flannery AM;
Pediatric Hydrocephalus Systematic Review and Evidence-Based Guidelines Task
Force. Pediatric hydrocephalus: systematic literature review and evidence-based
guidelines. Part 10: Change in ventricle size as a measurement of effective
treatment of hydrocephalus. J Neurosurg Pediatr. 2014 Nov;14 Suppl 1:77-81. doi: 
10.3171/2014.7.PEDS14330. Review. PubMed PMID: 25988786.


80: Flannery AM, Mazzola CA, Klimo P Jr, Duhaime AC, Baird LC, Tamber MS,
Limbrick DD Jr, Nikas DC, Kemp J, Post AF, Auguste KI, Choudhri AF, Mitchell LS, 
Buffa D. Foreword: Pediatric hydrocephalus: systematic literature review and
evidence-based guidelines. J Neurosurg Pediatr. 2014 Nov;14 Suppl 1:1-2. doi:
10.3171/2014.8.PEDS14426. PubMed PMID: 25988776.


81: Maka VV, Rajanna H, Narasiyappah AK, Chitrapur R, Kilara N. Epidermal growth 
factor receptor inhibitors related trichomegaly of Eyelashes. Oxf Med Case
Reports. 2014 Aug 5;2014(5):98-9. doi: 10.1093/omcr/omu038. eCollection 2014 Aug.
PubMed PMID: 25988043; PubMed Central PMCID: PMC4360295.


82: Asuquo IM, Busuyi HM, Umar KO. The dangers of couching in southwest Nigeria. 
Malays J Med Sci. 2014 Sep-Oct;21(5):60-5. PubMed PMID: 25977635; PubMed Central 
PMCID: PMC4418127.


83: Thanigasalam T, Sahoo S, Kyaw Soe HH. Posterior Capsule Rupture during
Phacoemulsification among Patients with Pseudoexfoliation-Is There A Correlation?
Malays J Med Sci. 2014 Jul;21(4):51-3. PubMed PMID: 25977622; PubMed Central
PMCID: PMC4418114.


84: Ogun OA, Adediran OA. Non-glaucomatous optic neuropathy in ibadan:
extrapolations to healthcare funding in Nigeria. Ann Ib Postgrad Med. 2014
Dec;12(2):103-8. PubMed PMID: 25960700; PubMed Central PMCID: PMC4415386.


85: Donnadieu B, Amouyal F, Hoffart L, Matonti F. Central retinal vein
occlusion-associated tacrolimus after liver transplantation. Transplantation.
2014 Dec 27;98(12):e94-5. doi: 10.1097/TP.0000000000000562. PubMed PMID:
25955343.


86: Touhami S, Arzouk N, Darugar A, Heron E, Clarençon F, Bodaghi B, LeHoang P,
Barrou B, Touitou V. Everolimus-induced posterior reversible encephalopathy
syndrome and bilateral optic neuropathy after kidney transplantation.
Transplantation. 2014 Dec 27;98(12):e102-4. doi: 10.1097/TP.0000000000000551.
PubMed PMID: 25955341.


87: Abbaszadeh M, Aidenloo NS, Nematollahi MK, Motarjemizadeh Q. Investigating
the Association between Angiogenic Cytokines and Corneal Neovascularization in
Sulfur Mustard Intoxicated Subjects 26 Years after Exposure. Toxicol Int. 2014
Sep-Dec;21(3):300-6. doi: 10.4103/0971-6580.155375. PubMed PMID: 25948970; PubMed
Central PMCID: PMC4413414.


88: Zafeiropoulos P, Katsanos A, Gorgoli K, Asproudis I, Aspiotis M. LATE-ONSET
CAPSULAR BAG DISTENSION SYNDROME: A REPORT OF TWO CASES. Acta Medica (Hradec
Kralove). 2014;57(4):165-7. doi: 10.14712/18059694.2015.83. PubMed PMID:
25938901.


89: Detorakis ET, Loggaki K, Karyotakis N, Ginis H. INTRA-SCLERAL PARATHALAMUS
IMPLANT: EFFICACY AND SAFETY IN RABBIT EYES. Acta Medica (Hradec Kralove).
2014;57(4):151-6. doi: 10.14712/18059694.2015.80. PubMed PMID: 25938898.


90: Lawlor M, Perry R, Hunt BJ, Plant GT. Strokes and vision: The management of
ischemic arterial disease affecting the retina and occipital lobe. Surv
Ophthalmol. 2015 Jul-Aug;60(4):296-309. doi: 10.1016/j.survophthal.2014.12.003.
Epub 2014 Dec 31. Review. PubMed PMID: 25937273.


91: Liza-Sharmini AT, Ng GF, Nor-Sharina Y, Khairil Anuar MI, Nik Azlan Z, Azhany
Y. Clinical presentation, severity and progression of primary angle closure in
malay and chinese patients. Med J Malaysia. 2014 Dec;69(6):245-51. PubMed PMID:
25934953.


92: Filipecki J, Kocela A, Korzekwa W. Study of free volumes of polymer hydrogel 
and -silicone-hydrogel contact lenses by means of the positron annihilation
lifetime spectroscopy method. Polim Med. 2014 Oct-Dec;44(4):255-60. PubMed PMID: 
25932907.


93: Ramai D, Elliott R, Goldin S, Pulisetty T. A cross-sectional study of
pediatric eye care perceptions in Ghana, Honduras, and India. J Epidemiol Glob
Health. 2015 Jun;5(2):133-42. doi: 10.1016/j.jegh.2014.06.004. Epub 2014 Aug 12. 
PubMed PMID: 25922322.


94: Lou YT, Chen CW, Fan YC, Chang WC, Lu CY, Wu IC, Hsu WH, Huang CW, Wang JY.
LINE-1 Methylation Status Correlates Significantly to Post-Therapeutic Recurrence
in Stage III Colon Cancer Patients Receiving FOLFOX-4 Adjuvant Chemotherapy. PLoS
One. 2015 Apr 28;10(4):e0123973. doi: 10.1371/journal.pone.0123973. eCollection
2014. PubMed PMID: 25919688; PubMed Central PMCID: PMC4412676.


95: Zhu W, Wu Y, Xu M, Wang JY, Meng YF, Gu Z, Lu J. Antiphospholipid antibody
and risk of retinal vein occlusion: a systematic review and meta-analysis. PLoS
One. 2015 Apr 28;10(4):e0122814. doi: 10.1371/journal.pone.0122814. eCollection
2014. Review. PubMed PMID: 25918850; PubMed Central PMCID: PMC4412492.


96: Godoy-Esteves CA, Gomes JÁ, Yazbek K, Guerra JL, Barros PS. Lamellar
keratoplasty in rabbits using human and rabbit amniotic membrane grafts: a
comparative study. Vet Ophthalmol. 2015 May;18(3):191-7. doi: 10.1111/vop.12109. 
Epub 2013 Oct 28. PubMed PMID: 25909662.


97: Hashemi H, Rezvan F, Khabazkhoob M, Gilasi H, Etemad K, Mahdavi A, Asgari S. 
Trend in cataract surgical rate in iran provinces. Iran J Public Health. 2014
Jul;43(7):961-7. PubMed PMID: 25909063; PubMed Central PMCID: PMC4401060.


98: Goyal S, Sandhu PS, Sharma A, Malik MA, Bansal P, Kaur J. Inferior rectus
muscle ocular cysticercosis: A case report. Saudi J Ophthalmol. 2015
Apr-Jun;29(2):175-7. doi: 10.1016/j.sjopt.2014.11.002. Epub 2014 Nov 21. PubMed
PMID: 25892941; PubMed Central PMCID: PMC4398793.


99: Reichstein D, Esmaili N, Wells T, Kim JE. Attempted auto-enucleation in two
incarcerated young men with psychosis. Saudi J Ophthalmol. 2015
Apr-Jun;29(2):172-4. doi: 10.1016/j.sjopt.2014.09.006. Epub 2014 Sep 27. PubMed
PMID: 25892940; PubMed Central PMCID: PMC4398797.


100: Fouad el A, Hanane M, Mounir B, Rachid Z, Karim R, Abdelber O. Severe
ischemic retinopathy in a patient with systemic lupus erythematosus without
antiphospholipid syndrome: A case report. Saudi J Ophthalmol. 2015
Apr-Jun;29(2):169-71. doi: 10.1016/j.sjopt.2014.09.005. Epub 2014 Sep 22. PubMed 
PMID: 25892939; PubMed Central PMCID: PMC4398814.


101: Galvez-Ruiz A, R Nowilaty S. Unusual presentation of a multiple sclerosis
case involving central retinal artery occlusion. Saudi J Ophthalmol. 2015
Apr-Jun;29(2):160-4. doi: 10.1016/j.sjopt.2014.12.001. Epub 2014 Dec 11. PubMed
PMID: 25892937; PubMed Central PMCID: PMC4398801.


102: Malik F, Al Habash A. Presentation of acute central retinal vein occlusion
in scleroderma. Saudi J Ophthalmol. 2015 Apr-Jun;29(2):156-9. doi:
10.1016/j.sjopt.2014.09.014. Epub 2014 Oct 2. PubMed PMID: 25892936; PubMed
Central PMCID: PMC4398806.


103: Loutfi M, Siddiqui MR, Dhedhi A, Kamal A. A systematic review and
meta-analysis comparing intravitreal ranibizumab with bevacizumab for the
treatment of myopic choroidal neovascularisation. Saudi J Ophthalmol. 2015
Apr-Jun;29(2):147-55. doi: 10.1016/j.sjopt.2014.09.004. Epub 2014 Sep 26. Review.
PubMed PMID: 25892935; PubMed Central PMCID: PMC4398811.


104: Al Zamil WM. Short-term safety and efficacy of intravitreal 0.7-mg
dexamethasone implants for pseudophakic cystoid macular edema. Saudi J
Ophthalmol. 2015 Apr-Jun;29(2):130-4. doi: 10.1016/j.sjopt.2014.10.005. Epub 2014
Oct 30. PubMed PMID: 25892932; PubMed Central PMCID: PMC4398816.


105: Tawfik HA, Mostafa M. Sevoflurane versus propofol sedation during periocular
anesthetic injections in oculoplastic procedures: An open-label randomized
comparison. Saudi J Ophthalmol. 2015 Apr-Jun;29(2):126-9. doi:
10.1016/j.sjopt.2014.10.004. Epub 2014 Oct 27. PubMed PMID: 25892931; PubMed
Central PMCID: PMC4398815.


106: Abdelkader M, Alashry SE. Argon laser versus erbium:YAG laser in the
treatment of xanthelasma palpebrarum. Saudi J Ophthalmol. 2015
Apr-Jun;29(2):116-20. doi: 10.1016/j.sjopt.2014.09.017. Epub 2014 Nov 20. PubMed 
PMID: 25892929; PubMed Central PMCID: PMC4398792.


107: Al Obeidan SA. Incidence, efficacy and safety of YAG laser goniopuncture
following nonpenetrating deep sclerectomy at a university hospital in Riyadh,
Saudi Arabia. Saudi J Ophthalmol. 2015 Apr-Jun;29(2):95-102. doi:
10.1016/j.sjopt.2014.09.015. Epub 2014 Oct 7. PubMed PMID: 25892927; PubMed
Central PMCID: PMC4398810.


108: Ichida JM, Mavity-Hudson JA, Casagrande VA. Distinct patterns of
corticogeniculate feedback to different layers of the lateral geniculate nucleus.
Eye Brain. 2014 Sep;2014(6 Suppl 1):57-73. PubMed PMID: 25892906; PubMed Central 
PMCID: PMC4399558.


109: Hawkes ED, Neffendorf JE. Kestenbaum׳s capillary number test--a forgotten
sign? Mult Scler Relat Disord. 2014 Nov;3(6):735-7. doi:
10.1016/j.msard.2014.09.087. Epub 2014 Oct 7. PubMed PMID: 25891554.


110: Novak RF. The tragedy of Thomas Crawford, sculptor of the Statue of Freedom.
Surv Ophthalmol. 2015 Jul-Aug;60(4):378-82. doi:
10.1016/j.survophthal.2014.11.003. Epub 2014 Dec 13. PubMed PMID: 25891030.


111: Socea SD, Barak Y, Blumenthal EZ. Focusing the surgical microscope. Surv
Ophthalmol. 2015 Jul-Aug;60(4):373-7. doi: 10.1016/j.survophthal.2014.10.005.
Epub 2014 Nov 10. PubMed PMID: 25891029.


112: Gospe SM 3rd, Bhatti MT, Chavis PS. Tug of war. Surv Ophthalmol. 2015
Jul-Aug;60(4):366-72. doi: 10.1016/j.survophthal.2014.08.006. Epub 2014 Oct 5.
PubMed PMID: 25891028.


113: Stagner AM, Jakobiec FA, Chi A, Bradshaw SH, Mendoza SD. Conjunctival
inverted squamous papilloma: a case report with immunohistochemical analysis and 
review of the literature. Surv Ophthalmol. 2015 May-Jun;60(3):263-8. doi:
10.1016/j.survophthal.2014.10.004. Epub 2014 Nov 5. Review. PubMed PMID:
25890626.


114: Klufas MA, Yannuzzi NA, D'Amico DJ, Kiss S. Vitreoretinal aspects of
permanent keratoprosthesis. Surv Ophthalmol. 2015 May-Jun;60(3):216-28. doi:
10.1016/j.survophthal.2014.11.001. Epub 2014 Nov 11. Review. PubMed PMID:
25890625.


115: Adatia FA, Luong M, Munro M, Tufail A. The other CNVM: a review of myopic
choroidal neovascularization treatment in the age of anti-vascular endothelial
growth factor agents. Surv Ophthalmol. 2015 May-Jun;60(3):204-15. doi:
10.1016/j.survophthal.2014.10.002. Epub 2014 Nov 5. Review. PubMed PMID:
25890624.


116: Lesin M, Domazet Bugarin J, Puljak L. Factors associated with postoperative 
pain and analgesic consumption in ophthalmic surgery: a systematic review. Surv
Ophthalmol. 2015 May-Jun;60(3):196-203. doi: 10.1016/j.survophthal.2014.10.003.
Epub 2014 Nov 5. Review. PubMed PMID: 25890623.


117: Samarawickrama C, Chew S, Watson S. Retinoic acid and the ocular surface.
Surv Ophthalmol. 2015 May-Jun;60(3):183-95. doi:
10.1016/j.survophthal.2014.10.001. Epub 2014 Oct 16. Review. PubMed PMID:
25890622.


118: Rizek P, Nicolle D, Yeow Tay K, Kremenchutzky M. Bilateral trochlear nerve
palsy in a patient with neuromyelitis optica. Mult Scler Relat Disord. 2014
Mar;3(2):273-5. doi: 10.1016/j.msard.2013.08.002. Epub 2013 Sep 12. PubMed PMID: 
25878017.


119: Gnanapavan S, Sillery E, Acheson JF, Toosy AT. Parinaud's syndrome - A rare 
presentation of clinically isolated syndrome. Mult Scler Relat Disord. 2014
May;3(3):398-401. doi: 10.1016/j.msard.2013.09.003. Epub 2013 Dec 4. PubMed PMID:
25876480.


120: Kalua K, Gichangi M, Barassa E, Eliah E, Lewallen S, Courtright P. Skills of
general health workers in primary eye care in Kenya, Malawi and Tanzania. Hum
Resour Health. 2014;12 Suppl 1:S2. doi: 10.1186/1478-4491-12-S1-S2. Epub 2014 May
12. PubMed PMID: 25860909; PubMed Central PMCID: PMC4108885.


121: Albar AA, Nowilaty SR, Ghazi NG. Nanophthalmos and hemiretinal vein
occlusion: A case report. Saudi J Ophthalmol. 2015 Jan-Mar;29(1):89-91. doi:
10.1016/j.sjopt.2014.11.005. Epub 2014 Nov 27. PubMed PMID: 25859148; PubMed
Central PMCID: PMC4314564.


122: Grzybowski A, Winiarczyk I. Myelinated retinal nerve fibers (MRNF) -
Dilemmas related to their influence on visual function. Saudi J Ophthalmol. 2015 
Jan-Mar;29(1):85-8. doi: 10.1016/j.sjopt.2013.09.002. Epub 2013 Sep 21. PubMed
PMID: 25859147; PubMed Central PMCID: PMC4314566.


123: Al Abdulsalam O, Al Habash A, Malik F, Aldamanhori I. Behcet's disease
presenting as intracranial hypertension due to cerebral venous thrombosis. Saudi 
J Ophthalmol. 2015 Jan-Mar;29(1):81-4. doi: 10.1016/j.sjopt.2014.09.012. Epub
2014 Oct 2. PubMed PMID: 25859146; PubMed Central PMCID: PMC4314562.


124: Galvez-Ruiz A. Macular star formation in diabetic patients with
non-arteritic anterior ischemic optic neuropathy (NA-AION). Saudi J Ophthalmol.
2015 Jan-Mar;29(1):71-5. doi: 10.1016/j.sjopt.2014.09.002. Epub 2014 Sep 16.
PubMed PMID: 25859144; PubMed Central PMCID: PMC4314571.


125: Ebner RN, Ayerza DR, Aghetoni F. Sixth nerve palsy + ipsilateral Horner's
Syndrome = Parkinson's Syndrome. Saudi J Ophthalmol. 2015 Jan-Mar;29(1):63-6.
doi: 10.1016/j.sjopt.2014.09.010. Epub 2014 Oct 5. PubMed PMID: 25859142; PubMed 
Central PMCID: PMC4314575.


126: Mejico LJ. IgG4-related ophthalmic disease. Saudi J Ophthalmol. 2015
Jan-Mar;29(1):53-6. doi: 10.1016/j.sjopt.2014.09.008. Epub 2014 Sep 27. Review.
PubMed PMID: 25859140; PubMed Central PMCID: PMC4314568.


127: Chacko JG, Chacko JA, Salter MW. Review of Giant cell arteritis. Saudi J
Ophthalmol. 2015 Jan-Mar;29(1):48-52. doi: 10.1016/j.sjopt.2014.10.001. Epub 2014
Nov 1. Review. PubMed PMID: 25859139; PubMed Central PMCID: PMC4314573.


128: Portelinha J, Passarinho MP, Costa JM. Neuro-ophthalmological approach to
facial nerve palsy. Saudi J Ophthalmol. 2015 Jan-Mar;29(1):39-47. doi:
10.1016/j.sjopt.2014.09.009. Epub 2014 Sep 28. Review. PubMed PMID: 25859138;
PubMed Central PMCID: PMC4314567.


129: Amador-Patarroyo MJ, Pérez-Rueda MA, Tellez CH. Congenital anomalies of the 
optic nerve. Saudi J Ophthalmol. 2015 Jan-Mar;29(1):32-8. doi:
10.1016/j.sjopt.2014.09.011. Epub 2014 Sep 28. Review. PubMed PMID: 25859137;
PubMed Central PMCID: PMC4314572.


130: Almarzouqi SJ, Morgan ML, Lee AG. Idiopathic intracranial hypertension in
the Middle East: A growing concern. Saudi J Ophthalmol. 2015 Jan-Mar;29(1):26-31.
doi: 10.1016/j.sjopt.2014.09.013. Epub 2014 Sep 28. Review. PubMed PMID:
25859136; PubMed Central PMCID: PMC4314590.


131: Rebolleda G, Diez-Alvarez L, Casado A, Sánchez-Sánchez C, de Dompablo E,
González-López JJ, Muñoz-Negrete FJ. OCT: New perspectives in
neuro-ophthalmology. Saudi J Ophthalmol. 2015 Jan-Mar;29(1):9-25. doi:
10.1016/j.sjopt.2014.09.016. Epub 2014 Oct 5. Review. PubMed PMID: 25859135;
PubMed Central PMCID: PMC4314576.


132: Kanagalingam S, Subramanian PS. Cerebral venous sinus stenting for
pseudotumor cerebri: A review. Saudi J Ophthalmol. 2015 Jan-Mar;29(1):3-8. doi:
10.1016/j.sjopt.2014.09.007. Epub 2014 Sep 27. Review. PubMed PMID: 25859134;
PubMed Central PMCID: PMC4314570.


133: Kapoor G, Srivastava VK, Kamath AP, Mathur V. A case of bilateral
developmental cataract with non-syndromic cyanotic congenital heart disease. Med 
J Armed Forces India. 2015 Apr;71(2):189-91. doi: 10.1016/j.mjafi.2012.08.018.
Epub 2012 Nov 3. PubMed PMID: 25859085; PubMed Central PMCID: PMC4388959.


134: Limbu B, Jha HC. Intraoperative complications of high volume sutureless
cataract surgery in Nepal: a prospective study. Kathmandu Univ Med J (KUMJ). 2014
Jul-Sep;12(47):194-7. PubMed PMID: 25855111.


135: Bodaghi B, Massamba N, Izzedine H. The eye: a window on kidney diseases.
Clin Kidney J. 2014 Aug;7(4):337-8. doi: 10.1093/ckj/sfu073. PubMed PMID:
25852906; PubMed Central PMCID: PMC4377818.


136: Makino S, Hozawa K, Kondo R, Kanai M, Suto H, Mawatari G, Ito K. Modified
muscle transposition procedure for a case of inferior rectus muscle aplasia. Case
Rep Ophthalmol. 2014 Jan 13;6(1):1-6. doi: 10.1159/000371508. eCollection 2015
Jan-Apr. PubMed PMID: 25852539; PubMed Central PMCID: PMC4327550.


137: Karlica-Utrobicić D, Batistić DJ, Urlić M. Changes in the eyelids and
conjunctiva caused by ultraviolet radiation. Coll Antropol. 2014
Dec;38(4):1111-3. PubMed PMID: 25842742.


138: Proceedings of the 20th Annual Think Tank: "Exfoliation Syndrome: What We
Know and Where We Need To Go" September 19-21, 2013 New York, NY. J Glaucoma.
2014 Oct-Nov;23(8 Suppl 1):S1-82. PubMed PMID: 25834846.


139: Çoban-Karataş M, Özkale Y, Altan-Yaycıoğlu R, Sızmaz S, Pelit A, Metindoğan 
S, Cantürk-Uğurbaş S, Aydın-Akova Y. Efficacy of topical 0.05% cyclosporine
treatment in children with severe vernal keratoconjunctivitis. Turk J Pediatr.
2014 Jul-Aug;56(4):410-7. PubMed PMID: 25818961.


140: Alfawaz A, Alrashidi S, Kalantan H, Al-Mezaine H, Abu AM. Cataract surgery
under systemic infliximab therapy in patients with refractory uveitis associated 
with Behcet disease. Ann Saudi Med. 2014 Jul-Aug;34(4):328-33. doi:
10.5144/0256-4947.2014.328. PubMed PMID: 25811206.


141: Rácz P. [A letter about my passions--confessions of an ophthalmologist].
Lege Artis Med. 2014 Nov;24(10-11):552-3. Hungarian. PubMed PMID: 25807817.


142: Handler E, Tavassoli J, Dhaliwal H, Murray M, Haiavy J. A review of general 
cosmetic surgery training in fellowship programs offered by the American Academy 
of Cosmetic Surgery. J Oral Maxillofac Surg. 2015 Apr;73(4):580-6. doi:
10.1016/j.joms.2014.11.019. Epub 2014 Dec 13. PubMed PMID: 25795577.


143: Brockman TA. Disruptive technology. J Okla State Med Assoc. 2014
Dec;107(12):630-1. PubMed PMID: 25790585.


144: Liu Z, Yaldizli Ö, Pardini M, Sethi V, Kearney H, Muhlert N,
Wheeler-Kingshott C, Miller DH, Chard DT. Cervical cord area measurement using
volumetric brain magnetic resonance imaging in multiple sclerosis. Mult Scler
Relat Disord. 2015 Jan;4(1):52-7. doi: 10.1016/j.msard.2014.11.004. Epub 2014 Nov
18. PubMed PMID: 25787053.


145: Lee DJ, Kwon K, Sun SH, Seo HS. Kaposi's Varicelliform Eruption in Atopic
Dermatitis treated with Korean medicine. J Pharmacopuncture. 2014 Jun;17(2):80-3.
doi: 10.3831/KPI.2014.17.020. PubMed PMID: 25780703; PubMed Central PMCID:
PMC4331992.


146: Gutiérrez-Hernández JC, Caffey S, Abdallah W, Calvillo P, González R, Shih
J, Brennan J, Zimmerman J, Martínez-Camarillo JC, Rodriguez AR, Varma R, Santos
A, Sánchez G, Humayun M. One-Year Feasibility Study of Replenish MicroPump for
Intravitreal Drug Delivery: A Pilot Study. Transl Vis Sci Technol. 2014 Jul
1;3(4):8. eCollection 2014 May. PubMed PMID: 25774328; PubMed Central PMCID:
PMC4356354.


147: Gill KP, Hewitt AW, Davidson KC, Pébay A, Wong RC. Methods of Retinal
Ganglion Cell Differentiation From Pluripotent Stem Cells. Transl Vis Sci
Technol. 2014 Jul 1;3(4):7. eCollection 2014 May. PubMed PMID: 25774327; PubMed
Central PMCID: PMC4356355.


148: Michelessi M, Lindsley K, Yu T, Li T. Combination medical treatment for
primary open angle glaucoma and ocular hypertension: a network meta-analysis.
Cochrane Database Syst Rev. 2014 Nov;2014(11). pii: CD011366. PubMed PMID:
25774087; PubMed Central PMCID: PMC4356167.


149: Shostak Y, Wenger A, Mavity-Hudson J, Casagrande VA. Metabotropic glutamate 
receptor 5 shows different patterns of localization within the parallel visual
pathways in macaque and squirrel monkeys. Eye Brain. 2014 Sep 24;6:29-43. PubMed 
PMID: 25774086; PubMed Central PMCID: PMC4356996.


150: Izzotti A, La Maestra S, Micale RT, Longobardi MG, Saccà SC. Genomic and
post-genomic effects of anti-glaucoma drugs preservatives in trabecular meshwork.
Mutat Res. 2015 Feb;772:1-9. doi: 10.1016/j.mrfmmm.2014.11.006. Epub 2014 Dec 18.
PubMed PMID: 25772104.


151: Zhang L, Xiao A, Ruggeri J, Bacares R, Somar J, Melo S, Figueiredo J,
Simões-Correia J, Seruca R, Shah MA. The germline CDH1 c.48 G>C substitution
contributes to cancer predisposition through generation of a pro-invasive
mutation. Mutat Res. 2014 Dec;770:106-11. doi: 10.1016/j.mrfmmm.2014.10.001. Epub
2014 Oct 13. Erratum in: Mutat Res. 2015 Apr;774():59. PubMed PMID: 25771876.


152: Gharaee H, Shafiee M, Hoseini R, Abrishami M, Abrishami Y, Abrishami M.
Angle Kappa Measurements: Normal Values in Healthy Iranian Population Obtained
With the Orbscan II. Iran Red Crescent Med J. 2014 Dec 25;17(1):e17873. doi:
10.5812/ircmj.17873. eCollection 2015 Jan. PubMed PMID: 25763261; PubMed Central 
PMCID: PMC4341357.


153: Mantelli F, Abdolrahimzadeh S, Mannino G, Lambiase A. Unusual case of angle 
closure glaucoma in a patient with neurofibromatosis type 1. Case Rep Ophthalmol.
2014 Nov 19;5(3):386-91. doi: 10.1159/000369334. eCollection 2014 Sep-Dec. PubMed
PMID: 25762928; PubMed Central PMCID: PMC4342860.


154: Sasaki H, Kokubun T. Alkali burn treated with 2% rebamipide ophthalmic
suspension: a case report. Case Rep Ophthalmol. 2014 Nov 20;5(3):380-5. doi:
10.1159/000369201. eCollection 2014 Sep-Dec. PubMed PMID: 25762927; PubMed
Central PMCID: PMC4342862.


155: Virakul S, van Steensel L, Dalm VA, Paridaens D, van Hagen PM, Dik WA.
Platelet-derived growth factor: a key factor in the pathogenesis of graves'
ophthalmopathy and potential target for treatment. Eur Thyroid J. 2014
Dec;3(4):217-26. doi: 10.1159/000367968. Epub 2014 Dec 6. Review. PubMed PMID:
25759797; PubMed Central PMCID: PMC4311307.


156: Mantopoulos D, deSilva BW, Cebulla CM. A case of vogt-koyanagi-harada
syndrome with persistent dyspnea secondary to laryngeal edema. Case Rep
Ophthalmol. 2014 Nov 7;5(3):361-4. doi: 10.1159/000369003. eCollection 2014
Sep-Dec. PubMed PMID: 25759662; PubMed Central PMCID: PMC4327331.


157: Tachibana E, Koh S, Maeda N, Nishida K. Blowout Fracture after Descemet's
Stripping Automated Endothelial Keratoplasty. Case Rep Ophthalmol. 2014 Nov
6;5(3):357-60. doi: 10.1159/000369056. eCollection 2014 Sep-Dec. PubMed PMID:
25759661; PubMed Central PMCID: PMC4337167.


158: Tilleul J, Querques G, Capuano V, Miere A, Srour M, Souied EH. Type 1
idiopathic macular telangiectasia associated with type 3 neovascularization. Case
Rep Ophthalmol. 2014 Nov 5;5(3):352-6. doi: 10.1159/000369124. eCollection 2014
Sep-Dec. PubMed PMID: 25759660; PubMed Central PMCID: PMC4337169.


159: Assari R, Ziaee V, Moradinejad MH, Mirmohammadsadeghi A. Neonatal Lupus
erythematosus Following Rheumatoid Arthritis: Case Report and Literature Review. 
Iran J Pediatr. 2014 Aug;24(4):445-8. Epub 2014 May 16. PubMed PMID: 25755869;
PubMed Central PMCID: PMC4339571.


160: Petzold A, Nijland PG, Balk LJ, Amorini AM, Lazzarino G, Wattjes MP,
Gasperini C, van der Valk P, Tavazzi B, Lazzarino G, van Horssen J. Visual
pathway neurodegeneration winged by mitochondrial dysfunction. Ann Clin Transl
Neurol. 2015 Feb;2(2):140-50. doi: 10.1002/acn3.157. Epub 2014 Dec 17. PubMed
PMID: 25750919; PubMed Central PMCID: PMC4338955.


161: Deprez FC, Coulier J, Rommel D, Boschi A. Congenital horner syndrome with
heterochromia iridis associated with ipsilateral internal carotid artery
hypoplasia. J Clin Neurol. 2015 Apr;11(2):192-6. doi: 10.3988/jcn.2015.11.2.192. 
Epub 2014 Nov 11. PubMed PMID: 25749818; PubMed Central PMCID: PMC4387487.


162: Veloso CE, Almeida LN, Nehemy MB. CFH Y402H polymorphism and response to
intravitreal ranibizumab in Brazilian patients with neovascular age-related
macular degeneration. Rev Col Bras Cir. 2014 Nov-Dec;41(6):386-92. doi:
10.1590/0100-69912014006002. English, Portuguese. PubMed PMID: 25742403.


163: Huerva V, Soldevila J, Matias-Guiu X. Recurrent Amyloid Material in Grafts
Used in Patients with Lattice Corneal Dystrophy 2 (Meretoja's Syndrome). Med
Hypothesis Discov Innov Ophthalmol. 2014 Fall;3(3):99-100. PubMed PMID: 25741526;
PubMed Central PMCID: PMC4348492.


164: Prata TS, Dorairaj S, Trancoso L, Kanadani FN, Biteli LG, Furlanetto R,
Lopes FS, Leite MT. Eyes with large disc cupping and normal intraocular pressure:
using optical coherence tomography to discriminate those with and without
glaucoma. Med Hypothesis Discov Innov Ophthalmol. 2014 Fall;3(3):91-8. PubMed
PMID: 25741525; PubMed Central PMCID: PMC4348491.


165: Moschos MM. Physiology and psychology of vision and its disorders: a review.
Med Hypothesis Discov Innov Ophthalmol. 2014 Fall;3(3):83-90. Review. PubMed
PMID: 25741524; PubMed Central PMCID: PMC4348490.


166: Campos J, Campos A, Mendes S, Neves A, Beselga D, Sousa JC. Punctate inner
choroidopathy: a systematic review. Med Hypothesis Discov Innov Ophthalmol. 2014 
Fall;3(3):76-82. Review. PubMed PMID: 25741523; PubMed Central PMCID: PMC4348489.


167: Saitta A, Nicolai M, Giovannini A, Mariotti C. Juxtapapillary retinal
capillary hemangioma: new therapeutic strategies. Med Hypothesis Discov Innov
Ophthalmol. 2014 Fall;3(3):71-5. Review. PubMed PMID: 25741522; PubMed Central
PMCID: PMC4348488.


168: Jeng Tyng C, Matushita JP Jr, Bitencourt AG, Neves FB, Amoedo MK, Barbosa
PN, Chojniak R. Uncommon primary tumors of the orbit diagnosed by computed
tomography-guided core needle biopsy: report of two cases. Radiol Bras. 2014
Nov-Dec;47(6):380-3. doi: 10.1590/0100-3984.2013.1888. PubMed PMID: 25741122;
PubMed Central PMCID: PMC4341380.


169: Dos Santos D, Monsignore LM, Nakiri GS, Cruz AA, Colli BO, Abud DG. Imaging 
diagnosis of dural and direct cavernous carotid fistulae. Radiol Bras. 2014
Jul-Aug;47(4):251-5. doi: 10.1590/0100-3984.2013.1799. PubMed PMID: 25741093;
PubMed Central PMCID: PMC4337128.


170: Shadmani A, Kazemi K, Khalili MR, Eghtedari M. Omental transposition in
treatment of severe ocular surface alkaline burn: an experimental study. Med
Hypothesis Discov Innov Ophthalmol. 2014 Summer;3(2):57-61. PubMed PMID:
25738161; PubMed Central PMCID: PMC4346679.


171: Osman Saatci A, Can Doruk H. An Overview of Rare and Unusual Clinical
Features of Bietti's Crystalline Dystrophy. Med Hypothesis Discov Innov
Ophthalmol. 2014 Summer;3(2):51-6. Review. PubMed PMID: 25738160; PubMed Central 
PMCID: PMC4346678.


172: Karahan E, Er D, Kaynak S. An Overview of Nd:YAG Laser Capsulotomy. Med
Hypothesis Discov Innov Ophthalmol. 2014 Summer;3(2):45-50. Review. PubMed PMID: 
25738159; PubMed Central PMCID: PMC4346677.


173: Huang W, Zhu CR, Huang H, Tao MS. [Analysis of 130 forensic expertise cases 
of simple orbital fracture]. Fa Yi Xue Za Zhi. 2014 Oct;30(5):357-9. Chinese.
PubMed PMID: 25735074.


174: Szymanska K, Hartill VL, Johnson CA. Unraveling the genetics of Joubert and 
Meckel-Gruber syndromes. J Pediatr Genet. 2014 Nov 5;3(2):65-78. PubMed PMID:
25729630; PubMed Central PMCID: PMC4340537.


175: Ştefănescu A, Sas T, Bătăiosu C. Systemic atheromatosis influence on retinal
vascular disease. Curr Health Sci J. 2014 Jul-Sep;40(3):220-4. doi:
10.12865/CHSJ.40.03.13. Epub 2014 Aug 4. PubMed PMID: 25729610; PubMed Central
PMCID: PMC4340445.


176: Bălăşoiu M, Bălăşoiu AT, Mănescu R, Avramescu C, Ionete O. Pseudomonas
aeruginosa resistance phenotypes and phenotypic highlighting methods. Curr Health
Sci J. 2014 Apr-Jun;40(2):85-92. doi: 10.12865/CHSJ.40.02.01. Epub 2014 Mar 29.
Review. PubMed PMID: 25729587; PubMed Central PMCID: PMC4340447.


177: Olawoye OO, Olusanya BA, Baiyeroju AM. Duane retraction syndrome in a
Nigerian child. Pan Afr Med J. 2014 Sep 26;19:96. doi:
10.11604/pamj.2014.19.96.4641. eCollection 2014. PubMed PMID: 25722769; PubMed
Central PMCID: PMC4337376.


178: Ho YH, Chang YC, Huang WC, Chen HY, Lin CC, Sung FC. Association between
zolpidem use and glaucoma risk: a Taiwanese population-based case-control study. 
J Epidemiol. 2015;25(1):15-9. doi: 10.2188/jea.JE20140051. Epub 2014 Aug 23.
PubMed PMID: 25720944; PubMed Central PMCID: PMC4275433.


179: Safonova TN. [For the discussion of the term "ocular surface"]. Vestn
Oftalmol. 2014 Nov-Dec;130(6):110. Russian. PubMed PMID: 25715564.


180: Maychuk DY. [On the term "ocular surface"]. Vestn Oftalmol. 2014
Nov-Dec;130(6):109. Russian. PubMed PMID: 25715563.


181: Brzheskiy VV. ["Ocular surface" and other terms]. Vestn Oftalmol. 2014
Nov-Dec;130(6):108-9. Russian. PubMed PMID: 25715562.


182: Brovkina AF. [On some terms used in ophthalmology]. Vestn Oftalmol. 2014
Nov-Dec;130(6):106-7. Russian. PubMed PMID: 25715561.


183: Zueva MV. [Fundamental ophthalmology: the role of electrophysiological
studies]. Vestn Oftalmol. 2014 Nov-Dec;130(6):28-36. Review. Russian. PubMed
PMID: 25715550.


184: Katargina LA. [Modern perspective on the problem of retinopathy of
prematurity]. Vestn Oftalmol. 2014 Nov-Dec;130(6):23-7. Review. Russian. PubMed
PMID: 25715549.


185: Serova NK. [Historical and modern perspective on neuro-ophthalmology]. Vestn
Oftalmol. 2014 Nov-Dec;130(6):20-2. Russian. PubMed PMID: 25715548.


186: Brovkina AF, Panova IE, Saakian SV. [Ophthalmic oncology: achievements over 
the last two decades]. Vestn Oftalmol. 2014 Nov-Dec;130(6):13-9. Review. Russian.
PubMed PMID: 25715547.


187: Neroev VV. [Eye care management in Russian Federation]. Vestn Oftalmol. 2014
Nov-Dec;130(6):8-12. Russian. PubMed PMID: 25715546.


188: Emel'ianova NA. ["Vestnik oftalmologii" in Russian medical and social life
(for the 130th anniversary of the journal)]. Vestn Oftalmol. 2014
Nov-Dec;130(6):4-7. Russian. PubMed PMID: 25715545.


189: Grecescu M. Optical coherence tomography versus visual evoked potentials in 
detecting subclinical visual impairment in multiple sclerosis. J Med Life. 2014
Oct-Dec;7(4):538-41. Erratum in: J Med Life. 2014 Oct-Dec;7(4):627. PubMed PMID: 
25713617; PubMed Central PMCID: PMC4316134.


190: Panahi-Bazaz M, Sharifipour F, Malekahmadi M. Modified Descemet's Stripping 
Automated Endothelial Keratoplasty for Congenital Hereditary Endothelial
Dystrophy. J Ophthalmic Vis Res. 2014 Oct-Dec;9(4):522-5. doi:
10.4103/2008-322X.150836. PubMed PMID: 25709783; PubMed Central PMCID:
PMC4329718.


191: Bonyadi MH. Amblyopia associated with prominent cilioretinal artery. J
Ophthalmic Vis Res. 2014 Oct-Dec;9(4):520-1. doi: 10.4103/2008-322X.150835.
Erratum in: J Ophthalmic Vis Res. 2015 Jan-Mar;10(1):93. PubMed PMID: 25709782;
PubMed Central PMCID: PMC4329717.


192: Kauser H, Rashid O, Anwar W, Khan S. Orbital oculomotor nerve schwannoma
extending to the cavernous sinus: a rare cause of proptosis. J Ophthalmic Vis
Res. 2014 Oct-Dec;9(4):514-6. doi: 10.4103/2008-322X.150833. PubMed PMID:
25709780; PubMed Central PMCID: PMC4329715.


193: Hobbs RP, Bernstein PS. Nutrient Supplementation for Age-related Macular
Degeneration, Cataract, and Dry Eye. J Ophthalmic Vis Res. 2014
Oct-Dec;9(4):487-93. doi: 10.4103/2008-322X.150829. Review. PubMed PMID:
25709776; PubMed Central PMCID: PMC4329711.


194: Rajavi Z, Moghadasifar H, Feizi M, Haftabadi N, Hadavand R, Yaseri M,
Sheibani K, Norouzi G. Macular thickness and amblyopia. J Ophthalmic Vis Res.
2014 Oct-Dec;9(4):478-83. doi: 10.4103/2008-322X.150827. PubMed PMID: 25709774;
PubMed Central PMCID: PMC4329709.


195: Piri N, Ahmadieh H, Taei R, Soheilian M, Karkhaneh R, Lashay A, Golbafian F,
Yaseri M, Riazi-Esfahani M. Photodynamic Therapy and Intravitreal Bevacizumab
with Versus without Triamcinolone for Neovascular Age-related Macular
Degeneration; a Randomized Clinical Trial. J Ophthalmic Vis Res. 2014
Oct-Dec;9(4):469-77. doi: 10.4103/2008-322X.150826. PubMed PMID: 25709773; PubMed
Central PMCID: PMC4329708.


196: DeCroos FC, Todorich B, Alshareef R, Khuthaila M, Fekrat S, Ho AC, Regillo
CD, Spirn MJ. Neovascular events in eyes with central retinal vein occlusion
undergoing serial bevacizumab or ranibizumab intravitreal injections: a
retrospective review. J Ophthalmic Vis Res. 2014 Oct-Dec;9(4):461-8. doi:
10.4103/2008-322X.150825. PubMed PMID: 25709772; PubMed Central PMCID:
PMC4329707.


197: Yaseri M, Zeraati H, Mohammad K, Soheilian M, Ramezani A, Eslani M, Peyman
GA. Intravitreal bevacizumab injection alone or combined with triamcinolone
versus macular photocoagulation in bilateral diabetic macular edema; application 
of bivariate generalized linear mixed model with asymmetric random effects in a
subgroup of a clinical trial. J Ophthalmic Vis Res. 2014 Oct-Dec;9(4):453-60.
doi: 10.4103/2008-322X.150818. PubMed PMID: 25709771; PubMed Central PMCID:
PMC4329706.


198: Entezari M, Ramezani A, Yaseri M. Changes in Retinal Nerve Fiber Layer
Thickness after Two Intravitreal Bevacizumab Injections for Wet Type Age-related 
Macular Degeneration. J Ophthalmic Vis Res. 2014 Oct-Dec;9(4):449-52. doi:
10.4103/2008-322X.150815. PubMed PMID: 25709770; PubMed Central PMCID:
PMC4329705.


199: Khouri AS, Lari HB, Berezina TL, Maltzman B, Fechtner RD. Long term efficacy
of repeat selective laser trabeculoplasty. J Ophthalmic Vis Res. 2014
Oct-Dec;9(4):444-8. doi: 10.4103/2008-322X.150814. PubMed PMID: 25709769; PubMed 
Central PMCID: PMC4329704.


200: Moghimi S, Torabi H, Hashemian H, Amini H, Lin S. Central corneal thickness 
in primary angle closure and open angle glaucoma. J Ophthalmic Vis Res. 2014
Oct-Dec;9(4):439-43. doi: 10.4103/2008-322X.150812. PubMed PMID: 25709768; PubMed
Central PMCID: PMC4329703.


201: Miraftab M, Fotouhi A, Hashemi H, Jafari F, Shahnazi A, Asgari S. A modified
risk assessment scoring system for post laser in situ keratomileusis ectasia in
topographically normal patients. J Ophthalmic Vis Res. 2014 Oct-Dec;9(4):434-8.
doi: 10.4103/2008-322X.150806. PubMed PMID: 25709767; PubMed Central PMCID:
PMC4329702.


202: Karimian F, Baradaran-Rafii A, Hashemian SJ, Hashemloo A, Jafari ME, Yaseri 
M, Ghahari E, Akbarian S. Comparison of three phakic intraocular lenses for
correction of myopia. J Ophthalmic Vis Res. 2014 Oct-Dec;9(4):427-33. doi:
10.4103/2008-322X.150805. PubMed PMID: 25709766; PubMed Central PMCID:
PMC4329701.


203: Vasania VS, Hari A, Tandon R, Shah S, Haldipurkar S, Shah S, Sachan S,
Viswanathan C. Transplantation of Autologous Ex Vivo Expanded Human Conjunctival 
Epithelial Cells for Treatment of Pterygia: A Prospective Open-label Single Arm
Multicentric Clinical Trial. J Ophthalmic Vis Res. 2014 Oct-Dec;9(4):407-16. doi:
10.4103/2008-322X.150800. PubMed PMID: 25709763; PubMed Central PMCID:
PMC4329698.


204: Tadayoni R. Choroidal Neovascularization Induces Retinal Edema and its
Treatment Addresses this Problem. J Ophthalmic Vis Res. 2014 Oct-Dec;9(4):405-6. 
doi: 10.4103/2008-322X.150799. PubMed PMID: 25709762; PubMed Central PMCID:
PMC4329697.


205: Kumaran AM, Sundar G, Chye LT. Traumatic optic neuropathy: a review.
Craniomaxillofac Trauma Reconstr. 2015 Mar;8(1):31-41. doi:
10.1055/s-0034-1393734. Epub 2014 Nov 25. Review. PubMed PMID: 25709751; PubMed
Central PMCID: PMC4329032.


206: Charhi O, Daoudi R. Non traumatic cataract dislocation: when to seek an
etiology? Pan Afr Med J. 2014 Sep 24;19:73. doi: 10.11604/pamj.2014.19.73.5016.
eCollection 2014. PubMed PMID: 25709731; PubMed Central PMCID: PMC4330871.


207: Essuman VA, Tagoe NN, Ndanu TA, Ntim-Amponsah CT. Dermis-fat grafts and
enucleation in Ghanaian children: 5 years' experience. Ghana Med J. 2014
Dec;48(4):204-7. PubMed PMID: 25709135; PubMed Central PMCID: PMC4335434.


208: Achigbu E, Ezepue UF. Prevalence and severity of pterygium among commercial 
motorcycle riders in south eastern Nigeria. Ghana Med J. 2014 Sep;48(3):153-7.
PubMed PMID: 25709125; PubMed Central PMCID: PMC4335442.


209: Gyasi ME, Andrew F, Adjuik M, Kesse E, Kodjo RA, Herndon L. The effect of
medical therapy on IOP control in Ghana. Ghana Med J. 2014 Sep;48(3):148-52.
PubMed PMID: 25709124; PubMed Central PMCID: PMC4335445.


210: Gyasi ME, Francis AW, Chen Y, Harrison RS, Kodjo AR. Presentation of
glaucoma in the greater Accra metropolitan area of Ghana. Ghana Med J. 2014
Sep;48(3):143-7. PubMed PMID: 25709123; PubMed Central PMCID: PMC4335450.


211: Tam SK, Pritchett D, Brown LA, Foster RG, Bannerman DM, Peirson SN. Sleep
and circadian rhythm disruption and recognition memory in schizophrenia. Methods 
Enzymol. 2015;552:325-49. doi: 10.1016/bs.mie.2014.10.008. Epub 2014 Dec 26.
Review. PubMed PMID: 25707284.


212: Hughes S, Jagannath A, Hankins MW, Foster RG, Peirson SN. Photic regulation 
of clock systems. Methods Enzymol. 2015;552:125-43. doi:
10.1016/bs.mie.2014.10.018. Epub 2014 Dec 26. Review. PubMed PMID: 25707275.


213: Ueta M, Shoji J, Sotozono C, Kinoshita S. Downregulation of IL-8, ECP, and
total IgE in the tears of patients with atopic keratoconjunctivitis treated with 
rebamipide eyedrops. Clin Transl Allergy. 2014 Oct 30;4:40. doi:
10.1186/2045-7022-4-40. eCollection 2014. PubMed PMID: 25705372; PubMed Central
PMCID: PMC4334922.


214: Ster AM, Stan C, Ghervan M. Bilateral central vein occlusion in a case of
diaphragmatic eventration. Maedica (Buchar). 2014 Sep;9(3):278-81. PubMed PMID:
25705293; PubMed Central PMCID: PMC4305999.


215: McBurney EI. Strategic mentoring: growth for mentor and mentee. Clin
Dermatol. 2015 Mar-Apr;33(2):257-60. doi: 10.1016/j.clindermatol.2014.12.019.
Epub 2014 Dec 24. Review. PubMed PMID: 25704946.


216: Ascaso FJ, Peligero J, Longás J, Grzybowski A. Regional anesthesia of the
eye, orbit, and periocular skin. Clin Dermatol. 2015 Mar-Apr;33(2):227-33. doi:
10.1016/j.clindermatol.2014.10.014. Epub 2014 Nov 13. Review. PubMed PMID:
25704942.


217: Lew H, Lee HS, Lee JY, Song J, Min K, Kim M. Possible linkage between visual
and motor development in children with cerebral palsy. Pediatr Neurol. 2015
Mar;52(3):338-43.e1. doi: 10.1016/j.pediatrneurol.2014.11.009. Epub 2014 Dec 3.
PubMed PMID: 25701187.


218: El-Shazly LB, El-Faramawy AA, El-Sayed NM, Ismail KA, Fouad SM. Intestinal
parasitic infection among Egyptian children with chronic liver diseases. J
Parasit Dis. 2015 Mar;39(1):7-12. doi: 10.1007/s12639-013-0346-x. Epub 2013 Sep
3. PubMed PMID: 25698851; PubMed Central PMCID: PMC4328027.


219: Epstein J, Santo RM, Guillemin F. A review of guidelines for cross-cultural 
adaptation of questionnaires could not bring out a consensus. J Clin Epidemiol.
2015 Apr;68(4):435-41. doi: 10.1016/j.jclinepi.2014.11.021. Epub 2014 Dec 17.
Review. PubMed PMID: 25698408.


220: Cumberland PM, Russell-Eggitt I, Rahi JS. Active surveillance of visual
impairment due to adverse drug reactions: findings from a national study in the
United Kingdom. Pharmacol Res Perspect. 2015 Feb;3(1):e00107. doi:
10.1002/prp2.107. Epub 2014 Dec 16. PubMed PMID: 25692024; PubMed Central PMCID: 
PMC4317237.


221: Paluzzi A, Gardner PA, Fernandez-Miranda JC, Tormenti MJ, Stefko ST,
Snyderman CH, Maroon JC. "Round-the-Clock" Surgical Access to the Orbit. J Neurol
Surg B Skull Base. 2015 Feb;76(1):12-24. doi: 10.1055/s-0033-1360580. Epub 2014
Sep 2. PubMed PMID: 25685644; PubMed Central PMCID: PMC4318736.


222: Gunes A, Demirci S, Umul A. Vision Loss and RNFL Thinning after Internal
Carotid Arter Occlusion and Middle Cerebral Artery Infarction. Acta Inform Med.
2014 Dec;22(6):413-4. doi: 10.5455/aim.2014.22.413-414. Epub 2014 Dec 19. PubMed 
PMID: 25684853; PubMed Central PMCID: PMC4315637.


223: Isaac Mde L. Do hearing and postural balance influence the life quality?
Braz J Otorhinolaryngol. 2015 Mar-Apr;81(2):117-9. doi:
10.1016/j.bjorl.2014.12.005. Epub 2014 Dec 26. PubMed PMID: 25681091.


224: Bhargava R, Kumar P, Sharma SK, Ranjan S, Kumar M, Godara R. Small-incision 
cataract surgery in patients with Fuch's heterochromic iridocyclitis. Nepal J
Ophthalmol. 2014 Jul-Dec;6(2):153-61. doi: 10.3126/nepjoph.v6i2.11705. PubMed
PMID: 25680261.


225: Rijal RK, Nakhwa C, Sindal MD. Crystalline deposits in the macula -
tamoxifen maculopathy or macular telangiectasia? Nepal J Ophthalmol. 2014
Jul-Dec;6(2):227-9. doi: 10.3126/nepjoph.v6i2.11713. PubMed PMID: 25680254.


226: Sharma AK, Thapa M, Shrestha GB, Sitaula S, Shrestha GS. Outcome of
horizontal strabismus surgery and parents' satisfaction. Nepal J Ophthalmol. 2014
Jul-Dec;6(2):162-9. doi: 10.3126/nepjoph.v6i2.11704. PubMed PMID: 25680246.


227: Ozkaya A, Alkin Z, Perente I, Yuksel K, Baz O, Alagoz C, Yazici AT, Demirok 
A. Comparison of intravitreal bevacizumab treatment between phakic and
pseudophakic neovascular age-related macular degeneration. Nepal J Ophthalmol.
2014 Jul-Dec;6(2):145-52. doi: 10.3126/nepjoph.v6i2.11706. PubMed PMID: 25680245.


228: Thapa M, Khanal S, Shrestha GB, Sharma AK. Retinal nerve fibre layer
thickness in a healthy Nepalese population by spectral domain optical coherence
tomography. Nepal J Ophthalmol. 2014 Jul-Dec;6(2):131-9. doi:
10.3126/nepjoph.v6i2.11709. PubMed PMID: 25680243.


229: Hsu HY, Tsai IL, Kuo LL, Tsai CY, Liou SW, Woung LC. Herpetic keratouveitis 
mixed with bilateral Pseudomonas corneal ulcers in vitamin A deficiency. J Formos
Med Assoc. 2015 Feb;114(2):184-7. doi: 10.1016/j.jfma.2011.07.018. Epub 2012 Apr 
30. PubMed PMID: 25678182.


230: Moloney G, Chan UT, Hamilton A, Zahidin AM, Grigg JR, Devasahayam RN.
Descemetorhexis for Fuchs' dystrophy. Can J Ophthalmol. 2015 Feb;50(1):68-72.
doi: 10.1016/j.jcjo.2014.10.014. Epub 2014 Oct 31. PubMed PMID: 25677286.


231: Chiu H, Steele D, McAlister C, Lam WC. Delivery recommendations for pregnant
females with risk factors for rhegmatogenous retinal detachment. Can J
Ophthalmol. 2015 Feb;50(1):11-8. doi: 10.1016/j.jcjo.2014.10.015. Epub 2014 Nov
4. PubMed PMID: 25677277.


232: Kunikata H, Tanaka Y, Aizawa N, Nakagawa A, Tominaga T, Nakazawa T.
Experimental Application of Piezoelectric Actuator-Driven Pulsed Water Jets in
Retinal Vascular Surgery. Transl Vis Sci Technol. 2014 Dec 17;3(6):10.
eCollection 2014 Oct. PubMed PMID: 25674359; PubMed Central PMCID: PMC4319535.


233: Houston KE, Tomasi M, Yoon M, Paschalis EI. A Prototype External Magnetic
Eyelid Device for Blepharoptosis. Transl Vis Sci Technol. 2014 Dec 17;3(6):9.
eCollection 2014 Oct. PubMed PMID: 25674358; PubMed Central PMCID: PMC4319537.


234: Hood DC, Raza AS, De Moraes CG, Alhadeff PA, Idiga J, Blumberg DM, Liebmann 
JM, Ritch R. Evaluation of a One-Page Report to Aid in Detecting Glaucomatous
Damage. Transl Vis Sci Technol. 2014 Dec 17;3(6):8. eCollection 2014 Oct. PubMed 
PMID: 25674357; PubMed Central PMCID: PMC4319536.


235: Åkerblom H, Andreasson S, Larsson E, Holmström G. Photoreceptor Function in 
School-Aged Children is Affected by Preterm Birth. Transl Vis Sci Technol. 2014
Dec 17;3(6):7. eCollection 2014 Oct. PubMed PMID: 25674356; PubMed Central PMCID:
PMC4319538.


236: Wang Z, Li H, Cao H, Zheng J. Clinicopathological features of type AB
thymoma with liver metastases. Int J Clin Exp Pathol. 2014 Dec 1;7(12):8700-5.
eCollection 2014. PubMed PMID: 25674235; PubMed Central PMCID: PMC4314039.


237: Empeslidis T, Vardarinos A, Konidaris V, Ch'ng SW, Kapoor B, Deane J,
Tsaousis KT. Incidence of Retinal Pigment Epithelial Tears and Associated Risk
Factors After Treatment of Age-Related Macular Degeneration with Intravitreal
Anti-VEGF Injections. Open Ophthalmol J. 2014 Dec 31;8:101-4. doi:
10.2174/1874364101408010101. eCollection 2014. PubMed PMID: 25674188; PubMed
Central PMCID: PMC4319202.


238: Saari JM. Population-based age group specific annual incidence rates of
symptomatic age-related macular degeneration. Open Ophthalmol J. 2014 Dec
31;8:95-100. doi: 10.2174/1874364101408010095. eCollection 2014. PubMed PMID:
25674187; PubMed Central PMCID: PMC4319199.


239: Ateeq A, Tahir MA, Cheema A, Dahri A, Tareen S. Intravitreal injection of
Bevacizumab in diabetic macular edema. Pak J Med Sci. 2014 Nov-Dec;30(6):1383-7. 
doi: 10.12669/pjms.306.5738. PubMed PMID: 25674143; PubMed Central PMCID:
PMC4320735.


240: Bashir R, Sanai M, Azeem A, Altaf I, Saleem F, Naz S. Contribution of GLC3A 
locus to Primary Congenital Glaucoma in Pakistani population. Pak J Med Sci. 2014
Nov-Dec;30(6):1341-5. doi: 10.12669/pjms.306.5771. PubMed PMID: 25674135; PubMed 
Central PMCID: PMC4320727.


241: Paracha Q, Ayoob M, Dawood Z, Mirza SA. Recurrence rate with use of
intraoperative Mitomycin C versus Conjunctival Autograft following pterygium
excision. Pak J Med Sci. 2014 Nov-Dec;30(6):1243-6. doi: 10.12669/pjms.306.5191. 
PubMed PMID: 25674116; PubMed Central PMCID: PMC4320708.


242: Young SM, Lingam G, Tambyah PA. Elizabethkingia Meningoseptica Engodenous
Endophthalmitis - a case report. Antimicrob Resist Infect Control. 2014 Nov
26;3(1):35. doi: 10.1186/2047-2994-3-35. eCollection 2014. PubMed PMID: 25671096;
PubMed Central PMCID: PMC4322812.


243: Tingjun C, Zhaohui L, Zhaocai J, Zihao L, Quangang X, Dehui H, Qing L,
Shihui W. Changes of CXCL12, CXCL14 and PDGF levels in the brain of patients with
idiopathic demyelinating optic neuritis and neuromyelitis optica. J Neuroimmunol.
2015 Feb 15;279:1-6. doi: 10.1016/j.jneuroim.2014.12.004. Epub 2014 Dec 11.
PubMed PMID: 25669992.


244: Gilchrist A. Johannes Kepler: the sky as a retinal image. Perception.
2014;43(12):1283-5. PubMed PMID: 25669046.


245: Bradley J. The osteo-odonto-kerato prosthesis. A collaborative venture
between ophthalmic and oral surgeons. Dent Hist. 2014 Jul;59(2):83-6. PubMed
PMID: 25668929.


246: Ghanavati SZ, Shousha MA, Betancurt C, Perez VL. Combined conjunctival
autograft and overlay amniotic membrane transplantation; a novel surgical
treatment for pterygium. J Ophthalmic Vis Res. 2014 Jul-Sep;9(3):399-403. doi:
10.4103/2008-322X.143386. Erratum in: J Ophthalmic Vis Res. 2014
Oct-Dec;9(4):526. PubMed PMID: 25667744; PubMed Central PMCID: PMC4307667.


247: Sadigh AL, Shenasi A, Mortazavi SZ, Morsali SM. Aspergillus keratitis after 
deep anterior lamellar keratoplasty. J Ophthalmic Vis Res. 2014
Jul-Sep;9(3):392-4. doi: 10.4103/2008-322X.143383. PubMed PMID: 25667743; PubMed 
Central PMCID: PMC4307653.


248: Henriksen BS, Marc RE, Bernstein PS. Optogenetics for retinal disorders. J
Ophthalmic Vis Res. 2014 Jul-Sep;9(3):374-82. doi: 10.4103/2008-322X.143379.
PubMed PMID: 25667740; PubMed Central PMCID: PMC4307663.


249: Shin ES, Sorenson CM, Sheibani N. Diabetes and retinal vascular dysfunction.
J Ophthalmic Vis Res. 2014 Jul-Sep;9(3):362-73. doi: 10.4103/2008-322X.143378.
Review. PubMed PMID: 25667739; PubMed Central PMCID: PMC4307665.


250: Vitale AT. Birdshot retinochoroidopathy. J Ophthalmic Vis Res. 2014
Jul-Sep;9(3):350-61. doi: 10.4103/2008-322X.143376. Review. PubMed PMID:
25667738; PubMed Central PMCID: PMC4307660.


251: Yalniz-Akkaya Z, Fidanci V, Kilinc A, Burcu A, Uney GO, Ornek F. The effect 
of systemic amantadine sulfate on malondialdehyde and total thiol levels in rat
corneas. J Ophthalmic Vis Res. 2014 Jul-Sep;9(3):339-42. doi:
10.4103/2008-322X.143373. PubMed PMID: 25667736; PubMed Central PMCID:
PMC4307664.


252: Rashmi S, Akshaya KM, Mahesha S. Comparison of Topical Versus Sub-Tenon's
Anesthesia in Phacoemulsification at a Tertiary Care Eye Hospital. J Ophthalmic
Vis Res. 2014 Jul-Sep;9(3):329-33. doi: 10.4103/2008-322X.143370. PubMed PMID:
25667734; PubMed Central PMCID: PMC4307662.


253: Maurya RP, Bhushan P, Singh VP, Singh MK, Kumar P, Bhatia RP, Singh U.
Immunoglobulin concentration in tears of contact lens wearers. J Ophthalmic Vis
Res. 2014 Jul-Sep;9(3):320-3. doi: 10.4103/2008-322X.143368. PubMed PMID:
25667732; PubMed Central PMCID: PMC4307655.


254: Mahbod M, Shahhoseini S, Khabazkhoob M, Beheshtnejad AH, Bakhshandeh H,
Atyabi F, Hashemi H. Amniotic Membrane Extract Preparation: What is the Best
Method? J Ophthalmic Vis Res. 2014 Jul-Sep;9(3):314-9. doi:
10.4103/2008-322X.143367. PubMed PMID: 25667731; PubMed Central PMCID:
PMC4307657.


255: Farrahi F, Feghhi M, Ostadian F, Alivand A. Pars plana vitrectomy and
silicone oil injection in phakic and pseudophakic eyes; corneal endothelial
changes. J Ophthalmic Vis Res. 2014 Jul-Sep;9(3):310-3. doi:
10.4103/2008-322X.143361. PubMed PMID: 25667730; PubMed Central PMCID:
PMC4307659.


256: Sanjari MS, Shahraki K, Nekoozadeh S, Tabatabaee SM, Shahraki K, Aghdam KA. 
Surgical treatments in inferior oblique muscle overaction. J Ophthalmic Vis Res. 
2014 Jul-Sep;9(3):291-5. doi: 10.4103/2008-322X.143355. PubMed PMID: 25667727;
PubMed Central PMCID: PMC4307652.


257: Radhika M, Mithal K, Bawdekar A, Dave V, Jindal A, Relhan N, Albini T,
Pathengay A, Flynn HW. Pharmacokinetics of intravitreal antibiotics in
endophthalmitis. J Ophthalmic Inflamm Infect. 2014 Sep 10;4:22. doi:
10.1186/s12348-014-0022-z. eCollection 2014. Review. PubMed PMID: 25667683;
PubMed Central PMCID: PMC4306439.


258: Ackuaku-Dogbe EM, Abaidoo B. Breakfast eating habits among medical students.
Ghana Med J. 2014 Jun;48(2):66-70. PubMed PMID: 25667552; PubMed Central PMCID:
PMC4310332.


259: Holds JB. The intentional activist: John B. Holds, MD. Mo Med. 2014
Nov-Dec;111(6):470. PubMed PMID: 25665227.


260: Chen X, Wang T, Lin C, Chen B. Effect of adenoviral delivery of prodynorphin
gene on experimental inflammatory pain induced by formalin in rats. Int J Clin
Exp Med. 2014 Dec 15;7(12):4877-86. eCollection 2014. PubMed PMID: 25663984;
PubMed Central PMCID: PMC4307431.


261: Moshirfar M, McCaughey MV, Santiago-Caban L. Corrective Techniques and
Future Directions for Treatment of Residual Refractive Error Following Cataract
Surgery. Expert Rev Ophthalmol. 2014 Dec;9(6):529-537. PubMed PMID: 25663845;
PubMed Central PMCID: PMC4317710.


262: Jo DH, Kim JH, Kim JH. A platform of integrative studies from in vitro to in
vivo experiments: towards drug development for ischemic retinopathy. Biomed
Pharmacother. 2015 Feb;69:367-73. doi: 10.1016/j.biopha.2014.12.027. Epub 2014
Dec 24. Review. PubMed PMID: 25661384.


263: Chappaz A, Knirsch U, Gerth-Kahlert C. Alternating IV nerve palsy and ptosis
as a first sign of childhood ocular myasthenia gravis. Pediatr Neurol. 2015
Apr;52(4):460-1. doi: 10.1016/j.pediatrneurol.2014.12.004. Epub 2014 Dec 31.
PubMed PMID: 25661284.


264: Kauser H, Qadir M, Anwar W. Ocular side effect of tinidazole: a rare case
report. J Family Med Prim Care. 2014 Oct-Dec;3(4):467-9. doi:
10.4103/2249-4863.148154. PubMed PMID: 25657970; PubMed Central PMCID:
PMC4311369.


265: Hong YJ, Makita S, Sugiyama S, Yasuno Y. Optically buffered
Jones-matrix-based multifunctional optical coherence tomography with polarization
mode dispersion correction. Biomed Opt Express. 2014 Dec 18;6(1):225-43. doi:
10.1364/BOE.6.000225. eCollection 2015 Jan 1. PubMed PMID: 25657888; PubMed
Central PMCID: PMC4317124.


266: Kurokawa K, Makita S, Hong YJ, Yasuno Y. Two-dimensional micro-displacement 
measurement for laser coagulation using optical coherence tomography. Biomed Opt 
Express. 2014 Dec 17;6(1):170-90. doi: 10.1364/BOE.6.000170. eCollection 2015 Jan
1. PubMed PMID: 25657885; PubMed Central PMCID: PMC4317133.


267: Lang A, Carass A, Swingle EK, Al-Louzi O, Bhargava P, Saidha S, Ying HS,
Calabresi PA, Prince JL. Automatic segmentation of microcystic macular edema in
OCT. Biomed Opt Express. 2014 Dec 15;6(1):155-69. doi: 10.1364/BOE.6.000155.
eCollection 2015 Jan 1. PubMed PMID: 25657884; PubMed Central PMCID: PMC4317118.


268: Carreras FJ. Pathogenesis of glaucoma: how to prevent ganglion cell from
axonal destruction? Neural Regen Res. 2014 Dec 1;9(23):2046-7. doi:
10.4103/1673-5374.147928. PubMed PMID: 25657719; PubMed Central PMCID:
PMC4316466.


269: Kannan R, Hinton DR. Sodium iodate induced retinal degeneration: new
insights from an old model. Neural Regen Res. 2014 Dec 1;9(23):2044-5. doi:
10.4103/1673-5374.147927. PubMed PMID: 25657718; PubMed Central PMCID:
PMC4316465.


270: Zele AJ, Cao D. Vision under mesopic and scotopic illumination. Front
Psychol. 2015 Jan 22;5:1594. doi: 10.3389/fpsyg.2014.01594. eCollection 2014.
Review. PubMed PMID: 25657632; PubMed Central PMCID: PMC4302711.


271: Pokhraj P S, Jigar J P, Mehta C, Narottam A P. Intraocular metallic foreign 
body: role of computed tomography. J Clin Diagn Res. 2014 Dec;8(12):RD01-3. doi: 
10.7860/JCDR/2014/9949.5271. Epub 2014 Dec 5. PubMed PMID: 25654008; PubMed
Central PMCID: PMC4316314.


272: Ilangovan B, Stumpf J, Raghavan M, Devi R R, B S. Regaining vision from no
perception of light after radiotherapy for a case of suprasellar meningioma. J
Clin Diagn Res. 2014 Dec;8(12):QD01-3. doi: 10.7860/JCDR/2014/9385.5249. Epub
2014 Dec 5. PubMed PMID: 25654001; PubMed Central PMCID: PMC4316307.


273: Ehrlich AC, Raza AS, Ritch R, Hood DC. Modifying the Conventional Visual
Field Test Pattern to Improve the Detection of Early Glaucomatous Defects in the 
Central 10°. Transl Vis Sci Technol. 2014 Dec 17;3(6):6. eCollection 2014 Oct.
PubMed PMID: 25653884; PubMed Central PMCID: PMC4315509.


274: Humayun M, Santos A, Altamirano JC, Ribeiro R, Gonzalez R, de la Rosa A,
Shih J, Pang C, Jiang F, Calvillo P, Huculak J, Zimmerman J, Caffey S.
Implantable MicroPump for Drug Delivery in Patients with Diabetic Macular Edema. 
Transl Vis Sci Technol. 2014 Dec 1;3(6):5. eCollection 2014 Oct. PubMed PMID:
25653883; PubMed Central PMCID: PMC4315583.


275: Hamdy Abdelaziz M, Fouad Ghoneim D, Abdelkawi Ahmed S, Taher IM, Abdel-Salam
AM. The Effect of Anterior Stromal Puncture Using Q-Switched Nd:YAG Laser on
Corneal Wound Healing. J Lasers Med Sci. 2014 Summer;5(3):121-9. PubMed PMID:
25653810; PubMed Central PMCID: PMC4281999.


276: Yuan TF, Liang YX, So KF. Occurrence of new neurons in the piriform cortex. 
Front Neuroanat. 2015 Jan 21;8:167. doi: 10.3389/fnana.2014.00167. eCollection
2014. Review. PubMed PMID: 25653597; PubMed Central PMCID: PMC4301012.


277: Cardona G, Sanz JP. Publication analysis of the contact lens field: what are
the current topics of interest? J Optom. 2015 Jan-Mar;8(1):33-9. doi:
10.1016/j.optom.2014.02.003. Epub 2014 Mar 25. Review. PubMed PMID: 25649639;
PubMed Central PMCID: PMC4314624.


278: Guimarães AC, Carvalho GM, Duarte AS, Bianchini WA, Sarasty AB, Gregorio MF,
Zernotti ME, Sartorato EL, Castilho AM. Hearing preservation and cochlear
implants according to inner ear approach: multicentric evaluation. Braz J
Otorhinolaryngol. 2015 Mar-Apr;81(2):190-6. doi: 10.1016/j.bjorl.2014.12.002.
Epub 2014 Dec 27. PubMed PMID: 25649137.


279: Kuppermann BD, Zacharias LC, Kenney MC. Steroid differentiation: the safety 
profile of various steroids on retinal cells in vitro and their implications for 
clinical use (an American Ophthalmological Society thesis). Trans Am Ophthalmol
Soc. 2014 Jul;112:116-41. PubMed PMID: 25646032; PubMed Central PMCID:
PMC4311675.


280: Tsang SH, Chan L, Tsai YT, Wu WH, Hsu CW, Yang J, Tosi J, Wert KJ, Davis RJ,
Mahajan VB. Silencing of tuberin enhances photoreceptor survival and function in 
a preclinical model of retinitis pigmentosa (an american ophthalmological society
thesis). Trans Am Ophthalmol Soc. 2014 Jul;112:103-15. PubMed PMID: 25646031;
PubMed Central PMCID: PMC4311672.


281: Wiggs JL, Langgurth AM, Allen KF. Carrier frequency of CYP1B1 mutations in
the United States (an American Ophthalmological Society thesis). Trans Am
Ophthalmol Soc. 2014 Jul;112:94-102. PubMed PMID: 25646030; PubMed Central PMCID:
PMC4311669.


282: Kokame GT. Prospective evaluation of subretinal vessel location in
polypoidal choroidal vasculopathy (PCV) and response of hemorrhagic and exudative
PCV to high-dose antiangiogenic therapy (an American Ophthalmological Society
thesis). Trans Am Ophthalmol Soc. 2014 Jul;112:74-93. PubMed PMID: 25646029;
PubMed Central PMCID: PMC4307886.


283: Dua HS, Otri AM, Hopkinson A, Mohammed I. In vitro studies on the
antimicrobial peptide human beta-defensin 9 (HBD9): signalling pathways and
pathogen-related response (an American Ophthalmological Society thesis). Trans Am
Ophthalmol Soc. 2014 Jul;112:50-73. PubMed PMID: 25646028; PubMed Central PMCID: 
PMC4311673.


284: Terao C. History of Takayasu arteritis and Dr. Mikito Takayasu. Int J Rheum 
Dis. 2014 Nov;17(8):931-5. doi: 10.1111/1756-185X.12576. PubMed PMID: 25643731.


285: Llewellyn S, Procter R, Harvey G, Maniatopoulos G, Boyd A. Facilitating
technology adoption in the NHS: negotiating the organisational and policy context
– a qualitative study. Southampton (UK): NIHR Journals Library; 2014 Jul.
PubMed PMID: 25642495.


286: Niyyati M, Rahimi F, Lasejerdi Z, Rezaeian M. Potentially pathogenic
free-living amoebae in contact lenses of the asymptomatic contact lens wearers.
Iran J Parasitol. 2014 Mar;9(1):14-9. PubMed PMID: 25642255; PubMed Central
PMCID: PMC4289873.


287: Yousefi S, Zhi Z, Wang RK. Label-free optical imaging of lymphatic vessels
within tissue beds in vivo.. IEEE J Sel Top Quantum Electron. 2014
Mar-Apr;20(2):6800510. PubMed PMID: 25642129; PubMed Central PMCID: PMC4307825.


288: Michalec M, Vlková E, Matušková V, Vysloužilová D, Michalcová L. [Diagnostic
pitfalls of pseudo-foster kennedy syndrome - a case report]. Cesk Slov Oftalmol. 
2014 Dec;70(6):242-7. Czech. PubMed PMID: 25640236.


289: Fischer ME, Cruickshanks KJ, Pankow JS, Pankratz N, Schubert CR, Huang GH,
Klein BE, Klein R, Pinto A. The associations between 6-n-propylthiouracil (PROP) 
intensity and taste intensities differ by TAS2R38 haplotype. J Nutrigenet
Nutrigenomics. 2014;7(3):143-52. doi: 10.1159/000371552. Epub 2015 Jan 27. PubMed
PMID: 25634331; PubMed Central PMCID: PMC4322864.


290: Vos JJ, Poterman M, Hannivoort LN, Renardel De Lavalette VW, Struys MM,
Scheeren TW, Kalmar AF. Hemodynamics and tissue oxygenation during balanced
anesthesia with a high antinociceptive contribution: an observational study.
Perioper Med (Lond). 2014 Oct 30;3:9. doi: 10.1186/2047-0525-3-9. eCollection
2014. PubMed PMID: 25632346; PubMed Central PMCID: PMC4309299.


291: Kabedi NN, Mwanza JC, Lepira FB, Kayembe TK, Kayembe DL. Hypertensive
retinopathy and its association with cardiovascular, renal and cerebrovascular
morbidity in Congolese patients. Cardiovasc J Afr. 2014 Sep-Oct;25(5):228-32.
doi: 10.5830/CVJA-2014-045. PubMed PMID: 25629539; PubMed Central PMCID:
PMC4241591.


292: Astuti GD, Sun V, Bauwens M, Zobor D, Leroy BP, Omar A, Jurklies B, Lopez I,
Ren H, Yazar V, Hamel C, Kellner U, Wissinger B, Kohl S, De Baere E, Collin RW,
Koenekoop RK. Novel insights into the molecular pathogenesis of CYP4V2-associated
Bietti's retinal dystrophy. Mol Genet Genomic Med. 2015 Jan;3(1):14-29. doi:
10.1002/mgg3.109. Epub 2014 Sep 15. PubMed PMID: 25629076; PubMed Central PMCID: 
PMC4299712.


293: Gonul S, Bozkurt B, Okudan S. Metallic corneal foreign bodies: an
occupational health hazard. Arq Bras Oftalmol. 2014 Nov-Dec;77(6):411. doi:
10.5935/0004-2749.20140102. PubMed PMID: 25627193.


294: Kreuz AC, Oyamada MK, Hatanaka M, Monteiro ML. The role of pattern-reversal 
electroretinography in the diagnosis of glaucoma. Arq Bras Oftalmol. 2014
Nov-Dec;77(6):403-10. doi: 10.5935/0004-2749.20140101. Review. PubMed PMID:
25627192.


295: Guerra RL, Marback EF, Silva IS, Maia Junior Ode O, Marback RL.
Autofluorescence and spectral-domain optical coherence tomography of optic disk
melanocytoma. Arq Bras Oftalmol. 2014 Nov-Dec;77(6):400-2. doi:
10.5935/0004-2749.20140100. PubMed PMID: 25627191.


296: Geraissate JC, Yamamoto RE, Isaac DL, Ávila MP. Hemorrhagic retinopathy in
an infant with hemolytic-uremic syndrome. Arq Bras Oftalmol. 2014
Nov-Dec;77(6):397-9. doi: 10.5935/0004-2749.20140099. PubMed PMID: 25627190.


297: Lana-Peixoto MA, Campos WR, Reis PA, Campos CM, Rodrigues CA. Tonic pupil in
leprosy. Arq Bras Oftalmol. 2014 Nov-Dec;77(6):395-6. doi:
10.5935/0004-2749.20140098. PubMed PMID: 25627189.


298: Kucukevcilioglu M, Hurmeric V. Ultrasound biomicroscopy confirmation of
corneal overriding due to improper suturing of full-thickness corneal laceration.
Arq Bras Oftalmol. 2014 Nov-Dec;77(6):392-4. doi: 10.5935/0004-2749.20140097.
PubMed PMID: 25627188.


299: Akal A, Ulas T, Goncu T, Adibelli MF, Kocarslan S, Guldur ME, Guler M, Ozkan
U, Dusunur M, Demir T. Evaluation of the safety of intracameral trypan blue
injection on corneal tissue using oxidative stress parameters and apoptotic
activity: an experimental study. Arq Bras Oftalmol. 2014 Nov-Dec;77(6):388-91.
doi: 10.5935/0004-2749.20140096. PubMed PMID: 25627187.


300: Paris Fdos S, Gonçalves ED, Morales MS, Kanecadan LA, Campos MS, Gomes JÁ,
Allemann N, Sato EH. Ultrasound biomicroscopy after palliative surgical
procedures for bullous keratopathy: a descriptive comparative study. Arq Bras
Oftalmol. 2014 Nov-Dec;77(6):382-7. doi: 10.5935/0004-2749.20140095. PubMed PMID:
25627186.


301: Pereira IC, Matayoshi S. Palpebral position interdependence in
blepharoptosis: comparison of the effect of instillation of 10% phenylephrine
drop and digital lifting. Arq Bras Oftalmol. 2014 Nov-Dec;77(6):377-81. doi:
10.5935/0004-2749.20140094. PubMed PMID: 25627185.


302: Espíndola RF, Santhiago MR, Monteiro ML, Kara-Junior N. Influence of
aspheric intraocular lens on frequency doubling technology and contrast
sensitivity: a fellow eye study. Arq Bras Oftalmol. 2014 Nov-Dec;77(6):373-6.
doi: 10.5935/0004-2749.20140093. PubMed PMID: 25627184.


303: Ozcımen M, Sakarya Y, Goktas S, Sakarya R, Ivacık IS, Yener HI, Erdogan E.
Evaluation of peripapillary choroidal and retinal nerve fiber layer thickness in 
eyes with tilted optic disc. Arq Bras Oftalmol. 2014 Nov-Dec;77(6):368-72. doi:
10.5935/0004-2749.20140092. PubMed PMID: 25627183.


304: Ducca BL, Souza-Dias CR, Lui AC, Goldchmit M. Measurement of ocular torsion 
variation following superior oblique tenectomy. Arq Bras Oftalmol. 2014
Nov-Dec;77(6):364-7. doi: 10.5935/0004-2749.20140091. PubMed PMID: 25627182.


305: Gallego-Pinazo R, Dolz-Marco R, Berrocal M, Wu L, Maia M, Serrano M,
Alezzandrini A, Arévalo JF, Díaz-Llopis M; Pan-American Collaborative Retina
Study Group (PACORES). Outcomes of cataract surgery in diabetic patients: results
of the Pan American Collaborative Retina Study Group. Arq Bras Oftalmol. 2014
Nov-Dec;77(6):355-9. doi: 10.5935/0004-2749.20140089. PubMed PMID: 25627180.


306: Moreno NP, Moreno RD, Sousa LB. Aerobic bacterial microbiota of the
conjunctiva in diabetic patients with normal and altered glycated hemoglobin
levels in two regions in Brazil. Arq Bras Oftalmol. 2014 Nov-Dec;77(6):351-4.
doi: 10.5935/0004-2749.20140088. PubMed PMID: 25627179.


307: Gonul S, Koktekir BE, Bakbak B, Gedik S. Comparison of central corneal
thickness measurements using optical low-coherence reflectometry, Fourier domain 
optical coherence tomography, and Scheimpflug camera. Arq Bras Oftalmol. 2014
Nov-Dec;77(6):345-50. doi: 10.5935/0004-2749.20140087. PubMed PMID: 25627178.


308: Paula JS, Furtado JM, Souza JP, Lansingh VC. Vision 2020: on the home
stretch. Arq Bras Oftalmol. 2014 Nov-Dec;77(6):5-6. doi:
10.5935/0004-2749.20140086. PubMed PMID: 25627177.


309: Akal A, Goncu T, Kocarslan S, Yuvaci I, Yuce Y, Pangal E, Ozkan U, Ulas T.
Hemorrhagic pyogenic granuloma after internal hordeolum. Int J Crit Illn Inj Sci.
2014 Oct-Dec;4(4):317-8. doi: 10.4103/2229-5151.147540. PubMed PMID: 25625065;
PubMed Central PMCID: PMC4296336.


310: Nowak A, Szaflik JP, Gacek M, Przybylowska-Sygut K, Kamińska A, Szaflik J,
Majsterek I. BDNF and HSP gene polymorphisms and their influence on the
progression of primary open-angle glaucoma in a Polish population. Arch Med Sci. 
2014 Dec 22;10(6):1206-13. doi: 10.5114/aoms.2014.45089. Epub 2014 Sep 5. PubMed 
PMID: 25624860; PubMed Central PMCID: PMC4296062.


311: Shen J, Bi YL, Das UN. Potential role of polyunsaturated fatty acids in
diabetic retinopathy. Arch Med Sci. 2014 Dec 22;10(6):1167-74. doi:
10.5114/aoms.2014.47826. PubMed PMID: 25624855; PubMed Central PMCID: PMC4296072.


312: Oshima T, Yoshikawa H, Ohtani M, Mimasaka S. Examination of postmortem
retinal folds: A non-invasive study. J Forensic Leg Med. 2015 Feb;30:16-20. doi: 
10.1016/j.jflm.2014.12.011. Epub 2014 Dec 23. PubMed PMID: 25623189.


313: Sandberg MN, Greco JA, Wagner NL, Amora TL, Ramos LA, Chen MH, Knox BE,
Birge RR. Low-Temperature Trapping of Photointermediates of the Rhodopsin E181Q
Mutant. SOJ Biochem. 2014;1(1). pii: 12. PubMed PMID: 25621306; PubMed Central
PMCID: PMC4301618.


314: Cabral Miranda F, Adão-Novaes J, Hauswirth WW, Linden R, Petrs-Silva H,
Chiarini LB. CHIP, a carboxy terminus HSP-70 interacting protein, prevents cell
death induced by endoplasmic reticulum stress in the central nervous system.
Front Cell Neurosci. 2015 Jan 9;8:438. doi: 10.3389/fncel.2014.00438. eCollection
2014. PubMed PMID: 25620910; PubMed Central PMCID: PMC4288139.


315: Santo RM, Ribeiro-Ferreira F, Alves MR, Epstein J, Novaes P. Enhancing the
cross-cultural adaptation and validation process: linguistic and psychometric
testing of the Brazilian-Portuguese version of a self-report measure for dry eye.
J Clin Epidemiol. 2015 Apr;68(4):370-8. doi: 10.1016/j.jclinepi.2014.07.009. Epub
2014 Dec 17. PubMed PMID: 25619561.


316: Wu W, Tang L. [Research progress of vascular endothelial tip cells in
diabetic retinopathy]. Zhonghua Yan Ke Za Zhi. 2014 Dec;50(12):952-8. Chinese.
PubMed PMID: 25619187.


317: Chen L, Jiang L. [Current status and progress in diagnosis and treatments of
pediatric optic neuritis]. Zhonghua Yan Ke Za Zhi. 2014 Dec;50(12):941-5.
Chinese. PubMed PMID: 25619185.


318: Neuro-ophthalmology Group of Chinese Ophthalmological Society, Chinese
Medical Association; Neuro-ophthalmology Group of Chinese Ophthalmological
Society Chinese Medical Association. [Top ten progression of neuro-ophthalmology 
research in China in the latest five years]. Zhonghua Yan Ke Za Zhi. 2014
Dec;50(12):915-7. Chinese. PubMed PMID: 25619184.


319: Zhang C, Yu G, Wu Q, Cui Y, Zhang Y, Li C, Hu M. [Radiographic observation
of nasolacrimal canal in congenital nasolacrimal canal agenesis]. Zhonghua Yan Ke
Za Zhi. 2014 Dec;50(12):911-4. Chinese. PubMed PMID: 25619183.


320: Wang Y, Liu Z, Wang Y. [Citation analysis of the ocular ischemic syndrome
literature]. Zhonghua Yan Ke Za Zhi. 2014 Dec;50(12):906-10. Chinese. PubMed
PMID: 25619182.


321: Huang J, Dai H, Zhang H, Wang X, Chen T. [Clinical investigation of optic
coherence tomography in evaluating the impairment of optic nerve secondary to
multiple sclerosis]. Zhonghua Yan Ke Za Zhi. 2014 Dec;50(12):900-5. Chinese.
PubMed PMID: 25619181.


322: Liu Z, Zhao L, Xie G, Wang J, Wang Y, Feng Y. [Evaluating the risk of
ischemic cerebral vascular disease with ocular hemodynamics in carotid artery
stenosis patients]. Zhonghua Yan Ke Za Zhi. 2014 Dec;50(12):894-9. Chinese.
PubMed PMID: 25619180.


323: Jiang L, Shi J, Liu W, Kang J, Wang N. [Clinical feature of chronic
compressive optic neuropathy without optic atrophy]. Zhonghua Yan Ke Za Zhi. 2014
Dec;50(12):889-93. Chinese. PubMed PMID: 25619179.


324: Wang Y. [Establishment of diagnosis and treatment patterns of holistic
integrated medicine for neuro-ophthalmology]. Zhonghua Yan Ke Za Zhi. 2014
Dec;50(12):886-8. Chinese. PubMed PMID: 25619178.


325: Wei S. [Work hard to develop neuro-ophthalmology in China]. Zhonghua Yan Ke 
Za Zhi. 2014 Dec;50(12):881-5. Chinese. PubMed PMID: 25619177.


326: Gudberg C, Wulff K, Johansen-Berg H. Sleep-dependent motor memory
consolidation in older adults depends on task demands. Neurobiol Aging. 2015
Mar;36(3):1409-16. doi: 10.1016/j.neurobiolaging.2014.12.014. Epub 2014 Dec 20.
PubMed PMID: 25618616; PubMed Central PMCID: PMC4353561.


327: Dazzo E, Santulli L, Posar A, Fattouch J, Conti S, Lodén-van Straaten M,
Mijalkovic J, De Bortoli M, Rosa M, Millino C, Pacchioni B, Di Bonaventura C,
Giallonardo AT, Striano S, Striano P, Parmeggiani A, Nobile C. Autosomal dominant
lateral temporal epilepsy (ADLTE): novel structural and single-nucleotide LGI1
mutations in families with predominant visual auras. Epilepsy Res. 2015
Feb;110:132-8. doi: 10.1016/j.eplepsyres.2014.12.004. Epub 2014 Dec 16. PubMed
PMID: 25616465.


328: Kim R, Kim YC. Posterior pole sparing laser photocoagulation combined with
intravitreal bevacizumab injection in posterior retinopathy of prematurity. J
Ophthalmol. 2014;2014:257286. doi: 10.1155/2014/257286. Epub 2014 Dec 28. PubMed 
PMID: 25614828; PubMed Central PMCID: PMC4295587.


329: Suga K, Shono M, Goji A, Matsuura S, Inoue M, Kawahito M, Kinoshita M,
Takeda M, Mori K. A case of Barber-Say syndrome in a male Japanese newborn. Clin 
Case Rep. 2014 Oct;2(5):224-7. doi: 10.1002/ccr3.128. Epub 2014 Sep 4. PubMed
PMID: 25614816; PubMed Central PMCID: PMC4302630.


330: Hartmann CJ, Klistorner AI, Brandt AU, Schroeder K, Kolbe R, Cohn E, Goebels
N, Guthoff R, Aktas O, Hartung HP, Albrecht P. Axonal damage in papilledema
linked to idiopathic intracranial hypertension as revealed by multifocal visual
evoked potentials. Clin Neurophysiol. 2015 Oct;126(10):2040-1. doi:
10.1016/j.clinph.2014.12.014. Epub 2014 Dec 27. PubMed PMID: 25613033.


331: Mănescu MR, Bălăşoiu M, Crăiţoiu MM, Crăiţoiu Ş, Simionescu CE, Sfredel V,
Dinescu SN, Niculescu M, Burcea M, Bălăşoiu AT, Mocanu CL. Oral mucosa self-graft
in a patient with invasive conjunctival melanoma: a case report. Rom J Morphol
Embryol. 2014;55(4):1515-9. PubMed PMID: 25611291.


332: Costagliola C, Batterbury M, Dua HS, Mastropasqua L. Latest treatment option
and technology advancement in corneal and ocular surface disease. Biomed Res Int.
2014;2014:203868. doi: 10.1155/2014/203868. Epub 2014 Dec 28. PubMed PMID:
25610857; PubMed Central PMCID: PMC4291001.


333: Kelly KR, DeSimone KD, Gallie BL, Steeves JK. Increased cortical surface
area and gyrification following long-term survival from early monocular
enucleation. Neuroimage Clin. 2014 Dec 3;7:297-305. doi:
10.1016/j.nicl.2014.11.020. eCollection 2015. PubMed PMID: 25610793; PubMed
Central PMCID: PMC4300017.


334: Pagani M, De Carli F, Morbelli S, Öberg J, Chincarini A, Frisoni GB,
Galluzzi S, Perneczky R, Drzezga A, van Berckel BN, Ossenkoppele R, Didic M,
Guedj E, Brugnolo A, Picco A, Arnaldi D, Ferrara M, Buschiazzo A, Sambuceti G,
Nobili F. Volume of interest-based [18F]fluorodeoxyglucose PET discriminates MCI 
converting to Alzheimer's disease from healthy controls. A European Alzheimer's
Disease Consortium (EADC) study. Neuroimage Clin. 2014 Nov 18;7:34-42. doi:
10.1016/j.nicl.2014.11.007. eCollection 2015. PubMed PMID: 25610765; PubMed
Central PMCID: PMC4299956.


335: García-Ben A, García-Campos JM, Morillo Sanchez MJ, Figueroa-Ortiz LC.
Chorioretinal atrophy after spontaneous resolution of myopic foveoschisis. Case
Rep Ophthalmol Med. 2014;2014:825906. doi: 10.1155/2014/825906. Epub 2014 Dec 24.
PubMed PMID: 25610679; PubMed Central PMCID: PMC4290647.


336: Tonkin RS, Mao Y, O'Carroll SJ, Nicholson LF, Green CR, Gorrie CA,
Moalem-Taylor G. Gap junction proteins and their role in spinal cord injury.
Front Mol Neurosci. 2015 Jan 6;7:102. doi: 10.3389/fnmol.2014.00102. eCollection 
2014. Review. PubMed PMID: 25610368; PubMed Central PMCID: PMC4285056.


337: Woźniacka A, Jurowski P, Omulecki A, Kot M, Dziankowska-Bartkowiak B.
Behçet's disease leaves the silk road. Postepy Dermatol Alergol. 2014
Dec;31(6):417-20. doi: 10.5114/pdia.2014.40943. Epub 2014 Dec 22. PubMed PMID:
25610360; PubMed Central PMCID: PMC4293383.


338: Joshi D, Oli A. Use of red contact lens in dyschromatopsia. Med J Armed
Forces India. 2015 Jan;71(1):95-6. doi: 10.1016/j.mjafi.2014.07.009. Epub 2014
Nov 24. PubMed PMID: 25609875; PubMed Central PMCID: PMC4297851.


339: Waikar S, Srivastava VK. Calotropis induced ocular toxicity. Med J Armed
Forces India. 2015 Jan;71(1):92-4. doi: 10.1016/j.mjafi.2012.08.017. Epub 2012
Oct 23. PubMed PMID: 25609874; PubMed Central PMCID: PMC4297827.


340: Dhar SK, Sharma V, Kapoor G, Seshadri KP, Chauhan VS. Topiramate induced
bilateral anterior uveitis with choroidal detachment and angle closure glaucoma. 
Med J Armed Forces India. 2015 Jan;71(1):88-91. doi: 10.1016/j.mjafi.2012.07.019.
Epub 2012 Nov 29. PubMed PMID: 25609873; PubMed Central PMCID: PMC4297852.


341: Mishra A, Luthra S, Baranwal VK, Srivastava VK, Parihar JK. Corneal ulcer?
Think beyond only a bacterial etiology. Med J Armed Forces India. 2015
Jan;71(1):85-7. doi: 10.1016/j.mjafi.2012.07.015. Epub 2012 Sep 28. PubMed PMID: 
25609872; PubMed Central PMCID: PMC4297843.


342: Russo A, Arrighi A, Vignale L, Molfetta L. Conservative integrated treatment
of adhesive capsulitis of the shoulder. Joints. 2014 May 8;2(1):15-9. eCollection
2014 Jan-Mar. PubMed PMID: 25606536; PubMed Central PMCID: PMC4295661.


343: Abbas S, Raza ST, Chandra A, Singh L, Rizvi S, Eba A, Ahmed F, Mahdi F.
Polymorphism of FABP2 and PPARG2 genes in risk prediction of cataract among North
Indian population. Meta Gene. 2014 Apr 17;2:307-13. doi:
10.1016/j.mgene.2014.02.002. eCollection 2014 Dec. PubMed PMID: 25606413.


344: Sharmila F, Abinayapriya, Ramprabhu K, Kumaramanickavel G, R R Sudhir,
Sripriya S. Genetic analysis of axial length genes in high grade myopia from
Indian population. Meta Gene. 2014 Feb 15;2:164-75. doi:
10.1016/j.mgene.2014.01.004. eCollection 2014 Dec. PubMed PMID: 25606400.


345: Vázquez-Martínez ER, Varela-Fascinetto G, García-Delgado C, Rodríguez-Espino
BA, Sánchez-Boiso A, Valencia-Mayoral P, Heller-Rosseau S, Pelcastre-Luna EL,
Zenteno JC, Cerbón M, Morán-Barroso VF. Polymorphism analysis and new JAG1 gene
mutations of Alagille syndrome in Mexican population. Meta Gene. 2013 Dec
8;2:32-40. doi: 10.1016/j.mgene.2013.10.002. eCollection 2014 Dec. PubMed PMID:
25606387.


346: Chacon-Camacho OF, Arce-Gonzalez R, Villegas-Ruiz V, Pelcastre-Luna E,
Uría-Gómez CE, Granillo-Alvarez M, Zenteno JC. Identification and expression
analysis of a novel intragenic EFNB1 mutation causing craniofrontonasal syndrome.
Meta Gene. 2013 Nov 28;2:25-31. doi: 10.1016/j.mgene.2013.11.001. eCollection
2014 Dec. PubMed PMID: 25606386; PubMed Central PMCID: PMC4287793.


347: Asao K, Hashida N, Nishida K. Choroidal nevus in an eye with polypoidal
choroidal vasculopathy. Case Rep Ophthalmol. 2014 Dec 13;5(3):463-7. doi:
10.1159/000370044. eCollection 2014 Sep-Dec. PubMed PMID: 25606040; PubMed
Central PMCID: PMC4296248.


348: Chin EK, Almeida DR, Sohn EH, Boldt HC, Mahajan VB, Gehrs KM, Russell SR,
Folk JC. Incomplete vitreomacular traction release using intravitreal
ocriplasmin. Case Rep Ophthalmol. 2014 Dec 12;5(3):455-62. doi:
10.1159/000370024. eCollection 2014 Sep-Dec. PubMed PMID: 25606039; PubMed
Central PMCID: PMC4296250.


349: Zafeiropoulos P, Nanos P, Tsigkoulis E, Stefaniotou M. Bilateral macular
edema in a patient treated with tamoxifen: a case report and review of the
literature. Case Rep Ophthalmol. 2014 Dec 10;5(3):451-4. doi: 10.1159/000370144. 
eCollection 2014 Sep-Dec. PubMed PMID: 25606038; PubMed Central PMCID:
PMC4296251.


350: Hanna R, Tiosano B, Dbayat N, Gaton D. Unilateral angle-closure glaucoma
with ciliochoroidal effusion after the consumption of cannabis: a case report.
Case Rep Ophthalmol. 2014 Dec 10;5(3):439-43. doi: 10.1159/000370061. eCollection
2014 Sep-Dec. PubMed PMID: 25606036; PubMed Central PMCID: PMC4296249.


351: Wabbels B. Botulinum toxin therapy in congenital blepharospasm. Case Rep
Ophthalmol. 2014 Dec 10;5(3):435-8. doi: 10.1159/000370143. eCollection 2014
Sep-Dec. PubMed PMID: 25606035; PubMed Central PMCID: PMC4296243.


352: Tok L, Tok OY, Argun TC, Yilmaz O, Gunes A, Unlu EN, Sezer S, Ibisoglu S,
Argun M. Bilateral traumatic globe luxation with optic nerve transection. Case
Rep Ophthalmol. 2014 Dec 10;5(3):429-34. doi: 10.1159/000370043. eCollection 2014
Sep-Dec. PubMed PMID: 25606034; PubMed Central PMCID: PMC4296245.


353: Rius A, Guisasola L, Sabidó M, Leasher JL, Moriña D, Villalobos A, Lansingh 
VC, Mujica OJ, Rivera-Handal JE, Silva JC. Prevalence of visual impairment in El 
Salvador: inequalities in educational level and occupational status. Rev Panam
Salud Publica. 2014 Nov;36(5):290-9. PubMed PMID: 25604098.


354: James Blaul Kriechbaum. N Z Med J. 2014 Nov 28;127(1406):111-2. PubMed PMID:
25602092.


355: Fishman R. Wilbrand's knee and the dilemma of textbooks. Am J Ophthalmol.
2014 Dec;158(6):1274. PubMed PMID: 25602085.


356: Thangaraju P, Chakrabarti A, Banerjee D, Hota D, Tamilselvan, Bhatia A,
Gupta A. Dual blockade of Renin Angiotensin system in reducing the early changes 
of diabetic retinopathy and nephropathy in a diabetic rat model. N Am J Med Sci. 
2014 Dec;6(12):625-32. doi: 10.4103/1947-2714.147978. PubMed PMID: 25599050;
PubMed Central PMCID: PMC4290051.


357: Kasprzak H, Mazur E, Widlicka M. Measurement and analysis of the air
pressure curve on the rigid lenses by use of ocular response analyzer. Acta
Bioeng Biomech. 2014;16(4):117-21. PubMed PMID: 25597696.


358: Hepfer RG, Shi C, Wu Y, Waring Iv GO, Yao H. Corneal cross-linking:
engineering a predictable model. Crit Rev Biomed Eng. 2014;42(3-4):229-48.
Review. PubMed PMID: 25597238.


359: Fauser S, Lambrou GN. Genetic predictive biomarkers of anti-VEGF treatment
response in patients with neovascular age-related macular degeneration. Surv
Ophthalmol. 2015 Mar-Apr;60(2):138-52. doi: 10.1016/j.survophthal.2014.11.002.
Epub 2014 Dec 11. PubMed PMID: 25596882.


360: Bengani LC, Scheiffele GW, Chauhan A. Incorporation of polymerizable
surfactants in hydroxyethyl methacrylate lenses for improving wettability and
lubricity. J Colloid Interface Sci. 2015 May 1;445:60-8. doi:
10.1016/j.jcis.2014.12.061. Epub 2014 Dec 29. PubMed PMID: 25596369.


361: Dotan G, Ohana O, Leibovitch I, Stolovitch C. Early loss of monocanalicular 
silicone tubes in congenital nasolacrimal duct obstruction: incidence,
predictors, and effect on outcome. Int J Pediatr Otorhinolaryngol. 2015
Mar;79(3):301-4. doi: 10.1016/j.ijporl.2014.09.027. Epub 2014 Oct 5. PubMed PMID:
25595447.


362: Kim JL, Mendoza PR, Rashid A, Hayek B, Grossniklaus HE. Optic nerve
lymphoma: report of two cases and review of the literature. Surv Ophthalmol. 2015
Mar-Apr;60(2):153-65. doi: 10.1016/j.survophthal.2014.11.004. Epub 2014 Dec 18.
Review. PubMed PMID: 25595061; PubMed Central PMCID: PMC4334739.


363: Jakobiec FA, Callahan AB, Stagner AM, Lee NG, Rashid A, Mendoza P, Grove A, 
Freitag SK. Malignant rhabdoid transformation of a longstanding, aggressive, and 
recurrent orbital angiomyxoma. Surv Ophthalmol. 2015 Mar-Apr;60(2):166-76. doi:
10.1016/j.survophthal.2014.12.002. Epub 2014 Dec 17. Review. PubMed PMID:
25595060.


364: Yousefi S, Goldbaum MH, Zangwill LM, Medeiros FA, Bowd C. Recognizing
patterns of visual field loss using unsupervised machine learning. Proc SPIE Int 
Soc Opt Eng. 2014 Mar 21;2014. pii: 90342M. PubMed PMID: 25593676; PubMed Central
PMCID: PMC4292883.


365: Meng XH, Guo H, Xu HW, Li QY, Jin X, Bai Y, Li SY, Yin ZQ. Identification of
novel CYP4V2 gene mutations in 92 Chinese families with Bietti's crystalline
corneoretinal dystrophy. Mol Vis. 2014 Dec 31;20:1806-14. eCollection 2014.
PubMed PMID: 25593508; PubMed Central PMCID: PMC4287718.


366: Yamagishi R, Aihara M. Neuroprotective effect of astaxanthin against rat
retinal ganglion cell death under various stresses that induce apoptosis and
necrosis. Mol Vis. 2014 Dec 31;20:1796-805. eCollection 2014. PubMed PMID:
25593507; PubMed Central PMCID: PMC4287717.


367: Joy A, Al-Ghoul KJ. Basal membrane complex architecture is disrupted during 
posterior subcapsular cataract formation in Royal College of Surgeons rats. Mol
Vis. 2014 Dec 31;20:1777-95. eCollection 2014. PubMed PMID: 25593506; PubMed
Central PMCID: PMC4287704.


368: Wang S, Li L, Liu Y, Li C, Zhang M, Wang B, Huang Z, Gao X, Wang Z.
Treatment with mPEG-SPA improves the survival of corneal grafts in rats by immune
camouflage. Biomaterials. 2015 Mar;43:13-22. doi:
10.1016/j.biomaterials.2014.12.001. Epub 2014 Dec 20. PubMed PMID: 25591957.


369: Matalia JH, Rajput VK, Shetty BK. Virchow-Robin spaces producing visual
field defect. Neurol India. 2014 Nov-Dec;62(6):709-11. doi:
10.4103/0028-3886.149452. PubMed PMID: 25591705.


370: Villa PC, Zanchetta S. Auditory temporal abilities in children with history 
of recurrent otitis media in the first years of life and persistent in preschool 
and school ages. Codas. 2014 Nov-Dec;26(6):494-502. doi:
10.1590/2317-1782/20142014008. Epub 2014 Dec 1. English, Portuguese. PubMed PMID:
25590913.


371: Mulki L, Sweigard JH, Connor KM. Assessing leukocyte-endothelial
interactions under flow conditions in an ex vivo autoperfused microflow chamber
assay. J Vis Exp. 2014 Dec 30;(94). doi: 10.3791/52130. PubMed PMID: 25590688;
PubMed Central PMCID: PMC4354482.


372: Ordonez J, Tekin M. Deafness and Myopia Syndrome. 2015 Jan 15. In: Pagon RA,
Adam MP, Ardinger HH, Wallace SE, Amemiya A, Bean LJH, Bird TD, Fong CT, Mefford 
HC, Smith RJH, Stephens K, editors. GeneReviews® [Internet]. Seattle (WA):
University of Washington, Seattle; 1993-2016. Available from
http://www.ncbi.nlm.nih.gov/books/NBK269029/
PubMed PMID: 25590127.


373: Mühlau M, Engl C, Boucard CC, Schmidt P, Biberacher V, Görsch I, Sorg C,
Wohlschläger A, Zimmer C, Hemmer B, Weindl A. Spinal cord atrophy in early
Huntington's disease. Ann Clin Transl Neurol. 2014 Apr;1(4):302-6. doi:
10.1002/acn3.52. Epub 2014 Mar 24. PubMed PMID: 25590043; PubMed Central PMCID:
PMC4292748.


374: Ringelstein M, Albrecht P, Südmeyer M, Harmel J, Müller AK, Keser N, Finis
D, Ferrea S, Guthoff R, Schnitzler A, Hartung HP, Methner A, Aktas O. Subtle
retinal pathology in amyotrophic lateral sclerosis. Ann Clin Transl Neurol. 2014 
Apr;1(4):290-7. doi: 10.1002/acn3.46. Epub 2014 Mar 11. PubMed PMID: 25590041;
PubMed Central PMCID: PMC4292746.


375: Harrison BA, Almstead ZY, Burgoon H, Gardyan M, Goodwin NC, Healy J, Liu Y, 
Mabon R, Marinelli B, Samala L, Zhang Y, Stouch TR, Whitlock NA, Gopinathan S,
McKnight B, Wang S, Patel N, Wilson AG, Hamman BD, Rice DS, Rawlins DB. Discovery
and Development of LX7101, a Dual LIM-Kinase and ROCK Inhibitor for the Treatment
of Glaucoma. ACS Med Chem Lett. 2014 Nov 24;6(1):84-8. doi: 10.1021/ml500367g.
eCollection 2015 Jan 8. PubMed PMID: 25589936; PubMed Central PMCID: PMC4291717.


376: Yolcu Ü, Ilhan A, Gundogan FÇ. Anterior chamber depth measurement using
ultrasound to assess elevated ıntraocular pressure. Am J Emerg Med. 2015
Apr;33(4):583. doi: 10.1016/j.ajem.2014.12.046. Epub 2014 Dec 30. PubMed PMID:
25588770.


377: Chen G, Wang D, Du Y, Huang H. Effect of continuous ultrasonic
phacoemulsification with anterior chamber maintainer on corneal endothelial
damage in hard nuclear cataract. Eur J Ophthalmol. 2015 May-Jun;25(3):198-201.
doi: 10.5301/ejo.5000537. Epub 2014 Dec 5. PubMed PMID: 25588590.


378: Palejwala NV, Lauer AK. Aflibercept: an update on recent milestones
achieved. Drugs Today (Barc). 2014 Dec;50(12):779-90. doi:
10.1358/dot.2014.50.12.2245587. PubMed PMID: 25588083.


379: Bambo MP, Garcia-Martin E, Satue M, Perez-Olivan S, Alayon S,
Gonzalez-Hernandez M, Polo V, Larrosa JM, Gonzalez-De la Rosa M. Measuring
hemoglobin levels in the optic disc of Parkinson's disease patients using new
colorimetric analysis software. Parkinsons Dis. 2014;2014:946540. doi:
10.1155/2014/946540. Epub 2014 Dec 23. PubMed PMID: 25587487; PubMed Central
PMCID: PMC4284935.


380: García-Layana A, Arias L, Figueroa MS, Araiz J, Ruiz-Moreno JM, García-Arumí
J, Gómez-Ulla F, López-Gálvez MI, Cabrera-López F, García-Campos JM, Monés J,
Cervera E, Armadá F, Gallego-Pinazo R, Piñero-Bustamante A, Serrano-Garcia MA. A 
delphi study to detect deficiencies and propose actions in real life treatment of
neovascular age-related macular degeneration. J Ophthalmol. 2014;2014:595132.
doi: 10.1155/2014/595132. Epub 2014 Dec 21. PubMed PMID: 25587438; PubMed Central
PMCID: PMC4283441.


381: Cox MM, Wendler CC, Erdelyi I, Beck A, Zeiss C, Rivkees SA. CHRONIC NEONATAL
DIAZOXIDE THERAPY IS NOT ASSOCIATED WITH ADVERSE EFFECTS. Online J Biol Sci. 2014
Jan 1;14(1):49-56. PubMed PMID: 25587244; PubMed Central PMCID: PMC4289611.


382: Ilhan A, Yolcu U, Altun S, Erdem U, Gundogan FC. Neuroretinitis secondary to
Bartonella henselae in the emergent setting. Am J Emerg Med. 2014 Dec 30. pii:
S0735-6757(14)00957-7. doi: 10.1016/j.ajem.2014.12.055. [Epub ahead of print]
PubMed PMID: 25586979.


383: Devendra J, Agarwal S, Singh PK. A Comparative Study of Clear Corneal
Phacoemulsification with Rigid IOL Versus SICS; the Preferred Surgical Technique 
in Low Socio-economic group Patients of Rural Areas. J Clin Diagn Res. 2014
Nov;8(11):VC01-VC03. doi: 10.7860/JCDR/2014/10717.5208. Epub 2014 Nov 20. PubMed 
PMID: 25584291; PubMed Central PMCID: PMC4290313.


384: Pujari VM, Ireddy S, Itagi I, Kumar H S. The serum levels of
malondialdehyde, vitamin e and erythrocyte catalase activity in psoriasis
patients. J Clin Diagn Res. 2014 Nov;8(11):CC14-6. doi:
10.7860/JCDR/2014/10912.5085. Epub 2014 Nov 20. PubMed PMID: 25584212; PubMed
Central PMCID: PMC4290229.


385: Wu W, Tang L. [Research progress of anti-angiogenesis drug targets in
diabetic retinopathy]. Zhonghua Yan Ke Za Zhi. 2014 Nov;50(11):871-6. Chinese.
PubMed PMID: 25582212.


386: Zhang M, Chen Y. [Research update of ocriplasmin for symptomatic
vitreomacular adhesion]. Zhonghua Yan Ke Za Zhi. 2014 Nov;50(11):866-70. Chinese.
PubMed PMID: 25582211.


387: Ocular Fundus Disease Group of Chinese Ophthalmological Society, Chinese
Medical Association. [Top ten progressions of clinical research in fundus
diseases in China]. Zhonghua Yan Ke Za Zhi. 2014 Nov;50(11):839-42. Chinese.
PubMed PMID: 25582210.


388: Wu D, Hong J, Wang F, Cui X, Yang Y, Zhao Y, Xu J. [Evaluation the change of
corneal epithelium thickness after pterygium excision with conjunctival autograft
transplantation by Fourier domain optical coherence tomography]. Zhonghua Yan Ke 
Za Zhi. 2014 Nov;50(11):833-8. Chinese. PubMed PMID: 25582209.


389: Zhang Y, Yan H. [Effect of simvastatin on retinal Bcl-2/Bax expression and
cell apoptosis in rats with ischemia-reperfusion injury]. Zhonghua Yan Ke Za Zhi.
2014 Nov;50(11):826-32. Chinese. PubMed PMID: 25582208.


390: Zeng A, Xu H. [The neuroprotection of brain-derived neurotrophic factor in
experimental retinal detachment reattached]. Zhonghua Yan Ke Za Zhi. 2014
Nov;50(11):820-5. Chinese. PubMed PMID: 25582207.


391: Li H, Cai S, Gong X, Wu Z, Lyn J, Su G, Xie B. [The effect of blue light on 
human retinal pigment epithelium cells α1D subunit protein expression and
vascular endothelial growth factor and basic fibroblast growth factor secretion
in vitro]. Zhonghua Yan Ke Za Zhi. 2014 Nov;50(11):814-9. Chinese. PubMed PMID:
25582206.


392: Yu L, Duan Z, Tao T, Xu S, Mo N, Jia Y. [The correlation between carotid
stenosis detected by neck vascular ultrasound and branch retinal vein occlusion].
Zhonghua Yan Ke Za Zhi. 2014 Nov;50(11):804-7. Chinese. PubMed PMID: 25582204.


393: Xu X. [Ocular fundus disease in China: the current situation, progression,
and issues to be resolved]. Zhonghua Yan Ke Za Zhi. 2014 Nov;50(11):801-3.
Chinese. PubMed PMID: 25582203.


394: Kresyun NV. The influence of deltalycyn and transcranial cerebellar
stimulation upon recovery of retina after photo stress in patients with diabetic 
retinopathy. Rev Med Chir Soc Med Nat Iasi. 2014 Oct-Dec;118(4):1068-73. PubMed
PMID: 25581971.


395: Grzybowski A, Pieniążek M. Nutritional optic neuropathy in patients
hospitalized for alcohol withdrawal. Alcohol Clin Exp Res. 2014 Dec;38(12):3068. 
doi: 10.1111/acer.12583. PubMed PMID: 25581662.


396: Tawfik A, Smith SB. Increased ER stress as a mechanism of retinal
neurovasculopathy in mice with severe hyperhomocysteinemia. Austin J Clin
Ophthalmol. 2014 Jun 16;1(5):1023. PubMed PMID: 25580465; PubMed Central PMCID:
PMC4287205.


397: Casswell E, Fernandez-Sanz G, Mitry D, Luk S, Zakir R. Macular Hole
Progression following Ocriplasmin Intravitreal Injection. Case Rep Ophthalmol
Med. 2014;2014:403461. doi: 10.1155/2014/403461. Epub 2014 Dec 14. PubMed PMID:
25580329; PubMed Central PMCID: PMC4279821.


398: Bicer T, Soylemez H. Epibulbar osseous choristoma. Case Rep Ophthalmol Med. 
2014;2014:292619. doi: 10.1155/2014/292619. Epub 2014 Dec 15. PubMed PMID:
25580328; PubMed Central PMCID: PMC4279824.


399: Oğurel T, Onaran Z, Oğurel R, Örnek N, Büyüktortop Gökçınar N, Örnek K.
Branch Retinal Artery Occlusion following Dental Extraction. Case Rep Ophthalmol 
Med. 2014;2014:202834. doi: 10.1155/2014/202834. Epub 2014 Dec 16. PubMed PMID:
25580327; PubMed Central PMCID: PMC4279251.


400: Kim JH, Kim M, Lee SJ, Han SB, Hyon JY. Corneal bee sting controlled with
early surgical intervention and systemic high-dose steroid therapy. Case Rep
Ophthalmol Med. 2014;2014:140626. doi: 10.1155/2014/140626. Epub 2014 Dec 16.
PubMed PMID: 25580326; PubMed Central PMCID: PMC4280807.


401: Kirboga K, Ozec AV, Kosker M, Dursun A, Toker MI, Aydin H, Erdogan H,
Topalkara A, Arici MK. The Association between Diabetic Retinopathy and Levels of
Ischemia-Modified Albumin, Total Thiol, Total Antioxidant Capacity, and Total
Oxidative Stress in Serum and Aqueous Humor. J Ophthalmol. 2014;2014:820853. doi:
10.1155/2014/820853. Epub 2014 Dec 16. PubMed PMID: 25580282; PubMed Central
PMCID: PMC4279429.


402: Kan E, Kılıçkan E, Ecemiş G, Beyazyildiz E, Çolak R. Presence of Dry Eye in 
Patients with Hashimoto's Thyroiditis. J Ophthalmol. 2014;2014:754923. doi:
10.1155/2014/754923. Epub 2014 Dec 14. PubMed PMID: 25580281; PubMed Central
PMCID: PMC4279782.


403: Huang L, Sun X, Luo G, Liu S, Liu R, Mansouri B, Wong VW, Wen W, Liu H, Wang
AH. Interocular Shift of Visual Attention Enhances Stereopsis and Visual Acuities
of Anisometropic Amblyopes beyond the Critical Period of Visual Development: A
Novel Approach. J Ophthalmol. 2014;2014:615213. doi: 10.1155/2014/615213. Epub
2014 Dec 15. PubMed PMID: 25580280; PubMed Central PMCID: PMC4279785.


404: Layton CJ. Factors associated with significant ocular injury in
conservatively treated orbital fractures. J Ophthalmol. 2014;2014:412397. doi:
10.1155/2014/412397. Epub 2014 Dec 16. PubMed PMID: 25580279; PubMed Central
PMCID: PMC4280657.


405: Wong JR, Nanji AA, Galor A, Karp CL. Management of conjunctival malignant
melanoma: a review and update. Expert Rev Ophthalmol. 2014 Jun;9(3):185-204.
PubMed PMID: 25580155; PubMed Central PMCID: PMC4285629.


406: Bagheri M, Eghtedari M, Bagheri M, Geramizadeh B, Talebnejad M. Expression
of maspin and ezrin proteins in periocular Basal cell carcinoma. Dermatol Res
Pract. 2014;2014:596564. doi: 10.1155/2014/596564. Epub 2014 Dec 15. PubMed PMID:
25580109; PubMed Central PMCID: PMC4279255.


407: Perrone L, Matrone C, Singh LP. Erratum to "epigenetic modifications and
potential new treatment targets in diabetic retinopathy". J Ophthalmol.
2014;2014:836450. doi: 10.1155/2014/836450. Epub 2014 Dec 30. PubMed PMID:
25579997; PubMed Central PMCID: PMC4280497.


408: Gupta VP, Gupta P, Gupta R. Is it really a silicone sling assisted
temporalis muscle transfer? Indian J Ophthalmol. 2014 Dec;62(12):1179. doi:
10.4103/0301-4738.149161. PubMed PMID: 25579372; PubMed Central PMCID:
PMC4313512.


409: Walsh K. E-learning in ophthalmology: where next? Indian J Ophthalmol. 2014 
Dec;62(12):1178. doi: 10.4103/0301-4738.149160. PubMed PMID: 25579371; PubMed
Central PMCID: PMC4313511.


410: Bhushan G, Nischal N, Sharma P, Raina UK. Bilateral optic neuritis following
Mycoplasma pneumoniae infection. Indian J Ophthalmol. 2014 Dec;62(12):1175-6.
doi: 10.4103/0301-4738.149156. PubMed PMID: 25579368; PubMed Central PMCID:
PMC4313507.


411: Ozcimen M, Sakarya Y, Sakarya R, Goktas S, Ozcimen S. Comment on: Successful
use of intravitreal and systemic colistin in treating multidrug resistant
Pseudomonas aeruginosa postoperative endophthalmitis. Indian J Ophthalmol. 2014
Dec;62(12):1174. doi: 10.4103/0301-4738.149152. PubMed PMID: 25579365; PubMed
Central PMCID: PMC4313504.


412: Lee A, Sakhalkar MV. Ocular manifestations of Noonan syndrome in twin
siblings: a case report of keratoconus with acute corneal hydrops. Indian J
Ophthalmol. 2014 Dec;62(12):1171-3. doi: 10.4103/0301-4738.126992. PubMed PMID:
25579364; PubMed Central PMCID: PMC4313503.


413: Samant P, Ramugade S. Successful use of intravitreal and systemic colistin
in treating multidrug resistant Pseudomonas aeruginosa post-operative
endophthalmitis. Indian J Ophthalmol. 2014 Dec;62(12):1167-70. doi:
10.4103/0301-4738.126991. PubMed PMID: 25579363; PubMed Central PMCID:
PMC4313502.


414: Gundogan FC, Diner O, Tas A, Ilhan A, Yolcu U. Macular function and
morphology in acute retinal pigment epithelitis. Indian J Ophthalmol. 2014
Dec;62(12):1156-8. doi: 10.4103/0301-4738.149140. PubMed PMID: 25579361; PubMed
Central PMCID: PMC4313497.


415: Bassi ST, Mohana KP. Optical coherence tomography in papilledema and
pseudopapilledema with and without optic nerve head drusen. Indian J Ophthalmol. 
2014 Dec;62(12):1146-51. doi: 10.4103/0301-4738.149136. PubMed PMID: 25579359;
PubMed Central PMCID: PMC4313495.


416: Kumar A, Gogia V, Kumar P, Sehra S, Gupta S. Evaluation of predictors for
anatomical success in macular hole surgery in Indian population. Indian J
Ophthalmol. 2014 Dec;62(12):1141-5. doi: 10.4103/0301-4738.149135. PubMed PMID:
25579358; PubMed Central PMCID: PMC4313494.


417: Do AT, Ilango K, Ramasamy D, Kalidasan S, Balakrishnan V, Chang RT.
Effectiveness of low vision services in improving patient quality of life at
Aravind Eye Hospital. Indian J Ophthalmol. 2014 Dec;62(12):1125-31. doi:
10.4103/0301-4738.149130. PubMed PMID: 25579355; PubMed Central PMCID:
PMC4313491.


418: Madgula IM, Anand N. Long-term follow-up of zonulo-hyaloido-vitrectomy for
pseudophakic malignant glaucoma. Indian J Ophthalmol. 2014 Dec;62(12):1115-20.
doi: 10.4103/0301-4738.149128. PubMed PMID: 25579353; PubMed Central PMCID:
PMC4313489.


419: Natarajan S. Pragmatic research in ophthalmology: need of the hour. Indian J
Ophthalmol. 2014 Dec;62(12):1113-4. doi: 10.4103/0301-4738.149127. PubMed PMID:
25579352; PubMed Central PMCID: PMC4313488.


420: Robert MC, Spurr-Michaud S, Frenette M, Young D, Gipson IK, Dohlman CH.
Stability and in vitro toxicity of an infliximab eye drop formulation. Int J
Pharm Compd. 2014 Sep-Oct;18(5):418-26. PubMed PMID: 25577892.


421: Phan K, Mitchell P, Liew G, Plant AJ, Wang SB, Chiha J, Thiagalingam A,
Burlutsky G, Gopinath B. Relationship between macular degeneration with prevalent
heart failure: a cross-sectional population study. Int J Cardiol. 2015 Mar
1;182:213-5. doi: 10.1016/j.ijcard.2014.12.146. Epub 2014 Dec 30. PubMed PMID:
25577765.


422: Li YH, Cheng CY, Wang NK, Tan HY, Tsai YJ, Hsiao CH, Ma DH, Yeh LK.
Characterization of the modified chitosan membrane cross-linked with genipin for 
the cultured corneal epithelial cells. Colloids Surf B Biointerfaces. 2015 Feb
1;126:237-44. doi: 10.1016/j.colsurfb.2014.12.029. Epub 2014 Dec 31. PubMed PMID:
25576808.


423: Pokharel S, Sherpa D, Shrestha R, Malla OK, Pradhananga CL, Pokhrel RP.
Diabetic retinopathy in tessellated fundus. J Nepal Health Res Counc. 2014
Jan;12(26):49-53. PubMed PMID: 25574985.


424: Eckert G. [Do we need advice created by political advisors]. Klin Monbl
Augenheilkd. 2014 Nov;231(11):1053. German. PubMed PMID: 25574538.


425: Pellegrini E, Robertson G, Trucco E, MacGillivray TJ, Lupascu C, van Hemert 
J, Williams MC, Newby DE, van Beek E Jr, Houston G. Blood vessel segmentation and
width estimation in ultra-wide field scanning laser ophthalmoscopy. Biomed Opt
Express. 2014 Nov 17;5(12):4329-37. doi: 10.1364/BOE.5.004329. eCollection 2014
Dec 1. PubMed PMID: 25574441; PubMed Central PMCID: PMC4285608.


426: Kocaoglu OP, Turner TL, Liu Z, Miller DT. Adaptive optics optical coherence 
tomography at 1 MHz. Biomed Opt Express. 2014 Nov 6;5(12):4186-200. doi:
10.1364/BOE.5.004186. eCollection 2014 Dec 1. PubMed PMID: 25574431; PubMed
Central PMCID: PMC4285598.


427: Smith RT, Post R, Johri A, Lee MD, Ablonczy Z, Curcio CA, Ach T, Sajda P.
Simultaneous decomposition of multiple hyperspectral data sets: signal recovery
of unknown fluorophores in the retinal pigment epithelium. Biomed Opt Express.
2014 Nov 6;5(12):4171-85. doi: 10.1364/BOE.5.004171. eCollection 2014 Dec 1.
PubMed PMID: 25574430; PubMed Central PMCID: PMC4285597.


428: Kobayashi W, Kunikata H, Omodaka K, Togashi K, Ryu M, Akiba M, Takeuchi G,
Yuasa T, Nakazawa T. Correlation of optic nerve microcirculation with
papillomacular bundle structure in treatment naive normal tension glaucoma. J
Ophthalmol. 2014;2014:468908. doi: 10.1155/2014/468908. Epub 2014 Dec 9. PubMed
PMID: 25574382; PubMed Central PMCID: PMC4276121.


429: Suzuki N, Kunikata H, Aizawa N, Abe T, Nakazawa T. Predicting visual
outcomes for macula-off rhegmatogenous retinal detachment with optical coherence 
tomography. J Ophthalmol. 2014;2014:269837. doi: 10.1155/2014/269837. Epub 2014
Dec 11. PubMed PMID: 25574380; PubMed Central PMCID: PMC4276691.


430: Younes S, Tahri H. Severe congenital ocular coloboma. Pan Afr Med J. 2014
Sep 1;19:1. doi: 10.11604/pamj.2014.19.1.5025. eCollection 2014. PubMed PMID:
25574330; PubMed Central PMCID: PMC4282866.


431: Wei T, Kang Q, Ma B, Gao S, Li X, Liu Y. Activation of autophagy and
paraptosis in retinal ganglion cells after retinal ischemia and reperfusion
injury in rats. Exp Ther Med. 2015 Feb;9(2):476-482. Epub 2014 Nov 21. PubMed
PMID: 25574219; PubMed Central PMCID: PMC4280957.


432: Kase S, Shinohara T, Kase M. Histological observation of goblet cells
following topical rebamipide treatment of the human ocular surface: A case
report. Exp Ther Med. 2015 Feb;9(2):456-458. Epub 2014 Dec 5. PubMed PMID:
25574215; PubMed Central PMCID: PMC4280993.


433: Chen P, Chen JZ, Shao CY, Li CY, Zhang YD, Lu WJ, Fu Y, Gu P, Fan X.
Treatment with retinoic acid and lens epithelial cell-conditioned medium in vitro
directed the differentiation of pluripotent stem cells towards corneal
endothelial cell-like cells. Exp Ther Med. 2015 Feb;9(2):351-360. Epub 2014 Dec
3. PubMed PMID: 25574197; PubMed Central PMCID: PMC4280952.


434: Koban Y, Genc S, Bilgin G, Cagatay HH, Ekinci M, Gecer M, Yazar Z. Toxic
Anterior Segment Syndrome following Phacoemulsification Secondary to Overdose of 
Intracameral Gentamicin. Case Rep Med. 2014;2014:143564. doi:
10.1155/2014/143564. Epub 2014 Dec 10. PubMed PMID: 25574173; PubMed Central
PMCID: PMC4276686.


435: Ilhan A, Tas A, Yolcu U, Gundogan FC. Comment on the paper by Douvali et al.
entitled 'effect of macular ischemia on intravitreal ranibizumab treatment for
diabetic macular edema'. Ophthalmologica. 2015;233(2):115. doi:
10.1159/000369891. Epub 2014 Dec 24. PubMed PMID: 25573028.


436: Sivkova N, Chokoeva AA, Dobrev H, Staribratova D, Belovezhdov V, Tchernev G,
Wollina U. Malignant melanoma of the conjunctiva  successful surgical excision
of the primary tumor and reconstruction by conjunctival auto transplantation from
the contralateral eye. Int J Immunopathol Pharmacol. 2014 Oct-Dec;27(4):629-34.
PubMed PMID: 25572743.


437: Niu J, Wu J, Li X, Zhang F. Association between endothelin-1/endothelin
receptor A and inflammation in mouse kidneys following acute
ischemia/reperfusion. Mol Med Rep. 2015 May;11(5):3981-7. doi:
10.3892/mmr.2014.3138. Epub 2014 Dec 30. PubMed PMID: 25572710.


438: Majima Y, Ikeda Y, Yagi H, Enokida K, Miura T, Tokura Y. Colonic involvement
in Stevens-Johnson syndrome-like mucositis without skin lesions. Allergol Int.
2015 Jan;64(1):106-8. doi: 10.1016/j.alit.2014.08.010. Epub 2014 Dec 16. PubMed
PMID: 25572567.


439: Ougier N, Roux P, Lamirel C, Tournaire-Marques E, Tandjaoui-Lambiotte Y,
Gout O, Deschamps R. Spontaneous regression of neuro-ophthalmological
sarcoidosis. Clin Neurol Neurosurg. 2015 Mar;130:6-7. doi:
10.1016/j.clineuro.2014.11.025. Epub 2014 Dec 19. PubMed PMID: 25569297.


440: Yoon KC. Use of umbilical cord serum in ophthalmology. Chonnam Med J. 2014
Dec;50(3):82-5. doi: 10.4068/cmj.2014.50.3.82. Epub 2014 Dec 17. Review. PubMed
PMID: 25568842; PubMed Central PMCID: PMC4276795.


441: Gorin MB, Weeks DE, Baron RV, Conley YP, Ortube MC, Nusinowitz S.
Endophenotypes for Age-Related Macular Degeneration: Extending Our Reach into the
Preclinical Stages of Disease. J Clin Med. 2014 Nov 28;3(4):1335-56. doi:
10.3390/jcm3041335. PubMed PMID: 25568804; PubMed Central PMCID: PMC4284143.


442: Schuh E, Ertl-Wagner B, Lohse P, Wolf W, Mann JF, Lee-Kirsch MA, Hohlfeld R,
Kümpfel T. Multiple sclerosis-like lesions and type I interferon signature in a
patient with RVCL. Neurol Neuroimmunol Neuroinflamm. 2014 Dec 23;2(1):e55. doi:
10.1212/NXI.0000000000000055. eCollection 2015 Feb. PubMed PMID: 25566545; PubMed
Central PMCID: PMC4277301.


443: Prost MG, Gilhuis HJ, Brouwer RE, Gawda P. Local Treatment with
Triamcinolone Acetonide and Bevacizumab for Ocular Symptoms in a Patient with
POEMS Syndrome. Case Rep Ophthalmol. 2014 Dec 3;5(3):416-22. doi:
10.1159/000369856. eCollection 2014 Sep. PubMed PMID: 25566064; PubMed Central
PMCID: PMC4280463.


444: Kelkar A, Shah R, Kelkar J, Kelkar S, Bhirud S, Gandhi P. Changes in the
retinal vascular network morphology (diameter and tortuosity) after
administration of intravitreal bevacizumab in a patient with ischaemic branch
retinal vein occlusion. Case Rep Ophthalmol. 2014 Dec 4;5(3):411-5. doi:
10.1159/000368343. eCollection 2014 Sep. PubMed PMID: 25566063; PubMed Central
PMCID: PMC4280459.


445: Frousiakis SE, Pouw AE, Karanjia R, Sadun AA. A Female Patient with Down
Syndrome and Low-Penetrance Leber's Hereditary Optic Neuropathy. Case Rep
Ophthalmol. 2014 Nov 27;5(3):405-10. doi: 10.1159/000369612. eCollection 2014
Sep. PubMed PMID: 25566062; PubMed Central PMCID: PMC4280465.


446: Mariotti C, Giovannini A, Reibaldi M, Saitta A, Viti F, Nicolai M. Atypical 
presentation of antiphospholipid syndrome: a case report. Case Rep Ophthalmol.
2014 Nov 26;5(3):400-4. doi: 10.1159/000368889. eCollection 2014 Sep. PubMed
PMID: 25566061; PubMed Central PMCID: PMC4280464.


447: Cuenca N, Fernández-Sánchez L, Sauvé Y, Segura FJ, Martínez-Navarrete G,
Tamarit JM, Fuentes-Broto L, Sanchez-Cano A, Pinilla I. Correlation between
SD-OCT, immunocytochemistry and functional findings in an animal model of retinal
degeneration. Front Neuroanat. 2014 Dec 22;8:151. doi: 10.3389/fnana.2014.00151. 
eCollection 2014. PubMed PMID: 25565976; PubMed Central PMCID: PMC4273614.


448: Stavrakas P, Androu AA, Tranos P, Kontou E, Milia M, Georgalas I.
Rhegmatogenous retinal detachment due to a macular hole in a patient with pars
planitis: a case report. Ther Clin Risk Manag. 2014 Dec 30;11:59-61. doi:
10.2147/TCRM.S70711. eCollection 2015. PubMed PMID: 25565856; PubMed Central
PMCID: PMC4284013.


449: Welge-Lussen U, Weise S, Yu AL. Assessing the adherence behavior of glaucoma
patients to topical eye drops. Patient Prefer Adherence. 2014 Dec 18;9:17-23.
doi: 10.2147/PPA.S69943. eCollection 2015. PubMed PMID: 25565780; PubMed Central 
PMCID: PMC4274150.


450: Nakakura S, Yamamoto M, Terao E, Nagatomi N, Matsuo N, Fujisawa Y, Fujio Y, 
Tabuchi H, Kiuchi Y. Prostaglandin-associated periorbitopathy in latanoprost
users. Clin Ophthalmol. 2014 Dec 30;9:51-6. doi: 10.2147/OPTH.S75651. eCollection
2015. PubMed PMID: 25565768; PubMed Central PMCID: PMC4284030.


451: Pautler SE, Browning DJ. Isolated posterior uveal effusion: expanding the
spectrum of the uveal effusion syndrome. Clin Ophthalmol. 2014 Dec 30;9:43-9.
doi: 10.2147/OPTH.S75448. eCollection 2015. PubMed PMID: 25565767; PubMed Central
PMCID: PMC4284045.


452: Sebastiá R, Fallico E, Fallico M, Fortuna E, Lessa S, Neto GH. Bilateral
lid/brow elevation procedure for severe ptosis in Kearns-Sayre syndrome, a
mitochondrial cytopathy. Clin Ophthalmol. 2014 Dec 22;9:25-31. doi:
10.2147/OPTH.S74179. eCollection 2015. PubMed PMID: 25565765; PubMed Central
PMCID: PMC4278785.


453: Khambhiphant B, Varadisai A, Visalvate N. Intrapersonal comparison of
initial axial length, keratometric readings, and intraocular lens power over a
6-month interval using an IOLMaster device. Clin Ophthalmol. 2014 Dec 22;9:21-4. 
doi: 10.2147/OPTH.S75075. eCollection 2015. PubMed PMID: 25565764; PubMed Central
PMCID: PMC4278794.


454: Klink T, Sauer J, Körber NJ, Grehn F, Much MM, Thederan L, Matlach J,
Salgado JP. Quality of life following glaucoma surgery: canaloplasty versus
trabeculectomy. Clin Ophthalmol. 2014 Dec 18;9:7-16. doi: 10.2147/OPTH.S72357.
eCollection 2015. PubMed PMID: 25565763; PubMed Central PMCID: PMC4274143.


455: Wainstein AJ, Drummond-Lage AP, Kansaon MJ, Bretas GO, Almeida RF, Gloria
AL, Figueiredo AR. Sentinel lymph node biopsy for conjunctival malignant
melanoma: surgical techniques. Clin Ophthalmol. 2014 Dec 16;9:1-6. doi:
10.2147/OPTH.S71226. eCollection 2015. PubMed PMID: 25565762; PubMed Central
PMCID: PMC4274136.


456: Gallarreta M, Furtado JM, Lansingh VC, Silva JC, Limburg H. Rapid assessment
of avoidable blindness in Uruguay: results of a nationwide survey. Rev Panam
Salud Publica. 2014 Oct;36(4):219-24. PubMed PMID: 25563146.


457: Sawicka-Pierko A, Obuchowska I, Hady RH, Mariak Z, Dadan J. Nutritional
optic neuropathy following bariatric surgery. Wideochir Inne Tech Maloinwazyjne. 
2014 Dec;9(4):662-6. doi: 10.5114/wiitm.2014.47262. Epub 2014 Nov 28. PubMed
PMID: 25562012; PubMed Central PMCID: PMC4280430.


458: Beberok A, Wrześniok D, Otręba M, Buszman E. Impact of sparfloxacin on
melanogenesis and antioxidant defense system in normal human melanocytes HEMa-LP 
- An in vitro study. Pharmacol Rep. 2015 Feb;67(1):38-43. doi:
10.1016/j.pharep.2014.07.015. Epub 2014 Aug 10. PubMed PMID: 25560573.


459: Lu S, Azada MC, Ou SH. Choroidal metastasis response to crizotinib in a
ROS1-rearranged NSCLC patient. Lung Cancer. 2015 Feb;87(2):207-9. doi:
10.1016/j.lungcan.2014.12.011. Epub 2014 Dec 19. PubMed PMID: 25558789.


460: Türk A, Esenülkü CM, Akyol N, Kola M, Erdöl H, İmamoğlu Hİ. Pulsatile ocular
blood flow changes after panretinal photocoagulation treatment in patients with
proliferative diabetic retinopathy. Turk J Med Sci. 2014;44(3):524-9. PubMed
PMID: 25558661.


461: Keleş S, Caner İ, Ateş O, Çakici Ö, Saruhan F, Mumcu UY, Ünal D, Tekgündüz
KŞ, Taştekin A, Hacimüftüoğlu A, Gürsans N, Alp HH. Protective effect of
L-carnitine in a rat model of retinopathy of prematurity. Turk J Med Sci.
2014;44(3):471-5. PubMed PMID: 25558651.


462: Coşkun E, Okumuş S, Gürler B, Yayuspayi R, Oren B, Kaydu E, Cömez A, Erbağci
I. Choroidal thickness in healthy Turkish subjects. Turk J Med Sci.
2014;44(1):56-61. PubMed PMID: 25558559.


463: Panda S, Asman AJ, Khare SP, Thompson L, Mawn LA, Smith SA, Landman BA.
Evaluation of Multi-Atlas Label Fusion for In Vivo MRI Orbital Segmentation. J
Med Imaging (Bellingham). 2014 Jul 18;1(2). pii: 024002. PubMed PMID: 25558466;
PubMed Central PMCID: PMC4280790.


464: So KF, Leung MC, Cui Q. Effects of low level laser treatment on the survival
of axotomized retinal ganglion cells in adult Hamsters. Neural Regen Res. 2014
Nov 1;9(21):1863-9. doi: 10.4103/1673-5374.145337. PubMed PMID: 25558230; PubMed 
Central PMCID: PMC4281419.


465: Hildebrand A, Jarsch C, Kern Y, Böhringer D, Reinhard T, Schwartzkopff J.
Subconjunctivally applied naïve Tregs support corneal graft survival in baby
rats. Mol Vis. 2014 Dec 23;20:1749-57. eCollection 2014. PubMed PMID: 25558177;
PubMed Central PMCID: PMC4279769.


466: Wawrocka A, Kohl S, Baumann B, Walczak-Sztulpa J, Wicher K, Skorczyk-Werner 
A, Krawczynski MR. Five novel CNGB3 gene mutations in Polish patients with
achromatopsia. Mol Vis. 2014 Dec 23;20:1732-9. eCollection 2014. PubMed PMID:
25558176; PubMed Central PMCID: PMC4279706.


467: Sodi A, Mariottini A, Passerini I, Murro V, Tachyla I, Bianchi B, Menchini
U, Torricelli F. MYO7A and USH2A gene sequence variants in Italian patients with 
Usher syndrome. Mol Vis. 2014 Dec 23;20:1717-31. eCollection 2014. PubMed PMID:
25558175; PubMed Central PMCID: PMC4279600.


468: Li G, Farsiu S, Qiu J, Dixon A, Song C, McKinnon SJ, Yuan F, Gonzalez P,
Stamer WD. Disease progression in iridocorneal angle tissues of BMP2-induced
ocular hypertensive mice with optical coherence tomography. Mol Vis. 2014 Dec
20;20:1695-709. eCollection 2014. PubMed PMID: 25558173; PubMed Central PMCID:
PMC4279588.


469: Park UC, Shin JY, McCarthy LC, Kim SJ, Park JH, Chung H, Yu HG.
Pharmacogenetic associations with long-term response to anti-vascular endothelial
growth factor treatment in neovascular AMD patients. Mol Vis. 2014 Dec
19;20:1680-94. eCollection 2014. PubMed PMID: 25558172; PubMed Central PMCID:
PMC4278401.


470: Yolcu Ü, Ilhan A, Altun S, Gundogan FÇ. Fluorescein-related jaundıce or skın
dıscoloratıon? Am J Emerg Med. 2015 Mar;33(3):455. doi:
10.1016/j.ajem.2014.10.011. Epub 2014 Oct 16. PubMed PMID: 25557719.


471: Taylor JA, Bondavalli D, Monif M, Yap LM, Winship I. Mal de Meleda in
Indonesia: Mutations in the SLURP1 gene appear to be ubiquitous. Australas J
Dermatol. 2016 Feb;57(1):e11-3. doi: 10.1111/ajd.12239. Epub 2014 Dec 30. PubMed 
PMID: 25557416.


472: Shen Q, Huang S, Duong TQ. Ultra-high spatial resolution basal and evoked
cerebral blood flow MRI of the rat brain. Brain Res. 2015 Mar 2;1599:126-36. doi:
10.1016/j.brainres.2014.12.049. Epub 2014 Dec 31. PubMed PMID: 25557404; PubMed
Central PMCID: PMC4366194.


473: Novack GD. The right to try. Ocul Surf. 2015 Jan;13(1):88-9. doi:
10.1016/j.jtos.2014.10.002. Epub 2014 Oct 25. Review. PubMed PMID: 25557348.


474: Sano K, Kawashima M, Ikeura K, Arita R, Tsubota K. Abdominal breathing
increases tear secretion in healthy women. Ocul Surf. 2015 Jan;13(1):82-7. doi:
10.1016/j.jtos.2014.08.002. Epub 2014 Oct 16. PubMed PMID: 25557347.


475: Mircheff AK, Wang Y, Ding C, Warren DW, Schechter JE. Potentially pathogenic
immune cells and networks in apparently healthy lacrimal glands. Ocul Surf. 2015 
Jan;13(1):47-81. doi: 10.1016/j.jtos.2014.06.003. Epub 2014 Nov 6. PubMed PMID:
25557346; PubMed Central PMCID: PMC4284438.


476: Lakshminarayanan R, Chaurasia SS, Murugan E, Venkatraman A, Chai SM, Vithana
EN, Beuerman RW, Mehta JS. Biochemical properties and aggregation propensity of
transforming growth factor-induced protein (TGFBIp) and the amyloid forming
mutants. Ocul Surf. 2015 Jan;13(1):9-25. doi: 10.1016/j.jtos.2014.04.003. Epub
2014 Oct 8. Review. PubMed PMID: 25557343.


477: Murube J. Window cross and Plácido disc. Ocul Surf. 2015 Jan;13(1):4-8. doi:
10.1016/j.jtos.2014.10.001. Epub 2014 Oct 28. PubMed PMID: 25557342.


478: Foulks GN. Changes in The Ocular Surface through technology and time. Ocul
Surf. 2015 Jan;13(1):1-2. doi: 10.1016/j.jtos.2014.11.001. Epub 2014 Nov 15.
PubMed PMID: 25557340.


479: Ju WK, Kim KY, Noh YH, Hoshijima M, Lukas TJ, Ellisman MH, Weinreb RN,
Perkins GA. Increased mitochondrial fission and volume density by blocking
glutamate excitotoxicity protect glaucomatous optic nerve head astrocytes. Glia. 
2015 May;63(5):736-53. doi: 10.1002/glia.22781. Epub 2014 Dec 31. PubMed PMID:
25557093; PubMed Central PMCID: PMC4373968.


480: James M, Heng TH, Minasyan D. A quantitative analysis of diabetic
retinopathy screening in a regional treatment centre. Ir Med J. 2014
Nov-Dec;107(10):321-3. PubMed PMID: 25556258.


481: Şahin A. Mean platelet volume in retinal vein occlusions. Eur Rev Med
Pharmacol Sci. 2014;18(24):3734. PubMed PMID: 25555858.


482: Örnek K. Letter to the editor, in response to the letter entitled: Mean
platelet volume in retinal vein occlusions? Eur Rev Med Pharmacol Sci.
2014;18(24):3733. PubMed PMID: 25555857.


483: Meuer SM, Myers CE, Klein BE, Swift MK, Huang Y, Gangaputra S, Pak JW, Danis
RP, Klein R. The epidemiology of vitreoretinal interface abnormalities as
detected by spectral-domain optical coherence tomography: the beaver dam eye
study. Ophthalmology. 2015 Apr;122(4):787-95. doi: 10.1016/j.ophtha.2014.10.014. 
Epub 2014 Dec 31. PubMed PMID: 25556116; PubMed Central PMCID: PMC4372472.


484: Jiang R, Xu L, Liu X, Chen JD, Jonas JB, Wang YX. Optic nerve head changes
after short-term intraocular pressure elevation in acute primary angle-closure
suspects. Ophthalmology. 2015 Apr;122(4):730-7. doi:
10.1016/j.ophtha.2014.11.008. Epub 2014 Dec 31. PubMed PMID: 25556115.


485: Birch DG, Locke KG, Felius J, Klein M, Wheaton DK, Hoffman DR, Hood DC.
Rates of decline in regions of the visual field defined by frequency-domain
optical coherence tomography in patients with RPGR-mediated X-linked retinitis
pigmentosa. Ophthalmology. 2015 Apr;122(4):833-9. doi:
10.1016/j.ophtha.2014.11.005. Epub 2014 Dec 31. PubMed PMID: 25556114; PubMed
Central PMCID: PMC4372456.


486: Vishnevskia-Dai V, Shapira Y, Rahav G, Shimoni A, Somech R, Moisseiev J.
Cytomegalovirus retinitis in HIV-negative patients: a practical management
approach. Ophthalmology. 2015 Apr;122(4):866-868.e3. doi:
10.1016/j.ophtha.2014.11.010. Epub 2014 Dec 31. PubMed PMID: 25556113.


487: Yokoi N, Uchino M, Uchino Y, Dogru M, Kawashima M, Komuro A, Sonomura Y,
Kato H, Tsubota K, Kinoshita S. Importance of tear film instability in dry eye
disease in office workers using visual display terminals: the Osaka study. Am J
Ophthalmol. 2015 Apr;159(4):748-54. doi: 10.1016/j.ajo.2014.12.019. Epub 2014 Dec
30. PubMed PMID: 25555800.


488: Koizumi H, Kano M, Yamamoto A, Saito M, Maruko I, Kawasaki R, Sekiryu T,
Okada AA, Iida T. Short-term changes in choroidal thickness after aflibercept
therapy for neovascular age-related macular degeneration. Am J Ophthalmol. 2015
Apr;159(4):627-33. doi: 10.1016/j.ajo.2014.12.025. Epub 2014 Dec 30. PubMed PMID:
25555799.


489: Kimura S, Morizane Y, Hosokawa M, Shiode Y, Kawata T, Doi S, Matoba R,
Hosogi M, Fujiwara A, Inoue Y, Shiraga F. Submacular hemorrhage in polypoidal
choroidal vasculopathy treated by vitrectomy and subretinal tissue plasminogen
activator. Am J Ophthalmol. 2015 Apr;159(4):683-9. doi:
10.1016/j.ajo.2014.12.020. Epub 2014 Dec 30. PubMed PMID: 25555798.


490: Gelernter J, Kranzler HR, Sherva R, Almasy L, Herman AI, Koesterer R, Zhao
H, Farrer LA. Genome-wide association study of nicotine dependence in American
populations: identification of novel risk loci in both African-Americans and
European-Americans. Biol Psychiatry. 2015 Mar 1;77(5):493-503. doi:
10.1016/j.biopsych.2014.08.025. Epub 2014 Sep 16. PubMed PMID: 25555482; PubMed
Central PMCID: PMC4386684.


491: Fischer ME, Schubert CR, Nondahl DM, Dalton DS, Huang GH, Keating BJ, Klein 
BE, Klein R, Tweed TS, Cruickshanks KJ. Subclinical atherosclerosis and increased
risk of hearing impairment. Atherosclerosis. 2015 Feb;238(2):344-9. doi:
10.1016/j.atherosclerosis.2014.12.031. Epub 2014 Dec 20. PubMed PMID: 25555266;
PubMed Central PMCID: PMC4298463.


492: Sherman SK, Maxwell JE, Qian Q, Bellizzi AM, Braun TA, Iannettoni MD, Darbro
BW, Howe JR. Esophageal cancer in a family with hamartomatous tumors and germline
PTEN frameshift and SMAD7 missense mutations. Cancer Genet. 2015
Jan-Feb;208(1-2):41-6. doi: 10.1016/j.cancergen.2014.11.002. Epub 2014 Nov 15.
PubMed PMID: 25554686; PubMed Central PMCID: PMC4355394.


493: Balça-Silva J, Matias D, do Carmo A, Girão H, Moura-Neto V, Sarmento-Ribeiro
AB, Lopes MC. Tamoxifen in combination with temozolomide induce a synergistic
inhibition of PKC-pan in GBM cell lines. Biochim Biophys Acta. 2015
Apr;1850(4):722-32. doi: 10.1016/j.bbagen.2014.12.022. Epub 2014 Dec 29. PubMed
PMID: 25554223.


494: Souza JG, Dias K, Silva SA, de Rezende LC, Rocha EM, Emery FS, Lopez RF.
Transcorneal iontophoresis of dendrimers: PAMAM corneal penetration and
dexamethasone delivery. J Control Release. 2015 Feb 28;200:115-24. doi:
10.1016/j.jconrel.2014.12.037. Epub 2014 Dec 29. PubMed PMID: 25553828.


495: Haji SA, Sambhav K, Grover S, Chalam KV. Evaluation of the iPad as a low
vision aid for improving reading ability. Clin Ophthalmol. 2014 Dec 19;9:17-20.
doi: 10.2147/OPTH.S73193. eCollection 2015. PubMed PMID: 25552897; PubMed Central
PMCID: PMC4277237.


496: Heiden D, Tun N, Maningding E, Heiden M, Rose-Nussbaumer J, Chan KN,
Khizniak T, Yakubenko A, Lewallen S, Keenan JD, Saranchuk P. Training clinicians 
treating HIV to diagnose cytomegalovirus retinitis. Bull World Health Organ. 2014
Dec 1;92(12):903-8. doi: 10.2471/BLT.14.142372. Epub 2014 Sep 22. PubMed PMID:
25552774; PubMed Central PMCID: PMC4264397.


497: Polat N, Devranoğlu KK, Özdamar MA, Arici C. Evaluation of scleral-fixated
intraocular lens position anomalies by anterior segment optical coherence
tomography. Turk J Med Sci. 2014;44(6):1118-23. PubMed PMID: 25552171.


498: Li IH, Ma KH, Weng SJ, Huang SS, Liang CM, Huang YS. Autophagy activation is
involved in 3,4-methylenedioxymethamphetamine ('ecstasy')--induced neurotoxicity 
in cultured cortical neurons. PLoS One. 2014 Dec 31;9(12):e116565. doi:
10.1371/journal.pone.0116565. eCollection 2014. PubMed PMID: 25551657; PubMed
Central PMCID: PMC4281065.


499: Shoji T, Kuroda H, Suzuki M, Baba M, Hangai M, Araie M, Yoneya S.
Correlation between lamina cribrosa tilt angles, myopia and glaucoma using OCT
with a wide bandwidth femtosecond mode-locked laser. PLoS One. 2014 Dec
31;9(12):e116305. doi: 10.1371/journal.pone.0116305. eCollection 2014. PubMed
PMID: 25551632; PubMed Central PMCID: PMC4281068.


500: Ma K, Yan N, Huang Y, Cao G, Deng J, Deng Y. Effects of nerve growth factor 
on nerve regeneration after corneal nerve damage. Int J Clin Exp Med. 2014 Nov
15;7(11):4584-9. eCollection 2014. PubMed PMID: 25550989; PubMed Central PMCID:
PMC4276247.


501: Xue C, Chen Y, Huang Z, Ge Y, Wang H, Wang J. EphB4 expression in pterygium 
is associated with microvessel density. Int J Clin Exp Med. 2014 Nov
15;7(11):4008-15. eCollection 2014. PubMed PMID: 25550909; PubMed Central PMCID: 
PMC4276167.


502: Xie Q, Wang DJ, Sun L, Mao Y, Zhong P, Zheng MZ, Tang HL, Zhu HD, Chen XC,
Zhou LF, Gong Y. Minimal invasive trans-eyelid approach to anterior and middle
skull base meningioma: a preliminary study of Shanghai Huashan hospital. Int J
Clin Exp Med. 2014 Nov 15;7(11):3974-82. eCollection 2014. PubMed PMID: 25550905;
PubMed Central PMCID: PMC4276163.


503: Valdes-Flores M, Hidalgo-Bravo A, Casas-Avila L, Chima-Galan C, Hazan-Lasri 
EJ, Pineda-Gomez E, Lopez-Estrada D, Zenteno JC. Molecular and clinical analysis 
in a series of patients with Pyknodysostosis reveals some uncommon phenotypic
findings. Int J Clin Exp Med. 2014 Nov 15;7(11):3915-23. eCollection 2014. PubMed
PMID: 25550899; PubMed Central PMCID: PMC4276157.


504: Mu Y, Zhao M, Su G. Stem cell-based therapies for age-related macular
degeneration: current status and prospects. Int J Clin Exp Med. 2014 Nov
15;7(11):3843-52. eCollection 2014. Review. PubMed PMID: 25550892; PubMed Central
PMCID: PMC4276150.


505: Zhao M, Mu Y, Dang Y, Zhu Y. Secondary glaucoma as initial manifestation of 
ring melanoma: a case report and review of literature. Int J Clin Exp Pathol.
2014 Oct 15;7(11):8163-9. eCollection 2014. Review. PubMed PMID: 25550867; PubMed
Central PMCID: PMC4270514.


506: Tan J, Tong BD, Wu YJ, Xiong W. MicroRNA-29 mediates TGFβ1-induced
extracellular matrix synthesis by targeting wnt/β-catenin pathway in human
orbital fibroblasts. Int J Clin Exp Pathol. 2014 Oct 15;7(11):7571-7. eCollection
2014. PubMed PMID: 25550793; PubMed Central PMCID: PMC4270536.


507: Fernández-Ferreiro A, Fernández Bargiela N, Varela MS, Martínez MG, Pardo M,
Piñeiro Ces A, Méndez JB, Barcia MG, Lamas MJ, Otero-Espinar F.
Cyclodextrin-polysaccharide-based, in situ-gelled system for ocular antifungal
delivery. Beilstein J Org Chem. 2014 Dec 8;10:2903-11. doi: 10.3762/bjoc.10.308. 
eCollection 2014. PubMed PMID: 25550757; PubMed Central PMCID: PMC4273241.


508: Baehr W. Membrane protein transport in photoreceptors: the function of PDEδ:
the Proctor lecture. Invest Ophthalmol Vis Sci. 2014 Dec 30;55(12):8653-66. doi: 
10.1167/iovs.14-16066. PubMed PMID: 25550383; PubMed Central PMCID: PMC4541489.


509: Wu SM. Introducing Wolfgang Baehr, the 2014 recipient of the Proctor Award. 
Invest Ophthalmol Vis Sci. 2014 Dec 30;55(12):8651-2. doi: 10.1167/iovs.14-16265.
PubMed PMID: 25550382.


510: Zatic T, Bendelic E, Paduca A, Rabiu M, Corduneanu A, Garaba A, Novac V,
Curca C, Sorbala I, Chiaburu A, Verega F, Andronic V, Guzun I, Căpăţină O,
Zamă-Mardari I. Rapid assessment of avoidable blindness and diabetic retinopathy 
in Republic of Moldova. Br J Ophthalmol. 2015 Jun;99(6):832-6. doi:
10.1136/bjophthalmol-2014-305824. Epub 2014 Dec 30. PubMed PMID: 25550353.


511: Pei X, Ma K, Xu J, Wang N, Liu N. Inhibition of cell proliferation and
migration after HTRA1 knockdown in retinal pigment epithelial cells. Graefes Arch
Clin Exp Ophthalmol. 2015 Apr;253(4):565-72. doi: 10.1007/s00417-014-2901-2. Epub
2014 Dec 31. PubMed PMID: 25550099.


512: Shiba C, Shiba T, Takahashi M, Hori Y, Maeno T. Relationships among serum
lipoprotein lipase mass, visceral fat, and retinal nerve fiber layer thickness.
Graefes Arch Clin Exp Ophthalmol. 2015 Nov;253(11):1883-8. doi:
10.1007/s00417-014-2898-6. Epub 2014 Dec 31. PubMed PMID: 25550098.


513: Yokouchi H, Oshitari T, Baba T, Yamamoto S. Thalidomide reduces choroidal
thickness and optic disc edema in a patient with POEMS syndrome. Graefes Arch
Clin Exp Ophthalmol. 2015 Jul;253(7):1195-8. doi: 10.1007/s00417-014-2892-z. Epub
2014 Dec 31. PubMed PMID: 25550097.


514: Schmidt D. Neuro-ophthalmological findings in patients with acquired
prosopagnosia. Graefes Arch Clin Exp Ophthalmol. 2015 Mar;253(3):333-4. doi:
10.1007/s00417-014-2890-1. Epub 2014 Dec 31. PubMed PMID: 25550096.


515: Wu J, Zhang Y, Xin Z, Wu X. The crosstalk between TLR2 and NOD2 in
Aspergillus fumigatus keratitis. Mol Immunol. 2015 Apr;64(2):235-43. doi:
10.1016/j.molimm.2014.11.021. Epub 2014 Dec 27. PubMed PMID: 25549945.


516: Nowroozpoor-Dailami K, Mirabi AM, Tehrani M, Ajami A. Aqueous humor and
serum concentrations of soluble MICA and MICB in glaucoma patients. Iran J
Immunol. 2014 Dec;11(4):275-81. doi: IJIv11i4A6. PubMed PMID: 25549595.


517: Gao F, Li F, Miao Y, Dong LD, Zhang SH, Wu J, Sun XH, Wang Z. Group I
metabotropic glutamate receptor agonist DHPG modulates Kir4.1 protein and mRNA in
cultured rat retinal Müller cells. Neurosci Lett. 2015 Feb 19;588:12-7. doi:
10.1016/j.neulet.2014.12.048. Epub 2014 Dec 27. PubMed PMID: 25549543.


518: Li H, Jiang YM, Sun YF, Li P, Dang RJ, Ning HM, Li YH, Zhang YJ, Jiang XX,
Guo XM, Wen N, Han Y, Mao N, Chen H, Zhang Y. CCR7 expressing mesenchymal stem
cells potently inhibit graft-versus-host disease by spoiling the fourth
supplemental Billingham's tenet. PLoS One. 2014 Dec 30;9(12):e115720. doi:
10.1371/journal.pone.0115720. eCollection 2014. PubMed PMID: 25549354; PubMed
Central PMCID: PMC4280136.


519: Shen LJ, Chen YQ, Cheng D, Zhang C, Jiang L, Hong M, Kang QY. In Vivo
Retinal Vein Bypass Surgery in a Porcine Model. Curr Eye Res. 2016
Jan;41(1):79-87. doi: 10.3109/02713683.2014.997887. Epub 2014 Dec 30. PubMed
PMID: 25549290.


520: Yang Z, Li Q, Ma X, Zhu SQ. Mutation analysis in Chinese families with
autosomal dominant hereditary cataracts. Curr Eye Res. 2015;40(12):1225-31. doi: 
10.3109/02713683.2014.997885. Epub 2014 Dec 30. PubMed PMID: 25549162.


521: Heindl LM, Siebelmann S, Dietlein T, Hüttmann G, Lankenau E, Cursiefen C,
Steven P. Future prospects: assessment of intraoperative optical coherence
tomography in ab interno glaucoma surgery. Curr Eye Res. 2015;40(12):1288-91.
doi: 10.3109/02713683.2014.995311. Epub 2014 Dec 30. PubMed PMID: 25549053.


522: Philippakis E, Cassoux N, Charlotte F, LeHoang P, Bodaghi B, Bloch-Queyrat
C, Touitou V. IgG4-related Disease Masquerading as Recurrent Scleritis and
Chronic Conjunctivitis. Ocul Immunol Inflamm. 2015 Apr;23(2):168-72. doi:
10.3109/09273948.2014.985384. Epub 2014 Dec 30. PubMed PMID: 25548981.


523: Wang Y, Lu Q, Gao S, Zhu Y, Gao Y, Xie B, Shen X. Pigment epithelium-derived
factor regulates glutamine synthetase and l-glutamate/l-aspartate transporter in 
retinas with oxygen-induced retinopathy. Curr Eye Res. 2015;40(12):1232-44. doi: 
10.3109/02713683.2014.990639. Epub 2014 Dec 30. PubMed PMID: 25548969.


524: Fei P, Zaitoun I, Farnoodian M, Fisk DL, Wang S, Sorenson CM, Sheibani N.
Expression of thrombospondin-1 modulates the angioinflammatory phenotype of
choroidal endothelial cells. PLoS One. 2014 Dec 30;9(12):e116423. doi:
10.1371/journal.pone.0116423. eCollection 2014. PubMed PMID: 25548916; PubMed
Central PMCID: PMC4280221.


525: Azzi TT, Zacharias LC, Pimentel SL. Spontaneous absorption of extensive
subinternal limiting membrane hemorrhage in shaken baby syndrome. Case Rep
Ophthalmol Med. 2014;2014:360829. doi: 10.1155/2014/360829. Epub 2014 Dec 7.
PubMed PMID: 25548698; PubMed Central PMCID: PMC4273472.


526: Harasawa M, Quiroz-Mercado H, Salcedo-Villanueva G, Garcia-Aguirre G,
Schwartz S. Inner segment ellipsoid band and cone outer segment tips changes
preceding macular hole development in a young patient. Case Rep Ophthalmol Med.
2014;2014:132565. doi: 10.1155/2014/132565. Epub 2014 Dec 4. PubMed PMID:
25548697; PubMed Central PMCID: PMC4273506.


527: Khater MM, Shehab NS, El-Badry AS. Comparison of mycotic keratitis with
nonmycotic keratitis: an epidemiological study. J Ophthalmol. 2014;2014:254302.
doi: 10.1155/2014/254302. Epub 2014 Dec 7. PubMed PMID: 25548657; PubMed Central 
PMCID: PMC4273596.


528: Kudo C, Wakabayashi H, Shimoe M, Kobayashi H, Ito T, Ohkawa T,
Isoshima-Nakamura A, Mineshiba J, Yoshioka N, Nawachi K, Maeda H, Matsuo T,
Makino H, Takashiba S. Oral infection control to assist infliximab therapy in a
Behçet's disease patient with severe eye inflammation in response to dental
treatment: a case report. Clin Case Rep. 2014 Dec;2(6):274-80. doi:
10.1002/ccr3.112. Epub 2014 Sep 4. PubMed PMID: 25548630; PubMed Central PMCID:
PMC4270710.


529: Dennis MD, Kimball SR, Fort PE, Jefferson LS. Regulated in development and
DNA damage 1 is necessary for hyperglycemia-induced vascular endothelial growth
factor expression in the retina of diabetic rodents. J Biol Chem. 2015 Feb
6;290(6):3865-74. doi: 10.1074/jbc.M114.623058. Epub 2014 Dec 29. PubMed PMID:
25548280; PubMed Central PMCID: PMC4319049.


530: Morgan IG, Rose KA. ALSPAC study does not support a role for vitamin D in
the prevention of myopia. Invest Ophthalmol Vis Sci. 2014 Dec 29;55(12):8559.
doi: 10.1167/iovs.14-15998. PubMed PMID: 25548214.


531: Kuroda Y, Tsujikawa A, Yoshimura N. Author response: Association of focal
choroidal excavation with age-related macular degeneration. Invest Ophthalmol Vis
Sci. 2014 Dec 29;55(12):8543. doi: 10.1167/iovs.14-15991. PubMed PMID: 25548213.


532: Querques G. Association of focal choroidal excavation with age-related
macular degeneration. Invest Ophthalmol Vis Sci. 2014 Dec 29;55(12):8542. doi:
10.1167/iovs.14-15804. PubMed PMID: 25548212.


533: Luo YH, Zhong JJ, da Cruz L. The use of Argus® II retinal prosthesis by
blind subjects to achieve localisation and prehension of objects in 3-dimensional
space. Graefes Arch Clin Exp Ophthalmol. 2015 Nov;253(11):1907-14. doi:
10.1007/s00417-014-2912-z. Epub 2014 Dec 31. PubMed PMID: 25547618.


534: Liang Q, Liu X. [Mechanism study on trans-lamina cribrosa pressure
difference correlated with optic neuropathy in glaucoma]. Zhonghua Yan Ke Za Zhi.
2014 Oct;50(10):798-800. Chinese. PubMed PMID: 25547585.


535: Bai H, Li B. [Research advances of animal models of retinoblastoma].
Zhonghua Yan Ke Za Zhi. 2014 Oct;50(10):793-7. Review. Chinese. PubMed PMID:
25547584.


536: Ocular Pathology Group of Chinese Ophthalmology Society, Chinese Medical
Association; Ocular Pathology Group of Chinese Ophthalmology Society Chinese
Medical Association. [Top ten research progresses of ocular pathology in China in
the past five years]. Zhonghua Yan Ke Za Zhi. 2014 Oct;50(10):784-7. Chinese.
PubMed PMID: 25547583.


537: Tao J, Sun X. [Resveratrol alleviates oxidative injury from high
glucose-induced human lens epithelial cells and its possible mechanism]. Zhonghua
Yan Ke Za Zhi. 2014 Oct;50(10):777-83. Chinese. PubMed PMID: 25547582.


538: Zhang Y, Zhang M. [Clinical analysis on children uveitis complicated
cataract surgery]. Zhonghua Yan Ke Za Zhi. 2014 Oct;50(10):772-6. Chinese. PubMed
PMID: 25547581.


539: Wang T, Tao H, Han C, Wang P, Bai F, Zhang J. [Preliminary study on CT
retrograde intubation dacryosystography (CT-RIDC) and its impact factors].
Zhonghua Yan Ke Za Zhi. 2014 Oct;50(10):766-71. Chinese. PubMed PMID: 25547580.


540: Zhang M, Zhang Y, Li X, Qian J. [Establishment mice model of
radiation-injured lacrimal gland and pathophysiological exploration]. Zhonghua
Yan Ke Za Zhi. 2014 Oct;50(10):758-65. Chinese. PubMed PMID: 25547579.


541: Xie L, Zhou B, He Y, Lin T, Zhu L, Lyu J. [Isolation and identification of
cancer stem cells from human LACC cell line]. Zhonghua Yan Ke Za Zhi. 2014
Oct;50(10):753-7. Chinese. PubMed PMID: 25547578.


542: Zhang Y, Lin J. [The clinical and pathological characteristics of 14 cases
of primary iris stromal cysts]. Zhonghua Yan Ke Za Zhi. 2014 Oct;50(10):747-52.
Chinese. PubMed PMID: 25547577.


543: Cong C, Lin J, Wang L, Wang Y. [Clinical and pathological observation of
seven cases of spontaneous sub-retinal hemorrhage]. Zhonghua Yan Ke Za Zhi. 2014 
Oct;50(10):737-42. Chinese. PubMed PMID: 25547575.


544: Xu X, Li B, Wang Y, Gao F, Zhang Z. [Retinoblastoma spontaneous regression: 
clinical and histopathologic analysis]. Zhonghua Yan Ke Za Zhi. 2014
Oct;50(10):729-32. Chinese. PubMed PMID: 25547573.


545: Li B, Xu X. [The importance of evaluating histopathologic high risk factors 
in retinoblastoma and the related issues]. Zhonghua Yan Ke Za Zhi. 2014
Oct;50(10):725-8. Chinese. PubMed PMID: 25547572.


546: He S. [To attach importance to expert commentary and to grasp the
orientation in academic development]. Zhonghua Yan Ke Za Zhi. 2014
Oct;50(10):721-2. Chinese. PubMed PMID: 25547570.


547: Chatziralli I, Douvali M, Theodossiadis P, Rouvas AA. Reply to the comment
by Ilhan et al. on our paper entitled 'effect of macular ischemia on intravitreal
ranibizumab treatment for diabetic macular edema'. Ophthalmologica.
2015;233(2):116. doi: 10.1159/000369982. Epub 2014 Dec 24. PubMed PMID: 25547525.


548: Gundogan FC, Taş A, Yolcu U, Ilhan A. Comment on the paper by Kuniyoshi et
al. entitled 'multifocal electroretinograms in Stargardt's disease/fundus
flavimaculatus'. Ophthalmologica. 2015;233(2):112. doi: 10.1159/000369890. Epub
2014 Dec 24. PubMed PMID: 25547364.


549: Li Z, Wang W, Zhou M, Huang W, Chen S, Li X, Gao X, Wang J, Du S, Zhang X.
Enhanced depth imaging-optical coherence tomography of the choroid in moderate
and severe primary angle-closure glaucoma. Acta Ophthalmol. 2015
Aug;93(5):e349-55. doi: 10.1111/aos.12616. Epub 2014 Dec 28. PubMed PMID:
25546706.


550: Limoli PG, Vingolo EM, Morales MU, Nebbioso M, Limoli C. Preliminary study
on electrophysiological changes after cellular autograft in age-related macular
degeneration. Medicine (Baltimore). 2014 Dec;93(29):e355. doi:
10.1097/MD.0000000000000355. PubMed PMID: 25546695; PubMed Central PMCID:
PMC4602619.


551: Xu S, Dong Y, Jia R, Lin M, Ge S, Fan X. Early reconstruction surgery
resolving visual occlusion and ocular malformation: a case report. Medicine
(Baltimore). 2014 Dec;93(29):e253. doi: 10.1097/MD.0000000000000253. PubMed PMID:
25546665; PubMed Central PMCID: PMC4602604.


552: Hull S, Arno G, Plagnol V, Robson A, Webster AR, Moore AT. Exome sequencing 
reveals ADAM9 mutations in a child with cone-rod dystrophy. Acta Ophthalmol. 2015
Aug;93(5):e392-3. doi: 10.1111/aos.12592. Epub 2014 Dec 28. PubMed PMID:
25546566.


553: Pierce JL, Tanner K, Merrill RM, Miller KL, Ambati BK, Kendall KA, Roy N.
Voice disorders in Sjögren's syndrome: Prevalence and related risk factors.
Laryngoscope. 2015 Jun;125(6):1385-92. doi: 10.1002/lary.25112. Epub 2014 Dec 27.
PubMed PMID: 25546563.


554: Ayyıldız O, Durukan AH, Ozgurtas T, Gunal A. A comparison of intravitreal
bevacizumab and steroid activity in an experimental uveitis model. Curr Eye Res. 
2015;40(12):1261-8. doi: 10.3109/02713683.2014.995310. Epub 2014 Dec 29. PubMed
PMID: 25546479.


555: Yamaguchi M, Shima N, Kimoto M, Ebihara N, Murakami A, Yamagami S. Markers
for distinguishing cultured human corneal endothelial cells from corneal stromal 
myofibroblasts. Curr Eye Res. 2015;40(12):1211-7. doi:
10.3109/02713683.2014.993087. Epub 2014 Dec 29. PubMed PMID: 25546361.


556: Segev F, Mimouni M, Tessler G, Hilely A, Ofir S, Kidron D, Bahar I. A
10-year survey: prevalence of ocular surface squamous neoplasia in clinically
benign pterygium specimens. Curr Eye Res. 2015;40(12):1284-7. doi:
10.3109/02713683.2014.993086. Epub 2014 Dec 29. PubMed PMID: 25546258.


557: Sarthy VP, Sawkar H, Dudley VJ. Endothelin2 Induces Expression of Genes
Associated with Reactive Gliosis in Retinal Müller Cells. Curr Eye Res.
2015;40(11):1181-4. doi: 10.3109/02713683.2014.982828. Epub 2014 Dec 29. PubMed
PMID: 25546127; PubMed Central PMCID: PMC4741288.


558: Davidson JO, Green CR, Bennet L, Gunn AJ. Battle of the
hemichannels--Connexins and Pannexins in ischemic brain injury. Int J Dev
Neurosci. 2015 Oct;45:66-74. doi: 10.1016/j.ijdevneu.2014.12.007. Epub 2014 Dec
26. PubMed PMID: 25546019.


559: Boodhna T, Crabb DP. Disease severity in newly diagnosed glaucoma patients
with visual field loss: trends from more than a decade of data. Ophthalmic
Physiol Opt. 2015 Mar;35(2):225-30. doi: 10.1111/opo.12187. Epub 2014 Dec 29.
PubMed PMID: 25545852.


560: Yuki K, Asaoka R, Tsubota K. The relationship between central visual field
damage and motor vehicle collisions in primary open-angle glaucoma patients. PLoS
One. 2014 Dec 29;9(12):e115572. doi: 10.1371/journal.pone.0115572. eCollection
2014. PubMed PMID: 25545660; PubMed Central PMCID: PMC4278721.


561: Cinotti E, Perrot JL, Labeille B, Campolmi N, Thuret G, Naigeon N, Bourlet
T, Pillet S, Cambazard F. First identification of the herpes simplex virus by
skin-dedicated ex vivo fluorescence confocal microscopy during herpetic skin
infections. Clin Exp Dermatol. 2015 Jun;40(4):421-5. doi: 10.1111/ced.12546. Epub
2014 Dec 26. PubMed PMID: 25545312.


562: Høeg TB, Moldow B, Ellervik C, Klemp K, Erngaard D, la Cour M, Buch H.
Danish Rural Eye Study: the association of preschool vision screening with the
prevalence of amblyopia. Acta Ophthalmol. 2015 Jun;93(4):322-9. doi:
10.1111/aos.12639. Epub 2014 Dec 28. PubMed PMID: 25545299.


563: Garcia-Medina JJ, Garcia-Medina M, Garrido-Fernandez P, Galvan-Espinosa J,
Garcia-Maturana C, Zanon-Moreno V, Pinazo-Duran MD. A two-year follow-up of oral 
antioxidant supplementation in primary open-angle glaucoma: an open-label,
randomized, controlled trial. Acta Ophthalmol. 2015 Sep;93(6):546-54. doi:
10.1111/aos.12629. Epub 2014 Dec 28. PubMed PMID: 25545196.


564: Gu Z, Wang X, Qi R, Wei L, Huo Y, Ma Y, Shi L, Chang Y, Li G, Zhou L.
Oridonin induces apoptosis in uveal melanoma cells by upregulation of Bim and
downregulation of Fatty Acid Synthase. Biochem Biophys Res Commun. 2015 Feb
6;457(2):187-93. doi: 10.1016/j.bbrc.2014.12.086. Epub 2014 Dec 27. PubMed PMID: 
25545058.


565: He X, Gehlbach P, Handa J, Taylor R, Iordachita I. Development of A
Miniaturized 3-DOF Force Sensing Instrument for Robotically Assisted Retinal
Microsurgery and Preliminary Results. Proc IEEE RAS EMBS Int Conf Biomed Robot
Biomechatron. 2014 Aug;2014:252-258. PubMed PMID: 25544966; PubMed Central PMCID:
PMC4276342.


566: Arenas E, Muñoz D, Matheus E, Morales D. Nasopupillary asymmetry.
ScientificWorldJournal. 2014;2014:347826. doi: 10.1155/2014/347826. Epub 2014 Dec
4. PubMed PMID: 25544953; PubMed Central PMCID: PMC4269086.


567: Van Tyne D, Gilmore MS. Virulence Plasmids of Nonsporulating Gram-Positive
Pathogens. Microbiol Spectr. 2014 Oct;2(5). doi:
10.1128/microbiolspec.PLAS-0002-2013. PubMed PMID: 25544937; PubMed Central
PMCID: PMC4275793.


568: Erol MK, Ozdemir O, Turgut Coban D, Bilgin AB, Dogan B, Sogutlu Sari E,
Toslak D. Macular findings obtained by spectral domain optical coherence
tomography in retinopathy of prematurity. J Ophthalmol. 2014;2014:468653. doi:
10.1155/2014/468653. Epub 2014 Dec 3. PubMed PMID: 25544895; PubMed Central
PMCID: PMC4269090.


569: Rajaii F, McCoy AN, Smith TJ. Cytokines are both villains and potential
therapeutic targets in thyroid-associated ophthalmopathy: From bench to bedside. 
Expert Rev Ophthalmol. 2014 Jun;9(3):227-234. PubMed PMID: 25544859; PubMed
Central PMCID: PMC4275044.


570: Zawadzki RJ, Capps AG, Kim DY, Panorgias A, Stevenson SB, Hamann B, Werner
JS. Progress on Developing Adaptive Optics-Optical Coherence Tomography for In
Vivo Retinal Imaging: Monitoring and Correction of Eye Motion Artifacts. IEEE J
Sel Top Quantum Electron. 2014 Mar;20(2). pii: 7100912. PubMed PMID: 25544826;
PubMed Central PMCID: PMC4276343.


571: McElnea E, Stapleton P, Khan S, Stokes J, Higgins G. Challenges in the
management of Neisseria gonorrhoeae keratitis. Int Ophthalmol. 2014 Dec 30. [Epub
ahead of print] PubMed PMID: 25544662.


572: Dubois L, Steenen SA, Gooris PJ, Mourits MP, Becking AG. Controversies in
orbital reconstruction--II. Timing of post-traumatic orbital reconstruction: a
systematic review. Int J Oral Maxillofac Surg. 2015 Apr;44(4):433-40. doi:
10.1016/j.ijom.2014.12.003. Epub 2014 Dec 25. Review. PubMed PMID: 25543904.


573: Dubois L, Steenen SA, Gooris PJ, Mourits MP, Becking AG. Controversies in
orbital reconstruction--I. Defect-driven orbital reconstruction: a systematic
review. Int J Oral Maxillofac Surg. 2015 Mar;44(3):308-15. doi:
10.1016/j.ijom.2014.12.002. Epub 2014 Dec 24. Review. PubMed PMID: 25543903.


574: Mahroo OA, Williams C, Hysi PG, Williams KM, Kailani O, Thompson J,
Cumberland PM, Guggenheim JA, Rahi JS, Harrad RA, Hammond CJ. Interocular
asymmetries in axial length and refractive error in 4 cohorts. Ophthalmology.
2015 Mar;122(3):648-9. doi: 10.1016/j.ophtha.2014.10.021. Epub 2014 Dec 24.
PubMed PMID: 25543252.


575: Huang TL, Huang SP, Chang CH, Lin KH, Chang SW, Tsai RK. Protective effects 
of systemic treatment with methylprednisolone in a rodent model of non-arteritic 
anterior ischemic optic neuropathy (rAION). Exp Eye Res. 2015 Feb;131:69-76. doi:
10.1016/j.exer.2014.12.014. Epub 2014 Dec 24. PubMed PMID: 25543054.


576: Kaja S, Payne AJ, Patel KR, Naumchuk Y, Koulen P. Differential subcellular
Ca2+ signaling in a highly specialized subpopulation of astrocytes. Exp Neurol.
2015 Mar;265:59-68. doi: 10.1016/j.expneurol.2014.12.014. Epub 2014 Dec 24.
PubMed PMID: 25542978; PubMed Central PMCID: PMC4346429.


577: Geis C, Ritter C, Ruschil C, Weishaupt A, Grünewald B, Stoll G, Holmoy T,
Misu T, Fujihara K, Hemmer B, Stadelmann C, Bennett JL, Sommer C, Toyka KV. The
intrinsic pathogenic role of autoantibodies to aquaporin 4 mediating spinal cord 
disease in a rat passive-transfer model. Exp Neurol. 2015 Mar;265:8-21. doi:
10.1016/j.expneurol.2014.12.015. Epub 2014 Dec 24. PubMed PMID: 25542977; PubMed 
Central PMCID: PMC4382207.


578: Borrelli M, Joepen N, Reichl S, Finis D, Schoppe M, Geerling G, Schrader S. 
Keratin films for ocular surface reconstruction: evaluation of biocompatibility
in an in-vivo model. Biomaterials. 2015 Feb;42:112-20. doi:
10.1016/j.biomaterials.2014.11.038. Epub 2014 Dec 16. PubMed PMID: 25542799.


579: Mauri L, Franzoni A, Scarcello M, Sala S, Garavelli L, Modugno A, Grammatico
P, Patrosso MC, Piozzi E, Del Longo A, Gesu GP, Manfredini E, Primignani P,
Damante G, Penco S. SOX2, OTX2 and PAX6 analysis in subjects with anophthalmia
and microphthalmia. Eur J Med Genet. 2015 Feb;58(2):66-70. doi:
10.1016/j.ejmg.2014.12.005. Epub 2014 Dec 23. PubMed PMID: 25542770.


580: Sleath B, Blalock SJ, Carpenter DM, Sayner R, Muir KW, Slota C, Lawrence SD,
Giangiacomo AL, Hartnett ME, Tudor G, Goldsmith JA, Robin AL.
Ophthalmologist-patient communication, self-efficacy, and glaucoma medication
adherence. Ophthalmology. 2015 Apr;122(4):748-54. doi:
10.1016/j.ophtha.2014.11.001. Epub 2014 Dec 24. PubMed PMID: 25542521.


581: Grunwald JE, Pistilli M, Ying GS, Maguire MG, Daniel E, Martin DF;
Comparison of Age-related Macular Degeneration Treatments Trials Research Group. 
Growth of geographic atrophy in the comparison of age-related macular
degeneration treatments trials. Ophthalmology. 2015 Apr;122(4):809-16. doi:
10.1016/j.ophtha.2014.11.007. Epub 2014 Dec 24. PubMed PMID: 25542520; PubMed
Central PMCID: PMC4372487.


582: Kheirkhah A, Dohlman TH, Amparo F, Arnoldner MA, Jamali A, Hamrah P, Dana R.
Effects of corneal nerve density on the response to treatment in dry eye disease.
Ophthalmology. 2015 Apr;122(4):662-8. doi: 10.1016/j.ophtha.2014.11.006. Epub
2014 Dec 24. PubMed PMID: 25542519; PubMed Central PMCID: PMC4372494.


583: Kozai TD, Du Z, Gugel ZV, Smith MA, Chase SM, Bodily LM, Caparosa EM,
Friedlander RM, Cui XT. Comprehensive chronic laminar single-unit, multi-unit,
and local field potential recording performance with planar single shank
electrode arrays. J Neurosci Methods. 2015 Mar 15;242:15-40. doi:
10.1016/j.jneumeth.2014.12.010. Epub 2014 Dec 24. PubMed PMID: 25542351; PubMed
Central PMCID: PMC4432916.


584: Li H, Feng G, Wang H, Feng Y. Intratympanic steroid therapy as a salvage
treatment for sudden sensorineural hearing loss after failure of conventional
therapy: a meta-analysis of randomized, controlled trials. Clin Ther. 2015 Jan
1;37(1):178-87. doi: 10.1016/j.clinthera.2014.11.009. Epub 2014 Dec 24. PubMed
PMID: 25542075.


585: Liegl R, Langer J, Seidensticker F, Reznicek L, Haritoglou C, Ulbig MW,
Neubauer AS, Kampik A, Kernt M. Comparative evaluation of combined navigated
laser photocoagulation and intravitreal ranibizumab in the treatment of diabetic 
macular edema. PLoS One. 2014 Dec 26;9(12):e113981. doi:
10.1371/journal.pone.0113981. eCollection 2014. PubMed PMID: 25541960; PubMed
Central PMCID: PMC4277267.


586: Ao M, Li X, Huang C, Hou Z, Qiu W, Wang W. Significant improvement in
dynamic visual acuity after cataract surgery: a promising potential parameter for
functional vision. PLoS One. 2014 Dec 26;9(12):e115812. doi:
10.1371/journal.pone.0115812. eCollection 2014. PubMed PMID: 25541959; PubMed
Central PMCID: PMC4277412.


587: Chen G, Li W, Tzekov R, Jiang F, Mao S, Tong Y. Ranibizumab monotherapy or
combined with laser versus laser monotherapy for diabetic macular edema: a
meta-analysis of randomized controlled trials. PLoS One. 2014 Dec
26;9(12):e115797. doi: 10.1371/journal.pone.0115797. eCollection 2014. PubMed
PMID: 25541937; PubMed Central PMCID: PMC4277392.


588: Song SJ, Wong TY. Current concepts in diabetic retinopathy. Diabetes Metab
J. 2014 Dec;38(6):416-25. doi: 10.4093/dmj.2014.38.6.416. Review. PubMed PMID:
25541604; PubMed Central PMCID: PMC4273027.


589: Rosali L, Nesargi S, Mathew S, Vasu U, Rao SP, Bhat S. Efficacy of expressed
breast milk in reducing pain during ROP screening--a randomized controlled trial.
J Trop Pediatr. 2015 Apr;61(2):135-8. doi: 10.1093/tropej/fmu073. Epub 2014 Dec
25. PubMed PMID: 25541552.


590: Snow A, Shieh B, Chang KC, Pal A, Lenhart P, Ammar D, Ruzycki P, Palla S,
Reddy GB, Petrash JM. Aldose reductase expression as a risk factor for cataract. 
Chem Biol Interact. 2015 Jun 5;234:247-53. doi: 10.1016/j.cbi.2014.12.017. Epub
2014 Dec 22. PubMed PMID: 25541468; PubMed Central PMCID: PMC4414723.


591: Shobana CS, Mythili A, Homa M, Galgóczy L, Priya R, Babu Singh YR,
Panneerselvam K, Vágvölgyi C, Kredics L, Narendran V, Manikandan P. In vitro
susceptibility of filamentous fungi from mycotic keratitis to azole drugs. J
Mycol Med. 2015 Mar;25(1):44-9. doi: 10.1016/j.mycmed.2014.10.024. Epub 2014 Dec 
22. PubMed PMID: 25541256.


592: Goldshmit Y, Frisca F, Kaslin J, Pinto AR, Tang JK, Pébay A,
Pinkas-Kramarski R, Currie PD. Decreased anti-regenerative effects after spinal
cord injury in spry4-/- mice. Neuroscience. 2015 Feb 26;287:104-12. doi:
10.1016/j.neuroscience.2014.12.020. Epub 2014 Dec 22. PubMed PMID: 25541251.


593: Fang JY, Pérez A, Christine CW, Leehey M, Aminoff MJ, Boyd JT, Morgan JC,
Dhall R, Nicholas AP, Bodis-Wollner I, Zweig RM, Goudreau JL; NINDS NET-PD
Investigators. Parkinson's disease severity and use of dopaminergic medications. 
Parkinsonism Relat Disord. 2015 Mar;21(3):297-9. doi:
10.1016/j.parkreldis.2014.10.016. Epub 2014 Dec 15. PubMed PMID: 25541182; PubMed
Central PMCID: PMC4340731.


594: Sethi S, Mundey K, Chaudhary M. Comment on anisometropia magnitude and
visual deficits in previously untreated anisometropic amblyopia. Int J
Ophthalmol. 2014 Dec 18;7(6):1071. doi: 10.3980/j.issn.2222-3959.2014.06.31.
eCollection 2014. PubMed PMID: 25540769; PubMed Central PMCID: PMC4270980.


595: Ren M, Zeng JH, Luo QL, Bi F, Chen J. Primary malignant melanoma of lacrimal
sac. Int J Ophthalmol. 2014 Dec 18;7(6):1069-70. doi:
10.3980/j.issn.2222-3959.2014.06.30. eCollection 2014. PubMed PMID: 25540768;
PubMed Central PMCID: PMC4270979.


596: Lim LT, Ah-Kee EY, Collins CE. Common eye drops and their implications for
pH measurements in the management of chemical eye injuries. Int J Ophthalmol.
2014 Dec 18;7(6):1067-8. doi: 10.3980/j.issn.2222-3959.2014.06.29. eCollection
2014. PubMed PMID: 25540767; PubMed Central PMCID: PMC4270978.


597: Lim SH, Moon SH, Kim MM. Incidental frontoparietal parasagittal meningioma
in a patient with acute bilateral optic neuritis. Int J Ophthalmol. 2014 Dec
18;7(6):1064-6. doi: 10.3980/j.issn.2222-3959.2014.06.28. eCollection 2014.
PubMed PMID: 25540766; PubMed Central PMCID: PMC4270977.


598: Wang T, Wang LH. Surgical treatment for residual or recurrent strabismus.
Int J Ophthalmol. 2014 Dec 18;7(6):1056-63. doi:
10.3980/j.issn.2222-3959.2014.06.27. eCollection 2014. Review. PubMed PMID:
25540765; PubMed Central PMCID: PMC4270976.


599: Liu XD, Zhou XD, Wang Z, Shen HJ. Comparison of intravitreal bevacizumab
with macular photocoagulation for treatment of diabetic macular edema: a systemic
review and Meta-analysis. Int J Ophthalmol. 2014 Dec 18;7(6):1048-55. doi:
10.3980/j.issn.2222-3959.2014.06.26. eCollection 2014. PubMed PMID: 25540764;
PubMed Central PMCID: PMC4270975.


600: Yang X, Man TT, Tian QX, Zhao GQ, Kong QL, Meng Y, Gao Y, Ning MZ. Long-term
postoperative outcomes of bilateral lateral rectus recession vs unilateral
recession-resection for intermittent exotropia. Int J Ophthalmol. 2014 Dec
18;7(6):1043-7. doi: 10.3980/j.issn.2222-3959.2014.06.25. eCollection 2014.
PubMed PMID: 25540763; PubMed Central PMCID: PMC4270974.


601: Duranoglu Y, Ilhan HD, Guler Alis M. Surgical results of the slipped medial 
rectus muscle after hang back recession surgery. Int J Ophthalmol. 2014 Dec
18;7(6):1035-8. doi: 10.3980/j.issn.2222-3959.2014.06.23. eCollection 2014.
PubMed PMID: 25540761; PubMed Central PMCID: PMC4270972.


602: Karalezli A, Eroglu FC, Kivanc T, Dogan R. Evaluation of choroidal thickness
using spectral-domain optical coherence tomography in patients with severe
obstructive sleep apnea syndrome: a comparative study. Int J Ophthalmol. 2014 Dec
18;7(6):1030-4. doi: 10.3980/j.issn.2222-3959.2014.06.22. eCollection 2014.
PubMed PMID: 25540760; PubMed Central PMCID: PMC4270971.


603: Lee JY, Lee YK, Moon JI, Park MH. Spectral domain optical coherence
tomography cross-sectional image of optic nerve head during intraocular pressure 
elevation. Int J Ophthalmol. 2014 Dec 18;7(6):1022-9. doi:
10.3980/j.issn.2222-3959.2014.06.21. eCollection 2014. PubMed PMID: 25540759;
PubMed Central PMCID: PMC4270970.


604: Abu-Yaghi NE, Shokry AN, Abu-Sbeit RH. Bilateral same-session intravitreal
injections of anti-vascular endothelial growth factors. Int J Ophthalmol. 2014
Dec 18;7(6):1017-21. doi: 10.3980/j.issn.2222-3959.2014.06.20. eCollection 2014. 
PubMed PMID: 25540758; PubMed Central PMCID: PMC4270969.


605: Gul A, Goker H, Sabanci S, Kurt A, Turkyilmaz K. Relationship between
pinguecula formation and exposure to tandoor ovens in a hospital-based study. Int
J Ophthalmol. 2014 Dec 18;7(6):1014-6. doi: 10.3980/j.issn.2222-3959.2014.06.19. 
eCollection 2014. PubMed PMID: 25540757; PubMed Central PMCID: PMC4270968.


606: Kaya D, Kaya M, Özakbaş S, İdiman E. Uveitis associated with multiple
sclerosis: complications and visual prognosis. Int J Ophthalmol. 2014 Dec
18;7(6):1010-3. doi: 10.3980/j.issn.2222-3959.2014.06.18. eCollection 2014.
PubMed PMID: 25540756; PubMed Central PMCID: PMC4270967.


607: Karahan E, Tuncer I, Zengin MO, Kucukerdonmez C, Kaynak S. Spontaneous
resolution of macular edema after silicone oil removal. Int J Ophthalmol. 2014
Dec 18;7(6):1005-9. doi: 10.3980/j.issn.2222-3959.2014.06.17. eCollection 2014.
PubMed PMID: 25540755; PubMed Central PMCID: PMC4270966.


608: Jauhari N, Chopra D, Chaurasia RK, Agarwal A. Comparison of surgically
induced astigmatism in various incisions in manual small incision cataract
surgery. Int J Ophthalmol. 2014 Dec 18;7(6):1001-4. doi:
10.3980/j.issn.2222-3959.2014.06.16. eCollection 2014. PubMed PMID: 25540754;
PubMed Central PMCID: PMC4270965.


609: Rasier R, Gulsoy M. Amniotic membrane welded to contact lens by 1470-nm
diode laser: a novel method for sutureless amniotic membrane transplantation. Int
J Ophthalmol. 2014 Dec 18;7(6):996-1000. doi:
10.3980/j.issn.2222-3959.2014.06.15. eCollection 2014. PubMed PMID: 25540753;
PubMed Central PMCID: PMC4270995.


610: Guarnieri A, Moreno-Montañés J, Alfonso-Bartolozzi B, Sabater AL,
García-Guzmán M, Andreu EJ, Prosper F. Quantification of corneal
neovascularization after ex vivo limbal epithelial stem cell therapy. Int J
Ophthalmol. 2014 Dec 18;7(6):988-95. doi: 10.3980/j.issn.2222-3959.2014.06.14.
eCollection 2014. PubMed PMID: 25540752; PubMed Central PMCID: PMC4270994.


611: Chen LX, Liu QH. Influence factors for successful corneal donation among
Chinese adults: data from Nanjing between 2001 and 2012. Int J Ophthalmol. 2014
Dec 18;7(6):984-7. doi: 10.3980/j.issn.2222-3959.2014.06.13. eCollection 2014.
PubMed PMID: 25540751; PubMed Central PMCID: PMC4270993.


612: Sun YZ, Guo L, Zhang FS. Curative effect assessment of bandage contact lens 
in neurogenic keratitis. Int J Ophthalmol. 2014 Dec 18;7(6):980-3. doi:
10.3980/j.issn.2222-3959.2014.06.12. eCollection 2014. PubMed PMID: 25540750;
PubMed Central PMCID: PMC4270992.


613: Acar BT, Akdemir MO, Acar S. Visual acuity and endothelial cell density with
respect to the graft thickness in Descemet's stripping automated endothelial
keratoplasty: one year results. Int J Ophthalmol. 2014 Dec 18;7(6):974-9. doi:
10.3980/j.issn.2222-3959.2014.06.11. eCollection 2014. PubMed PMID: 25540749;
PubMed Central PMCID: PMC4270991.


614: Du JH, Li X, Li R, Xu L, Ma RR, Liu SF, Zhang Z, Sun HZ. Elevation of serum 
apelin-13 associated with proliferative diabetic retinopathy in type 2 diabetic
patients. Int J Ophthalmol. 2014 Dec 18;7(6):968-73. doi:
10.3980/j.issn.2222-3959.2014.06.10. eCollection 2014. PubMed PMID: 25540748;
PubMed Central PMCID: PMC4270990.


615: Wan T, Wang Y, Jin XM. Corneal injury and its protection using hydro-gel
patch during general anesthesia. Int J Ophthalmol. 2014 Dec 18;7(6):964-7. doi:
10.3980/j.issn.2222-3959.2014.06.09. eCollection 2014. PubMed PMID: 25540747;
PubMed Central PMCID: PMC4270989.


616: Ozmen MC, Hondur A, Yilmaz G, Bilgihan K, Hasanreisoglu B. A histological
study of rabbit corneas after transepithelial corneal crosslinking using partial 
epithelial photoablation or ethanol treatment. Int J Ophthalmol. 2014 Dec
18;7(6):959-63. doi: 10.3980/j.issn.2222-3959.2014.06.08. eCollection 2014.
PubMed PMID: 25540746; PubMed Central PMCID: PMC4270988.


617: Cho YW, Han YS, Chung IY, Kim SJ, Seo SW, Yoo JM, Park JM. Suppression of
laser-induced choroidal neovascularization by intravitreal injection of
tristetraprolin. Int J Ophthalmol. 2014 Dec 18;7(6):952-8. doi:
10.3980/j.issn.2222-3959.2014.06.07. eCollection 2014. PubMed PMID: 25540745;
PubMed Central PMCID: PMC4270987.


618: Li N, Deng XG, Zhang SH, He MF, Zhao DQ. Effects of different concentrations
of tetramethylpyrazine, an active constituent of Chinese herb, on human corneal
epithelial cell damaged by hydrogen peroxide. Int J Ophthalmol. 2014 Dec
18;7(6):947-51. doi: 10.3980/j.issn.2222-3959.2014.06.06. eCollection 2014.
PubMed PMID: 25540744; PubMed Central PMCID: PMC4270986.


619: Zhang XH, Feng ZH, Zhang Y. Pigment epithelium-derived factor protects the
morphological structure of retinal Müller cells in diabetic rats. Int J
Ophthalmol. 2014 Dec 18;7(6):941-6. doi: 10.3980/j.issn.2222-3959.2014.06.05.
eCollection 2014. PubMed PMID: 25540743; PubMed Central PMCID: PMC4270985.


620: Kim SJ, Kim H, Park J, Chung I, Kwon HM, Choi WS, Yoo JM. Tonicity response 
element binding protein associated with neuronal cell death in the experimental
diabetic retinopathy. Int J Ophthalmol. 2014 Dec 18;7(6):935-40. doi:
10.3980/j.issn.2222-3959.2014.06.04. eCollection 2014. PubMed PMID: 25540742;
PubMed Central PMCID: PMC4270984.


621: Xiang Y, Li B, Wang JM, Li GG, Zhang H, Manyande A, Tian XB. Gene transfer
to human trabecular meshwork cells in vitro and ex vivo using HIV-based
lentivirus. Int J Ophthalmol. 2014 Dec 18;7(6):924-9. doi:
10.3980/j.issn.2222-3959.2014.06.02. eCollection 2014. PubMed PMID: 25540740;
PubMed Central PMCID: PMC4270982.


622: Radcliffe NM. The impact of timolol maleate on the ocular tolerability of
fixed-combination glaucoma therapies. Clin Ophthalmol. 2014 Dec 12;8:2541-9. doi:
10.2147/OPTH.S76053. eCollection 2014. Review. PubMed PMID: 25540579; PubMed
Central PMCID: PMC4270356.


623: Adlina AR, Alisa-Victoria K, Shatriah I, Liza-Sharmini AT, Ahmad MS. Optic
disc topography in Malay patients with normal-tension glaucoma and primary
open-angle glaucoma. Clin Ophthalmol. 2014 Dec 12;8:2533-9. doi:
10.2147/OPTH.S71136. eCollection 2014. PubMed PMID: 25540578; PubMed Central
PMCID: PMC4270355.


624: Chauhan S, Damani G, Gupta RK, Chaudhary KP. Isolated nuclear III nerve
paresis secondary to neurocysticercosis showing spontaneous clinical improvement.
J Neurosci Rural Pract. 2014 Nov;5(Suppl 1):S100-2. doi:
10.4103/0976-3147.145240. PubMed PMID: 25540522; PubMed Central PMCID:
PMC4271365.


625: Dize L, Gaydos CA, Quinn TC, West SK. Stability of Chlamydia trachomatis on 
storage of dry swabs for accurate detection by nucleic acid amplification tests. 
J Clin Microbiol. 2015 Mar;53(3):1046-7. doi: 10.1128/JCM.03218-14. Epub 2014 Dec
24. PubMed PMID: 25540399; PubMed Central PMCID: PMC4390667.


626: Pradeep BE, Mahalingam N, Manivannan B, Padmanabhan K, Nilawe P, Gurung G,
Chhabra A, Nagaraja V. Draft Genome Sequence of Elizabethkingia meningoseptica,
Isolated from a Postoperative Endophthalmitis Patient. Genome Announc. 2014 Dec
24;2(6). pii: e01335-14. doi: 10.1128/genomeA.01335-14. PubMed PMID: 25540348;
PubMed Central PMCID: PMC4276826.


627: Shibata H, Kanadome T, Sugiura H, Yokoyama T, Yamamuro M, Moss SE, Maki M. A
new role for annexin A11 in the early secretory pathway via stabilizing Sec31A
protein at the endoplasmic reticulum exit sites (ERES). J Biol Chem. 2015 Feb
20;290(8):4981-93. doi: 10.1074/jbc.M114.592089. Epub 2014 Dec 24. PubMed PMID:
25540196; PubMed Central PMCID: PMC4335235.


628: Dutta J, Choudhury S, Lahiri K, Savale S, Banerjee M, Datta H. Penetrating
keratoplasty restoring vision in an unusual case of corneal opacity following
exposure to Euphorbia latex. Trop Doct. 2015 Oct;45(4):239-40. doi:
10.1177/0049475514565810. Epub 2014 Dec 23. PubMed PMID: 25540165.


629: Castagno VD, Fassa AG, Carret ML, Vilela MA, Meucci RD. Hyperopia: a
meta-analysis of prevalence and a review of associated factors among school-aged 
children. BMC Ophthalmol. 2014 Dec 23;14:163. doi: 10.1186/1471-2415-14-163.
Review. PubMed PMID: 25539893; PubMed Central PMCID: PMC4391667.


630: Foulsham WS, Fu L, Tatham AJ. Visual improvement following glaucoma surgery:
a case report. BMC Ophthalmol. 2014 Dec 23;14:162. doi: 10.1186/1471-2415-14-162.
PubMed PMID: 25539801; PubMed Central PMCID: PMC4292810.


631: Razmjoo H, Rahimi B, Kharraji M, Koosha N, Peyman A. Corneal haze and visual
outcome after collagen crosslinking for keratoconus: A comparison between total
epithelium off and partial epithelial removal methods. Adv Biomed Res. 2014 Nov
29;3:221. doi: 10.4103/2277-9175.145677. eCollection 2014. PubMed PMID: 25538907;
PubMed Central PMCID: PMC4260293.


632: Chen L, Su M, Ren SG, Hua HL, Wang JC, Zheng W. Analysis of Current Status
and Strategies of Retinopathy of Prematurity Screening during 6 Years in Local
Regions of China: Implication and Caution. J Ophthalmol. 2014;2014:756059. doi:
10.1155/2014/756059. Epub 2014 Nov 4. PubMed PMID: 25538849; PubMed Central
PMCID: PMC4236892.


633: Pogue AI, Lukiw WJ. The mobilization of aluminum into the biosphere. Front
Neurol. 2014 Dec 8;5:262. doi: 10.3389/fneur.2014.00262. eCollection 2014.
Review. PubMed PMID: 25538680; PubMed Central PMCID: PMC4259105.


634: Osaguona VB, Uhumwangho OM. Syndrome of myelinated retinal nerve fibres,
myopia, amblyopia and strabismus in a Nigerian. Niger Med J. 2014
Nov;55(6):517-8. doi: 10.4103/0300-1652.144714. PubMed PMID: 25538374; PubMed
Central PMCID: PMC4262852.


635: Abdulkareem IH. The surgical waiting time initiative: A review of the
Nigerian situation. Niger Med J. 2014 Nov;55(6):443-51. doi:
10.4103/0300-1652.144692. Review. PubMed PMID: 25538359; PubMed Central PMCID:
PMC4262837.


636: Law AL, Parinot C, Chatagnon J, Gravez B, Sahel JA, Bhattacharya SS, Nandrot
EF. Cleavage of Mer tyrosine kinase (MerTK) from the cell surface contributes to 
the regulation of retinal phagocytosis. J Biol Chem. 2015 Feb 20;290(8):4941-52. 
doi: 10.1074/jbc.M114.628297. Epub 2014 Dec 23. PubMed PMID: 25538233; PubMed
Central PMCID: PMC4335232.


637: Karampatsas K, Patel H, Basheer SN, Prendergast AJ. Chronic meningitis with 
intracranial hypertension and bilateral neuroretinitis following Mycoplasma
pneumoniae infection. BMJ Case Rep. 2014 Dec 23;2014. pii: bcr2014207041. doi:
10.1136/bcr-2014-207041. PubMed PMID: 25538215.


638: Ambrósio R Jr. Heritability of corneal shape in twin study. Invest
Ophthalmol Vis Sci. 2014 Dec 23;55(12):8365. doi: 10.1167/iovs.14-16115. PubMed
PMID: 25538012.


639: Kaneko H. Author response: interleukin-18 bioactivity and dose: data
interpretation at a crossroads. Invest Ophthalmol Vis Sci. 2014 Dec
23;55(12):8350-2. doi: 10.1167/iovs.14-15878. PubMed PMID: 25538011.


640: Doyle SL, Adamson P, López FJ, Humphries P, Campbell M. Interleukin-18
bioactivity and dose: data interpretation at a crossroads. Invest Ophthalmol Vis 
Sci. 2014 Dec 23;55(12):8349-50. doi: 10.1167/iovs.14-15786. PubMed PMID:
25538010.


641: Kim JS, Chung B, Lee T, Kim WC, Kim TI, Kim EK. Management of long-standing 
partially torn and flipped laser in situ keratomileusis flaps. J Cataract Refract
Surg. 2015 Feb;41(2):464-7. doi: 10.1016/j.jcrs.2014.11.033. Epub 2014 Dec 20.
PubMed PMID: 25537686.


642: Randleman JB, Akhtar J, Lynn MJ, Ambrósio R Jr, Dupps WJ Jr, Krueger RR,
Klyce SD. Comparison of objective and subjective refractive surgery screening
parameters between regular and high-resolution Scheimpflug imaging devices. J
Cataract Refract Surg. 2015 Feb;41(2):286-94. doi: 10.1016/j.jcrs.2014.06.026.
Epub 2014 Dec 20. PubMed PMID: 25537685; PubMed Central PMCID: PMC4545631.


643: Cheng CY, Allingham RR, Aung T, Tham YC, Hauser MA, Vithana EN, Khor CC,
Wong TY. Association of common SIX6 polymorphisms with peripapillary retinal
nerve fiber layer thickness: the Singapore Chinese Eye Study. Invest Ophthalmol
Vis Sci. 2014 Dec 23;56(1):478-83. doi: 10.1167/iovs.14-15863. PubMed PMID:
25537207; PubMed Central PMCID: PMC4544593.


644: Ghadban R, Liebermann L, Klaehn LD, Holmes JM, Brodsky MC. Relative roles of
luminance and fixation in inducing dissociated vertical divergence. Invest
Ophthalmol Vis Sci. 2014 Dec 23;56(2):1081-7. doi: 10.1167/iovs.14-15843. PubMed 
PMID: 25537206; PubMed Central PMCID: PMC4329944.


645: Cideciyan AV, Aguirre GK, Jacobson SG, Butt OH, Schwartz SB, Swider M, Roman
AJ, Sadigh S, Hauswirth WW. Pseudo-fovea formation after gene therapy for
RPE65-LCA. Invest Ophthalmol Vis Sci. 2014 Dec 23;56(1):526-37. doi:
10.1167/iovs.14-15895. PubMed PMID: 25537204; PubMed Central PMCID: PMC4303042.


646: Wei M, Xing KY, Fan YC, Libondi T, Lou MF. Loss of thiol repair systems in
human cataractous lenses. Invest Ophthalmol Vis Sci. 2014 Dec 23;56(1):598-605.
doi: 10.1167/iovs.14-15452. PubMed PMID: 25537203; PubMed Central PMCID:
PMC4306347.


647: Shen EP, Hsieh YT, Chu HS, Chang SC, Hu FR. Correlation of Pseudomonas
aeruginosa genotype with antibiotic susceptibility and clinical features of
induced central keratitis. Invest Ophthalmol Vis Sci. 2014 Dec 23;56(1):365-71.
doi: 10.1167/iovs.14-15241. PubMed PMID: 25537202.


648: Bagger M, Andersen MT, Andersen KK, Heegaard S, Andersen MK, Kiilgaard JF.
The prognostic effect of American Joint Committee on Cancer staging and genetic
status in patients with choroidal and ciliary body melanoma. Invest Ophthalmol
Vis Sci. 2014 Dec 23;56(1):438-44. doi: 10.1167/iovs.14-15571. PubMed PMID:
25537201.


649: Kuo MT, Chien CC, Lo J, Hsiao CC, Tseng SL, Lai YH, Fang PC, Chang TC. A DNA
dot hybridization model for assessment of bacterial bioburden in orthokeratology 
lens storage cases. Invest Ophthalmol Vis Sci. 2014 Dec 23;56(1):445-50. doi:
10.1167/iovs.14-15920. PubMed PMID: 25537200.


650: Maurino V, Allan BD, Rubin GS, Bunce C, Xing W, Findl O; Moorfields IOL
Study Group. Quality of vision after bilateral multifocal intraocular lens
implantation: a randomized trial--AT LISA 809M versus AcrySof ReSTOR SN6AD1.
Ophthalmology. 2015 Apr;122(4):700-10. doi: 10.1016/j.ophtha.2014.10.002. Epub
2014 Dec 20. PubMed PMID: 25537197.


651: Peters D, Bengtsson B, Heijl A. Threat to fixation at diagnosis and lifetime
risk of visual impairment in open-angle glaucoma. Ophthalmology. 2015
May;122(5):1034-9. doi: 10.1016/j.ophtha.2014.12.004. Epub 2014 Dec 20. PubMed
PMID: 25537196.


652: Yan Z, Tian Z, Chen H, Deng S, Lin J, Liao H, Yang X, Ge J, Zhuo Y. Analysis
of a method for establishing a model with more stable chronic glaucoma in rhesus 
monkeys. Exp Eye Res. 2015 Feb;131:56-62. doi: 10.1016/j.exer.2014.12.012. Epub
2014 Dec 20. PubMed PMID: 25536534.


653: Gupta I, Cahoon J, Zhang X, Jones AD, Ahmed F, Uehara H, Messenger W, Ambati
BK. In vivo ZW800-microbead imaging of retinal and choroidal vascular leakage in 
mice. Exp Eye Res. 2015 May;134:155-8. doi: 10.1016/j.exer.2014.12.013. Epub 2014
Dec 20. PubMed PMID: 25536533.


654: Li W, Wang N, Yu F, Han H, Cao W, Romero R, Tantiwongkosi B, Duong TQ, Liu
C. A method for estimating and removing streaking artifacts in quantitative
susceptibility mapping. Neuroimage. 2015 Mar;108:111-22. doi:
10.1016/j.neuroimage.2014.12.043. Epub 2014 Dec 20. PubMed PMID: 25536496; PubMed
Central PMCID: PMC4406048.


655: Domenici L, Origlia N, Falsini B, Cerri E, Barloscio D, Fabiani C, Sansò M, 
Giovannini L. Rescue of retinal function by BDNF in a mouse model of glaucoma.
PLoS One. 2014 Dec 23;9(12):e115579. doi: 10.1371/journal.pone.0115579.
eCollection 2014. PubMed PMID: 25536045; PubMed Central PMCID: PMC4275209.


656: Chidlow G, Wood JP, Casson RJ. Expression of inducible heat shock proteins
Hsp27 and Hsp70 in the visual pathway of rats subjected to various models of
retinal ganglion cell injury. PLoS One. 2014 Dec 23;9(12):e114838. doi:
10.1371/journal.pone.0114838. eCollection 2014. PubMed PMID: 25535743; PubMed
Central PMCID: PMC4275305.


657: Modrzejewska M, Grzesiak W, Zaborski D, Wilk G, Modrzejewska A. Relationship
between Initial Lens Transparency and Ocular Circulation in Adolescents with
Type-1 Diabetes Mellitus, Unstable Glycaemia and Lipid Parameters. Pol J Radiol. 
2014 Dec 18;79:472-8. doi: 10.12659/PJR.890852. eCollection 2014. PubMed PMID:
25535511; PubMed Central PMCID: PMC4273849.


658: Bae HW, Kim JH, Kim S, Kim M, Lee N, Hong S, Seong GJ, Kim CY. Effect of
Korean Red Ginseng supplementation on dry eye syndrome in glaucoma patients - A
randomized, double-blind, placebo-controlled study. J Ginseng Res. 2015
Jan;39(1):7-13. doi: 10.1016/j.jgr.2014.07.002. Epub 2014 Jul 23. PubMed PMID:
25535471; PubMed Central PMCID: PMC4268561.


659: Muiruri S, Kabiru EW, Muchiri EM, Hussein H, Kagondu F, LaBeaud AD, King CH.
Cross-sectional survey of Rift Valley fever virus exposure in Bodhei village
located in a transitional coastal forest habitat in Lamu county, Kenya. Am J Trop
Med Hyg. 2015 Feb;92(2):394-400. doi: 10.4269/ajtmh.14-0440. Epub 2014 Dec 22.
PubMed PMID: 25535309; PubMed Central PMCID: PMC4347346.


660: Rangmar J, Hjern A, Vinnerljung B, Strömland K, Aronson M, Fahlke C.
Psychosocial outcomes of fetal alcohol syndrome in adulthood. Pediatrics. 2015
Jan;135(1):e52-8. doi: 10.1542/peds.2014-1915. Epub 2014 Dec 22. PubMed PMID:
25535260.


661: Kang J, Cabot F, Yoo SH. Long-term follow-up of epikeratophakia. J Cataract 
Refract Surg. 2015 Mar;41(3):670-3. doi: 10.1016/j.jcrs.2014.11.035. Epub 2014
Dec 20. PubMed PMID: 25535108.


662: Wang K, Xiao J, Peng B, Xing F, So KF, Tipoe GL, Lin B. Retinal structure
and function preservation by polysaccharides of wolfberry in a mouse model of
retinal degeneration. Sci Rep. 2014 Dec 23;4:7601. doi: 10.1038/srep07601. PubMed
PMID: 25535040; PubMed Central PMCID: PMC4274520.


663: Belliveau MJ, Harvey JT. Floppy eyelid syndrome. CMAJ. 2015 Feb
3;187(2):130. doi: 10.1503/cmaj.140409. Epub 2014 Dec 22. PubMed PMID: 25534597; 
PubMed Central PMCID: PMC4312155.


664: Kobayashi Y, Nakashima M, Wakakuri T, Imaki J, Ito M. Histology and
immunohistochemistry of the developing juxta-oral organ in mice. Ann Anat. 2015
Mar;198:49-57. doi: 10.1016/j.aanat.2014.11.004. Epub 2014 Dec 11. PubMed PMID:
25534577.


665: Pueyo V, González I, Altemir I, Pérez T, Gómez G, Prieto E, Oros D.
Microstructural changes in the retina related to prematurity. Am J Ophthalmol.
2015 Apr;159(4):797-802. doi: 10.1016/j.ajo.2014.12.015. Epub 2014 Dec 20. PubMed
PMID: 25534498.


666: O'Connell JE, Hartnett C, Hickey-Dwyer M, Kearns GJ. Reconstruction of
orbital floor blow-out fractures with autogenous iliac crest bone: a
retrospective study including maxillofacial and ophthalmology perspectives. J
Craniomaxillofac Surg. 2015 Mar;43(2):192-8. doi: 10.1016/j.jcms.2014.11.001.
Epub 2014 Nov 18. PubMed PMID: 25534042.


667: Oshima T, Yoshikawa H, Ohtani M, Mimasaka S. Three cases of suprachoroidal
hemorrhage associated with chest compression or asphyxiation and detected using
postmortem computed tomography. Leg Med (Tokyo). 2015 May;17(3):188-91. doi:
10.1016/j.legalmed.2014.12.003. Epub 2014 Dec 12. PubMed PMID: 25533924.


668: Xue C, Xia Y, Chen Y, Hu Q, Huang Z. A novel approach: treating corneal
perforation with corneal lenticule. Chin Med J (Engl). 2014;127(24):4295. PubMed 
PMID: 25533838.


669: Li Q, Zhang Y, Jia L, Peng X. A novel nonsense mutation in BBS4 gene
identified in a Chinese family with Bardet-Biedl syndrome. Chin Med J (Engl).
2014;127(24):4190-6. PubMed PMID: 25533820.


670: Yao Y, Cheng X, Ren G. A 90-day study of three bruchid-resistant mung bean
cultivars in Sprague-Dawley rats. Food Chem Toxicol. 2015 Feb;76:80-5. doi:
10.1016/j.fct.2014.11.024. Epub 2014 Dec 19. PubMed PMID: 25533792.


671: Fülöp L, Rajki A, Maka E, Molnár MJ, Spät A. Mitochondrial Ca2+ uptake
correlates with the severity of the symptoms in autosomal dominant optic atrophy.
Cell Calcium. 2015 Jan;57(1):49-55. doi: 10.1016/j.ceca.2014.11.008. Epub 2014
Dec 9. PubMed PMID: 25533789.


672: Aboul Naga SH, Dithmer M, Chitadze G, Kabelitz D, Lucius R, Roider J,
Klettner A. Intracellular pathways following uptake of bevacizumab in RPE cells. 
Exp Eye Res. 2015 Feb;131:29-41. doi: 10.1016/j.exer.2014.12.010. Epub 2014 Dec
19. PubMed PMID: 25533679.


673: Garway-Heath DF, Crabb DP, Bunce C, Lascaratos G, Amalfitano F, Anand N,
Azuara-Blanco A, Bourne RR, Broadway DC, Cunliffe IA, Diamond JP, Fraser SG, Ho
TA, Martin KR, McNaught AI, Negi A, Patel K, Russell RA, Shah A, Spry PG, Suzuki 
K, White ET, Wormald RP, Xing W, Zeyen TG. Latanoprost for open-angle glaucoma
(UKGTS): a randomised, multicentre, placebo-controlled trial. Lancet. 2015 Apr
4;385(9975):1295-304. doi: 10.1016/S0140-6736(14)62111-5. Epub 2014 Dec 19.
Erratum in: Lancet. 2015 Jul 11;386(9989):136. PubMed PMID: 25533656.


674: Heijl A. Glaucoma treatment: by the highest level of evidence. Lancet. 2015 
Apr 4;385(9975):1264-6. doi: 10.1016/S0140-6736(14)62347-3. Epub 2014 Dec 19.
PubMed PMID: 25533655.


675: Yu C, Li Y. [Diagnosis and treatment of cytomegalovirus endotheliitis].
Zhonghua Yan Ke Za Zhi. 2014 Sep;50(9):711-4. Chinese. PubMed PMID: 25533564.


676: Zhang X, Sun X. [Characteristics of filamentous fungal biofilms and their
roles in ophthalmology]. Zhonghua Yan Ke Za Zhi. 2014 Sep;50(9):707-10. Review.
Chinese. PubMed PMID: 25533563.


677: Cornea Group of Ophthalmology Society, Chinese Medical Association; Cornea
Group of Ophthalmology Society Chinese Medical Association. [Ten most progression
of corneal and ocular surface disease research in China]. Zhonghua Yan Ke Za Zhi.
2014 Sep;50(9):695-8. Chinese. PubMed PMID: 25533562.


678: Chen S, Jiang Y, Wang Z, Li Y. [Conjunctival Fas-FasL expression in chronic 
Stevens-Johnson syndrome]. Zhonghua Yan Ke Za Zhi. 2014 Sep;50(9):691-4. Chinese.
PubMed PMID: 25533561.


679: Wang X, Chen F, Tang X. [The clinical comparison of conjunctival resection
with conjunctival resection and sclera fixation in the treatment of
conjunctivochalasis]. Zhonghua Yan Ke Za Zhi. 2014 Sep;50(9):687-90. Chinese.
PubMed PMID: 25533560.


680: Wang Y, Wu Z, Tang X, Zhang J, Dou R, Geng W, Jin Y, Zuo T. [Two millimeter 
micro incision lenticule extraction surgery with minimal invasion: a preliminary 
clinical report]. Zhonghua Yan Ke Za Zhi. 2014 Sep;50(9):671-80. Chinese. PubMed 
PMID: 25533558.


681: Zhou X, Wang L, Chu R, Yu Z. [Corneal thickness distribution and its
relationship with corneal topography in ametropic population]. Zhonghua Yan Ke Za
Zhi. 2014 Sep;50(9):658-64. Chinese. PubMed PMID: 25533556.


682: Liang L, Ke H, Liu Z. [Rethinking clinical significance of tear osmolarity
measurement for dry eye diagnosis and therapeutic efficacy evaluation]. Zhonghua 
Yan Ke Za Zhi. 2014 Sep;50(9):650-4. Review. Chinese. PubMed PMID: 25533555.


683: Hu J, Zhang Y, Liu X, Wei L, Zhang D. Relationship between certain T helper 
cytokines and ANA staining: who is the helper? Int Immunopharmacol. 2015
Feb;24(2):208-10. doi: 10.1016/j.intimp.2014.12.017. Epub 2014 Dec 19. PubMed
PMID: 25533500.


684: Mbadugha CA, Onakoya AO. The awareness, perceptions and experiences of
primary open angle glaucoma patients in Lagos Nigeria. Sci Rep. 2014 Dec
23;4:7585. doi: 10.1038/srep07585. PubMed PMID: 25533382; PubMed Central PMCID:
PMC4650957.


685: Moisello C, Blanco D, Fontanesi C, Lin J, Biagioni M, Kumar P, Brys M,
Loggini A, Marinelli L, Abbruzzese G, Quartarone A, Tononi G, Di Rocco A,
Ghilardi MF; Sensory Motor Integration Lab (SMILab). TMS enhances retention of a 
motor skill in Parkinson's disease. Brain Stimul. 2015 Mar-Apr;8(2):224-30. doi: 
10.1016/j.brs.2014.11.005. Epub 2014 Nov 15. PubMed PMID: 25533243; PubMed
Central PMCID: PMC4314317.


686: Pop-Jordanova N, Ristova J, Loleska S. Depression in ophthalmological
patients. Prilozi. 2014;35(2):53-8. PubMed PMID: 25532084.


687: Lee KM, Kim TW, Weinreb RN, Lee EJ, Girard MJ, Mari JM. Anterior lamina
cribrosa insertion in primary open-angle glaucoma patients and healthy subjects. 
PLoS One. 2014 Dec 22;9(12):e114935. doi: 10.1371/journal.pone.0114935.
eCollection 2014. PubMed PMID: 25531761; PubMed Central PMCID: PMC4273977.


688: Kimura Y, Akagi T, Hangai M, Takayama K, Hasegawa T, Suda K, Yoshikawa M,
Yamada H, Nakanishi H, Unoki N, Ikeda HO, Yoshimura N. Lamina cribrosa defects
and optic disc morphology in primary open angle glaucoma with high myopia. PLoS
One. 2014 Dec 22;9(12):e115313. doi: 10.1371/journal.pone.0115313. eCollection
2014. PubMed PMID: 25531656; PubMed Central PMCID: PMC4274005.


689: Kikushima W, Imai A, Toriyama Y, Hirano T, Murata T, Ishibashi T. Dynamics
of macular hole closure in gas-filled eyes within 24 h of surgery observed with
swept source optical coherence tomography. Ophthalmic Res. 2015;53(1):48-54. doi:
10.1159/000368437. Epub 2014 Dec 18. PubMed PMID: 25531151.


690: Maier AK, Gundlach E, Gonnermann J, Klamann MK, Eulufi C, Joussen AM,
Bertelmann E, Rieck P, Torun N. Anterior segment analysis and intraocular
pressure elevation after penetrating keratoplasty and posterior lamellar
endothelial keratoplasty. Ophthalmic Res. 2015;53(1):36-47. doi:
10.1159/000365252. Epub 2014 Dec 13. PubMed PMID: 25531077.


691: Ma JH, Wang JJ, Zhang SX. The unfolded protein response and diabetic
retinopathy. J Diabetes Res. 2014;2014:160140. doi: 10.1155/2014/160140. Epub
2014 Oct 29. Review. PubMed PMID: 25530974; PubMed Central PMCID: PMC4229964.


692: Trompetto C, Marinelli L, Mori L, Pelosin E, Currà A, Molfetta L, Abbruzzese
G. Pathophysiology of spasticity: implications for neurorehabilitation. Biomed
Res Int. 2014;2014:354906. doi: 10.1155/2014/354906. Epub 2014 Oct 30. Review.
PubMed PMID: 25530960; PubMed Central PMCID: PMC4229996.


693: Smedowski A, Paterno JJ, Toropainen E, Sinha D, Wylegala E, Kaarniranta K.
Excipients of preservative-free latanoprost induced inflammatory response and
cytotoxicity in immortalized human HCE-2 corneal epithelial cells. J Biochem
Pharmacol Res. 2014 Dec 1;2(4):175-184. PubMed PMID: 25530926; PubMed Central
PMCID: PMC4270205.


694: Wang W, Despanie J, Shi P, Edman-Woolcott MC, Lin YA, Cui H, Heur JM, Fini
ME, Hamm-Alvarez SF, MacKay JA. Lacritin-mediated regeneration of the corneal
epithelia by protein polymer nanoparticles. J Mater Chem B Mater Biol Med. 2014
Dec 14;2(46):8131-8141. PubMed PMID: 25530855; PubMed Central PMCID: PMC4270104.


695: Jiang H, Xiong S, Xia X. Chemical chaperone 4-phenylbutyrate prevents
endoplasmic reticulum stress induced by T17M rhodopsin. Cell Biosci. 2014 Dec
4;4(1):75. doi: 10.1186/2045-3701-4-75. eCollection 2014. PubMed PMID: 25530840; 
PubMed Central PMCID: PMC4271335.


696: Terrell AM, Anand D, Smith SF, Dang CA, Waters SM, Pathania M, Beebe DC,
Lachke SA. Molecular characterization of mouse lens epithelial cell lines and
their suitability to study RNA granules and cataract associated genes. Exp Eye
Res. 2015 Feb;131:42-55. doi: 10.1016/j.exer.2014.12.011. Epub 2014 Dec 19.
PubMed PMID: 25530357; PubMed Central PMCID: PMC4387128.


697: Yan J, Li Y, Chen Q, Ye X, Li J. Rare orbital cystic lesions in children. J 
Craniomaxillofac Surg. 2015 Mar;43(2):238-43. doi: 10.1016/j.jcms.2014.11.013.
Epub 2014 Nov 24. PubMed PMID: 25530304.


698: Johnston JL, Darvill P, Thomson GT. Spectral-domain optical coherence
tomography in hydroxychloroquine retinopathy. Ophthalmology. 2015
Mar;122(3):651-2. doi: 10.1016/j.ophtha.2014.10.015. Epub 2014 Dec 17. PubMed
PMID: 25530224.


699: Sun Y, Liu C, Zhang Y, Luo B, She S, Xu L, Ruan X. Low-dose intramuscular
dexmedetomidine as premedication: a randomized controlled trial. Med Sci Monit.
2014 Dec 18;20:2714-9. doi: 10.12659/MSM.891051. PubMed PMID: 25529851; PubMed
Central PMCID: PMC4278696.


700: Zhang SX, Ma JH, Bhatta M, Fliesler SJ, Wang JJ. The unfolded protein
response in retinal vascular diseases: implications and therapeutic potential
beyond protein folding. Prog Retin Eye Res. 2015 Mar;45:111-31. doi:
10.1016/j.preteyeres.2014.12.001. Epub 2014 Dec 18. Review. PubMed PMID:
25529848; PubMed Central PMCID: PMC4339403.


701: Savastano MC, Minnella AM, Zinzanella G, Falsini B, Caporossi A. Successful 
long-term management of choroidal neovascularization secondary to angioid streaks
in a patient with pseudoxanthoma elasticum: a case report. J Med Case Rep. 2014
Dec 22;8:458. doi: 10.1186/1752-1947-8-458. PubMed PMID: 25529762; PubMed Central
PMCID: PMC4308002.


702: Rana M, Gellrich MM, Gellrich NC. Customised reconstruction of the orbital
wall and engineering of selective laser melting (SLM) core implants. Br J Oral
Maxillofac Surg. 2015 Feb;53(2):208-9. doi: 10.1016/j.bjoms.2014.11.017. Epub
2014 Dec 17. PubMed PMID: 25529750.


703: Kelly JP, Tarczy-Hornoch K, Herlihy E, Weiss AH. Occlusion therapy improves 
phase-alignment of the cortical response in amblyopia. Vision Res. 2015
Sep;114:142-50. doi: 10.1016/j.visres.2014.11.014. Epub 2014 Dec 19. PubMed PMID:
25529643.


704: Bambo MP, Garcia-Martin E, Otin S, Pinilla J, Larrosa JM, Polo V, Pablo LE. 
Visual function and retinal nerve fibre layer degeneration in patients with
Alzheimer disease: correlations with severity of dementia. Acta Ophthalmol. 2015 
Sep;93(6):e507-8. doi: 10.1111/aos.12635. Epub 2014 Dec 21. PubMed PMID:
25529560.


705: Darma S, Zantvoord F, Verbraak FD. The quality and usability of smartphone
and hand-held fundus photography, compared to standard fundus photography. Acta
Ophthalmol. 2015 Jun;93(4):e310-1. doi: 10.1111/aos.12632. Epub 2014 Dec 21.
PubMed PMID: 25529489.


706: Tong L, Zhou XY, Jylha A, Aapola U, Liu DN, Koh SK, Tian D, Quah J, Uusitalo
H, Beuerman RW, Zhou L. Quantitation of 47 human tear proteins using high
resolution multiple reaction monitoring (HR-MRM) based-mass spectrometry. J
Proteomics. 2015 Feb 6;115:36-48. doi: 10.1016/j.jprot.2014.12.002. Epub 2014 Dec
19. PubMed PMID: 25529431.


707: Gupta P, Saw SM, Cheung CY, Girard MJ, Mari JM, Bhargava M, Tan C, Tan M,
Yang A, Tey F, Nah G, Zhao P, Wong TY, Cheng CY. Choroidal thickness and high
myopia: a case-control study of young Chinese men in Singapore. Acta Ophthalmol. 
2015 Nov;93(7):e585-92. doi: 10.1111/aos.12631. Epub 2014 Dec 21. PubMed PMID:
25529388.


708: Romera Romero P, Monés Llivina A, Blazquez Abisu A, Sabala Llopart A. [Optic
nerve infarction in Sneddon's syndrome]. Arch Soc Esp Oftalmol. 2015
Apr;90(4):180-4. doi: 10.1016/j.oftal.2014.07.002. Epub 2014 Dec 17. Spanish.
PubMed PMID: 25529358.


709: Kuerten D, Fuest M, Koch EC, Remky A, Plange N. Long term effect of
trabeculectomy on retrobulbar haemodynamics in glaucoma. Ophthalmic Physiol Opt. 
2015 Mar;35(2):194-200. doi: 10.1111/opo.12188. Epub 2014 Dec 20. PubMed PMID:
25529068.


710: Patil A, Sherbet GV. Therapeutic approach to the management of HER2-positive
breast cancer metastatic to the brain. Cancer Lett. 2015 Mar 28;358(2):93-9. doi:
10.1016/j.canlet.2014.12.026. Epub 2014 Dec 18. Review. PubMed PMID: 25529010.


711: Chew EY, Clemons TE, Peto T, Sallo FB, Ingerman A, Tao W, Singerman L,
Schwartz SD, Peachey NS, Bird AC; MacTel-CNTF Research Group. Ciliary
neurotrophic factor for macular telangiectasia type 2: results from a phase 1
safety trial. Am J Ophthalmol. 2015 Apr;159(4):659-666.e1. doi:
10.1016/j.ajo.2014.12.013. Epub 2014 Dec 19. PubMed PMID: 25528956; PubMed
Central PMCID: PMC4361328.


712: Mendoza PR, Specht CS, Hubbard GB, Wells JR, Lynn MJ, Zhang Q, Kong J,
Grossniklaus HE. Histopathologic grading of anaplasia in retinoblastoma. Am J
Ophthalmol. 2015 Apr;159(4):764-76. doi: 10.1016/j.ajo.2014.12.014. Epub 2014 Dec
19. PubMed PMID: 25528954; PubMed Central PMCID: PMC4361305.


713: Huang G, Fang CH, Friedman R, Bhagat N, Eloy JA, Langer PD. Expert witness
testimony in ophthalmology malpractice litigation. Am J Ophthalmol. 2015
Mar;159(3):584-9.e2. doi: 10.1016/j.ajo.2014.11.037. Epub 2014 Dec 19. PubMed
PMID: 25528953.


714: O'Connell RA, Anderson AJ, Hosking SL, Bui BV. Provocative intraocular
pressure challenge preferentially decreases venous oxygen saturation despite no
reduction in blood flow. Ophthalmic Physiol Opt. 2015 Mar;35(2):114-24. doi:
10.1111/opo.12170. Epub 2014 Dec 19. PubMed PMID: 25528886.


715: Thériault BL, Cybulska P, Shaw PA, Gallie BL, Bernardini MQ. The role of
KIF14 in patient-derived primary cultures of high-grade serous ovarian cancer
cells. J Ovarian Res. 2014 Dec 21;7:123. doi: 10.1186/s13048-014-0123-1. PubMed
PMID: 25528264; PubMed Central PMCID: PMC4302703.


716: Zhang X, Liu W, Wu S, Jin J, Li W, Wang N. Calcium dobesilate for diabetic
retinopathy: a systematic review and meta-analysis. Sci China Life Sci. 2015
Jan;58(1):101-7. doi: 10.1007/s11427-014-4792-1. Epub 2014 Dec 20. Review. PubMed
PMID: 25528255.


717: Zhang L, Evans DS, Raheja UK, Stephens SH, Stiller JW, Reeves GM, Johnson M,
Ryan KA, Weizel N, Vaswani D, McLain H, Shuldiner AR, Mitchell BD, Hsueh WC,
Snitker S, Postolache TT. Chronotype and seasonality: morningness is associated
with lower seasonal mood and behavior changes in the Old Order Amish. J Affect
Disord. 2015 Mar 15;174:209-14. doi: 10.1016/j.jad.2014.11.039. Epub 2014 Nov 28.
PubMed PMID: 25527990; PubMed Central PMCID: PMC4356625.


718: Koskela E, Setälä K, Kivisaari R, Hernesniemi J, Laakso A. Neuro-ophthalmic 
presentation and surgical results of unruptured intracranial
aneurysms—prospective Helsinki experience of 142 patients. World Neurosurg. 2015 
Apr;83(4):614-9. doi: 10.1016/j.wneu.2014.12.017. Epub 2014 Dec 18. PubMed PMID: 
25527884.


719: Conart JB, Favel C, Selton J, Hubert I, Cloche V, Trechot F, Berrod JP.
Outcomes of epiretinal membrane surgery in highly myopic eyes: a case-control
study. Br J Ophthalmol. 2015 Jun;99(6):859-63. doi:
10.1136/bjophthalmol-2014-306027. Epub 2014 Dec 19. PubMed PMID: 25527696.


720: Bucher F, Hos D, Müller-Schwefe S, Steven P, Cursiefen C, Heindl LM.
Spontaneous long-term course of persistent peripheral graft detachments after
Descemet's membrane endothelial keratoplasty. Br J Ophthalmol. 2015
Jun;99(6):768-72. doi: 10.1136/bjophthalmol-2014-305562. Epub 2014 Dec 19. PubMed
PMID: 25527695.


721: Gong B, Qu C, Li X, Shi Y, Lin Y, Zhou Y, Shuai P, Yang Y, Liu X, Zhang D,
Yang Z. Mutation spectrum of CYP1B1 in Chinese patients with primary open-angle
glaucoma. Br J Ophthalmol. 2015 Mar;99(3):425-30. doi:
10.1136/bjophthalmol-2014-306054. Epub 2014 Dec 19. PubMed PMID: 25527694.


722: Tan Z, Chong C, Darlow B, Dai S. Visual impairment due to retinopathy of
prematurity (ROP) in New Zealand: a 22-year review. Br J Ophthalmol. 2015
Jun;99(6):801-6. doi: 10.1136/bjophthalmol-2014-305913. Epub 2014 Dec 19. PubMed 
PMID: 25527692.


723: Fang Y, Lei X, Li X, Chen Y, Xu F, Feng X, Wei S, Li Y. A novel model of
demyelination and remyelination in a GFP-transgenic zebrafish. Biol Open. 2014
Dec 19;4(1):62-8. doi: 10.1242/bio.201410736. PubMed PMID: 25527642; PubMed
Central PMCID: PMC4295166.


724: Chiò A, Calvo A, Moglia C, Canosa A, Brunetti M, Barberis M, Restagno G,
Conte A, Bisogni G, Marangi G, Moncada A, Lattante S, Zollino M, Sabatelli M,
Bagarotti A, Corrado L, Mora G, Bersano E, Mazzini L, D'Alfonso S; PARALS. ATXN2 
polyQ intermediate repeats are a modifier of ALS survival. Neurology. 2015 Jan
20;84(3):251-8. doi: 10.1212/WNL.0000000000001159. Epub 2014 Dec 19. PubMed PMID:
25527265.


725: Apanasenko IE, Selyutina OY, Polyakov NE, Suntsova LP, Meteleva ES, Dushkin 
AV, Vachali P, Bernstein PS. Solubilization and stabilization of macular
carotenoids by water soluble oligosaccharides and polysaccharides. Arch Biochem
Biophys. 2015 Apr 15;572:58-65. doi: 10.1016/j.abb.2014.12.010. Epub 2014 Dec 16.
PubMed PMID: 25527162; PubMed Central PMCID: PMC4402145.


726: Yiu G, Chiu SJ, Petrou PA, Stinnett S, Sarin N, Farsiu S, Chew EY, Wong WT, 
Toth CA. Relationship of central choroidal thickness with age-related macular
degeneration status. Am J Ophthalmol. 2015 Apr;159(4):617-26. doi:
10.1016/j.ajo.2014.12.010. Epub 2014 Dec 17. PubMed PMID: 25526948.


727: Yau GS, Lee JW, Tam VT, Liu CC, Wong IY. Risk factors for retinopathy of
prematurity in extremely preterm Chinese infants. Medicine (Baltimore). 2014
Dec;93(28):e314. doi: 10.1097/MD.0000000000000314. PubMed PMID: 25526484; PubMed 
Central PMCID: PMC4603108.


728: Lee JW, Liu CC, Chan JC, Lai JS. Predictors of success in selective laser
trabeculoplasty for normal tension glaucoma. Medicine (Baltimore). 2014
Dec;93(28):e236. doi: 10.1097/MD.0000000000000236. PubMed PMID: 25526445; PubMed 
Central PMCID: PMC4603124.


729: Saccà SC, Vagge A, Pulliero A, Izzotti A. Helicobacter pylori infection and 
eye diseases: a systematic review. Medicine (Baltimore). 2014 Dec;93(28):e216.
doi: 10.1097/MD.0000000000000216. Review. PubMed PMID: 25526440; PubMed Central
PMCID: PMC4603085.


730: Yuksel K, Goker YS, Yazici AT, Ozkaya A, Cosar G. Can perifoveal pseudocyst 
area be a prognostic factor in macular hole surgery?: A prospective study with
quantitative data. Medicine (Baltimore). 2014 Dec;93(28):e182. doi:
10.1097/MD.0000000000000182. PubMed PMID: 25526432; PubMed Central PMCID:
PMC4603118.


731: Kryczka T, Wylęgała E, Dobrowolski D, Midelfart A. NMR spectroscopy of human
eye tissues: a new insight into ocular biochemistry. ScientificWorldJournal.
2014;2014:546192. doi: 10.1155/2014/546192. Epub 2014 Nov 26. PubMed PMID:
25525621; PubMed Central PMCID: PMC4265547.


732: Hsu YJ, Wang LC, Yang WS, Yang CM, Yang CH. Effects of fenofibrate on
adiponectin expression in retinas of streptozotocin-induced diabetic rats. J
Diabetes Res. 2014;2014:540326. doi: 10.1155/2014/540326. Epub 2014 Dec 1. PubMed
PMID: 25525608; PubMed Central PMCID: PMC4267464.


733: Khurelbat D, Dorj G, Bayarsaikhan E, Chimedsuren M, Sanjjav T, Morimoto T,
Morley M, Morley K. Prevalence estimates of substandard drugs in Mongolia using a
random sample survey. Springerplus. 2014 Dec 2;3:709. doi:
10.1186/2193-1801-3-709. eCollection 2014. PubMed PMID: 25525570; PubMed Central 
PMCID: PMC4265637.


734: Lim LT, Ah-Kee EY, House BP, Walker JD. The management of gas-filled eyes in
the emergency department. Case Rep Emerg Med. 2014;2014:347868. doi:
10.1155/2014/347868. Epub 2014 Nov 26. PubMed PMID: 25525528; PubMed Central
PMCID: PMC4265529.


735: Yildirim Y, Olcucu O, Agca A, Alagoz C, Demircan A, Basci A, Demirok A,
Kutlubay Z. Evaluation of corneal topography and biomechanical parameters after
use of systemic isotretinoin in acne vulgaris. J Ophthalmol. 2014;2014:701361.
doi: 10.1155/2014/701361. Epub 2014 Nov 30. PubMed PMID: 25525510; PubMed Central
PMCID: PMC4265706.


736: Al-Haddad C, El Chaar L, Antonios R, El-Dairi M, Noureddin B. Interocular
symmetry in macular choroidal thickness in children. J Ophthalmol.
2014;2014:472391. doi: 10.1155/2014/472391. Epub 2014 Nov 24. PubMed PMID:
25525509; PubMed Central PMCID: PMC4265376.


737: Jivraj I, Rudnisky CJ, Tambe E, Tipple G, Tennant MT. Identification of
ocular and auditory manifestations of congenital rubella syndrome in mbingo. Int 
J Telemed Appl. 2014;2014:981312. doi: 10.1155/2014/981312. Epub 2014 Nov 25.
PubMed PMID: 25525427; PubMed Central PMCID: PMC4262751.


738: Mimura O, Ishikawa H, Kimura N, Kimura A, Borlongan CV. Retrospective study 
of recession of four horizontal rectus muscle in periodic alternating nystagmus. 
Clin Ophthalmol. 2014 Dec 11;8:2523-8. doi: 10.2147/OPTH.S72349. eCollection
2014. PubMed PMID: 25525330; PubMed Central PMCID: PMC4266425.


739: Saxena S, Srivastav K, Cheung CM, Ng JY, Lai TY. Photoreceptor inner segment
ellipsoid band integrity on spectral domain optical coherence tomography. Clin
Ophthalmol. 2014 Dec 9;8:2507-22. doi: 10.2147/OPTH.S72132. eCollection 2014.
Review. PubMed PMID: 25525329; PubMed Central PMCID: PMC4266419.


740: Yonekawa Y, Abbey AM, Shah AR, Thomas BJ, Capone A Jr. Endoilluminator
phototoxic maculopathy associated with combined ICG-assisted epiretinal membrane 
and internal limiting membrane peeling. Clin Ophthalmol. 2014 Dec 9;8:2501-6.
doi: 10.2147/OPTH.S75592. eCollection 2014. PubMed PMID: 25525328; PubMed Central
PMCID: PMC4266418.


741: Al-Qahtani KH, Al Asiri M, Tunio MA, Aljohani NJ, Bayoumi Y, Munir I,
AlAyoubi A. Nasolacrimal duct obstruction following radioactive iodine 131
therapy in differentiated thyroid cancers: review of 19 cases. Clin Ophthalmol.
2014 Dec 5;8:2479-84. doi: 10.2147/OPTH.S71708. eCollection 2014. PubMed PMID:
25525325; PubMed Central PMCID: PMC4266423.


742: Tsuchihashi T, Mori K, Horie-Inoue K, Okazaki Y, Awata T, Inoue S, Yoneya S.
Prognostic phenotypic and genotypic factors associated with photodynamic therapy 
response in patients with age-related macular degeneration. Clin Ophthalmol. 2014
Dec 5;8:2471-8. doi: 10.2147/OPTH.S71305. eCollection 2014. PubMed PMID:
25525324; PubMed Central PMCID: PMC4266424.


743: Durukan AH, Gokce G, Guven S, Koylu T, Erdurman FC. Macular injury resulting
from a high-powered tank laser telemetry device. J R Army Med Corps. 2015
Dec;161(4):348-50. doi: 10.1136/jramc-2014-000368. Epub 2014 Dec 18. PubMed PMID:
25525204.


744: Li T, Liu Z, Li J, Liu Z, Tang Z, Xie X, Yang D, Wang N, Tian J, Xian J.
Altered amplitude of low-frequency fluctuation in primary open-angle glaucoma: a 
resting-state FMRI study. Invest Ophthalmol Vis Sci. 2014 Dec 18;56(1):322-9.
doi: 10.1167/iovs.14-14974. PubMed PMID: 25525176.


745: Thakran S, Zhang Q, Morales-Tirado V, Steinle JJ. Pioglitazone restores
IGFBP-3 levels through DNA PK in retinal endothelial cells cultured in
hyperglycemic conditions. Invest Ophthalmol Vis Sci. 2014 Dec 18;56(1):177-84.
doi: 10.1167/iovs.14-15550. PubMed PMID: 25525174; PubMed Central PMCID:
PMC4294286.


746: McGowan A, Silvestri G, Moore E, Silvestri V, Patterson CC, Maxwell AP,
McKay GJ. Retinal vascular caliber, iris color, and age-related macular
degeneration in the Irish Nun Eye Study. Invest Ophthalmol Vis Sci. 2014 Dec
18;56(1):382-7. doi: 10.1167/iovs.14-15523. PubMed PMID: 25525170.


747: Jiang D, Li J, Xiao X, Li S, Jia X, Sun W, Guo X, Zhang Q. Detection of
mutations in LRPAP1, CTSH, LEPREL1, ZNF644, SLC39A5, and SCO2 in 298 families
with early-onset high myopia by exome sequencing. Invest Ophthalmol Vis Sci. 2014
Dec 18;56(1):339-45. doi: 10.1167/iovs.14-14850. PubMed PMID: 25525168.


748: Fang L, Barber AJ, Shenberger JS. Regulation of fibroblast growth factor 2
expression in oxygen-induced retinopathy. Invest Ophthalmol Vis Sci. 2014 Dec
18;56(1):207-15. doi: 10.1167/iovs.14-15616. PubMed PMID: 25525167.


749: Park SH, Lee JS, Heo H, Suh YW, Kim SH, Lim KH, Moon NJ, Lee SJ, Park SH,
Baek SH; Epidemiologic Survey Committee in the Korean Ophthalmological Society. A
nationwide population-based study of low vision and blindness in South Korea.
Invest Ophthalmol Vis Sci. 2014 Dec 18;56(1):484-93. doi: 10.1167/iovs.14-14909. 
PubMed PMID: 25525165.


750: Chen F, Klein AP, Klein BE, Lee KE, Truitt B, Klein R, Iyengar SK, Duggal P.
Exome array analysis identifies CAV1/CAV2 as a susceptibility locus for
intraocular pressure. Invest Ophthalmol Vis Sci. 2014 Dec 18;56(1):544-51. doi:
10.1167/iovs.14-15204. PubMed PMID: 25525164; PubMed Central PMCID: PMC4303040.


751: Told R, Schmidl D, Palkovits S, Boltz A, Gouya G, Wolzt M, Witkowska KJ,
Popa-Cherecheanu A, Werkmeister RM, Garhöfer G, Schmetterer L. Antioxidative
capacity of a dietary supplement on retinal hemodynamic function in a human
lipopolysaccharide (LPS) model. Invest Ophthalmol Vis Sci. 2014 Dec
18;56(1):403-11. doi: 10.1167/iovs.14-15581. PubMed PMID: 25525163.


752: Wang Y, Yuan Y, Jiang H. Serum and vitreous levels of visfatin in patients
with diabetic retinopathy. Med Sci Monit. 2014 Dec 19;20:2729-32. doi:
10.12659/MSM.891292. PubMed PMID: 25524991; PubMed Central PMCID: PMC4280054.


753: Battelle BA, Kempler KE, Saraf SR, Marten CE, Dugger DR Jr, Speiser DI,
Oakley TH. Opsins in Limulus eyes: characterization of three visible
light-sensitive opsins unique to and co-expressed in median eye photoreceptors
and a peropsin/RGR that is expressed in all eyes. J Exp Biol. 2015 Feb 1;218(Pt
3):466-79. doi: 10.1242/jeb.116087. Epub 2014 Dec 18. PubMed PMID: 25524988;
PubMed Central PMCID: PMC4317242.


754: Palmer ND, Goodarzi MO, Langefeld CD, Wang N, Guo X, Taylor KD, Fingerlin
TE, Norris JM, Buchanan TA, Xiang AH, Haritunians T, Ziegler JT, Williams AH,
Stefanovski D, Cui J, Mackay AW, Henkin LF, Bergman RN, Gao X, Gauderman J, Varma
R, Hanis CL, Cox NJ, Highland HM, Below JE, Williams AL, Burtt NP,
Aguilar-Salinas CA, Huerta-Chagoya A, Gonzalez-Villalpando C, Orozco L, Haiman
CA, Tsai MY, Johnson WC, Yao J, Rasmussen-Torvik L, Pankow J, Snively B, Jackson 
RD, Liu S, Nadler JL, Kandeel F, Chen YD, Bowden DW, Rich SS, Raffel LJ, Rotter
JI, Watanabe RM, Wagenknecht LE. Genetic Variants Associated With Quantitative
Glucose Homeostasis Traits Translate to Type 2 Diabetes in Mexican Americans: The
GUARDIAN (Genetics Underlying Diabetes in Hispanics) Consortium. Diabetes. 2015
May;64(5):1853-66. doi: 10.2337/db14-0732. Epub 2014 Dec 18. PubMed PMID:
25524916; PubMed Central PMCID: PMC4407862.


755: Hafidi Z, Amrani Y, Berradi S, Handor H, Daoudi R. Secondary hemorrhage in
traumatic hyphema. QJM. 2015 Jul;108(7):593. doi: 10.1093/qjmed/hcu244. Epub 2014
Dec 17. PubMed PMID: 25524908.


756: Njoya JM, Handor H, Lezrek O, Hafidi Z, Sabrane I, Daoudi R. Herpetic
epithelial keratitis. QJM. 2015 Jul;108(7):595. doi: 10.1093/qjmed/hcu250. Epub
2014 Dec 17. PubMed PMID: 25524905.


757: Fernández-Montero A, Olmo-Jimenez JM, Olmo N, Bes-Rastrollo M,
Moreno-Galarraga L, Moreno-Montañés J, Martínez-González MA. The impact of
computer use in myopia progression: a cohort study in Spain. Prev Med. 2015
Feb;71:67-71. doi: 10.1016/j.ypmed.2014.12.005. Epub 2014 Dec 16. PubMed PMID:
25524611.


758: D'Ecclesia A, Cocchi RF, Giordano F, Mazzilli E, Longo C, Laborante A.
Endoscopic laser-assisted dacryocistorhinostomy DCR with the placement of a
customised silicone and Teflon bicanalicular stent Endoscopic laser-assisted
dacryocystorhinostomy (DCR). Clin Ter. 2014;165(6):e391-4. doi:
10.7417/CT.2014.1779. PubMed PMID: 25524192.


759: Aptel F, Lafon C. Treatment of glaucoma with high intensity focused
ultrasound. Int J Hyperthermia. 2015 May;31(3):292-301. doi:
10.3109/02656736.2014.984777. Epub 2014 Dec 19. PubMed PMID: 25524084.


760: Hirasawa H, Mayama C, Tomidokoro A, Araie M, Iwase A, Sugiyama K, Kishi S,
Maeda N, Yoshimura N. Diagnostic performance and reproducibility of
circumpapillary retinal nerve fiber layer thickness measurement in 10-degree
sectors in early stage glaucoma. Jpn J Ophthalmol. 2015 Mar;59(2):86-93. doi:
10.1007/s10384-014-0366-9. Epub 2014 Dec 19. PubMed PMID: 25523886.


761: Fiebai B, Padhi TR, Panda KG, Modi RR. Posterior scleritis with retinal
pigment epithelium rip: an unusual presentation. Int Ophthalmol. 2014 Dec 19.
[Epub ahead of print] PubMed PMID: 25523863.


762: Mahmood SA, Zafar S, Shakir M, Rizvi SF. Visual acuity after trans-scleral
sutured posterior chamber intraocular lens. J Coll Physicians Surg Pak. 2014
Dec;24(12):922-6. doi: 12.2014/JCPSP.922926. PubMed PMID: 25523729.


763: Nizamani NB, Surhio SA, Memon S, Talpur KI. Axial length variability in
cataract surgery. J Coll Physicians Surg Pak. 2014 Dec;24(12):918-21. doi:
12.2014/JCPSP.918921. PubMed PMID: 25523728.


764: Lawrence DA, Lipman AT, Gupta SK, Nacey NC. Undetected intraocular metallic 
foreign body causing hyphema in a patient undergoing MRI: a rare occurrence
demonstrating the limitations of pre-MRI safety screening. Magn Reson Imaging.
2015 Apr;33(3):358-61. doi: 10.1016/j.mri.2014.12.009. Epub 2014 Dec 15. PubMed
PMID: 25523608.


765: Rodjan F, de Graaf P, van der Valk P, Hadjistilianou T, Cerase A, Toti P, de
Jong MC, Moll AC, Castelijns JA, Galluzzi P; European Retinoblastoma Imaging
Collaboration. Detection of calcifications in retinoblastoma using gradient-echo 
MR imaging sequences: comparative study between in vivo MR imaging and ex vivo
high-resolution CT. AJNR Am J Neuroradiol. 2015 Feb;36(2):355-60. doi:
10.3174/ajnr.A4163. Epub 2014 Dec 18. PubMed PMID: 25523593.


766: Thaler S, Haritoglou C, Schuettauf F, Choragiewicz T, May CA, Gekeler F,
Fischer MD, Langhals H, Schatz A. In vivo biocompatibility of a new cyanine dye
for ILM peeling. Eye (Lond). 2015 Mar;29(3):428-35. doi: 10.1038/eye.2014.295.
Epub 2014 Dec 19. PubMed PMID: 25523205; PubMed Central PMCID: PMC4366462.


767: Özyol E, Özyol P. A different approach for manual foldable IOL injection for
keeping wound size and integrity. Eye (Lond). 2015 Mar;29(3):446-7. doi:
10.1038/eye.2014.305. Epub 2014 Dec 19. PubMed PMID: 25523202; PubMed Central
PMCID: PMC4366470.


768: Dinc E, Yildirim O, Ayaz L, Ozcan T, Yilmaz SN. Effects of intravitreal
injection of bevacizumab on nitric oxide levels. Eye (Lond). 2015
Mar;29(3):436-42. doi: 10.1038/eye.2014.297. Epub 2014 Dec 19. PubMed PMID:
25523201; PubMed Central PMCID: PMC4366464.


769: Takeda-Kawaguchi T, Sugiyama K, Chikusa S, Iida K, Aoki H, Tamaoki N,
Hatakeyama D, Kunisada T, Shibata T, Fusaki N, Tezuka K. Derivation of iPSCs
after culture of human dental pulp cells under defined conditions. PLoS One. 2014
Dec 18;9(12):e115392. doi: 10.1371/journal.pone.0115392. eCollection 2014.
Erratum in: PLoS One. 2015;10(3):e0121771. PubMed PMID: 25521610; PubMed Central 
PMCID: PMC4270765.


770: Hsu SY, Hsu BM, Ji WT, Hsu TK, Kao PM, Shen TY, Fan CW, Huang YL. Evaluation
of diarrheagenic E. coli in riversheds by quantitative PCR in combination with
enrichment. Water Sci Technol. 2014;70(12):1955-60. doi: 10.2166/wst.2014.387.
PubMed PMID: 25521130.


771: Personal Wireless Device Use for Wound Care Consultation: A Review of
Safety, Clinical Benefits and Guidelines [Internet]. Ottawa (ON): Canadian Agency
for Drugs and Technologies in Health; 2014 May 16. Available from
http://www.ncbi.nlm.nih.gov/books/NBK263364/
PubMed PMID: 25521002.


772: Lin HJ, Chen WL, Chen TH, Kung YJ, Wan L. Vascular Endothelial Growth Factor
-460 C/T BstUI Gene Polymorphism is associated with Primary Open Angle Glaucoma. 
Biomedicine (Taipei). 2014;4:4. Epub 2014 Aug 6. PubMed PMID: 25520917; PubMed
Central PMCID: PMC4265009.


773: Yu L, Zhou L, Cheng Y, Sun L, Fan J, Liang J, Guo M, Liu N, Zhu L.
MicroRNA-543 acts as an oncogene by targeting PAQR3 in hepatocellular carcinoma. 
Am J Cancer Res. 2014 Nov 19;4(6):897-906. eCollection 2014. PubMed PMID:
25520877; PubMed Central PMCID: PMC4266721.


774: Shen F, Mo MH, Chen L, An S, Tan X, Fu Y, Rezaei K, Wang Z, Zhang L, Fu SW. 
MicroRNA-21 Down-regulates Rb1 Expression by Targeting PDCD4 in Retinoblastoma. J
Cancer. 2014 Nov 21;5(9):804-12. doi: 10.7150/jca.10456. eCollection 2014. PubMed
PMID: 25520758; PubMed Central PMCID: PMC4263991.


775: Fujimoto K, Hiraoka M, Inatomi S, Ohguro H. Association of cryptogenic
organizing pneumonia in bilateral anterior uveitis. Case Rep Ophthalmol. 2014 Nov
13;5(3):365-72. doi: 10.1159/000369125. eCollection 2014 Sep. PubMed PMID:
25520652; PubMed Central PMCID: PMC4264495.


776: Dormal G, Lepore F, Harissi-Dagher M, Albouy G, Bertone A, Rossion B,
Collignon O. Tracking the evolution of crossmodal plasticity and visual functions
before and after sight restoration. J Neurophysiol. 2015 Mar 15;113(6):1727-42.
doi: 10.1152/jn.00420.2014. Epub 2014 Dec 17. PubMed PMID: 25520432; PubMed
Central PMCID: PMC4359990.


777: Ng DS, Ching RH, Chan CW. Angle-recession glaucoma: long-term clinical
outcomes over a 10-year period in traumatic microhyphema. Int Ophthalmol. 2014
Dec 18. [Epub ahead of print] PubMed PMID: 25520267.


778: Iejima D, Itabashi T, Kawamura Y, Noda T, Yuasa S, Fukuda K, Oka C, Iwata T.
HTRA1 (high temperature requirement A serine peptidase 1) gene is
transcriptionally regulated by insertion/deletion nucleotides located at the 3'
end of the ARMS2 (age-related maculopathy susceptibility 2) gene in patients with
age-related macular degeneration. J Biol Chem. 2015 Jan 30;290(5):2784-97. doi:
10.1074/jbc.M114.593384. Epub 2014 Dec 17. PubMed PMID: 25519903; PubMed Central 
PMCID: PMC4317043.


779: Park KH, Simonyi S, Kim CY, Sohn YH, Kook MS. Bimatoprost 0.01% in
treatment-naïve patients with open-angle glaucoma or ocular hypertension: an
observational study in the Korean clinical setting. BMC Ophthalmol. 2014 Dec
17;14:160. doi: 10.1186/1471-2415-14-160. PubMed PMID: 25519810; PubMed Central
PMCID: PMC4289567.


780: Inokawa S, Watanabe T, Keino H, Sato Y, Hirakata A, Okada AA, Fukuda K,
Fukushima A, Umezawa K. Dehydroxymethylepoxyquinomicin, a novel nuclear factor-κB
inhibitor, reduces chemokines and adhesion molecule expression induced by IL-1β
in human corneal fibroblasts. Graefes Arch Clin Exp Ophthalmol. 2015
Apr;253(4):557-63. doi: 10.1007/s00417-014-2879-9. Epub 2014 Dec 18. PubMed PMID:
25519802.


781: Lang GK, Lang GE. [Always looking to the future--read KliMo and publish in
KliMo]. Klin Monbl Augenheilkd. 2014 Dec;231(12):1158-9. doi:
10.1055/s-0034-1383374. Epub 2014 Dec 17. German. PubMed PMID: 25519500.


782: Yao C, Leng N, Weigel KA, Lee KE, Engelman CD, Meyers KJ. Prediction of
genetic contributions to complex traits using whole genome sequencing data. BMC
Proc. 2014 Jun 17;8(Suppl 1):S68. doi: 10.1186/1753-6561-8-S1-S68. eCollection
2014. PubMed PMID: 25519339; PubMed Central PMCID: PMC4143683.


783: Tillo M, Erskine L, Cariboni A, Fantin A, Joyce A, Denti L, Ruhrberg C.
VEGF189 binds NRP1 and is sufficient for VEGF/NRP1-dependent neuronal patterning 
in the developing brain. Development. 2015 Jan 15;142(2):314-9. doi:
10.1242/dev.115998. Epub 2014 Dec 17. PubMed PMID: 25519242; PubMed Central
PMCID: PMC4302834.


784: Doi S, Kimura S, Morizane Y, Hosogi M, Hosokawa M, Shiode Y, Kawata T, Kondo
E, Shiraga F. POEMS syndrome in a 20-year-old patient diagnosed following a
complaint of reduced visual acuity. Acta Med Okayama. 2014 Dec;68(6):379-83.
PubMed PMID: 25519033.


785: Vitiello E, Ferreira JG, Maiato H, Balda MS, Matter K. The tumour suppressor
DLC2 ensures mitotic fidelity by coordinating spindle positioning and cell-cell
adhesion. Nat Commun. 2014 Dec 18;5:5826. doi: 10.1038/ncomms6826. PubMed PMID:
25518808; PubMed Central PMCID: PMC4284802.


786: Ilarslan E, AydÊn B, Kabatas EU, Beken S, Dilli D, Zenciroglu A, Okumus N.
Cataract in a preterm newborn: a possible side effect of linezolid therapy. J
Coll Physicians Surg Pak. 2014 Nov;24 Suppl 3:S281-3. doi:
11.2014/JCPSP.S281S283. PubMed PMID: 25518803.


787: Zhu Y, Yu H, Wang W, Gong X, Yao K. A novel GJA8 mutation (p.V44A) causing
autosomal dominant congenital cataract. PLoS One. 2014 Dec 17;9(12):e115406. doi:
10.1371/journal.pone.0115406. eCollection 2014. Erratum in: PLoS One.
2015;10(5):e0125949. PubMed PMID: 25517998; PubMed Central PMCID: PMC4269439.


788: Hankins MW, Hughes S. Vision: melanopsin as a novel irradiance detector at
the heart of vision. Curr Biol. 2014 Nov 3;24(21):R1055-7. doi:
10.1016/j.cub.2014.09.034. Epub 2014 Nov 3. PubMed PMID: 25517373.


789: Poddar R, Kim DY, Werner JS, Zawadzki RJ. In vivo imaging of human
vasculature in the chorioretinal complex using phase-variance contrast method
with phase-stabilized 1-μm swept-source optical coherence tomography. J Biomed
Opt. 2014 Dec;19(12):126010. doi: 10.1117/1.JBO.19.12.126010. PubMed PMID:
25517255; PubMed Central PMCID: PMC4269528.


790: Manusow JS, Khoja L, Pesin N, Joshua AM, Mandelcorn ED. Retinal vasculitis
and ocular vitreous metastasis following complete response to PD-1 inhibition in 
a patient with metastatic cutaneous melanoma. J Immunother Cancer. 2014 Dec
16;2(1):41. doi: 10.1186/s40425-014-0041-1. eCollection 2014. PubMed PMID:
25516805; PubMed Central PMCID: PMC4266968.


791: Saunte JP, Christensen T. Improvement in reading symptoms following
botulinum toxin A injection for convergence insufficiency type intermittent
exotropia. Acta Ophthalmol. 2015 Aug;93(5):e391-2. doi: 10.1111/aos.12625. Epub
2014 Dec 17. PubMed PMID: 25516206.


792: Schuldt C, Karl A, Körber N, Koch C, Liu Q, Fritsch AW, Reichenbach A,
Wiedemann P, Käs JA, Francke M, Iseli HP. Dose-dependent collagen cross-linking
of rabbit scleral tissue by blue light and riboflavin treatment probed by dynamic
shear rheology. Acta Ophthalmol. 2015 Aug;93(5):e328-36. doi: 10.1111/aos.12621. 
Epub 2014 Dec 16. PubMed PMID: 25516112.


793: Zhang C, Wu Q, Cui Y, Yu G. Anatomy of nasolacrimal canal in congenital
nasolacrimal duct obstruction - 18 cases retrospective study. Acta Ophthalmol.
2015 Aug;93(5):e404-5. doi: 10.1111/aos.12615. Epub 2014 Dec 17. PubMed PMID:
25515975.


794: Mukai R, Sato T, Kishi S. A hyporeflective space between hyperreflective
materials in pigment epithelial detachment and Bruch's membrane in neovascular
age-related macular degeneration. BMC Ophthalmol. 2014 Dec 16;14:159. doi:
10.1186/1471-2415-14-159. PubMed PMID: 25515712; PubMed Central PMCID:
PMC4274686.


795: Tiwari A, Ram J, Luthra-Guptasarma M. Targeting the fibronectin type III
repeats in tenascin-C inhibits epithelial-mesenchymal transition in the context
of posterior capsular opacification. Invest Ophthalmol Vis Sci. 2014 Dec
16;56(1):272-83. doi: 10.1167/iovs.14-14934. PubMed PMID: 25515583.


796: Lazar CH, Mutsuddi M, Kimchi A, Zelinger L, Mizrahi-Meissonnier L,
Marks-Ohana D, Boleda A, Ratnapriya R, Sharon D, Swaroop A, Banin E. Whole exome 
sequencing reveals GUCY2D as a major gene associated with cone and cone-rod
dystrophy in Israel. Invest Ophthalmol Vis Sci. 2014 Dec 16;56(1):420-30. doi:
10.1167/iovs.14-15647. PubMed PMID: 25515582; PubMed Central PMCID: PMC4296770.


797: Mulholland PJ, Redmond T, Garway-Heath DF, Zlatkova MB, Anderson RS.
Estimating the critical duration for temporal summation of standard achromatic
perimetric stimuli. Invest Ophthalmol Vis Sci. 2014 Dec 16;56(1):431-7. doi:
10.1167/iovs.14-15304. PubMed PMID: 25515580.


798: Harvey EM, Miller JM, Twelker JD, Sherrill DL. Longitudinal change and
stability of refractive, keratometric, and internal astigmatism in childhood.
Invest Ophthalmol Vis Sci. 2014 Dec 16;56(1):190-8. doi: 10.1167/iovs.14-13898.
PubMed PMID: 25515577; PubMed Central PMCID: PMC4290560.


799: Yuan M, Yang Y, Yu S, Hu A, Lu L, Ma J, Ding X, Li J. Posterior pole retinal
abnormalities in mild asymptomatic FEVR. Invest Ophthalmol Vis Sci. 2014 Dec
16;56(1):458-63. doi: 10.1167/iovs.14-15821. PubMed PMID: 25515576.


800: Shi Y, De Maria A, Lubura S, Šikić H, Bassnett S. The penny pusher: a
cellular model of lens growth. Invest Ophthalmol Vis Sci. 2014 Dec
16;56(2):799-809. doi: 10.1167/iovs.14-16028. PubMed PMID: 25515574; PubMed
Central PMCID: PMC4313793.


801: Menghini M, Lujan BJ, Zayit-Soudry S, Syed R, Porco TC, Bayabo K, Carroll J,
Roorda A, Duncan JL. Correlation of outer nuclear layer thickness with cone
density values in patients with retinitis pigmentosa and healthy subjects. Invest
Ophthalmol Vis Sci. 2014 Dec 16;56(1):372-81. doi: 10.1167/iovs.14-15521. PubMed 
PMID: 25515570; PubMed Central PMCID: PMC4296838.


802: Ko JA, Hirata J, Yamane K, Sonoda KH, Kiuchi Y. Up-regulation of semaphorin 
4A expression in human retinal pigment epithelial cells by PACAP released from
cocultured neural cells. Cell Biochem Funct. 2015 Jan;33(1):29-36. doi:
10.1002/cbf.3082. Epub 2014 Dec 16. PubMed PMID: 25515530.


803: Nair AG, Nair AG, Shah BR, Gandhi RA. Seeing the unseen: Charles Bonnet
syndrome revisited. Psychogeriatrics. 2015 Sep;15(3):204-8. doi:
10.1111/psyg.12091. Epub 2014 Dec 17. PubMed PMID: 25515178.


804: Khan AA, Mustafa MZ, Sanders R. Improving patient access to prevent sight
loss: ophthalmic electronic referrals and communication (Scotland). Public
Health. 2015 Feb;129(2):117-23. doi: 10.1016/j.puhe.2014.10.010. Epub 2014 Dec
13. PubMed PMID: 25515043.


805: Hayashi S, Sato M, Miura H, Sugano A, Yamazaki M, Yamashita H. Intraocular
pressure decreases after muscle union surgery for highly myopic strabismus. Jpn J
Ophthalmol. 2015 Mar;59(2):118-23. doi: 10.1007/s10384-014-0364-y. Epub 2014 Dec 
18. PubMed PMID: 25515014.


806: Wei B, Wang L, Du C, Hu G, Wang L, Jin Y, Kong D. Identification of
differentially expressed genes regulated by transcription factors in
glioblastomas by bioinformatics analysis. Mol Med Rep. 2015 Apr;11(4):2548-54.
doi: 10.3892/mmr.2014.3094. Epub 2014 Dec 15. PubMed PMID: 25514975; PubMed
Central PMCID: PMC4337481.


807: Ji R, Meng L, Jiang X, Cvm NK, Ding J, Li Q, Lu Q. TAM receptors support
neural stem cell survival, proliferation and neuronal differentiation. PLoS One. 
2014 Dec 16;9(12):e115140. doi: 10.1371/journal.pone.0115140. eCollection 2014.
PubMed PMID: 25514676; PubMed Central PMCID: PMC4267817.


808: Davies EC, Jakobiec FA, Stagner AM, Iwamoto MA. A Rapidly Enlarging
Recurrent Eyebrow Pilomatrixoma in a Nonagenarian. Ophthal Plast Reconstr Surg.
2014 Dec 15. [Epub ahead of print] PubMed PMID: 25514663.


809: Juarez PD, Matthews-Juarez P, Hood DB, Im W, Levine RS, Kilbourne BJ,
Langston MA, Al-Hamdan MZ, Crosson WL, Estes MG, Estes SM, Agboto VK, Robinson P,
Wilson S, Lichtveld MY. The public health exposome: a population-based, exposure 
science approach to health disparities research. Int J Environ Res Public Health.
2014 Dec 11;11(12):12866-95. doi: 10.3390/ijerph111212866. PubMed PMID: 25514145;
PubMed Central PMCID: PMC4276651.


810: Novozhilova E, Englund-Johansson U, Kale A, Jiao Y, Olivius P. Effects of
ROCK inhibitor Y27632 and EGFR inhibitor PD168393 on human neural precursors
co-cultured with rat auditory brainstem explant. Neuroscience. 2015 Feb
26;287:43-54. doi: 10.1016/j.neuroscience.2014.12.009. Epub 2014 Dec 13. PubMed
PMID: 25514049.


811: Subramanian N, Kanwar JR, Kanwar RK, Krishnakumar S. Blocking the maturation
of OncomiRNAs using pri-miRNA-17∼92 aptamer in retinoblastoma. Nucleic Acid Ther.
2015 Feb;25(1):47-52. doi: 10.1089/nat.2014.0507. Epub 2014 Dec 16. PubMed PMID: 
25513843; PubMed Central PMCID: PMC4296747.


812: Leschke M. [Interview -- challenging and enriching at the same time at the
same time]. Klin Monbl Augenheilkd. 2014 Oct;231(10):964. German. PubMed PMID:
25513649.


813: [Right to remuneration -- ophthalmologists who are also operationally active
can bill surcharges to the basic GOP 06225 EBM package]. Klin Monbl Augenheilkd. 
2014 Oct;231(10):961-2. German. PubMed PMID: 25513646.


814: Eckert G. [Committed to qualification -- to acquire qualifications]. Klin
Monbl Augenheilkd. 2014 Oct;231(10):953. German. PubMed PMID: 25513645.


815: Tabatabaei SM, Ali Tabatabaei SM. Diagnosis and treatment of cancer in
medical textbooks of ancient Iran. J Med Ethics Hist Med. 2014 Oct 1;7:16.
eCollection 2014. PubMed PMID: 25512835; PubMed Central PMCID: PMC4263387.


816: Jiang K, Wright KL, Zhu P, Szego MJ, Bramall AN, Hauswirth WW, Li Q, Egan
SE, McInnes RR. STAT3 promotes survival of mutant photoreceptors in inherited
photoreceptor degeneration models. Proc Natl Acad Sci U S A. 2014 Dec
30;111(52):E5716-23. doi: 10.1073/pnas.1411248112. Epub 2014 Dec 15. PubMed PMID:
25512545; PubMed Central PMCID: PMC4284576.


817: Rahanyan-Kägi N, Aleandri S, Speziale C, Mezzenga R, Landau EM.
Stimuli-responsive lipidic cubic phase: triggered release and sequestration of
guest molecules. Chemistry. 2015 Jan 26;21(5):1873-7. doi:
10.1002/chem.201405580. Epub 2014 Dec 15. PubMed PMID: 25512248.


818: Baj A, Lovecchio N, Bolzoni A, Mapelli A, Giannì AB, Sforza C. Stair ascent 
and descent in assessing donor-site morbidity following osteocutaneous free
fibula transfer: a preliminary study. J Oral Maxillofac Surg. 2015
Jan;73(1):184-93. doi: 10.1016/j.joms.2014.07.043. Epub 2014 Aug 2. PubMed PMID: 
25511965.


819: Jha MK, Lee S, Park DH, Kook H, Park KG, Lee IK, Suk K. Diverse functional
roles of lipocalin-2 in the central nervous system. Neurosci Biobehav Rev. 2015
Feb;49:135-56. doi: 10.1016/j.neubiorev.2014.12.006. Epub 2014 Dec 12. Review.
PubMed PMID: 25511817.


820: Madgula IM, Hemmerdinger CM, Clark P. Metastatic breast cancer presenting as
sequential cranial nerve palsy: a case report. J Med Case Rep. 2014 Dec 16;8:430.
doi: 10.1186/1752-1947-8-430. PubMed PMID: 25511612; PubMed Central PMCID:
PMC4301651.


821: Arshavsky VY. Introducing Kirill A. Martemyanov, the 2014 recipient of the
Cogan Award. Invest Ophthalmol Vis Sci. 2014 Dec 15;55(12):8200. doi:
10.1167/iovs.14-14819. PubMed PMID: 25511391.


822: Horn FK, Kremers J, Mardin CY, Jünemann AG, Adler W, Tornow RP.
Flicker-defined form perimetry in glaucoma patients. Graefes Arch Clin Exp
Ophthalmol. 2015 Mar;253(3):447-55. doi: 10.1007/s00417-014-2887-9. Epub 2014 Dec
16. PubMed PMID: 25511293.


823: Li J, Ge X, Ma J, Li M, Li J. Kimura's disease of the lacrimal gland
mimicking IgG4-related orbital disease. BMC Ophthalmol. 2014 Dec 15;14:158. doi: 
10.1186/1471-2415-14-158. PubMed PMID: 25511019; PubMed Central PMCID:
PMC4274717.


824: Raj C, Lim-Joon T. A complicated case of orbital cellulitis: When the fog
doesn't clear. J Paediatr Child Health. 2014 Dec 15. doi: 10.1111/jpc.12792.
[Epub ahead of print] PubMed PMID: 25510977.


825: Zoric Geber M, Bencic G, Vatavuk Z, Ivekovic R, Friberg TR. Retinal nerve
fibre layer thickness measurements after successful retinal detachment repair
with silicone oil endotamponade. Br J Ophthalmol. 2015 Jun;99(6):853-8. doi:
10.1136/bjophthalmol-2014-305839. Epub 2014 Dec 15. PubMed PMID: 25510920.


826: Seo S, Lee CE, Kim DW, Kim YK, Jeoung JW, Kim CY, Kang SW, Park KH;
Epidemiologic Survey Committee of the Korean Ophthalmological Society. Prevalence
and risk factors of superior segmental optic hypoplasia in a Korean population:
the Korea National Health and Nutrition Examination Survey. BMC Ophthalmol. 2014 
Dec 15;14:157. doi: 10.1186/1471-2415-14-157. PubMed PMID: 25510911; PubMed
Central PMCID: PMC4274754.


827: Nordwall M, Abrahamsson M, Dhir M, Fredrikson M, Ludvigsson J, Arnqvist HJ. 
Impact of HbA1c, followed from onset of type 1 diabetes, on the development of
severe retinopathy and nephropathy: the VISS Study (Vascular Diabetic
Complications in Southeast Sweden). Diabetes Care. 2015 Feb;38(2):308-15. doi:
10.2337/dc14-1203. Epub 2014 Dec 15. PubMed PMID: 25510400.


828: Sinha G, Gupta S, Temkar S, Pandey V, Sihota R, Dada T. IOP agreement
between I-Care TA01 rebound tonometer and the Goldmann applanation tonometer in
eyes with and without glaucoma. Int Ophthalmol. 2014 Dec 16. [Epub ahead of
print] PubMed PMID: 25510295.


829: Kashii S. [A review 60 neuro-ophthalmology of eye movement disorders].
Nippon Ganka Gakkai Zasshi. 2014 Oct;118(10):869-97. Japanese. PubMed PMID:
25507591.


830: Jo H, Patterson V, Stoessel S, Kuan CY, Hoh J. Protoporphyrins enhance
oligomerization and enzymatic activity of HtrA1 serine protease. PLoS One. 2014
Dec 15;9(12):e115362. doi: 10.1371/journal.pone.0115362. eCollection 2014. PubMed
PMID: 25506911; PubMed Central PMCID: PMC4266670.


831: Hsu CC, Peng CH, Hung KH, Lee YY, Lin TC, Jang SF, Liu JH, Chen YT, Woung
LC, Wang CY, Tsa CY, Chiou SH, Chen SJ, Chang YL. Stem Cell Therapy for Corneal
Regeneration Medicine and Contemporary Nanomedicine for Corneal Disorders. Cell
Transplant. 2015;24(10):1915-30. doi: 10.3727/096368914X685744. Epub 2014 Dec 12.
PubMed PMID: 25506885.


832: Rohrbach JM. [Sense and nonsense of ophthalmological eponyms]. Klin Monbl
Augenheilkd. 2015 Feb;232(2):193-5. doi: 10.1055/s-0034-1383385. Epub 2014 Dec
15. German. PubMed PMID: 25506728.


833: Akal A, Goncu T, Boyaci F, Sak Z, Yalcin F, Ozkan U, Ulas T. Primary
tubercular chorioretinitis. Ann Med Health Sci Res. 2014 Nov;4(6):965-7. doi:
10.4103/2141-9248.144928. PubMed PMID: 25506496; PubMed Central PMCID:
PMC4251001.


834: Ibrahim O, Olusanya B. Occupational cow horn eye injuries in ibadan,
Nigeria. Ann Med Health Sci Res. 2014 Nov;4(6):959-61. doi:
10.4103/2141-9248.144926. PubMed PMID: 25506494; PubMed Central PMCID:
PMC4250999.


835: Figueiredo L, Rothwell R, Brandão A, Fonseca S. Central retinal vein
occlusion in a patient with retinal vasculitis and Crohn's disease. Case Rep
Ophthalmol Med. 2014;2014:967878. doi: 10.1155/2014/967878. Epub 2014 Nov 24.
PubMed PMID: 25506451; PubMed Central PMCID: PMC4259056.


836: Mitropoulos PG, Chatziralli IP, Parikakis EA, Peponis VG, Amariotakis GA,
Moschos MM. Intravitreal Ranibizumab for Stage IV Proliferative Sickle Cell
Retinopathy: A First Case Report. Case Rep Ophthalmol Med. 2014;2014:682583. doi:
10.1155/2014/682583. Epub 2014 Nov 23. PubMed PMID: 25506450; PubMed Central
PMCID: PMC4258923.


837: Carricondo PC, Tanaka T, Shibata ST, Zacharias LC, Leite TA, Abalem MF,
Takahashi WY. Socioeconomic barriers to rhegmatogenous detachment surgery in
Brazil. J Ophthalmol. 2014;2014:452152. doi: 10.1155/2014/452152. Epub 2014 Nov
23. PubMed PMID: 25506423; PubMed Central PMCID: PMC4258914.


838: Lagou M, Papoulidis I, Orru S, Papadopoulos V, Daskalakis G, Kontodiou M,
Anastasakis E, Petersen MB, Kitsos G, Thomaidis L, Manolakos E. A de novo 2.9 Mb 
interstitial deletion at 13q12.11 in a child with developmental delay accompanied
by mild dysmorphic characteristics. Mol Cytogenet. 2014 Dec 3;7(1):92. doi:
10.1186/s13039-014-0092-5. eCollection 2014. PubMed PMID: 25506395; PubMed
Central PMCID: PMC4265435.


839: Rojas E, Lorenzo Y, Haug K, Nicolaissen B, Valverde M. Epithelial cells as
alternative human biomatrices for comet assay. Front Genet. 2014 Nov 28;5:386.
doi: 10.3389/fgene.2014.00386. eCollection 2014. Review. PubMed PMID: 25506353;
PubMed Central PMCID: PMC4246922.


840: Ting NS, Li Yim JF, Ng JY. Different strategies and cost-effectiveness in
the treatment of primary open angle glaucoma. Clinicoecon Outcomes Res. 2014 Dec 
4;6:523-30. doi: 10.2147/CEOR.S30697. eCollection 2014. Review. PubMed PMID:
25506233; PubMed Central PMCID: PMC4259865.


841: Jeon S, Lee WK. Inner retinal damage after exposure to green diode laser
during a laser show. Clin Ophthalmol. 2014 Dec 4;8:2467-70. doi:
10.2147/OPTH.S68254. eCollection 2014. PubMed PMID: 25506208; PubMed Central
PMCID: PMC4259506.


842: Nishikawa Y, Fujinami K, Watanabe K, Noda T, Tsunoda K, Akiyama K. Clinical 
course of focal choroidal excavation in Vogt-Koyanagi-Harada disease. Clin
Ophthalmol. 2014 Dec 4;8:2461-5. doi: 10.2147/OPTH.S75558. eCollection 2014.
PubMed PMID: 25506207; PubMed Central PMCID: PMC4259514.


843: Riga F, Georgalas I, Tsikripis P, Papaconstantinou D. Comparison study of
OCT, HRT and VF findings among normal controls and patients with
pseudoexfoliation, with or without increased IOP. Clin Ophthalmol. 2014 Dec
1;8:2441-7. doi: 10.2147/OPTH.S75130. eCollection 2014. PubMed PMID: 25506206;
PubMed Central PMCID: PMC4259510.


844: Kanellopoulos AJ, Asimellis G. Hyperopic correction: clinical validation
with epithelium-on and epithelium-off protocols, using variable fluence and
topographically customized collagen corneal crosslinking. Clin Ophthalmol. 2014
Dec 2;8:2425-33. doi: 10.2147/OPTH.S68222. eCollection 2014. PubMed PMID:
25506204; PubMed Central PMCID: PMC4259508.


845: Belyea DA, Alhabshan RN, Mahesh SP, Gertner GS, Ibisevic MM, Habib AS, Dan
JA. Utility of Heidelberg retinal tomography as a screening tool for analyzing
retinal nerve fiber layer defects. Clin Ophthalmol. 2014 Nov 28;8:2409-14. doi:
10.2147/OPTH.S66898. eCollection 2014. PubMed PMID: 25506202; PubMed Central
PMCID: PMC4259505.


846: Mansour AM, Jaroudi MO, Hamam RN, Maalouf FC. Isolated posterior capsular
rupture following blunt head trauma. Clin Ophthalmol. 2014 Nov 28;8:2403-7. doi: 
10.2147/OPTH.S73990. eCollection 2014. PubMed PMID: 25506201; PubMed Central
PMCID: PMC4259512.


847: Jain J, Singh R, Banait S, Verma N, Waghmare S. Magnitude of peripheral
neuropathy in cirrhosis of liver patients from central rural India. Ann Indian
Acad Neurol. 2014 Oct;17(4):409-15. doi: 10.4103/0972-2327.144012. PubMed PMID:
25506162; PubMed Central PMCID: PMC4251014.


848: Saatci AO, Doruk HC, Yaman A, Oner FH. Spectral domain optical coherence
tomographic findings of bietti crystalline dystrophy. J Ophthalmol.
2014;2014:739271. doi: 10.1155/2014/739271. Epub 2014 Nov 19. PubMed PMID:
25505979; PubMed Central PMCID: PMC4258374.


849: Igarashi R, Togano T, Sakaue Y, Yoshino T, Ueda J, Fukuchi T. Effect on
intraocular pressure of switching from latanoprost and travoprost monotherapy to 
timolol fixed combinations in patients with normal-tension glaucoma. J
Ophthalmol. 2014;2014:720385. doi: 10.1155/2014/720385. Epub 2014 Nov 19. PubMed 
PMID: 25505978; PubMed Central PMCID: PMC4258362.


850: AlHarkan DH, Kahtani ES, Gikandi PW, Abu El-Asrar AM. Vitreous hemorrhage in
pediatric age group. J Ophthalmol. 2014;2014:497083. doi: 10.1155/2014/497083.
Epub 2014 Nov 19. PubMed PMID: 25505975; PubMed Central PMCID: PMC4254071.


851: Chang JS, Ng JC, Chan VK, Law AK. Visual outcomes and patient satisfaction
after refractive lens exchange with a single-piece diffractive multifocal
intraocular lens. J Ophthalmol. 2014;2014:458296. doi: 10.1155/2014/458296. Epub 
2014 Nov 23. PubMed PMID: 25505974; PubMed Central PMCID: PMC4258327.


852: Ahn SJ, Jeong JH, Cho HJ, Lee DH, Kim HC. Argon laser photoablation for
postburn conjunctival pigmentation. Case Rep Med. 2014;2014:586825. doi:
10.1155/2014/586825. Epub 2014 Nov 18. PubMed PMID: 25505917; PubMed Central
PMCID: PMC4251888.


853: Wan CK, O'Carroll SJ, Kim SL, Green CR, Nicholson LF. Spatiotemporal changes
in Cx30 and Cx43 expression during neuronal differentiation of P19 EC and NT2/D1 
cells. Cell Biol Int Rep (2010). 2013 Dec;20(2):13-23. Epub 2013 Aug 30. PubMed
PMID: 25505515; PubMed Central PMCID: PMC4255794.


854: Abbruzzese G, Trompetto C, Mori L, Pelosin E. Proprioceptive rehabilitation 
of upper limb dysfunction in movement disorders: a clinical perspective. Front
Hum Neurosci. 2014 Nov 25;8:961. doi: 10.3389/fnhum.2014.00961. eCollection 2014.
Review. PubMed PMID: 25505402; PubMed Central PMCID: PMC4243688.


855: Sümbül U, Zlateski A, Vishwanathan A, Masland RH, Seung HS. Automated
computation of arbor densities: a step toward identifying neuronal cell types.
Front Neuroanat. 2014 Nov 25;8:139. doi: 10.3389/fnana.2014.00139. eCollection
2014. PubMed PMID: 25505389; PubMed Central PMCID: PMC4243570.


856: Salvatierra J, Lee DA, Zibetti C, Duran-Moreno M, Yoo S, Newman EA, Wang H, 
Bedont JL, de Melo J, Miranda-Angulo AL, Gil-Perotin S, Garcia-Verdugo JM,
Blackshaw S. The LIM homeodomain factor Lhx2 is required for hypothalamic
tanycyte specification and differentiation. J Neurosci. 2014 Dec
10;34(50):16809-20. doi: 10.1523/JNEUROSCI.1711-14.2014. PubMed PMID: 25505333;
PubMed Central PMCID: PMC4261103.


857: Willerding GD, Cordini D, Hackl C, Karle B, Lakotka N, Foerster MH,
Bechrakis NN, Heufelder J, Moser L, Joussen AM. Proton beam radiotherapy of
diffuse iris melanoma in 54 patients. Br J Ophthalmol. 2015 Jun;99(6):812-6. doi:
10.1136/bjophthalmol-2014-305174. Epub 2014 Dec 10. PubMed PMID: 25505288.


858: Suryawanshi A, Cao Z, Sampson JF, Panjwani N. IL-17A-mediated protection
against Acanthamoeba keratitis. J Immunol. 2015 Jan 15;194(2):650-63. doi:
10.4049/jimmunol.1302707. Epub 2014 Dec 10. PubMed PMID: 25505284; PubMed Central
PMCID: PMC4282964.


859: Seyedhosseini M, Shushruth S, Davis T, Ichida JM, House PA, Greger B,
Angelucci A, Tasdizen T. Informative features of local field potential signals in
primary visual cortex during natural image stimulation. J Neurophysiol. 2015 Mar 
1;113(5):1520-32. doi: 10.1152/jn.00278.2014. Epub 2014 Dec 10. PubMed PMID:
25505104; PubMed Central PMCID: PMC4346719.


860: Navarro-Gomez D, Leipzig J, Shen L, Lott M, Stassen AP, Wallace DC, Wiggs
JL, Falk MJ, van Oven M, Gai X. Phy-Mer: a novel alignment-free and
reference-independent mitochondrial haplogroup classifier. Bioinformatics. 2015
Apr 15;31(8):1310-2. doi: 10.1093/bioinformatics/btu825. Epub 2014 Dec 12. PubMed
PMID: 25505086; PubMed Central PMCID: PMC4393525.


861: Matundan HH, Mott KR, Akhtar AA, Breunig JJ, Ghiasi H. Mutations within the 
pathogenic region of herpes simplex virus 1 gK signal sequences alter cell
surface expression and neurovirulence. J Virol. 2015 Mar;89(5):2530-42. doi:
10.1128/JVI.03506-14. Epub 2014 Dec 10. PubMed PMID: 25505072; PubMed Central
PMCID: PMC4325753.


862: Paul DA, Gaffin-Cahn E, Hintz EB, Adeclat GJ, Zhu T, Williams ZR, Vates GE, 
Mahon BZ. White matter changes linked to visual recovery after nerve
decompression. Sci Transl Med. 2014 Dec 10;6(266):266ra173. doi:
10.1126/scitranslmed.3010798. PubMed PMID: 25504884; PubMed Central PMCID:
PMC4292937.


863: Basu S, Hertsenberg AJ, Funderburgh ML, Burrow MK, Mann MM, Du Y, Lathrop
KL, Syed-Picard FN, Adams SM, Birk DE, Funderburgh JL. Human limbal
biopsy-derived stromal stem cells prevent corneal scarring. Sci Transl Med. 2014 
Dec 10;6(266):266ra172. doi: 10.1126/scitranslmed.3009644. PubMed PMID: 25504883;
PubMed Central PMCID: PMC4398334.


864: Penn J, Mihai DM, Washington I. Morphological and physiological retinal
degeneration induced by intravenous delivery of vitamin A dimers in rabbits. Dis 
Model Mech. 2015 Feb;8(2):131-8. doi: 10.1242/dmm.017194. Epub 2014 Dec 12.
PubMed PMID: 25504631; PubMed Central PMCID: PMC4314778.


865: Craft CM. Targeting endostatin to potentially prevent retinal
neovascularization using a hypoxia-responsive Müller glia cell-specific gene
therapy. Invest Ophthalmol Vis Sci. 2014 Dec 10;55(12):8054. doi:
10.1167/iovs.14-15996. PubMed PMID: 25504477.


866: Wang Y, Chen Q, Zhang Z, Jiang F, Meng X, Yan H. Interleukin-10
overexpression improves the function of endothelial progenitor cells stimulated
with TNF-α through the activation of the STAT3 signaling pathway. Int J Mol Med. 
2015 Feb;35(2):471-7. doi: 10.3892/ijmm.2014.2034. Epub 2014 Dec 11. PubMed PMID:
25504316.


867: Koçluk Y, Yalniz-Akkaya Z, Burcu A, Örnek F. Comparison of Scheimpflug
imaging analysis of pellucid marginal corneal degeneration and keratoconus.
Ophthalmic Res. 2015;53(1):21-7. doi: 10.1159/000365518. Epub 2014 Dec 6. PubMed 
PMID: 25504087.


868: Hirsch ML. Adeno-associated virus inverted terminal repeats stimulate gene
editing. Gene Ther. 2015 Feb;22(2):190-5. doi: 10.1038/gt.2014.109. Epub 2014 Dec
11. PubMed PMID: 25503695; PubMed Central PMCID: PMC4388141.


869: Nakama T, Yoshida S, Ishikawa K, Kobayashi Y, Zhou Y, Nakao S, Sassa Y,
Oshima Y, Takao K, Shimahara A, Yoshikawa K, Hamasaki T, Ohgi T, Hayashi H,
Matsuda A, Kudo A, Nozaki M, Ogura Y, Kuroda M, Ishibashi T. Inhibition of
choroidal fibrovascular membrane formation by new class of RNA interference
therapeutic agent targeting periostin. Gene Ther. 2015 Feb;22(2):127-37. doi:
10.1038/gt.2014.112. Epub 2014 Dec 11. PubMed PMID: 25503692.


870: Shin A, Yoo L, Demer JL. Independent active contraction of extraocular
muscle compartments. Invest Ophthalmol Vis Sci. 2014 Dec 11;56(1):199-206. doi:
10.1167/iovs.14-15968. PubMed PMID: 25503460; PubMed Central PMCID: PMC4290554.


871: Danthurebandara VM, Sharpe GP, Hutchison DM, Denniss J, Nicolela MT,
McKendrick AM, Turpin A, Chauhan BC. Enhanced structure-function relationship in 
glaucoma with an anatomically and geometrically accurate neuroretinal rim
measurement. Invest Ophthalmol Vis Sci. 2014 Dec 11;56(1):98-105. doi:
10.1167/iovs.14-15375. PubMed PMID: 25503459.


872: Sulzbacher F, Roberts P, Munk MR, Kaider A, Kroh ME, Sacu S, Schmidt-Erfurth
U; Vienna Eye Study Center. Relationship of retinal morphology and retinal
sensitivity in the treatment of neovascular age-related macular degeneration
using aflibercept. Invest Ophthalmol Vis Sci. 2014 Dec 11;56(2):1158-67. doi:
10.1167/iovs.14-14298. PubMed PMID: 25503456.


873: Hartmann EE, Lynn MJ, Lambert SR; Infant Aphakia Treatment Study Group.
Baseline characteristics of the infant aphakia treatment study population:
predicting recognition acuity at 4.5 years of age. Invest Ophthalmol Vis Sci.
2014 Dec 11;56(1):388-95. doi: 10.1167/iovs.14-15464. PubMed PMID: 25503455;
PubMed Central PMCID: PMC4296771.


874: Kim HD, Han JW, Ohn YH, Brinkmann R, Park TK. Functional evaluation using
multifocal electroretinogram after selective retina therapy with a
microsecond-pulsed laser. Invest Ophthalmol Vis Sci. 2014 Dec 11;56(1):122-31.
doi: 10.1167/iovs.14-15132. PubMed PMID: 25503454.


875: Ishizuka ET, Kanda A, Kase S, Noda K, Ishida S. Involvement of the
receptor-associated prorenin system in the pathogenesis of human conjunctival
lymphoma. Invest Ophthalmol Vis Sci. 2014 Dec 11;56(1):74-80. doi:
10.1167/iovs.14-15743. PubMed PMID: 25503453.


876: Namba H, Kawasaki R, Narumi M, Sugano A, Homma K, Nishi K, Murakami T, Kato 
T, Kayama T, Yamashita H. Ocular higher-order wavefront aberrations in the
Japanese adult population: the Yamagata Study (Funagata). Invest Ophthalmol Vis
Sci. 2014 Dec 11;56(1):90-7. doi: 10.1167/iovs.14-15261. PubMed PMID: 25503451.


877: Falk MK, Singh A, Faber C, Nissen MH, Hviid T, Sørensen TL. CX3CL1/CX3CR1
and CCL2/CCR2 chemokine/chemokine receptor complex in patients with AMD. PLoS
One. 2014 Dec 15;9(12):e112473. doi: 10.1371/journal.pone.0112473. eCollection
2014. PubMed PMID: 25503251; PubMed Central PMCID: PMC4266494.


878: De Ioris MA, Valente P, Randisi F, Buzzonetti L, Carai A, Cozza R, Del
Bufalo F, Romanzo A, Angioni A, Cacchione A, Bernardi B, Mastronuzzi A. Baseline 
central nervous system magnetic resonance imaging in early detection of
trilateral retinoblastoma: pitfalls in the diagnosis of pineal gland lesions.
Anticancer Res. 2014 Dec;34(12):7449-54. PubMed PMID: 25503186.


879: Narayanan K, Hadid OH, Barnes EA. Mohs micrographic surgery versus surgical 
excision for periocular basal cell carcinoma. Cochrane Database Syst Rev. 2014
Dec 12;12:CD007041. doi: 10.1002/14651858.CD007041.pub4. Review. PubMed PMID:
25503105.


880: Dervisogullari MS, Totan Y, Gençler OS. Choroid thickness and ocular pulse
amplitude in migraine during attack. Eye (Lond). 2015 Mar;29(3):371-5. doi:
10.1038/eye.2014.299. Epub 2014 Dec 12. Erratum in: Eye (Lond). 2015
Mar;29(3):452. PubMed PMID: 25502868; PubMed Central PMCID: PMC4366466.


881: Khandelwal RR, Raje D, Rathi A, Agashe A, Majumdar M, Khandelwal R. Surgical
outcome of safe surgery system trabeculectomy combined with cataract extraction. 
Eye (Lond). 2015 Mar;29(3):363-70. doi: 10.1038/eye.2014.294. Epub 2014 Dec 12.
PubMed PMID: 25502867; PubMed Central PMCID: PMC4366461.


882: Bowes O, Pradeep A, Lim LT, Grant S, Dean WH, O'Gallagher M, Idrees F,
Hanspal I, Niyadurupola N; Ophthalmic Trainees' Group. The fate of ophthalmology 
trainees in the UK-CCT holders 2007 to 2010. Eye (Lond). 2015 Mar;29(3):445-6.
doi: 10.1038/eye.2014.288. Epub 2014 Dec 12. PubMed PMID: 25502866; PubMed
Central PMCID: PMC4366459.


883: Cebeci Z, Bayraktar S, Oray M, Kir N. Acute macular neuroretinopathy
misdiagnosed as optic neuritis. Int Ophthalmol. 2014 Dec 12. [Epub ahead of
print] PubMed PMID: 25502840.


884: Khanduja S, Aggarwal S, Solanki S, Khanduja N, Sachdeva S. "Globe Luxation":
A Dramatic Complication of Forceps Assisted Vaginal Delivery. Indian J Pediatr.
2015 Aug;82(8):759-60. doi: 10.1007/s12098-014-1658-2. Epub 2014 Dec 13. PubMed
PMID: 25502798.


885: Wiley LA, Burnight ER, Mullins RF, Stone EM, Tucker BA. Stem cells as tools 
for studying the genetics of inherited retinal degenerations. Cold Spring Harb
Perspect Med. 2014 Dec 11;5(5):a017160. doi: 10.1101/cshperspect.a017160. Review.
PubMed PMID: 25502747.


886: Czorlich P, Burkhardt T, Knospe V, Richard G, Vettorazzi E, Wagenfeld L,
Westphal M, Regelsberger J, Skevas C. Ocular ultrasound as an easy applicable
tool for detection of Terson's syndrome after aneurysmal subarachnoid hemorrhage.
PLoS One. 2014 Dec 11;9(12):e114907. doi: 10.1371/journal.pone.0114907.
eCollection 2014. PubMed PMID: 25502695; PubMed Central PMCID: PMC4263478.


887: McCulloch DL, Marmor MF, Brigell MG, Hamilton R, Holder GE, Tzekov R, Bach
M. ISCEV Standard for full-field clinical electroretinography (2015 update). Doc 
Ophthalmol. 2015 Feb;130(1):1-12. doi: 10.1007/s10633-014-9473-7. Epub 2014 Dec
14. Erratum in: Doc Ophthalmol. 2015 Aug;131(1):81-3. PubMed PMID: 25502644.


888: Wierzbowska J, Wojtkiewicz S, Zbieć A, Wierzbowski R, Liebert A, Maniewski
R. Prolonged postocclusive hyperemia response in patients with normal-tension
glaucoma. Med Sci Monit. 2014 Dec 11;20:2607-16. doi: 10.12659/MSM.891069. PubMed
PMID: 25502623; PubMed Central PMCID: PMC4266367.


889: Schofield AJ, Kingdom FA. Texture variations suppress suprathreshold
brightness and colour variations. PLoS One. 2014 Dec 12;9(12):e114803. doi:
10.1371/journal.pone.0114803. eCollection 2014. PubMed PMID: 25502555; PubMed
Central PMCID: PMC4264845.


890: Azzam R, Badenoch PR, Francis MJ, Fernandez C, Adamson PJ, Dendle C, Woolley
I, Robson J, Korman TM, Graham M. Acanthamoeba encephalitis: isolation of
genotype T1 in mycobacterial liquid culture medium. J Clin Microbiol. 2015
Feb;53(2):735-9. doi: 10.1128/JCM.02887-14. Epub 2014 Dec 10. PubMed PMID:
25502534; PubMed Central PMCID: PMC4298535.


891: Greenstein VC, Amaro-Quireza L, Abraham ES, Ramachandran R, Tsang SH, Hood
DC. A comparison of structural and functional changes in patients screened for
hydroxychloroquine retinopathy. Doc Ophthalmol. 2015 Feb;130(1):13-23. doi:
10.1007/s10633-014-9474-6. Epub 2014 Dec 12. PubMed PMID: 25502494; PubMed
Central PMCID: PMC4303510.


892: Andoniou CE, Sutton VR, Wikstrom ME, Fleming P, Thia KY, Matthews AY,
Kaiserman D, Schuster IS, Coudert JD, Eldi P, Chaudhri G, Karupiah G, Bird PI,
Trapani JA, Degli-Esposti MA. A natural genetic variant of granzyme B confers
lethality to a common viral infection. PLoS Pathog. 2014 Dec 11;10(12):e1004526. 
doi: 10.1371/journal.ppat.1004526. eCollection 2014 Dec. PubMed PMID: 25502180;
PubMed Central PMCID: PMC4263754.


893: Seider MI, Hwang DG, Damato BE. Peculiar protuberance. JAMA Ophthalmol. 2014
Dec;132(12):1483-4. doi: 10.1001/jamaophthalmol.2014.3935. PubMed PMID: 25501400.


894: Adamopoulou C, Rotberg L, Baker JD. Conjunctival papillomatous lesion. JAMA 
Ophthalmol. 2014 Dec;132(12):1481-2. doi: 10.1001/jamaophthalmol.2014.3883.
PubMed PMID: 25501399.


895: Fu L, Lo AC, Lai JS, Shih KC. The role of electrical stimulation therapy in 
ophthalmic diseases. Graefes Arch Clin Exp Ophthalmol. 2015 Feb;253(2):171-6.
doi: 10.1007/s00417-014-2889-7. Epub 2014 Dec 14. Review. PubMed PMID: 25501299.


896: Wu Y, Zang WD, Jiang W. Functional analysis of differentially expressed
genes associated with glaucoma from DNA microarray data. Genet Mol Res. 2014 Nov 
11;13(4):9421-8. doi: 10.4238/2014.November.11.7. PubMed PMID: 25501152.


897: Lee JW, Fu L, Chan JC, Lai JS. Twenty-four-hour intraocular pressure related
changes following adjuvant selective laser trabeculoplasty for normal tension
glaucoma. Medicine (Baltimore). 2014 Dec;93(27):e238. doi:
10.1097/MD.0000000000000238. PubMed PMID: 25501089; PubMed Central PMCID:
PMC4602790.


898: Li Q, Fu T, Yang J, Wang QL, Li ZE. Ocular surface changes after strabismus 
surgery with different incisions. Graefes Arch Clin Exp Ophthalmol. 2015
Mar;253(3):431-8. doi: 10.1007/s00417-014-2882-1. Epub 2014 Dec 12. PubMed PMID: 
25500985.


899: Shoji T, Kuroda H, Suzuki M, Baba M, Araie M, Yoneya S. Three-dimensional
optic nerve head images using optical coherence tomography with a broad
bandwidth, femtosecond, and mode-locked laser. Graefes Arch Clin Exp Ophthalmol. 
2015 Feb;253(2):313-21. doi: 10.1007/s00417-014-2870-5. Epub 2014 Dec 12. PubMed 
PMID: 25500984; PubMed Central PMCID: PMC4312390.


900: Aydinoglu-Candan Ö, Araz-Erşan B, Gul A, Badur S, Tugal-Tutkun I.
Anti-interferon alpha antibodies and autoantibodies in patients with Behçet's
disease uveitis treated with recombinant human interferon alpha-2a. Graefes Arch 
Clin Exp Ophthalmol. 2015 Mar;253(3):457-65. doi: 10.1007/s00417-014-2856-3. Epub
2014 Dec 12. PubMed PMID: 25500983.


901: Leisser C, Kaufmann TA, Feltgen N, Schumacher M, Schmoor C, Meckel S.
Distribution of internal carotid artery plaque locations among patients with
central retinal artery occlusion in the Eagle study population. Graefes Arch Clin
Exp Ophthalmol. 2015 Aug;253(8):1227-30. doi: 10.1007/s00417-014-2804-2. Epub
2014 Dec 13. PubMed PMID: 25500982.


902: Wang J, Elsheikh A, Davey PG, Wang W, Bao F, Mottershead JE. Corneal
topography matching by iterative registration. Proc Inst Mech Eng H. 2014
Nov;228(11):1154-67. doi: 10.1177/0954411914559080. PubMed PMID: 25500860.


903: Shinwari JM, Khan A, Awad S, Shinwari Z, Alaiya A, Alanazi M, Tahir A,
Poizat C, Al Tassan N. Recessive mutations in COL25A1 are a cause of congenital
cranial dysinnervation disorder. Am J Hum Genet. 2015 Jan 8;96(1):147-52. doi:
10.1016/j.ajhg.2014.11.006. Epub 2014 Dec 11. PubMed PMID: 25500261; PubMed
Central PMCID: PMC4289688.


904: Pattabiraman PP, Rinkoski T, Poeschla E, Proia A, Challa P, Rao PV. RhoA
GTPase-induced ocular hypertension in a rodent model is associated with increased
fibrogenic activity in the trabecular meshwork. Am J Pathol. 2015
Feb;185(2):496-512. doi: 10.1016/j.ajpath.2014.10.023. Epub 2014 Dec 12. PubMed
PMID: 25499974; PubMed Central PMCID: PMC4305183.


905: Werginz P, Benav H, Zrenner E, Rattay F. Modeling the response of ON and OFF
retinal bipolar cells during electric stimulation. Vision Res. 2015 Jun;111(Pt
B):170-81. doi: 10.1016/j.visres.2014.12.002. Epub 2014 Dec 11. PubMed PMID:
25499837; PubMed Central PMCID: PMC4457536.


906: Liu Y, Zhong X, Wan S, Zhang W, Lin J, Zhang P, Li Y. p16(INK4a) expression 
in retinoblastoma: a marker of differentiation grade. Diagn Pathol. 2014 Dec
11;9:180. doi: 10.1186/s13000-014-0180-1. PubMed PMID: 25499675; PubMed Central
PMCID: PMC4300043.


907: Chopra A, Christodoulou C, Gould L, Guzman R. Effect of aortic infrarenal
clamping and unclamping on intraocular pressure during abdominal aortic aneurysm 
repair. J Cardiothorac Vasc Anesth. 2015 Apr;29(2):e14-6. doi:
10.1053/j.jvca.2014.08.003. Epub 2014 Dec 12. PubMed PMID: 25499667.


908: Solebo AL, Cumberland PM, Rahi JS. Whole-population vision screening in
children aged 4-5 years to detect amblyopia. Lancet. 2015 Jun
6;385(9984):2308-19. doi: 10.1016/S0140-6736(14)60522-5. Epub 2014 Dec 10.
Review. PubMed PMID: 25499167.


909: Fang CH, Patel P, Huang G, Langer PD, Eloy JA. Selective partial middle
turbinectomy to minimize postoperative obstruction following Lester Jones tube
placement. Am J Otolaryngol. 2015 May-Jun;36(3):330-3. doi:
10.1016/j.amjoto.2014.11.009. Epub 2014 Nov 27. PubMed PMID: 25498993.


910: Tang SC, Fan XH, Pan QM, Sun QS, Liu Y. Decreased expression of IL-27 and
its correlation with Th1 and Th17 cells in progressive multiple sclerosis. J
Neurol Sci. 2015 Jan 15;348(1-2):174-80. doi: 10.1016/j.jns.2014.11.035. Epub
2014 Dec 3. PubMed PMID: 25498842.


911: Bennett JR, Stalboerger GM, Hodge DO, Schornack MM. Comparison of refractive
assessment by wavefront aberrometry, autorefraction, and subjective refraction. J
Optom. 2015 Apr-Jun;8(2):109-15. doi: 10.1016/j.optom.2014.11.001. Epub 2014 Dec 
11. PubMed PMID: 25498534; PubMed Central PMCID: PMC4401825.


912: McPherson SW, Heuss ND, Pierson MJ, Gregerson DS. Retinal antigen-specific
regulatory T cells protect against spontaneous and induced autoimmunity and
require local dendritic cells. J Neuroinflammation. 2014 Dec 11;11:205. doi:
10.1186/s12974-014-0205-4. PubMed PMID: 25498509; PubMed Central PMCID:
PMC4268905.


913: Dotan G, Keren S. Reply: To PMID 24924279. J AAPOS. 2014 Dec;18(6):623. doi:
10.1016/j.jaapos.2014.10.001. PubMed PMID: 25498468.


914: Kraus CL, Lueder GT. Clinical characteristics and surgical approach to
visually significant persistent pupillary membranes. J AAPOS. 2014
Dec;18(6):596-9. doi: 10.1016/j.jaapos.2014.09.005. PubMed PMID: 25498467.


915: Dagi LR, Tiedemann LM, Heidary G, Robson CD, Hall AM, Zurakowski D. Using
spectral-domain optical coherence tomography to detect optic neuropathy in
patients with craniosynostosis. J AAPOS. 2014 Dec;18(6):543-9. doi:
10.1016/j.jaapos.2014.07.177. PubMed PMID: 25498464.


916: Peterseim MM, Papa CE, Wilson ME, Davidson JD, Shtessel M, Husain M,
Cheeseman EW, Wolf BJ, Trivedi R. The effectiveness of the Spot Vision Screener
in detecting amblyopia risk factors. J AAPOS. 2014 Dec;18(6):539-42. doi:
10.1016/j.jaapos.2014.07.176. PubMed PMID: 25498463; PubMed Central PMCID:
PMC4507562.


917: Bhardwaj G, Jacobs MB, Martin FJ, Donaldson C, Moran KT, Vollmer-Conna U,
Mitchell P, Coroneo MT. Grading system for retinal hemorrhages in abusive head
trauma: clinical description and reliability study. J AAPOS. 2014
Dec;18(6):523-8. doi: 10.1016/j.jaapos.2014.09.006. PubMed PMID: 25498461.


918: Levin AV. Retinal hemorrhages: what are we talking about? J AAPOS. 2014
Dec;18(6):521-2. doi: 10.1016/j.jaapos.2014.11.002. PubMed PMID: 25498460.


919: Kwun Y, Han JC, Kee C. Comparison of lamina cribrosa thickness in normal
tension glaucoma patients with unilateral visual field defect. Am J Ophthalmol.
2015 Mar;159(3):512-8.e1. doi: 10.1016/j.ajo.2014.11.034. Epub 2014 Dec 9. PubMed
PMID: 25498357.


920: Jung JW, Lee YJ, Yoon SC, Kim TI, Kim EK, Seo KY. Long-term result of
maintenance treatment with tacrolimus ointment in chronic ocular
graft-versus-host disease. Am J Ophthalmol. 2015 Mar;159(3):519-27.e1. doi:
10.1016/j.ajo.2014.11.035. Epub 2014 Dec 9. PubMed PMID: 25498356.


921: Chang MY, Velez FG, Demer JL, Isenberg SJ, Coleman AL, Pineles SL. Quality
of life in adults with strabismus. Am J Ophthalmol. 2015 Mar;159(3):539-44.e2.
doi: 10.1016/j.ajo.2014.12.003. Epub 2014 Dec 9. PubMed PMID: 25498355; PubMed
Central PMCID: PMC4329264.


922: Simavli H, Que CJ, Akduman M, Rizzo JL, Tsikata E, de Boer JF, Chen TC.
Diagnostic capability of peripapillary retinal thickness in glaucoma using 3D
volume scans. Am J Ophthalmol. 2015 Mar;159(3):545-56.e2. doi:
10.1016/j.ajo.2014.12.004. Epub 2014 Dec 9. PubMed PMID: 25498354; PubMed Central
PMCID: PMC4423415.


923: Miura M, Hong YJ, Yasuno Y, Muramatsu D, Iwasaki T, Goto H.
Three-dimensional vascular imaging of proliferative diabetic retinopathy by
Doppler optical coherence tomography. Am J Ophthalmol. 2015 Mar;159(3):528-38.e3.
doi: 10.1016/j.ajo.2014.12.002. Epub 2014 Dec 9. PubMed PMID: 25498353.


924: Liu Y, Simavli H, Que CJ, Rizzo JL, Tsikata E, Maurer R, Chen TC. Patient
characteristics associated with artifacts in Spectralis optical coherence
tomography imaging of the retinal nerve fiber layer in glaucoma. Am J Ophthalmol.
2015 Mar;159(3):565-76.e2. doi: 10.1016/j.ajo.2014.12.006. Epub 2014 Dec 12.
PubMed PMID: 25498118; PubMed Central PMCID: PMC4423408.


925: Schor P. Let us do it ourselves. Braz J Otorhinolaryngol. 2015
Jan-Feb;81(1):6-7. doi: 10.1016/j.bjorl.2014.11.002. Epub 2014 Nov 21. PubMed
PMID: 25497848.


926: Ahmed S, Ahmed HJ, Holm LM. [Keratitis after laser in situ keratomileusis
(LASIK). A different entity and treatment management.]. Ugeskr Laeger. 2014 Dec
15;176(25A). pii: V01130042. Danish. PubMed PMID: 25497617.


927: Anders UM, Taylor EJ, Doty DC, Martel JR, Martel JB. Neuroretinitis
secondary to Bartonella henselae in the emergent setting. Am J Emerg Med. 2015
May;33(5):740.e1-3. doi: 10.1016/j.ajem.2014.11.034. Epub 2014 Dec 2. PubMed
PMID: 25497596.


928: Chen YS, Green CR, Wang K, Danesh-Meyer HV, Rupenthal ID. Sustained
intravitreal delivery of connexin43 mimetic peptide by
poly(D,L-lactide-co-glycolide) acid micro- and nanoparticles--Closing the gap in 
retinal ischaemia. Eur J Pharm Biopharm. 2015 Sep;95(Pt B):378-86. doi:
10.1016/j.ejpb.2014.12.005. Epub 2014 Dec 9. PubMed PMID: 25497487.


929: Dize L, West SK, Mkocha H, Quinn TC, Gaydos CA. Evaluation of pooled ocular 
and vaginal swabs by the Cepheid GeneXpert CT/NG assay for the detection of
Chlamydia trachomatis and Neisseria gonorrhoeae compared to the GenProbe Aptima
Combo 2 Assay. Diagn Microbiol Infect Dis. 2015 Feb;81(2):102-4. doi:
10.1016/j.diagmicrobio.2014.11.010. Epub 2014 Nov 27. PubMed PMID: 25497459;
PubMed Central PMCID: PMC4383745.


930: Joyce DS, Feigl B, Cao D, Zele AJ. Temporal characteristics of melanopsin
inputs to the human pupil light reflex. Vision Res. 2015 Feb;107:58-66. doi:
10.1016/j.visres.2014.12.001. Epub 2014 Dec 10. PubMed PMID: 25497360; PubMed
Central PMCID: PMC4308541.


931: Schrödl F, Kaser-Eichberger A, Trost A, Strohmaier C, Bogner B, Runge C,
Bruckner D, Krefft K, Kofler B, Brandtner H, Reitsamer HA. Alarin in cranial
autonomic ganglia of human and rat. Exp Eye Res. 2015 Feb;131:63-8. doi:
10.1016/j.exer.2014.12.007. Epub 2014 Dec 9. PubMed PMID: 25497346.


932: Li H, Dai Y, Shu J, Yu R, Guo Y, Chen J. Spheroid cultures promote the
stemness of corneal stromal cells. Tissue Cell. 2015 Feb;47(1):39-48. doi:
10.1016/j.tice.2014.10.008. Epub 2014 Nov 7. PubMed PMID: 25497331.


933: Ng WY, Tan GS, Ong PG, Cheng CY, Cheung CY, Wong DW, Mathur R, Chow KY, Wong
TY, Cheung GC. Incidence of myocardial infarction, stroke, and death in patients 
with age-related macular degeneration treated with intravitreal anti-vascular
endothelial growth factor therapy. Am J Ophthalmol. 2015 Mar;159(3):557-64.e1.
doi: 10.1016/j.ajo.2014.12.005. Epub 2014 Dec 10. PubMed PMID: 25497143.


934: Volovik Y, Moll L, Marques FC, Maman M, Bejerano-Sagie M, Cohen E.
Differential regulation of the heat shock factor 1 and DAF-16 by neuronal nhl-1
in the nematode C. elegans. Cell Rep. 2014 Dec 24;9(6):2192-205. doi:
10.1016/j.celrep.2014.11.028. Epub 2014 Dec 11. PubMed PMID: 25497098.


935: Pinheiro PE, Miotto PD, Shigematsu NQ, Tamashiro E, Valera FC, Anselmo-Lima 
WT. Lemierre's syndrome: a pharyngotonsillitis complication. Braz J
Otorhinolaryngol. 2015 Jan-Feb;81(1):115-6. doi: 10.1016/j.bjorl.2014.10.004.
Epub 2014 Nov 21. PubMed PMID: 25497066.


936: Chin J, Young AL, Hui M, Jhanji V. Acanthamoeba keratitis: 10-year study at 
a tertiary eye care center in Hong Kong. Cont Lens Anterior Eye. 2015
Apr;38(2):99-103. doi: 10.1016/j.clae.2014.11.146. Epub 2014 Dec 11. PubMed PMID:
25496910.


937: Roussotte FF, Gutman BA, Hibar DP, Madsen SK, Narr KL, Thompson PM;
Alzheimer's Disease Neuroimaging Initiative (ADNI). Carriers of a common variant 
in the dopamine transporter gene have greater dementia risk, cognitive decline,
and faster ventricular expansion. Alzheimers Dement. 2015 Oct;11(10):1153-62.
doi: 10.1016/j.jalz.2014.10.011. Epub 2014 Dec 10. PubMed PMID: 25496873; PubMed 
Central PMCID: PMC4465053.


938: Hirsch L, Nazari H, Sreekumar PG, Kannan R, Dustin L, Zhu D, Barron E,
Hinton DR. TGF-β2 secretion from RPE decreases with polarization and becomes
apically oriented. Cytokine. 2015 Feb;71(2):394-6. doi:
10.1016/j.cyto.2014.11.014. Epub 2014 Dec 10. PubMed PMID: 25496702; PubMed
Central PMCID: PMC4297550.


939: Gabbriellini G, Baldini C, Varanini V, Notarstefano C, Pepe P, Fanucci F,
Ferro F, Luciano N, Mosca M, Nardi M, Bombardieri S. In vivo confocal scanning
laser microscopy in patients with primary Sjögren's syndrome: A monocentric
experience. Mod Rheumatol. 2015 Jul;25(4):585-9. doi:
10.3109/14397595.2014.979523. Epub 2014 Dec 15. PubMed PMID: 25496408.


940: Ilhan A, Tas A, Yolcu U, Gundogan FC. Pharmacotherapy for treatment of
retinal vein occlusion. Expert Opin Pharmacother. 2015 Feb;16(3):447-8. doi:
10.1517/14656566.2015.993532. Epub 2014 Dec 13. PubMed PMID: 25496360.


941: Abu El-Asrar AM, Nawaz MI, Mohammad G, Siddiquei MM, Alam K, Mousa A,
Opdenakker G. Expression of bioactive lysophospholipids and processing enzymes in
the vitreous from patients with proliferative diabetic retinopathy. Lipids Health
Dis. 2014 Dec 11;13:187. doi: 10.1186/1476-511X-13-187. PubMed PMID: 25496321;
PubMed Central PMCID: PMC4293108.


942: Cehofski LJ, Mandal N, Honoré B, Vorum H. Analytical platforms in
vitreoretinal proteomics. Bioanalysis. 2014;6(22):3051-66. doi:
10.4155/bio.14.227. Review. PubMed PMID: 25496257.


943: Sung KR, Lee KS, Hong JW. Baseline Anterior Segment Parameters Associated
with the Long-term Outcome of Laser Peripheral Iridotomy. Curr Eye Res.
2015;40(11):1128-33. doi: 10.3109/02713683.2014.986334. Epub 2014 Dec 12. PubMed 
PMID: 25495954.


944: Elsheikh A, Joda A, Abass A, Garway-Heath D. Assessment of the Ocular
Response Analyzer as an Instrument for Measurement of Intraocular Pressure and
Corneal Biomechanics. Curr Eye Res. 2015;40(11):1111-9. doi:
10.3109/02713683.2014.978479. Epub 2014 Dec 12. PubMed PMID: 25495865.


945: Hong J, Le Q, Deng SX, Cao W, Xu J. Pseudomonas aeruginosa keratitis
misdiagnosed as fungal keratitis by in vivo confocal microscopy: a case report.
BMC Res Notes. 2014 Dec 13;7:907. doi: 10.1186/1756-0500-7-907. PubMed PMID:
25495791; PubMed Central PMCID: PMC4417546.


946: Sari E, Sari ES, Yazici A, Koç A, Bulbul E, Koytak A, Ermis SS, Erol MK. The
Effect of Systemic Tamsulosin Hydrochloride on Choroidal Thickness Measured by
Enhanced Depth Imaging Spectral Domain Optical Coherence Tomography. Curr Eye
Res. 2015;40(10):1068-72. doi: 10.3109/02713683.2014.971935. Epub 2014 Dec 12.
PubMed PMID: 25495762.


947: Priya A, Veena K, Thulasiraj R, Fredrick M, Venkatesh R, Sengupta S, Bassett
K. Vision screening by teachers in southern Indian schools: testing a new "all
class teacher" model. Ophthalmic Epidemiol. 2015 Feb;22(1):60-5. doi:
10.3109/09286586.2014.988877. Epub 2014 Dec 11. PubMed PMID: 25495755.


948: Taylor L, Arnér K, Ghosh F. First responders: dynamics of pre-gliotic Müller
cell responses in the isolated adult rat retina. Curr Eye Res.
2015;40(12):1245-60. doi: 10.3109/02713683.2014.988360. Epub 2014 Dec 11. PubMed 
PMID: 25495492.


949: Eide NA, Baerland TP, Sauesund E, Lømo J, Lund-Iversen M, Liestøl S. Relapse
of acute lymphoblastic leukaemia (ALL). Acta Ophthalmol. 2015 Aug;93(5):e395-6.
doi: 10.1111/aos.12619. Epub 2014 Dec 11. PubMed PMID: 25495443.


950: Ilhan A, Yolcu U, Gundogan FC. Re: The Beneficial Effects of Doxycycline, an
Inhibitor of Matrix Metalloproteinases, on Sulfur Mustard-induced Ocular
Pathologies Depend on the Injury Stage. Curr Eye Res. 2016 Jan;41(1):133-4. doi: 
10.3109/02713683.2014.987874. Epub 2014 Dec 11. PubMed PMID: 25495391.


951: Wang X, Bian Y, Yan W, Daniel P, Tu Y, Wu W. Endoscopic endonasal
dacryocystorhinostomy with ostial stent intubation following nasolacrimal duct
stent incarceration. Curr Eye Res. 2015;40(12):1185-94. doi:
10.3109/02713683.2014.987873. Epub 2014 Dec 11. PubMed PMID: 25495271.


952: Solborg Bjerrum S, Mikkelsen KL, la Cour M. Epidemiology of 411 140 cataract
operations performed in public hospitals and private hospitals/clinics in Denmark
between 2004 and 2012. Acta Ophthalmol. 2015 Feb;93(1):16-23. doi:
10.1111/aos.12576. Epub 2014 Dec 11. PubMed PMID: 25495244.


953: Carracedo G, Recchioni A, Alejandre-Alba N, Martin-Gil A, Crooke A, Morote
IJ, Pintor J. Signs and Symptoms of Dry Eye in Keratoconus Patients: A Pilot
Study. Curr Eye Res. 2015;40(11):1088-94. doi: 10.3109/02713683.2014.987871. Epub
2014 Dec 11. PubMed PMID: 25495191.


954: Abu El-Asrar AM, Mohammad G, Nawaz MI, Siddiquei MM. High-Mobility Group
Box-1 Modulates the Expression of Inflammatory and Angiogenic Signaling Pathways 
in Diabetic Retina. Curr Eye Res. 2015;40(11):1141-52. doi:
10.3109/02713683.2014.982829. Epub 2014 Dec 11. PubMed PMID: 25495026.


955: Salvi M, Vannucchi G, Currò N, Campi I, Covelli D, Dazzi D, Simonetta S,
Guastella C, Pignataro L, Avignone S, Beck-Peccoz P. Efficacy of B-cell targeted 
therapy with rituximab in patients with active moderate to severe Graves'
orbitopathy: a randomized controlled study. J Clin Endocrinol Metab. 2015
Feb;100(2):422-31. doi: 10.1210/jc.2014-3014. Epub 2014 Dec 15. PubMed PMID:
25494967; PubMed Central PMCID: PMC4318899.


956: Ferreira Jde L, Chahud F, Ramalho LN, Modulo CM, Vieira LC, Reinach PS,
Rodrigues Mde L, Cunha AS, Paula JS. Rosmarinic Acid Suppresses Subconjunctival
Neovascularization in Experimental Glaucoma Surgery. Curr Eye Res.
2015;40(11):1134-40. doi: 10.3109/02713683.2014.980911. Epub 2014 Dec 11. PubMed 
PMID: 25494917.


957: Dua HS. The power of observation. Arq Bras Oftalmol. 2014 Oct;77(5):V-VII.
Epub 2014 Sep 1. PubMed PMID: 25494386.


958: Cury SS, Oliveira M, Síbio MT, Clara S, Luvizotto RD, Conde S, Jorge EN,
Nunes VD, Nogueira CR, Mazeto GM. Graves ophthalmopathy: low-dose glucocorticoid 
increases peroxisome proliferator-activated receptor-gamma gene expression. Arq
Bras Oftalmol. 2014 Oct;77(5):339-340. PubMed PMID: 25494385.


959: Ricci LH, Ferraz CA. Simulation models applied to practical learning and
skill enhancement in direct and indirect ophthalmoscopy: a review. Arq Bras
Oftalmol. 2014 Oct;77(5):334-338. Epub 2014 Sep 1. PubMed PMID: 25494384.


960: Suzuki AC, Araújo RB, Souza EC, Monteiro ML. Bilateral acute visual loss
from Rathke's cleft cyst apoplexy in a patient with dengue fever. Arq Bras
Oftalmol. 2014 Oct;77(5):330-333. Epub 2014 Sep 1. PubMed PMID: 25494383.


961: Ilhan A, Yolcu U, Gundogan FC, Akay F. An association between subclinical
familial exudative vitreoretinopathy and rod-cone dystrophy. Arq Bras Oftalmol.
2014 Oct;77(5):327-329. Epub 2014 Sep 1. PubMed PMID: 25494382.


962: Rodrigues RA, Nascimento HM, Muccioli C. Yellowish dots in the retina: a
finding of ocular syphilis? Arq Bras Oftalmol. 2014 Oct;77(5):324-326. PubMed
PMID: 25494381.


963: Borrego-Sanz L, Sáenz-Francés F, Fernández-Tresguerres MF, Jiménez-Santos M,
Donate-López J. Interferon-associated retinopathy in a patient with metastatic
melanoma. Arq Bras Oftalmol. 2014 Oct;77(5):321-323. PubMed PMID: 25494380.


964: Zago Filho LA, Moreira AT, Malafaia O, Matias JE. Grid laser
photocoagulation in the treatment of serous avascular pigment epithelial
detachment in age-related macular degeneration. Arq Bras Oftalmol. 2014
Oct;77(5):315-320. Epub 2014 Sep 1. PubMed PMID: 25494379.


965: Colombo-Barboza M, Colombo-Barboza G, Felberg S, Dantas PE, Sato EH.
Induction of corneal collagen cross-linking in experimental corneal alkali burns 
in rabbits. Arq Bras Oftalmol. 2014 Oct;77(5):310-314. Epub 2014 Sep 1. PubMed
PMID: 25494378.


966: Ventura CV, Ventura LO, Miller MT, Cronemberger MF, Dias CS, Dias MJ,
Gonzalez CH, Polati M, Nakanami CR, Brandt CT, Kuczynski E, Goldchmit M.
Teratogen exposure and congenital ocular abnormalities in Brazilian patients with
Möbius sequence. Arq Bras Oftalmol. 2014 Oct;77(5):300-304. PubMed PMID:
25494376.


967: Ozkurt FE, Ozkurt ZG, Gul A, Akdag M, Sengul E, Yilmaz B, Yuksel H, Meric F.
Managment of orbital complications of sinusitis. Arq Bras Oftalmol. 2014
Oct;77(5):293-296. Epub 2014 Sep 1. PubMed PMID: 25494374.


968: Caiado RR, Badaró E, Kasahara N. Intraocular pressure fluctuation in healthy
and glaucomatous eyes: a comparative analysis between diurnal curves in supine
and sitting positions and the water drinking test. Arq Bras Oftalmol. 2014
Oct;77(5):288-292. Epub 2014 Sep 1. PubMed PMID: 25494373.


969: Celebi AR, Ozbey C, Mirza GE. The role of mast cells in vascularized
recurrent pterygium. Arq Bras Oftalmol. 2014 Oct;77(5):285-287. Epub 2014 Sep 1. 
PubMed PMID: 25494372.


970: Kara S, Ozcimen M, Bekci TT, Sakarya Y, Gencer B, Tufan HA, Arikan S.
Evaluation of choroidal thickness in patients with obstructive sleep
apnea/hypopnea syndrome. Arq Bras Oftalmol. 2014 Oct;77(5):280-284. Epub 2014 Sep
1. PubMed PMID: 25494371.


971: Bicas HE. A new unity for angular measurements in strabismus. Arq Bras
Oftalmol. 2014 Oct;77(5):275-279. Epub 2014 Sep 1. PubMed PMID: 25494370.


972: Williams GS, Anderson L, Eddyshaw DJ. Macular hemorrhage as a cause of acute
angle closure - Photodynamic therapy and polypoidal choroidal vasculopathy.
Indian J Ophthalmol. 2014 Nov;62(11):1108. doi: 10.4103/0301-4738.146746. PubMed 
PMID: 25494264; PubMed Central PMCID: PMC4290213.


973: Caglar C, Yasar T. Glaucoma caused by isolated microspherophakia: A long
story. Indian J Ophthalmol. 2014 Nov;62(11):1106. doi: 10.4103/0301-4738.146738. 
PubMed PMID: 25494262; PubMed Central PMCID: PMC4290210.


974: Chew MC, Lim LW, Tan CS. Multimedia interventions on the informed consent
process for cataract surgery. Indian J Ophthalmol. 2014 Nov;62(11):1102-1103.
doi: 10.4103/0301-4738.146732. PubMed PMID: 25494259; PubMed Central PMCID:
PMC4290207.


975: Joshi RS. 0.5% Proparacain hydrochloride for clear corneal
phacoemulsification in patients with co-morbid conditions. Indian J Ophthalmol.
2014 Nov;62(11):1101. doi: 10.4103/0301-4738.146729. PubMed PMID: 25494257;
PubMed Central PMCID: PMC4290205.


976: Murthy R, Gupta H. Novel surgical technique for the management of partial
cryptophthalmos. Indian J Ophthalmol. 2014 Nov;62(11):1096-1098. doi:
10.4103/0301-4738.146754. PubMed PMID: 25494255; PubMed Central PMCID:
PMC4290203.


977: Isyaku M, Ali SA, Hassan S. Preoperative corneal astigmatism among adult
patients with cataract in Northern Nigeria. Indian J Ophthalmol. 2014
Nov;62(11):1094-1095. doi: 10.4103/0301-4738.146751. PubMed PMID: 25494254;
PubMed Central PMCID: PMC4290202.


978: Kocak N, Ozturk T, Karahan E, Kaynak S. Anterior migration of dexamethasone 
implant in a pseudophakic patient with intact posterior capsule. Indian J
Ophthalmol. 2014 Nov;62(11):1086-1088. doi: 10.4103/0301-4738.146763. PubMed
PMID: 25494252; PubMed Central PMCID: PMC4290200.


979: DIez-Ajenjo MA, GarcIa-Domene MC, Peris-MartInez C, Artigas JM, Felipe A.
Effect of the color of the intraocular lens on optical and visual quality. Indian
J Ophthalmol. 2014 Nov;62(11):1064-1068. doi: 10.4103/0301-4738.146741. PubMed
PMID: 25494247; PubMed Central PMCID: PMC4290195.


980: Arda H, Atalay HT, Orge FH. Augmented surgical amounts for intermittent
exotropia to prevent recurrence. Indian J Ophthalmol. 2014 Nov;62(11):1056-1059. 
doi: 10.4103/0301-4738.146710. PubMed PMID: 25494245; PubMed Central PMCID:
PMC4290193.


981: Natarajan S. Innovative ophthalmology. Indian J Ophthalmol. 2014
Nov;62(11):1043-1044. doi: 10.4103/0301-4738.146706. PubMed PMID: 25494243;
PubMed Central PMCID: PMC4290191.


982: Ozyol P, Ozyol E, Erdoğan BD. The Interaction of Nepafenac and Prostaglandin
Analogs in Primary Open-angle Glaucoma Patients. J Glaucoma. 2014 Dec 9. [Epub
ahead of print] PubMed PMID: 25493620.


983: T S O, Y B. Indications for intravitreal bevacizumab in ibadan, sub-saharan 
Africa. Open Ophthalmol J. 2014 Nov 28;8:87-90. doi: 10.2174/1874364101408010087.
eCollection 2014. PubMed PMID: 25493104; PubMed Central PMCID: PMC4258700.


984: Eren S, Ozturk T, Yaman A, Oner H, A OS. Retinal Nerve Fiber Layer
Alterations After Photocoagulation: A Prospective Spectral-Domain OCT Study. Open
Ophthalmol J. 2014 Nov 28;8:82-6. doi: 10.2174/1874364101408010082. eCollection
2014. PubMed PMID: 25493103; PubMed Central PMCID: PMC4258701.


985: Takase H, Okada AA, Goto H, Mizuki N, Namba K, Ohguro N, Sonoda KH, Tomita
M, Keino H, Kezuka T, Kubono R, Mizuuchi K, Shibuya E, Takahashi H, Yanai R,
Mochizuki M. Development and validation of new diagnostic criteria for acute
retinal necrosis. Jpn J Ophthalmol. 2015 Jan;59(1):14-20. doi:
10.1007/s10384-014-0362-0. Epub 2014 Dec 10. PubMed PMID: 25492579.


986: Mwanza JC, Budenz DL, Warren JL, Webel AD, Reynolds CE, Barbosa DT, Lin S.
Retinal nerve fibre layer thickness floor and corresponding functional loss in
glaucoma. Br J Ophthalmol. 2015 Jun;99(6):732-7. doi:
10.1136/bjophthalmol-2014-305745. Epub 2014 Dec 9. PubMed PMID: 25492547; PubMed 
Central PMCID: PMC4441828.


987: Saghiri MA, Gutmann JL, Orangi J, Asatourian A, Sheibani N. Radiopacifier
particle size impacts the physical properties of tricalcium silicate-based
cements. J Endod. 2015 Feb;41(2):225-30. doi: 10.1016/j.joen.2014.09.025. Epub
2014 Dec 6. PubMed PMID: 25492489.


988: Fenech M, Abela R, Chetcuti Zammit S, Mercieca L, Gauci J, Edwards N,
Carachi E, Mifsud M, Piscopo T. Wound swab use and misuse at a regional general
hospital. J Wound Care. 2014 Dec;23(12):634-42. doi:
10.12968/jowc.2014.23.12.634. PubMed PMID: 25492280.


989: Haryanto, Singh D, Han SS, Son JH, Kim SC. Poly(ethylene glycol)
dicarboxylate/poly(ethylene oxide) hydrogel film co-crosslinked by electron beam 
irradiation as an anti-adhesion barrier. Mater Sci Eng C Mater Biol Appl. 2015
Jan;46:195-201. doi: 10.1016/j.msec.2014.10.028. Epub 2014 Oct 13. PubMed PMID:
25491977.


990: Wu W, Zeng LN, Peng YY, Lu XH, Li CY, Wang ZC. The effects of recombinant
human epithelialgrowth factor and protein-free calf blood extract for recovery of
corneal mechanical epithelial defects healing and neovascularization. Eur Rev Med
Pharmacol Sci. 2014 Nov;18(22):3406-11. PubMed PMID: 25491615.


991: Wang D, Zhang B, Dong Y, Song E. Aggressive posterior retinopathy of
prematurity in two of the triplets: a case report. Scott Med J. 2015
Feb;60(1):e11-3. doi: 10.1177/0036933014563461. Epub 2014 Dec 8. PubMed PMID:
25491576.


992: Mullen KT, Kim YJ, Gheiratmand M. Contrast normalization in colour vision:
the effect of luminance contrast on colour contrast detection. Sci Rep. 2014 Dec 
10;4:7350. doi: 10.1038/srep07350. PubMed PMID: 25491564; PubMed Central PMCID:
PMC4261179.


993: Faure L, Cavazos R, Khan BR, Petros RA, Koulen P, Blancaflor EB, Chapman KD.
Effects of synthetic alkamides on Arabidopsis fatty acid amide hydrolase activity
and plant development. Phytochemistry. 2015 Feb;110:58-71. doi:
10.1016/j.phytochem.2014.11.011. Epub 2014 Dec 6. PubMed PMID: 25491532.


994: Chakraborti C, Giri D, Choudhury KP, Mondal M, Datta J. Paediatric ocular
trauma in a tertiary eye care center in Eastern India. Indian J Public Health.
2014 Oct-Dec;58(4):278-80. doi: 10.4103/0019-557X.146297. PubMed PMID: 25491522.


995: Almoguera B, He S, Corton M, Fernandez-San Jose P, Blanco-Kelly F,
López-Molina MI, García-Sandoval B, Del Val J, Guo Y, Tian L, Liu X, Guan L,
Torres RJ, Puig JG, Hakonarson H, Xu X, Keating B, Ayuso C. Expanding the
phenotype of PRPS1 syndromes in females: neuropathy, hearing loss and
retinopathy. Orphanet J Rare Dis. 2014 Dec 10;9:190. doi:
10.1186/s13023-014-0190-9. PubMed PMID: 25491489; PubMed Central PMCID:
PMC4272780.


996: Monti Bragadin M, Francini L, Bellone E, Grandis M, Reni L, Canneva S,
Gemelli C, Ursino G, Maggi G, Mori L, Schenone A. Tinetti and Berg balance scales
correlate with disability in hereditary peripheral neuropathies: a preliminary
study. Eur J Phys Rehabil Med. 2015 Aug;51(4):423-7. Epub 2014 Dec 10. PubMed
PMID: 25491315.


997: Shin JW, Uhm KB, Seong M. Retinal nerve fiber layer defect volume deviation 
analysis using spectral-domain optical coherence tomography. Invest Ophthalmol
Vis Sci. 2014 Dec 9;56(1):21-8. doi: 10.1167/iovs.14-15558. PubMed PMID:
25491301.


998: Yu B, Xu P, Zhao Z, Cai J, Sternberg P, Chen Y. Subcellular distribution and
activity of mechanistic target of rapamycin in aged retinal pigment epithelium.
Invest Ophthalmol Vis Sci. 2014 Dec 9;55(12):8638-50. doi: 10.1167/iovs.14-14758.
PubMed PMID: 25491300; PubMed Central PMCID: PMC4280880.


999: Park SS, Bauer G, Abedi M, Pontow S, Panorgias A, Jonnal R, Zawadzki RJ,
Werner JS, Nolta J. Intravitreal autologous bone marrow CD34+ cell therapy for
ischemic and degenerative retinal disorders: preliminary phase 1 clinical trial
findings. Invest Ophthalmol Vis Sci. 2014 Dec 9;56(1):81-9. doi:
10.1167/iovs.14-15415. PubMed PMID: 25491299; PubMed Central PMCID: PMC4288143.


1000: Asnaghi L, Alkatan H, Mahale A, Othman M, Alwadani S, Al-Hussain H,
Jastaneiah S, Yu W, Maktabi A, Edward DP, Eberhart CG. Identification of multiple
DNA copy number alterations including frequent 8p11.22 amplification in
conjunctival squamous cell carcinoma. Invest Ophthalmol Vis Sci. 2014 Dec
9;55(12):8604-13. doi: 10.1167/iovs.14-14920. PubMed PMID: 25491297; PubMed
Central PMCID: PMC4541492.


1001: Chan CH, Trope GE, Badley EM, Buys YM, Jin YP. The impact of lack of
government-insured routine eye examinations on the incidence of self-reported
glaucoma, cataracts, and vision loss. Invest Ophthalmol Vis Sci. 2014 Dec
9;55(12):8544-9. doi: 10.1167/iovs.14-15361. PubMed PMID: 25491296.


1002: Chan KC, Kancherla S, Fan SJ, Wu EX. Long-term effects of neonatal
hypoxia-ischemia on structural and physiological integrity of the eye and visual 
pathway by multimodal MRI. Invest Ophthalmol Vis Sci. 2014 Dec 9;56(1):1-9. doi: 
10.1167/iovs.14-14287. PubMed PMID: 25491295; PubMed Central PMCID: PMC4294285.


1003: Bogunović H, Kwon YH, Rashid A, Lee K, Critser DB, Garvin MK, Sonka M,
Abràmoff MD. Relationships of retinal structure and humphrey 24-2 visual field
thresholds in patients with glaucoma. Invest Ophthalmol Vis Sci. 2014 Dec
9;56(1):259-71. doi: 10.1167/iovs.14-15885. PubMed PMID: 25491294; PubMed Central
PMCID: PMC4294288.


1004: Lin BW, Chen MZ, Fan SX, Chuck RS, Zhou SY. Effect of 0.025% FK-506
eyedrops on botulinum toxin B-induced mouse dry eye. Invest Ophthalmol Vis Sci.
2014 Dec 9;56(1):45-53. doi: 10.1167/iovs.13-12925. PubMed PMID: 25491293.


1005: Real JP, Granero GE, De Santis MO, Juarez CP, Palma SD, Kelly SP, Luna JD. 
Rate of vision loss in neovascular age-related macular degeneration explored.
Graefes Arch Clin Exp Ophthalmol. 2015 Nov;253(11):1859-65. doi:
10.1007/s00417-014-2885-y. Epub 2014 Dec 11. PubMed PMID: 25491161.


1006: Woon WH, Greig D, Savage MD, Wilson MC, Grant CA, Bishop F, Mokete B.
Asymmetric vitreomacular traction and symmetrical full thickness macular hole
formation. Graefes Arch Clin Exp Ophthalmol. 2015 Nov;253(11):1851-7. doi:
10.1007/s00417-014-2884-z. Epub 2014 Dec 11. PubMed PMID: 25491160.


1007: Yin XT, Tajfirouz DA, Stuart PM. Murine corneal transplantation: a model to
study the most common form of solid organ transplantation. J Vis Exp. 2014 Nov
17;(93):e51830. doi: 10.3791/51830. PubMed PMID: 25490741.


1008: Rusert JM, Wu X, Eberhart CG, Taylor MD, Wechsler-Reya RJ. SnapShot:
Medulloblastoma. Cancer Cell. 2014 Dec 8;26(6):940-940.e1. doi:
10.1016/j.ccell.2014.11.015. PubMed PMID: 25490452; PubMed Central PMCID:
PMC4324613.


1009: Chen M, Gong L, Xu J. Histopathologic and optical coherence tomography
observation after descemet's stripping endothelial keratoplasty in rabbits. Exp
Clin Transplant. 2014 Dec;12(6):548-54. PubMed PMID: 25489807.


1010: Georgalas I, Koutsandrea C, Papaconstantinou D, Mpouritis D, Petrou P.
Scleral melt following Retisert intravitreal fluocinolone implant. Drug Des Devel
Ther. 2014 Nov 28;8:2373-5. doi: 10.2147/DDDT.S66634. eCollection 2014. PubMed
PMID: 25489235; PubMed Central PMCID: PMC4257017.


1011: Tian R, Yang G, Wang J, Chen Y. Screening for BEST1 gene mutations in
Chinese patients with bestrophinopathy. Mol Vis. 2014 Nov 11;20:1594-604.
eCollection 2014. PubMed PMID: 25489231; PubMed Central PMCID: PMC4225144.


1012: Garnai SJ, Huyghe JR, Reed DM, Scott KM, Liebmann JM, Boehnke M, Richards
JE, Ritch R, Pawar H. Congenital cataracts: de novo gene conversion event in
CRYBB2. Mol Vis. 2014 Nov 6;20:1579-93. eCollection 2014. PubMed PMID: 25489230; 
PubMed Central PMCID: PMC4225141.


1013: Smit-McBride Z, Forward KI, Nguyen AT, Bordbari MH, Oltjen SL, Hjelmeland
LM. Age-dependent increase in miRNA-34a expression in the posterior pole of the
mouse eye. Mol Vis. 2014 Nov 5;20:1569-78. eCollection 2014. PubMed PMID:
25489229; PubMed Central PMCID: PMC4225137.


1014: Fan Y, Liu K, Wang Q, Ruan Y, Zhang Y, Ye W. Exendin-4 protects retinal
cells from early diabetes in Goto-Kakizaki rats by increasing the Bcl-2/Bax and
Bcl-xL/Bax ratios and reducing reactive gliosis. Mol Vis. 2014 Nov 5;20:1557-68. 
eCollection 2014. PubMed PMID: 25489228; PubMed Central PMCID: PMC4225140.


1015: Barone I, Novelli E, Strettoi E. Long-term preservation of cone
photoreceptors and visual acuity in rd10 mutant mice exposed to continuous
environmental enrichment. Mol Vis. 2014 Nov 5;20:1545-56. eCollection 2014.
PubMed PMID: 25489227; PubMed Central PMCID: PMC4225138.


1016: Osada M, Sakai T, Kuroyanagi K, Kohno H, Tsuneoka H. Treatment of
experimental autoimmune uveoretinitis with peroxisome proliferator-activated
receptor α agonist fenofibrate. Mol Vis. 2014 Nov 4;20:1518-26. eCollection 2014.
PubMed PMID: 25489225; PubMed Central PMCID: PMC4225135.


1017: Fort PE, Darche M, Sahel JA, Rendon A, Tadayoni R. Lack of dystrophin
protein Dp71 results in progressive cataract formation due to loss of fiber cell 
organization. Mol Vis. 2014 Nov 4;20:1480-90. eCollection 2014. PubMed PMID:
25489223; PubMed Central PMCID: PMC4225142.


1018: Micheal S, Ayub H, Khan MI, Bakker B, Schoenmaker-Koller FE, Ali M, Akhtar 
F, Khan WA, Qamar R, den Hollander AI. Association of known common genetic
variants with primary open angle, primary angle closure, and pseudoexfoliation
glaucoma in Pakistani cohorts. Mol Vis. 2014 Nov 4;20:1471-9. eCollection 2014.
PubMed PMID: 25489222; PubMed Central PMCID: PMC4225136.


1019: Kedir J, Girma A. Prevalence of refractive error and visual impairment
among rural school-age children of Goro District, Gurage Zone, Ethiopia. Ethiop J
Health Sci. 2014 Oct;24(4):353-8. PubMed PMID: 25489200; PubMed Central PMCID:
PMC4248035.


1020: Qin YJ, Chan SO, Chong KK, Li BF, Ng TK, Yip YW, Chen H, Zhang M, Block NL,
Cheung HS, Schally AV, Pang CP. Antagonist of GH-releasing hormone receptors
alleviates experimental ocular inflammation. Proc Natl Acad Sci U S A. 2014 Dec
23;111(51):18303-8. doi: 10.1073/pnas.1421815112. Epub 2014 Dec 8. PubMed PMID:
25489106; PubMed Central PMCID: PMC4280596.


1021: Gaub BM, Berry MH, Holt AE, Reiner A, Kienzler MA, Dolgova N, Nikonov S,
Aguirre GD, Beltran WA, Flannery JG, Isacoff EY. Restoration of visual function
by expression of a light-gated mammalian ion channel in retinal ganglion cells or
ON-bipolar cells. Proc Natl Acad Sci U S A. 2014 Dec 23;111(51):E5574-83. doi:
10.1073/pnas.1414162111. Epub 2014 Dec 8. PubMed PMID: 25489083; PubMed Central
PMCID: PMC4280620.


1022: Lim LS, Ling LH, Cheung CM, Ong PG, Gong L, Tai ES, Mathur R, Wong D,
Foulds W, Wong TY. Relationship of systemic endothelial function and peripheral
arterial stiffness with diabetic retinopathy. Br J Ophthalmol. 2015
Jun;99(6):837-41. doi: 10.1136/bjophthalmol-2014-306075. Epub 2014 Dec 8. PubMed 
PMID: 25488949.


1023: Saunders LJ, Zhu H, Bunce C, Doré CJ, Freemantle N, Crabb DP; Ophthalmic
Statistics Group. Ophthalmic statistics note 5: diagnostic tests—sensitivity and 
specificity. Br J Ophthalmol. 2015 Sep;99(9):1168-70. doi:
10.1136/bjophthalmol-2014-306055. Epub 2014 Dec 8. Review. PubMed PMID: 25488948;
PubMed Central PMCID: PMC4552896.


1024: Abdolrahimzadeh S, Felli L, Plateroti R, Plateroti AM, Giustini S, Calvieri
S, Recupero SM. Morphologic and vasculature features of the choroid and
associated choroid-retinal thickness alterations in neurofibromatosis type 1. Br 
J Ophthalmol. 2015 Jun;99(6):789-93. doi: 10.1136/bjophthalmol-2014-306062. Epub 
2014 Dec 8. PubMed PMID: 25488947.


1025: Weinreb RN, Ong T, Scassellati Sforzolini B, Vittitow JL, Singh K, Kaufman 
PL; VOYAGER study group. A randomised, controlled comparison of latanoprostene
bunod and latanoprost 0.005% in the treatment of ocular hypertension and open
angle glaucoma: the VOYAGER study. Br J Ophthalmol. 2015 Jun;99(6):738-45. doi:
10.1136/bjophthalmol-2014-305908. Epub 2014 Dec 8. PubMed PMID: 25488946; PubMed 
Central PMCID: PMC4453588.


1026: Shetty R, Matalia H, Nuijts R, Subramani M, Dhamodaran K, Pandian R,
Jayadev C, Das D. Safety profile of accelerated corneal cross-linking versus
conventional cross-linking: a comparative study on ex vivo-cultured limbal
epithelial cells. Br J Ophthalmol. 2015 Feb;99(2):272-80. doi:
10.1136/bjophthalmol-2014-305495. Epub 2014 Dec 8. PubMed PMID: 25488945.


1027: Yuntao F, Chenjia G, Panpan Z, Wenjun Z, Suhua W, Guangwei X, Haifeng S,
Jian L, Wanxin P, Yun F, Cai J, Aschner M, Rongzhu L. Role of autophagy in
methylmercury-induced neurotoxicity in rat primary astrocytes. Arch Toxicol. 2014
Dec 9. [Epub ahead of print] PubMed PMID: 25488884.


1028: Asquith M, Elewaut D, Lin P, Rosenbaum JT. The role of the gut and microbes
in the pathogenesis of spondyloarthritis. Best Pract Res Clin Rheumatol. 2014
Oct;28(5):687-702. doi: 10.1016/j.berh.2014.10.018. Epub 2014 Nov 15. Review.
PubMed PMID: 25488778; PubMed Central PMCID: PMC4293151.


1029: Airody A, Venugopal D, Allgar V, Gale RP. Clinical characteristics and
outcomes after 5 years pro re nata treatment of neovascular age-related macular
degeneration with ranibizumab. Acta Ophthalmol. 2015 Sep;93(6):e511-2. doi:
10.1111/aos.12618. Epub 2014 Dec 9. PubMed PMID: 25488611.


1030: Ilhan A, Tas A, Yolcu U, Gundogan FC. Bimonthly injections of ranibizumab
for age-related macular degeneration. Graefes Arch Clin Exp Ophthalmol. 2015
May;253(5):823. doi: 10.1007/s00417-014-2877-y. Epub 2014 Dec 9. PubMed PMID:
25488573.


1031: Nakashima K, Inoue T, Fukushima A, Hirakawa S, Kojima S, Tanihara H.
Evaluation of filtering blebs exhibiting transconjunctival oozing using anterior 
segment optical coherence tomography. Graefes Arch Clin Exp Ophthalmol. 2015
Mar;253(3):439-45. doi: 10.1007/s00417-014-2872-3. Epub 2014 Dec 9. PubMed PMID: 
25488571.


1032: Scharf SH, Jaeschke G, Wettstein JG, Lindemann L. Metabotropic glutamate
receptor 5 as drug target for Fragile X syndrome. Curr Opin Pharmacol. 2015
Feb;20:124-34. doi: 10.1016/j.coph.2014.11.004. Epub 2014 Dec 2. Review. PubMed
PMID: 25488569.


1033: Tas A, Yolcu U, Ilhan A, Gundogan FC. Detection of retinal nerve fibre
layer degeneration in patients with Alzheimer's disease using optical coherence
tomography: searching new biomarkers. Acta Ophthalmol. 2015 Sep;93(6):e507. doi: 
10.1111/aos.12614. Epub 2014 Dec 9. PubMed PMID: 25488510.


1034: Neovius E, Fransson M, Matthis SP, Persson C, Östlund S, Farnebo F,
Lundgren TK. Persistent diplopia after fractures involving the orbit related to
nerve injury. J Plast Reconstr Aesthet Surg. 2015 Feb;68(2):219-25. doi:
10.1016/j.bjps.2014.10.040. Epub 2014 Nov 6. PubMed PMID: 25488468.


1035: Ram J, Agarwal A. The challenge of childhood cataract blindness. Indian J
Med Res. 2014 Oct;140(4):472-4. PubMed PMID: 25488437; PubMed Central PMCID:
PMC4277129.


1036: Boltežar L, Cvenkel B. Reading performance in glaucoma. Acta Ophthalmol.
2015 Jun;93(4):e321-2. doi: 10.1111/aos.12613. Epub 2014 Dec 8. PubMed PMID:
25488420.


1037: van Asten F, Evers-Birkenkamp KU, van Lith-Verhoeven JJ, de Jong-Hesse Y,
Hoppenreijs VP, Hommersom RF, Scholten AM, Hoyng CB, Klaver JH; HELIOS study
group. A prospective, observational, open-label, multicentre study to investigate
the daily treatment practice of ranibizumab in patients with neovascular
age-related macular degeneration. Acta Ophthalmol. 2015 Mar;93(2):126-33. doi:
10.1111/aos.12610. Epub 2014 Dec 9. PubMed PMID: 25488348.


1038: Front matter. Stud Health Technol Inform. 2014;207:i-x. PubMed PMID:
25488250.


1039: Zhou M, Wang J, Sun X. Efficacy and safety of intravitreal bevacizumab in
eyes with neovascular glaucoma undergoing ahmed glaucoma valve implantation:
2-year follow-up. Acta Ophthalmol. 2016 Feb;94(1):e78. doi: 10.1111/aos.12608.
Epub 2014 Dec 8. PubMed PMID: 25488200.


1040: Liutkevičienė R, Cebatorienė D, Zaliūnienė D, Lukauskienė R, Jašinskas V. A
new maximum color contrast sensitivity test for detecting early changes of visual
function in age-related macular degeneration. Medicina (Kaunas).
2014;50(5):281-6. doi: 10.1016/j.medici.2014.10.008. Epub 2014 Nov 1. PubMed
PMID: 25488164.


1041: Zehetner C, Kralinger MT, Modi YS, Waltl I, Ulmer H, Kirchmair R, Bechrakis
NE, Kieselbach GF. Systemic levels of vascular endothelial growth factor before
and after intravitreal injection of aflibercept or ranibizumab in patients with
age-related macular degeneration: a randomised, prospective trial. Acta
Ophthalmol. 2015 Mar;93(2):e154-9. doi: 10.1111/aos.12604. Epub 2014 Dec 8.
PubMed PMID: 25488124.


1042: Mora P, Ghirardini S, Héron E, Sedira N, Olcelli F, Gandolfi S, Sahel JA,
Errera MH. Ocular tuberculosis: experience of an Italian and French cohort. Acta 
Ophthalmol. 2015 Aug;93(5):e403-4. doi: 10.1111/aos.12602. Epub 2014 Dec 9.
PubMed PMID: 25488026.


1043: Kan E, Kiliçkan E, Ayar A, Colak R. Effects of two antioxidants; α-lipoic
acid and fisetin against diabetic cataract in mice. Int Ophthalmol. 2014 Dec 9.
[Epub ahead of print] PubMed PMID: 25488016.


1044: Tanihara H, Inoue T, Yamamoto T, Kuwayama Y, Abe H, Suganami H, Araie M;
K-115 Clinical Study Group. Intra-ocular pressure-lowering effects of a Rho
kinase inhibitor, ripasudil (K-115), over 24 hours in primary open-angle glaucoma
and ocular hypertension: a randomized, open-label, crossover study. Acta
Ophthalmol. 2015 Jun;93(4):e254-60. doi: 10.1111/aos.12599. Epub 2014 Dec 9.
PubMed PMID: 25487877.


1045: Darma S, Kok PH, van den Berg TJ, Abràmoff MD, Faber DJ, Hulsman CA,
Zantvoord F, Mourits MP, Schlingemann RO, Verbraak FD. Optical density filters
modeling media opacities cause decreased SD-OCT retinal layer thickness
measurements with inter- and intra-individual variation. Acta Ophthalmol. 2015
Jun;93(4):355-61. doi: 10.1111/aos.12596. Epub 2014 Dec 8. PubMed PMID: 25487761.


1046: Ji R, Meng L, Li Q, Lu Q. TAM receptor deficiency affects adult hippocampal
neurogenesis. Metab Brain Dis. 2015 Jun;30(3):633-44. doi:
10.1007/s11011-014-9636-y. Epub 2014 Dec 10. PubMed PMID: 25487541; PubMed
Central PMCID: PMC4414696.


1047: Krauskopf E. More to see on Acta Ophthalmologica. Acta Ophthalmol. 2015
Feb;93(1):e92-3. doi: 10.1111/aos.12577. Epub 2014 Dec 8. PubMed PMID: 25487429.


1048: Chan TC, Liu D, Yu M, Jhanji V. Longitudinal evaluation of posterior
corneal elevation after laser refractive surgery using swept-source optical
coherence tomography. Ophthalmology. 2015 Apr;122(4):687-92. doi:
10.1016/j.ophtha.2014.10.011. Epub 2014 Dec 6. PubMed PMID: 25487425.


1049: McNabb RP, Farsiu S, Stinnett SS, Izatt JA, Kuo AN. Optical coherence
tomography accurately measures corneal power change from laser refractive
surgery. Ophthalmology. 2015 Apr;122(4):677-86. doi:
10.1016/j.ophtha.2014.10.003. Epub 2014 Dec 6. PubMed PMID: 25487424; PubMed
Central PMCID: PMC4372493.


1050: Teng Y, Wong HK, Jhanji V, Chen JH, Young AL, Zhang M, Choy KW, Mehta JS,
Pang CP, Yam GH. Signature microRNAs in human cornea limbal epithelium. Funct
Integr Genomics. 2015 May;15(3):277-94. doi: 10.1007/s10142-014-0417-9. Epub 2014
Dec 7. PubMed PMID: 25487418.


1051: Buzzonetti L, Petroni S, Catena G, Iarossi G. Optical coherence tomography 
and electrophysiological findings in torpedo maculopathy. Doc Ophthalmol. 2015
Feb;130(1):65-70. doi: 10.1007/s10633-014-9472-8. Epub 2014 Dec 9. PubMed PMID:
25487309.


1052: Gopinath B, Jagnoor J, Nicholas M, Blyth F, Harris IA, Casey P, Cameron ID.
Presence and predictors of persistent pain among persons who sustained an injury 
in a road traffic crash. Eur J Pain. 2015 Sep;19(8):1111-8. doi: 10.1002/ejp.634.
Epub 2014 Dec 8. PubMed PMID: 25487140.


1053: Massey C, Laver N, Bedi H, Wein RO. Primary fibrosarcoma of the trachea
presenting with acute airway loss. Am J Otolaryngol. 2015 Mar-Apr;36(2):287-9.
doi: 10.1016/j.amjoto.2014.10.023. Epub 2014 Oct 17. Review. PubMed PMID:
25487107.


1054: Jee D, Park M, Lee HJ, Kim MS, Kim EC. Comparison of treatment with
preservative-free versus preserved sodium hyaluronate 0.1% and fluorometholone
0.1% eyedrops after cataract surgery in patients with preexisting dry-eye
syndrome. J Cataract Refract Surg. 2015 Apr;41(4):756-63. doi:
10.1016/j.jcrs.2014.11.034. Epub 2014 Dec 5. PubMed PMID: 25487027.


1055: Vaziri K, Pershing S, Albini TA, Moshfeghi DM, Moshfeghi AA. Risk factors
predictive of endogenous endophthalmitis among hospitalized patients with
hematogenous infections in the United States. Am J Ophthalmol. 2015
Mar;159(3):498-504. doi: 10.1016/j.ajo.2014.11.032. Epub 2014 Dec 6. PubMed PMID:
25486541.


1056: Zhu L, Lu Z, Zhao H. Antitumor mechanisms when pRb and p53 are genetically 
inactivated. Oncogene. 2015 Aug 27;34(35):4547-57. doi: 10.1038/onc.2014.399.
Epub 2014 Dec 8. Review. PubMed PMID: 25486431; PubMed Central PMCID: PMC4459916.


1057: Whitmore SS, Sohn EH, Chirco KR, Drack AV, Stone EM, Tucker BA, Mullins RF.
Complement activation and choriocapillaris loss in early AMD: implications for
pathophysiology and therapy. Prog Retin Eye Res. 2015 Mar;45:1-29. doi:
10.1016/j.preteyeres.2014.11.005. Epub 2014 Dec 5. Review. PubMed PMID: 25486088;
PubMed Central PMCID: PMC4339497.


1058: Silverstein SM, Keane BP, Papathomas TV, Lathrop KL, Kourtev H, Feigenson
K, Roché MW, Wang Y, Mikkilineni D, Paterno D. Processing of spatial-frequency
altered faces in schizophrenia: effects of illness phase and duration. PLoS One. 
2014 Dec 8;9(12):e114642. doi: 10.1371/journal.pone.0114642. eCollection 2014.
PubMed PMID: 25485784; PubMed Central PMCID: PMC4259337.


1059: Jee D, Han Kd, Kim EC. Inverse association between high blood
25-hydroxyvitamin D levels and diabetic retinopathy in a representative Korean
population. PLoS One. 2014 Dec 8;9(12):e115199. doi:
10.1371/journal.pone.0115199. eCollection 2014. PubMed PMID: 25485770; PubMed
Central PMCID: PMC4259490.


1060: Mitchell AL, Goss L, Mathiopoulou L, Morris M, Vaidya B, Dickinson AJ,
Quinn A, Dayan C, McLaren J, Hickey JL, Lazarus JH, Rose GE, Foley P, MacEwen CJ,
Perros P. Diagnosis of Graves' orbitopathy (DiaGO): results of a pilot study to
assess the utility of an office tool for practicing endocrinologists. J Clin
Endocrinol Metab. 2015 Mar;100(3):E458-62. doi: 10.1210/jc.2014-3146. Epub 2014
Dec 8. PubMed PMID: 25485725.


1061: Su Y, Blazey TM, Snyder AZ, Raichle ME, Marcus DS, Ances BM, Bateman RJ,
Cairns NJ, Aldea P, Cash L, Christensen JJ, Friedrichsen K, Hornbeck RC, Farrar
AM, Owen CJ, Mayeux R, Brickman AM, Klunk W, Price JC, Thompson PM, Ghetti B,
Saykin AJ, Sperling RA, Johnson KA, Schofield PR, Buckles V, Morris JC, Benzinger
TL; Dominantly Inherited Alzheimer Network. Partial volume correction in
quantitative amyloid imaging. Neuroimage. 2015 Feb 15;107:55-64. doi:
10.1016/j.neuroimage.2014.11.058. Epub 2014 Dec 5. PubMed PMID: 25485714; PubMed 
Central PMCID: PMC4300252.


1062: Solin SL, Wang Y, Mauldin J, Schultz LE, Lincow DE, Brodskiy PA, Jones CA, 
Syrkin-Nikolau J, Linn JM, Essner JJ, Hostetter JM, Whitley EM, Cameron JD, Chou 
HH, Severin AJ, Sakaguchi DS, McGrail M. Molecular and cellular characterization 
of a zebrafish optic pathway tumor line implicates glia-derived progenitors in
tumorigenesis. PLoS One. 2014 Dec 8;9(12):e114888. doi:
10.1371/journal.pone.0114888. eCollection 2014. PubMed PMID: 25485542; PubMed
Central PMCID: PMC4259487.


1063: Wang R, Yang J, Peng L, Zhao J, Mu N, Huang J, Lazarovici P, Chen H, Zheng 
W. Gardenamide A attenuated cell apoptosis induced by serum deprivation insult
via the ERK1/2 and PI3K/AKT signaling pathways. Neuroscience. 2015 Feb
12;286:242-50. doi: 10.1016/j.neuroscience.2014.11.056. Epub 2014 Dec 6. PubMed
PMID: 25485482.


1064: Sánchez J, de Borba Campos M, Espinoza M, Merabet LB. Audio Haptic
Videogaming for Developing Wayfinding Skills in Learners Who are Blind. IUI.
2014;2014:199-208. PubMed PMID: 25485312; PubMed Central PMCID: PMC4254778.


1065: Aliahmad B, Kumar DK, Hao H, Unnikrishnan P, Che Azemin MZ, Kawasaki R,
Mitchell P. Zone specific fractal dimension of retinal images as predictor of
stroke incidence. ScientificWorldJournal. 2014;2014:467462. doi:
10.1155/2014/467462. Epub 2014 Nov 18. PubMed PMID: 25485298; PubMed Central
PMCID: PMC4251072.


1066: Meling TR, Sorteberg W, Bakke SJ, Jacobsen EA, Lane P, Vajkoczy P. Case
report: a troublesome ophthalmic artery aneurysm. J Neurol Surg Rep. 2014
Dec;75(2):e230-5. doi: 10.1055/s-0034-1387187. Epub 2014 Aug 21. PubMed PMID:
25485220; PubMed Central PMCID: PMC4242818.


1067: Ozgurhan EB, Sezgin Akcay BI, Yildirim Y, Karatas G, Kurt T, Demirok A.
Evaluation of corneal stromal demarcation line after two different protocols of
accelerated corneal collagen cross-linking procedures using anterior segment
optical coherence tomography and confocal microscopy. J Ophthalmol.
2014;2014:981893. doi: 10.1155/2014/981893. Epub 2014 Nov 18. PubMed PMID:
25485145; PubMed Central PMCID: PMC4251080.


1068: Kawashima M, Uchino M, Yokoi N, Uchino Y, Dogru M, Komuro A, Sonomura Y,
Kato H, Nishiwaki Y, Kinoshita S, Tsubota K. The Association between Dry Eye
Disease and Physical Activity as well as Sedentary Behavior: Results from the
Osaka Study. J Ophthalmol. 2014;2014:943786. doi: 10.1155/2014/943786. Epub 2014 
Nov 17. PubMed PMID: 25485144; PubMed Central PMCID: PMC4248401.


1069: Celiker H, Karabas L, Sahin O. A comparison of topical or retrobulbar
anesthesia for 23-gauge posterior vitrectomy. J Ophthalmol. 2014;2014:237028.
doi: 10.1155/2014/237028. Epub 2014 Nov 18. PubMed PMID: 25485143; PubMed Central
PMCID: PMC4251078.


1070: Katagiri S, Hayashi T, Akahori M, Itabashi T, Nishino J, Yoshitake K,
Furuno M, Ikeo K, Okada T, Tsuneoka H, Iwata T. RHO Mutations (p.W126L and
p.A346P) in Two Japanese Families with Autosomal Dominant Retinitis Pigmentosa. J
Ophthalmol. 2014;2014:210947. doi: 10.1155/2014/210947. Epub 2014 Nov 16. PubMed 
PMID: 25485142; PubMed Central PMCID: PMC4248368.


1071: Kim AJ, Woodworth GF, Boylan NJ, Suk JS, Hanes J. Highly compacted
pH-responsive DNA nanoparticles mediate transgene silencing in experimental
glioma. J Mater Chem B Mater Biol Med. 2014 Dec 14;2(46):8165-8173. PubMed PMID: 
25485114; PubMed Central PMCID: PMC4254827.


1072: Panahibazaz M, Moosavian M, Khataminia G, Feghhi M, Yazdi F, Abbasi
Montazeri E. Sub-Conjunctival Injection of Antibiotics vs. Povidone-Iodine Drop
on Bacterial Colonies in Phacoemulsification Cataract Surgery. Jundishapur J
Microbiol. 2014 Sep;7(9):e13108. doi: 10.5812/jjm.13108. Epub 2014 Sep 1. PubMed 
PMID: 25485065; PubMed Central PMCID: PMC4255380.


1073: Ucakhan OO, Saglik A. Outcome of Two Corneal Collagen Crosslinking Methods 
in Bullous Keratopathy due to Fuchs' Endothelial Dystrophy. Case Rep Med.
2014;2014:463905. doi: 10.1155/2014/463905. Epub 2014 Nov 17. PubMed PMID:
25484904; PubMed Central PMCID: PMC4251626.


1074: Khalid A, Clough LA, Symons RC, Mahnken JD, Dong L, Eid AJ. Incidence and
clinical predictors of ocular candidiasis in patients with Candida fungemia.
Interdiscip Perspect Infect Dis. 2014;2014:650235. doi: 10.1155/2014/650235. Epub
2014 Nov 17. PubMed PMID: 25484895; PubMed Central PMCID: PMC4248481.


1075: Li Y, Sun D, Ming J, Han L, Su G. Crystal structure of
poly[[{μ2-1,4-bis[(1H-imid-azol-1-yl)methyl]benzene}[μ6-5-(4-carboxylatophenoxy)i
sophthalato]-μ3-hydroxido-dicobalt(II)] 0.25-hydrate]. Acta Crystallogr Sect E
Struct Rep Online. 2014 Oct 29;70(Pt 11):m376-7. doi: 10.1107/S1600536814022806. 
eCollection 2014 Nov 1. PubMed PMID: 25484783; PubMed Central PMCID: PMC4257313.


1076: Li Y, Sun D, Ming J, Han L, Su G. Crystal structure of
poly[[μ3-4,4'-(4,4'-bipyridine-2,6-diyl)dibenzoato]{μ2-4-[6-(4-carboxyphenyl)-4,4
'-bipyridin-4'-ium-2-yl]benzoato}manganese(II)] hemi-hydrate]. Acta Crystallogr
Sect E Struct Rep Online. 2014 Oct 24;70(Pt 11):m374-5. doi:
10.1107/S160053681402279X. eCollection 2014 Nov 1. PubMed PMID: 25484782; PubMed 
Central PMCID: PMC4257299.


1077: Li YP, Sun D, Ming J, Han L, Su GF. Crystal structure of
bis-{2-[(2-hy-droxy-eth-yl)amino]-ethanol-κ(3) O,N,O'}copper(II) terephthalate.
Acta Crystallogr Sect E Struct Rep Online. 2014 Oct 18;70(Pt 11):m372-3. doi:
10.1107/S1600536814022272. eCollection 2014 Nov 1. PubMed PMID: 25484781; PubMed 
Central PMCID: PMC4257266.


1078: Li YP, Han LY, Ming J, Su GF. Crystal structure of
bis-{2-[bis-(2-hy-droxy-eth-yl)amino]-ethanol-κ(4) O,N,O',O''}cadmium
terephthalate. Acta Crystallogr Sect E Struct Rep Online. 2014 Oct 18;70(Pt
11):m371. doi: 10.1107/S1600536814022375. eCollection 2014 Nov 1. PubMed PMID:
25484780; PubMed Central PMCID: PMC4257248.


1079: Li YP, Zang H, Sun D, Ming J, Su GF. Crystal structure of
bis-{2-[bis-(2-hy-droxy-eth-yl)amino]-ethanol-κ(3) O,N,O'}zinc terephthalate.
Acta Crystallogr Sect E Struct Rep Online. 2014 Oct 11;70(Pt 11):m361-2. doi:
10.1107/S1600536814021771. eCollection 2014 Nov 1. PubMed PMID: 25484775; PubMed 
Central PMCID: PMC4257296.


1080: Li YP, Han LY, Ming J, Zang H, Su GF. Crystal structure of
bis-{μ-4,4'-[1,3-phenyl-enebis(-oxy)]dibenzoato-κ(4)
O,O':O'',O'''}bis[(1,10-phenanthroline-κ(2) N,N')zinc(II)] dihydrate. Acta
Crystallogr Sect E Struct Rep Online. 2014 Sep 3;70(Pt 10):m341-2. doi:
10.1107/S1600536814018340. eCollection 2014 Oct 1. PubMed PMID: 25484671; PubMed 
Central PMCID: PMC4257206.


1081: Mansour AM, Mansour HA, Arevalo JF. Spontaneous release of epiretinal
membrane in a young weight-lifting athlete by presumed central rupture and
centrifugal pull. Clin Ophthalmol. 2014 Nov 13;8:2243-50. doi:
10.2147/OPTH.S74163. eCollection 2014. PubMed PMID: 25484573; PubMed Central
PMCID: PMC4238755.


1082: Vrcek I, Hogan RN, Gilliland G. Orbital liposarcoma masquerading as a
hemangioma. Proc (Bayl Univ Med Cent). 2014 Oct;27(4):359-60. PubMed PMID:
25484512; PubMed Central PMCID: PMC4255867.


1083: Bryan BT, Pomeranz HD, Smith KH. Complete binasal hemianopia. Proc (Bayl
Univ Med Cent). 2014 Oct;27(4):356-8. PubMed PMID: 25484511; PubMed Central
PMCID: PMC4255866.


1084: Mitter SK, Song C, Qi X, Mao H, Rao H, Akin D, Lewin A, Grant M, Dunn W Jr,
Ding J, Bowes Rickman C, Boulton M. Dysregulated autophagy in the RPE is
associated with increased susceptibility to oxidative stress and AMD. Autophagy. 
2014;10(11):1989-2005. doi: 10.4161/auto.36184. PubMed PMID: 25484094; PubMed
Central PMCID: PMC4502658.


1085: Porter K, Hirt J, Stamer WD, Liton PB. Autophagic dysregulation in
glaucomatous trabecular meshwork cells. Biochim Biophys Acta. 2015
Mar;1852(3):379-85. doi: 10.1016/j.bbadis.2014.11.021. Epub 2014 Dec 4. PubMed
PMID: 25483712; PubMed Central PMCID: PMC4312735.


1086: Repunte-Canonigo V, Herman MA, Kawamura T, Kranzler HR, Sherva R, Gelernter
J, Farrer LA, Roberto M, Sanna PP. Nf1 regulates alcohol dependence-associated
excessive drinking and gamma-aminobutyric acid release in the central amygdala in
mice and is associated with alcohol dependence in humans. Biol Psychiatry. 2015
May 15;77(10):870-9. doi: 10.1016/j.biopsych.2014.07.031. Epub 2014 Aug 19.
PubMed PMID: 25483400; PubMed Central PMCID: PMC4428692.


1087: Jouve L, Akesbi J, Nordmann JP. Safety and efficacy of ranibizumab for
pregnant women in idiopathic choroidal neovascularization. Acta Ophthalmol. 2015 
Nov;93(7):e597-8. doi: 10.1111/aos.12611. Epub 2014 Dec 7. PubMed PMID: 25483229.


1088: Jentsch S, Schweitzer D, Schmidtke KU, Peters S, Dawczynski J, Bär KJ,
Hammer M. Retinal fluorescence lifetime imaging ophthalmoscopy measures depend on
the severity of Alzheimer's disease. Acta Ophthalmol. 2015 Jun;93(4):e241-7. doi:
10.1111/aos.12609. Epub 2014 Dec 7. PubMed PMID: 25482990.


1089: Tang XY, Han W, Cui HG, Hu RR, Wang JY, Sun K. Surgical removal of a
free-floating iris cyst in anterior chamber in a Han Chinese man. Acta
Ophthalmol. 2015 Sep;93(6):e514-5. doi: 10.1111/aos.12601. Epub 2014 Dec 7.
PubMed PMID: 25482857.


1090: Aizawa N, Kunikata H, Nitta F, Nakazawa T. The relationship between laser
speckle flowgraphy-measured optic disc microcirculation and postoperative visual 
recovery in rhegmatogenous retinal detachment. Acta Ophthalmol. 2015
Aug;93(5):e397-9. doi: 10.1111/aos.12586. Epub 2014 Dec 7. PubMed PMID: 25482667.


1091: Han D, Yao Y, Sun Y, Gong Y, Wu X. Effect of charred Radix et Rhizoma Rhei 
in a laser-induced choroidal neovascularization murine model. Mol Med Rep. 2015
Apr;11(4):2896-902. doi: 10.3892/mmr.2014.3046. Epub 2014 Dec 4. PubMed PMID:
25482457.


1092: Razali N, Agarwal R, Agarwal P, Kapitonova MY, Kannan Kutty M, Smirnov A,
Salmah Bakar N, Ismail NM. Anterior and posterior segment changes in rat eyes
with chronic steroid administration and their responsiveness to antiglaucoma
drugs. Eur J Pharmacol. 2015 Feb 15;749:73-80. doi: 10.1016/j.ejphar.2014.11.029.
Epub 2014 Dec 4. PubMed PMID: 25481859.


1093: Mathur P, Yang J. Usher syndrome: Hearing loss, retinal degeneration and
associated abnormalities. Biochim Biophys Acta. 2015 Mar;1852(3):406-20. doi:
10.1016/j.bbadis.2014.11.020. Epub 2014 Dec 4. Review. PubMed PMID: 25481835;
PubMed Central PMCID: PMC4312720.


1094: Leung KK, Malone IM, Ourselin S, Gunter JL, Bernstein MA, Thompson PM, Jack
CR Jr, Weiner MW, Fox NC; Alzheimer's Disease Neuroimaging Initiative. Effects of
changing from non-accelerated to accelerated MRI for follow-up in brain atrophy
measurement. Neuroimage. 2015 Feb 15;107:46-53. doi:
10.1016/j.neuroimage.2014.11.049. Epub 2014 Dec 4. PubMed PMID: 25481794; PubMed 
Central PMCID: PMC4300278.


1095: Zhang L, Liu L, Philip AL, Martinez JC, Guttierez JC, Marella M, Patki G,
Matsuno-Yagi A, Yagi T, Thomas BB. Long-term evaluation of Leber's hereditary
optic neuropathy-like symptoms in rotenone administered rats. Neurosci Lett. 2015
Jan 12;585:171-6. doi: 10.1016/j.neulet.2014.12.004. Epub 2014 Dec 3. PubMed
PMID: 25481764; PubMed Central PMCID: PMC4295626.


1096: Kwon KA, Shipley RJ, Edirisinghe M, Rayment AW, Best SM, Cameron RE, Salam 
T, Rose GE, Ezra DG. Stress-relaxation and fatigue behaviour of synthetic
brow-suspension materials. J Mech Behav Biomed Mater. 2015 Feb;42:116-28. doi:
10.1016/j.jmbbm.2014.11.004. Epub 2014 Nov 12. PubMed PMID: 25481667.


1097: Alshowaeir D, Yannikas C, Garrick R, Van Der Walt A, Graham SL, Fraser C,
Klistorner A. Multifocal VEP assessment of optic neuritis evolution. Clin
Neurophysiol. 2015 Aug;126(8):1617-23. doi: 10.1016/j.clinph.2014.11.010. Epub
2014 Nov 20. PubMed PMID: 25481337.


1098: Nguyen A, Hulleman JD. Differential tolerance of 'pseudo-pathogenic'
tryptophan residues in calcium-binding EGF domains of short fibulin proteins. Exp
Eye Res. 2015 Jan;130:66-72. doi: 10.1016/j.exer.2014.12.002. Epub 2014 Dec 3.
PubMed PMID: 25481286; PubMed Central PMCID: PMC4551491.


1099: Liu X, Zhou Q, Zhang X, Qin X, Wang W, Wang L, Meng J, Chen J. [In vitro
culture and molecular characterization of human amniotic epithelial cells]. Xi
Bao Yu Fen Zi Mian Yi Xue Za Zhi. 2014 Dec;30(12):1318-21. Chinese. PubMed PMID: 
25481192.


1100: Fu MS, Zhu BJ, Luo DW. Apigenin prevents TNF-α induced apoptosis of primary
rat retinal ganglion cells. Cell Mol Biol (Noisy-le-grand). 2014 Nov
25;60(4):37-42. PubMed PMID: 25481015.


1101: Mudvari P, Movassagh M, Kowsari K, Seyfi A, Kokkinaki M, Edwards NJ,
Golestaneh N, Horvath A. SNPlice: variants that modulate Intron retention from
RNA-sequencing data. Bioinformatics. 2015 Apr 15;31(8):1191-8. doi:
10.1093/bioinformatics/btu804. Epub 2014 Dec 6. PubMed PMID: 25481010; PubMed
Central PMCID: PMC4393518.


1102: Hufnagel RB, Arno G, Hein ND, Hersheson J, Prasad M, Anderson Y, Krueger
LA, Gregory LC, Stoetzel C, Jaworek TJ, Hull S, Li A, Plagnol V, Willen CM,
Morgan TM, Prows CA, Hegde RS, Riazuddin S, Grabowski GA, Richardson RJ,
Dieterich K, Huang T, Revesz T, Martinez-Barbera JP, Sisk RA, Jefferies C,
Houlden H, Dattani MT, Fink JK, Dollfus H, Moore AT, Ahmed ZM. Neuropathy target 
esterase impairments cause Oliver-McFarlane and Laurence-Moon syndromes. J Med
Genet. 2015 Feb;52(2):85-94. doi: 10.1136/jmedgenet-2014-102856. Epub 2014 Dec 5.
PubMed PMID: 25480986.


1103: Sawada T, Ohji M. Reply to the letter to the editor: bimonthly injections
of ranibizumab for age-related macular degeneration. Graefes Arch Clin Exp
Ophthalmol. 2015 May;253(5):825. doi: 10.1007/s00417-014-2878-x. Epub 2014 Dec 6.
PubMed PMID: 25480718.


1104: Hikichi T, Kitamei H, Shioya S. Prognostic factors of 2-year outcomes of
ranibizumab therapy for polypoidal choroidal vasculopathy. Br J Ophthalmol. 2015 
Jun;99(6):817-22. doi: 10.1136/bjophthalmol-2014-305606. Epub 2014 Dec 5. PubMed 
PMID: 25480464.


1105: Vrcek I, Hogan RN, Mancini R. Cutaneous squamous cell carcinoma of the
eyelid masquerading as a chalazion. Int Ophthalmol. 2014 Dec 6. [Epub ahead of
print] PubMed PMID: 25479697.


1106: Thomas SM, Jeyaraman MM, Hodge WG, Hutnik C, Costella J, Malvankar-Mehta
MS. The effectiveness of teleglaucoma versus in-patient examination for glaucoma 
screening: a systematic review and meta-analysis. PLoS One. 2014 Dec
5;9(12):e113779. doi: 10.1371/journal.pone.0113779. eCollection 2014. Erratum in:
PLoS One. 2015;10(3):e0118688. Jeyaraman, Maya [corrected to Jeyaraman, Maya M]. 
PubMed PMID: 25479593; PubMed Central PMCID: PMC4257598.


1107: Suzuki H, Oku H, Horie T, Morishita S, Tonari M, Oku K, Okubo A, Kida T,
Mimura M, Fukumoto M, Kojima S, Takai S, Ikeda T. Changes in expression of
aquaporin-4 and aquaporin-9 in optic nerve after crushing in rats. PLoS One. 2014
Dec 5;9(12):e114694. doi: 10.1371/journal.pone.0114694. eCollection 2014. PubMed 
PMID: 25479407; PubMed Central PMCID: PMC4257723.


1108: Mayordomo-Febrer A, López-Murcia M, Morales-Tatay JM, Monleón-Salvado D,
Pinazo-Durán MD. Metabolomics of the aqueous humor in the rat glaucoma model
induced by a series of intracamerular sodium hyaluronate injection. Exp Eye Res. 
2015 Feb;131:84-92. doi: 10.1016/j.exer.2014.11.012. Epub 2014 Dec 3. PubMed
PMID: 25479046.


1109: Upadhyaya B, Tian X, Wu H, Lou MF. Expression and distribution of
thiol-regulating enzyme glutaredoxin 2 (GRX2) in porcine ocular tissues. Exp Eye 
Res. 2015 Jan;130:58-65. doi: 10.1016/j.exer.2014.12.004. Epub 2014 Dec 3. PubMed
PMID: 25479045; PubMed Central PMCID: PMC4276450.


1110: Fang IM, Yang CM, Yang CH. Chitosan oligosaccharides prevented retinal
ischemia and reperfusion injury via reduced oxidative stress and inflammation in 
rats. Exp Eye Res. 2015 Jan;130:38-50. doi: 10.1016/j.exer.2014.12.001. Epub 2014
Dec 2. PubMed PMID: 25479043.


1111: Wu JH, Zhang SH, Nickerson JM, Gao FJ, Sun Z, Chen XY, Zhang SJ, Zhang R,
Gao F, Chen JY, Luo Y, Wang Y, Sun XH. Cumulative mtDNA damage and mutations
contribute to the progressive loss of RGCs in a rat model of glaucoma. Neurobiol 
Dis. 2015 Feb;74:167-79. doi: 10.1016/j.nbd.2014.11.014. Epub 2014 Dec 3. PubMed 
PMID: 25478814; PubMed Central PMCID: PMC4523228.


1112: Sitaras N, Rivera JC, Noueihed B, Bien-Aimé M, Zaniolo K, Omri S, Hamel D, 
Zhu T, Hardy P, Sapieha P, Joyal JS, Chemtob S. Retinal neurons curb inflammation
and enhance revascularization in ischemic retinopathies via proteinase-activated 
receptor-2. Am J Pathol. 2015 Feb;185(2):581-95. doi:
10.1016/j.ajpath.2014.10.020. Epub 2014 Dec 3. PubMed PMID: 25478809.


1113: Li W, Long JA, Watts LT, Jiang Z, Shen Q, Li Y, Duong TQ. A quantitative
MRI method for imaging blood-brain barrier leakage in experimental traumatic
brain injury. PLoS One. 2014 Dec 5;9(12):e114173. doi:
10.1371/journal.pone.0114173. eCollection 2014. PubMed PMID: 25478693; PubMed
Central PMCID: PMC4257611.


1114: Kulkarni C, George TA, Av A, Ravindran R. Acute angle closure glaucoma with
capilllary leak syndrome following snake bite. J Clin Diagn Res. 2014
Oct;8(10):VC01-VC03. doi: 10.7860/JCDR/2014/10716.4924. Epub 2014 Oct 20. PubMed 
PMID: 25478432; PubMed Central PMCID: PMC4253250.


1115: Sharma Y, Jain S, Jayachandran. Keratomycosis: Etiology, Risk Factors and
Differential Diagnosis- A Mini Review on Trichophyton spp. J Clin Diagn Res. 2014
Oct;8(10):DD01-2. doi: 10.7860/JCDR/2014/9029.5044. Epub 2014 Oct 20. PubMed
PMID: 25478343; PubMed Central PMCID: PMC4253161.


1116: Mohammad F, Wanek J, Zelkha R, Lim JI, Chen J, Shahidi M. A Method for En
Face OCT Imaging of Subretinal Fluid in Age-Related Macular Degeneration. J
Ophthalmol. 2014;2014:720243. doi: 10.1155/2014/720243. Epub 2014 Oct 13. PubMed 
PMID: 25478209; PubMed Central PMCID: PMC4244942.


1117: Lee JJ, Koh KM, Kim US. The anti-acetylcholine receptor antibody test in
suspected ocular myasthenia gravis. J Ophthalmol. 2014;2014:689792. doi:
10.1155/2014/689792. Epub 2014 Nov 13. PubMed PMID: 25478208; PubMed Central
PMCID: PMC4247930.


1118: Baba T, Sato E, Oshitari T, Yamamoto S. Regional reduction of ganglion cell
complex after vitrectomy with internal limiting membrane peeling for idiopathic
macular hole. J Ophthalmol. 2014;2014:372589. doi: 10.1155/2014/372589. Epub 2014
Nov 16. PubMed PMID: 25478206; PubMed Central PMCID: PMC4247913.


1119: Zahir F, Tahri H. A Christmas tree cataract. Pan Afr Med J. 2014 Aug
25;18:332. doi: 10.11604/pamj.2014.18.332.4780. eCollection 2014. PubMed PMID:
25478053; PubMed Central PMCID: PMC4250006.


1120: Abelman H, Abelman S. Tolerance and nature of residual refraction in
symmetric power space as principal lens powers and meridians change. Comput Math 
Methods Med. 2014;2014:492383. doi: 10.1155/2014/492383. Epub 2014 Nov 12. PubMed
PMID: 25478004; PubMed Central PMCID: PMC4244934.


1121: Gu Y, Li X, He T, Jiang Z, Hao P, Tang X. The Antifibrosis Effects of
Peroxisome Proliferator-Activated Receptor δ on Rat Corneal Wound Healing after
Excimer Laser Keratectomy. PPAR Res. 2014;2014:464935. doi: 10.1155/2014/464935. 
Epub 2014 Nov 13. PubMed PMID: 25477952; PubMed Central PMCID: PMC4248330.


1122: Valiente-Soriano FJ, García-Ayuso D, Ortín-Martínez A, Jiménez-López M,
Galindo-Romero C, Villegas-Pérez MP, Agudo-Barriuso M, Vugler AA, Vidal-Sanz M.
Distribution of melanopsin positive neurons in pigmented and albino mice:
evidence for melanopsin interneurons in the mouse retina. Front Neuroanat. 2014
Nov 20;8:131. doi: 10.3389/fnana.2014.00131. eCollection 2014. PubMed PMID:
25477787; PubMed Central PMCID: PMC4238377.


1123: Sas-Korczyńska B, Markiewicz A, Romanowska-Dixon B, Pluta E. Preliminary
results of proton radiotherapy for choroidal melanoma - the Kraków experience.
Contemp Oncol (Pozn). 2014;18(5):359-66. doi: 10.5114/wo.2014.42233. Epub 2014
Jun 26. PubMed PMID: 25477761; PubMed Central PMCID: PMC4248051.


1124: Zulliger R, Naash MI, Rajala RV, Molday RS, Azadi S. Impaired association
of retinal degeneration-3 with guanylate cyclase-1 and guanylate
cyclase-activating protein-1 leads to leber congenital amaurosis-1. J Biol Chem. 
2015 Feb 6;290(6):3488-99. doi: 10.1074/jbc.M114.616656. Epub 2014 Dec 4. PubMed 
PMID: 25477517; PubMed Central PMCID: PMC4319016.


1125: Wang F, Li H, Xu M, Li H, Zhao L, Yang L, Zaneveld JE, Wang K, Li Y, Sui R,
Chen R. A homozygous missense mutation in NEUROD1 is associated with nonsyndromic
autosomal recessive retinitis pigmentosa. Invest Ophthalmol Vis Sci. 2014 Dec
4;56(1):150-5. doi: 10.1167/iovs.14-15382. PubMed PMID: 25477324; PubMed Central 
PMCID: PMC4290556.


1126: Benitez-Aguirre P, Craig ME, Cass HG, Sugden CJ, Jenkins AJ, Wang JJ,
Cusumano J, Hodgson LA, Lee K, Wong TY, Donaghue KC. Sex differences in retinal
microvasculature through puberty in type 1 diabetes: are girls at greater risk of
diabetic microvascular complications? Invest Ophthalmol Vis Sci. 2014 Dec
4;56(1):571-7. doi: 10.1167/iovs.14-15147. PubMed PMID: 25477322.


1127: Portillo JA, Schwartz I, Zarini S, Bapputty R, Kern TS, Gubitosi-Klug RA,
Murphy RC, Subauste MC, Subauste CS. Proinflammatory responses induced by CD40 in
retinal endothelial and Müller cells are inhibited by blocking CD40-Traf2,3 or
CD40-Traf6 signaling. Invest Ophthalmol Vis Sci. 2014 Dec 4;55(12):8590-7. doi:
10.1167/iovs.14-15340. PubMed PMID: 25477319; PubMed Central PMCID: PMC4280881.


1128: Shin A, Yoo L, Demer JL. Viscoelastic characterization of extraocular
Z-myotomy. Invest Ophthalmol Vis Sci. 2014 Dec 4;56(1):243-51. doi:
10.1167/iovs.14-15510. PubMed PMID: 25477318; PubMed Central PMCID: PMC4309311.


1129: Farinelli P, Perera A, Arango-Gonzalez B, Trifunovic D, Wagner M, Carell T,
Biel M, Zrenner E, Michalakis S, Paquet-Durand F, Ekström PA. DNA methylation and
differential gene regulation in photoreceptor cell death. Cell Death Dis. 2014
Dec 4;5:e1558. doi: 10.1038/cddis.2014.512. PubMed PMID: 25476906; PubMed Central
PMCID: PMC4649831.


1130: Hu S, Liu H, Ha Y, Luo X, Motamedi M, Gupta MP, Ma JX, Tilton RG, Zhang W. 
Posttranslational modification of Sirt6 activity by peroxynitrite. Free Radic
Biol Med. 2015 Feb;79:176-85. doi: 10.1016/j.freeradbiomed.2014.11.011. Epub 2014
Dec 2. PubMed PMID: 25476852; PubMed Central PMCID: PMC4339438.


1131: Akdogan E, Turkyilmaz K, Ayaz T, Tufekci D. Peripapillary retinal nerve
fibre layer thickness in women with iron deficiency anaemia. J Int Med Res. 2015 
Feb;43(1):104-9. doi: 10.1177/0300060514555562. Epub 2014 Dec 4. PubMed PMID:
25476798.


1132: Kiyak Yilmaz A, Kose S, Guven Yilmaz S, Uretmen O. The impact of prism
adaptation test on surgical outcomes in patients with primary exotropia. Clin Exp
Optom. 2015 May;98(3):224-7. doi: 10.1111/cxo.12219. Epub 2014 Dec 4. PubMed
PMID: 25476463.


1133: Karlstetter M, Scholz R, Rutar M, Wong WT, Provis JM, Langmann T. Retinal
microglia: just bystander or target for therapy? Prog Retin Eye Res. 2015
Mar;45:30-57. doi: 10.1016/j.preteyeres.2014.11.004. Epub 2014 Dec 2. Review.
PubMed PMID: 25476242.


1134: Lu DW, Chen YH, Chang CJ, Chiang CH, Yao HY. Nitric oxide levels in the
aqueous humor vary in different ocular hypertension experimental models.
Kaohsiung J Med Sci. 2014 Dec;30(12):593-8. doi: 10.1016/j.kjms.2014.09.004. Epub
2014 Oct 25. PubMed PMID: 25476096.


1135: Li L, Li W, Chen CZ, Yi ZH, Zhou YY. Is aspirin use associated with
age-related macular degeneration? A meta-analysis. J Clin Pharm Ther. 2015
Apr;40(2):144-54. doi: 10.1111/jcpt.12241. Epub 2014 Dec 5. PubMed PMID:
25475899.


1136: Khan AO, Bergmann C, Neuhaus C, Bolz HJ. A distinct vitreo-retinal
dystrophy with early-onset cataract from recessive KCNJ13 mutations. Ophthalmic
Genet. 2015 Mar;36(1):79-84. doi: 10.3109/13816810.2014.985846. Epub 2014 Dec 5. 
PubMed PMID: 25475713.


1137: Wise SJ, Nathoo NA, Etminan M, Mikelberg FS, Mancini GB. Statin use and
risk for cataract: a nested case-control study of 2 populations in Canada and the
United States. Can J Cardiol. 2014 Dec;30(12):1613-9. doi:
10.1016/j.cjca.2014.08.020. PubMed PMID: 25475465.


1138: Cheng CY, Chen PY, Lin CJ. Intraocular xanthomatous tumor presenting as
fulminant uveitis. Eye (Lond). 2015 Feb;29(2):296-8. doi: 10.1038/eye.2014.287.
Epub 2014 Dec 5. PubMed PMID: 25475238; PubMed Central PMCID: PMC4330296.


1139: Saib N, Bonnel S, Fenolland JR, Abrieu M, Rambaud C, Berguiga M,
Froussart-Maille F, Rigal-Sastourne JC. Intrastromal corneal rings and corneal
collagen crosslinking for progressive keratoconus: comparison of two sequences.
Eye (Lond). 2015 Feb;29(2):294-5. doi: 10.1038/eye.2014.285. Epub 2014 Dec 5.
PubMed PMID: 25475237; PubMed Central PMCID: PMC4330294.


1140: Yeung SN, Lichtinger A, Kim P, Elbaz U, Ku JY, Teichman JC, Amiran MD,
Slomovic AR. Efficacy and safety of patching vs bandage lens on postoperative
pain following pterygium surgery. Eye (Lond). 2015 Feb;29(2):295-6. doi:
10.1038/eye.2014.286. Epub 2014 Dec 5. PubMed PMID: 25475236; PubMed Central
PMCID: PMC4330295.


1141: Marsh IB. We need to pay heed to the psychosocial aspects of strabismus.
Eye (Lond). 2015 Feb;29(2):238-40. doi: 10.1038/eye.2014.283. Epub 2014 Dec 5.
Review. PubMed PMID: 25475233; PubMed Central PMCID: PMC4330292.


1142: Ranganath LR, Milan AM, Hughes AT, Dutton JJ, Fitzgerald R, Briggs MC,
Bygott H, Psarelli EE, Cox TF, Gallagher JA, Jarvis JC, van Kan C, Hall AK, Laan 
D, Olsson B, Szamosi J, Rudebeck M, Kullenberg T, Cronlund A, Svensson L,
Junestrand C, Ayoob H, Timmis OG, Sireau N, Le Quan Sang KH, Genovese F, Braconi 
D, Santucci A, Nemethova M, Zatkova A, McCaffrey J, Christensen P, Ross G, Imrich
R, Rovensky J. Suitability Of Nitisinone In Alkaptonuria 1 (SONIA 1): an
international, multicentre, randomised, open-label, no-treatment controlled,
parallel-group, dose-response study to investigate the effect of once daily
nitisinone on 24-h urinary homogentisic acid excretion in patients with
alkaptonuria after 4 weeks of treatment. Ann Rheum Dis. 2014 Dec 4. pii:
annrheumdis-2014-206033. doi: 10.1136/annrheumdis-2014-206033. [Epub ahead of
print] PubMed PMID: 25475116.


1143: Mysore N, Koenekoop J, Li S, Ren H, Keser V, Lopez-Solache I, Koenekoop RK.
A Review of Secondary Photoreceptor Degenerations in Systemic Disease. Cold
Spring Harb Perspect Med. 2014 Dec 4;5(11). pii: a025825. doi:
10.1101/cshperspect.a025825. Review. PubMed PMID: 25475108.


1144: Kim YK, Choi HJ, Jeoung JW, Park KH, Kim DM. Five-year incidence of primary
open-angle glaucoma and rate of progression in health center-based Korean
population: the Gangnam Eye Study. PLoS One. 2014 Dec 4;9(12):e114058. doi:
10.1371/journal.pone.0114058. eCollection 2014. PubMed PMID: 25474589; PubMed
Central PMCID: PMC4256402.


1145: Huerva V, Ascaso FJ, Grzybowski A. Infliximab for peripheral ulcerative
keratitis treatment. Medicine (Baltimore). 2014 Nov;93(26):e176. doi:
10.1097/MD.0000000000000176. Review. PubMed PMID: 25474432; PubMed Central PMCID:
PMC4616390.


1146: Yu X, Lyu D, Dong X, He J, Yao K. Hypertension and risk of cataract: a
meta-analysis. PLoS One. 2014 Dec 4;9(12):e114012. doi:
10.1371/journal.pone.0114012. eCollection 2014. PubMed PMID: 25474403; PubMed
Central PMCID: PMC4256215.


1147: Zaneveld J, Siddiqui S, Li H, Wang X, Wang H, Wang K, Li H, Ren H, Lopez I,
Dorfman A, Khan A, Wang F, Salvo J, Gelowani V, Li Y, Sui R, Koenekoop R, Chen R.
Comprehensive analysis of patients with Stargardt macular dystrophy reveals new
genotype-phenotype correlations and unexpected diagnostic revisions. Genet Med.
2015 Apr;17(4):262-70. doi: 10.1038/gim.2014.174. Epub 2014 Dec 4. PubMed PMID:
25474345; PubMed Central PMCID: PMC4385427.


1148: Doyle SL, Adamson P, López FJ, Humphries P, Campbell M. Reply to IL-18 is
not therapeutic for neovascular age-related macular degeneration. Nat Med. 2014
Dec;20(12):1376-7. doi: 10.1038/nm.3741. PubMed PMID: 25473915.


1149: Hirano Y, Yasuma T, Mizutani T, Fowler BJ, Tarallo V, Yasuma R, Kim Y,
Bastos-Carvalho A, Kerur N, Gelfand BD, Bogdanovich S, He S, Zhang X, Nozaki M,
Ijima R, Kaneko H, Ogura Y, Terasaki H, Nagai H, Haro I, Núñez G, Ambati BK,
Hinton DR, Ambati J. IL-18 is not therapeutic for neovascular age-related macular
degeneration. Nat Med. 2014 Dec;20(12):1372-5. doi: 10.1038/nm.3671. PubMed PMID:
25473914; PubMed Central PMCID: PMC4275546.


1150: Richardson MA, Lewis KT. Spontaneous Decompression Fracture in Thyroid Eye 
Disease. Ophthal Plast Reconstr Surg. 2014 Dec 3. [Epub ahead of print] PubMed
PMID: 25473888.


1151: Qi J, Yang Z. Learning dictionaries of sparse codes of 3D movements of body
joints for real-time human activity understanding. PLoS One. 2014 Dec
4;9(12):e114147. doi: 10.1371/journal.pone.0114147. eCollection 2014. PubMed
PMID: 25473850; PubMed Central PMCID: PMC4256388.


1152: Saadat KA, Murakami Y, Tan X, Nomura Y, Yasukawa T, Okada E, Ikeda Y,
Yanagi Y. Inhibition of autophagy induces retinal pigment epithelial cell damage 
by the lipofuscin fluorophore A2E. FEBS Open Bio. 2014 Nov 15;4:1007-14. doi:
10.1016/j.fob.2014.11.003. eCollection 2014. PubMed PMID: 25473597; PubMed
Central PMCID: PMC4250541.


1153: Singh A, Mortzos P, Sørensen TL. Visual Hallucinations in a Patient with
Horner's Syndrome Secondary to Internal Carotid Dissection. Case Rep Ophthalmol. 
2014 Oct 31;5(3):347-51. doi: 10.1159/000368332. eCollection 2014 Sep. PubMed
PMID: 25473403; PubMed Central PMCID: PMC4249999.


1154: Tamaki R, Zako M. Interference of Descemet's Membrane with Aqueous Humor
Drainage via an ExPRESS Mini Shunt. Case Rep Ophthalmol. 2014 Oct 23;5(3):343-6. 
doi: 10.1159/000368697. eCollection 2014 Sep. PubMed PMID: 25473402; PubMed
Central PMCID: PMC4250001.


1155: Balestrazzi A, Malandrini A, Martone G, Marigliani D, Caporossi T, Tosi GM.
Capsule contraction syndrome with a microincision foldable hydrophilic acrylic
intraocular lens: two case reports and review of the literature. Case Rep
Ophthalmol. 2014 Oct 16;5(3):329-35. doi: 10.1159/000368344. eCollection 2014
Sep. PubMed PMID: 25473400; PubMed Central PMCID: PMC4241644.


1156: Toriyama K, Inoue T, Suzuki T, Kobayashi T, Ohashi Y. Necrotizing keratitis
caused by acyclovir-resistant herpes simplex virus. Case Rep Ophthalmol. 2014 Oct
10;5(3):325-8. doi: 10.1159/000368297. eCollection 2014 Sep. PubMed PMID:
25473399; PubMed Central PMCID: PMC4241636.


1157: Gao D, Lou Y, Ruan S. A PERIODIC ROSS-MACDONALD MODEL IN A PATCHY
ENVIRONMENT. Discrete Continuous Dyn Syst Ser B. 2014 Dec 1;19(10):3133-3145.
PubMed PMID: 25473381; PubMed Central PMCID: PMC4244283.


1158: Pradeep AV, Rao S, Ramesh Kumar R. Partial HELLP syndrome with unilateral
exudative retinal detachment treated conservatively. Saudi J Ophthalmol. 2014
Oct;28(4):329-31. doi: 10.1016/j.sjopt.2014.03.011. Epub 2014 Mar 29. PubMed
PMID: 25473354; PubMed Central PMCID: PMC4250496.


1159: Hussain N, Hussain A. Retino-choroidal ischemia in central retinal vein
occlusion. Saudi J Ophthalmol. 2014 Oct;28(4):325-8. doi:
10.1016/j.sjopt.2014.02.004. Epub 2014 Feb 25. PubMed PMID: 25473353; PubMed
Central PMCID: PMC4250501.


1160: AlZamil WM. Lymphocytic leukemia presenting as acute Vogt-Koyanagi-Harada
disease. Saudi J Ophthalmol. 2014 Oct;28(4):319-21. doi:
10.1016/j.sjopt.2013.07.013. Epub 2013 Aug 3. PubMed PMID: 25473351; PubMed
Central PMCID: PMC4250489.


1161: Pandey AN. Retinoblastoma: An overview. Saudi J Ophthalmol. 2014
Oct;28(4):310-5. doi: 10.1016/j.sjopt.2013.11.001. Epub 2013 Nov 21. Review.
PubMed PMID: 25473349; PubMed Central PMCID: PMC4250503.


1162: Al-Halafi AM. Nanocarriers of nanotechnology in retinal diseases. Saudi J
Ophthalmol. 2014 Oct;28(4):304-9. doi: 10.1016/j.sjopt.2014.02.009. Epub 2014 Mar
5. Review. PubMed PMID: 25473348; PubMed Central PMCID: PMC4250513.


1163: Elwan SA. Comparison between sutureless and glue free versus sutured limbal
conjunctival autograft in primary pterygium surgery. Saudi J Ophthalmol. 2014
Oct;28(4):292-8. doi: 10.1016/j.sjopt.2014.03.012. Epub 2014 Mar 29. PubMed PMID:
25473346; PubMed Central PMCID: PMC4250493.


1164: Al-Sayyari TM, Fawzy SM, Al-Saleh AA. Corneal spherical aberration and its 
impact on choosing an intraocular lens for cataract surgery. Saudi J Ophthalmol. 
2014 Oct;28(4):274-80. doi: 10.1016/j.sjopt.2014.06.005. Epub 2014 Jun 25. PubMed
PMID: 25473343; PubMed Central PMCID: PMC4250498.


1165: Ganekal S, Dorairaj S. Effect of intraoperative 5-fluorouracil and low
molecular weight heparin on the outcome of high-risk proliferative
vitreoretinopathy. Saudi J Ophthalmol. 2014 Oct;28(4):257-61. doi:
10.1016/j.sjopt.2014.03.005. Epub 2014 Mar 21. PubMed PMID: 25473340; PubMed
Central PMCID: PMC4250514.


1166: Koh KM, Kim HS, Cho HJ, Lew YJ, Choi MJ, Han JI, Cho SW, Kim CG, Lee TG,
Kim JW, Yoo SJ. Surgical outcomes of 23-gauge vitrectomy for the management of
lens fragments dropped into the vitreous cavity during cataract surgery. Saudi J 
Ophthalmol. 2014 Oct;28(4):253-6. doi: 10.1016/j.sjopt.2014.01.001. Epub 2014 Feb
3. PubMed PMID: 25473339; PubMed Central PMCID: PMC4250484.


1167: MacLean K, Hindman HB. UR Well Eye Care: a model for medical student
ophthalmology education and service in the community. Clin Ophthalmol. 2014 Nov
27;8:2397-401. doi: 10.2147/OPTH.S71724. eCollection 2014. PubMed PMID: 25473267;
PubMed Central PMCID: PMC4251576.


1168: Fenzl CR, Gess AJ, Moshirfar M. Accuracy of corneal trephination depth
using the Moria single-use adjustable depth vacuum trephine system. Clin
Ophthalmol. 2014 Nov 27;8:2391-6. doi: 10.2147/OPTH.S73591. eCollection 2014.
PubMed PMID: 25473266; PubMed Central PMCID: PMC4251574.


1169: Shimizu A, Maruyama K, Yokoyama Y, Tsuda S, Ryu M, Nakazawa T.
Characteristics of uveitic glaucoma and evaluation of its surgical treatment.
Clin Ophthalmol. 2014 Nov 26;8:2383-9. doi: 10.2147/OPTH.S72383. eCollection
2014. PubMed PMID: 25473265; PubMed Central PMCID: PMC4251760.


1170: Hong-Kee N, Mei-Fong C, Azhany Y, Zunaina E. Antiphospholipid syndrome in
lupus retinopathy. Clin Ophthalmol. 2014 Nov 24;8:2359-63. doi:
10.2147/OPTH.S71712. eCollection 2014. PubMed PMID: 25473262; PubMed Central
PMCID: PMC4247138.


1171: Moshirfar M, Fenzl CR, Li Z. What we know about ocular manifestations of
Ebola. Clin Ophthalmol. 2014 Nov 21;8:2355-7. doi: 10.2147/OPTH.S73583.
eCollection 2014. PubMed PMID: 25473261; PubMed Central PMCID: PMC4247133.


1172: Schliesser JA, Gallimore G, Kunjukunju N, Sabates NR, Koulen P, Sabates FN.
Clinical application of optical coherence tomography in combination with
functional diagnostics: advantages and limitations for diagnosis and assessment
of therapy outcome in central serous chorioretinopathy. Clin Ophthalmol. 2014 Nov
21;8:2337-45. doi: 10.2147/OPTH.S73119. eCollection 2014. PubMed PMID: 25473259; 
PubMed Central PMCID: PMC4247136.


1173: Neudorfer M, Kessner R, Goldenberg D, Lavie A, Kessler A. Retrobulbar blood
flow changes in eyes with diabetic retinopathy: a 10-year follow-up study. Clin
Ophthalmol. 2014 Nov 21;8:2325-32. doi: 10.2147/OPTH.S71158. eCollection 2014.
PubMed PMID: 25473257; PubMed Central PMCID: PMC4247149.


1174: Sakai H, Matsuura K, Tanaka Y, Honda T, Nishida T, Inui M. Signaling
mechanism underlying the promotion of keratinocyte migration by angiotensin II.
Mol Pharmacol. 2015 Feb;87(2):277-85. doi: 10.1124/mol.114.096461. Epub 2014 Dec 
3. PubMed PMID: 25473119.


1175: Hill JM, Quenelle DC, Cardin RD, Vogel JL, Clement C, Bravo FJ, Foster TP, 
Bosch-Marce M, Raja P, Lee JS, Bernstein DI, Krause PR, Knipe DM, Kristie TM.
Inhibition of LSD1 reduces herpesvirus infection, shedding, and recurrence by
promoting epigenetic suppression of viral genomes. Sci Transl Med. 2014 Dec
3;6(265):265ra169. doi: 10.1126/scitranslmed.3010643. PubMed PMID: 25473037;
PubMed Central PMCID: PMC4416407.


1176: Han SY, Han J, Han SH, Lee JB, Rhiu S. Ocular alignment after bilateral
lateral rectus recession in exotropic children with cerebral palsy. Br J
Ophthalmol. 2015 Jun;99(6):757-61. doi: 10.1136/bjophthalmol-2014-305758. Epub
2014 Dec 3. PubMed PMID: 25472950.


1177: Salam T, Uddin JM, Collin JR, Verity DH, Beaconsfield M, Rose GE.
Periocular tuberculous disease: experience from a UK eye hospital. Br J
Ophthalmol. 2015 May;99(5):582-5. doi: 10.1136/bjophthalmol-2013-304516. Epub
2014 Dec 3. PubMed PMID: 25472949.


1178: Aghaji A, Okoye O, Bowman R. Causes and emerging trends of childhood
blindness: findings from schools for the blind in Southeast Nigeria. Br J
Ophthalmol. 2015 Jun;99(6):727-31. doi: 10.1136/bjophthalmol-2014-305490. Epub
2014 Dec 3. PubMed PMID: 25472948.


1179: Inaba T, Maruyama K. Polyclonal intraocular plasmacytosis in a patient with
herpetic endophthalmitis. Int J Lab Hematol. 2015 Aug;37(4):e78-80. doi:
10.1111/ijlh.12317. Epub 2014 Dec 4. PubMed PMID: 25472858.


1180: Sakurada Y, Nakamura Y, Yoneyama S, Mabuchi F, Gotoh T, Tateno Y, Sugiyama 
A, Kubota T, Iijima H. Aqueous humor cytokine levels in patients with polypoidal 
choroidal vasculopathy and neovascular age-related macular degeneration.
Ophthalmic Res. 2015;53(1):2-7. doi: 10.1159/000365487. Epub 2014 Nov 29. PubMed 
PMID: 25472810.


1181: Yan X, Ma L, Hovakimyan M, Lukas J, Wree A, Frank M, Guthoff R, Rolfs A,
Witt M, Luo J. Defects in the retina of Niemann-pick type C 1 mutant mice. BMC
Neurosci. 2014 Nov 29;15:126. doi: 10.1186/s12868-014-0126-2. PubMed PMID:
25472750; PubMed Central PMCID: PMC4267119.


1182: Cunha-Vaz J. The challenge of making Ophthalmic Research a better journal. 
Ophthalmic Res. 2015;53(1):1. doi: 10.1159/000369329. Epub 2014 Nov 29. PubMed
PMID: 25472734.


1183: de la Torre-Díez I, Martínez-Pérez B, López-Coronado M, Díaz JR, López MM. 
Decision support systems and applications in ophthalmology: literature and
commercial review focused on mobile apps. J Med Syst. 2015 Jan;39(1):174. doi:
10.1007/s10916-014-0174-2. Epub 2014 Dec 4. Review. PubMed PMID: 25472731.


1184: Jackson DJ, Razai MS, Falama R, Mongwa M, Mutapanduwa M, Baemisi C, Josiah 
E, Nkomazana O, Lehasa A, Brealey E, White AJ, Jankowski D, Kerr-Muir MG, Martin 
KR, Ngondi JM. The clinical characteristics of patients with glaucoma presenting 
to Botswana healthcare facilities: an observational study. BMJ Open. 2014 Dec
3;4(12):e005965. doi: 10.1136/bmjopen-2014-005965. PubMed PMID: 25472657; PubMed 
Central PMCID: PMC4256541.


1185: Bricker-Anthony C, Hines-Beard J, D'Surney L, Rex TS. Exacerbation of
blast-induced ocular trauma by an immune response. J Neuroinflammation. 2014 Nov 
29;11:192. doi: 10.1186/s12974-014-0192-5. PubMed PMID: 25472427; PubMed Central 
PMCID: PMC4264554.


1186: Huang D, Qiu WY, Zhang B, Wang BH, Yao YF. Peripheral deep anterior
lamellar keratoplasty using a cryopreserved donor cornea for Terrien's marginal
degeneration. J Zhejiang Univ Sci B. 2014 Dec;15(12):1055-63. doi:
10.1631/jzus.B1400083. PubMed PMID: 25471835; PubMed Central PMCID: PMC4265560.


1187: Vinod KV, Balachandra SB, Dutta TK, Shivaprasad C. Malarial retinopathy: A 
rare finding in Plasmodium vivax malaria. Natl Med J India. 2014
Mar-Apr;27(2):118. PubMed PMID: 25471777.


1188: Yang D, Sun YY, Bhaumik SK, Li Y, Baumann JM, Lin X, Zhang Y, Lin SH, Dunn 
RS, Liu CY, Shie FS, Lee YH, Wills-Karp M, Chougnet CA, Kallapur SG, Lewkowich
IP, Lindquist DM, Murali-Krishna K, Kuan CY. Blocking lymphocyte trafficking with
FTY720 prevents inflammation-sensitized hypoxic-ischemic brain injury in
newborns. J Neurosci. 2014 Dec 3;34(49):16467-81. doi:
10.1523/JNEUROSCI.2582-14.2014. PubMed PMID: 25471584; PubMed Central PMCID:
PMC4252554.


1189: Casalino G, Introini U, Querques G, Bandello F. Utility of the 'fuzzy area'
for active myopic choroidal neovascularization detection by spectral-domain
optical coherence tomography. Ophthalmologica. 2015;233(1):56-7. doi:
10.1159/000367633. Epub 2014 Nov 28. PubMed PMID: 25471457.


1190: Salman AG, Said AM. Structural, visual and refractive outcomes of
intravitreal aflibercept injection in high-risk prethreshold type 1 retinopathy
of prematurity. Ophthalmic Res. 2015;53(1):15-20. doi: 10.1159/000364809. Epub
2014 Nov 29. PubMed PMID: 25471087.


1191: von Sonnleithner C, Bergholz R, Gonnermann J, Klamann MK, Torun N,
Bertelmann E. Clinical results and higher-order aberrations after 1.4-mm biaxial 
cataract surgery and implantation of a new aspheric intraocular lens. Ophthalmic 
Res. 2015;53(1):8-14. doi: 10.1159/000364808. Epub 2014 Nov 29. PubMed PMID:
25471052.


1192: Wertheimer C, Siedlecki J, Kook D, Mayer WJ, Wolf A, Klingenstein A, Kampik
A, Eibl-Lindner K. EGFR inhibitor Gefitinib attenuates posterior capsule
opacification in vitro and in the ex vivo human capsular bag model. Graefes Arch 
Clin Exp Ophthalmol. 2015 Mar;253(3):409-17. doi: 10.1007/s00417-014-2875-0. Epub
2014 Dec 5. PubMed PMID: 25471020.


1193: Sen D, Ghosh S, Roy D. Correlation of C-reactive protein and body mass
index with diabetic retinopathy in Indian population. Diabetes Metab Syndr. 2015 
Jan-Mar;9(1):28-9. doi: 10.1016/j.dsx.2014.05.004. Epub 2014 May 29. PubMed PMID:
25470633.


1194: Serafini G, Hayley S, Pompili M, Dwivedi Y, Brahmachari G, Girardi P, Amore
M. Hippocampal neurogenesis, neurotrophic factors and depression: possible
therapeutic targets? CNS Neurol Disord Drug Targets. 2014;13(10):1708-21. Review.
PubMed PMID: 25470403.


1195: Piñero DP, Alcón N. Corneal biomechanics: a review. Clin Exp Optom. 2015
Mar;98(2):107-16. doi: 10.1111/cxo.12230. Epub 2014 Dec 2. Review. PubMed PMID:
25470213.


1196: Ragauskas S, Leinonen H, Puranen J, Rönkkö S, Nymark S, Gurevicius K,
Lipponen A, Kontkanen O, Puoliväli J, Tanila H, Kalesnykas G. Early retinal
function deficit without prominent morphological changes in the R6/2 mouse model 
of Huntington's disease. PLoS One. 2014 Dec 3;9(12):e113317. doi:
10.1371/journal.pone.0113317. eCollection 2014. PubMed PMID: 25469887; PubMed
Central PMCID: PMC4254453.


1197: Braund CC, Roosevelt GE, McCourt EA, Weisz K. The 2012 PEMpix photograph
competition award winner: making a case for pringles-flavored carrots. Pediatr
Emerg Care. 2014 Dec;30(12):900-1. doi: 10.1097/PEC.0000000000000294. PubMed
PMID: 25469602.


1198: Steinkellner H, Etzler J, Gogoll L, Neesen J, Stifter E, Brandau O, Laccone
F. Identification and molecular characterisation of a homozygous missense
mutation in the ADAMTS10 gene in a patient with Weill-Marchesani syndrome. Eur J 
Hum Genet. 2015 Sep;23(9):1186-91. doi: 10.1038/ejhg.2014.264. Epub 2014 Dec 3.
PubMed PMID: 25469541; PubMed Central PMCID: PMC4538198.


1199: Khan AO, Aldahmesh MA, Alsharif H, Alkuraya FS. Recessive mutations in
LEPREL1 underlie a recognizable lens subluxation phenotype. Ophthalmic Genet.
2015 Mar;36(1):58-63. doi: 10.3109/13816810.2014.985847. Epub 2014 Dec 3. PubMed 
PMID: 25469533.


1200: Takahashi Y, Kakizaki H. Horizontal eye position in thyroid eye disease: a 
retrospective comparison with normal individuals and changes after orbital
decompression surgery. PLoS One. 2014 Dec 3;9(12):e114220. doi:
10.1371/journal.pone.0114220. eCollection 2014. PubMed PMID: 25469505; PubMed
Central PMCID: PMC4255005.


1201: Li L, Qu C, Wang F. A novel method for co-culture with Müller cells and
microglia in rat retina in vitro.. Biomed Rep. 2015 Jan;3(1):25-27. Epub 2014 Oct
13. PubMed PMID: 25469241; PubMed Central PMCID: PMC4251098.


1202: Doualot A, Simard M, Saint-Amour D. Attention modulation of stimulus
rivalry under swapping paradigm. Iperception. 2014 Aug 4;5(3):147-52. doi:
10.1068/i0621. eCollection 2014. PubMed PMID: 25469220; PubMed Central PMCID:
PMC4249984.


1203: Kim YJ, Kim JG, Lee JY, Lee KS, Joe SG, Park JY, Kim MS, Yoon YH.
Development and progression of diabetic retinopathy and associated risk factors
in Korean patients with type 2 diabetes: the experience of a tertiary center. J
Korean Med Sci. 2014 Dec;29(12):1699-705. doi: 10.3346/jkms.2014.29.12.1699. Epub
2014 Nov 21. PubMed PMID: 25469073; PubMed Central PMCID: PMC4248594.


1204: Lee A, Wang S, Williams B, Hagen J, Scheetz TE, Haeseleer F.
Characterization of Cav1.4 complexes (α11.4, β2, and α2δ4) in HEK293T cells and
in the retina. J Biol Chem. 2015 Jan 16;290(3):1505-21. doi:
10.1074/jbc.M114.607465. Epub 2014 Dec 2. PubMed PMID: 25468907; PubMed Central
PMCID: PMC4340398.


1205: Filas BA, Shah NS, Zhang Q, Shui YB, Lake SP, Beebe DC. Quantitative
imaging of enzymatic vitreolysis-induced fiber remodeling. Invest Ophthalmol Vis 
Sci. 2014 Dec 2;55(12):8626-37. doi: 10.1167/iovs.14-15225. PubMed PMID:
25468895; PubMed Central PMCID: PMC4280882.


1206: Watanabe K, Zhu H, Willcox M. Susceptibility of Stenotrophomonas
maltophilia clinical isolates to antibiotics and contact lens multipurpose
disinfecting solutions. Invest Ophthalmol Vis Sci. 2014 Dec 2;55(12):8475-9. doi:
10.1167/iovs.14-15667. PubMed PMID: 25468893.


1207: Brittingham S, Tappeiner C, Frueh BE. Corneal cross-linking in keratoconus 
using the standard and rapid treatment protocol: differences in demarcation line 
and 12-month outcomes. Invest Ophthalmol Vis Sci. 2014 Dec 2;55(12):8371-6. doi: 
10.1167/iovs.14-15444. PubMed PMID: 25468892.


1208: Xu YX, Zhang LY, Zou DL, Liu ZS, Shang XM, Wu HP, Zhou Y, He H, Liu ZG.
Differential expression and function of survivin during the progress of
pterygium. Invest Ophthalmol Vis Sci. 2014 Dec 2;55(12):8480-7. doi:
10.1167/iovs.14-15715. PubMed PMID: 25468890.


1209: Park HY, Shin HY, Yoon JY, Jung Y, Park CK. Intereye Comparison of Cirrus
OCT in Early Glaucoma Diagnosis and Detecting Photographic Retinal Nerve Fiber
Layer Abnormalities. Invest Ophthalmol Vis Sci. 2014 Dec 2;56(3):1733-42. doi:
10.1167/iovs.14-15450. PubMed PMID: 25468889.


1210: Lee K, Sohn J, Choi JG, Chung SK. Optical quality in central serous
chorioretinopathy. Invest Ophthalmol Vis Sci. 2014 Dec 2;55(12):8598-603. doi:
10.1167/iovs.14-14679. PubMed PMID: 25468888.


1211: Tonn B, Klaproth OK, Kohnen T. Anterior surface-based keratometry compared 
with Scheimpflug tomography-based total corneal astigmatism. Invest Ophthalmol
Vis Sci. 2014 Dec 2;56(1):291-8. doi: 10.1167/iovs.14-15659. PubMed PMID:
25468887.


1212: Dutca LM, Stasheff SF, Hedberg-Buenz A, Rudd DS, Batra N, Blodi FR, Yorek
MS, Yin T, Shankar M, Herlein JA, Naidoo J, Morlock L, Williams N, Kardon RH,
Anderson MG, Pieper AA, Harper MM. Early detection of subclinical visual damage
after blast-mediated TBI enables prevention of chronic visual deficit by
treatment with P7C3-S243. Invest Ophthalmol Vis Sci. 2014 Dec 2;55(12):8330-41.
doi: 10.1167/iovs.14-15468. PubMed PMID: 25468886.


1213: Chan YK, Williams RL, Wong D. Flow behavior of heavy silicone oil during
eye movements. Invest Ophthalmol Vis Sci. 2014 Dec 2;55(12):8453-7. doi:
10.1167/iovs.14-15439. PubMed PMID: 25468885.


1214: Kwon MJ, Shin HS, Nam ES, Cho SJ, Lee MJ, Lee S, Park HR. Comparison of
HER2 gene amplification and KRAS alteration in eyelid sebaceous carcinomas with
that in other eyelid tumors. Pathol Res Pract. 2015 May;211(5):349-55. doi:
10.1016/j.prp.2014.10.006. Epub 2014 Oct 27. PubMed PMID: 25468813.


1215: Güneş M, Umul M, Güneş A, Altok M. Combination of the buccal mucosa and
amniotic membrane: a novel approach for graft augmentation urethroplasty. Med
Hypotheses. 2014 Dec;83(6):822-4. doi: 10.1016/j.mehy.2014.10.018. Epub 2014 Oct 
28. PubMed PMID: 25468786.


1216: Reiber H, Kruse-Sauter H, Quentin CD. Antibody patterns vary arbitrarily
between cerebrospinal fluid and aqueous humor of the individual multiple
sclerosis patient: specificity-independent pathological B cell function. J
Neuroimmunol. 2015 Jan 15;278:247-54. doi: 10.1016/j.jneuroim.2014.11.013. Epub
2014 Nov 20. PubMed PMID: 25468769.


1217: Mott KR, Maazi H, Allen SJ, Zandian M, Matundan H, Ghiasi YN, Sharifi BG,
Underhill D, Akbari O, Ghiasi H. Batf3 deficiency is not critical for the
generation of CD8α⁺ dendritic cells. Immunobiology. 2015 Apr;220(4):518-24. doi: 
10.1016/j.imbio.2014.10.019. Epub 2014 Oct 30. PubMed PMID: 25468565; PubMed
Central PMCID: PMC4355210.


1218: Fotouhi L, Yousefinejad S, Salehi N, Saboury AA, Sheibani N,
Moosavi-Movahedi AA. Application of merged spectroscopic data combined with
chemometric analysis for resolution of hemoglobin intermediates during chemical
unfolding. Spectrochim Acta A Mol Biomol Spectrosc. 2014 Nov 4;136PC:1974-1981.
doi: 10.1016/j.saa.2014.10.120. [Epub ahead of print] PubMed PMID: 25468440.


1219: Kuruvilla S, Peter J, David S, Premkumar PS, Ramakrishna K, Thomas L,
Vedakumar M, Peter JV. Incidence and risk factor evaluation of exposure
keratopathy in critically ill patients: a cohort study. J Crit Care. 2015
Apr;30(2):400-4. doi: 10.1016/j.jcrc.2014.10.009. Epub 2014 Oct 22. PubMed PMID: 
25468364.


1220: Katome T, Namekata K, Mitamura Y, Semba K, Egawa M, Naito T, Harada C,
Harada T. Expression of intraocular peroxisome proliferator-activated receptor
gamma in patients with proliferative diabetic retinopathy. J Diabetes
Complications. 2015 Mar;29(2):275-81. doi: 10.1016/j.jdiacomp.2014.10.010. Epub
2014 Oct 29. PubMed PMID: 25468312.


1221: Kitai H, Sakakibara-Konishi J, Oizumi S, Hirohashi Y, Saito W, Kanda A,
Sato N, Nishimura M. Spontaneous regression of small cell lung cancer combined
with cancer associated retinopathy. Lung Cancer. 2015 Jan;87(1):73-6. doi:
10.1016/j.lungcan.2014.10.015. Epub 2014 Nov 3. PubMed PMID: 25468200.


1222: Ouyang P, Karapetyan A, Cui J, Duan X. Bilateral impending macular holes
after a high-voltage electrical shock injury and its surgical outcome: a case
report. J Med Case Rep. 2014 Dec 2;8:399. doi: 10.1186/1752-1947-8-399. PubMed
PMID: 25468070; PubMed Central PMCID: PMC4289027.


1223: Tobe LA, Harris A, Hussain RM, Eckert G, Huck A, Park J, Egan P, Kim NJ,
Siesky B. The role of retrobulbar and retinal circulation on optic nerve head and
retinal nerve fibre layer structure in patients with open-angle glaucoma over an 
18-month period. Br J Ophthalmol. 2015 May;99(5):609-12. doi:
10.1136/bjophthalmol-2014-305780. Epub 2014 Dec 2. PubMed PMID: 25467967.


1224: Sorkin N, Goldenberg D, Rosenblatt A, Shemesh G. Evaluation of the retinal,
choroidal, and nerve fiber layer thickness changes in patients with toxic
anterior segment syndrome. Graefes Arch Clin Exp Ophthalmol. 2015
Mar;253(3):467-75. doi: 10.1007/s00417-014-2880-3. Epub 2014 Dec 3. PubMed PMID: 
25467759; PubMed Central PMCID: PMC4345267.


1225: Huang G, Fang CH, Lopez SA, Bhagat N, Langer PD, Eloy JA. Impact of
fellowship training on research productivity in academic ophthalmology. J Surg
Educ. 2015 May-Jun;72(3):410-7. doi: 10.1016/j.jsurg.2014.10.010. Epub 2014 Nov
22. PubMed PMID: 25467730.


1226: Shams-Vahdati S, Gholipour C, Jalilzadeh-Binazar M, Moharamzadeh P,
Sorkhabi R, Jalilian R. Clinical findings provide criteria to evaluate priorities
of ophthalmologic intervention in conscious multiple trauma patients. Injury.
2015 Jul;46(7):1238-40. doi: 10.1016/j.injury.2014.10.056. Epub 2014 Oct 31.
PubMed PMID: 25467708.


1227: Rico-Sergado L, Pérez-Canales JL, Pérez-Santonja JJ, Cigüenza-Sancho S.
Severe keratomalacia after 12 months of continuous hydrogel contact lens wear in 
a psychiatric patient. Cont Lens Anterior Eye. 2015 Apr;38(2):138-41. doi:
10.1016/j.clae.2014.10.005. Epub 2014 Nov 20. PubMed PMID: 25467290.


1228: Dervişoğulları MS, Totan Y, Gürağaç B. Comparison of anterior chamber depth
measurements of Nidek AL-Scan and Galilei Dual Scheimpflug Analyzer. Cont Lens
Anterior Eye. 2015 Apr;38(2):85-8. doi: 10.1016/j.clae.2014.10.003. Epub 2014 Nov
20. PubMed PMID: 25467288.


1229: Lee R, MacKinnon CA, Aburn N, Tan ST. Orbital immunoglobulin IgG4-related
inflammatory fibrosclerosing lesion treated with pentoxifylline and α-tocopherol:
case report. Br J Oral Maxillofac Surg. 2015 Feb;53(2):197-9. doi:
10.1016/j.bjoms.2014.11.003. Epub 2014 Nov 24. PubMed PMID: 25467248.


1230: Shalchi Z, O'Brart DP, McDonald RJ, Patel P, Archer TJ, Marshall J.
Eighteen-year follow-up of excimer laser photorefractive keratectomy. J Cataract 
Refract Surg. 2015 Jan;41(1):23-32. doi: 10.1016/j.jcrs.2014.05.034. Epub 2014
Nov 20. PubMed PMID: 25467133.


1231: Norouzpour Deilami K, Daryani A, Ahmadpour E, Sharif M, Dadimoghaddam Y,
Sarvi S, Alizadeh A. Excretory-secretory antigens: a suitable candidate for
immunization against ocular toxoplasmosis in a murine model. Comp Immunol
Microbiol Infect Dis. 2014 Dec;37(5-6):369-74. doi: 10.1016/j.cimid.2014.10.003. 
Epub 2014 Oct 28. PubMed PMID: 25467037.


1232: Burbridge TJ, Xu HP, Ackman JB, Ge X, Zhang Y, Ye MJ, Zhou ZJ, Xu J,
Contractor A, Crair MC. Visual circuit development requires patterned activity
mediated by retinal acetylcholine receptors. Neuron. 2014 Dec 3;84(5):1049-64.
doi: 10.1016/j.neuron.2014.10.051. Epub 2014 Nov 20. PubMed PMID: 25466916;
PubMed Central PMCID: PMC4258148.


1233: Chien YH, Lee NC, Chen CA, Tsai FJ, Tsai WH, Shieh JY, Huang HJ, Hsu WC,
Tsai TH, Hwu WL. Long-term prognosis of patients with infantile-onset Pompe
disease diagnosed by newborn screening and treated since birth. J Pediatr. 2015
Apr;166(4):985-91.e1-2. doi: 10.1016/j.jpeds.2014.10.068. Epub 2014 Nov 4. PubMed
PMID: 25466677.


1234: Takahashi Y, Kawamorita T, Mita N, Hatsusaka N, Shibata S, Shibata N, Kubo 
E, Sasaki H. Optical simulation for subsurface nanoglistening. J Cataract Refract
Surg. 2015 Jan;41(1):193-8. doi: 10.1016/j.jcrs.2014.10.021. Epub 2014 Nov 8.
PubMed PMID: 25466486.


1235: Chen AJ, Havnaer AG, Greenberg PB. Training in the prevention of surgical
errors in ophthalmology: The resident perspective. J Cataract Refract Surg. 2014 
Dec;40(12):2157-8. doi: 10.1016/j.jcrs.2014.10.014. Epub 2014 Nov 24. PubMed
PMID: 25465692.


1236: Kohl JC, Werner L, Ford JR, Cole SC, Vasavada SA, Gardiner GL, Noristani R,
Mamalis N. Long-term uveal and capsular biocompatibility of a new accommodating
intraocular lens. J Cataract Refract Surg. 2014 Dec;40(12):2113-9. doi:
10.1016/j.jcrs.2014.10.011. Epub 2014 Nov 24. PubMed PMID: 25465689.


1237: Jutley G, Aiello F, Robaei D, Maurino V. Central toxic keratopathy after
laser in situ keratomileusis. J Cataract Refract Surg. 2014 Dec;40(12):1985-93.
doi: 10.1016/j.jcrs.2014.03.030. Epub 2014 Nov 24. PubMed PMID: 25465684.


1238: Lesniak SP, Hersh PS. Transepithelial corneal collagen crosslinking for
keratoconus: six-month results. J Cataract Refract Surg. 2014 Dec;40(12):1971-9. 
doi: 10.1016/j.jcrs.2014.03.026. Epub 2014 Nov 24. PubMed PMID: 25465683.


1239: Oliphant H, Holmes C, Hassan A, Baddeley P. Handstand induced visual loss: 
Valsalva retinopathy. BMJ Case Rep. 2014 Dec 2;2014. pii: bcr2014206733. doi:
10.1136/bcr-2014-206733. PubMed PMID: 25465458.


1240: Gunasekaran S, Sharma N, Titiyal JS. Management of traumatic wound
dehiscence of a functional graft 34 years after penetrating keratoplasty. BMJ
Case Rep. 2014 Dec 2;2014. pii: bcr2014205903. doi: 10.1136/bcr-2014-205903.
PubMed PMID: 25465456.


1241: Corpuz CC, Kanamori T, Huseynova T, Tomita M. Two target locations for
corneal inlay implantation combined with laser in situ keratomileusis. J Cataract
Refract Surg. 2015 Jan;41(1):162-70. doi: 10.1016/j.jcrs.2014.03.035. Epub 2014
Nov 20. PubMed PMID: 25465218.


1242: Weber M, Hirnschall N, Rigal K, Findl O. Effect of a capsular tension ring 
on axial intraocular lens position. J Cataract Refract Surg. 2015
Jan;41(1):122-5. doi: 10.1016/j.jcrs.2014.04.035. Epub 2014 Nov 20. PubMed PMID: 
25465217.


1243: Werner L, Wilbanks G, Nieuwendaal CP, Dhital A, Waite A, Schmidinger G, Lee
WB, Mamalis N. Localized opacification of hydrophilic acrylic intraocular lenses 
after procedures using intracameral injection of air or gas. J Cataract Refract
Surg. 2015 Jan;41(1):199-207. doi: 10.1016/j.jcrs.2014.10.025. Epub 2014 Nov 18. 
PubMed PMID: 25465216.


1244: Pérez-Canales JL, Pérez-Santonja JJ, Campos-Mollo E. Corneal endothelial
changes after intracameral vancomycin injection in cataract surgery. J Cataract
Refract Surg. 2015 Jan;41(1):126-34. doi: 10.1016/j.jcrs.2014.05.033. Epub 2014
Nov 20. PubMed PMID: 25465213.


1245: Wang Q, Ding X, Savini G, Chen H, Feng Y, Pan C, Hua Y, Huang J. Anterior
chamber depth measurements using Scheimpflug imaging and optical coherence
tomography: repeatability, reproducibility, and agreement. J Cataract Refract
Surg. 2015 Jan;41(1):178-85. doi: 10.1016/j.jcrs.2014.04.038. Epub 2014 Nov 18.
PubMed PMID: 25465212.


1246: Alió JL, Soria F, Abbouda A, Peña-García P. Laser in situ keratomileusis
for -6.00 to -18.00 diopters of myopia and up to -5.00 diopters of astigmatism:
15-year follow-up. J Cataract Refract Surg. 2015 Jan;41(1):33-40. doi:
10.1016/j.jcrs.2014.08.029. Epub 2014 Nov 20. PubMed PMID: 25465210.


1247: Okunuki Y, Tsubota K, Kezuka T, Goto H. Differences in the clinical
features of two types of Vogt-Koyanagi-Harada disease: serous retinal detachment 
and optic disc swelling. Jpn J Ophthalmol. 2015 Mar;59(2):103-8. doi:
10.1007/s10384-014-0367-8. Epub 2014 Dec 3. PubMed PMID: 25465197.


1248: Ong SJ, Chao AN, Wong HF, Liou KL, Kao LY. Selective ophthalmic arterial
injection of melphalan for intraocular retinoblastoma: a 4-year review. Jpn J
Ophthalmol. 2015 Mar;59(2):109-17. doi: 10.1007/s10384-014-0356-y. Epub 2014 Dec 
3. PubMed PMID: 25465196.


1249: Cabalag MS, Wasiak J, Syed Q, Paul E, Hall AJ, Cleland H. Early and late
complications of ocular burn injuries. J Plast Reconstr Aesthet Surg. 2015
Mar;68(3):356-61. doi: 10.1016/j.bjps.2014.10.031. Epub 2014 Nov 5. PubMed PMID: 
25465150.


1250: Shin HJ, Gil YC, Shin KJ, Shin KC, Koh KS, Song WC. Identification of the
trochlea with reference to the lacrimal caruncle, and its significance as a
landmark in orbitofacial surgery. J Plast Reconstr Aesthet Surg. 2015
Mar;68(3):351-5. doi: 10.1016/j.bjps.2014.10.034. Epub 2014 Oct 29. PubMed PMID: 
25465139.


1251: Fukuta M, Nakai Y, Kirino K, Nakagawa M, Sekiguchi K, Nagata S, Matsumoto
Y, Yamamoto T, Umeda K, Heike T, Okumura N, Koizumi N, Sato T, Nakahata T, Saito 
M, Otsuka T, Kinoshita S, Ueno M, Ikeya M, Toguchida J. Derivation of mesenchymal
stromal cells from pluripotent stem cells through a neural crest lineage using
small molecule compounds with defined media. PLoS One. 2014 Dec 2;9(12):e112291. 
doi: 10.1371/journal.pone.0112291. eCollection 2014. PubMed PMID: 25464501;
PubMed Central PMCID: PMC4251837.


1252: Phan K, Mitchell P, Liew G, Wang SB, Plant AJ, Thiagalingam A, Burlutsky G,
Gopinath B. Relationship between macular and retinal diseases with prevalent
atrial fibrillation - an analysis of the Australian Heart Eye Study. Int J
Cardiol. 2015 Jan 15;178:96-8. doi: 10.1016/j.ijcard.2014.10.102. Epub 2014 Oct
22. PubMed PMID: 25464229.


1253: Huang W, Ling S, Jia X, Lin B, Huang X, Zhong J, Li W, Lin X, Sun Y, Yuan
J. Tacrolimus (FK506) suppresses TREM-1 expression at an early but not at a late 
stage in a murine model of fungal keratitis. PLoS One. 2014 Dec 2;9(12):e114386. 
doi: 10.1371/journal.pone.0114386. eCollection 2014. PubMed PMID: 25464008;
PubMed Central PMCID: PMC4252117.


1254: Dekker TM, Mareschal D, Johnson MH, Sereno MI. Picturing words?
Sensorimotor cortex activation for printed words in child and adult readers.
Brain Lang. 2014 Dec;139:58-67. doi: 10.1016/j.bandl.2014.09.009. Epub 2014 Oct
29. PubMed PMID: 25463817; PubMed Central PMCID: PMC4271739.


1255: Wang A, Li Z, Luo Y, Liu X, Guo X, Wu S, Zhao X, Jonas JB. Asymptomatic
intracranial arterial stenosis and metabolic syndrome: the APAC study. PLoS One. 
2014 Dec 2;9(12):e113205. doi: 10.1371/journal.pone.0113205. eCollection 2014.
PubMed PMID: 25463628; PubMed Central PMCID: PMC4251973.


1256: Kotchoubey B, El-Khoury S. Event-related potentials indicate context effect
in reading ambiguous words. Brain Cogn. 2014 Oct 29;92C:48-60. doi:
10.1016/j.bandc.2014.10.007. [Epub ahead of print] PubMed PMID: 25463139.


1257: Ego C, Orban de Xivry JJ, Nassogne MC, Yüksel D, Lefèvre P. Spontaneous
improvement in oculomotor function of children with cerebral palsy. Res Dev
Disabil. 2014 Nov 20;36C:630-644. doi: 10.1016/j.ridd.2014.10.025. [Epub ahead of
print] PubMed PMID: 25462523.


1258: Oksala NK, Ekmekçi FG, Ozsoy E, Kirankaya S, Kokkola T, Emecen G,
Lappalainen J, Kaarniranta K, Atalay M. Natural thermal adaptation increases heat
shock protein levels and decreases oxidative stress. Redox Biol. 2014;3:25-8.
doi: 10.1016/j.redox.2014.10.003. Epub 2014 Oct 24. PubMed PMID: 25462062; PubMed
Central PMCID: PMC4225528.


1259: Kuo PC, Huang CW, Lee CI, Chang HW, Hsieh SW, Chung YP, Lee MS, Huang CS,
Tsao LP, Tsao YP, Chen SL. BCAS2 promotes prostate cancer cells proliferation by 
enhancing AR mRNA transcription and protein stability. Br J Cancer. 2015 Jan
20;112(2):391-402. doi: 10.1038/bjc.2014.603. Epub 2014 Dec 2. PubMed PMID:
25461807; PubMed Central PMCID: PMC4453457.


1260: Wang Z, Xu Y, Meng X, Watari F, Liu H, Chen X. Suppression of c-Myc is
involved in multi-walled carbon nanotubes' down-regulation of ATP-binding
cassette transporters in human colon adenocarcinoma cells. Toxicol Appl
Pharmacol. 2015 Jan 1;282(1):42-51. doi: 10.1016/j.taap.2014.11.002. Epub 2014
Nov 22. PubMed PMID: 25461681.


1261: Cheguru P, Majumder A, Artemyev NO. Distinct patterns of
compartmentalization and proteolytic stability of PDE6C mutants linked to
achromatopsia. Mol Cell Neurosci. 2015 Jan;64:1-8. doi:
10.1016/j.mcn.2014.10.007. Epub 2014 Nov 11. PubMed PMID: 25461672; PubMed
Central PMCID: PMC4323879.


1262: Bron AJ, Argüeso P, Irkec M, Bright FV. Clinical staining of the ocular
surface: mechanisms and interpretations. Prog Retin Eye Res. 2015 Jan;44:36-61.
doi: 10.1016/j.preteyeres.2014.10.001. Epub 2014 Oct 23. Review. PubMed PMID:
25461622.


1263: Oray M, Onal S, Bayraktar S, Izgi B, Tugal-Tutkun I. Nonglaucomatous
localized retinal nerve fiber layer defects in Behçet uveitis. Am J Ophthalmol.
2015 Mar;159(3):475-81.e1. doi: 10.1016/j.ajo.2014.11.029. Epub 2014 Nov 26.
PubMed PMID: 25461299.


1264: van der Vaart R, Weaver MA, Lefebvre C, Davis RM. The association between
dry eye disease and depression and anxiety in a large population-based study. Am 
J Ophthalmol. 2015 Mar;159(3):470-4. doi: 10.1016/j.ajo.2014.11.028. Epub 2014
Nov 26. PubMed PMID: 25461298; PubMed Central PMCID: PMC4329250.


1265: Siegfried CJ, Shui YB, Bai F, Beebe DC. Central corneal thickness
correlates with oxygen levels in the human anterior chamber angle. Am J
Ophthalmol. 2015 Mar;159(3):457-62.e1. doi: 10.1016/j.ajo.2014.11.026. Epub 2014 
Nov 26. PubMed PMID: 25461296; PubMed Central PMCID: PMC4329270.


1266: Myers CE, Klein BE, Meuer SM, Swift MK, Chandler CS, Huang Y, Gangaputra S,
Pak JW, Danis RP, Klein R. Retinal thickness measured by spectral-domain optical 
coherence tomography in eyes without retinal abnormalities: the Beaver Dam Eye
Study. Am J Ophthalmol. 2015 Mar;159(3):445-56.e1. doi:
10.1016/j.ajo.2014.11.025. Epub 2014 Nov 25. PubMed PMID: 25461295; PubMed
Central PMCID: PMC4329258.


1267: Yu T, Chan KW, Anonuevo A, Song X, Schuster BS, Chattopadhyay S, Xu Q,
Oskolkov N, Patel H, Ensign LM, van Zjil PC, McMahon MT, Hanes J. Liposome-based 
mucus-penetrating particles (MPP) for mucosal theranostics: demonstration of
diamagnetic chemical exchange saturation transfer (diaCEST) magnetic resonance
imaging (MRI). Nanomedicine. 2015 Feb;11(2):401-5. doi:
10.1016/j.nano.2014.09.019. Epub 2014 Nov 15. PubMed PMID: 25461289; PubMed
Central PMCID: PMC4330119.


1268: Mabuchi F, Sakurada Y, Kashiwagi K, Yamagata Z, Iijima H, Tsukahara S.
Involvement of genetic variants associated with primary open-angle glaucoma in
pathogenic mechanisms and family history of glaucoma. Am J Ophthalmol. 2015
Mar;159(3):437-44.e2. doi: 10.1016/j.ajo.2014.11.023. Epub 2014 Nov 18. PubMed
PMID: 25461262.


1269: Shetty R, Nuijts RM, Nicholson M, Sargod K, Jayadev C, Veluri H, Sinha Roy 
A. Cone location-dependent outcomes after combined topography-guided
photorefractive keratectomy and collagen cross-linking. Am J Ophthalmol. 2015
Mar;159(3):419-25.e2. doi: 10.1016/j.ajo.2014.11.020. Epub 2014 Nov 18. PubMed
PMID: 25461261.


1270: Whitford C, Studer H, Boote C, Meek KM, Elsheikh A. Biomechanical model of 
the human cornea: considering shear stiffness and regional variation of collagen 
anisotropy and density. J Mech Behav Biomed Mater. 2015 Feb;42:76-87. doi:
10.1016/j.jmbbm.2014.11.006. Epub 2014 Nov 11. PubMed PMID: 25460928.


1271: Hos D, Schlereth SL, Bock F, Heindl LM, Cursiefen C. Antilymphangiogenic
therapy to promote transplant survival and to reduce cancer metastasis: what can 
we learn from the eye? Semin Cell Dev Biol. 2015 Feb;38:117-30. doi:
10.1016/j.semcdb.2014.11.003. Epub 2014 Nov 20. Review. PubMed PMID: 25460541.


1272: Khajavi N, Reinach PS, Slavi N, Skrzypski M, Lucius A, Strauß O, Köhrle J, 
Mergler S. Thyronamine induces TRPM8 channel activation in human conjunctival
epithelial cells. Cell Signal. 2015 Feb;27(2):315-25. doi:
10.1016/j.cellsig.2014.11.015. Epub 2014 Nov 21. PubMed PMID: 25460045.


1273: van de Put MA, Hoeksema L, Wanders W, Nolte IM, Hooymans JM, Los LI.
Postoperative vision-related quality of life in macula-off rhegmatogenous retinal
detachment patients and its relation to visual function. PLoS One. 2014 Dec
2;9(12):e114489. doi: 10.1371/journal.pone.0114489. eCollection 2014. PubMed
PMID: 25460011; PubMed Central PMCID: PMC4252118.


1274: Pöstényi Z, Tekes K, Tóth-Molnár E, Kalász H. HPLC analysis of blood-brain 
barrier penetration of 4-fluorodeprenyl. J Pharm Biomed Anal. 2015
Jan;102:529-34. doi: 10.1016/j.jpba.2014.09.035. Epub 2014 Oct 30. PubMed PMID:
25459953.


1275: Gao L, Liu Y, Li X, Bai Q, Liu P. Abnormal retinal nerve fiber layer
thickness and macula lutea in patients with mild cognitive impairment and
Alzheimer's disease. Arch Gerontol Geriatr. 2015 Jan-Feb;60(1):162-7. doi:
10.1016/j.archger.2014.10.011. Epub 2014 Oct 18. PubMed PMID: 25459918.


1276: Hartnett ME. Vascular endothelial growth factor antagonist therapy for
retinopathy of prematurity. Clin Perinatol. 2014 Dec;41(4):925-43. doi:
10.1016/j.clp.2014.08.011. Epub 2014 Sep 23. Review. PubMed PMID: 25459781;
PubMed Central PMCID: PMC4254506.


1277: Albert DM, Bartley GB. Author reply: To PMID 24893767. Ophthalmology. 2014 
Dec;121(12):e71. doi: 10.1016/j.ophtha.2014.06.025. Epub 2014 Nov 24. PubMed
PMID: 25459470.


1278: Lippa LM. Re: Albert et al.: A proposal to improve ophthalmic education in 
medical schools (Ophthalmology 2014;121:1157-9). Ophthalmology. 2014
Dec;121(12):e70. doi: 10.1016/j.ophtha.2014.06.026. Epub 2014 Nov 24. PubMed
PMID: 25459469.


1279: Pakravan M, Yazdani S. Author reply: To PMID 24819857. Ophthalmology. 2014 
Dec;121(12):e69. doi: 10.1016/j.ophtha.2014.06.036. Epub 2014 Nov 24. PubMed
PMID: 25459468.


1280: Law SK, Giaconi JA. Re: Pakravan et al.: Effect of early treatment with
aqueous suppressants on Ahmed glaucoma valve implantation outcomes (Ophthalmology
2014;121:1693-8). Ophthalmology. 2014 Dec;121(12):e68-9. doi:
10.1016/j.ophtha.2014.06.037. Epub 2014 Nov 24. PubMed PMID: 25459467.


1281: Mittal R, Garg P. Re: Said et al.: Collagen cross-linking with
photoactivated riboflavin (PACK-CXL) for the treatment of advanced infectious
keratitis with corneal melting (Ophthalmology 2014;121:1377-82). Ophthalmology.
2014 Dec;121(12):e67-8. doi: 10.1016/j.ophtha.2014.06.043. Epub 2014 Nov 24.
PubMed PMID: 25459466.


1282: Nanji AA, Galor A, Karp CL. Author reply: To PMID 24411578. Ophthalmology. 
2014 Dec;121(12):e66-7. doi: 10.1016/j.ophtha.2014.06.045. Epub 2014 Nov 24.
PubMed PMID: 25459465.


1283: Huerva V. Re: Nanji et al.: Surgical versus medical treatment of ocular
surface squamous neoplasia: a comparison of recurrences and complications
(Ophthalmology 2014;121:994-1000). Ophthalmology. 2014 Dec;121(12):e66. doi:
10.1016/j.ophtha.2014.06.046. Epub 2014 Nov 24. PubMed PMID: 25459464.


1284: Liesegang TJ, Bartley GB. Footnotes, acknowledgments, and authorship:
toward greater responsibility, accountability, and transparency. Ophthalmology.
2014 Dec;121(12):2297-8. doi: 10.1016/j.ophtha.2014.09.010. Epub 2014 Nov 24.
PubMed PMID: 25459463.


1285: Frank RN. Systemic therapies for diabetic retinopathy: the accord eye
study. Ophthalmology. 2014 Dec;121(12):2295-6. doi: 10.1016/j.ophtha.2014.08.019.
Epub 2014 Nov 24. PubMed PMID: 25459462.


1286: Chang M, Lee H, Park M, Baek S. Long-term outcomes of endoscopic endonasal 
conjunctivodacryocystorhinostomy with Jones tube placement: a thirteen-year
experience. J Craniomaxillofac Surg. 2015 Jan;43(1):7-10. doi:
10.1016/j.jcms.2014.10.001. Epub 2014 Oct 7. PubMed PMID: 25459376.


1287: Saghiri MA, Asatourian A, Sheibani N. Angiogenesis in regenerative
dentistry. Oral Surg Oral Med Oral Pathol Oral Radiol. 2015 Jan;119(1):122. doi: 
10.1016/j.oooo.2014.09.023. Epub 2014 Sep 30. PubMed PMID: 25459357.


1288: Hiraga A, Takatsuna Y, Sakakibara R, Kamitsukasa I, Minamide M, Kuwabara S.
Vogt-Koyanagi-Harada disease with meningitis-retention syndrome and increased CSF
adenosine deaminase levels. Clin Neurol Neurosurg. 2014 Dec;127:42-3. doi:
10.1016/j.clineuro.2014.09.021. Epub 2014 Oct 5. PubMed PMID: 25459241.


1289: Pandolfi M, Carreras G. Research and common sense. Eur J Intern Med. 2015
May;26(4):e9. doi: 10.1016/j.ejim.2014.10.004. Epub 2014 Oct 18. PubMed PMID:
25459215.


1290: Manchandia AM, Demer JL. Sensitivity of the three-step test in diagnosis of
superior oblique palsy. J AAPOS. 2014 Dec;18(6):567-71. doi:
10.1016/j.jaapos.2014.08.007. Epub 2014 Nov 12. PubMed PMID: 25459202; PubMed
Central PMCID: PMC4268244.


1291: Razeghinejad MR, Kaffashan S, Nowroozzadeh MH. Results of Ahmed glaucoma
valve implantation in primary congenital glaucoma. J AAPOS. 2014 Dec;18(6):590-5.
doi: 10.1016/j.jaapos.2014.08.008. Epub 2014 Nov 12. PubMed PMID: 25459201.


1292: Denoyer A, Landman E, Trinh L, Faure JF, Auclin F, Baudouin C. Dry eye
disease after refractive surgery: comparative outcomes of small incision
lenticule extraction versus LASIK. Ophthalmology. 2015 Apr;122(4):669-76. doi:
10.1016/j.ophtha.2014.10.004. Epub 2014 Nov 22. PubMed PMID: 25458707.


1293: Hosseini HS, Beebe DC, Taber LA. Mechanical effects of the surface ectoderm
on optic vesicle morphogenesis in the chick embryo. J Biomech. 2014 Dec
18;47(16):3837-46. doi: 10.1016/j.jbiomech.2014.10.018. Epub 2014 Oct 22. PubMed 
PMID: 25458577; PubMed Central PMCID: PMC4261019.


1294: Turani M, Banfalvi G, Peter A, Kukoricza K, Kiraly G, Talas L, Tanczos B,
Dezso B, Nagy G, Kemeny-Beke A. Antibiotics delay in vitro human stem cell
regrowth. Toxicol In Vitro. 2015 Mar;29(2):370-9. doi: 10.1016/j.tiv.2014.10.013.
Epub 2014 Nov 15. PubMed PMID: 25458483.


1295: Aose M, Matsushima H, Mukai K, Katsuki Y, Gotoh N, Senoo T. Influence of
intraocular lens implantation on anterior capsule contraction and posterior
capsule opacification. J Cataract Refract Surg. 2014 Dec;40(12):2128-33. doi:
10.1016/j.jcrs.2014.10.013. Epub 2014 Oct 25. PubMed PMID: 25458475.


1296: Gillies MC, Campain A, Walton R, Simpson JM, Arnold JJ, Guymer RH,
McAllister IL, Hunyor AP, Essex RW, Morlet N, Barthelmes D; Fight Retinal
Blindness Study Group. Time to initial clinician-reported inactivation of
neovascular age-related macular degeneration treated primarily with ranibizumab. 
Ophthalmology. 2015 Mar;122(3):589-594.e1. doi: 10.1016/j.ophtha.2014.10.001.
Epub 2014 Nov 6. PubMed PMID: 25458197.


1297: Yong JJ, Scott IU, Greenberg PB. Ocular nutritional supplements: are their 
ingredients and manufacturers' claims evidence-based? Ophthalmology. 2015
Mar;122(3):595-9. doi: 10.1016/j.ophtha.2014.09.039. Epub 2014 Nov 20. PubMed
PMID: 25458196.


1298: Schlötzer-Schrehardt U, Bachmann BO, Tourtas T, Torricelli AA, Singh A,
González S, Mei H, Deng SX, Wilson SE, Kruse FE. Ultrastructure of the posterior 
corneal stroma. Ophthalmology. 2015 Apr;122(4):693-9. doi:
10.1016/j.ophtha.2014.09.037. Epub 2014 Nov 18. PubMed PMID: 25458195.


1299: Ahmad S, Elsherbiny NM, Bhatia K, Elsherbini AM, Fulzele S, Liou GI.
Inhibition of adenosine kinase attenuates inflammation and neurotoxicity in
traumatic optic neuropathy. J Neuroimmunol. 2014 Dec 15;277(1-2):96-104. doi:
10.1016/j.jneuroim.2014.10.006. Epub 2014 Oct 22. PubMed PMID: 25457840.


1300: Sene A, Chin-Yee D, Apte RS. Seeing through VEGF: innate and adaptive
immunity in pathological angiogenesis in the eye. Trends Mol Med. 2015
Jan;21(1):43-51. doi: 10.1016/j.molmed.2014.10.005. Epub 2014 Nov 1. Review.
PubMed PMID: 25457617; PubMed Central PMCID: PMC4282831.


1301: Kang EM, Yoon JS. Clinical and radiological characteristics of Graves'
orbitopathy patients showing spontaneous decompression. J Craniomaxillofac Surg. 
2015 Jan;43(1):48-52. doi: 10.1016/j.jcms.2014.10.008. Epub 2014 Oct 22. PubMed
PMID: 25457466.


1302: Man X, Zhang H, Yu H, Ma L, Du J. Increased serum mannose binding lectin
levels are associated with diabetic retinopathy. J Diabetes Complications. 2015
Jan-Feb;29(1):55-8. doi: 10.1016/j.jdiacomp.2014.09.013. Epub 2014 Oct 5. PubMed 
PMID: 25457461.


1303: Salouti R, Nowroozzadeh MH, Makateb P, Zamani M, Ghoreyshi M, Melles GR.
Deep anterior lamellar keratoplasty for keratectasia after laser in situ
keratomileusis. J Cataract Refract Surg. 2014 Dec;40(12):2011-8. doi:
10.1016/j.jcrs.2014.04.029. Epub 2014 Oct 23. PubMed PMID: 25457380.


1304: Ameilia A, Shatriah I, Wan-Hitam WH, Yunus R. A unilateral optic
perineuritis in a teenager - A case report. Brain Dev. 2015 Jun;37(6):635-7. doi:
10.1016/j.braindev.2014.09.011. Epub 2014 Oct 19. PubMed PMID: 25457086.


1305: Nunes FB, Crosara PF, Oliveira IS, Evangelista LF, Rodrigues DS, Becker HM,
Guimarães RE. Classification of rhinoplasties performed in an otorhinolaryngology
referral center in Brazil. Braz J Otorhinolaryngol. 2014 Nov-Dec;80(6):476-9.
doi: 10.1016/j.bjorl.2014.08.002. Epub 2014 Aug 23. PubMed PMID: 25457066.


1306: Guo LY, Alekseev O, Li Y, Song Y, Dunaief JL. Iron increases APP
translation and amyloid-beta production in the retina. Exp Eye Res. 2014
Dec;129:31-7. doi: 10.1016/j.exer.2014.10.012. Epub 2014 Oct 16. PubMed PMID:
25456519; PubMed Central PMCID: PMC4259833.


1307: Lee S, Chen L, Chen M, Ye M, Seal RP, Zhou ZJ. An unconventional
glutamatergic circuit in the retina formed by vGluT3 amacrine cells. Neuron. 2014
Nov 19;84(4):708-15. doi: 10.1016/j.neuron.2014.10.021. Epub 2014 Nov 6. PubMed
PMID: 25456497; PubMed Central PMCID: PMC4254642.


1308: Caglayan AO, Baranoski JF, Aktar F, Han W, Tuysuz B, Guzel A, Guclu B,
Kaymakcalan H, Aktekin B, Akgumus GT, Murray PB, Erson-Omay EZ, Caglar C,
Bakircioglu M, Sakalar YB, Guzel E, Demir N, Tuncer O, Senturk S, Ekici B, Minja 
FJ, Šestan N, Yasuno K, Bilguvar K, Caksen H, Gunel M. Brain malformations
associated with Knobloch syndrome--review of literature, expanding clinical
spectrum, and identification of novel mutations. Pediatr Neurol. 2014
Dec;51(6):806-813.e8. doi: 10.1016/j.pediatrneurol.2014.08.025. Epub 2014 Sep 4. 
Review. PubMed PMID: 25456301.


1309: Chew EY, Klein ML, Clemons TE, Agrón E, Abecasis GR. Genetic testing in
persons with age-related macular degeneration and the use of the AREDS
supplements: to test or not to test? Ophthalmology. 2015 Jan;122(1):212-5. doi:
10.1016/j.ophtha.2014.10.012. Epub 2014 Nov 18. PubMed PMID: 25456150; PubMed
Central PMCID: PMC4277900.


1310: Wang AG. Visual impairment and mortality: are they related? J Chin Med
Assoc. 2015 Mar;78(3):137-8. doi: 10.1016/j.jcma.2014.09.007. Epub 2014 Nov 10.
PubMed PMID: 25456040.


1311: Redd TK, Read-Brown S, Choi D, Yackel TR, Tu DC, Chiang MF. Electronic
health record impact on productivity and efficiency in an academic pediatric
ophthalmology practice. J AAPOS. 2014 Dec;18(6):584-9. doi:
10.1016/j.jaapos.2014.08.002. Epub 2014 Nov 14. PubMed PMID: 25456030; PubMed
Central PMCID: PMC4267903.


1312: Longmuir SQ, Oral R, Walz AE, Kemp PS, Ryba J, Zimmerman BM, Abramoff MD.
Quantitative measurement of retinal hemorrhages in suspected victims of child
abuse. J AAPOS. 2014 Dec;18(6):529-33. doi: 10.1016/j.jaapos.2014.07.175. Epub
2014 Nov 13. PubMed PMID: 25456029.


1313: Tai AX, Song JC. Surgical outcomes of Baerveldt implants in pediatric
glaucoma patients. J AAPOS. 2014 Dec;18(6):550-3. doi:
10.1016/j.jaapos.2014.08.003. Epub 2014 Nov 12. PubMed PMID: 25456028.


1314: El Ballouz HM, Baban TA, Warrak EL; FASCRS. Reversibility of topographic
changes and visual symptoms induced by epithelial ingrowth post-LASIK: a case
report. J Fr Ophtalmol. 2014 Dec;37(10):e149-51. doi: 10.1016/j.jfo.2014.04.017. 
Epub 2014 Nov 15. PubMed PMID: 25455559.


1315: Wathek C, Kharrat O, Maalej A, Nafaa MF, Rannen R, Gabsi S. Ophthalmic
artery occlusion as a complication of infectious endocarditis. J Fr Ophtalmol.
2014 Dec;37(10):e161-3. doi: 10.1016/j.jfo.2014.03.013. Epub 2014 Nov 15. PubMed 
PMID: 25455547.


1316: Suri F, Narooie-Nejad M, Safari I, Moazzeni H, Rohani MR, Khajeh A, Klotzle
B, Fan JB, Elahi E. Diagnosis of cystathionine beta-synthase deficiency by
genetic analysis. J Neurol Sci. 2014 Dec 15;347(1-2):305-9. doi:
10.1016/j.jns.2014.10.031. Epub 2014 Oct 22. PubMed PMID: 25455305.


1317: Tsai IL, Hsu CC, Hung KH, Chang CW, Cheng YH. Applications of biomaterials 
in corneal wound healing. J Chin Med Assoc. 2015 Apr;78(4):212-7. doi:
10.1016/j.jcma.2014.09.011. Epub 2014 Nov 10. Review. PubMed PMID: 25455161.


1318: Mimaki M, Shiihara T, Watanabe M, Hirakata K, Sakazume S, Ishiguro A,
Shimojima K, Yamamoto T, Oka A, Mizuguchi M. Holoprosencephaly with cerebellar
vermis hypoplasia in 13q deletion syndrome: Critical region for cerebellar
dysgenesis within 13q32.2q34. Brain Dev. 2015 Aug;37(7):714-8. doi:
10.1016/j.braindev.2014.10.009. Epub 2014 Nov 8. PubMed PMID: 25454392.


1319: Balda MS, Matter K. Tight junctions in health and disease. Semin Cell Dev
Biol. 2014 Dec;36:147-8. doi: 10.1016/j.semcdb.2014.11.001. Epub 2014 Nov 22.
PubMed PMID: 25454390.


1320: Bisio A, Avanzino L, Gueugneau N, Pozzo T, Ruggeri P, Bove M. Observing and
perceiving: A combined approach to induce plasticity in human motor cortex. Clin 
Neurophysiol. 2015 Jun;126(6):1212-20. doi: 10.1016/j.clinph.2014.08.024. Epub
2014 Oct 2. PubMed PMID: 25454343.


1321: Gesite-de Leon B, Demer JL. Consecutive exotropia: why does it happen, and 
can medial rectus advancement correct it? J AAPOS. 2014 Dec;18(6):554-8. doi:
10.1016/j.jaapos.2014.08.004. Epub 2014 Nov 12. PubMed PMID: 25454022; PubMed
Central PMCID: PMC4268073.


1322: Evans CT, Lenhart PD, Lin D, Yang Z, Daya T, Kim YM, Seneadza A, Mboni C,
Msukwa G, Lewallen S, Courtright P. A cost analysis of pediatric cataract surgery
at two child eye health tertiary facilities in Africa. J AAPOS. 2014
Dec;18(6):559-62. doi: 10.1016/j.jaapos.2014.08.005. Epub 2014 Nov 12. PubMed
PMID: 25454021; PubMed Central PMCID: PMC4268264.


1323: Lezrek O, Laghmari M, Jait A, El Atiqi A, Lezrek M, Daoudi R.
Neuroretinitis in ocular bartonellosis. J Pediatr. 2015 Feb;166(2):496-96.e1.
doi: 10.1016/j.jpeds.2014.10.022. Epub 2014 Nov 18. PubMed PMID: 25453244.


1324: Wiecek E, Dakin SC, Bex P. Metamorphopsia and letter recognition. J Vis.
2014 Dec 1;14(14):1. doi: 10.1167/14.14.1. PubMed PMID: 25453116; PubMed Central 
PMCID: PMC4249589.


1325: Palczewska G, Vinberg F, Stremplewski P, Bircher MP, Salom D, Komar K,
Zhang J, Cascella M, Wojtkowski M, Kefalov VJ, Palczewski K. Human infrared
vision is triggered by two-photon chromophore isomerization. Proc Natl Acad Sci U
S A. 2014 Dec 16;111(50):E5445-54. doi: 10.1073/pnas.1410162111. Epub 2014 Dec 1.
PubMed PMID: 25453064; PubMed Central PMCID: PMC4273384.


1326: Lee DJ, Kumar N, Feuer WJ, Chou CF, Rosa PR, Schiffman JC, Morante A,
Aldahan A, Staropoli P, Fernandez CA, Tannenbaum SL, Lam BL. Dilated eye
examination screening guideline compliance among patients with diabetes without a
diabetic retinopathy diagnosis: the role of geographic access. BMJ Open Diabetes 
Res Care. 2014 Aug 23;2(1):e000031. doi: 10.1136/bmjdrc-2014-000031. eCollection 
2014. PubMed PMID: 25452871; PubMed Central PMCID: PMC4212567.


1327: Kuo JZ, Guo X, Klein R, Klein BE, Weinreb RN, Genter P, Hsiao FC, Goodarzi 
MO, Rotter JI, Chen YD, Ipp E. Association of fasting insulin and C peptide with 
diabetic retinopathy in Latinos with type 2 diabetes. BMJ Open Diabetes Res Care.
2014 Oct 24;2(1):e000027. doi: 10.1136/bmjdrc-2014-000027. eCollection 2014.
PubMed PMID: 25452868; PubMed Central PMCID: PMC4212555.


1328: Phan TP, Alkema L, Tai ES, Tan KH, Yang Q, Lim WY, Teo YY, Cheng CY, Wang
X, Wong TY, Chia KS, Cook AR. Forecasting the burden of type 2 diabetes in
Singapore using a demographic epidemiological model of Singapore. BMJ Open
Diabetes Res Care. 2014 Jun 11;2(1):e000012. doi: 10.1136/bmjdrc-2013-000012.
eCollection 2014. PubMed PMID: 25452860; PubMed Central PMCID: PMC4212579.


1329: Raman R, Ganesan S, Pal SS, Kulothungan V, Sharma T. Prevalence and risk
factors for diabetic retinopathy in rural India. Sankara Nethralaya Diabetic
Retinopathy Epidemiology and Molecular Genetic Study III (SN-DREAMS III), report 
no 2. BMJ Open Diabetes Res Care. 2014 Jun 6;2(1):e000005. doi:
10.1136/bmjdrc-2013-000005. eCollection 2014. PubMed PMID: 25452856; PubMed
Central PMCID: PMC4212556.


1330: Li YJ, Zhang J, Han J, DU ZJ, Wang P, Guo Y. Ras-related C3 botulinum toxin
substrate 1 activation is involved in the pathogenesis of diabetic retinopathy.
Exp Ther Med. 2015 Jan;9(1):89-97. Epub 2014 Nov 19. PubMed PMID: 25452781;
PubMed Central PMCID: PMC4247314.


1331: Vianna LM, Kallay L, Toyono T, Belfort R Jr, Holiman JD, Jun AS. Use of
human serum for human corneal endothelial cell culture. Br J Ophthalmol. 2015
Feb;99(2):267-71. doi: 10.1136/bjophthalmol-2014-306034. Epub 2014 Dec 1. PubMed 
PMID: 25452555.


1332: Gong J, Cormack TG. Vision loss as a presenting symptom of type 2 diabetes 
mellitus. Br J Gen Pract. 2014 Dec;64(629):614-5. doi: 10.3399/bjgp14X682657.
PubMed PMID: 25452516; PubMed Central PMCID: PMC4240121.


1333: Ong YT, Hilal S, Cheung CY, Venketasubramanian N, Niessen WJ, Vrooman H,
Anuar AR, Chew M, Chen C, Wong TY, Ikram MK. Retinal neurodegeneration on optical
coherence tomography and cerebral atrophy. Neurosci Lett. 2015 Jan 1;584:12-6.
doi: 10.1016/j.neulet.2014.10.010. Epub 2014 Oct 19. PubMed PMID: 25451722.


1334: Ripps H. Edwin Grant Conklin (1863-1952) and the great divide: creation
versus evolution. FASEB J. 2014 Dec;28(12):5029-33. doi: 10.1096/fj.14-1201ufm.
PubMed PMID: 25451677.


1335: Mercier J, Kastler A, Jean B, Souteyrand G, Chabert E, Claise B, Pereira B,
Gabrillargues J. Interest of local intra-arterial fibrinolysis in acute central
retinal artery occlusion: Clinical experience in 16 patients. J Neuroradiol. 2015
Jul;42(4):229-35. doi: 10.1016/j.neurad.2014.02.007. Epub 2014 Nov 15. PubMed
PMID: 25451669.


1336: Jardel P, Sauerwein W, Olivier T, Bensoussan E, Maschi C, Lanza F, Mosci C,
Gastaud L, Angellier G, Marcy PY, Herault J, Caujolle JP, Dendale R, Thariat J.
Management of choroidal metastases. Cancer Treat Rev. 2014 Dec;40(10):1119-28.
doi: 10.1016/j.ctrv.2014.09.006. Epub 2014 Oct 5. Review. PubMed PMID: 25451606.


1337: Yang L, Xu Y, Li W, Yang B, Yu S, Zhou H, Yang C, Xu F, Wang J, Gao Y,
Huang Y, Lu L, Liang X. Diacylglycerol kinase (DGK) inhibitor II (R59949) could
suppress retinal neovascularization and protect retinal astrocytes in an
oxygen-induced retinopathy model. J Mol Neurosci. 2015 May;56(1):78-88. doi:
10.1007/s12031-014-0469-2. Epub 2014 Dec 2. PubMed PMID: 25451596.


1338: Chang KC, Snow A, LaBarbera DV, Petrash JM. Aldose reductase inhibition
alleviates hyperglycemic effects on human retinal pigment epithelial cells. Chem 
Biol Interact. 2015 Jun 5;234:254-60. doi: 10.1016/j.cbi.2014.10.007. Epub 2014
Oct 18. PubMed PMID: 25451566; PubMed Central PMCID: PMC4402120.


1339: Rash JE, Kamasawa N, Vanderpool KG, Yasumura T, O'Brien J, Nannapaneni S,
Pereda AE, Nagy JI. Heterotypic gap junctions at glutamatergic mixed synapses are
abundant in goldfish brain. Neuroscience. 2015 Jan 29;285:166-93. doi:
10.1016/j.neuroscience.2014.10.057. Epub 2014 Nov 4. PubMed PMID: 25451276;
PubMed Central PMCID: PMC4282965.


1340: Bankhead EJ, Colasanto MP, Dyorich KM, Jamrich M, Murtaugh LC, Fuhrmann S. 
Multiple requirements of the focal dermal hypoplasia gene porcupine during ocular
morphogenesis. Am J Pathol. 2015 Jan;185(1):197-213. doi:
10.1016/j.ajpath.2014.09.002. Epub 2014 Nov 3. PubMed PMID: 25451153; PubMed
Central PMCID: PMC4278246.


1341: Lu X, McCoy KS, Xu J, Hu W, Chen H, Jiang K, Han F, Chen P, Wang Y.
Galectin-9 ameliorates respiratory syncytial virus-induced pulmonary
immunopathology through regulating the balance between Th17 and regulatory T
cells. Virus Res. 2015 Jan 2;195:162-71. doi: 10.1016/j.virusres.2014.10.011.
Epub 2014 Oct 16. PubMed PMID: 25451068.


1342: Kyung SE, Horton JC. Papilledema from craniosynostosis in pycnodysostosis. 
Pediatr Neurol. 2015 Jan;52(1):128-9. doi: 10.1016/j.pediatrneurol.2014.09.021.
Epub 2014 Oct 5. PubMed PMID: 25451018; PubMed Central PMCID: PMC4642925.


1343: Saraygord-Afshari N, Naderi-Manesh H, Naderi M. Increasing proteome
coverage for gel-based human tear proteome maps: towards a more comprehensive
profiling. Biomed Chromatogr. 2015 Jul;29(7):1056-67. doi: 10.1002/bmc.3392. Epub
2014 Dec 2. PubMed PMID: 25450841.


1344: Choi SI, Dadakhujaev S, Maeng YS, Ahn SY, Kim TI, Kim EK. Disrupted cell
cycle arrest and reduced proliferation in corneal fibroblasts from GCD2 patients:
a potential role for altered autophagy flux. Biochem Biophys Res Commun. 2015 Jan
2;456(1):288-93. doi: 10.1016/j.bbrc.2014.11.073. Epub 2014 Nov 25. PubMed PMID: 
25450621.


1345: Sakaue H, Takata T, Fujii N, Sasaki H, Fujii N. Alpha B- and
βA3-crystallins containing d-aspartic acids exist in a monomeric state. Biochim
Biophys Acta. 2015 Jan;1854(1):1-9. doi: 10.1016/j.bbapap.2014.10.006. Epub 2014 
Oct 22. PubMed PMID: 25450505.


1346: De Andrade FA, Giavedoni P, Keller J, Sainz-de-la-Maza MT, Ferrando J.
Ocular findings in patients with alopecia areata: role of ultra-wide-field
retinal imaging. Immunol Res. 2014 Dec;60(2-3):356-60. doi:
10.1007/s12026-014-8602-4. PubMed PMID: 25450413.


1347: Wong MM, Shukla AN, Munir WM. Correlation of corneal thickness and volume
with intraoperative phacoemulsification parameters using Scheimpflug imaging and 
optical coherence tomography. J Cataract Refract Surg. 2014 Dec;40(12):2067-75.
doi: 10.1016/j.jcrs.2014.03.031. Epub 2014 Oct 22. PubMed PMID: 25450243.


1348: Mastropasqua L, Toto L, Mattei PA, Vecchiarino L, Mastropasqua A, Navarra
R, Di Nicola M, Nubile M. Optical coherence tomography and 3-dimensional confocal
structured imaging system-guided femtosecond laser capsulotomy versus manual
continuous curvilinear capsulorhexis. J Cataract Refract Surg. 2014
Dec;40(12):2035-43. doi: 10.1016/j.jcrs.2014.05.032. Epub 2014 Oct 23. PubMed
PMID: 25450242.


1349: Rękas M, Petz K, Wierzbowska J, Byszewska A, Jünemann A. Evacuating a
pre-Descemet hematoma through a clear corneal incision during a canaloplasty
procedure. J Cataract Refract Surg. 2014 Dec;40(12):1953-7. doi:
10.1016/j.jcrs.2014.09.032. Epub 2014 Oct 18. PubMed PMID: 25450241.


1350: Zhu L, Luo Q, Bi J, Ding J, Ge S, Chen F. Galangin inhibits growth of human
head and neck squamous carcinoma cells in vitro and in vivo. Chem Biol Interact. 
2014 Nov 4;224C:149-156. doi: 10.1016/j.cbi.2014.10.027. [Epub ahead of print]
PubMed PMID: 25450235.


1351: Albert R, Kristóf E, Zahuczky G, Szatmári-Tóth M, Veréb Z, Oláh B, Moe MC, 
Facskó A, Fésüs L, Petrovski G. Triamcinolone regulated apopto-phagocytic gene
expression patterns in the clearance of dying retinal pigment epithelial cells. A
key role of Mertk in the enhanced phagocytosis. Biochim Biophys Acta. 2015
Feb;1850(2):435-46. doi: 10.1016/j.bbagen.2014.10.026. Epub 2014 Oct 27. PubMed
PMID: 25450174.


1352: Reifler AN, Chervenak AP, Dolikian ME, Benenati BA, Meyers BS, Demertzis
ZD, Lynch AM, Li BY, Wachter RD, Abufarha FS, Dulka EA, Pack W, Zhao X, Wong KY. 
The rat retina has five types of ganglion-cell photoreceptors. Exp Eye Res. 2015 
Jan;130:17-28. doi: 10.1016/j.exer.2014.11.010. Epub 2014 Nov 18. PubMed PMID:
25450063; PubMed Central PMCID: PMC4276437.


1353: Faralli JA, Clark RW, Filla MS, Peters DM. NFATc1 activity regulates the
expression of myocilin induced by dexamethasone. Exp Eye Res. 2015 Jan;130:9-16. 
doi: 10.1016/j.exer.2014.11.009. Epub 2014 Nov 18. PubMed PMID: 25450062; PubMed 
Central PMCID: PMC4276455.


1354: Nicholls SM, Copland DA, Vitova A, Kuffova L, Forrester JV, Dick AD. Local 
targeting of the CD200-CD200R axis does not promote corneal graft survival. Exp
Eye Res. 2015 Jan;130:1-8. doi: 10.1016/j.exer.2014.11.006. Epub 2014 Nov 11.
PubMed PMID: 25450061.


1355: Braakman ST, Read AT, Chan DW, Ethier CR, Overby DR. Colocalization of
outflow segmentation and pores along the inner wall of Schlemm's canal. Exp Eye
Res. 2015 Jan;130:87-96. doi: 10.1016/j.exer.2014.11.008. Epub 2014 Nov 13.
PubMed PMID: 25450060; PubMed Central PMCID: PMC4305530.


1356: Khan AK, Tse DY, van der Heijden ME, Shah P, Nusbaum DM, Yang Z, Wu SM,
Frankfort BJ. Prolonged elevation of intraocular pressure results in retinal
ganglion cell loss and abnormal retinal function in mice. Exp Eye Res. 2015
Jan;130:29-37. doi: 10.1016/j.exer.2014.11.007. Epub 2014 Nov 18. PubMed PMID:
25450059; PubMed Central PMCID: PMC4308057.


1357: Ramkumar HL, Savino PJ. Toxic optic neuropathy: an unusual cause. Indian J 
Ophthalmol. 2014 Oct;62(10):1036-9. doi: 10.4103/0301-4738.146045. PubMed PMID:
25449946; PubMed Central PMCID: PMC4278121.


1358: Ramkumar HL, Savino PJ. A novel mutation in a case of dominant optic
atrophy? Indian J Ophthalmol. 2014 Oct;62(10):1034-6. doi:
10.4103/0301-4738.146043. PubMed PMID: 25449945; PubMed Central PMCID:
PMC4278120.


1359: Saxena R, Singh D, Menon V. Controversies in neuro-ophthalmology: steroid
therapy for traumatic optic neuropathy. Indian J Ophthalmol. 2014
Oct;62(10):1028-30. doi: 10.4103/0301-4738.146021. PubMed PMID: 25449942; PubMed 
Central PMCID: PMC4278117.


1360: Hayreh SS. Commentary. Indian J Ophthalmol. 2014 Oct;62(10):1025-7. doi:
10.4103/0301-4738.146019. PubMed PMID: 25449941; PubMed Central PMCID:
PMC4278116.


1361: Biousse V. Commentary. Indian J Ophthalmol. 2014 Oct;62(10):1024-5. doi:
10.4103/0301-4738.146017. PubMed PMID: 25449940; PubMed Central PMCID:
PMC4278115.


1362: Al-Zubidi N, Zhang J, Spitze A, Lee AG. Systemic corticosteroids in
nonarteritic ischemic optic neuropathy. Indian J Ophthalmol. 2014
Oct;62(10):1022-4. doi: 10.4103/0301-4738.146015. PubMed PMID: 25449939; PubMed
Central PMCID: PMC4278114.


1363: Spitze A, Lam P, Al-Zubidi N, Yalamanchili S, Lee AG. Controversies: Optic 
nerve sheath fenestration versus shunt placement for the treatment of idiopathic 
intracranial hypertension. Indian J Ophthalmol. 2014 Oct;62(10):1015-21. doi:
10.4103/0301-4738.146012. PubMed PMID: 25449938; PubMed Central PMCID:
PMC4278113.


1364: Spitze A, Al-Zubidi N, Lam P, Yalamanchili S, Lee AG. Neuro-ophthalmology
as a career. Indian J Ophthalmol. 2014 Oct;62(10):1013-4. doi:
10.4103/0301-4738.146007. PubMed PMID: 25449937; PubMed Central PMCID:
PMC4278112.


1365: Nair AG, Ambika S, Noronha VO, Gandhi RA. The diagnostic yield of
neuroimaging in sixth nerve palsy--Sankara Nethralaya Abducens Palsy Study
(SNAPS): Report 1. Indian J Ophthalmol. 2014 Oct;62(10):1008-12. doi:
10.4103/0301-4738.146000. PubMed PMID: 25449936; PubMed Central PMCID:
PMC4278111.


1366: Ahn ES, Subramanian PS. Treatment modalities of thyroid related
orbitopathy. Indian J Ophthalmol. 2014 Oct;62(10):999-1002. doi:
10.4103/0301-4738.145994. PubMed PMID: 25449934; PubMed Central PMCID:
PMC4278128.


1367: Chhablani PP, Kekunnaya R. Neuro-ophthalmic manifestations of prematurity. 
Indian J Ophthalmol. 2014 Oct;62(10):992-5. doi: 10.4103/0301-4738.145990. PubMed
PMID: 25449932; PubMed Central PMCID: PMC4278126.


1368: Nair AG, Patil-Chhablani P, Venkatramani DV, Gandhi RA. Ocular myasthenia
gravis: a review. Indian J Ophthalmol. 2014 Oct;62(10):985-91. doi:
10.4103/0301-4738.145987. PubMed PMID: 25449931; PubMed Central PMCID:
PMC4278125.


1369: Nair AG, Gandhi RA. Neuro-ophthalmology in India: the way forward. Indian J
Ophthalmol. 2014 Oct;62(10):980-1. doi: 10.4103/0301-4738.145984. PubMed PMID:
25449929; PubMed Central PMCID: PMC4278123.


1370: Natarajan S. Neuro-ophthalmology: an emerging specialty. Indian J
Ophthalmol. 2014 Oct;62(10):979. doi: 10.4103/0301-4738.145982. PubMed PMID:
25449928; PubMed Central PMCID: PMC4278122.


1371: Chastain LG, Qu H, Bourke CH, Iuvone PM, Dobner PR, Nemeroff CB, Kinkead B.
Striatal dopamine receptor plasticity in neurotensin deficient mice. Behav Brain 
Res. 2015 Mar 1;280:160-71. doi: 10.1016/j.bbr.2014.11.014. Epub 2014 Nov 15.
PubMed PMID: 25449842; PubMed Central PMCID: PMC4496790.


1372: Maisel K, Ensign L, Reddy M, Cone R, Hanes J. Effect of surface chemistry
on nanoparticle interaction with gastrointestinal mucus and distribution in the
gastrointestinal tract following oral and rectal administration in the mouse. J
Control Release. 2015 Jan 10;197:48-57. doi: 10.1016/j.jconrel.2014.10.026. Epub 
2014 Nov 4. PubMed PMID: 25449804; PubMed Central PMCID: PMC4272879.


1373: Manousaridis K, Talks J. Two week, OCT-based follow-up as guidance for
retreatment with ranibizumab for CNV apparently refractory to therapy. Eur J
Ophthalmol. 2015 May-Jun;25(3):235-40. doi: 10.5301/ejo.5000545. Epub 2014 Nov
29. PubMed PMID: 25449645.


1374: Anastasilakis K, Mourgela A, Symeonidis C, Dimitrakos SA, Ekonomidis P,
Tsinopoulos I. Macular edema after uncomplicated cataract surgery: a role for
phacoemulsification energy and vitreoretinal interface status? Eur J Ophthalmol. 
2015 May-Jun;25(3):192-7. doi: 10.5301/ejo.5000536. Epub 2014 Nov 27. PubMed
PMID: 25449642.


1375: Kaluzny BJ, Laudencka A, Malukiewicz G. Modified scleral suture fixation
technique for foldable IOL with fenestrations in the proximal part of the
haptics. Eur J Ophthalmol. 2015 May-Jun;25(3):254-7. doi: 10.5301/ejo.5000538.
Epub 2014 Nov 19. PubMed PMID: 25449641.


1376: Rouvas A, Nikita E, Chatziralli I, Ladas I, Androu A, Theodossiadis P.
Long-term follow-up of standard photodynamic therapy with standardized small spot
size for diffuse retinal pigment epitheliopathy. Eur J Ophthalmol. 2015
May-Jun;25(3):229-34. doi: 10.5301/ejo.5000541. Epub 2014 Nov 24. PubMed PMID:
25449640.


1377: Aranda S, Amer R. Sequential spontaneous resolution of acute syphilitic
posterior placoid chorioretinitis. Eur J Ophthalmol. 2015 May-Jun;25(3):263-5.
doi: 10.5301/ejo.5000530. Epub 2014 Nov 11. PubMed PMID: 25449637.


1378: Arikan S, Ersan I, Kara S, Gencer B, Korkmaz S, Vural AS. Corneal thickness
of eyes with unilateral age-related macular degeneration. Eur J Ophthalmol. 2015 
May-Jun;25(3):214-7. doi: 10.5301/ejo.5000544. Epub 2014 Nov 24. PubMed PMID:
25449636.


1379: Werner A. Spatial and temporal aspects of chromatic adaptation and their
functional significance for colour constancy. Vision Res. 2014 Nov;104:80-9. doi:
10.1016/j.visres.2014.10.005. Epub 2014 Oct 16. Review. PubMed PMID: 25449338.


1380: Kemper AR, Wade KC, Hornik CP, Ying GS, Baumritter A, Quinn GE;
Telemedicine Approaches to Evaluating Acute-phase Retinopathy of Prematurity
(e-ROP) Study Cooperative Group. Retinopathy of prematurity risk prediction for
infants with birth weight less than 1251 grams. J Pediatr. 2015
Feb;166(2):257-61.e2. doi: 10.1016/j.jpeds.2014.09.069. Epub 2014 Nov 12. PubMed 
PMID: 25449219; PubMed Central PMCID: PMC4308554.


1381: Cunningham SI, Weiland JD, Bao P, Lopez-Jaime GR, Tjan BS. Correlation of
vision loss with tactile-evoked V1 responses in retinitis pigmentosa. Vision Res.
2015 Jun;111(Pt B):197-207. doi: 10.1016/j.visres.2014.10.015. Epub 2014 Nov 3.
PubMed PMID: 25449160; PubMed Central PMCID: PMC4417660.


1382: Chen Y, Lan W, Schaeffel F. Size of the foveal blue scotoma related to the 
shape of the foveal pit but not to macular pigment. Vision Res. 2015
Jan;106:81-9. doi: 10.1016/j.visres.2014.10.011. Epub 2014 Nov 15. PubMed PMID:
25449158.


1383: Huang CH, Lu SH, Chang CC, Thomas PA, Jayakumar T, Sheu JR. Hinokitiol, a
tropolone derivative, inhibits mouse melanoma (B16-F10) cell migration and in
vivo tumor formation. Eur J Pharmacol. 2015 Jan 5;746:148-57. doi:
10.1016/j.ejphar.2014.11.011. Epub 2014 Nov 20. PubMed PMID: 25449038.


1384: Silva RA, Sridhar J, Miller D, Wykoff CC, Flynn HW Jr. Exogenous fungal
endophthalmitis: an analysis of isolates and susceptibilities to antifungal
agents over a 20-year period (1990-2010). Am J Ophthalmol. 2015
Feb;159(2):257-64.e1. doi: 10.1016/j.ajo.2014.10.027. Epub 2014 Nov 1. PubMed
PMID: 25449001.


1385: Ozzello DJ, Palestine AG. Factors affecting therapeutic decisions in
intermediate and posterior uveitis. Am J Ophthalmol. 2015 Feb;159(2):213-20.e3.
doi: 10.1016/j.ajo.2014.10.015. Epub 2014 Oct 22. PubMed PMID: 25449000.
[truncated: 32,529,844 more chars]
