# Supplementary material for: Invisible Brain: Knowledge in Research Works and Neuron Activity
Source: PLoS One. 2016 Jul 20;11(7):e0158590. doi: 10.1371/journal.pone.0158590 (PMC4954711; doi:10.1371/journal.pone.0158590)
Supplement: S4 File — (ZIP) [file pone.0158590.s004.zip]

Archive with 5 entries (5 files):
- Diabetes_pubmed.txt
- Hematology_pubmed.txt
- Hepatitis_pubmed.txt
- Hypoglycemia_pubmed.txt
- Infectious disease_pubmed.txt
