# Supplementary material for: Invisible Brain: Knowledge in Research Works and Neuron Activity
Source: PLoS One. 2016 Jul 20;11(7):e0158590. doi: 10.1371/journal.pone.0158590 (PMC4954711; doi:10.1371/journal.pone.0158590)
Supplement: S4 File — (ZIP) [file pone.0158590.s004.zip › Hematology_pubmed.txt]

1: Gratzinger D, Greenberg PL. Update on Myelodysplastic Syndromes Classification
and Prognosis. Surg Pathol Clin. 2013 Dec;6(4):693-728. doi:
10.1016/j.path.2013.08.005. Epub 2013 Oct 21. PubMed PMID: 26839194.


2: Cantor AB. Myeloid Proliferations Associated with Down Syndrome. J Hematop.
2015 Sep;8(3):169-176. Epub 2014 Dec 14. PubMed PMID: 26753010; PubMed Central
PMCID: PMC4704699.


3: Plönes T, Osei-Agyemang T, Krohn A, Passlick B. Surgical Treatment of
Extrapulmonary Oligometastatic Non-small Cell Lung Cancer. Indian J Surg. 2015
Dec;77(Suppl 2):216-20. doi: 10.1007/s12262-012-0771-6. Epub 2012 Dec 14. PubMed 
PMID: 26729996; PubMed Central PMCID: PMC4692853.


4: Levine JE, Braun TM, Harris AC, Holler E, Taylor A, Miller H, Magenau J,
Weisdorf DJ, Ho VT, Bolaños-Meade J, Alousi AM, Ferrara JL; Blood and Marrow
Transplant Clinical Trials Network. A prognostic score for acute
graft-versus-host disease based on biomarkers: a multicentre study. Lancet
Haematol. 2015 Jan;2(1):e21-9. doi: 10.1016/S2352-3026(14)00035-0. Epub 2014 Dec 
23. PubMed PMID: 26687425.


5: Jupe ER, Dalessandri KM, Mulvihill JJ, Miike R, Knowlton NS, Pugh TW, Zhao LP,
DeFreese DC, Manjeshwar S, Gramling BA, Wiencke JK, Benz CC. A steroid
metabolizing gene variant in a polyfactorial model improves risk prediction in a 
high incidence breast cancer population. BBA Clin. 2014 Nov 8;2:94-102. doi:
10.1016/j.bbacli.2014.11.001. eCollection 2014 Dec. PubMed PMID: 26673457; PubMed
Central PMCID: PMC4633888.


6: Thus KA, de Weger RA, de Hoop TA, Boers Trilles VE, Kuball J, Spierings E.
Complete donor chimerism is a prerequisite for the effect of Predicted Indirectly
ReCognizable HLA Epitopes (PIRCHE) on acute graft-versus-host disease. Chimerism.
2014 Oct 2;5(3-4):94-8. doi: 10.1080/19381956.2015.1097025. Epub 2015 Dec 15.
PubMed PMID: 26669207.


7: Andreani M, Gianolini ME, Testi M, Battarra M, Tiziana G, Morrone A, Sodani P,
Lucarelli G, Roncarolo MG, Gregori S. Mixed chimerism evolution is associated
with T regulatory type 1 (Tr1) cells in a β-thalassemic patient after
haploidentical haematopoietic stem cell transplantation. Chimerism. 2014 Oct
2;5(3-4):75-9. doi: 10.1080/19381956.2015.1103423. Epub 2015 Dec 9. PubMed PMID: 
26650878.


8: Fisher BT, Sammons JS, Li Y, de Blank P, Seif AE, Huang YS, Kavcic M, Klieger 
S, Harris T, Torp K, Rheam D, Shah A, Aplenc R. Variation in Risk of
Hospital-Onset Clostridium difficile Infection Across β-Lactam Antibiotics in
Children With New-Onset Acute Lymphoblastic Leukemia. J Pediatric Infect Dis Soc.
2014 Dec;3(4):329-35. doi: 10.1093/jpids/piu008. Epub 2014 Feb 16. PubMed PMID:
26625453.


9: Kedia S, Bhatt VR, Rajan SK, Tandra PK, El Behery RA, Akhtari M. Benign and
Malignant Hematological Manifestations of Chronic Hepatitis C Virus Infection.
Int J Prev Med. 2014 Dec;5(Suppl 3):S179-92. Review. PubMed PMID: 26622988;
PubMed Central PMCID: PMC4635414.


10: Roof L, Coker WJ, Lazarchick J, Kang Y. Senile transthyretin cardiac
amyloidosis in patients with plasma cell dyscrasias: importance of cardiac biopsy
for making the correct diagnosis. Aperito J Cell Mol Biol. 2014;1(1). pii: 102.
Epub 2014 Dec 8. PubMed PMID: 26618200; PubMed Central PMCID: PMC4662413.


11: Wattier RL, Dvorak CC, Hoffman JA, Brozovich AA, Bin-Hussain I, Groll AH,
Castagnola E, Knapp KM, Zaoutis TE, Gustafsson B, Sung L, Berman D, Halasa NB,
Abzug MJ, Velegraki A, Sharma TS, Fisher BT, Steinbach WJ. A Prospective,
International Cohort Study of Invasive Mold Infections in Children. J Pediatric
Infect Dis Soc. 2015 Dec;4(4):313-22. doi: 10.1093/jpids/piu074. Epub 2014 Jul
16. PubMed PMID: 26582870; PubMed Central PMCID: PMC4681382.


12: Samuelson BT, Vesely SK, Chai-Adisaksopha C, Scott BL, Crowther M, Garcia D. 
The impact of ruxolitinib on thrombosis in patients with polycythemia vera and
myelofibrosis: a meta-analysis. Blood Coagul Fibrinolysis. 2014 Nov 13. [Epub
ahead of print] PubMed PMID: 26569516.


13: Mesa RA. Letter to Our Readers. Am Health Drug Benefits. 2014 Oct;7(7 Suppl
3):S35. PubMed PMID: 26568780; PubMed Central PMCID: PMC4639939.


14: Velleuer E, Dietrich R. Fanconi anemia: young patients at high risk for
squamous cell carcinoma. Mol Cell Pediatr. 2014 Dec;1(1):9. doi:
10.1186/s40348-014-0009-8. Epub 2014 Nov 1. PubMed PMID: 26567103; PubMed Central
PMCID: PMC4530570.


15: Shen Y, Chen J, Liu Y, Wu D. Addition of Cladribine to Idarubicin and
Cytarabine during Induction Increases the Overall Efficacy Rate in Adult Patients
with Acute Myeloid Leukemia: A Matched-Pair Retrospective Comparison.
Chemotherapy. 2014;60(5-6):368-74. doi: 10.1159/000440943. Epub 2015 Oct 24.
PubMed PMID: 26496511.


16: Zhang Z, Jia H, Zhang Q, Wan Y, Song B, Jia Q, Liu H, Zhu X, Fang X.
Transcriptome analysis of Rpl11-deficient zebrafish model of Diamond-Blackfan
Anemia. Genom Data. 2014 Jun 17;2:173-5. doi: 10.1016/j.gdata.2014.06.008.
eCollection 2014 Dec. PubMed PMID: 26484089; PubMed Central PMCID: PMC4535996.


17: Harder L, Otto B, Horstmann MA. Transcriptional dysregulation of the
multifunctional zinc finger factor 423 in acute lymphoblastic leukemia of
childhood. Genom Data. 2014 May 27;2:96-8. doi: 10.1016/j.gdata.2014.05.009.
eCollection 2014 Dec. PubMed PMID: 26484080; PubMed Central PMCID: PMC4535842.


18: Linka Y, Ginzel S, Borkhardt A, Landgraf P. Identification of TEL-AML1
(ETV6-RUNX1) associated DNA and its impact on mRNA and protein output using ChIP,
mRNA expression arrays and SILAC. Genom Data. 2014 May 27;2:85-8. doi:
10.1016/j.gdata.2014.05.010. eCollection 2014 Dec. PubMed PMID: 26484077; PubMed 
Central PMCID: PMC4536161.


19: Magbanua MJ, Roy R, Sosa EV, Hauranieh L, Kablanian A, Eisenbud LE,
Ryazantsev A, Au A, Scott JH, Melisko M, Park JW. Genome-wide copy number
analysis of cerebrospinal fluid tumor cells and their corresponding archival
primary tumors. Genom Data. 2014 Apr 18;2:60-2. doi: 10.1016/j.gdata.2014.04.003.
eCollection 2014 Dec. PubMed PMID: 26484071; PubMed Central PMCID: PMC4535622.


20: Ghosn M, Dagher A, El-Karak F. Prostate-specific antigen doubling time and
response to cabazitaxel in a hormone-resistant metastatic prostate cancer
patient. J Biomed Res. 2015 Sep;29(5):420-2. doi: 10.7555/JBR.28.20130148. Epub
2014 Mar 30. PubMed PMID: 26442650; PubMed Central PMCID: PMC4585438.


21: Fritch Lilla SA, Burgett SE, McGann KA, Wechsler DS. Persistent and Prolonged
Parvovirus B19 Viremia in a Pediatric Patient With Acute Lymphoblastic Leukemia. 
J Pediatric Infect Dis Soc. 2015 Sep;4(3):e38-40. doi: 10.1093/jpids/piu112. Epub
2014 Nov 23. PubMed PMID: 26407441.


22: Schwartz KL, Sheffield H, Richardson SE, Sung L, Morris SK. Invasive
Fusariosis: A Single Pediatric Center 15-Year Experience. J Pediatric Infect Dis 
Soc. 2015 Jun;4(2):163-70. doi: 10.1093/jpids/pit080. Epub 2013 Dec 8. PubMed
PMID: 26407418.


23: Cesaro S, Tridello G, Pillon M, Calore E, Abate D, Tumino M, Carucci N,
Varotto S, Cannata E, Pegoraro A, Barzon L, Palù G, Messina C. A Prospective
Study on the Predictive Value of Plasma BK Virus-DNA Load for Hemorrhagic
Cystitis in Pediatric Patients After Stem Cell Transplantation. J Pediatric
Infect Dis Soc. 2015 Jun;4(2):134-42. doi: 10.1093/jpids/piu043. Epub 2014 Jun 5.
PubMed PMID: 26407413.


24: Yang TH, Chou YH, Kao WY, Cherng SC. Kimura Disease Simulating Hodgkin's
Lymphoma on (18)F FDG PET-CT: Report of a Case. Nucl Med Mol Imaging. 2014
Dec;48(4):313-6. doi: 10.1007/s13139-014-0285-1. Epub 2014 Jun 26. PubMed PMID:
26396638; PubMed Central PMCID: PMC4571665.


25: Gündüz RC, Halil H, Gürsoy C, Çifci A, Özgün S, Kodaman T, Sönmez M. Refusal 
of medical treatment in the pediatric emergency service: analysis of reasons and 
aspects. Turk J Pediatr. 2014 Nov-Dec;56(6):638-42. PubMed PMID: 26388595.


26: Gündüz RC, Şahin Ş, Uysal-Yazıcı M, Ayar G, Yakut Hİ, Akman AÖ, Hirfanoğlu
İM, Kalkan G. Brain death and organ donation of children. Turk J Pediatr. 2014
Nov-Dec;56(6):597-603. PubMed PMID: 26388589.


27: Azkur D, Özaydın E, Dibek-Mısırlıoğlu E, Vezir E, Tombuloğlu D, Köse G,
Kocabaş CN. Viral etiology in infants hospitalized for acute bronchiolitis. Turk 
J Pediatr. 2014 Nov-Dec;56(6):592-6. PubMed PMID: 26388588.


28: Lukashyk SP, Tsyrkunov VM, Isaykina YI, Romanova ON, Shymanskiy AT,
Aleynikova OV, Kravchuk RI. Mesenchymal Bone Marrow-derived Stem Cells
Transplantation in Patients with HCV Related Liver Cirrhosis. J Clin Transl
Hepatol. 2014 Dec;2(4):217-21. doi: 10.14218/JCTH.2014.00027. Epub 2014 Dec 15.
PubMed PMID: 26356872; PubMed Central PMCID: PMC4521237.


29: Kamiyama Y, Suzuki H, Yamada S, Kaneshiro T, Takeishi Y. Serum phosphate
levels reflect responses to cardiac resynchronization therapy in chronic heart
failure patients. J Arrhythm. 2015 Feb;31(1):38-42. doi:
10.1016/j.joa.2014.06.006. Epub 2014 Aug 20. PubMed PMID: 26336522; PubMed
Central PMCID: PMC4550122.


30: Kalinka J, Szubert M, Zdziennicki A, Chojnowski K, Maciejewski M,
Piestrzeniewicz K, Zakliczyński M, Drożdż J. A second delivery after heart
transplantation - a case study. Kardiochir Torakochirurgia Pol. 2014
Sep;11(3):339-42. doi: 10.5114/kitp.2014.45688. Epub 2014 Sep 28. PubMed PMID:
26336446; PubMed Central PMCID: PMC4283883.


31: Kulawczuk P, Czapla N, Bińczak-Kuleta A, Safranow K, Jaworska-Kulawczuk A,
Gajewska D, Agata K, Brykczyński M, Bargiel P. Genetic basis of keloid formation 
in wounds after cardiac surgery. Kardiochir Torakochirurgia Pol. 2014
Sep;11(3):273-7. doi: 10.5114/kitp.2014.45676. Epub 2014 Sep 28. PubMed PMID:
26336434; PubMed Central PMCID: PMC4283882.


32: Giza DE, Vasilescu C, Calin GA. Key principles of miRNA involvement in human 
diseases. Discoveries (Craiova). 2014 Oct-Dec;2(4):e34. PubMed PMID: 26317116;
PubMed Central PMCID: PMC4547364.


33: Deng L, Xu-Monette ZY, Loghavi S, Manyam GC, Xia Y, Visco C, Huh J, Zhang L, 
Zhai Q, Wang Y, Qiu L, Dybkær K, Chiu A, Perry AM, Zhang S, Tzankov A, Rao H,
Abramson J, Sohani AR, Xu M, Hsi ED, Zhu J, Ponzoni M, Wang S, Li L, Zhang M,
Ferreri AJ, Parsons BM, Li Y, Piris MA, Medeiros LJ, Young KH. Primary testicular
diffuse large B-cell lymphoma displays distinct clinical and biological features 
for treatment failure in rituximab era: a report from the International PTL
Consortium. Leukemia. 2016 Feb;30(2):361-72. doi: 10.1038/leu.2015.237. Epub 2013
Aug 26. PubMed PMID: 26308769.


34: Mitra S, Mukherjee S, Chakraborty H, Bhattacharyya M. IgG Lambda Myeloma
Presenting as Plasmacytic Ascites: Case Report and Review of Literature. Indian J
Hematol Blood Transfus. 2015 Dec;31(4):472-9. doi: 10.1007/s12288-014-0454-5.
Epub 2014 Sep 3. PubMed PMID: 26306073; PubMed Central PMCID: PMC4542761.


35: Sahu KK, Malhotra P, Khadwal A, Sachdeva MS, Sharma P, Varma N, Varma SC.
Hypereosinophilia in Acute Lymphoblastic Leukemia: Two Cases with Review of
Literature. Indian J Hematol Blood Transfus. 2015 Dec;31(4):460-5. doi:
10.1007/s12288-014-0436-7. Epub 2014 Jul 30. Review. PubMed PMID: 26306071;
PubMed Central PMCID: PMC4542759.


36: Honda A, Yoshimi A, Ushiku T, Shinoda Y, Kawano H, Toya T, Kogure Y,
Yamashita H, Kume H, Nannya Y, Kurokawa M. Successful Control of Carcinoma of
Unknown Primary with Axitinib, a Novel Molecular-Targeted Agent: A Case Report.
Chemotherapy. 2014;60(5-6):342-5. doi: 10.1159/000437135. Epub 2015 Aug 18.
PubMed PMID: 26288144.


37: Proceedings of the Initial Meeting of the Society of Hematologic Oncology
2013, September 18-21, 2013, Houston, Texas. Clin Lymphoma Myeloma Leuk. 2014
Sep;14 Suppl:S1-113. PubMed PMID: 26280054.


38: Orlandi E, Mordenti P, Zangrandi A, Cavanna L. Intrapleural Trastuzumab
Therapy for Malignant Pleural Effusion from HER2 Overexpression in Metastatic
Gastric Cancer. Chemotherapy. 2014;60(5-6):321-4. doi: 10.1159/000437136. Epub
2015 Aug 13. PubMed PMID: 26279275.


39: Agrawal A, Kumar D, Verma T, Gupta R. A case of transfusion related acute
lung injury in a thalassemic child. Med J Armed Forces India. 2015 Jul;71(Suppl
1):S224-6. doi: 10.1016/j.mjafi.2014.04.001. Epub 2014 Aug 14. PubMed PMID:
26265840; PubMed Central PMCID: PMC4529595.


40: Kotwal J, Malik A, Dutta V, Singh V, Dahiya SK, Nair V, Kapoor R. A rare case
of leukemic presentation of blastoid variant of mantle cell lymphoma with
isolated splenic involvement: Flowcytometric revelation. Med J Armed Forces
India. 2015 Jul;71(Suppl 1):S145-7. doi: 10.1016/j.mjafi.2013.09.014. Epub 2013
Nov 20. PubMed PMID: 26265812; PubMed Central PMCID: PMC4529545.


41: Menozzi G, Maccabruni V, Ferrari A, Tagliavini E. Contrast sonographic
appearance of sclerosing angiomatoid nodular transformation of the spleen. J
Ultrasound. 2014 Jun 12;18(3):305-7. doi: 10.1007/s40477-014-0100-y. eCollection 
2015 Sep. PubMed PMID: 26261473; PubMed Central PMCID: PMC4529408.


42: Mahmoud HK, Elhaddad AM, Fahmy OA, Samra MA, Abdelfattah RM, El-Nahass YH,
Fathy GM, Abdelhady MS. Allogeneic hematopoietic stem cell transplantation for
non-malignant hematological disorders. J Adv Res. 2015 May;6(3):449-58. doi:
10.1016/j.jare.2014.11.001. Epub 2014 Nov 7. PubMed PMID: 26257943; PubMed
Central PMCID: PMC4522586.


43: Karaman K, Bostanci EB, Celep B, Dincer N, Kurt M, Teke Z, Akoglu M, Bilgili 
H, Ulusan S, Haznedaroglu IC. In Vivo Healing Effects of Ankaferd Blood Stopper
on the Residual Pancreatic Tissue in a Swine Model of Distal Pancreatectomy.
Indian J Surg. 2015 Jun;77(3):176-81. doi: 10.1007/s12262-013-0828-1. Epub 2013
Jan 26. PubMed PMID: 26246697; PubMed Central PMCID: PMC4522256.


44: Makino H, Miyamoto Y, Kikuchi-Taura A, Soma T, Taguchi A, Kishimoto I.
Decreased levels of circulating CD34(+) cells are associated with coronary heart 
disease in Japanese patients with type 2 diabetes. J Diabetes Investig. 2015
Jul;6(4):473-8. doi: 10.1111/jdi.12310. Epub 2014 Dec 13. PubMed PMID: 26221527; 
PubMed Central PMCID: PMC4511308.


45: Virgone C, Alaggio R, Dall'Igna P, Buffa P, Tonegatti L, Ferrari A, Bisogno
G, Cecchetto G. Epithelial Tumors of the Ovary in Children and Teenagers: A
Prospective Study from the Italian TREP Project. J Pediatr Adolesc Gynecol. 2015 
Dec;28(6):441-6. doi: 10.1016/j.jpag.2014.12.010. Epub 2014 Dec 29. PubMed PMID: 
26220350.


46: Zhe N, Wang J, Chen S, Lin X, Chai Q, Zhang Y, Zhao J, Fang Q. Heme
oxygenase-1 plays a crucial role in chemoresistance in acute myeloid leukemia.
Hematology. 2015 Aug;20(7):384-91. doi: 10.1179/1607845414Y.0000000212. Epub 2014
Nov 19. PubMed PMID: 26218201.


47: Aleman BM, Moser EC, Nuver J, Suter TM, Maraldo MV, Specht L, Vrieling C,
Darby SC. Cardiovascular disease after cancer therapy. EJC Suppl. 2014
Jun;12(1):18-28. doi: 10.1016/j.ejcsup.2014.03.002. Epub 2014 May 29. PubMed
PMID: 26217163; PubMed Central PMCID: PMC4250533.


48: Helbig G, Wichary R, Pająk J, Budny M, Makowska M, Machura K, Kubeczko M,
Kyrcz-Krzemień S. Sustained remission after ABVD treatment for interdigitating
dendritic cell sarcoma. Contemp Oncol (Pozn). 2015;19(1):83-5. doi:
10.5114/wo.2014.43974. Epub 2014 Jul 4. PubMed PMID: 26199576; PubMed Central
PMCID: PMC4507884.


49: Kanik-Yuksek S, Tezer H, Ozkaya-Parlakay A, Sayed-Oskovi H, Turan M. An
Adolescent Boy Presenting with Complicated Meningococcal Meningitis Serogroup A: 
What Is the State of Community Awareness for This Serious Disease? Iran J Public 
Health. 2014 Sep;43(9):1301-2. PubMed PMID: 26175987; PubMed Central PMCID:
PMC4500435.


50: Jacobs RE, McNeill K, Volpicelli FM, Warltier K, Iturrate E, Okamura C, Adler
N, Smith J, Sigmund A, Mednick A, Wertheimer B, Hochman K. Treatment of
Leptomeningeal Carcinomatosis in a Patient With Metastatic Cholangiocarcinoma.
ACG Case Rep J. 2014 Oct 10;2(1):39-41. doi: 10.14309/crj.2014.78. eCollection
2014 Oct. PubMed PMID: 26157901; PubMed Central PMCID: PMC4435345.


51: Kolb JM, Kaltenbach T, Martin B, Rouse RV, Soetikno R. Eltrombopag Use in
Thrombocytopenia for Endoscopic Submucosal Dissection of a Gastric Carcinoid. ACG
Case Rep J. 2014 Oct 10;2(1):24-6. doi: 10.14309/crj.2014.73. eCollection 2014
Oct. PubMed PMID: 26157896; PubMed Central PMCID: PMC4435337.


52: Plante TB, Kane SP, Iberri DJ, Majure DT. Clinical Evidence Summary Apps:
Definition, Role, and Unknowns About a Novel Medical Content Delivery Genre. J
Grad Med Educ. 2014 Dec;6(4):791. doi: 10.4300/JGME-D-14-00407.1. PubMed PMID:
26140138; PubMed Central PMCID: PMC4477590.


53: Moreaux J. SNaPshot as a Valuable Option for the Identification of Mutations 
in Myeloma. EBioMedicine. 2014 Nov 20;2(1):13-4. doi:
10.1016/j.ebiom.2014.11.014. eCollection 2015 Jan. PubMed PMID: 26137529; PubMed 
Central PMCID: PMC4485485.


54: Sato Y, Sagawa T, Hirakawa M, Ohnuma H, Osuga T, Okagawa Y, Tamura F,
Horiguchi H, Takada K, Hayashi T, Sato T, Miyanishi K, Takimoto R, Kobune M, Kato
J. Clinical utility of capsule endoscopy with flexible spectral imaging color
enhancement for diagnosis of small bowel lesions. Endosc Int Open. 2014
Jun;2(2):E80-7. doi: 10.1055/s-0034-1365526. Epub 2014 May 7. PubMed PMID:
26135265; PubMed Central PMCID: PMC4423264.


55: Mathers BW, Harvey HA, Dye CE, Dougherty-Hamod B, Moyer MT. Endoscopic
ultrasound-guided ethanol ablation of a large metastatic carcinoid tumor: success
with a note of caution. Endosc Int Open. 2014 Dec;2(4):E256-8. doi:
10.1055/s-0034-1377612. Epub 2014 Sep 19. PubMed PMID: 26135103; PubMed Central
PMCID: PMC4423311.


56: Koduri PR. Chronic and Persistent Immune Thrombocytopenia: Guideline for
Follow-up Care? Indian J Hematol Blood Transfus. 2015 Sep;31(3):398. doi:
10.1007/s12288-014-0445-6. Epub 2014 Aug 17. PubMed PMID: 26085731; PubMed
Central PMCID: PMC4465521.


57: Ramzan M, Flanagan SE, Ellard S, Yadav SP. Anemia in a Child with Deafness:
Be Vigilant for a Rare Cause! Indian J Hematol Blood Transfus. 2015
Sep;31(3):394-5. doi: 10.1007/s12288-014-0421-1. Epub 2014 Jul 1. PubMed PMID:
26085729; PubMed Central PMCID: PMC4465505.


58: Behera V, Chauhan R, Sinha S, Nair V. Anaphylactic Shock Secondary to
Intravenous Iron Sucrose in Chronic Kidney Disease. Indian J Hematol Blood
Transfus. 2015 Sep;31(3):391-3. doi: 10.1007/s12288-014-0475-0. Epub 2014 Nov 18.
PubMed PMID: 26085728; PubMed Central PMCID: PMC4465511.


59: Xu ZL, Wu C, Teng WH, Wan K, Jia WJ, Li HJ, Meng L, Zhou JF, Tang Y.
Exploring the Relationship Between Serum and Urinary Free Light Chain Levels
During the Different Phases of Renal Damage in Multiple Myeloma Patients. Indian 
J Hematol Blood Transfus. 2015 Sep;31(3):352-5. doi: 10.1007/s12288-014-0480-3.
Epub 2014 Dec 14. PubMed PMID: 26085720; PubMed Central PMCID: PMC4465510.


60: Metan G, Türe Z, Pala Ç, Kaynar L, Yıldırım A, Elmalı F, Tutar N, Yozgat N,
Eser B. A Single Center Experience for Antifungal Prophylaxis in Patients with
Acute Myelogenous Leukemia. Indian J Hematol Blood Transfus. 2015
Sep;31(3):339-45. doi: 10.1007/s12288-014-0472-3. Epub 2014 Nov 2. PubMed PMID:
26085718; PubMed Central PMCID: PMC4465513.


61: Mutlu P, Elçi MP, Yıldırım M, Nevruz O, Çetin AT, Avcu F. Identification of
XRCC1 Arg399Gln and XRCC3 Thr241Met Polymorphisms in a Turkish Population and
Their Association with the Risk of Chronic Lymphocytic Leukemia. Indian J Hematol
Blood Transfus. 2015 Sep;31(3):332-8. doi: 10.1007/s12288-014-0482-1. Epub 2014
Dec 11. PubMed PMID: 26085717; PubMed Central PMCID: PMC4465508.


62: Wang X, Yang Y, Jia H, Jia W, Miller S, Bowman B, Feng J, Zhan F. Peptide
Decoration of Nanovehicles to Achieve Active Targeting and Pathology-Responsive
Cellular Uptake for Bone Metastasis Chemotherapy. Biomater Sci. 2014 Jul
1;2(7):961-971. PubMed PMID: 26082834; PubMed Central PMCID: PMC4465575.


63: Al-Jafar H, Al-Shemmeri E, Al-Shemmeri J, Aytglu L, Afzal U, Al-Enizi S.
Precision of SPECT/CT Allows the Diagnosis of a Hidden Brodie's Abscess of the
Talus in a Patient with Sickle Cell Disease. Nucl Med Mol Imaging. 2015
Jun;49(2):153-6. doi: 10.1007/s13139-014-0311-3. Epub 2014 Dec 3. PubMed PMID:
26082809; PubMed Central PMCID: PMC4463875.


64: Zülfikar B, Koç B. Use of intravenous immunoglobulin in pediatric practice.
Turk Pediatri Ars. 2014 Dec 1;49(4):282-8. doi: 10.5152/tpa.2014.2212.
eCollection 2014 Dec. Review. PubMed PMID: 26078679; PubMed Central PMCID:
PMC4462316.


65: Tüysüz G, Özdemir GN, Celkan T. An infant with chronic hemolytic anemia. Turk
Pediatri Ars. 2014 Sep 1;49(3):264-8. doi: 10.5152/tpa.2014.1813. eCollection
2014 Sep. PubMed PMID: 26078675; PubMed Central PMCID: PMC4462296.


66: Karakaş Z, Karaman S, Avcı B, Ünüvar A, Öztürk G, Anak S, Devecioğlu Ö. A
disease difficult to diagnose: Gardner-Diamond syndrome accompanied by platelet
dysfunction. Turk Pediatri Ars. 2014 Sep 1;49(3):250-3. doi: 10.5152/tpa.2014.63.
eCollection 2014 Sep. PubMed PMID: 26078671; PubMed Central PMCID: PMC4462305.


67: Özdemir N, Çelik E, Başlar Z, Celkan T. A rare cause of thrombocyte
dysfunction: Hermansky-Pudlak syndrome. Turk Pediatri Ars. 2014 Jun
1;49(2):163-6. doi: 10.5152/tpa.2014.1071. eCollection 2014 Jun. PubMed PMID:
26078655; PubMed Central PMCID: PMC4462281.


68: Yeşilipek MA. Hematopoetic stem cell transplantation in children. Turk
Pediatri Ars. 2014 Jun 1;49(2):91-8. doi: 10.5152/tpa.2014.2010. eCollection 2014
Jun. Review. PubMed PMID: 26078642; PubMed Central PMCID: PMC4462277.


69: Smyth AK, Smee E, Godfrey SS, Crowther M, Phalen D. The use of body condition
and haematology to detect widespread threatening processes in sleepy lizards
(Tiliqua rugosa) in two agricultural environments. R Soc Open Sci. 2014 Dec
24;1(4):140257. doi: 10.1098/rsos.140257. eCollection 2014 Dec. PubMed PMID:
26064571; PubMed Central PMCID: PMC4448776.


70: Fallah FJ, Khara H, Rohi JD, Sayadborani M. Hematological parameters
associated with parasitism in pike, Esox lucius caught from Anzali wetland. J
Parasit Dis. 2015 Jun;39(2):245-8. doi: 10.1007/s12639-013-0329-y. Epub 2013 Jun 
20. PubMed PMID: 26064009; PubMed Central PMCID: PMC4456534.


71: Papakonstantinou I, Poulakidas I. Monoclonal antibody Rituximab for severe
immune thrombocytopenia after pegylated interferon for hepatitis C infection.
Hippokratia. 2014 Oct-Dec;18(4):370-2. PubMed PMID: 26052210; PubMed Central
PMCID: PMC4453817.


72: Mylam KJ, Nielsen AL, Pedersen LM, Hutchings M.
Fluorine-18-fluorodeoxyglucose Positron Emission Tomography in Diffuse Large
B-cell Lymphoma. PET Clin. 2014 Oct;9(4):443-55, vi. doi:
10.1016/j.cpet.2014.06.001. Epub 2014 Jul 30. Review. PubMed PMID: 26050946.


73: Saeed F, Mehjabeen -, Jahan N, Ahmad M. In vivo evaluation & safety profile
evaluation of Arctostaphylos uva-ursi (L.) Spreng. extract in rabbits. Pak J
Pharm Sci. 2014 Nov;27(6(Special)):2197-2205. PubMed PMID: 26045371.


74: Pettifor J. Obituary. Lorna Macdougall, 1924 - 2014. S Afr Med J. 2014
Dec;104(12):843. PubMed PMID: 26042262.


75: Sharma P. Why do we submit double-space manuscripts to medical journals? Natl
Med J India. 2014 Sep-Oct;27(5):295-6. PubMed PMID: 26037446.


76: Vinod KV, Verma S. Acquired generalized ichthyosis in chronic myeloid
leukaemia. Natl Med J India. 2014 Sep-Oct;27(5):291. PubMed PMID: 26037441.


77: Brandes AA, Franceschi E, Ermani M, Tosoni A, Albani F, Depenni R, Faedi M,
Pisanello A, Crisi G, Urbini B, Dazzi C, Cavanna L, Mucciarini C, Pasini G,
Bartolini S, Marucci G, Morandi L, Zunarelli E, Cerasoli S, Gardini G, Lanza G,
Silini EM, Cavuto S, Baruzzi A, Baruzzi A, Albani F, Calbucci F, D'Alessandro R, 
Michelucci R, Brandes A, Eusebi V, Ceruti S, Fainardi E, Tamarozzi R, Emiliani E,
Cavallo M, Franceschi E, Tosoni A, Cavallo M, Fiorica F, Valentini A, Depenni R, 
Mucciarini C, Crisi G, Sasso E, Biasini C, Cavanna L, Guidetti D, Marcello N,
Pisanello A, Cremonini AM, Guiducci G, de Pasqua S, Testoni S, Agati R,
Ambrosetto G, Bacci A, Baldin E, Baldrati A, Barbieri E, Bartolini S, Bellavista 
E, Bisulli F, Bonora E, Bunkheila F, Carelli V, Crisci M, Dall'Occa P, de Biase
D, Ferro S, Franceschi C, Frezza G, Grasso V, Leonardi M, Marucci G, Mazzocchi V,
Morandi L, Mostacci B, Palandri G, Pasini E, Pastore Trossello M, Pession A,
Ragazzi M, Riguzzi P, Rinaldi R, Rizzi S, Romeo G, Spagnolli F, Tinuper P,
Trocino C, Cerasoli S, Dall'Agata M, Faedi M, Frattarelli M, Gentili G,
Giovannini A, Iorio P, Pasquini U, Galletti G, Guidi C, Neri W, Patuelli A,
Strumia S, Casmiro M, Gamboni A, Rasi F, Cruciani G, Cenni P, Dazzi C, Guidi A,
Zumaglini F, Amadori A, Pasini G, Pasquinelli M, Pasquini E, Polselli A, Ravasio 
A, Viti B, Sintini M, Ariatti A, Bertolini F, Bigliardi G, Carpeggiani P,
Cavalleri F, Meletti S, Nichelli P, Pettorelli E, Pinna G, Zunarelli E, Artioli
F, Bernardini I, Costa M, Greco G, Guerzoni R, Stucchi C, Iaccarino C, Rizzi R,
Zuccoli G, Api P, Cartei F, Fallica E, Granieri E, Latini F, Lelli G, Monetti C, 
Ramponi V, Saletti A, Schivalocchi R, Seraceni S, Tola MR, Urbini B, Giorgi C,
Montanari E, Cerasti D, Crafa P, Dascola I, Florindo I, Mazza S, Servadei F,
Silini E, Torelli P, Immovilli P, Morelli N, Vanzo C. Pattern of care and
effectiveness of treatment for glioblastoma patients in the real world: Results
from a prospective population-based registry. Could survival differ in a
high-volume center? Neurooncol Pract. 2014 Dec;1(4):166-171. Epub 2014 Aug 28.
PubMed PMID: 26034628; PubMed Central PMCID: PMC4369716.


78: Vanan MI, Eisenstat DD. Management of high-grade gliomas in the pediatric
patient: Past, present, and future. Neurooncol Pract. 2014 Dec;1(4):145-157. Epub
2014 Sep 12. PubMed PMID: 26034626; PubMed Central PMCID: PMC4369714.


79: Oberg JA, Dave AN, Bruce JN, Sands SA. Neurocognitive functioning and quality
of life in patients with recurrent malignant gliomas treated on a phase Ib trial 
evaluating topotecan by convection-enhanced delivery. Neurooncol Pract. 2014
Sep;1(3):94-100. PubMed PMID: 26034621; PubMed Central PMCID: PMC4369696.


80: Latoch E, Muszyńska-Rosłan K, Panas A, Panasiuk A, Rutkowska-Żelazowska B,
Konstantynowicz J, Krawczuk-Rybak M. Bone mineral density, thyroid function, and 
gonadal status in young adult survivors of childhood cancer. Contemp Oncol
(Pozn). 2015;19(2):142-7. doi: 10.5114/wo.2014.44123. Epub 2014 Oct 18. PubMed
PMID: 26034393; PubMed Central PMCID: PMC4444441.


81: Tsim S, Paton L, Nicholson F, Blyth KG. Rescue therapy using an endobronchial
valve and digital air leak monitoring in Invasive Pulmonary Aspergillosis. Respir
Med Case Rep. 2014 Dec 16;14:27-9. doi: 10.1016/j.rmcr.2014.12.001. eCollection
2015. PubMed PMID: 26029572; PubMed Central PMCID: PMC4356032.


82: Srivaths LV, Dietrich JE, Yee DL, Sangi-Haghpeykar H, Mahoney D Jr. Oral
Tranexamic Acid versus Combined Oral Contraceptives for Adolescent Heavy
Menstrual Bleeding: A Pilot Study. J Pediatr Adolesc Gynecol. 2015
Aug;28(4):254-7. doi: 10.1016/j.jpag.2014.12.012. Epub 2014 Dec 29. PubMed PMID: 
26024940.


83: Çuhacı-Çakır B, Demirel F. Effects of seasonal variation and maternal
clothing style on vitamin D levels of mothers and their infants. Turk J Pediatr. 
2014 Sep-Oct;56(5):475-81. PubMed PMID: 26022581.


84: Li PB, Nie HJ, Liu W, Deng BN, Zhu HL, Duan RF, Chen ZL, Wang H. A rat model 
of high altitude polycythemia rapidly established by hypobaric hypoxia exposure. 
Zhongguo Ying Yong Sheng Li Xue Za Zhi. 2014 Nov;30(6):526-31. PubMed PMID:
26016362.


85: Liu YC, Szmania S, van Rhee F. Profile of elotuzumab and its potential in the
treatment of multiple myeloma. Blood Lymphat Cancer. 2014 Jun;2014(4):15-27.
PubMed PMID: 26005365; PubMed Central PMCID: PMC4438995.


86: Ahmadzadeh A, Shahrabi S, Jaseb K, Norozi F, Shahjahani M, Vosoughi T,
Hajizamani S, Saki N. BRAF Mutation in Hairy Cell Leukemia. Oncol Rev. 2014 Sep
23;8(2):253. doi: 10.4081/oncol.2014.253. eCollection 2014 Sep 23. Review. PubMed
PMID: 25992240; PubMed Central PMCID: PMC4419648.


87: Ravichandran S, Gupta M, Parihar M, Chakrapani A, Nair R, Chandy M. Plasma
cell leukaemia: a management conundrum. Oxf Med Case Reports. 2014 Dec
26;2014(9):159-61. doi: 10.1093/omcr/omu060. eCollection 2014 Dec. PubMed PMID:
25988065; PubMed Central PMCID: PMC4370024.


88: Zhang B, Lee AI, Podoltsev N. Tumor lysis syndrome and acute anemia in an
African-American man with chronic lymphocytic leukemia. Oxf Med Case Reports.
2014 Nov 7;2014(8):138-40. doi: 10.1093/omcr/omu053. eCollection 2014 Nov. PubMed
PMID: 25988058; PubMed Central PMCID: PMC4369993.


89: Pastores GM, Hughes DA. Non-neuronopathic lysosomal storage disorders:
Disease spectrum and treatments. Best Pract Res Clin Endocrinol Metab. 2015
Mar;29(2):173-82. doi: 10.1016/j.beem.2014.08.005. Epub 2014 Aug 27. Review.
PubMed PMID: 25987171.


90: Rosko AE, McColl KS, Zhong F, Ryder CB, Chang MJ, Sattar A, Caimi PF, Hill
BT, Al-Harbi S, Almasan A, Distelhorst CW. Acidosis Sensing Receptor GPR65
Correlates with Anti-Apoptotic Bcl-2 Family Member Expression in CLL Cells:
Potential Implications for the CLL Microenvironment. J Leuk (Los Angel). 2014
Dec;2(5). pii: 160. PubMed PMID: 25984552; PubMed Central PMCID: PMC4431653.


91: Sayeh A, Cheikh CB, Mrad M, Lakhal N, Gritli N, Galelli S, Oumaya A,
Fekih-Mrissa N. Association of HLA-DR/DQ polymorphisms with schizophrenia in
Tunisian patients. Ann Saudi Med. 2014 Nov-Dec;34(6):503-7. doi:
10.5144/0256-4947.2014.503. PubMed PMID: 25971824.


92: Rosenberg AR, Yi-Frazier JP, Wharton C, Gordon K, Jones B. Contributors and
Inhibitors of Resilience Among Adolescents and Young Adults with Cancer. J
Adolesc Young Adult Oncol. 2014 Dec 1;3(4):185-193. PubMed PMID: 25969794; PubMed
Central PMCID: PMC4418509.


93: Fang H, Yamaguchi R, Liu X, Daigo Y, Yew PY, Tanikawa C, Matsuda K, Imoto S, 
Miyano S, Nakamura Y. Quantitative T cell repertoire analysis by deep cDNA
sequencing of T cell receptor α and β chains using next-generation sequencing
(NGS). Oncoimmunology. 2015 Jan 7;3(12):e968467. eCollection 2014 Dec. PubMed
PMID: 25964866; PubMed Central PMCID: PMC4368121.


94: Vo JL, Yang L, Kurtz SL, Smith SG, Koppolu BP, Ravindranathan S, Zaharoff DA.
Neoadjuvant immunotherapy with chitosan and interleukin-12 to control breast
cancer metastasis. Oncoimmunology. 2015 Jan 7;3(12):e968001. eCollection 2014
Dec. PubMed PMID: 25964864; PubMed Central PMCID: PMC4352958.


95: van Luijn MM, van den Ancker W, van Ham SM, van de Loosdrecht AA. Class
II-associated invariant chain peptide as predictive immune marker in minimal
residual disease in acute myeloid leukemia. Oncoimmunology. 2015 Jan
7;3(12):e941737. eCollection 2014 Dec. PubMed PMID: 25964856; PubMed Central
PMCID: PMC4353169.


96: Zielinski J, Jaworski R, Irga-Jaworska N, Haponiuk I, Jaskiewicz J. The
significance of ductoscopy of mammary ducts in the diagnostics of breast
neoplasms. Wideochir Inne Tech Maloinwazyjne. 2015 Apr;10(1):79-86. doi:
10.5114/wiitm.2014.46823. Epub 2014 Dec 3. PubMed PMID: 25964803; PubMed Central 
PMCID: PMC4415260.


97: Boturão-Neto E, Yamamoto M, Chiba AK, Kimura EY, de Oliveira Mdo C, do Monte 
Barretto CL, Nunes MM, Albuquerque SR, de Deus Santos MD, Bordin JO. Molecular
Basis of KELnull Phenotype in Brazilians. Transfus Med Hemother. 2015
Jan;42(1):52-8. doi: 10.1159/000370232. Epub 2014 Dec 19. PubMed PMID: 25960716; 
PubMed Central PMCID: PMC4404904.


98: Richter R, Rüster B, Bistrian R, Forssmann WG, Seifried E, Henschler R.
Beta-Chemokine CCL15 Affects the Adhesion and Migration of Hematopoietic
Progenitor Cells. Transfus Med Hemother. 2015 Jan;42(1):29-37. doi:
10.1159/000370168. Epub 2014 Dec 19. PubMed PMID: 25960713; PubMed Central PMCID:
PMC4404931.


99: Solves P, Carpio N, Moscardo F, Lancharro A, Cano I, Moya A, López-Andujar R,
Sanz MÁ. Transfusion management and immunohematologic complications in liver
transplantation: experience of a single institution. Transfus Med Hemother. 2015 
Jan;42(1):8-14. doi: 10.1159/000370260. Epub 2014 Dec 22. PubMed PMID: 25960710; 
PubMed Central PMCID: PMC4404898.


100: Adewoyin AS, Nwogoh B. Peripheral blood film - a review. Ann Ib Postgrad
Med. 2014 Dec;12(2):71-9. Review. PubMed PMID: 25960697; PubMed Central PMCID:
PMC4415389.


101: Maeurer M, Magalhaes I, Andersson J, Ljungman P, Sandholm E, Uhlin M,
Mattsson J, Ringdén O. Allogeneic Hematopoietic Cell Transplantation for GATA2
Deficiency in a Patient With Disseminated Human Papillomavirus Disease.
Transplantation. 2014 Dec 27;98(12):e95-6. doi: 10.1097/TP.0000000000000520.
PubMed PMID: 25955344.


102: Vemu B, Dumka VK. Hematological Alterations on Sub-acute Exposure to
Flubendiamide in Sprague Dawley Rats. Toxicol Int. 2014 Sep-Dec;21(3):288-93.
doi: 10.4103/0971-6580.155367. PubMed PMID: 25948968; PubMed Central PMCID:
PMC4413412.


103: Dar SA, Kaur R. Hematobiochemical evaluation of dermal subacute cypermethrin
toxicity in buffalo calves. Toxicol Int. 2014 Sep-Dec;21(3):283-7. doi:
10.4103/0971-6580.155364. PubMed PMID: 25948967; PubMed Central PMCID:
PMC4413411.


104: Kepp O, Senovilla L, Vitale I, Vacchelli E, Adjemian S, Agostinis P, Apetoh 
L, Aranda F, Barnaba V, Bloy N, Bracci L, Breckpot K, Brough D, Buqué A, Castro
MG, Cirone M, Colombo MI, Cremer I, Demaria S, Dini L, Eliopoulos AG, Faggioni A,
Formenti SC, Fučíková J, Gabriele L, Gaipl US, Galon J, Garg A, Ghiringhelli F,
Giese NA, Guo ZS, Hemminki A, Herrmann M, Hodge JW, Holdenrieder S, Honeychurch
J, Hu HM, Huang X, Illidge TM, Kono K, Korbelik M, Krysko DV, Loi S, Lowenstein
PR, Lugli E, Ma Y, Madeo F, Manfredi AA, Martins I, Mavilio D, Menger L,
Merendino N, Michaud M, Mignot G, Mossman KL, Multhoff G, Oehler R, Palombo F,
Panaretakis T, Pol J, Proietti E, Ricci JE, Riganti C, Rovere-Querini P,
Rubartelli A, Sistigu A, Smyth MJ, Sonnemann J, Spisek R, Stagg J, Sukkurwala AQ,
Tartour E, Thorburn A, Thorne SH, Vandenabeele P, Velotti F, Workenhe ST, Yang H,
Zong WX, Zitvogel L, Kroemer G, Galluzzi L. Consensus guidelines for the
detection of immunogenic cell death. Oncoimmunology. 2014 Dec 13;3(9):e955691.
eCollection 2014 Oct. Review. PubMed PMID: 25941621; PubMed Central PMCID:
PMC4292729.


105: Beatty GL, Moon EK. Chimeric antigen receptor T cells are vulnerable to
immunosuppressive mechanisms present within the tumor microenvironment.
Oncoimmunology. 2014 Dec 21;3(11):e970027. eCollection 2014 Nov. PubMed PMID:
25941599; PubMed Central PMCID: PMC4292547.


106: Hosoba S, Harris WA, Lin KL, Waller EK. Chemokine and lymph node homing
receptor expression on pDC vary by graft source. Oncoimmunology. 2014 Dec
15;3(10):e958957. eCollection 2014 Nov. PubMed PMID: 25941585; PubMed Central
PMCID: PMC4292210.


107: Deng J, Galipeau J. B cells for cancer immunotherapy. Oncoimmunology. 2014
Dec 15;3(10):e955702. eCollection 2014 Nov. PubMed PMID: 25941574; PubMed Central
PMCID: PMC4292730.


108: Roos D, van Buul JD, Tool AT, Matute JD, Marchal CM, Hayee B, Köker MY, de
Boer M, van Leeuwen K, Segal AW, Pick E, Dinauer MC. Two CGD Families with a
Hypomorphic Mutation in the Activation Domain of p67(phox). J Clin Cell Immunol. 
2014 Jun 30;5(3). pii: 1000231. PubMed PMID: 25937994; PubMed Central PMCID:
PMC4414043.


109: Muda Z, Ibrahim H, Abdulrahman EJ, Mahfuzah M, Othman IS, Asohan T, Menon
BS. Spontaneous intracranial haemorrhage in children with chronic immune
thrombocytopenic purpura. Med J Malaysia. 2014 Dec;69(6):288-90. PubMed PMID:
25934964.


110: Le Guen R, Madelaine I, Tournamille JF, Bellanger A, Astier A, Braguer D,
Ollivier C, Bardin C, Lemare F, Daouphars M, Pinguet F, Latour JF, Vigneron J,
Tilleul P. [Study impacto: Descriptive analyzis of pharmacist's clinical practice
in onco-hematology]. Ann Pharm Fr. 2015 May;73(3):223-8. doi:
10.1016/j.pharma.2014.10.002. Epub 2014 Nov 12. French. PubMed PMID: 25934530.


111: Aburn G, Gott M. Educatin given to parents of children newly diagnosed with 
acute lymphoblastic leukemia: the parent's perspective. Pediatr Nurs. 2014
Sep-Oct;40(5):243-8, 256. PubMed PMID: 25929116.


112: Go SI, Lee WS, Lee GW, Kang JH, Kang MH, Song HN, Lee A, Lee US, Choi HJ,
Kim HG. Gemcitabine plus vinorelbine as the second-line treatment and beyond in
elderly patients with platinum-pretreated advanced non-small cell lung cancer.
Chemotherapy. 2014;60(4):267-73. doi: 10.1159/000381636. Epub 2015 Apr 28. PubMed
PMID: 25926136.


113: Karakuş E, Kırsaçlıoğlu CT. Coincidence of celiac disease with sarcina
infection. Turk J Gastroenterol. 2014 Dec;25 Suppl 1:318. doi:
10.5152/tjg.2014.8028. PubMed PMID: 25910360.


114: Eskazan AE, Hatemi İ, Öngören Aydın S, Ar MC, Soysal T. Acute colitis
presenting with hematochezia in a patient with chronic myeloid leukemia during
dasatinib therapy. Turk J Gastroenterol. 2014 Dec;25 Suppl 1:233. doi:
10.5152/tjg.2014.5281. PubMed PMID: 25910316.


115: Amer A, Shebl F, Derbala M. Neutropenia and viral load decline during
treatment of hepatitis C virus genotype-4. Turk J Gastroenterol. 2014 Dec;25
Suppl 1:15-9. doi: 10.5152/tjg.2014.4443. PubMed PMID: 25910295.


116: Mohammadali F, Pourfathollah A. Association of ABO and Rh Blood Groups to
Blood-Borne Infections among Blood Donors in Tehran-Iran. Iran J Public Health.
2014 Jul;43(7):981-9. PubMed PMID: 25909065; PubMed Central PMCID: PMC4401062.


117: Sahebi L, Ansarin K, Maryam S, Monfaredan A, Sabbgh Jadid H. The factors
associated with tuberculosis recurrence in the northwest and west of iran. Malays
J Med Sci. 2014 Nov-Dec;21(6):27-35. PubMed PMID: 25897280; PubMed Central PMCID:
PMC4391452.


118: Omokawa A, Komatsuda A, Hirokawa M, Wakui H. Membranous nephropathy with
monoclonal IgG4 deposits and associated IgG4-related lung disease. Clin Kidney J.
2014 Oct;7(5):475-8. doi: 10.1093/ckj/sfu077. Epub 2014 Jul 25. PubMed PMID:
25878779; PubMed Central PMCID: PMC4379336.


119: Hughes S, Szeki I, Nash MJ, Thachil J. Anticoagulation in chronic kidney
disease patients-the practical aspects. Clin Kidney J. 2014 Oct;7(5):442-9. doi: 
10.1093/ckj/sfu080. Epub 2014 Aug 2. PubMed PMID: 25878775; PubMed Central PMCID:
PMC4379338.


120: Cavanna L, Bodini FC, Stroppa EM, Banchini F, Michieletti E, Capelli P,
Zangrandi A, Anselmi E. Advanced gastric cancer with liver and lymph node
metastases successfully resected after induction chemotherapy with docetaxel,
cisplatin and 5-fluorouracil. Chemotherapy. 2014;60(4):224-7. doi:
10.1159/000375156. Epub 2015 Apr 3. PubMed PMID: 25872022.


121: Alacacioglu I, Medeni SS, Ozsan GH, Payzin B, Sevindik OG, Acar C, Katgi A, 
Ozdemirkan F, Piskin O, Ozcan MA, Undar B, Demirkan F. Is the BFM Regimen
Feasible for the Treatment of Adult Acute Lymphoblastic Leukemia? A Retrospective
Analysis of the Outcomes of BFM and Hyper-CVAD Chemotherapy in Two Centers.
Chemotherapy. 2014;60(4):219-23. doi: 10.1159/000375258. Epub 2015 Apr 3. PubMed 
PMID: 25871894.


122: Vergo MT, Nimeiri H, Mulcahy M, Benson A, Emmanuel L. A feasibility study of
dignity therapy in patients with stage IV colorectal cancer actively receiving
second-line chemotherapy. J Community Support Oncol. 2014 Dec;12(12):446-53. doi:
10.12788/jcso.0096. PubMed PMID: 25866895.


123: Vo H, Chiu J, Allaimo D, Mao C, Wang Y, Gong Y, Ow H, Porter T, Zhong X.
High fat diet deviates PtC-specific B1 B cell phagocytosis in obese mice. Immun
Inflamm Dis. 2014 Dec;2(4):254-61. doi: 10.1002/iid3.41. Epub 2014 Dec 15. PubMed
PMID: 25866632; PubMed Central PMCID: PMC4386919.


124: Furman RR. Highlights in B-cell malignancies from the 2013 American Society 
of Hematology annual meeting and exposition: commentary. Clin Adv Hematol Oncol. 
2014 Mar;12 Suppl 8(3):19-23. PubMed PMID: 25856586.


125: Highlights in B-cell malignancies from the 2013 American Society of
Hematology annual meeting and exposition. Clin Adv Hematol Oncol. 2014 Mar;12
Suppl 8(3):3-18. PubMed PMID: 25856585.


126: Oishi SM, Antonio AL, Ryoo J, Ordin DL, Lorenz KA, He R, Asch SM, Kim B,
Malin J. Quality of supportive care for patients with advanced lung cancer in the
Veterans Health Administration. J Community Support Oncol. 2014 Oct;12(10):361-9.
doi: 10.12788/jcso.0079. PubMed PMID: 25853258.


127: Chaudhary LN, Wen S, Xiao J, Swisher AK, Kurian S, Abraham J. Weight change 
associated with third-generation adjuvant chemotherapy in breast cancer patients.
J Community Support Oncol. 2014 Oct;12(10):355-60. doi: 10.12788/jcso.0078.
PubMed PMID: 25853257.


128: Moradveisi B, Rashidi A, Alavi S, Eskandarifar A. Nephrotic syndrome in
acute promyelocytic leukemia. Clin Kidney J. 2014 Aug;7(4):424-5. doi:
10.1093/ckj/sfu062. Epub 2014 Jun 23. PubMed PMID: 25852928; PubMed Central
PMCID: PMC4377808.


129: Carmona-Bayonas A, Fonseca PJ, Font C, Martínez-García J, Torrella F, Urrego
E, Castaño P, Navarrete A, Antonio-Rebolla M, Gómez JG, Vincente V, Ayala F.
Bacteremia in adult cancer patients with apparently stable febrile neutropenia:
data from a cohort of 692 consecutive episodes from a single institution. J
Community Support Oncol. 2014 Sep;12(9):312-20. doi: 10.12788/jcso.0071. PubMed
PMID: 25848908.


130: Yao DW, Jiang JY, Yu ZZ, Yao DQ, Yang DJ, ZhAO YB. Canine Babesiosis in
China Caused by Babesia gibsoni: A Molecular Approach. Iran J Parasitol. 2014
Apr-Jun;9(2):163-8. PubMed PMID: 25848381; PubMed Central PMCID: PMC4386035.


131: Yao W, Gu YK, Wang J, Gao F, Liu WL, Huang JH. Safety evaluation of a
potential ablation agent-hydrochloric acid in the rabbits' model. Ann Palliat
Med. 2014 Oct;3(4):250-62. doi: 10.3978/j.issn.2224-5820.2014.02.01. PubMed PMID:
25841905.


132: Aggarwal C. Targeted therapy for lung cancer: present and future. Ann
Palliat Med. 2014 Jul;3(3):229-35. doi: 10.3978/j.issn.2224-5820.2014.06.01.
PubMed PMID: 25841697.


133: Ranganathan A, Gunnarsson O, Casarett D. Palliative care and advance care
planning for patients with advanced malignancies. Ann Palliat Med. 2014
Jul;3(3):144-9. doi: 10.3978/j.issn.2224-5820.2014.07.04. PubMed PMID: 25841691.


134: Kim KB, Alrwas A. Treatment of KIT-mutated metastatic mucosal melanoma. Chin
Clin Oncol. 2014 Sep;3(3):35. doi: 10.3978/j.issn.2304-3865.2014.08.02. PubMed
PMID: 25841461.


135: Lutzky J. Checkpoint inhibitors in the treatment of cutaneous malignant
melanoma. Chin Clin Oncol. 2014 Sep;3(3):30. doi:
10.3978/j.issn.2304-3865.2014.05.13. PubMed PMID: 25841456.


136: Dittrich C. The changing world of drug development. Chin Clin Oncol. 2014
Jun;3(2):12. doi: 10.3978/j.issn.2304-3865.2014.05.12. PubMed PMID: 25841409.


137: Rajput A, Bence-Bruckler I, Huebsch L, Jessamine P, Toye B, Padmore R.
Disseminated histoplasmosis associated with acquired hemophagocytic
lymphohistiocytosis. Clin Case Rep. 2015 Mar;3(3):195-6. doi: 10.1002/ccr3.179.
Epub 2014 Dec 4. PubMed PMID: 25838912; PubMed Central PMCID: PMC4377254.


138: Ansari M, Auerbach M, Bahrain H. A case of CLL that was successfully treated
resulted in the immediate development of AML from a coexistent myeloid line that 
had been suppressed. Clin Case Rep. 2015 Mar;3(3):165-9. doi: 10.1002/ccr3.184.
Epub 2014 Dec 22. PubMed PMID: 25838906; PubMed Central PMCID: PMC4377248.


139: Hiyama K, Terashima H, Nakano Y, Kamiga M, Harada K, Horiguchi H, Mamiya T. 
Primary rectal diffuse large B-cell lymphoma associated with ulcerative colitis: 
a case report. Clin Case Rep. 2015 Mar;3(3):150-5. doi: 10.1002/ccr3.185. Epub
2014 Dec 4. PubMed PMID: 25838903; PubMed Central PMCID: PMC4377245.


140: Cathomas R, De Santis M, Galsky MD. First-line treatment of metastatic
disease: cisplatin-ineligible patients. Hematol Oncol Clin North Am. 2015
Apr;29(2):329-40, x. doi: 10.1016/j.hoc.2014.10.006. Epub 2014 Dec 15. Review.
PubMed PMID: 25836938.


141: Gedik H, Şimşek F, Kantürk A, Yıldırmak T, Arıca D, Aydın D, Yokuş O,
Demirel N. Vancomycin-resistant enterococci colonization in patients with
hematological malignancies: screening and its cost-effectiveness. Afr Health Sci.
2014 Dec;14(4):899-905. doi: 10.4314/ahs.v14i4.18. PubMed PMID: 25834499; PubMed 
Central PMCID: PMC4370069.


142: Pardhan A, Hameed A, Zafar H, Mazahir S, Murtaza G. Outcomes of splenectomy 
for idiopathic thrombocytopenic purpura in adults: a developing country
perspective. J Pak Med Assoc. 2014 Nov;64(11):1240-3. PubMed PMID: 25831638.


143: Estephan F, Tiu RV. Current and novel therapeutic approaches in
myelodysplastic syndromes. J Community Support Oncol. 2014 Jul;12(7):236-249.
doi: 10.12788/jcso.0057. Review. PubMed PMID: 25830232.


144: Ibe Y, Takahashi Y, Sone H. Food groups and weight gain in Japanese men.
Clin Obes. 2014 Jun;4(3):157-64. doi: 10.1111/cob.12056. Epub 2014 Apr 11. PubMed
PMID: 25826771.


145: Sharma SK, Kumar S, Agrawal N, Mishra P, Seth T, Mahapatra M. Oral High Dose
Dexamethasone for Pure Red Cell Aplasia Following ABO-Mismatched Allogeneic
Peripheral Blood Stem Cell Transplantation: A Case Report. Indian J Hematol Blood
Transfus. 2015 Jun;31(2):317-8. doi: 10.1007/s12288-013-0276-x. Epub 2013 Jun 9. 
PubMed PMID: 25825583; PubMed Central PMCID: PMC4375135.


146: Sahu KK, Prakash G, Rao S, Bal A, Malhotra P, Ahluwalia J, Vashistha RK. A
rare case of follicular dendritic cell sarcoma with pseudochylous effusion and
review of literature from India. Indian J Hematol Blood Transfus. 2015
Jun;31(2):307-10. doi: 10.1007/s12288-014-0468-z. Epub 2014 Nov 28. PubMed PMID: 
25825580; PubMed Central PMCID: PMC4375151.


147: Atalay F, Demirci GT, Bayramgürler D, Ateşoğlu EB, Yıldız S. Blastic
plasmacytoid dendritic cell neoplasm: skin and bone marrow infiltration of three 
cases and the review of the literature. Indian J Hematol Blood Transfus. 2015
Jun;31(2):302-6. doi: 10.1007/s12288-014-0464-3. Epub 2014 Oct 14. PubMed PMID:
25825579; PubMed Central PMCID: PMC4375161.


148: Purohit A, Venkatesan S, Aggarwal M, Singh J, Sharma R, Mahapatra M, Pati
HP, Saxena R. Immunophenotypic aberrancy of a case of hairy cell leukemia. Indian
J Hematol Blood Transfus. 2015 Jun;31(2):292-4. doi: 10.1007/s12288-014-0433-x.
Epub 2014 Jul 20. PubMed PMID: 25825575; PubMed Central PMCID: PMC4375159.


149: Basaran A, Deren Ö, Buyukasik Y, Basaran M. Free protein s reference ranges 
in gravidas without hereditary and acquired thrombophilia. Indian J Hematol Blood
Transfus. 2015 Jun;31(2):286-91. doi: 10.1007/s12288-014-0448-3. Epub 2014 Aug
17. PubMed PMID: 25825574; PubMed Central PMCID: PMC4375162.


150: Jain A, Kumari S, Marwaha N, Sharma RR. The role of comprehensive check at
the blood bank reception on blood requisitions in detecting potential transfusion
errors. Indian J Hematol Blood Transfus. 2015 Jun;31(2):269-74. doi:
10.1007/s12288-014-0444-7. Epub 2014 Aug 17. PubMed PMID: 25825571; PubMed
Central PMCID: PMC4375139.


151: Solmaz S, Özdoğu H, Boğa C. Cobalamin deficiency can mask depleted body iron
reserves. Indian J Hematol Blood Transfus. 2015 Jun;31(2):255-8. doi:
10.1007/s12288-014-0417-x. Epub 2014 Jun 14. PubMed PMID: 25825568; PubMed
Central PMCID: PMC4375157.


152: Bozdogan ST, Yuregir OO, Buyukkurt N, Aslan H, Ozdemir ZC, Gambin T.
Alpha-thalassemia mutations in adana province, southern Turkey:
genotype-phenotype correlation. Indian J Hematol Blood Transfus. 2015
Jun;31(2):223-8. doi: 10.1007/s12288-014-0406-0. Epub 2014 Jun 13. PubMed PMID:
25825562; PubMed Central PMCID: PMC4375160.


153: Ulasli M, Oztuzcu S, Kirkbes S, Bay A, Igci YZ, Bayraktar R, Igci M, Ergun
S, Cakmak EA, Aytekin E, Arslan A. Novel Βeta (β)-Thalassemia Mutation in Turkish
Children. Indian J Hematol Blood Transfus. 2015 Jun;31(2):218-22. doi:
10.1007/s12288-014-0380-6. Epub 2014 Apr 11. PubMed PMID: 25825561; PubMed
Central PMCID: PMC4375154.


154: Eissa AA, Kashmoola MA, Atroshi SD, Al-Allawi NA. Molecular Characterization
of β-Thalassemia in Nineveh Province Illustrates the Relative Heterogeneity of
Mutation Distributions in Northern Iraq. Indian J Hematol Blood Transfus. 2015
Jun;31(2):213-7. doi: 10.1007/s12288-014-0369-1. Epub 2014 Apr 2. PubMed PMID:
25825560; PubMed Central PMCID: PMC4375141.


155: Gedik H, Şimşek F, Yıldırmak T, Kantürk A, Arıca D, Aydın D, Demirel N,
Yokuş O. Novel antifungal drugs against fungal pathogens: do they provide
promising results for treatment? Indian J Hematol Blood Transfus. 2015
Jun;31(2):196-205. doi: 10.1007/s12288-014-0370-8. Epub 2014 Apr 2. PubMed PMID: 
25825558; PubMed Central PMCID: PMC4375158.


156: Taj M, Qureshi RN, Farzana T, Shamsi TS, Ahmed SS. Response of first-line
antibiotic therapy in patients with febrile neutropenia during treatment of
hematological disorders. Indian J Hematol Blood Transfus. 2015 Jun;31(2):180-5.
doi: 10.1007/s12288-014-0451-8. Epub 2014 Sep 12. PubMed PMID: 25825556; PubMed
Central PMCID: PMC4375148.


157: Agarwal MB, Jijina F, Shah S, Malhotra P, Damodar S, Ross C. Safety and
efficacy of indigenous equine antithymocyte globulin along with cyclosporine in
subjects with acquired aplastic anemia. Indian J Hematol Blood Transfus. 2015
Jun;31(2):174-9. doi: 10.1007/s12288-014-0423-z. Epub 2014 Jul 16. PubMed PMID:
25825555; PubMed Central PMCID: PMC4375142.


158: Lee AC, Chui CH. Bilateral Ovarian Burkitt's Lymphoma: Successful Treatment 
with Preservation of Ovarian Function. J Pediatr Adolesc Gynecol. 2015
Aug;28(4):e105-7. doi: 10.1016/j.jpag.2014.09.013. Epub 2014 Oct 2. PubMed PMID: 
25819345.


159: Kaymak-Cihan M, Tükün A, Kuşkonmaz B, Arıbaş B, Kuzu I, Dizbay-Sak S, Terzi 
N, Paç A, Kiper N, Arıyürek M, Olcay L. Chronic eosinophilic leukemia with
monosomy 8 in a five-year-old girl: a rare case. Turk J Pediatr. 2014
Jul-Aug;56(4):444-51. PubMed PMID: 25818969.


160: Köse D, Erol C, Kaya F, Koplay M, Köksal Y. Development of fatty liver in
children with non-Hodgkin lymphoma. Turk J Pediatr. 2014 Jul-Aug;56(4):399-403.
PubMed PMID: 25818959.


161: Dong X, Men X, Zhang W, Lei P. Advances in tumor markers of ovarian cancer
for early diagnosis. Indian J Cancer. 2014 Mar;51 Suppl 3:e72-6. doi:
10.4103/0019-509X.154049. Review. PubMed PMID: 25818738.


162: Spinelli O, Rambaldi A, Rigo F, Zanghì P, D'Agostini E, Amicarelli G,
Colotta F, Divona M, Ciardi C, Coco FL, Minnucci G. Simple, rapid and accurate
molecular diagnosis of acute promyelocytic leukemia by loop mediated
amplification technology. Oncoscience. 2014 Dec 27;2(1):50-8. eCollection 2015.
PubMed PMID: 25815362; PubMed Central PMCID: PMC4341464.


163: Bailleux C, Robert G, Ginet C, Re D, Thyss A, Sudaka I, Peyrottes I, Hofman 
P, Auberger P, Peyrade F. Successful re-treatment of a relapsed V600E mutated HCL
patient with low-dose vemurafenib. Oncoscience. 2014 Dec 26;2(1):44-9.
eCollection 2015. PubMed PMID: 25815361; PubMed Central PMCID: PMC4341463.


164: Shin HJ, Kim K, Lee JJ, Song MK, Lee EY, Park SH, Kim SH, Jang MA, Kim SJ,
Chung JS. The t(11;14)(q13;q32) translocation as a poor prognostic parameter for 
autologous stem cell transplantation in myeloma patients with extramedullary
plasmacytoma. Clin Lymphoma Myeloma Leuk. 2015 Apr;15(4):227-35. doi:
10.1016/j.clml.2014.12.007. Epub 2014 Dec 12. PubMed PMID: 25812994.


165: Charushina IP, Fel'dblium IV, Aleksandrova GA, Balandina SIu.
[Characterization of contamination of hematology hospital environmental objects
with micromycetes]. Med Parazitol (Mosk). 2014 Oct-Dec;(4):35-8. Russian. PubMed 
PMID: 25812406.


166: Kitamura K. [Technical evaluation of medical practice--conversion from
things to skill and art. Topics: VI. Issues on fee for medical services in 20
internal medicine fields: 9. Hematology area]. Nihon Naika Gakkai Zasshi. 2014
Dec 10;103(12):3039-41. Review. Japanese. PubMed PMID: 25812328.


167: Costa DB. Clinical development and approval of second generation ALK
inhibitors for ALK rearranged lung cancer. Transl Lung Cancer Res. 2014
Dec;3(6):373-5. doi: 10.3978/j.issn.2218-6751.2014.08.01. PubMed PMID: 25806324; 
PubMed Central PMCID: PMC4367670.


168: Villaruz LC, Kalyan A, Zarour H, Socinski MA. Immunotherapy in lung cancer. 
Transl Lung Cancer Res. 2014 Feb;3(1):2-14. doi:
10.3978/j.issn.2218-6751.2013.10.13. Review. PubMed PMID: 25806276; PubMed
Central PMCID: PMC4367610.


169: Morrison BF, Thompson EB, Shah SD, Wharfe GH. Ischaemic Priapism and
Glucose-6-Phosphate Dehydrogenase Deficiency: A Mechanism of Increased Oxidative 
Stress? West Indian Med J. 2014 Jul 3;63(6):658-60. doi: 10.7727/wimj.2013.294.
Epub 2014 Aug 21. PubMed PMID: 25803385; PubMed Central PMCID: PMC4663963.


170: Bai X, Cui Q, Liu Y. Interstitial pneumonitis related to rituximab therapy
for Waldenström's macroglobulinemia. Clin Case Rep. 2015 Feb;3(2):133-4. doi:
10.1002/ccr3.152. Epub 2014 Oct 6. PubMed PMID: 25798285; PubMed Central PMCID:
PMC4352371.


171: Yamamoto M, Okada K, Akiyama H, Kurosu T, Miura O. Evaluation of the
efficacy of maintenance therapy for low-to-intermediate-risk acute promyelocytic 
leukemia in molecular remission: A retrospective single-institution study. Mol
Clin Oncol. 2015 Mar;3(2):449-453. Epub 2014 Dec 10. PubMed PMID: 25798284;
PubMed Central PMCID: PMC4360880.


172: Zareifar S, Pishva N, Farahmandfar M, Benaei S, Cohan N. Prevalence of G6PD 
Deficiency in Neonatal Sepsis in Iran. Iran J Pediatr. 2014 Feb;24(1):115-6. Epub
2013 Sep 15. PubMed PMID: 25793056; PubMed Central PMCID: PMC4359594.


173: Yu-Tong Z, Li-Hua F, Xiao-Dan Z, Li-Zhe W, Jian C. Treatment of children
with advanced-stage lymphoblastic lymphoma with pegaspargase. Iran J Pediatr.
2014 Feb;24(1):75-80. Epub 2014 Jan 26. PubMed PMID: 25793049; PubMed Central
PMCID: PMC4359608.


174: Hajimahmoodi M, Hadjibabaie M, Hamidieh AA, Ahmadvand A, Kazempanah S,
Sadeghi N, Mansouri A, Ghavamzadeh A. Is supplementation efficacious in
maintaining adequate plasma levels of vitamin a and e for thalassemic patients
undergoing hematopoietic stem cell transplantation? A cross-sectional study. Iran
J Pediatr. 2014 Feb;24(1):35-41. Epub 2014 Jan 2. PubMed PMID: 25793043; PubMed
Central PMCID: PMC4359602.


175: Giovannoni G, de Jong B, Derfuss T, Izquierdo G, Mazibrada G, Molyneux P,
Nicholas R, Overell J, Ziemssen T, Juliusson G. A pragmatic approach to dealing
with fingolimod-related lymphopaenia in Europe. Mult Scler Relat Disord. 2015
Jan;4(1):83-4. doi: 10.1016/j.msard.2014.09.215. Epub 2014 Oct 13. PubMed PMID:
25787058.


176: Acker SN, Linton J, Tan GM, Garrington TP, Bruny J, Hilden JM, Hoffman LM,
Partrick DA. A multidisciplinary approach to the management of anterior
mediastinal masses in children. J Pediatr Surg. 2015 May;50(5):875-8. doi:
10.1016/j.jpedsurg.2014.09.054. Epub 2014 Oct 3. PubMed PMID: 25783332.


177: Lee K, Yu J, Sun S, Kwon K, Lim C. A 4-week, repeated, intravenous dose,
toxicity test of mountain ginseng pharmacopuncture in sprague-dawley rats. J
Pharmacopuncture. 2014 Dec;17(4):27-35. doi: 10.3831/KPI.2014.17.034. PubMed
PMID: 25780717; PubMed Central PMCID: PMC4332004.


178: Jung DJ, Choi YM, Kim SH, Kim JU, Yook TH. Single Intravenous-dose Toxicity 
of Water-soluble Carthami-flos Pharmacopuncture (WCF) in Rats. J
Pharmacopuncture. 2014 Sep;17(3):31-9. doi: 10.3831/KPI.2014.17.024. PubMed PMID:
25780707; PubMed Central PMCID: PMC4332020.


179: Kang H, Lim C, Kwon KR, Lee K. Study of a 13-weeks, Repeated, Intramuscular 
Dose, Toxicity Test of Sweet Bee Venom in Sprague-Dawley Rats. J
Pharmacopuncture. 2014 Jun;17(2):73-9. doi: 10.3831/KPI.2014.17.019. PubMed PMID:
25780702; PubMed Central PMCID: PMC4331999.


180: Choi MJ, Kim SC, Cho SH. Intravenous injection of saeng maek san - a safe
method of treatment in rats. J Pharmacopuncture. 2014 Jun;17(2):67-72. doi:
10.3831/KPI.2014.17.018. PubMed PMID: 25780701; PubMed Central PMCID: PMC4331997.


181: Kim SC, Ahn SH. Single Intramuscular-dose Toxicity of
Samgihwalryeok-Pharmacopuncture in Sprague-Dawley Rats. J Pharmacopuncture. 2014 
Jun;17(2):46-56. doi: 10.3831/KPI.2014.17.016. PubMed PMID: 25780699; PubMed
Central PMCID: PMC4331996.


182: Kang H, Lim C, Lee S, Kim B, Kwon K, Lee K. Study on a 4-week recovery test 
of sweet bee venom after a 13-week, repeated, intramuscular dose toxicity test in
sprague-dawley rats. J Pharmacopuncture. 2014 Jun;17(2):18-26. doi:
10.3831/KPI.2014.17.012. PubMed PMID: 25780695; PubMed Central PMCID: PMC4332000.


183: Sikdar S, Mukherjee A, Khuda-Bukhsh AR. Ethanolic Extract of Marsdenia
condurango Ameliorates Benzo[a]pyrene-induced Lung Cancer of Rats: Condurango
Ameliorates BaP-induced Lung Cancer in Rats. J Pharmacopuncture. 2014
Jun;17(2):7-17. doi: 10.3831/KPI.2014.17.011. Erratum in: J Pharmacopuncture.
2015 Jun;18(2):86-7. PubMed PMID: 25780694; PubMed Central PMCID: PMC4331998.


184: Lee HG, Kim S, Jung DJ, Choi YM, Sin MS, Choi SW, Song BY, Kim JU, Hong SW, 
Yook TH. Single Intramuscular-dose Toxicity of Water soluble Carthmi-Flos herbal 
acupuncture (WCF) in Sprague-Dawley Rats. J Pharmacopuncture. 2014
Mar;17(1):27-34. doi: 10.3831/KPI.2014.17.004. PubMed PMID: 25780687; PubMed
Central PMCID: PMC4331990.


185: Chu KA, Hsu CW, Lin MH, Lin SJ, Huang YL. Recurrent spontaneous massive
hemothorax from intrathoracic extramedullary hematopoiesis resulting in
respiratory failure. J Formos Med Assoc. 2015 Mar;114(3):282-4. doi:
10.1016/j.jfma.2012.02.006. Epub 2012 Jun 1. PubMed PMID: 25777977.


186: Ashrafi F, Kowsari F, Darakhshandeh A, Adibi P. Composite lymphoma in a
patient with ulcerative colitis: a case report. Int J Hematol Oncol Stem Cell
Res. 2014 Oct 1;8(4):45-8. PubMed PMID: 25774267; PubMed Central PMCID:
PMC4345297.


187: Mobarra N, Soleimani M, Kouhkan F, Hesari Z, Lahmy R, Mossahebi-Mohammadi M,
Arefian E, Jaafarpour Z, Nasiri H, Pakzad R, Tavakoli R, Pasalar P. Efficient
Differentiation of Human Induced Pluripotent Stem Cell (hiPSC) Derived
Hepatocyte-Like Cells on hMSCs Feeder. Int J Hematol Oncol Stem Cell Res. 2014
Oct 1;8(4):20-9. PubMed PMID: 25774264; PubMed Central PMCID: PMC4345294.


188: Dehkordi MA, Soleimani A, Haji-Gholami A, Vardanjani AK, Dehkordi SA.
Association of Deficiency of Coagulation Factors (Prs, Prc, ATIII) and FVL
Positivity with Preeclampsia and/or Eclampsia in Pregnant Women. Int J Hematol
Oncol Stem Cell Res. 2014 Oct 1;8(4):5-11. PubMed PMID: 25774262; PubMed Central 
PMCID: PMC4345299.


189: Moskowitz CH. Highlights in lymphoma from the 2014 European Hematology
Association Congress. Clin Adv Hematol Oncol. 2014 Aug;12(8 Suppl 16):21-3.
PubMed PMID: 25769000.


190: Das A, Singh A, Gajendra S, Gupta R, Sazawal S, Seth R. An unusual case of
phenotype switch between AML FAB subtypes. Clin Case Rep. 2015 Feb;3(2):118-20.
doi: 10.1002/ccr3.169. Epub 2014 Dec 4. PubMed PMID: 25767711; PubMed Central
PMCID: PMC4352367.


191: Patriquin C, Leber B. Increased eculizumab requirements during pregnancy in 
a patient with paroxysmal nocturnal hemoglobinuria: case report and review of the
literature. Clin Case Rep. 2015 Feb;3(2):88-91. doi: 10.1002/ccr3.161. Epub 2014 
Oct 15. PubMed PMID: 25767703; PubMed Central PMCID: PMC4352359.


192: Laribi K, Mellerio C, Baugier A, Ghnaya H, Denizon N, Besançon A, Laly M,
Jadeau C. Meningeal involvement in multiple myeloma. Clin Case Rep. 2015
Feb;3(2):84-7. doi: 10.1002/ccr3.160. Epub 2014 Nov 17. PubMed PMID: 25767702;
PubMed Central PMCID: PMC4352358.


193: Yarjou S, Sadeghpour O, Nazem E, Emami AH. Liver function and anemia
pathogenesis in Iranian traditional medicine. Iran Red Crescent Med J. 2014 Dec
15;17(1):e17099. doi: 10.5812/ircmj.17099. eCollection 2015 Jan. PubMed PMID:
25763255; PubMed Central PMCID: PMC4341499.


194: Mirtavoos Mahyari H, Khosravi A, Mirtavoos Mahyari Z, Esfahani Monfared Z,
Khosravi N. Overexpression of HER2/neu as a Prognostic Value in Iranian Women
With Early Stage Breast Cancer; A Single Institute Study. Iran Red Crescent Med
J. 2014 Nov 11;16(11):e16005. doi: 10.5812/ircmj.16005. eCollection 2014 Nov.
PubMed PMID: 25763209; PubMed Central PMCID: PMC4329964.


195: Anastasiou G, Politou M, Rallidis L, Grouzi E, Karakitsos P, Merkouri E,
Travlou A, Gialeraki A. Endothelial Protein C Receptor Gene Variants and Risk of 
Thrombosis. Clin Appl Thromb Hemost. 2016 Mar;22(2):199-204. doi:
10.1177/1076029614547261. Epub 2014 Aug 13. PubMed PMID: 25760048.


196: Gampenrieder SP, Rinnerthaler G, Greil R. Bone-targeted therapy in
metastatic breast cancer - all well-established knowledge? Breast Care (Basel).
2014 Oct;9(5):323-30. doi: 10.1159/000368710. Review. PubMed PMID: 25759612;
PubMed Central PMCID: PMC4322685.


197: Karlik JB, Ladas EJ, Ndao DH, Cheng B, Bao Y, Kelly KM. Associations between
healthy lifestyle behaviors and complementary and alternative medicine use:
integrated wellness. J Natl Cancer Inst Monogr. 2014 Nov;2014(50):323-9. doi:
10.1093/jncimonographs/lgu031. PubMed PMID: 25749599.


198: Bauml J, Xie SX, Farrar JT, Bowman MA, Li SQ, Bruner D, DeMichele A, Mao JJ.
Expectancy in real and sham electroacupuncture: does believing make it so? J Natl
Cancer Inst Monogr. 2014 Nov;2014(50):302-7. doi: 10.1093/jncimonographs/lgu029. 
PubMed PMID: 25749596; PubMed Central PMCID: PMC4411535.


199: Ma X, Wen L, Wu L, Wang Q, Yao H, Wang Q, Ma L, Chen S. Rare occurrence of a
STAT5B N642H mutation in adult T-cell acute lymphoblastic leukemia. Cancer Genet.
2015 Jan-Feb;208(1-2):52-3. doi: 10.1016/j.cancergen.2014.12.001. Epub 2014 Dec
19. PubMed PMID: 25749351.


200: Ma IT, Rojas Y, Masand PM, Castro EC, Himes RW, Kim ES, Goss JA, Nuchtern
JG, Finegold MJ, Thompson PA, Vasudevan SA. Focal nodular hyperplasia in
children: an institutional experience with review of the literature. J Pediatr
Surg. 2015 Mar;50(3):382-7. doi: 10.1016/j.jpedsurg.2014.06.016. Epub 2014 Aug
27. Review. PubMed PMID: 25746693.


201: Wang HC, Lee CS, Liu TC. Reversible dasatinib-related pulmonary arterial
hypertension diagnosed by noninvasive echocardiography. Kaohsiung J Med Sci. 2015
Mar;31(3):165-6. doi: 10.1016/j.kjms.2014.11.010. Epub 2014 Dec 22. PubMed PMID: 
25744241.


202: Cho SF, Chang CC, Liu YC, Chang CS, Hsiao HH, Liu TC, Huang CT, Lin SF.
Utilization of 18F-FDG PET/CT as a staging tool in patients with newly diagnosed 
lymphoma. Kaohsiung J Med Sci. 2015 Mar;31(3):130-7. doi:
10.1016/j.kjms.2014.11.012. Epub 2014 Dec 26. PubMed PMID: 25744235.


203: Tanaka M, Watanabe N, Aota Y, Ando J, Gotoh A, Komatsu N. [Septic shock and 
necrotizing fasciitis due to Aeromonas hydrophila after chemotherapy in a patient
with mantle cell lymphoma accompanied by liver cirrhosis]. Rinsho Ketsueki. 2014 
Dec;55(12):2433-6. doi: 10.11406/rinketsu.55.2433. Japanese. PubMed PMID:
25744046.


204: Hattori H, Kuwayama M, Takamori H, Nishiura N, Karasuno T. [Development of
chronic myelogenous leukemia during treatment with TPO receptor agonist for ITP].
Rinsho Ketsueki. 2014 Dec;55(12):2429-32. doi: 10.11406/rinketsu.55.2429.
Japanese. PubMed PMID: 25744045.


205: Nagaharu K, Miyazami K, Imai H, Tamura A, Umino A, Fujieda A, Sugimoto Y,
Yamaguchi M, Masuya M, Katayama N. [Successful treatment of Bing-Neel syndrome
using combination therapy with fludarabine and rituximab]. Rinsho Ketsueki. 2014 
Dec;55(12):2423-8. doi: 10.11406/rinketsu.55.2423. Japanese. PubMed PMID:
25744044.


206: Takano H, Nagata K, Wanabe D, Ohki M, Kato A. [Sustained deep molecular
response over eight years after discontinuation of imatinib for chronic myeloid
leukemia]. Rinsho Ketsueki. 2014 Dec;55(12):2414-7. doi:
10.11406/rinketsu.55.2414. Japanese. PubMed PMID: 25744042.


207: Arai Y, Kondo T, Kitano T, Hishizawa M, Yamashita K, Kadowaki N,
Takaori-Kondo A. [Usefulness of quantitative PCR in biopsy specimens for early
therapeutic intervention in gastro-intestinal cytomegalovirus infections after
allogeneic stem cell transplantation]. Rinsho Ketsueki. 2014 Dec;55(12):2400-7.
doi: 10.11406/rinketsu.55.2400. Japanese. PubMed PMID: 25744040.


208: [Picture in clinical hematology no. 78]. Rinsho Ketsueki. 2014
Dec;55(12):2379. doi: 10.11406/rinketsu.55.2379. Japanese. PubMed PMID: 25744038.


209: Dai T, Shah MA. Chemoradiation in oesophageal cancer. Best Pract Res Clin
Gastroenterol. 2015 Feb;29(1):193-209. doi: 10.1016/j.bpg.2014.11.006. Epub 2014 
Nov 21. Review. PubMed PMID: 25743466.


210: Trabelsi S, Oueslati J, Aouinet A, Khaled S. [Anemia caused by parasites].
Tunis Med. 2014 Jun;92(6):361-7. French. PubMed PMID: 25741835.


211: Ece G. Distribution of yeast-like fungi at a university hospital in Turkey. 
Jundishapur J Microbiol. 2014 Dec 1;7(12):e13141. doi: 10.5812/jjm.13141.
eCollection 2014 Dec. PubMed PMID: 25741432; PubMed Central PMCID: PMC4335567.


212: Tofighee A, Khazaei HA, Jalili A. Comparison of Effect of One Course of
Intense Exercise (Wingate test) on Serum Levels of Interleukin-17 in Different
Groups of Athletes. Asian J Sports Med. 2014 Dec;5(4):e22769. doi:
10.5812/asjsm.22769. Epub 2014 Sep 15. PubMed PMID: 25741409; PubMed Central
PMCID: PMC4335470.


213: Mešanović S, Šahović H, Perić M. Translocation t(3;12)(q26;q21) in
JAK2(V617F) Point Mutation Negative Chronic Idiopathic Myelofibrosis: A Case
Report. Balkan J Med Genet. 2014 Dec 11;17(1):63-8. doi: 10.2478/bjmg-2014-0026. 
eCollection 2014 Jun. PubMed PMID: 25741217; PubMed Central PMCID: PMC4347479.


214: Kishimoto M, Matsuda T, Yanase S, Katsumi A, Suzuki N, Ikejiri M, Takagi A, 
Ikawa M, Kojima T, Kunishima S, Kiyoi H, Naoe T, Matsushita T, Maruyama M. Rhof
promotes murine marginal zone B cell development. Nagoya J Med Sci. 2014
Aug;76(3-4):293-305. PubMed PMID: 25741038; PubMed Central PMCID: PMC4345693.


215: Roukens AH, Mendels EJ, Verbeet NL, von dem Borne PA, Nicolae-Cristea AR,
Bentvelsen RG, van Doorn R, de Boer MG. Disseminated Cutaneous Mycobacterium
chelonae Infection in a Patient With Acute Myeloid Leukemia. Open Forum Infect
Dis. 2014 Nov 26;1(3):ofu103. doi: 10.1093/ofid/ofu103. eCollection 2014 Dec.
PubMed PMID: 25734171; PubMed Central PMCID: PMC4324231.


216: Gasnault J, de Goër de Herve MG, Michot JM, Hendel-Chavez H, Seta V, Mazet
AA, Croughs T, Stankoff B, Bourhis JH, Lambotte O, Delfraissy JF, Taoufik Y.
Efficacy of recombinant human interleukin 7 in a patient with severe
lymphopenia-related progressive multifocal leukoencephalopathy. Open Forum Infect
Dis. 2014 Aug 26;1(2):ofu074. doi: 10.1093/ofid/ofu074. eCollection 2014 Sep.
PubMed PMID: 25734144; PubMed Central PMCID: PMC4281783.


217: Chalkias S, Doweiko JP, Eliopoulos GM. An enabling act. Open Forum Infect
Dis. 2014 Apr 29;1(1):ofu008. doi: 10.1093/ofid/ofu008. eCollection 2014 Mar.
PubMed PMID: 25734082; PubMed Central PMCID: PMC4324196.


218: Haim S, Laufer Y, Leonid K, Daniel G, Yechiel S, Zeev Z, Yury G, Asher KA,
Michal EG. Hemipelvectomy after severe pelvic injury in Factor VII deficiency
toddler. Injury. 2015;46(6):1178-82. doi: 10.1016/j.injury.2014.11.010. Epub 2014
Dec 18. PubMed PMID: 25733368.


219: Găman AM, Găman GD. Deficiency Of Antithrombin III (AT III) - Case Report
and Review of the Literature. Curr Health Sci J. 2014 Apr-Jun;40(2):141-3. doi:
10.12865/CHSJ.40.02.12. Epub 2014 Mar 29. PubMed PMID: 25729597; PubMed Central
PMCID: PMC4340457.


220: Nat LB, Simiti AL, Poanta LI. Lyme disease. Rom J Intern Med. 2014
Oct-Dec;52(4):269-72. PubMed PMID: 25726630.


221: Li SH, Chen CH, Lu HI, Huang WT, Tien WY, Lan YC, Lee CC, Chen YH, Huang HY,
Chang AY, Lin WC. Phosphorylated p70S6K expression is an independent
prognosticator for patients with esophageal squamous cell carcinoma. Surgery.
2015 Mar;157(3):570-80. doi: 10.1016/j.surg.2014.10.014. Epub 2014 Nov 6. PubMed 
PMID: 25726316.


222: Ding XH, Zhang JH, Cui B, Huang L. Relationship between excessive
erythrocytosis and acute mountain sickness: a field study. Mil Med Res. 2014 Aug 
21;1:18. doi: 10.1186/2054-9369-1-18. eCollection 2014. PubMed PMID: 25722874;
PubMed Central PMCID: PMC4340103.


223: Estcourt LJ, Stanworth S, Doree C, Trivella M, Hopewell S, Murphy MF,
Tinmouth A. Different doses of prophylactic platelet transfusion for preventing
bleeding in patients with haematological disorders after chemotherapy or stem
cell transplantation. Cochrane Database Syst Rev. 2014;(3). pii: CD010984. PubMed
PMID: 25722652; PubMed Central PMCID: PMC4338578.


224: Estcourt LJ, Stanworth S, Doree C, Trivella M, Hopewell S, Murphy MF,
Tinmouth A. Comparison of different platelet count thresholds to guide
administration of prophylactic platelet transfusion for preventing bleeding in
patients with haematological disorders after chemotherapy or stem cell
transplantation. Cochrane Database Syst Rev. 2014;(3). pii: CD010983. PubMed
PMID: 25722651; PubMed Central PMCID: PMC4338576.


225: Estcourt LJ, Gregg R, Stanworth S, Doree C, Trivella M, Murphy MF, Tinmouth 
A. Alternative agents versus prophylactic platelet transfusion for preventing
bleeding in patients with haematological disorders after chemotherapy or stem
cell transplantation. Cochrane Database Syst Rev. 2014;(3). pii: CD010982. PubMed
PMID: 25722650; PubMed Central PMCID: PMC4338548.


226: Estcourt LJ, Crighton GL, Wood EM, Stanworth S, Trivella M, Doree C,
Tinmouth A, Murphy MF. A therapeutic-only versus prophylactic platelet
transfusion strategy for preventing bleeding in patients with haematological
disorders after chemotherapy or stem cell transplantation. Cochrane Database Syst
Rev. 2014;(3). pii: CD010981. doi: 10.1002/14651858.CD010981. PubMed PMID:
25722649; PubMed Central PMCID: PMC4338539.


227: Liu J, Page D, Peissig P, McCarty C, Onitilo AA, Trentham-Dietz A, Burnside 
E. New genetic variants improve personalized breast cancer diagnosis. AMIA Jt
Summits Transl Sci Proc. 2014 Apr 7;2014:83-9. eCollection 2014. PubMed PMID:
25717406; PubMed Central PMCID: PMC4333695.


228: Khunderiakova NV, Pliasunova SA, Litvinova EG, Iachkula TV, Zakharchenko MV,
Kovzan AV, Fedotcheva NI, Shvartsburd PM, Kondrasheva MN. [Changes in lymphocytes
under influence of oxidative substrates]. Biofizika. 2014 Nov-Dec;59(6):1101-7.
Russian. PubMed PMID: 25715616.


229: Al-Radi LS, Moiseeva TN, Chernova NG, Sharkunov NN, Margolin OV, Shitareva
IV, Baryakh EA, Klyasova GA, Roshchina LS, Kostina IE, Kravchenko SK, Pivnik AV, 
Vorobiov AI. [Tuberculosis in patients with lymphoproliferative diseases]. Ter
Arkh. 2014;86(11):42-9. Russian. PubMed PMID: 25715486.


230: Mullan A, Cocker D, Taylor G, Millar C, Ranganath L. Fatal oxidative
haemolysis and methaemoglobinaemia in a patient with alkaptonuria and acute
kidney injury. Clin Kidney J. 2015 Feb;8(1):109-12. doi: 10.1093/ckj/sfu121. Epub
2014 Nov 17. PubMed PMID: 25713720; PubMed Central PMCID: PMC4310424.


231: Perdigones N, Morales M, Mason P, Bessler M. Case Report: Paroxysmal
nocturnal hemoglobinuria in a woman heterozygous for G6PD A-. Version 2.
F1000Res. 2014 Aug 13 [revised 2014 Oct 21];3:194. doi:
10.12688/f1000research.4980.2. eCollection 2014. PubMed PMID: 25713697.


232: Boroujeni HR, Pourgheysari B, Hasheminia A, Boroujeni PR, Drees F. Effect of
Platelet Glycoprotein IIb/IIIa PLA2 Polymorphism on Severity of Pulmonary
Thromboembolism. Tanaffos. 2014;13(3):14-22. PubMed PMID: 25713587; PubMed
Central PMCID: PMC4338048.


233: Skowron W, Zemanek K, Wojdan K, Gorzelak P, Borowiec M, Broncel M,
Chalubinski M. The effect of interleukin-35 on the integrity, ICAM-1 expression
and apoptosis of human aortic smooth muscle cells. Pharmacol Rep. 2015
Apr;67(2):376-81. doi: 10.1016/j.pharep.2014.10.015. Epub 2014 Nov 6. PubMed
PMID: 25712667.


234: Bennett JM, Dsouza KG, Patel M, O'Dwyer K. "Preleukemic or smoldering"
chronic myelogenous leukemia (CML):BCR-ABL1 positive: A brief case report. Leuk
Res Rep. 2014 Dec 19;4(1):12-4. doi: 10.1016/j.lrr.2014.12.002. eCollection 2015.
PubMed PMID: 25709891; PubMed Central PMCID: PMC4327761.


235: Nautiyal K, Li R, Yellapragada S, Thiagarajan P, Mims M, Rivero G.
Progressive transfusion and growth factor independence with adjuvant sertraline
in low risk myelodysplastic syndrome treated with an erythropoiesis stimulating
agent and granulocyte-colony stimulating factor. Leuk Res Rep. 2014 Dec
16;4(1):1-3. doi: 10.1016/j.lrr.2014.11.001. eCollection 2015. PubMed PMID:
25709889; PubMed Central PMCID: PMC4327762.


236: Ziegler H, Welker C, Sterk M, Haarer J, Rammensee HG, Handgretinger R,
Schilbach K. Human Peripheral CD4(+) Vδ1(+) γδT Cells Can Develop into αβT Cells.
Front Immunol. 2014 Dec 17;5:645. doi: 10.3389/fimmu.2014.00645. eCollection
2014. PubMed PMID: 25709606; PubMed Central PMCID: PMC4329445.


237: Oreagba IA, Usman SO, Olayemi SO, Oshikoya KA, Opanuga O, Adeyemo TA, Lesi
OA, Dodoo AN, Akanmu AS. Pharmacoepidemiology of antiretroviral drugs in a
teaching hospital in Lagos, Nigeria. Ghana Med J. 2014 Dec;48(4):194-203. PubMed 
PMID: 25709134; PubMed Central PMCID: PMC4335432.


238: Shittu AO, Olawumi HO, Adewuyi JO. Pre-donation screening of blood for
transfusion transmissible infections: the gains and the pains - experience at a
resource limited blood bank. Ghana Med J. 2014 Sep;48(3):158-62. PubMed PMID:
25709126; PubMed Central PMCID: PMC4335446.


239: Lubek JE, Shihabi A, Murphy LA, Berman JN. Hematopoietic neck lesions. Atlas
Oral Maxillofac Surg Clin North Am. 2015 Mar;23(1):31-7. doi:
10.1016/j.cxom.2014.10.004. Epub 2014 Dec 8. Review. PubMed PMID: 25707563.


240: Schmaier AH. Thrombosis Prevention without Anticoagulation. Front Med
(Lausanne). 2014 May 9;1:12. doi: 10.3389/fmed.2014.00012. eCollection 2014.
PubMed PMID: 25705625; PubMed Central PMCID: PMC4335402.


241: Hayakawa M, Ono Y, Wada T, Yanagida Y, Sawamura A, Takeda H, Gando S.
Effects of Rikkunshito (traditional Japanese medicine) on enteral feeding and the
plasma ghrelin level in critically ill patients: a pilot study. J Intensive Care.
2014 Sep 2;2(1):53. doi: 10.1186/s40560-014-0053-4. eCollection 2014. PubMed
PMID: 25705411; PubMed Central PMCID: PMC4336131.


242: Koinuma T, Nunomiya S, Wada M, Koyama K, Suzuki T. Concurrent treatment with
a tumor necrosis factor-alpha inhibitor and veno-venous extracorporeal membrane
oxygenation in a post-hematopoietic stem cell transplant patient with idiopathic 
pneumonia syndrome: a case report. J Intensive Care. 2014 Aug 22;2(1):48. doi:
10.1186/s40560-014-0048-1. eCollection 2014. PubMed PMID: 25705409; PubMed
Central PMCID: PMC4336281.


243: Ivanescu AM, Oprea M, Turbatu A, Colita A, Lupu AR. Ibrutinib, a novel agent
in relapsed or refractory chronic lymphocytic leukemia. Maedica (Buchar). 2014
Jun;9(2):217-8. PubMed PMID: 25705282; PubMed Central PMCID: PMC4296769.


244: Turbatu A, Stoian M, Brezean I, Stoica VC, Colita A, Dobrea C, State N,
Ionescu C, Ivanescu AM, Oprea M, Ghimici C, Lupu AR. Composite diffuse large
B-cell lymphoma and follicular B-cell lymphoma - case report and review of
literature. Maedica (Buchar). 2014 Jun;9(2):204-9. PubMed PMID: 25705280; PubMed 
Central PMCID: PMC4296767.


245: Yin Q, Chen L, Li Q, Mi R, Li Y, Wei X, Song Y. Changes of T-lymphocyte
subpopulation and differential expression pattern of the T-bet and GATA-3 genes
in diffuse large B-cell lymphoma patients after chemotherapy. Cancer Cell Int.
2014 Dec 24;14:85. doi: 10.1186/s12935-014-0085-9. eCollection 2014. PubMed PMID:
25705124; PubMed Central PMCID: PMC4336681.


246: Kim HJ, Park DJ, Kim JH, Jeong EY, Jung MH, Kim TH, Yang JI, Lee GW, Chung
HJ, Chang SH. Glutamine protects against cisplatin-induced nephrotoxicity by
decreasing cisplatin accumulation. J Pharmacol Sci. 2015 Jan;127(1):117-26. doi: 
10.1016/j.jphs.2014.11.009. Epub 2014 Dec 4. PubMed PMID: 25704027.


247: Sedláček P, Múdrý P, Horáková J, Keslová P, Šrámková L, Chrenková V, Hubáček
P, Štěrba J. [Guidelines for antifungal prophylaxis, diagnosis and therapy in
pediatric hematology and oncology - a review of literature and expert
recommendations.]. Klin Mikrobiol Infekc Lek. 2014 Sep;20(3):85-91. Czech. PubMed
PMID: 25702289.


248: Comelli I, Cervellin G, Ferro J, Comelli D, Sartori E, Lippi G. Incidence of
acute-onset atrial fibrillation correlates with air temperature. Results of a
nine-year survey. J Epidemiol Glob Health. 2015 Mar;5(1):95-7. doi:
10.1016/j.jegh.2014.10.003. Epub 2014 Nov 14. PubMed PMID: 25700929.


249: Hallek M. Signaling the end of chronic lymphocytic leukemia: new frontline
treatment strategies. Hematology Am Soc Hematol Educ Program. 2013;2013:138-150. 
Hematology Am Soc Hematol Educ Program. 2014 Dec 5;2014(1):604. doi:
10.1182/asheducation-2014.1.604. Epub 2014 Nov 18. PubMed PMID: 25696918.


250: Hicks LK, Bering H, Carson KR, Haynes AE, Kleinerman J, Kukreti V, Ma A,
Mueller BU, O'Brien SH, Panepinto JA, Pasquini MC, Rajasekhar A, Sarode R, Wood
WA. Five hematologic tests and treatments to question. Hematology Am Soc Hematol 
Educ Program. 2014 Dec 5;2014(1):599-603. doi: 10.1182/asheducation-2014.1.599.
Epub 2014 Nov 18. PubMed PMID: 25696917.


251: Vannata B, Zucca E. Hepatitis C virus-associated B-cell non-Hodgkin
lymphomas. Hematology Am Soc Hematol Educ Program. 2014 Dec 5;2014(1):590-8. doi:
10.1182/asheducation-2014.1.590. Epub 2014 Nov 18. Review. PubMed PMID: 25696916.


252: Krishnan A, Zaia JA. HIV-associated non-Hodgkin lymphoma: viral origins and 
therapeutic options. Hematology Am Soc Hematol Educ Program. 2014 Dec
5;2014(1):584-9. doi: 10.1182/asheducation-2014.1.584. Epub 2014 Nov 18. Review. 
PubMed PMID: 25696915.


253: Kusumoto S, Tobinai K. Screening for and management of hepatitis B virus
reactivation in patients treated with anti-B-cell therapy. Hematology Am Soc
Hematol Educ Program. 2014 Dec 5;2014(1):576-83. doi:
10.1182/asheducation-2014.1.576. Epub 2014 Nov 18. Review. PubMed PMID: 25696914.


254: Nikiforow S, Alyea EP. Maximizing GVL in allogeneic transplantation: role of
donor lymphocyte infusions. Hematology Am Soc Hematol Educ Program. 2014 Dec
5;2014(1):570-5. doi: 10.1182/asheducation-2014.1.570. Epub 2014 Nov 18. Review. 
PubMed PMID: 25696913.


255: Bollard CM, Barrett AJ. Cytotoxic T lymphocytes for leukemia and lymphoma.
Hematology Am Soc Hematol Educ Program. 2014 Dec 5;2014(1):565-9. doi:
10.1182/asheducation-2014.1.565. Epub 2014 Nov 18. Review. PubMed PMID: 25696912.


256: Maude SL, Shpall EJ, Grupp SA. Chimeric antigen receptor T-cell therapy for 
ALL. Hematology Am Soc Hematol Educ Program. 2014 Dec 5;2014(1):559-64. doi:
10.1182/asheducation-2014.1.559. Epub 2014 Nov 18. Review. PubMed PMID: 25696911.


257: Resar LM, Frank SM. Bloodless medicine: what to do when you can't transfuse.
Hematology Am Soc Hematol Educ Program. 2014 Dec 5;2014(1):553-8. doi:
10.1182/asheducation-2014.1.553. Epub 2014 Nov 18. Review. PubMed PMID: 25696910.


258: Carson JL, Strair R. Transfusion strategies in hematologic and
nonhematologic disease. Hematology Am Soc Hematol Educ Program. 2014 Dec
5;2014(1):548-52. doi: 10.1182/asheducation-2014.1.548. Epub 2014 Nov 18. Review.
PubMed PMID: 25696909.


259: Nombela-Arrieta C, Silberstein LE. The science behind the hypoxic niche of
hematopoietic stem and progenitors. Hematology Am Soc Hematol Educ Program. 2014 
Dec 5;2014(1):542-7. doi: 10.1182/asheducation-2014.1.542. Epub 2014 Nov 18.
Review. PubMed PMID: 25696908.


260: Neff AT, Sidonio RF Jr. Management of VWD. Hematology Am Soc Hematol Educ
Program. 2014 Dec 5;2014(1):536-41. doi: 10.1182/asheducation-2014.1.536. Epub
2014 Nov 18. Review. PubMed PMID: 25696907.


261: Flood VH. New insights into genotype and phenotype of VWD. Hematology Am Soc
Hematol Educ Program. 2014 Dec 5;2014(1):531-5. doi:
10.1182/asheducation-2014.1.531. Epub 2014 Nov 18. Review. PubMed PMID: 25696906;
PubMed Central PMCID: PMC4696506.


262: Federici AB. Clinical and laboratory diagnosis of VWD. Hematology Am Soc
Hematol Educ Program. 2014 Dec 5;2014(1):524-30. doi:
10.1182/asheducation-2014.1.524. Epub 2014 Nov 18. Review. PubMed PMID: 25696905.


263: Hoffman M, Monroe DM. Reversing targeted oral anticoagulants. Hematology Am 
Soc Hematol Educ Program. 2014 Dec 5;2014(1):518-23. doi:
10.1182/asheducation-2014.1.518. Epub 2014 Nov 18. Review. PubMed PMID: 25696904.


264: Kim B, Garcia DA. What is the role of hemodialysis for dabigatran-associated
major bleeding? Hematology Am Soc Hematol Educ Program. 2014 Dec 5;2014(1):514-7.
doi: 10.1182/asheducation-2014.1.514. Epub 2014 Nov 18. PubMed PMID: 25696903.


265: Garcia DA. The target-specific oral anticoagulants: practical
considerations. Hematology Am Soc Hematol Educ Program. 2014 Dec 5;2014(1):510-3.
doi: 10.1182/asheducation-2014.1.510. Epub 2014 Nov 18. Review. PubMed PMID:
25696902.


266: Levine M, Goldstein JN. Bleeding complications of targeted oral
anticoagulants: what is the risk? Hematology Am Soc Hematol Educ Program. 2014
Dec 5;2014(1):504-9. doi: 10.1182/asheducation-2014.1.504. Epub 2014 Nov 18.
Review. PubMed PMID: 25696901.


267: Bhatia S. Caring for the long-term survivor after allogeneic stem cell
transplantation. Hematology Am Soc Hematol Educ Program. 2014 Dec
5;2014(1):495-503. doi: 10.1182/asheducation-2014.1.495. Epub 2014 Nov 18.
Review. PubMed PMID: 25696900.


268: Ng AK. Current survivorship recommendations for patients with Hodgkin
lymphoma: focus on late effects. Hematology Am Soc Hematol Educ Program. 2014 Dec
5;2014(1):488-94. doi: 10.1182/asheducation-2014.1.488. Epub 2014 Nov 18. Review.
PubMed PMID: 25696899.


269: Cohen JB, Flowers CR. Optimal disease surveillance strategies in non-Hodgkin
lymphoma. Hematology Am Soc Hematol Educ Program. 2014 Dec 5;2014(1):481-7. doi: 
10.1182/asheducation-2014.1.481. Epub 2014 Nov 18. Review. PubMed PMID: 25696898.


270: Kohn DB. Eliminating SCID row: new approaches to SCID. Hematology Am Soc
Hematol Educ Program. 2014 Dec 5;2014(1):475-80. doi:
10.1182/asheducation-2014.1.475. Epub 2014 Nov 18. Review. PubMed PMID: 25696897.


271: Talano JA, Cairo MS. Smoothing the crescent curve: sickle cell disease.
Hematology Am Soc Hematol Educ Program. 2014 Dec 5;2014(1):468-74. doi:
10.1182/asheducation-2014.1.468. Epub 2014 Nov 18. Review. PubMed PMID: 25696896.


272: Doering CB, Spencer HT. Replacing bad (F)actors: hemophilia. Hematology Am
Soc Hematol Educ Program. 2014 Dec 5;2014(1):461-7. doi:
10.1182/asheducation-2014.1.461. Epub 2014 Nov 18. Review. PubMed PMID: 25696895.


273: Aqui N, O'Doherty U. Leukocytapheresis for the treatment of
hyperleukocytosis secondary to acute leukemia. Hematology Am Soc Hematol Educ
Program. 2014 Dec 5;2014(1):457-60. doi: 10.1182/asheducation-2014.1.457. Epub
2014 Nov 18. Review. PubMed PMID: 25696894.


274: Kim HC. Red cell exchange: special focus on sickle cell disease. Hematology 
Am Soc Hematol Educ Program. 2014 Dec 5;2014(1):450-6. doi:
10.1182/asheducation-2014.1.450. Epub 2014 Nov 18. Review. PubMed PMID: 25696893.


275: Adamski J. Thrombotic microangiopathy and indications for therapeutic plasma
exchange. Hematology Am Soc Hematol Educ Program. 2014 Dec 5;2014(1):444-9. doi: 
10.1182/asheducation-2014.1.444. Epub 2014 Nov 18. Review. PubMed PMID: 25696892.


276: Quinn CT. Breakthrough: new guidance for silent cerebral ischemia and
infarction in sickle cell disease. Hematology Am Soc Hematol Educ Program. 2014
Dec 5;2014(1):438-43. doi: 10.1182/asheducation-2014.1.438. Epub 2014 Nov 18.
Review. PubMed PMID: 25696891.


277: Buckner TW, Ataga KI. Does hydroxyurea prevent pulmonary complications of
sickle cell disease? Hematology Am Soc Hematol Educ Program. 2014 Dec
5;2014(1):432-7. doi: 10.1182/asheducation-2014.1.432. Epub 2014 Nov 18. Review. 
PubMed PMID: 25696890.


278: Ataga KI, Klings ES. Pulmonary hypertension in sickle cell disease:
diagnosis and management. Hematology Am Soc Hematol Educ Program. 2014 Dec
5;2014(1):425-31. doi: 10.1182/asheducation-2014.1.425. Epub 2014 Nov 18. Review.
PubMed PMID: 25696889.


279: Smith-Whitley K. Reproductive issues in sickle cell disease. Hematology Am
Soc Hematol Educ Program. 2014 Dec 5;2014(1):418-24. doi:
10.1182/asheducation-2014.1.418. Epub 2014 Nov 18. Review. PubMed PMID: 25696888.


280: Pabinger I, Posch F. Flamethrowers: blood cells and cancer thrombosis risk. 
Hematology Am Soc Hematol Educ Program. 2014 Dec 5;2014(1):410-7. doi:
10.1182/asheducation-2014.1.410. Epub 2014 Nov 18. Review. PubMed PMID: 25696887.


281: McCullough J. RBCs as targets of infection. Hematology Am Soc Hematol Educ
Program. 2014 Dec 5;2014(1):404-9. doi: 10.1182/asheducation-2014.1.404. Epub
2014 Nov 18. Review. PubMed PMID: 25696886.


282: Weyrich AS. Platelets: more than a sack of glue. Hematology Am Soc Hematol
Educ Program. 2014 Dec 5;2014(1):400-3. doi: 10.1182/asheducation-2014.1.400.
Epub 2014 Nov 18. Review. PubMed PMID: 25696885.


283: Middeldorp S. Anticoagulation in pregnancy complications. Hematology Am Soc 
Hematol Educ Program. 2014 Dec 5;2014(1):393-9. doi:
10.1182/asheducation-2014.1.393. Epub 2014 Nov 18. Review. PubMed PMID: 25696884.


284: Rodger M. Pregnancy and venous thromboembolism: 'TIPPS' for risk
stratification. Hematology Am Soc Hematol Educ Program. 2014 Dec
5;2014(1):387-92. doi: 10.1182/asheducation-2014.1.387. Epub 2014 Nov 18. Review.
PubMed PMID: 25696883.


285: Bates SM. Anticoagulation and in vitro fertilization and ovarian
stimulation. Hematology Am Soc Hematol Educ Program. 2014 Dec 5;2014(1):379-86.
doi: 10.1182/asheducation-2014.1.379. Epub 2014 Nov 18. Review. PubMed PMID:
25696882.


286: Reipert BM. Risky business of inhibitors: HLA haplotypes, gene
polymorphisms, and immune responses. Hematology Am Soc Hematol Educ Program. 2014
Dec 5;2014(1):372-8. doi: 10.1182/asheducation-2014.1.372. Epub 2014 Nov 18.
Review. PubMed PMID: 25696881.


287: Kempton CL, Meeks SL. Toward optimal therapy for inhibitors in hemophilia.
Hematology Am Soc Hematol Educ Program. 2014 Dec 5;2014(1):364-71. doi:
10.1182/asheducation-2014.1.364. Epub 2014 Nov 18. Review. PubMed PMID: 25696880.


288: Powell JS. Lasting power of new clotting proteins. Hematology Am Soc Hematol
Educ Program. 2014 Dec 5;2014(1):355-63. doi: 10.1182/asheducation-2014.1.355.
Epub 2014 Nov 18. Review. PubMed PMID: 25696879.


289: Harrison CN, Garcia NC. Management of MPN beyond JAK2. Hematology Am Soc
Hematol Educ Program. 2014 Dec 5;2014(1):348-54. doi:
10.1182/asheducation-2014.1.348. Epub 2014 Nov 18. Review. PubMed PMID: 25696878.


290: Sabatine MS, Mega JL. Pharmacogenomics of antiplatelet drugs. Hematology Am 
Soc Hematol Educ Program. 2014 Dec 5;2014(1):343-7. doi:
10.1182/asheducation-2014.1.343. Epub 2014 Nov 18. Review. PubMed PMID: 25696877.


291: Hinckley J, Di Paola J. Genetic basis of congenital platelet disorders.
Hematology Am Soc Hematol Educ Program. 2014 Dec 5;2014(1):337-42. doi:
10.1182/asheducation-2014.1.337. Epub 2014 Nov 18. Review. PubMed PMID: 25696876.


292: Siegal DM, Konkle BA. What is the effect of rivaroxaban on routine
coagulation tests? Hematology Am Soc Hematol Educ Program. 2014 Dec
5;2014(1):334-6. doi: 10.1182/asheducation-2014.1.334. Epub 2014 Nov 18. PubMed
PMID: 25696875.


293: Konkle BA. Monitoring target-specific oral anticoagulants. Hematology Am Soc
Hematol Educ Program. 2014 Dec 5;2014(1):329-33. doi:
10.1182/asheducation-2014.1.329. Epub 2014 Nov 18. Review. PubMed PMID: 25696874.


294: Krilis SA, Giannakopoulos B. Laboratory methods to detect antiphospholipid
antibodies. Hematology Am Soc Hematol Educ Program. 2014 Dec 5;2014(1):321-8.
doi: 10.1182/asheducation-2014.1.321. Epub 2014 Nov 18. Review. PubMed PMID:
25696873.


295: Kreuziger LB, Ageno W, Lee A. Management of incidental splanchnic vein
thrombosis in cancer patients. Hematology Am Soc Hematol Educ Program. 2014 Dec
5;2014(1):318-20. doi: 10.1182/asheducation-2014.1.318. Epub 2014 Nov 18. PubMed 
PMID: 25696872.


296: Lee AY. Prevention and treatment of venous thromboembolism in patients with 
cancer. Hematology Am Soc Hematol Educ Program. 2014 Dec 5;2014(1):312-7. doi:
10.1182/asheducation-2014.1.312. Epub 2014 Nov 18. PubMed PMID: 25696871.


297: Geerts W. Central venous catheter-related thrombosis. Hematology Am Soc
Hematol Educ Program. 2014 Dec 5;2014(1):306-11. doi:
10.1182/asheducation-2014.1.306. Epub 2014 Nov 18. Review. PubMed PMID: 25696870.


298: Moll S. New insights into treatment of venous thromboembolism. Hematology Am
Soc Hematol Educ Program. 2014 Dec 5;2014(1):297-305. doi:
10.1182/asheducation-2014.1.297. Epub 2014 Nov 18. Review. PubMed PMID: 25696869.


299: Nangalia J, Green TR. The evolving genomic landscape of myeloproliferative
neoplasms. Hematology Am Soc Hematol Educ Program. 2014 Dec 5;2014(1):287-96.
doi: 10.1182/asheducation-2014.1.287. Epub 2014 Nov 18. Review. PubMed PMID:
25696868.


300: Geyer HL, Mesa RA. Therapy for myeloproliferative neoplasms: when, which
agent, and how? Hematology Am Soc Hematol Educ Program. 2014 Dec
5;2014(1):277-86. doi: 10.1182/asheducation-2014.1.277. Epub 2014 Nov 18. Review.
PubMed PMID: 25696867.


301: Chen E, Mullally A. How does JAK2V617F contribute to the pathogenesis of
myeloproliferative neoplasms? Hematology Am Soc Hematol Educ Program. 2014 Dec
5;2014(1):268-76. doi: 10.1182/asheducation-2014.1.268. Epub 2014 Nov 18. Review.
PubMed PMID: 25696866.


302: Mikhael JR. A practical approach to relapsed multiple myeloma. Hematology Am
Soc Hematol Educ Program. 2014 Dec 5;2014(1):262-7. doi:
10.1182/asheducation-2014.1.262. Epub 2014 Nov 18. Review. PubMed PMID: 25696865.


303: Richardson PG, Laubach JP, Munshi NC, Anderson KC. Early or delayed
transplantation for multiple myeloma in the era of novel therapy: does one size
fit all? Hematology Am Soc Hematol Educ Program. 2014 Dec 5;2014(1):255-61. doi: 
10.1182/asheducation-2014.1.255. Epub 2014 Nov 18. Review. PubMed PMID: 25696864.


304: Moreau P, Attal M. All transplantation-eligible patients with myeloma should
receive ASCT in first response. Hematology Am Soc Hematol Educ Program. 2014 Dec 
5;2014(1):250-4. doi: 10.1182/asheducation-2014.1.250. Epub 2014 Nov 18. Review. 
PubMed PMID: 25696863.


305: Schrappe M. Detection and management of minimal residual disease in acute
lymphoblastic leukemia. Hematology Am Soc Hematol Educ Program. 2014 Dec
5;2014(1):244-9. doi: 10.1182/asheducation-2014.1.244. Epub 2014 Nov 18. Review. 
PubMed PMID: 25696862.


306: Yeung DT, Mauro MJ. Prognostic significance of early molecular response in
chronic myeloid leukemia patients treated with tyrosine kinase inhibitors.
Hematology Am Soc Hematol Educ Program. 2014 Dec 5;2014(1):240-3. doi:
10.1182/asheducation-2014.1.240. Epub 2014 Nov 18. PubMed PMID: 25696861.


307: Mauro MJ. Goals for chronic myeloid leukemia TK inhibitor treatment: how
little disease is too much? Hematology Am Soc Hematol Educ Program. 2014 Dec
5;2014(1):234-9. doi: 10.1182/asheducation-2014.1.234. Epub 2014 Nov 18. Review. 
PubMed PMID: 25696860.


308: Grimwade D, Freeman SD. Defining minimal residual disease in acute myeloid
leukemia: which platforms are ready for "prime time"? Hematology Am Soc Hematol
Educ Program. 2014 Dec 5;2014(1):222-33. doi: 10.1182/asheducation-2014.1.222.
Epub 2014 Nov 18. Review. PubMed PMID: 25696859.


309: Casu C, Rivella S. Iron age: novel targets for iron overload. Hematology Am 
Soc Hematol Educ Program. 2014 Dec 5;2014(1):216-21. doi:
10.1182/asheducation-2014.1.216. Epub 2014 Nov 18. Review. PubMed PMID: 25696858.


310: Wood JC. Guidelines for quantifying iron overload. Hematology Am Soc Hematol
Educ Program. 2014 Dec 5;2014(1):210-5. doi: 10.1182/asheducation-2014.1.210.
Epub 2014 Nov 18. Review. PubMed PMID: 25696857.


311: Heeney MM. Iron clad: iron homeostasis and the diagnosis of hereditary iron 
overload. Hematology Am Soc Hematol Educ Program. 2014 Dec 5;2014(1):202-9. doi: 
10.1182/asheducation-2014.1.202. Epub 2014 Nov 18. Review. PubMed PMID: 25696856.


312: Sison EA, Silverman LB. CNS prophylaxis in pediatric acute lymphoblastic
leukemia. Hematology Am Soc Hematol Educ Program. 2014 Dec 5;2014(1):198-201.
doi: 10.1182/asheducation-2014.1.198. Epub 2014 Nov 18. Review. PubMed PMID:
25696855.


313: Silverman LB. Balancing cure and long-term risks in acute lymphoblastic
leukemia. Hematology Am Soc Hematol Educ Program. 2014 Dec 5;2014(1):190-7. doi: 
10.1182/asheducation-2014.1.190. Epub 2014 Nov 18. Review. PubMed PMID: 25696854.


314: Alexander S. Clinically defining and managing high-risk pediatric patients
with acute lymphoblastic leukemia. Hematology Am Soc Hematol Educ Program. 2014
Dec 5;2014(1):181-9. doi: 10.1182/asheducation-2014.1.181. Epub 2014 Nov 18.
Review. PubMed PMID: 25696853.


315: Mullighan CG. The genomic landscape of acute lymphoblastic leukemia in
children and young adults. Hematology Am Soc Hematol Educ Program. 2014 Dec
5;2014(1):174-80. doi: 10.1182/asheducation-2014.1.174. Epub 2014 Nov 18. Review.
PubMed PMID: 25696852.


316: Nowakowski GS, Ansell SM. Therapeutic targeting of microenvironment in
follicular lymphoma. Hematology Am Soc Hematol Educ Program. 2014 Dec
5;2014(1):169-73. doi: 10.1182/asheducation-2014.1.169. Epub 2014 Nov 18. Review.
PubMed PMID: 25696851.


317: Rimsza LM, Jaramillo MC. Indolent lymphoma: follicular lymphoma and the
microenvironment-insights from gene expression profiling. Hematology Am Soc
Hematol Educ Program. 2014 Dec 5;2014(1):163-8. doi:
10.1182/asheducation-2014.1.163. Epub 2014 Nov 18. Review. PubMed PMID: 25696850.


318: Harris NL. Indolent lymphoma: follicular lymphoma and the
microenvironment-insights from the microscope. Hematology Am Soc Hematol Educ
Program. 2014 Dec 5;2014(1):158-62. doi: 10.1182/asheducation-2014.1.158. Epub
2014 Nov 18. Review. PubMed PMID: 25696849.


319: Graf SA, Gopal AK. Treatment of relapsed classical Hodgkin lymphoma in the
brentuximab vedotin era. Hematology Am Soc Hematol Educ Program. 2014 Dec
5;2014(1):151-7. doi: 10.1182/asheducation-2014.1.151. Epub 2014 Nov 18. Review. 
PubMed PMID: 25696848; PubMed Central PMCID: PMC4418463.


320: Scott DW, Steidl C. The classical Hodgkin lymphoma tumor microenvironment:
macrophages and gene expression-based modeling. Hematology Am Soc Hematol Educ
Program. 2014 Dec 5;2014(1):144-50. doi: 10.1182/asheducation-2014.1.144. Epub
2014 Nov 18. Review. PubMed PMID: 25696847.


321: Evens AM, Kostakoglu L. The role of FDG-PET in defining prognosis of Hodgkin
lymphoma for early-stage disease. Hematology Am Soc Hematol Educ Program. 2014
Dec 5;2014(1):135-43. doi: 10.1182/asheducation-2014.1.135. Epub 2014 Nov 18.
Review. PubMed PMID: 25696846.


322: Wiestner A. BCR pathway inhibition as therapy for chronic lymphocytic
leukemia and lymphoplasmacytic lymphoma. Hematology Am Soc Hematol Educ Program. 
2014 Dec 5;2014(1):125-34. doi: 10.1182/asheducation-2014.1.125. Epub 2014 Nov
18. Review. PubMed PMID: 25696845.


323: Zent CS, Burack WR. Mutations in chronic lymphocytic leukemia and how they
affect therapy choice: focus on NOTCH1, SF3B1, and TP53. Hematology Am Soc
Hematol Educ Program. 2014 Dec 5;2014(1):119-24. doi:
10.1182/asheducation-2014.1.119. Epub 2014 Nov 18. Review. PubMed PMID: 25696844.


324: Rossi D. Role of MYD88 in lymphoplasmacytic lymphoma diagnosis and
pathogenesis. Hematology Am Soc Hematol Educ Program. 2014 Dec 5;2014(1):113-8.
doi: 10.1182/asheducation-2014.1.113. Epub 2014 Nov 18. Review. PubMed PMID:
25696843.


325: Dunleavy K. Double-hit lymphomas: current paradigms and novel treatment
approaches. Hematology Am Soc Hematol Educ Program. 2014 Dec 5;2014(1):107-12.
doi: 10.1182/asheducation-2014.1.107. Epub 2014 Nov 18. Review. PubMed PMID:
25696842.


326: Ott G. Impact of MYC on malignant behavior. Hematology Am Soc Hematol Educ
Program. 2014 Dec 5;2014(1):100-6. doi: 10.1182/asheducation-2014.1.100. Epub
2014 Nov 18. Review. PubMed PMID: 25696841.


327: Swerdlow SH. Diagnosis of 'double hit' diffuse large B-cell lymphoma and
B-cell lymphoma, unclassifiable, with features intermediate between DLBCL and
Burkitt lymphoma: when and how, FISH versus IHC. Hematology Am Soc Hematol Educ
Program. 2014 Dec 5;2014(1):90-9. doi: 10.1182/asheducation-2014.1.90. Epub 2014 
Nov 18. Review. PubMed PMID: 25696840.


328: Sekeres MA, Gerds AT. Established and novel agents for myelodysplastic
syndromes. Hematology Am Soc Hematol Educ Program. 2014 Dec 5;2014(1):82-9. doi: 
10.1182/asheducation-2014.1.82. Epub 2014 Nov 18. Review. PubMed PMID: 25696839.


329: Cutler C. Timing of allogeneic stem cell transplantation for myelodysplastic
syndromes and aplastic anemia. Hematology Am Soc Hematol Educ Program. 2014 Dec
5;2014(1):77-81. doi: 10.1182/asheducation-2014.1.77. Epub 2014 Nov 18. Review.
PubMed PMID: 25696838.


330: Balderman SR, Calvi LM. Biology of BM failure syndromes: role of
microenvironment and niches. Hematology Am Soc Hematol Educ Program. 2014 Dec
5;2014(1):71-6. doi: 10.1182/asheducation-2014.1.71. Epub 2014 Nov 18. Review.
PubMed PMID: 25696837; PubMed Central PMCID: PMC4419374.


331: Key NS. Epidemiologic and clinical data linking factors XI and XII to
thrombosis. Hematology Am Soc Hematol Educ Program. 2014 Dec 5;2014(1):66-70.
doi: 10.1182/asheducation-2014.1.66. Epub 2014 Nov 18. Review. PubMed PMID:
25696836.


332: van Montfoort ML, Meijers JC. Recent insights into the role of the contact
pathway in thrombo-inflammatory disorders. Hematology Am Soc Hematol Educ
Program. 2014 Dec 5;2014(1):60-5. doi: 10.1182/asheducation-2014.1.60. Epub 2014 
Nov 18. Review. PubMed PMID: 25696835.


333: Gailani D. Future prospects for contact factors as therapeutic targets.
Hematology Am Soc Hematol Educ Program. 2014 Dec 5;2014(1):52-9. doi:
10.1182/asheducation-2014.1.52. Epub 2014 Nov 18. Review. PubMed PMID: 25696834; 
PubMed Central PMCID: PMC4364029.


334: Roboz GJ. Epigenetic targeting and personalized approaches for AML.
Hematology Am Soc Hematol Educ Program. 2014 Dec 5;2014(1):44-51. doi:
10.1182/asheducation-2014.1.44. Epub 2014 Nov 18. Review. PubMed PMID: 25696833.


335: Döhner K, Paschka P. Intermediate-risk acute myeloid leukemia therapy:
current and future. Hematology Am Soc Hematol Educ Program. 2014 Dec
5;2014(1):34-43. doi: 10.1182/asheducation-2014.1.34. Epub 2014 Nov 18. Review.
PubMed PMID: 25696832.


336: Sorror ML, Estey E. Allogeneic hematopoietic cell transplantation for acute 
myeloid leukemia in older adults. Hematology Am Soc Hematol Educ Program. 2014
Dec 5;2014(1):21-33. doi: 10.1182/asheducation-2014.1.21. Epub 2014 Nov 18.
Review. PubMed PMID: 25696831.


337: Wang ES. Treating acute myeloid leukemia in older adults. Hematology Am Soc 
Hematol Educ Program. 2014 Dec 5;2014(1):14-20. doi:
10.1182/asheducation-2014.1.14. Epub 2014 Nov 18. Review. PubMed PMID: 25696830.


338: Klepin HD. Geriatric perspective: how to assess fitness for chemotherapy in 
acute myeloid leukemia. Hematology Am Soc Hematol Educ Program. 2014 Dec
5;2014(1):8-13. doi: 10.1182/asheducation-2014.1.8. Epub 2014 Nov 18. PubMed
PMID: 25696829.


339: San Miguel J. Multiple myeloma: a model for scientific and clinical
progress. Hematology Am Soc Hematol Educ Program. 2014 Dec 5;2014(1):1-7. doi:
10.1182/asheducation-2014.1.1. Epub 2014 Nov 18. Review. PubMed PMID: 25696828.


340: Jiménez-Zepeda VH, Leung N. ALECT2 amyloidosis: a new type of systemic
amyloid highly prevalent in the Hispanic population. Rev Invest Clin. 2014
May-Jun;66(3):269-73. PubMed PMID: 25695244.


341: Hosseini MS, Rostami Z, Saadat A, Saadatmand SM, Naeimi E. Anemia and
microvascular complications in patients with type 2 diabetes mellitus. Nephrourol
Mon. 2014 Jul 5;6(4):e19976. doi: 10.5812/numonthly.19976. eCollection 2014 Jul. 
PubMed PMID: 25695026; PubMed Central PMCID: PMC4317715.


342: Mojtahedzadeh R, Mohammadi A, Emami AH, Rahmani S. Comparing live lecture,
internet-based & computer-based instruction: A randomized controlled trial. Med J
Islam Repub Iran. 2014 Nov 24;28:136. eCollection 2014. PubMed PMID: 25694994;
PubMed Central PMCID: PMC4322327.


343: Kamaşak T, Sahin S, Eyüboğlu İ, Reis GP, Cansu A. Bilateral paramedian
thalamic syndrome after infection. Pediatr Neurol. 2015 Feb;52(2):235-8. doi:
10.1016/j.pediatrneurol.2014.09.012. Epub 2014 Oct 13. PubMed PMID: 25693586.


344: Sarveazad A, Bakhtiari M, Babahajian A, Janzade A, Fallah A, Moradi F,
Soleimani M, Younesi M, Goudarzi F, Mohammad Taghi Joghataei. Comparison of human
adipose-derived stem cells and chondroitinase ABC transplantation on locomotor
recovery in the contusion model of spinal cord injury in rats. Iran J Basic Med
Sci. 2014 Sep;17(9):685-93. PubMed PMID: 25691946; PubMed Central PMCID:
PMC4322153.


345: Safaeijavan R, Soleimani M, Divsalar A, Eidi A, Ardeshirylajimi A.
Comparison of random and aligned PCL nanofibrous electrospun scaffolds on
cardiomyocyte differentiation of human adipose-derived stem cells. Iran J Basic
Med Sci. 2014 Nov;17(11):903-11. PubMed PMID: 25691933; PubMed Central PMCID:
PMC4328100.


346: Smolej L. Targeted treatment for chronic lymphocytic leukemia: clinical
potential of obinutuzumab. Pharmgenomics Pers Med. 2014 Dec 22;8:1-7. doi:
10.2147/PGPM.S55501. eCollection 2015. Review. PubMed PMID: 25691812; PubMed
Central PMCID: PMC4325625.


347: Agopian VG, Harlander-Locke M, Zarrinpar A, Kaldas FM, Farmer DG, Yersiz H, 
Finn RS, Tong M, Hiatt JR, Busuttil RW. A novel prognostic nomogram accurately
predicts hepatocellular carcinoma recurrence after liver transplantation:
analysis of 865 consecutive liver transplant recipients. J Am Coll Surg. 2015
Apr;220(4):416-27. doi: 10.1016/j.jamcollsurg.2014.12.025. Epub 2014 Dec 27.
PubMed PMID: 25690672.


348: RSV Outbreak Investigation Team; RSV Outbreak Investigation Team.
Contributing and Terminating Factors of a Large RSV Outbreak in an Adult
Hematology and Transplant Unit. PLoS Curr. 2014 Sep 19;6. pii:
ecurrents.outbreaks.3bc85b2a508d205ecc4a5534ecb1f9be. doi:
10.1371/currents.outbreaks.3bc85b2a508d205ecc4a5534ecb1f9be. PubMed PMID:
25687181; PubMed Central PMCID: PMC4169394.


349: Burchell RK, Kirberger RM, Janse van Rensberg DD. Haemangiosarcoma of the os
penis in a dog: The most common neoplasm of the canine penis. J S Afr Vet Assoc. 
2014 Aug 21;85(1):1092. doi: 10.4102/jsava.v85i1.1092. PubMed PMID: 25686220.


350: Muchaamba F, Mutiringindi TH, Tivapasi MT, Dhliwayo S, Matope G. A survey of
feline leukaemia virus infection of domestic cats from selected areas in Harare, 
Zimbabwe. J S Afr Vet Assoc. 2014 Nov 14;85(1):1126. doi:
10.4102/jsava.v85i1.1126. PubMed PMID: 25686080.


351: Chu BF, Shana'ah A, Hofmeister CC, Benson DM, Sell M, Tucker J, Pichiorri F,
Efebera YA. Long-Term Therapy with Lenalidomide in a Patient with POEMS Syndrome.
Eur J Case Rep Intern Med. 2014;1. pii: 2014_000093. PubMed PMID: 25685752;
PubMed Central PMCID: PMC4326104.


352: Ocampo-Garza J, Herz-Ruelas ME, González-Lopez EE, Mendoza-Oviedo EE,
Garza-Chapa JI, Ocampo-Garza SS, Vázquez-Herrera NE, Miranda-Maldonado I,
Ocampo-Candiani J. Angioimmunoblastic T-cell lymphoma: a diagnostic challenge.
Case Rep Dermatol. 2014 Dec 17;6(3):291-5. doi: 10.1159/000370302. eCollection
2014 Sep-Dec. PubMed PMID: 25685133; PubMed Central PMCID: PMC4307011.


353: Cetinkalp S, Simsir IY, Sahin F, Saydam G, Ural AU, Yilmaz C. Can an oral
antidiabetic (rosiglitazone) be of benefit in leukemia treatment? Saudi Pharm J. 
2015 Jan;23(1):14-21. doi: 10.1016/j.jsps.2013.12.009. Epub 2013 Dec 22. PubMed
PMID: 25685038; PubMed Central PMCID: PMC4310998.


354: Id Said B, Malkin D. A functional variant in miR-605 modifies the age of
onset in Li-Fraumeni syndrome. Cancer Genet. 2015 Jan-Feb;208(1-2):47-51. doi:
10.1016/j.cancergen.2014.12.003. Epub 2014 Dec 31. PubMed PMID: 25683625.


355: Zhou W, Zhang J, Marcus AI. LKB1 Tumor Suppressor: Therapeutic Opportunities
Knock when LKB1 Is Inactivated. Genes Dis. 2014 Sep 1;1(1):64-74. PubMed PMID:
25679014; PubMed Central PMCID: PMC4323096.


356: Chia XX, Bazargan A. Subdural hemorrhage - a serious complication
post-intrathecal chemotherapy. A case report and review of literature. Clin Case 
Rep. 2015 Jan;3(1):57-9. doi: 10.1002/ccr3.147. Epub 2014 Oct 6. PubMed PMID:
25678976; PubMed Central PMCID: PMC4317214.


357: Gibson JF, Kapur L, Sokhn J, Xu M, Foss FM. A fatal case of primary
cutaneous gamma-delta T-cell lymphoma complicated by HLH and cardiac amyloidosis.
Clin Case Rep. 2015 Jan;3(1):34-8. doi: 10.1002/ccr3.142. Epub 2014 Nov 17.
PubMed PMID: 25678971; PubMed Central PMCID: PMC4317209.


358: Fragasso A, Mannarella C, Ciancio A, Scarciolla O. Peripheral blood
hemophagocytosis in an unusual lymphoma. Clin Case Rep. 2015 Jan;3(1):11-3. doi: 
10.1002/ccr3.124. Epub 2014 Dec 2. PubMed PMID: 25678965; PubMed Central PMCID:
PMC4317203.


359: He G, Wang C, Li Q, Tan H, Chen F, Huang Z, Yu B, Zheng L, Zheng R, Liu D.
Clinical and laboratory features of seven patients with acute myeloid leukemia
(AML)-M2/M3 and elevated myeloblasts and abnormal promyelocytes. Cancer Cell Int.
2014 Dec 31;14(1):111. doi: 10.1186/s12935-014-0111-y. eCollection 2014. PubMed
PMID: 25678855; PubMed Central PMCID: PMC4325959.


360: Kratz A, Brugnara C. Automated hematology analyzers: state of the art. Clin 
Lab Med. 2015 Mar;35(1):xiii-xiv. doi: 10.1016/j.cll.2014.11.004. Epub 2014 Nov
28. PubMed PMID: 25676382.


361: Lecompte TP, Bernimoulin MP. Novel parameters in blood cell counters. Clin
Lab Med. 2015 Mar;35(1):209-24. doi: 10.1016/j.cll.2014.11.001. Epub 2014 Dec 12.
Review. PubMed PMID: 25676381.


362: Sireci AN. Hematology testing in urgent care and resource-poor settings: an 
overview of point of care and satellite testing. Clin Lab Med. 2015
Mar;35(1):197-207. doi: 10.1016/j.cll.2014.10.009. Epub 2014 Nov 26. Review.
PubMed PMID: 25676380.


363: Verbrugge SE, Huisman A. Verification and standardization of blood cell
counters for routine clinical laboratory tests. Clin Lab Med. 2015
Mar;35(1):183-96. doi: 10.1016/j.cll.2014.10.008. Epub 2014 Dec 12. Review.
PubMed PMID: 25676379.


364: Wong EC. Hematology analyzers: special considerations for pediatric
patients. Clin Lab Med. 2015 Mar;35(1):165-81. doi: 10.1016/j.cll.2014.10.010.
Epub 2014 Dec 15. Review. PubMed PMID: 25676378.


365: D'Souza C, Briggs C, Machin SJ. Platelets: the few, the young, and the
active. Clin Lab Med. 2015 Mar;35(1):123-31. doi: 10.1016/j.cll.2014.11.002. Epub
2014 Dec 24. Review. PubMed PMID: 25676376.


366: Da Costa L. Digital image analysis of blood cells. Clin Lab Med. 2015
Mar;35(1):105-22. doi: 10.1016/j.cll.2014.10.005. Epub 2014 Oct 30. Review.
PubMed PMID: 25676375.


367: Sandhaus LM. Body fluid cell counts by automated methods. Clin Lab Med. 2015
Mar;35(1):93-103. doi: 10.1016/j.cll.2014.10.003. Epub 2014 Dec 4. Review. PubMed
PMID: 25676374.


368: Kiss JE. Laboratory and genetic assessment of iron deficiency in blood
donors. Clin Lab Med. 2015 Mar;35(1):73-91. doi: 10.1016/j.cll.2014.10.011. Epub 
2014 Nov 5. Review. PubMed PMID: 25676373; PubMed Central PMCID: PMC4451195.


369: Higgins JM. Red blood cell population dynamics. Clin Lab Med. 2015
Mar;35(1):43-57. doi: 10.1016/j.cll.2014.10.002. Epub 2014 Dec 18. Review. PubMed
PMID: 25676371; PubMed Central PMCID: PMC4717490.


370: d'Onofrio G, Zini G. Analysis of bone marrow aspiration fluid using
automated blood cell counters. Clin Lab Med. 2015 Mar;35(1):25-42. doi:
10.1016/j.cll.2014.10.001. Epub 2014 Nov 18. Review. PubMed PMID: 25676370.


371: Chabot-Richards DS, George TI. White blood cell counts: reference
methodology. Clin Lab Med. 2015 Mar;35(1):11-24. doi: 10.1016/j.cll.2014.10.007. 
Epub 2014 Dec 4. Review. PubMed PMID: 25676369.


372: Cheson BD. Assisted suicide for patients with terminal illness. Clin Adv
Hematol Oncol. 2014 Dec;12(12):797. PubMed PMID: 25674838.


373: Cheson BD. Is ebola scarier than cancer? Clin Adv Hematol Oncol. 2014
Nov;12(11):718. PubMed PMID: 25674712.


374: Berghmans T, Ameye L, Lafitte JJ, Colinet B, Cortot A, CsToth I, Holbrechts 
S, Lecomte J, Mascaux C, Meert AP, Paesmans M, Richez M, Scherpereel A, Tulippe
C, Willems L, Dernies T, Leclercq N, Sculier JP; European Lung Cancer Working
Party. Prospective Validation Obtained in a Similar Group of Patients and with
Similar High Throughput Biological Tests Failed to Confirm Signatures for
Prediction of Response to Chemotherapy and Survival in Advanced NSCLC: A
Prospective Study from the European Lung Cancer Working Party. Front Oncol. 2015 
Jan 28;4:386. doi: 10.3389/fonc.2014.00386. eCollection 2014. PubMed PMID:
25674536; PubMed Central PMCID: PMC4309174.


375: Malhotra B, Bellile EL, Nguyen NP, Fung VK, Slack M, Bilich R, Papagerakis
S, Worden F. Carboplatin-pemetrexed in treatment of patients with
recurrent/metastatic cancers of the head and neck; superior outcomes in
oropharyngeal primaries. Front Oncol. 2015 Jan 26;4:362. doi:
10.3389/fonc.2014.00362. eCollection 2014. PubMed PMID: 25674535; PubMed Central 
PMCID: PMC4306299.


376: Kawakami Y, Endo K, Ishii T, Haneda S, Fujishima F, Kakuta Y, Shiga H,
Kinouchi Y, Shimosegawa T. Ileocecal ulcers accompanied by relapsing
polychondritis: a case report. Springerplus. 2014 Dec 7;3:714. doi:
10.1186/2193-1801-3-714. eCollection 2014. PubMed PMID: 25674454; PubMed Central 
PMCID: PMC4320181.


377: Amjad AI, Singhi AD, Balaban EP, Dudley B, Brand RE, Bahary N. First
reported case of a squamous cell carcinoma arising in the duodenum in a patient
with Lynch syndrome. Int J Clin Exp Pathol. 2014 Dec 1;7(12):8988-95. eCollection
2014. Review. PubMed PMID: 25674277; PubMed Central PMCID: PMC4313961.


378: Sugimoto KJ, Asahina M, Shimada A, Ichikawa K, Wakabayashi M, Sekiguchi Y,
Izumi H, Ota Y, Komatsu N, Noguchi M. IgG3 subclass-positive primary thymic MALT 
lymphoma without trisomy 3 and trisomy 18: report of a case and review of
literature. Int J Clin Exp Pathol. 2014 Dec 1;7(12):8980-7. eCollection 2014.
Review. PubMed PMID: 25674276; PubMed Central PMCID: PMC4313997.


379: Wang J, Xu L, Liu Y, Chen J, Jiang H, Yang S, Tan H. Expression of cyclin
kinase subunit 2 in human breast cancer and its prognostic significance. Int J
Clin Exp Pathol. 2014 Dec 1;7(12):8593-601. eCollection 2014. PubMed PMID:
25674223; PubMed Central PMCID: PMC4313994.


380: Chen YF, Zhao ZQ, Wu ZM, Zou ZY, Luo XJ, Li J, Xie C, Liang Y. The role of
RIP1 and RIP3 in the development of aplastic anemia induced by cyclophosphamide
and busulphan in mice. Int J Clin Exp Pathol. 2014 Dec 1;7(12):8411-20.
eCollection 2014. PubMed PMID: 25674205; PubMed Central PMCID: PMC4314042.


381: Ali N, Ayyub M, Khan SA. High prevalence of protein C, protein S,
antithrombin deficiency, and Factor V Leiden mutation as a cause of hereditary
thrombophilia in patients of venous thromboembolism and cerebrovascular accident.
Pak J Med Sci. 2014 Nov-Dec;30(6):1323-6. doi: 10.12669/pjms.306.5878. PubMed
PMID: 25674132; PubMed Central PMCID: PMC4320724.


382: Moon SU, Kim JW, Sung JH, Kang MH, Kim SH, Chang H, Lee JO, Kim YJ, Lee KW, 
Kim JH, Bang SM, Lee JS. p21-Activated Kinase 4 (PAK4) as a Predictive Marker of 
Gemcitabine Sensitivity in Pancreatic Cancer Cell Lines. Cancer Res Treat. 2015
Jul;47(3):501-8. doi: 10.4143/crt.2014.054. Epub 2014 Nov 24. PubMed PMID:
25672581; PubMed Central PMCID: PMC4506111.


383: Kim ST, Kim TW, Kim KP, Kim TY, Han SW, Lee JY, Lim SH, Lee MY, Kim H, Park 
YS. Regorafenib as Salvage Treatment in Korean Patients with Refractory
Metastatic Colorectal Cancer. Cancer Res Treat. 2015 Oct;47(4):790-5. doi:
10.4143/crt.2014.126. Epub 2014 Dec 2. PubMed PMID: 25672574; PubMed Central
PMCID: PMC4614225.


384: Shakeel Ahmad J, Ashfaa A, Habib Ahmad J. Effect of standard interferon and 
ribavirin on haemoglobin level in hepatitis-C patients. J Ayub Med Coll
Abbottabad. 2014 Oct-Dec;26(4):510-2. PubMed PMID: 25672176.


385: Salama A, Hartnack D, Lindemann HW, Lange HJ, Rummel M, Loew A. The effect
of erythropoiesis-stimulating agents in patients with therapy-refractory
autoimmune hemolytic anemia. Transfus Med Hemother. 2014 Nov;41(6):462-8. doi:
10.1159/000366244. Epub 2014 Sep 15. PubMed PMID: 25670934; PubMed Central PMCID:
PMC4280451.


386: Niewerth D, Jansen G, Assaraf YG, Zweegman S, Kaspers GJ, Cloos J. Molecular
basis of resistance to proteasome inhibitors in hematological malignancies. Drug 
Resist Updat. 2015 Jan;18:18-35. doi: 10.1016/j.drup.2014.12.001. Epub 2014 Dec
10. Review. PubMed PMID: 25670156.


387: Inaba T, Tohyama K. [Case conference of hematological malignancies based on 
the morphology of blood cells: chairmen's introductory remarks]. Rinsho Byori.
2014 Jul;62(7):699-701. Review. Japanese. PubMed PMID: 25669040.


388: Liao P, Hussain M, Mohan A, Nischal PM, Pai SA. News from here and there.
Natl Med J India. 2014 May-Jun;27(3):186-7. PubMed PMID: 25668099.


389: Igala M, Bopaka RG, Khtabi W, Benchekroun S, Quessar A. Primary plasma cell 
leukemia presenting as a thoracic mass. Pan Afr Med J. 2014 Sep 18;19:39. doi:
10.11604/pamj.2014.19.39.4546. eCollection 2014. PubMed PMID: 25667701; PubMed
Central PMCID: PMC4314143.


390: Olawumi HO, Olanrewaju DO, Shittu AO, Durotoye IA, Akande AA, Nyamngee A.
Effect of hepatitis-B virus co-infection on CD4 cell count and liver function of 
HIV infected patients. Ghana Med J. 2014 Jun;48(2):96-100. PubMed PMID: 25667557;
PubMed Central PMCID: PMC4310340.


391: Jurczyszyn A, Czepiel J, Gdula-Argasińska J, Paśko P, Czapkiewicz A,
Librowski T, Perucki W, Butrym A, Castillo JJ, Skotnicki AB. Plasma fatty acid
profile in multiple myeloma patients. Leuk Res. 2015 Apr;39(4):400-5. doi:
10.1016/j.leukres.2014.12.010. Epub 2014 Dec 24. PubMed PMID: 25666255.


392: Patel N, Joksch S. Diabetes testing in hematology. MLO Med Lab Obs. 2014
Oct;46(10):34, 36, 38. PubMed PMID: 25665246.


393: Shahriari M, Haghpanah S, Dehghani J, Dehbozorgian J, Eatemadfar P,
Bazrafshan A, Karimi M. Serum cancer antigen 15.3 concentrations in patients with
betathalassemia minor compared to those with cancer and healthy individuals. Med 
J Islam Repub Iran. 2014 Sep 13;28:91. eCollection 2014. PubMed PMID: 25664292;
PubMed Central PMCID: PMC4301236.


394: Jiang Y, Peng H, Cui X, Zhou Y, Yuan D, Sui X, Zhang L, Xu H. Autoimmune
thrombocytopenia: a complication of fludarabine therapy in the treatment of
Waldenstrom's macroglobulinemia. Int J Clin Exp Med. 2014 Dec 15;7(12):5937-42.
eCollection 2014. PubMed PMID: 25664138; PubMed Central PMCID: PMC4307585.


395: Zhao H, Peng C, Ruan G, Zhou J, Li Y, Hai Y. Adenovirus-delivered PDCD5
counteracts adriamycin resistance of osteosarcoma cells through enhancing
apoptosis and inhibiting Pgp. Int J Clin Exp Med. 2014 Dec 15;7(12):5429-36.
eCollection 2014. PubMed PMID: 25664052; PubMed Central PMCID: PMC4307499.


396: Li D, Gu R, Yang X, Hu C, Li Y, Gao M, Yu Y. TLR3 correlated with cervical
lymph node metastasis in patients with papillary thyroid cancer. Int J Clin Exp
Med. 2014 Dec 15;7(12):5111-7. eCollection 2014. PubMed PMID: 25664012; PubMed
Central PMCID: PMC4307459.


397: Ma ZR, Shi LJ. Repetitive transcranial magnetic stimulation (rTMS)
augmentation of selective serotonin reuptake inhibitors (SSRIs) for
SSRI-resistant obsessive-compulsive disorder (OCD): a meta-analysis of randomized
controlled trials. Int J Clin Exp Med. 2014 Dec 15;7(12):4897-905. eCollection
2014. PubMed PMID: 25663986; PubMed Central PMCID: PMC4307433.


398: Zhao K, Yin LL, Zhao DM, Pan B, Chen W, Cao J, Cheng H, Li ZY, Li DP, Sang
W, Zeng LY, Xu KL. IL1RAP as a surface marker for leukemia stem cells is related 
to clinical phase of chronic myeloid leukemia patients. Int J Clin Exp Med. 2014 
Dec 15;7(12):4787-98. eCollection 2014. PubMed PMID: 25663975; PubMed Central
PMCID: PMC4307422.


399: Dai ZM, He AL, Zhang WG, Liu J, Cao XM, Chen YX, Ma XR, Zhao WH, Dai ZJ.
Association of the four common polymorphisms in interleukin-10 (rs1800890,
rs1800896, rs1800871, and rs1800872) with non-Hodgkin's lymphoma risk: a
meta-analysis. Int J Clin Exp Med. 2014 Dec 15;7(12):4720-33. eCollection 2014.
PubMed PMID: 25663969; PubMed Central PMCID: PMC4307416.


400: DE Rosa A, Zappavigna S, Villa MR, Improta S, Cesario E, Mastrullo L,
Caraglia M, Stiuso P. Prognostic role of translocator protein and oxidative
stress markers in chronic lymphocytic leukemia patients treated with bendamustine
plus rituximab. Oncol Lett. 2015 Mar;9(3):1327-1332. Epub 2014 Dec 19. PubMed
PMID: 25663907; PubMed Central PMCID: PMC4315100.


401: Huang L, Hu C, DI Benedetto M, Varin R, Liu J, Jin J, Wang L, Vannier JP,
Janin A, Lu H, Li H. Cross-drug resistance to sunitinib induced by doxorubicin in
endothelial cells. Oncol Lett. 2015 Mar;9(3):1287-1292. Epub 2014 Dec 22. PubMed 
PMID: 25663899; PubMed Central PMCID: PMC4315062.


402: Yue Q, Liu X, Chen L, Liu Z, Chen W. T-cell acute lymphoid leukemia
resembling Burkitt leukemia cell morphology: A case report. Oncol Lett. 2015
Mar;9(3):1236-1238. Epub 2014 Dec 23. PubMed PMID: 25663889; PubMed Central
PMCID: PMC4314994.


403: Liu J, Zhou Y, Huang Q, Qiu L. CD14(+)HLA-DR(low/-) expression: A novel
prognostic factor in chronic lymphocytic leukemia. Oncol Lett. 2015
Mar;9(3):1167-1172. Epub 2014 Dec 17. PubMed PMID: 25663875; PubMed Central
PMCID: PMC4314977.


404: Chotenimitkhun R, D'Agostino R Jr, Lawrence JA, Hamilton CA, Jordan JH, Vasu
S, Lash TL, Yeboah J, Herrington DM, Hundley WG. Chronic statin administration
may attenuate early anthracycline-associated declines in left ventricular
ejection function. Can J Cardiol. 2015 Mar;31(3):302-7. doi:
10.1016/j.cjca.2014.11.020. Epub 2014 Nov 26. PubMed PMID: 25662284; PubMed
Central PMCID: PMC4410009.


405: Jankowska EA, Wojtas K, Kasztura M, Mazur G, Butrym A, Kalicinska E,
Rybinska I, Skiba J, von Haehling S, Doehner W, Anker SD, Banasiak W, Cleland JG,
Ponikowski P. Bone marrow iron depletion is common in patients with coronary
artery disease. Int J Cardiol. 2015 Mar 1;182:517-22. doi:
10.1016/j.ijcard.2014.10.006. Epub 2014 Oct 8. PubMed PMID: 25661858.


406: Yue Q, Xiong B, Chen L, Chen Y, Bu F, Liu X, Cheng F. MDR1 C3435T
polymorphism and childhood acute lymphoblastic leukemia susceptibility: an
updated meta-analysis. Biomed Pharmacother. 2015 Feb;69:76-81. doi:
10.1016/j.biopha.2014.10.015. Epub 2014 Oct 29. PubMed PMID: 25661341.


407: Cohen JB, Ruppert AS, Heerema NA, Andritsos LA, Jones JA, Porcu P, Baiocchi 
R, Christian BA, Byrd JC, Flynn J, Penza S, Devine SM, Blum KA. Complex karyotype
is associated with aggressive disease and shortened progression-free survival in 
patients with newly diagnosed mantle cell lymphoma. Clin Lymphoma Myeloma Leuk.
2015 May;15(5):278-285.e1. doi: 10.1016/j.clml.2014.12.012. Epub 2014 Dec 31.
PubMed PMID: 25660723.


408: Babushok DV, Bessler M. Genetic predisposition syndromes: when should they
be considered in the work-up of MDS? Best Pract Res Clin Haematol. 2015
Mar;28(1):55-68. doi: 10.1016/j.beha.2014.11.004. Epub 2014 Nov 12. Review.
PubMed PMID: 25659730; PubMed Central PMCID: PMC4323616.


409: Cremers EM, Alhan C, Westers TM, Ossenkoppele GJ, van de Loosdrecht AA.
Immunophenotyping for diagnosis and prognosis in MDS: ready for general
application? Best Pract Res Clin Haematol. 2015 Mar;28(1):14-21. doi:
10.1016/j.beha.2014.11.003. Epub 2014 Nov 11. Review. PubMed PMID: 25659726.


410: Jonas BA, Greenberg PL. MDS prognostic scoring systems – past, present, and 
future. Best Pract Res Clin Haematol. 2015 Mar;28(1):3-13. doi:
10.1016/j.beha.2014.11.001. Epub 2014 Nov 11. Review. PubMed PMID: 25659725;
PubMed Central PMCID: PMC4324398.


411: Kocher F, Fiegl M, Mian M, Hilbe W. Cardiovascular Comorbidities and Events 
in NSCLC: Often Underestimated but Worth Considering. Clin Lung Cancer. 2015
Jul;16(4):305-12. doi: 10.1016/j.cllc.2014.12.007. Epub 2014 Dec 30. PubMed PMID:
25659438.


412: Cheson BD. The interviewing of the fellows. Clin Adv Hematol Oncol. 2014
Oct;12(10):636. PubMed PMID: 25658888.


413: Orasch C, Averbuch D, Mikulska M, Cordonnier C, Livermore DM, Gyssens IC,
Klyasova G, Engelhard D, Kern W, Viscoli C, Akova M, Marchetti O; 4th European
Conference on Infections in Leukemia (ECIL-4); joint venture of Infectious
Diseases Working Party of the European Group for Blood and Marrow Transplantation
(IDWP-EBMT); Infectious Diseases Group of the European Organization for Research 
and Treatment of Cancer (IDG-EORTC); International Immunocompromised Host Society
(ICHS); European Leukemia Net (ELN) and European Study Group on Infections in
Immunocompromised Hosts of the European Society for Clinical Microbiology and
Infectious Diseases (ESGICH-ESCMID). Discontinuation of empirical antibiotic
therapy in neutropenic leukaemia patients with fever of unknown origin is
ethical. Clin Microbiol Infect. 2015 Mar;21(3):e25-7. doi:
10.1016/j.cmi.2014.10.014. Epub 2014 Dec 18. PubMed PMID: 25658572.


414: Chen XP, Dong YJ, Guo WP, Wang W, Li MH, Xu J, Dumler JS, Zhang YZ.
Detection of Wolbachia genes in a patient with non-Hodgkin's lymphoma. Clin
Microbiol Infect. 2015 Feb;21(2):182.e1-4. doi: 10.1016/j.cmi.2014.09.008. Epub
2014 Oct 29. PubMed PMID: 25658559.


415: Viale P, Tumietto F, Giannella M, Bartoletti M, Tedeschi S, Ambretti S,
Cristini F, Gibertoni C, Venturi S, Cavalli M, De Palma A, Puggioli MC, Mosci D, 
Callea E, Masina R, Moro ML, Lewis RE. Impact of a hospital-wide multifaceted
programme for reducing carbapenem-resistant Enterobacteriaceae infections in a
large teaching hospital in northern Italy. Clin Microbiol Infect. 2015
Mar;21(3):242-7. doi: 10.1016/j.cmi.2014.10.020. Epub 2014 Nov 11. PubMed PMID:
25658534.


416: Cheson BD. Highlights from the 2014 Congress of the European Hematology
Association. Clin Adv Hematol Oncol. 2014 Sep;12(9):619-22. PubMed PMID:
25654485.


417: Cheson BD. Clinical Advances in Hematology & Oncology. Letter from the
editor. Clin Adv Hematol Oncol. 2014 Sep;12(9):558. PubMed PMID: 25654477.


418: Garg P, Upadhyay S, Chufal SS, Hasan Y, Tayal I. Prevalance of ABO and
Rhesus Blood Groups in Blood Donors: A Study from a Tertiary Care Teaching
Hospital of Kumaon Region of Uttarakhand. J Clin Diagn Res. 2014
Dec;8(12):FC16-9. doi: 10.7860/JCDR/2014/9794.5355. Epub 2014 Dec 5. PubMed PMID:
25653957; PubMed Central PMCID: PMC4316263.


419: Tilak V, Das S, Singh GP. Floatation of decalcified bone marrow core biopsy 
- a clue to marrow hypocellularity. J Clin Diagn Res. 2014 Dec;8(12):FC09-11.
doi: 10.7860/JCDR/2014/10015.5278. Epub 2014 Dec 5. PubMed PMID: 25653955; PubMed
Central PMCID: PMC4316261.


420: Tang L, Cheng ZP, Wang QY, Zeng W, Liu H, Wu YY, Hu B, Hu Y. APOC3 may not
be a predictor of risk of ischemic vascular disease in the Chinese population.
Version 2. F1000Res. 2014 Nov 7 [revised 2014 Dec 22];3:270. doi:
10.12688/f1000research.5676.2. eCollection 2014. PubMed PMID: 25653838.


421: Nagelkerke SQ, Kuijpers TW. Immunomodulation by IVIg and the Role of
Fc-Gamma Receptors: Classic Mechanisms of Action after all? Front Immunol. 2015
Jan 21;5:674. doi: 10.3389/fimmu.2014.00674. eCollection 2014. Review. PubMed
PMID: 25653650; PubMed Central PMCID: PMC4301001.


422: Ulset RA, Petrasch E, Saker J, Linssen J, Kimura K, Uchihashi K, Philipsen
P, Eide A. "Aged sample" software on automated routine hematology analyzer
enables differentiation between pathological and non-pathological WBC flagging in
aging samples. Clin Lab. 2014;60(12):1961-8. PubMed PMID: 25651729.


423: Wanjian G, Liang G, Mingde J, Qing Y, Chunbing Z. Operating scheme and
experience of executing internal comparisons of blood cell analysis in a clinical
laboratory. Clin Lab. 2014;60(10):1627-34. PubMed PMID: 25651707.


424: Oliveira MC, Martelli DR, Quirino IG, Colosimo EA, Silva AC, Martelli Júnior
H, Oliveira EA. Profile and scientific production of the Brazilian Council for
Scientific and Technological Development (CNPq) researchers in the field of
Hematology/Oncology. Rev Assoc Med Bras. 2014 Nov-Dec;60(6):542-7. doi:
10.1590/1806-9282.60.06.012. PubMed PMID: 25650854.


425: Muller JY. [In memoriam: Professor Bernard Genetet]. Transfus Clin Biol.
2014 Dec;21(6):332-3. French. PubMed PMID: 25650471.


426: Prsic EH. The other epidemic. R I Med J (2013). 2014 Feb 3;98(2):14. PubMed 
PMID: 25649090.


427: Park S, Kang CI, Chung DR, Peck KR, Kim WS, Kim SJ. Clinical Significance of
Non-neutropenic Fever in the Management of Diffuse Large B-Cell Lymphoma Patients
Treated with Rituximab-CHOP: Comparison with Febrile Neutropenia and Risk Factor 
Analysis. Cancer Res Treat. 2015 Jul;47(3):448-57. doi: 10.4143/crt.2014.034.
Epub 2014 Nov 3. PubMed PMID: 25648098; PubMed Central PMCID: PMC4506109.


428: Hong JH, Lee SE, Choi SY, Kim SH, Jang EJ, Bang JH, Park JE, Jeon HR, Oh YJ,
Yi JE, Jung HO, Youn HJ, Kim DW. Reversible Pulmonary Arterial Hypertension
Associated with Dasatinib for Chronic Myeloid Leukemia. Cancer Res Treat. 2015
Oct;47(4):937-42. doi: 10.4143/crt.2013.155. Epub 2014 Nov 17. PubMed PMID:
25648097; PubMed Central PMCID: PMC4614213.


429: Brodská H, Malíčková K, Štastná MM, Zima T. Pitfalls in the laboratory
assessment of serum prealbumin levels in hemato-oncological patients. Clin Lab.
2014;60(11):1937-41. PubMed PMID: 25648039.


430: Liang X, Chen J, Xiao X, Yu Y, Li W, Zhang Z. Automated cell analysis of
cerebrospinal fluid with XE-5000. Clin Lab. 2014;60(11):1785-93. PubMed PMID:
25648017.


431: Ye WL, Wang JF, Wu DP. [Concurrent chemoradiotherapy for locally advanced
unresectable extrahepatic cholangiocarcinoma: a report of 19 cases]. Zhejiang Da 
Xue Xue Bao Yi Xue Ban. 2014 Nov;43(6):688-94. Chinese. PubMed PMID: 25644569.


432: Mascalchi M, Diciotti S, Paganini M, Bianchi A, Ginestroni A, Lombardini L, 
Porfirio B, Conti R, Di Lorenzo N, Vannelli GB, Gallina P. Large-sized Fetal
Striatal Grafts in Huntington's Disease Do Stop Growing: Long-term Monitoring in 
the Florence Experience. PLoS Curr. 2014 Aug 4;6. pii:
ecurrents.hd.c0ad575f12106c38f9f5717a8a7d05ae. doi:
10.1371/currents.hd.c0ad575f12106c38f9f5717a8a7d05ae. PubMed PMID: 25642368;
PubMed Central PMCID: PMC4172581.


433: Owusu C, Berger NA. Comprehensive geriatric assessment in the older cancer
patient: coming of age in clinical cancer care. Clin Pract (Lond).
2014;11(6):749-762. PubMed PMID: 25642321; PubMed Central PMCID: PMC4308946.


434: Alamdari A, Naderi N, Peiman S, Shahi F. Non-Hodgkin lymphoma with primary
involvement of skeletal muscle. Int J Hematol Oncol Stem Cell Res. 2014 Jul
1;8(3):55-7. PubMed PMID: 25642309; PubMed Central PMCID: PMC4305382.


435: Alimoghaddam K. A review of arsenic trioxide and acute promyelocytic
leukemia. Int J Hematol Oncol Stem Cell Res. 2014 Jul 1;8(3):44-54. Review.
PubMed PMID: 25642308; PubMed Central PMCID: PMC4305381.


436: Sanaat Z, Khalili R, Almasi S, Aliparasti MR, Tavangar SM, Movasaghpoor A,
Kazemi F, Davani A. Does Chemotherapy Change Expression of VEGF A&C and MVD in
Acute Myeloid Leukemia? Int J Hematol Oncol Stem Cell Res. 2014 Jul 1;8(3):24-9. 
PubMed PMID: 25642305; PubMed Central PMCID: PMC4305378.


437: Lesan V, Ghaffari SH, Salaramoli J, Heidari M, Rostami M, Alimoghaddam K,
Ghavamzadeh A. Evaluation of antagonistic effects of metformin with Cisplatin in 
gastric cancer cells. Int J Hematol Oncol Stem Cell Res. 2014 Jul 1;8(3):12-9.
PubMed PMID: 25642303; PubMed Central PMCID: PMC4305376.


438: Jalali A, Alimoghaddam K, Mahmoudi M, Mohammad K, Zeraati H, Mousavi SA,
Bahar B, Vaezi M, Jahani M, Ghavamzadeh A. The EBMT Risk Score in the Presence of
Graft Versus Host Disease in Allogeneic Stem Cell Transplantation in Adult Acute 
Myelogenous Leukemia: A Multistate Model for Competing Risks. Int J Hematol Oncol
Stem Cell Res. 2014 Jul 1;8(3):1-11. PubMed PMID: 25642302; PubMed Central PMCID:
PMC4305375.


439: Bilgin YM, Visser O, Beckers EA, te Boome LC, Huisman C, Ypma PF, Croockewit
AJ, Netelenbos T, Kramer EP, de Greef GE. Evaluation of Dutch guideline for
just-in-time addition of plerixafor to stem cell mobilization in patients who
fail with granulocyte-colony-stimulating factor. Transfusion. 2015
May;55(5):1021-7. doi: 10.1111/trf.12979. Epub 2014 Dec 30. PubMed PMID:
25641128.


440: Yardley DA, Zubkus JD, Eakle JF, Bechhold RG, Finney L, Daniel D, Daniel B, 
Hainsworth JD. Neoadjuvant Ixabepilone/Carboplatin/Trastuzumab in HER2-Positive
Operable Breast Cancer: A Phase II Trial of the Sarah Cannon Research Institute. 
Clin Breast Cancer. 2015 Aug;15(4):251-8. doi: 10.1016/j.clbc.2014.09.007. Epub
2014 Oct 2. PubMed PMID: 25640059.


441: Norn S, Permin H, Kruse E, Kruse PR. [On the history of vitamin K,
dicoumarol and warfarin]. Dan Medicinhist Arbog. 2014;42:99-119. Danish. PubMed
PMID: 25639072.


442: Saad ST, Carvalho HF. Motivating medical students to learn basic science
concepts using chronic myeloid leukemia as an integration theme. Rev Bras Hematol
Hemoter. 2015 Jan-Feb;37(1):63-6. doi: 10.1016/j.bjhh.2014.08.002. Epub 2014 Dec 
16. PubMed PMID: 25638771; PubMed Central PMCID: PMC4318846.


443: Callera F, Callera AF, da Silva AM, Rosa ES. Prevalence of anemia in a
sample of elderly southeastern Brazilians. Rev Bras Hematol Hemoter. 2015
Jan-Feb;37(1):43-7. doi: 10.1016/j.bjhh.2014.06.005. Epub 2014 Nov 24. PubMed
PMID: 25638767; PubMed Central PMCID: PMC4318851.


444: Yavasoglu I, Sargin G, Kadikoylu G, Doger FK, Bolaman Z. Immunohistochemical
evaluation of CD20 expression in patients with multiple myeloma. Rev Bras Hematol
Hemoter. 2015 Jan-Feb;37(1):34-7. doi: 10.1016/j.bjhh.2014.11.013. Epub 2014 Nov 
26. PubMed PMID: 25638765; PubMed Central PMCID: PMC4318850.


445: Boada Burutaran M, Guadagna R, Grille S, Stevenazzi M, Guillermo C, Diaz L. 
Results of high-risk neutropenia therapy of hematology-oncology patients in a
university hospital in Uruguay. Rev Bras Hematol Hemoter. 2015
Jan-Feb;37(1):28-33. doi: 10.1016/j.bjhh.2014.11.012. Epub 2014 Nov 21. PubMed
PMID: 25638764; PubMed Central PMCID: PMC4318844.


446: Fox ML, Barba P, Heras I, López-Parra M, González-Vicent M, de la Cámara R, 
Batlle M, Parody R, Vallejo C, Ruiz-Camps I, Vázquez L; Infectious and
Non-Infectious Complications Subcommittee of the Spanish Haematopoietic
Transplant Group (Grupo Español de Trasplante Hematopoyético; GETH). A
registry-based study of non-Aspergillus mould infections in recipients of
allogeneic haematopoietic cell transplantation. Clin Microbiol Infect. 2015
Jan;21(1):e1-3. doi: 10.1016/j.cmi.2014.08.006. Epub 2014 Oct 13. PubMed PMID:
25636943.


447: Mele G, Melpignano A, Quarta G, Palumbo G, Capalbo S, Falcone A, Cascavilla 
N, Palazzo G, Mazza P, Iannitto E, Curci P, Rizzi R, Specchia G, Rossini B,
Pavone V, Ria R, Vacca A, Buquicchio C, Tarantini G, Minoia C, Guarini A, Ditonno
P, Polimeno G, Reddiconto G, Di Renzo N. "Real world" outcome of lenalidomide
plus dexamethasone in the setting of recurrent and refractory multiple myeloma:
extended follow-up of a retrospective multicenter study by the "rete ematologica 
pugliese". Leuk Res. 2015 Mar;39(3):279-83. doi: 10.1016/j.leukres.2014.12.007.
Epub 2014 Dec 23. PubMed PMID: 25636354.


448: Zhao Q, Fu W, Jiang H, Du J, Zhang C, Xi H, Zhou F, Li R, Hou J.
Clinicopathological implications of nuclear factor κB signal pathway activation
in diffuse large B-cell lymphoma. Hum Pathol. 2015 Apr;46(4):524-31. doi:
10.1016/j.humpath.2014.06.032. Epub 2014 Sep 21. PubMed PMID: 25636172.


449: Taverna JA, Babiker HM, Yun S, Bishop MC, Lau-Braunhut S, Meyer PN, Enzler
T. The great masquerader of malignancy: chronic intestinal pseudo-obstruction.
Biomark Res. 2014 Dec 5;2(1):23. doi: 10.1186/s40364-014-0023-y. eCollection
2014. PubMed PMID: 25635225; PubMed Central PMCID: PMC4310203.


450: Radhi M, Fulbright JM, Ginn KF, Guest EM. Childhood cancer for the primary
care physician. Prim Care. 2015 Mar;42(1):43-55. doi: 10.1016/j.pop.2014.09.006. 
Epub 2014 Nov 11. Review. PubMed PMID: 25634704.


451: Baliakas P, Agathangelidis A, Hadzidimitriou A, Sutton LA, Minga E, Tsanousa
A, Scarfò L, Davis Z, Yan XJ, Shanafelt T, Plevova K, Sandberg Y, Vojdeman FJ,
Boudjogra M, Tzenou T, Chatzouli M, Chu CC, Veronese S, Gardiner A, Mansouri L,
Smedby KE, Pedersen LB, Moreno D, Van Lom K, Giudicelli V, Francova HS,
Nguyen-Khac F, Panagiotidis P, Juliusson G, Angelis L, Anagnostopoulos A, Lefranc
MP, Facco M, Trentin L, Catherwood M, Montillo M, Geisler CH, Langerak AW,
Pospisilova S, Chiorazzi N, Oscier D, Jelinek DF, Darzentas N, Belessi C, Davi F,
Ghia P, Rosenquist R, Stamatopoulos K. Not all IGHV3-21 chronic lymphocytic
leukemias are equal: prognostic considerations. Blood. 2015 Jan 29;125(5):856-9. 
doi: 10.1182/blood-2014-09-600874. Epub 2014 Dec 17. PubMed PMID: 25634617;
PubMed Central PMCID: PMC4311230.


452: Miller K, Akers C, Davis AK, Wood E, Hennessy C, Bielby L. The evolving role
of the transfusion practitioner. Transfus Med Rev. 2015 Apr;29(2):138-44. doi:
10.1016/j.tmrv.2014.08.005. Epub 2014 Dec 18. Review. PubMed PMID: 25634259.


453: Bolarinwa RA, Oyekunle AA, Arogundade FA, Sanusi AA, Salawu L, Togun RA,
Akinola NO, Durosinmi MA, Akinsola AA. Preliminary report of HLA (DNA) typing of 
Nigerians using sequence-specific primer technique. Niger Postgrad Med J. 2014
Dec;21(4):285-9. PubMed PMID: 25633445.


454: Gull JM, Hebel C, Deb A, Arif A, Clauss M, Hatt JM, Hammer S. Blood values
of captive beira antelope (Dorcatragus megalotis) prior to and during an outbreak
of fibrinous pleuropneumonia syndrome (FPPS). J Zoo Wildl Med. 2014
Dec;45(4):735-43. PubMed PMID: 25632657.


455: Todorovic M, Balint B, Andjelic B, Mihaljevic B. Multiple malignancies in a 
female patient with common variable immunodeficiency syndrome. Singapore Med J.
2014 Oct;55(10):e162-4. PubMed PMID: 25631905; PubMed Central PMCID: PMC4293974.


456: Liang R, Wang Z, Chen XQ, Bai QX. Treatment of plasmablastic lymphoma with
multiple organ involvement. Singapore Med J. 2014 Dec;55(12):e194-7. PubMed PMID:
25630325; PubMed Central PMCID: PMC4292009.


457: Mahmmod Y. Natural Babesia bovis Infection in Water Buffaloes (Bubalus
bubalis) and Crossbred Cattle under Field Conditions in Egypt: a Preliminary
Study. J Arthropod Borne Dis. 2013 Dec 18;8(1):1-9. eCollection 2014. PubMed
PMID: 25629060; PubMed Central PMCID: PMC4289502.


458: Braun TP, Maxson JE, Agarwal A, Dunlap J, Spurgeon SE, Traer E. Acute
promyelocytic leukemia with JAK2 V617F and severe differentiation syndrome. Leuk 
Res Rep. 2014 Dec 25;4(1):8-11. doi: 10.1016/j.lrr.2014.12.003. eCollection 2015.
PubMed PMID: 25628989; PubMed Central PMCID: PMC4306096.


459: Nahleh Z, Otoukesh S, Dwivedi AK, Mallawaarachchi I, Sanchez L, Saldivar JS,
Cataneda K, Heydarian R. Clinical and pathological characteristics of Hispanic
BRCA-associated breast cancers in the American-Mexican border city of El Paso,
TX. Am J Cancer Res. 2014 Dec 15;5(1):466-71. eCollection 2015. PubMed PMID:
25628955; PubMed Central PMCID: PMC4300712.


460: Báez A, Piruat JI, Caballero-Velázquez T, Sánchez-Abarca LI, Álvarez-Laderas
I, Barbado MV, García-Guerrero E, Millán-Uclés Á, Martín-Sánchez J, Medrano M,
Pérez-Simón JA. Myelomatous plasma cells display an aberrant gene expression
pattern similar to that observed in normal memory B cells. Am J Cancer Res. 2014 
Dec 15;5(1):386-95. eCollection 2015. PubMed PMID: 25628947; PubMed Central
PMCID: PMC4300706.


461: Sperr WR, Pfeiffer T, Hoermann G, Herndlhofer S, Sillaber C, Mannhalter C,
Kundi M, Valent P. Serum-tryptase at diagnosis: a novel biomarker improving
prognostication in Ph(+) CML. Am J Cancer Res. 2014 Dec 15;5(1):354-62.
eCollection 2015. PubMed PMID: 25628944; PubMed Central PMCID: PMC4300686.


462: Huang HJ, Zhou LL, Fu WJ, Zhang CY, Jiang H, Du J, Hou J. β-catenin
SUMOylation is involved in the dysregulated proliferation of myeloma cells. Am J 
Cancer Res. 2014 Dec 15;5(1):309-20. eCollection 2015. PubMed PMID: 25628940;
PubMed Central PMCID: PMC4300696.


463: Huang J, Lyu H, Wang J, Liu B. MicroRNA regulation and therapeutic targeting
of survivin in cancer. Am J Cancer Res. 2014 Dec 15;5(1):20-31. eCollection 2015.
Review. PubMed PMID: 25628918; PubMed Central PMCID: PMC4300714.


464: Iseki C, Furuta T, Suzuki M, Koyama S, Suzuki K, Suzuki T, Kaneko A, Mitsuma
T. Acupuncture Alleviated the Nonmotor Symptoms of Parkinson's Disease including 
Pain, Depression, and Autonomic Symptoms. Case Rep Neurol Med. 2014;2014:953109. 
doi: 10.1155/2014/953109. Epub 2014 Dec 31. PubMed PMID: 25628905; PubMed Central
PMCID: PMC4297627.


465: Kenarkoohi A, Soleimani M, Bamdad T, Soleimanjahi H, Estiri H, Razavi-Nikoo 
MH. Efficient lentiviral transduction of adipose tissue-derived mouse mesenchymal
stem cells and assessment of their penetration in female mice cervical tumor
model. Iran J Cancer Prev. 2014 Fall;7(4):225-31. PubMed PMID: 25628843; PubMed
Central PMCID: PMC4307105.


466: Xu J, Wu Y, Wang G, Qin Y, Zhu L, Tang G, Shen Q. Inducible costimulatory
molecule deficiency induced imbalance of Treg and Th17/Th2 delays rejection
reaction in mice undergoing allogeneic tracheal transplantation. Am J Transl Res.
2014 Nov 22;6(6):777-85. eCollection 2014. PubMed PMID: 25628788; PubMed Central 
PMCID: PMC4297345.


467: Shi H, Liu X, Tang G, Liu H, Zhang Y, Zhang B, Zhao X, Wang W. Ethanol
extract of Portulaca Oleracea L. reduced the carbon tetrachloride induced liver
injury in mice involving enhancement of NF-κB activity. Am J Transl Res. 2014 Nov
22;6(6):746-55. eCollection 2014. PubMed PMID: 25628785; PubMed Central PMCID:
PMC4297342.


468: Lu Y, Ding M, Li N, Wang Q, Li J, Li X, Gu J, Im HJ, Lei G, Zheng Q.
Col10a1-Runx2 transgenic mice with delayed chondrocyte maturation are less
susceptible to developing osteoarthritis. Am J Transl Res. 2014 Nov
22;6(6):736-45. eCollection 2014. PubMed PMID: 25628784; PubMed Central PMCID:
PMC4297341.


469: Chen T, Zhang P, Fan W, Qian F, Pei L, Xu S, Zou Z, Ni B, Zhang Y.
Co-transplantation with mesenchymal stem cells expressing a SDF-1/HOXB4 fusion
protein markedly improves hematopoietic stem cell engraftment and hematogenesis
in irradiated mice. Am J Transl Res. 2014 Nov 22;6(6):691-702. eCollection 2014. 
PubMed PMID: 25628780; PubMed Central PMCID: PMC4297337.


470: Tong Y, Niu N, Jenkins G, Batzler A, Li L, Kalari KR, Wang L. Identification
of genetic variants or genes that are associated with Homoharringtonine (HHT)
response through a genome-wide association study in human lymphoblastoid cell
lines (LCLs). Front Genet. 2015 Jan 13;5:465. doi: 10.3389/fgene.2014.00465.
eCollection 2014. PubMed PMID: 25628645; PubMed Central PMCID: PMC4292778.


471: Davis PJ, Glinsky GV, Lin HY, Leith JT, Hercbergs A, Tang HY, Ashur-Fabian
O, Incerpi S, Mousa SA. Cancer Cell Gene Expression Modulated from Plasma
Membrane Integrin αvβ3 by Thyroid Hormone and Nanoparticulate Tetrac. Front
Endocrinol (Lausanne). 2015 Jan 12;5:240. doi: 10.3389/fendo.2014.00240.
eCollection 2014. Review. Erratum in: Front Endocrinol (Lausanne). 2015;6:98.
PubMed PMID: 25628605; PubMed Central PMCID: PMC4290672.


472: Jerônimo GT, Pádua SB, Bampi D, Gonçalves EL, Garcia P, Ishikawa MM, Martins
ML. Haematological and histopathological analysis in South American fish
Piaractus mesopotamicus parasitized by monogenean (Dactylogyridae). Braz J Biol. 
2014 Nov;74(4):1000-6. doi: 10.1590/1519-6984.09513. Epub 2014 Nov 1. PubMed
PMID: 25627614.


473: Mehraj V, Jenabian MA, Vyboh K, Routy JP. Immune Suppression by Myeloid
Cells in HIV Infection: New Targets for Immunotherapy. Open AIDS J. 2014 Dec
29;8:66-78. doi: 10.2174/1874613601408010066. eCollection 2014. PubMed PMID:
25624956; PubMed Central PMCID: PMC4302459.


474: Liu N, Zhou H, Yang G, Geng C, Jian Y, Guo H, Chen W. Retrospective analysis
of genetic abnormalities and survival in 131 patients with multiple myeloma.
Oncol Lett. 2015 Feb;9(2):930-936. Epub 2014 Dec 1. PubMed PMID: 25624913; PubMed
Central PMCID: PMC4301547.


475: Xie X, Wu MY, Shou LM, Chen LP, Gong FR, Chen K, Li DM, Duan WM, Xie YF, Mao
YX, Li W, Tao M. Tamoxifen enhances the anticancer effect of cantharidin and
norcantharidin in pancreatic cancer cell lines through inhibition of the protein 
kinase C signaling pathway. Oncol Lett. 2015 Feb;9(2):837-844. Epub 2014 Nov 19. 
PubMed PMID: 25624908; PubMed Central PMCID: PMC4301527.


476: Wang L, Ma Y, Chen B, Tang F, Xu X, Lin G. Primary laryngeal manifestation
in precursor T-cell acute lymphoblastic leukemia. Oncol Lett. 2015
Feb;9(2):691-694. Epub 2014 Dec 12. PubMed PMID: 25624896; PubMed Central PMCID: 
PMC4301558.


477: van Harten W, Stanta G, Bussolati G, Riegman P, Hoefler G, Becker K,
Folprecht G, Truini M, Haybaeck J, Buiga R, Dono M, Bagg A, López Guerrero J,
Zupo S, Lemare F, de Lorenzo F, Goedbloed N, Razavi D, Lövey J, Cadariu P,
Rollandi G, Paparo F, Pierotti M, Ciuleanu T, De Paoli P, Weiner G, Saghatchian
M, Lombardo C. Report from the OECI Oncology Days 2014. Ecancermedicalscience.
2014 Dec 31;8:496. doi: 10.3332/ecancer.2014.496. eCollection 2014. PubMed PMID: 
25624877; PubMed Central PMCID: PMC4303612.


478: Christensen RD, Lambert DK, Henry E, Yaish HM, Prchal JT. End-tidal carbon
monoxide as an indicator of the hemolytic rate. Blood Cells Mol Dis. 2015
Mar;54(3):292-6. doi: 10.1016/j.bcmd.2014.11.018. Epub 2014 Nov 26. PubMed PMID: 
25624169.


479: Ding S, Fu R, Zhang J, Li L, Liu H, Liu C, Wang H, Zhang T, Ding K, Qu W,
Ruan E, Wang G, Song J, Wang H, Wang X, Guan J, Liu H, Wu Y, Shao Z. [In vitro
functions of natural killer cells in peripheral blood of patients with severe
aplastic anemia]. Zhonghua Yi Xue Za Zhi. 2014 Dec 30;94(48):3845-7. Chinese.
PubMed PMID: 25623320.


480: Li X, Song J, Xing Y, Wang J, Song Y. [Clinical application of low
hemoglobin density in screening for iron deficiency and the differential
diagnosis of anemia]. Zhonghua Yi Xue Za Zhi. 2014 Dec 2;94(44):3506-9. Chinese. 
PubMed PMID: 25622743.


481: Hoffman J, Llewellyn-Smith N. Challenges in hematology diagnostics. MLO Med 
Lab Obs. 2014 Dec;46(12):8-9. Review. PubMed PMID: 25622442.


482: Riedl J. The digital era of hematology is coming of age. MLO Med Lab Obs.
2014 Dec;46(12):10. PubMed PMID: 25622441.


483: Guo F. Mtor-Fanconi Anemia DNA Damage Repair Pathway in Cancer. J
Oncobiomarkers. 2014;2(2). pii: 5. PubMed PMID: 25621286; PubMed Central PMCID:
PMC4303082.


484: Seol YM, Choi YJ, Lee BJ, Wang SG. Induction chemotherapy followed by
radiotherapy in patients with cervical lymph node metastases from unknown primary
carcinoma. Indian J Otolaryngol Head Neck Surg. 2015 Mar;67(Suppl 1):74-8. doi:
10.1007/s12070-014-0773-8. Epub 2014 Sep 17. PubMed PMID: 25621258; PubMed
Central PMCID: PMC4298616.


485: Fenstad ER, Shanafelt TD, Sloan JA, Novotny PJ, Durst LA, Frantz RP, McGoon 
MD, Swetz KM. Physician attitudes toward palliative care for patients with
pulmonary arterial hypertension: results of a cross-sectional survey. Pulm Circ. 
2014 Sep;4(3):504-10. doi: 10.1086/677365. PubMed PMID: 25621164; PubMed Central 
PMCID: PMC4278610.


486: Yamauchi T, Tasaki T, Tai K, Ikegaya S, Takagi K, Negoro E, Kishi S, Yoshida
A, Iwasaki H, Ueda T. Prognostic effect of peripheral blood cell counts in
advanced diffuse large B-cell lymphoma treated with R-CHOP-like chemotherapy: A
single institution analysis. Oncol Lett. 2015 Feb;9(2):851-856. Epub 2014 Nov 20.
PubMed PMID: 25621059; PubMed Central PMCID: PMC4301503.


487: Yang XY, Zeng H, Chen FP. Cytokine-induced killer cells: A novel
immunotherapy strategy for leukemia. Oncol Lett. 2015 Feb;9(2):535-541. Epub 2014
Dec 8. PubMed PMID: 25621022; PubMed Central PMCID: PMC4301482.


488: Brouk H, Bertrand G, Zitouni S, Djenouni A, Martageix C, Griffi F, Kaplan C,
Ouelaa H. HPA antibodies in Algerian multitransfused patients: Prevalence and
involvement in platelet refractoriness. Transfus Apher Sci. 2015 Jun;52(3):295-9.
doi: 10.1016/j.transci.2014.12.028. Epub 2014 Dec 30. PubMed PMID: 25620758.


489: Steele KE, Canner J, Prokopowicz G, Verde F, Beselman A, Wyse R, Chen J,
Streiff M, Magnuson T, Lidor A, Schweitzer M. The EFFORT trial: Preoperative
enoxaparin versus postoperative fondaparinux for thromboprophylaxis in bariatric 
surgical patients: a randomized double-blind pilot trial. Surg Obes Relat Dis.
2015 May-Jun;11(3):672-83. doi: 10.1016/j.soard.2014.10.003. Epub 2014 Oct 23.
PubMed PMID: 25620436.


490: Rochau U, Jahn B, Qerimi V, Burger EA, Kurzthaler C, Kluibenschaedl M,
Willenbacher E, Gastl G, Willenbacher W, Siebert U. Decision-analytic modeling
studies: An overview for clinicians using multiple myeloma as an example. Crit
Rev Oncol Hematol. 2015 May;94(2):164-78. doi: 10.1016/j.critrevonc.2014.12.017. 
Epub 2014 Dec 31. Review. PubMed PMID: 25620327.


491: Usnarska-Zubkiewicz L, Strutyńska-Karpińska M, Zubkiewicz-Kucharska A,
Zarębski P, Grabowski K. Soluble urokinase-type plasminogen activator receptor
and ferritin concentration in patients with advanced alimentary tract carcinoma. 
Relationship to localization, surgical treatment and the stage of the
disease--preliminary report. Adv Clin Exp Med. 2014 Nov-Dec;23(6):959-67. doi:
10.17219/acem/30817. PubMed PMID: 25618124.


492: Niedzielska E, Bronowicki K, Pietras W, Sawicz-Birkowska K, Trybucka K,
Rąpała M, Karpińska-Derda I, Kurylak A, Marciniak-Stępak P, Panasiuk A,
Nurzyńska-Flak J, Peregud-Pogorzelski J, Pietrys D, Rurańska I, Sobol G,
Stefanowicz J, Szymik-Kantorowicz S, Zubowska M, Godziński J. Clinical factors in
relapses of Wilms' tumor--results for the Polish Pediatric Solid Tumors Study
Group. Adv Clin Exp Med. 2014 Nov-Dec;23(6):925-31. doi: 10.17219/acem/37340.
PubMed PMID: 25618119.


493: Case LE, Bjartmar C, Morgan C, Casey R, Charrow J, Clancy JP, Dasouki M,
DeArmey S, Nedd K, Nevins M, Peters H, Phillips D, Spigelman Z, Tifft C, Kishnani
PS. Safety and efficacy of alternative alglucosidase alfa regimens in Pompe
disease. Neuromuscul Disord. 2015 Apr;25(4):321-32. doi:
10.1016/j.nmd.2014.12.004. Epub 2014 Dec 19. PubMed PMID: 25617983.


494: Limond JA, Bull KS, Calaminus G, Kennedy CR, Spoudeas HA, Chevignard MP;
Brain Tumour Quality of Survival Group, International Society of Paediatric
Oncology (Europe) (SIOP-E). Quality of survival assessment in European childhood 
brain tumour trials, for children aged 5 years and over. Eur J Paediatr Neurol.
2015 Mar;19(2):202-10. doi: 10.1016/j.ejpn.2014.12.003. Epub 2014 Dec 17. PubMed 
PMID: 25617909.


495: Hayek SS, Neuman R, Kavtaradze N, Sher S, Jones D, Li Q, Zhao L, Chen SC,
Waller E, Quyyumi A. Tumor necrosis factor-alpha antagonism with etanercept
improves endothelial progenitor cell counts in patients with psoriasis:
etanercept, vascular function and endothelial progenitor cells in psoriasis. Int 
J Cardiol. 2015 Mar 1;182:387-9. doi: 10.1016/j.ijcard.2014.12.093. Epub 2014 Dec
27. PubMed PMID: 25617605.


496: Advani P, Paulus A, Murray P, Jiang L, Goff R, Pooley R, Jain M, Garner H,
Foran J. A rare case of primary high-grade large B-cell lymphoma of the sciatic
nerve. Clin Lymphoma Myeloma Leuk. 2015 Jun;15(6):e117-20. doi:
10.1016/j.clml.2014.12.001. Epub 2014 Dec 11. PubMed PMID: 25617034.


497: Mirheydar HS, Banapour P, Massoudi R, Palazzi KL, Jabaji R, Reid EG, Millard
FE, Kane CJ, Sur RL. What is the incidence of kidney stones after chemotherapy in
patients with lymphoproliferative or myeloproliferative disorders? Int Braz J
Urol. 2014 Nov-Dec;40(6):772-80. doi: 10.1590/S1677-5538.IBJU.2014.06.08. PubMed 
PMID: 25615245.


498: Podralska MJ, Stembalska A, Ślęzak R, Lewandowicz-Uszyńska A, Pietrucha B,
Kołtan S, Wigowska-Sowińska J, Pilch J, Mosor M, Ziółkowska-Suchanek I,
Dzikiewicz-Krawczyk A, Słomski R. Ten new ATM alterations in Polish patients with
ataxia-telangiectasia. Mol Genet Genomic Med. 2014 Nov;2(6):504-11. doi:
10.1002/mgg3.98. Epub 2014 Jul 30. PubMed PMID: 25614872; PubMed Central PMCID:
PMC4303220.


499: Ali N, Hussain S. Leishmania donovani bodies in bone marrow. Clin Case Rep. 
2014 Oct;2(5):238-9. doi: 10.1002/ccr3.97. Epub 2014 Sep 15. PubMed PMID:
25614819; PubMed Central PMCID: PMC4302633.


500: Ogunrinade O, Ahn CS, Gergis U, Yassin AH, Magro C. Cutaneous lymphocyte
antigen expression loss and PD1 positivity in early cutaneous lesions of rapidly 
progressive mycosis fungoides. Clin Case Rep. 2014 Oct;2(5):209-18. doi:
10.1002/ccr3.103. Epub 2014 Sep 15. PubMed PMID: 25614814; PubMed Central PMCID: 
PMC4302628.


501: João C, Costa C, Coelho I, Vergueiro MJ, Ferreira M, da Silva MG. Long-term 
survival in multiple myeloma. Clin Case Rep. 2014 Oct;2(5):173-9. doi:
10.1002/ccr3.76. Epub 2014 May 28. PubMed PMID: 25614805; PubMed Central PMCID:
PMC4302619.


502: Owlia MB, Newman K, Akhtari M. Felty's Syndrome, Insights and Updates. Open 
Rheumatol J. 2014 Dec 31;8:129-36. doi: 10.2174/1874312901408010129. eCollection 
2014. PubMed PMID: 25614773; PubMed Central PMCID: PMC4296472.


503: Baker AF, Hanke NT, Sands BJ, Carbajal L, Anderl JL, Garland LL. Carfilzomib
demonstrates broad anti-tumor activity in pre-clinical non-small cell and small
cell lung cancer models. J Exp Clin Cancer Res. 2014 Dec 31;33:111. doi:
10.1186/s13046-014-0111-8. PubMed PMID: 25612802; PubMed Central PMCID:
PMC4304157.


504: Lee DS, Chng WJ, Shimizu K. Plasma cell neoplasms: genetics, pathobiology,
and new therapeutic strategies. Biomed Res Int. 2014;2014:941820. doi:
10.1155/2014/941820. Epub 2014 Dec 28. PubMed PMID: 25610876; PubMed Central
PMCID: PMC4290896.


505: Andersen R, Nørgaard P, Al-Jailawi MK, Svane IM. Late development of splenic
sarcoidosis-like lesions in a patient with metastatic melanoma and long-lasting
clinical response to ipilimumab. Oncoimmunology. 2014 Aug 3;3(8):e954506.
eCollection 2014. PubMed PMID: 25610749; PubMed Central PMCID: PMC4292567.


506: Shen JK, Cote GM, Choy E, Hornicek FJ, Duan Z. Targeting programmed cell
death ligand 1 in osteosarcoma: an auto-commentary on therapeutic potential.
Oncoimmunology. 2014 Aug 3;3(8):e954467. eCollection 2014. PubMed PMID: 25610746;
PubMed Central PMCID: PMC4292524.


507: Yan J, Kloecker G, Fleming C, Bousamra M 2nd, Hansen R, Hu X, Ding C, Cai Y,
Xiang D, Donninger H, Eaton JW, Clark GJ. Human polymorphonuclear neutrophils
specifically recognize and kill cancerous cells. Oncoimmunology. 2014 Jul
3;3(7):e950163. eCollection 2014. PubMed PMID: 25610737; PubMed Central PMCID:
PMC4292216.


508: Ruben JM, Bontkes HJ, Westers TM, Hooijberg E, Ossenkoppele GJ, van de
Loosdrecht AA, de Gruijl TD. In situ loading of skin dendritic cells with
apoptotic bleb-derived antigens for the induction of tumor-directed immunity.
Oncoimmunology. 2014 Jul 3;3(7):e946360. eCollection 2014. PubMed PMID: 25610730;
PubMed Central PMCID: PMC4292219.


509: Çakan M, Koç A, Cerit K, Bozkurt S, Ergelen R, Vural I. A Case of Acute
Myeloid Leukemia (FAB M2) with Inversion 16 Who Presented with Pelvic Myeloid
Sarcoma. Case Rep Pediatr. 2014;2014:246169. doi: 10.1155/2014/246169. Epub 2014 
Dec 22. PubMed PMID: 25610688; PubMed Central PMCID: PMC4283287.


510: Tatsumi G, Ukyo N, Hirata H, Tsudo M. Primary hepatic lymphoma in a patient 
with rheumatoid arthritis treated with methotrexate. Case Rep Hematol.
2014;2014:460574. doi: 10.1155/2014/460574. Epub 2014 Dec 24. PubMed PMID:
25610674; PubMed Central PMCID: PMC4290657.


511: Brewis MJ, Church AC, Peacock AJ, Thomson S, Tighe J, Johnson MK. Pulmonary 
hypertension in POEMS syndrome: resolution following radiotherapy. Pulm Circ.
2014 Dec;4(4):732-5. doi: 10.1086/678553. PubMed PMID: 25610609; PubMed Central
PMCID: PMC4278633.


512: Bilen Y, Cankaya E, Bilen N, Keles M, Erdem F, Uyanik A, Hamidullah Uyanik
M. Peritonitis incidence was correlated with duration of peritoneal dialysis
rather than leptin or neutrophil to lymphocyte (n/l) ratio in peritoneal dialysis
patients. Eurasian J Med. 2014 Oct;46(3):145-50. doi: 10.5152/eajm.2014.45. Epub 
2014 Aug 26. PubMed PMID: 25610316; PubMed Central PMCID: PMC4299846.


513: Kim HY, Kang JH, Youn HJ, So HS, Song CE, Chae SY, Jung SH, Kim SR, Kim JY. 
Reliability and validity of the Korean version of the European Organization for
Research and Treatment of Cancer Quality of Life Questionnaire to assess
Chemotherapy-induced peripheral neuropathy. J Korean Acad Nurs. 2014
Dec;44(6):735-42. doi: 10.4040/jkan.2014.44.6.735. PubMed PMID: 25608551.


514: McDaniel D, Fritz K, Machovcova A, Bernardy J. A focused monopolar
radiofrequency causes apoptosis: a porcine model. J Drugs Dermatol. 2014
Nov;13(11):1336-40. PubMed PMID: 25607699.


515: Pal A, Donato NJ. Ubiquitin-specific proteases as therapeutic targets for
the treatment of breast cancer. Breast Cancer Res. 2014;16(5):461. Review. PubMed
PMID: 25606592; PubMed Central PMCID: PMC4384352.


516: Akinci S, Silay K, Ulas A, Guney T, Hacibekiroglu T, Basturk A, Akinci MB,
Alkan A, Dilek I. Neutrophil to lymphocyte ratio--not an independent prognostic
factor in patients with the myelodysplastic syndrome. Asian Pac J Cancer Prev.
2014;15(24):10883-5. PubMed PMID: 25605195.


517: Wu C, Shah A, Ye H, Chen X, Ye J, Jiang H, Chen B, Wang X, Yan H. Droplet
electrochemical study of the pH dependent redox behavior of novel
ferrocenyl-carborane derivatives and its application in specific cancer cell
recognition. Anal Chim Acta. 2015 Feb 1;857:39-45. doi:
10.1016/j.aca.2014.12.019. Epub 2014 Dec 16. PubMed PMID: 25604818.


518: Chen SH. Asparaginase Therapy in Pediatric Acute Lymphoblastic Leukemia: A
Focus on the Mode of Drug Resistance. Pediatr Neonatol. 2015 Oct;56(5):287-93.
doi: 10.1016/j.pedneo.2014.10.006. Epub 2014 Dec 23. Review. PubMed PMID:
25603726.


519: Pasalar M, Mehrabani D, Afrasiabi A, Mehravar Z, Reyhani I, Hamidi R, Karimi
M. Prevalence of thalassaemia, iron-deficiency anaemia and glucose-6-phosphate
dehydrogenase deficiency among Arab migrating nomad children, southern Islamic
Republic of Iran. East Mediterr Health J. 2014 Dec 17;20(11):726-31. PubMed PMID:
25601811.


520: Saha S, Shaik M, Johnston G, Saha SK, Berbiglia L, Hicks M, Gernand J,
Grewal S, Arora M, Wiese D. Tumor size predicts long-term survival in colon
cancer: an analysis of the National Cancer Data Base. Am J Surg. 2015
Mar;209(3):570-4. doi: 10.1016/j.amjsurg.2014.12.008. Epub 2014 Dec 23. PubMed
PMID: 25601557.


521: Ramos F, Thépot S, Pleyer L, Maurillo L, Itzykson R, Bargay J, Stauder R,
Venditti A, Seegers V, Martínez-Robles V, Burgstaller S, Récher C, Debén G,
Gaidano G, Gardin C, Musto P, Greil R, Sánchez-Guijo F, Fenaux P; European ALMA
Investigators. Azacitidine frontline therapy for unfit acute myeloid leukemia
patients: clinical use and outcome prediction. Leuk Res. 2015 Mar;39(3):296-306. 
doi: 10.1016/j.leukres.2014.12.013. Epub 2014 Dec 31. PubMed PMID: 25601157.


522: Meng L, Romano A, Smith E, Macik G, Grosh WW. Disseminated intravascular
coagulation and immune hemolytic anemia, possibly Evans syndrome, after
oxaliplatin and bevacizumab infusion for metastatic colon adenocarcinoma: a case 
report and literature review. Clin Colorectal Cancer. 2015 Mar;14(1):e1-3. doi:
10.1016/j.clcc.2014.11.005. Epub 2014 Nov 15. Review. PubMed PMID: 25600448.


523: Uckun FM, Qazi S, Ma H, Yin L, Cheng J. A rationally designed nanoparticle
for RNA interference therapy in B-lineage lymphoid malignancies. EBioMedicine.
2014 Dec;1(2-3):141-155. PubMed PMID: 25599086; PubMed Central PMCID: PMC4292938.


524: Masoumi-Dehshiri R, Hashemi A, Neamatzadeh H, Zare-Zardeini H. A Case
Report: Acute Myeloid Leukemia (FAB M7). Iran J Ped Hematol Oncol.
2014;4(4):188-90. Epub 2014 Dec 10. PubMed PMID: 25598960; PubMed Central PMCID: 
PMC4293519.


525: Khojastepour L, Zareifar S, Ebrahimi M. Dental anomalies and dental age
assessment in treated children with acute lymphoblastic leukemia. Iran J Ped
Hematol Oncol. 2014;4(4):172-7. Epub 2014 Dec 10. PubMed PMID: 25598958; PubMed
Central PMCID: PMC4293517.


526: Bazmamoun H, Razavi Z, Esfahani H, Arefian. Evaluation of Iron deficiency
anemia and BMI in children suffering from Helicobacter pylori infection. Iran J
Ped Hematol Oncol. 2014;4(4):167-71. Epub 2014 Dec 10. PubMed PMID: 25598957;
PubMed Central PMCID: PMC4293516.


527: Hiradfar A, Banihosseinian M. The efficacy of recombinant human
erythropoietin in treatment chemotherapy induced anemia in children diagnosed
with a solid cancer. Iran J Ped Hematol Oncol. 2014;4(4):151-9. Epub 2014 Dec 10.
PubMed PMID: 25598955; PubMed Central PMCID: PMC4293514.


528: Alizadeh Sh, Kaviani S, Soleimani M, Abroun S, Kashani-Khatib Z, Asgharzadeh
A, Dargahi H, Mousavi R. Mir-55 inhibition can reduce cell proliferation and
induce apoptosis in Jurkat (Acute T cell Leukemia) cell line. Iran J Ped Hematol 
Oncol. 2014;4(4):141-50. Epub 2014 Dec 10. PubMed PMID: 25598954; PubMed Central 
PMCID: PMC4293513.


529: Lee HJ, Lee MJ, Kim SJ, Jeong SH, Kim J. Hemophagocytic lymphohistiocytosis 
in adults. Korean J Anesthesiol. 2014 Dec;67(Suppl):S115-7. doi:
10.4097/kjae.2014.67.S.S115. PubMed PMID: 25598881; PubMed Central PMCID:
PMC4295955.


530: Peake BF, Nahta R. Resistance to HER2-targeted therapies: a potential role
for FOXM1. Breast Cancer Manag. 2014;3(5):423-431. PubMed PMID: 25598845; PubMed 
Central PMCID: PMC4294221.


531: Shakoor MT, Ayub S, Mohindra R, Ayub Z, Ahad A. Unique presentations of
invasive lobular breast cancer: a case series. Int J Biomed Sci. 2014
Dec;10(4):287-93. PubMed PMID: 25598762; PubMed Central PMCID: PMC4289705.


532: Campobasso D, Thai E, Barbieri A, Ziglioli F, Maestroni U, Fellegara G,
Ricci R. Recurrent apocrine carcinoma of the scrotum: a case report. Pathol Res
Pract. 2015 Mar;211(3):264-7. doi: 10.1016/j.prp.2014.12.010. Epub 2014 Dec 23.
PubMed PMID: 25596997.


533: Fouquet G, Amouzou K, Renaud L, Carpentier B, Simonnet A, Van de Wyngaert Z,
Guidez S, Demarquette H, Seynave M, Deleplanque D, Yakoub-Agha I, Facon T, Leleu 
X. [Monoclonal gammopathies of undetermined significance do not systematically
require a specialized consultation]. Rev Med Interne. 2015 Jul;36(7):444-9. doi: 
10.1016/j.revmed.2014.10.366. Epub 2014 Nov 5. French. PubMed PMID: 25596921.


534: Xie J, Wu X, Ren H, Wang W, Wang Z, Pan X, Hao X, Tong J, Ma J, Ye Z, Meng
G, Zhu Y, Kiryluk K, Kong X, Hu L, Chen N. COL4A3 mutations cause focal segmental
glomerulosclerosis. J Mol Cell Biol. 2014 Dec;6(6):498-505. doi:
10.1093/jmcb/mju040. Erratum in: J Mol Cell Biol. 2015 Apr;7(2):184. PubMed PMID:
25596306.


535: Kawaguchi Y, Inagaki A, Sato Y, Ogura H, Wakita A. [A case of acute myeloid 
leukemia in an obese patient--determining the therapeutic dose of anticancer
drugs]. Gan To Kagaku Ryoho. 2014 Dec;41(13):2603-5. Japanese. PubMed PMID:
25596056.


536: Trecarichi EM, Pagano L, Candoni A, Pastore D, Cattaneo C, Fanci R, Nosari
A, Caira M, Spadea A, Busca A, Vianelli N, Tumbarello M; HeMABIS Registry—SEIFEM 
Group, Italy. Current epidemiology and antimicrobial resistance data for
bacterial bloodstream infections in patients with hematologic malignancies: an
Italian multicentre prospective survey. Clin Microbiol Infect. 2015
Apr;21(4):337-43. doi: 10.1016/j.cmi.2014.11.022. Epub 2014 Dec 3. PubMed PMID:
25595706.


537: Erkurt MA, Berber I, Berktas HB, Kuku I, Kaya E, Koroglu M, Nizam I,
Bakırhan FA, Ozgul M. A life-saving therapy in Class I HELLP syndrome:
Therapeutic plasma exchange. Transfus Apher Sci. 2015 Apr;52(2):194-8. doi:
10.1016/j.transci.2014.12.026. Epub 2014 Dec 24. PubMed PMID: 25595543.


538: Murphy DA, Hockings LE, Andrews RK, Aubron C, Gardiner EE, Pellegrino VA,
Davis AK. Extracorporeal membrane oxygenation-hemostatic complications. Transfus 
Med Rev. 2015 Apr;29(2):90-101. doi: 10.1016/j.tmrv.2014.12.001. Epub 2014 Dec
18. Review. PubMed PMID: 25595476.


539: Nagasaki E, Sakuyama T, Hayashi K, Sakaji Y, Aoki M, Naito Y, Arakawa Y,
Uwagawa T, Kobayashi T, Aiba K. [The current status of home palliative care for
patients with advanced cancer at the Jikei University School of Medicine]. Gan To
Kagaku Ryoho. 2014 Dec;41 Suppl 1:63-5. Japanese. PubMed PMID: 25595086.


540: Sanchez-Diaz PC, Hsiao TH, Zou Y, Sugalski AJ, Heim-Hall J, Chen Y, Langevin
AM, Hung JY. In silico functional analyses and discovery of survival-associated
microRNA signatures in pediatric osteosarcoma. Oncoscience. 2014 Sep
23;1(9):599-608. eCollection 2014. PubMed PMID: 25594070; PubMed Central PMCID:
PMC4278335.


541: Wasik AM, Nygren L, Almestrand S, Zong F, Flygare J, Wennerholm SB, Saft L, 
Andersson P, Kimby E, Wahlin BE, Christensson B, Sander B. Perturbations of the
endocannabinoid system in mantle cell lymphoma: correlations to clinical and
pathological features. Oncoscience. 2014 Sep 4;1(8):550-7. eCollection 2014.
PubMed PMID: 25594062; PubMed Central PMCID: PMC4278325.


542: Pagani IS, Spinelli O, Mattarucchi E, Pirrone C, Pigni D, Amelotti E, Lilliu
S, Boroni C, Intermesoli T, Giussani U, Caimi L, Bolda F, Baffelli R, Candi E,
Pasquali F, Lo Curto F, Lanfranchi A, Porta F, Rambaldi A, Porta G. Genomic
quantitative real-time PCR proves residual disease positivity in more than 30%
samples with negative mRNA-based qRT-PCR in Chronic Myeloid Leukemia.
Oncoscience. 2014 Jul 23;1(7):510-21. eCollection 2014. PubMed PMID: 25594053;
PubMed Central PMCID: PMC4278316.


543: Mundade R, Imperiale TF, Prabhu L, Loehrer PJ, Lu T. Genetic pathways,
prevention, and treatment of sporadic colorectal cancer. Oncoscience. 2014 Jun
30;1(6):400-6. eCollection 2014. Review. PubMed PMID: 25594038; PubMed Central
PMCID: PMC4284625.


544: Søes S, Daugaard IL, Sørensen BS, Carus A, Mattheisen M, Alsner J, Overgaard
J, Hager H, Hansen LL, Kristensen LS. Hypomethylation and increased expression of
the putative oncogene ELMO3 are associated with lung cancer development and
metastases formation. Oncoscience. 2014 May 23;1(5):367-74. eCollection 2014.
PubMed PMID: 25594031; PubMed Central PMCID: PMC4278312.


545: Zhao L, Sun SY. c-FLIP links mTORC2 to apoptosis. Oncoscience. 2014 May
20;1(5):306-7. eCollection 2014. PubMed PMID: 25594024; PubMed Central PMCID:
PMC4278307.


546: Sailler S, Schmitz K, Jäger E, Ferreiros N, Wicker S, Zschiebsch K, Pickert 
G, Geisslinger G, Walter C, Tegeder I, Lötsch J. Regulation of circulating
endocannabinoids associated with cancer and metastases in mice and humans.
Oncoscience. 2014 Apr 30;1(4):272-82. eCollection 2014. PubMed PMID: 25594019;
PubMed Central PMCID: PMC4278301.


547: Perez R, Schally AV, Popovics P, Cai R, Sha W, Rincon R, Rick FG.
Antagonistic analogs of growth hormone-releasing hormone increase the efficacy of
treatment of triple negative breast cancer in nude mice with doxorubicin; A
preclinical study. Oncoscience. 2014 Oct 24;1(10):665-73. eCollection 2014.
PubMed PMID: 25593995; PubMed Central PMCID: PMC4278278.


548: Kumar M, Mandal PK, Dolai TK, Bhattacharrya M. Imatinib causing drug rash
with eosinophilia and systemic symptoms: A rare cutaneous reaction. Indian
Dermatol Online J. 2014 Dec;5(Suppl 2):S120-2. doi: 10.4103/2229-5178.146189.
PubMed PMID: 25593801; PubMed Central PMCID: PMC4290174.


549: Fintel AE, Jamy O, Martin MG. Influence of insurance and marital status on
outcomes of adolescents and young adults with acute lymphoblastic leukemia. Clin 
Lymphoma Myeloma Leuk. 2015 Jun;15(6):364-7. doi: 10.1016/j.clml.2014.12.006.
Epub 2014 Dec 12. PubMed PMID: 25592548.


550: Gesundheit B, Ashwood P, Keating A, Naor D, Melamed M, Rosenzweig JP.
Therapeutic properties of mesenchymal stem cells for autism spectrum disorders.
Med Hypotheses. 2015 Mar;84(3):169-77. doi: 10.1016/j.mehy.2014.12.016. Epub 2014
Dec 30. PubMed PMID: 25592283.


551: Yüksel Kalkan G, Gür M, Baykan AO, Uçar H, Elbasan Z, Şahin DY, Koç M,
Börekçi A, Çaylı M. Mean platelet volume is associated with aortic intima-media
thickness in patients without clinical manifestation of atherosclerotic
cardiovascular disease. Anatol J Cardiol. 2015 Sep;15(9):753-8. doi:
10.5152/akd.2014.5576. Epub 2014 Oct 15. PubMed PMID: 25592097.


552: Saleiro D, Platanias LC. Intersection of mTOR and STAT signaling in
immunity. Trends Immunol. 2015 Jan;36(1):21-9. doi: 10.1016/j.it.2014.10.006.
Epub 2014 Nov 15. Review. PubMed PMID: 25592035; PubMed Central PMCID:
PMC4297313.


553: Slegtenhorst S, Visser J, Burke A, Meyer R. Antioxidant intake in paediatric
oncology patients. Clin Nutr. 2015 Dec;34(6):1210-4. doi:
10.1016/j.clnu.2014.12.010. Epub 2014 Dec 20. PubMed PMID: 25591979.


554: Mountford SJ, Zheng Z, Sundaram K, Jennings IG, Hamilton JR, Thompson PE.
Class II but Not Second Class-Prospects for the Development of Class II PI3K
Inhibitors. ACS Med Chem Lett. 2014 Sep 24;6(1):3-6. doi: 10.1021/ml500354e.
eCollection 2015 Jan 8. PubMed PMID: 25589915; PubMed Central PMCID: PMC4291705.


555: Joy JM, Lowery RP, Falcone PH, Mosman MM, Vogel RM, Carson LR, Tai CY,
Choate D, Kimber D, Ormes JA, Wilson JM, Moon JR. 28 days of creatine nitrate
supplementation is apparently safe in healthy individuals. J Int Soc Sports Nutr.
2014 Dec 20;11(1):60. doi: 10.1186/s12970-014-0060-9. eCollection 2014. PubMed
PMID: 25589898; PubMed Central PMCID: PMC4293808.


556: Carcas LP. Gastric cancer review. J Carcinog. 2014 Dec 19;13:14. doi:
10.4103/1477-3163.146506. eCollection 2014. Review. PubMed PMID: 25589897; PubMed
Central PMCID: PMC4278094.


557: Hong M, Kim WS, Ko YH. Indolent CD56-Positive Clonal T-Cell
Lymphoproliferative Disease of the Stomach Mimicking Lymphomatoid Gastropathy.
Korean J Pathol. 2014 Dec;48(6):430-3. doi: 10.4132/KoreanJPathol.2014.48.6.430. 
Epub 2014 Dec 31. PubMed PMID: 25588634; PubMed Central PMCID: PMC4284489.


558: Corrales-Medina FF, Herzog C, Hess K, Egas-Bejar D, Hong DS, Falchook G,
Anderson P, Nunez C, Huh WW, Naing A, Tsimberidou AM, Wheler J, Paul SP, Janku F,
Kleinerman ES, Kurzrock R, Subbiah V. Clinical characteristics and outcomes of
pediatric oncology patients with aggressive biology enrolled in phase I clinical 
trials designed for adults: the university of Texas MD anderson cancer center
experience. Oncoscience. 2014 Jul 27;1(7):522-30. PubMed PMID: 25587555; PubMed
Central PMCID: PMC4278323.


559: Ma WL, Li CC, Yu SC, Tien HF. Adult T-cell lymphoma/leukemia presenting as
isolated central nervous system T-cell lymphoma. Case Rep Hematol.
2014;2014:917369. doi: 10.1155/2014/917369. Epub 2014 Dec 23. PubMed PMID:
25587470; PubMed Central PMCID: PMC4284927.


560: Kurniali PC, Curry S, Brennan KW, Velletri K, Shaik M, Schwartz KA,
McCormack E. A retrospective study investigating the incidence and predisposing
factors of hospital-acquired anemia. Anemia. 2014;2014:634582. doi:
10.1155/2014/634582. Epub 2014 Dec 21. PubMed PMID: 25587440; PubMed Central
PMCID: PMC4283455.


561: Guilhamon P, Butcher LM, Presneau N, Wilson GA, Feber A, Paul DS, Schütte M,
Haybaeck J, Keilholz U, Hoffman J, Ross MT, Flanagan AM, Beck S. Assessment of
patient-derived tumour xenografts (PDXs) as a discovery tool for cancer
epigenomics. Genome Med. 2014 Dec 12;6(12):116. doi: 10.1186/s13073-014-0116-0.
eCollection 2014. PubMed PMID: 25587359; PubMed Central PMCID: PMC4292812.


562: Laverdiere M, Bow EJ, Rotstein C, Autmizguine J, Broady R, Garber G, Haider 
S, Hussaini T, Husain S, Ovetchkine P, Seki JT, Théorêt Y. Therapeutic drug
monitoring for triazoles: A needs assessment review and recommendations from a
Canadian perspective. Can J Infect Dis Med Microbiol. 2014 Nov-Dec;25(6):327-43. 
Review. PubMed PMID: 25587296; PubMed Central PMCID: PMC4277162.


563: Wagner J, Kline CL, Pottorf RS, Nallaganchu BR, Olson GL, Dicker DT, Allen
JE, El-Deiry WS. The angular structure of ONC201, a TRAIL pathway-inducing
compound, determines its potent anti-cancer activity. Oncotarget. 2014 Dec
30;5(24):12728-37. PubMed PMID: 25587031; PubMed Central PMCID: PMC4350349.


564: Hart JR, Roberts TC, Weinberg MS, Morris KV, Vogt PK. MYC regulates the
non-coding transcriptome. Oncotarget. 2014 Dec 30;5(24):12543-54. PubMed PMID:
25587025; PubMed Central PMCID: PMC4350361.


565: Gao R, Cao C, Zhang M, Lopez MC, Yan Y, Chen Z, Mitani Y, Zhang L,
Zajac-Kaye M, Liu B, Wu L, Renne R, Baker HV, El-Naggar A, Kaye FJ. A unifying
gene signature for adenoid cystic cancer identifies parallel MYB-dependent and
MYB-independent therapeutic targets. Oncotarget. 2014 Dec 30;5(24):12528-42.
PubMed PMID: 25587024; PubMed Central PMCID: PMC4350357.


566: Fusco V, Porta C, Saia G, Paglino C, Bettini G, Scoletta M, Bonacina R,
Vescovi P, Merigo E, Lo Re G, Guglielmini P, Di Fede O, Campisi G, Bedogni A.
Osteonecrosis of the Jaw in Patients With Metastatic Renal Cell Cancer Treated
With Bisphosphonates and Targeted Agents: Results of an Italian Multicenter Study
and Review of the Literature. Clin Genitourin Cancer. 2015 Aug;13(4):287-94. doi:
10.1016/j.clgc.2014.12.002. Epub 2014 Dec 9. Review. PubMed PMID: 25586958.


567: Huang B, Li J, Liu J, Gu J, Zheng D, Xu D, Zou W, Wang H. [Bortezomib-based 
induction therapy followed by autologous hematopoietic stem cell transplantation 
in multiple myeloma]. Zhonghua Nei Ke Za Zhi. 2014 Nov;53(11):865-72. Chinese.
PubMed PMID: 25586356.


568: Cefalo P, Weinberg I, Hawkins BM, Hariharan P, Okechukwu I, Parry BA, Chang 
Y, Rosovsky R, Liu SW, Jaff MR, Kabrhel C. A comparison of patients diagnosed
with pulmonary embolism who are ≥65 years with patients <65 years. Am J Cardiol. 
2015 Mar 1;115(5):681-6. doi: 10.1016/j.amjcard.2014.12.025. Epub 2014 Dec 18.
PubMed PMID: 25586333.


569: Guerriero A, Giovenali P, La Starza R, Mecucci C, Montesi G, Pasquino S,
Pierini T, Ragni T, Sidoni A. Metachronous cardiac and cerebral sarcomas: case
report with focus on molecular findings and review of the literature. Hum Pathol.
2015 Mar;46(3):482-7. doi: 10.1016/j.humpath.2014.10.028. Epub 2014 Dec 9.
Review. PubMed PMID: 25586016.


570: Boudadi K, Chugh R. Diffuse hypopigmentation followed by hyperpigmentation
in an african american woman with hemangiopericytoma treated with dasatinib. J
Clin Diagn Res. 2014 Nov;8(11):QD01-2. doi: 10.7860/JCDR/2014/8055.5160. Epub
2014 Nov 20. PubMed PMID: 25584281; PubMed Central PMCID: PMC4290303.


571: Tilak V, Das S, Bundhun S. Value of bone marrow imprint smears in early
diagnosis of bone marrow pathologies. J Clin Diagn Res. 2014 Nov;8(11):FC01-3.
doi: 10.7860/JCDR/2014/9898.5127. Epub 2014 Nov 20. PubMed PMID: 25584225; PubMed
Central PMCID: PMC4290244.


572: Desai P, Dejoie-Brewer M, Ballas SK. Deafness and sickle cell disease: three
case reports and review of the literature. J Clin Med Res. 2015 Mar;7(3):189-92. 
doi: 10.14740/jocmr2028w. Epub 2014 Dec 29. PubMed PMID: 25584106; PubMed Central
PMCID: PMC4285067.


573: Yonal-Hindilerden I, Daglar-Aday A, Akadam-Teker B, Yilmaz C, Nalcaci M,
Yavuz AS, Sargin D. The Burden of JAK2V617F Mutated Allele in Turkish Patients
With Myeloproliferative Neoplasms. J Clin Med Res. 2015 Mar;7(3):161-70. doi:
10.14740/jocmr2047w. Epub 2014 Dec 29. PubMed PMID: 25584101; PubMed Central
PMCID: PMC4285062.


574: Ochi N, Yamane H, Hotta K, Fujii H, Isozaki H, Honda Y, Yamagishi T, Kubo T,
Tanimoto M, Kiura K, Takigawa N. Cisplatin-induced hyponatremia in malignancy:
comparison between brand-name and generic formulation. Drug Des Devel Ther. 2014 
Dec 3;8:2401-8. doi: 10.2147/DDDT.S71419. eCollection 2014. PubMed PMID:
25584019; PubMed Central PMCID: PMC4262375.


575: Stoepker C, Faramarz A, Rooimans MA, van Mil SE, Balk JA, Velleuer E,
Ameziane N, Te Riele H, de Winter JP. DNA helicases FANCM and DDX11 are
determinants of PARP inhibitor sensitivity. DNA Repair (Amst). 2015 Feb;26:54-64.
doi: 10.1016/j.dnarep.2014.12.003. Epub 2014 Dec 24. PubMed PMID: 25583207.


576: Al-Zuhairy A, Schrøder HD, Plesner T, Abildgaard N, Sindrup SH.
Immunostaining of skin biopsy adds no diagnostic value in MGUS-associated
peripheral neuropathy. J Neurol Sci. 2015 Feb 15;349(1-2):60-4. doi:
10.1016/j.jns.2014.12.026. Epub 2014 Dec 26. PubMed PMID: 25582978.


577: Cogorno-Wasylkowski L, Martínez-Pérez E, Carvajal-Buitrago DF,
Vázquez-Rodríguez G, Guinda-Sevillano CE. Uncommon renal masses: Perirenal
extramedullary hematopoiesis and multiple lymphangiomatosis with a perirenal
lymphangioma. Arch Esp Urol. 2014 Dec;67(10):848-52. English, Spanish. PubMed
PMID: 25582904.


578: Subspecialty Group of Hematology, the Society of Pediatrics, Chinese Medical
Association; Subspecialty Group of Hematology the Society of Pediatrics Chinese
Medical Association. [Summary of the 17th national conference of pediatric
hematology]. Zhonghua Er Ke Za Zhi. 2014 Nov;52(11):879-80. Chinese. PubMed PMID:
25582481.


579: Chen Z, Li J. [Experience in diagnosis and treatment of
asparaginase-associated pancreatitis in children]. Zhonghua Er Ke Za Zhi. 2014
Nov;52(11):854-8. Chinese. PubMed PMID: 25582474.


580: Cao L, Wang N, Pan J, Gu G, Hu S, Zhao W, Chai Y. [Effect of DNA methylation
on the proliferation of leukemia cells regulated by miR-34b]. Zhonghua Er Ke Za
Zhi. 2014 Nov;52(11):840-5. Chinese. PubMed PMID: 25582471.


581: Chintagari NR, Nguyen J, Belcher JD, Vercellotti GM, Alayash AI. Haptoglobin
attenuates hemoglobin-induced heme oxygenase-1 in renal proximal tubule cells and
kidneys of a mouse model of sickle cell disease. Blood Cells Mol Dis. 2015
Mar;54(3):302-6. doi: 10.1016/j.bcmd.2014.12.001. Epub 2014 Dec 22. PubMed PMID: 
25582460; PubMed Central PMCID: PMC4338572.


582: De Matteis G, Zanotti R, Colarossi S, De Benedittis C, Garcia-Montero A,
Bonifacio M, Sartori M, Aprili F, Caruso B, Paviati E, Carli G, Perbellini O,
Zamò A, Bonadonna P, Pizzolo G, Guidi G, Martinelli G, Soverini S. The impact of 
sensitive KIT D816V detection on recognition of indolent Systemic Mastocytosis.
Leuk Res. 2015 Mar;39(3):273-8. doi: 10.1016/j.leukres.2014.11.029. Epub 2014 Dec
6. PubMed PMID: 25582384.


583: Bolkun L, Lemancewicz D, Jablonska E, Szumowska A, Bolkun-Skornicka U,
Moniuszko M, Dzieciol J, Kloczko J. Prognostic significance of ligands belonging 
to tumour necrosis factor superfamily in acute lymphoblastic leukaemia. Leuk Res.
2015 Mar;39(3):290-5. doi: 10.1016/j.leukres.2014.12.012. Epub 2014 Dec 27.
PubMed PMID: 25582383.


584: Chu TW, Kosak KM, Shami PJ, Kopeček J. Drug-free macromolecular therapeutics
induce apoptosis of patient chronic lymphocytic leukemia cells. Drug Deliv Transl
Res. 2014 Dec;4(5-6):389-94. doi: 10.1007/s13346-014-0209-8. PubMed PMID:
25580376; PubMed Central PMCID: PMC4286183.


585: Park LS, Tate JP, Rodriguez-Barradas MC, Rimland D, Goetz MB, Gibert C,
Brown ST, Kelley MJ, Justice AC, Dubrow R. Cancer Incidence in HIV-Infected
Versus Uninfected Veterans: Comparison of Cancer Registry and ICD-9 Code
Diagnoses. J AIDS Clin Res. 2014 Jul;5(7):1000318. PubMed PMID: 25580366; PubMed 
Central PMCID: PMC4285627.


586: Soe AM, Bordia S, Xiao PQ, Lopez-Morra H, Tejada J, Atluri S, Krishnaiah M. 
A rare presentation of metastasis of prostate adenocarcinoma to the stomach and
rectum. J Gastric Cancer. 2014 Dec;14(4):271-4. doi: 10.5230/jgc.2014.14.4.271.
Epub 2014 Dec 26. PubMed PMID: 25580360; PubMed Central PMCID: PMC4286907.


587: Lucas Z, Mukherjee A, Chia S, Veytsman I. Metastasis of laryngeal squamous
cell carcinoma to bilateral thigh muscles. Case Rep Oncol Med. 2014;2014:424568. 
doi: 10.1155/2014/424568. Epub 2014 Dec 14. PubMed PMID: 25580324; PubMed Central
PMCID: PMC4279822.


588: Pawar R, Kasi Loknath Kumar A, Woodroof J, Cui W, McGuirk J, Abhyankar S,
Ganguly S, Singh A, Lin T, Aljitawi O. Skin Recurrence of Transformed Mycosis
Fungoides Postumbilical Cord Blood Transplant despite Complete Donor Chimerism.
Case Rep Hematol. 2014;2014:743856. doi: 10.1155/2014/743856. Epub 2014 Dec 11.
PubMed PMID: 25580315; PubMed Central PMCID: PMC4279116.


589: Wills Sanín B, Bolivar YR, Carvajal JJ, Quintero GE, Andrade R. Polyangiitis
with granulomatosis as a paraneoplastic syndrome of B-cell lymphoma of the
lacrimal gland. Case Rep Hematol. 2014;2014:713048. doi: 10.1155/2014/713048.
Epub 2014 Dec 18. PubMed PMID: 25580314; PubMed Central PMCID: PMC4281442.


590: Gouse BM, Boehme AK, Monlezun DJ, Siegler JE, George AJ, Brag K, Albright
KC, Beasley TM, Leissinger C, El Khoury R, Martin-Schild S. New Thrombotic Events
in Ischemic Stroke Patients with Elevated Factor VIII. Thrombosis.
2014;2014:302861. doi: 10.1155/2014/302861. Epub 2014 Dec 17. PubMed PMID:
25580292; PubMed Central PMCID: PMC4280494.


591: Stintzing S. Management of colorectal cancer. F1000Prime Rep. 2014 Nov
4;6:108. doi: 10.12703/P6-108. eCollection 2014. Review. PubMed PMID: 25580262;
PubMed Central PMCID: PMC4229728.


592: Oto M, Inadomi K, Chosa T, Uneda S, Uekihara S, Yoshida M. Successful use of
extracorporeal membrane oxygenation for respiratory failure caused by mediastinal
precursor T lymphoblastic lymphoma. Case Rep Med. 2014;2014:804917. doi:
10.1155/2014/804917. Epub 2014 Dec 17. PubMed PMID: 25580133; PubMed Central
PMCID: PMC4280498.


593: Chatzinikolaidou M, Rekstyte S, Danilevicius P, Pontikoglou C, Papadaki H,
Farsari M, Vamvakaki M. Adhesion and growth of human bone marrow mesenchymal stem
cells on precise-geometry 3D organic-inorganic composite scaffolds for bone
repair. Mater Sci Eng C Mater Biol Appl. 2015 Mar;48:301-9. doi:
10.1016/j.msec.2014.12.007. Epub 2014 Dec 5. PubMed PMID: 25579927.


594: Gustavsson B, Carlsson G, Machover D, Petrelli N, Roth A, Schmoll HJ, Tveit 
KM, Gibson F. A review of the evolution of systemic chemotherapy in the
management of colorectal cancer. Clin Colorectal Cancer. 2015 Mar;14(1):1-10.
doi: 10.1016/j.clcc.2014.11.002. Epub 2014 Nov 15. Review. PubMed PMID: 25579803.


595: Kaygusuz-Atagunduz I, Toptas T, Yumuk F, Firatli-Tuglular T, Bayik M. Newly 
diagnosed breast cancer in a patient receiving imatinib mesylate. J Cancer Res
Ther. 2014 Oct-Dec;10(4):1107-8. doi: 10.4103/0973-1482.146095. PubMed PMID:
25579564.


596: Liang C, Wei J, Jiang E, Ma Q, Pang A, Feng S, Han M. Successful treatment
of a 3-year-old boy with hepatitis-associated aplastic anemia with combination of
auto-umbilical cord blood transplantation and immunosuppressive therapy. Transfus
Apher Sci. 2015 Apr;52(2):211-3. doi: 10.1016/j.transci.2014.12.021. Epub 2014
Dec 23. PubMed PMID: 25578652.


597: Balint B, Todorovic-Balint M, Ljubenov M, Tarabar O, Pavlovic M, Kanjuh V.
Apheretic "rescue-protocol" designed for treatment of CLL associated
life-threatening hemolytic crisis. Transfus Apher Sci. 2015 Apr;52(2):256-8. doi:
10.1016/j.transci.2014.12.024. Epub 2014 Dec 23. PubMed PMID: 25578651.


598: Del Proposto G, Antonelli M, Cerrone P, Bruno A, Costantino L, Ricciardi E, 
Rossi P, Modica S, Adorno G. Cancer of the sigmoid colon and antibodies. A
puzzle. Transfus Apher Sci. 2015 Apr;52(2):220-1. doi:
10.1016/j.transci.2014.12.025. Epub 2014 Dec 23. PubMed PMID: 25578649.


599: Všianská P, Říhová L, Varmužová T, Suská R, Kryukov F, Mikulášová A, Kupská 
R, Penka M, Pour L, Adam Z, Hájek R. Analysis of B-cell subpopulations in
monoclonal gammopathies. Clin Lymphoma Myeloma Leuk. 2015 Apr;15(4):e61-71. doi: 
10.1016/j.clml.2014.12.003. Epub 2014 Dec 12. PubMed PMID: 25578543.


600: Antonelli G, Scagnolari C, Moschella F, Proietti E. Twenty-five years of
type I interferon-based treatment: a critical analysis of its therapeutic use.
Cytokine Growth Factor Rev. 2015 Apr;26(2):121-31. doi:
10.1016/j.cytogfr.2014.12.006. Epub 2014 Dec 30. Review. PubMed PMID: 25578520.


601: Gregory GP, Hogg SJ, Kats LM, Vidacs E, Baker AJ, Gilan O, Lefebure M,
Martin BP, Dawson MA, Johnstone RW, Shortt J. CDK9 inhibition by dinaciclib
potently suppresses Mcl-1 to induce durable apoptotic responses in aggressive
MYC-driven B-cell lymphoma in vivo. Leukemia. 2015 Jun;29(6):1437-41. doi:
10.1038/leu.2015.10. Epub 2014 Jan 12. PubMed PMID: 25578475; PubMed Central
PMCID: PMC4498453.


602: Mitchell WB, Bussel JB. Thrombopoietin receptor agonists: a critical review.
Semin Hematol. 2015 Jan;52(1):46-52. doi: 10.1053/j.seminhematol.2014.11.001.
Epub 2014 Nov 7. Review. PubMed PMID: 25578419.


603: Santini V, Fenaux P. Treatment of myelodysplastic syndrome with
thrombomimetic drugs. Semin Hematol. 2015 Jan;52(1):38-45. doi:
10.1053/j.seminhematol.2014.10.005. Epub 2014 Oct 31. Review. PubMed PMID:
25578418.


604: Desmond R, Townsley DM, Dunbar C, Young NS. Eltrombopag in aplastic anemia. 
Semin Hematol. 2015 Jan;52(1):31-7. doi: 10.1053/j.seminhematol.2014.10.002. Epub
2014 Oct 31. Review. PubMed PMID: 25578417; PubMed Central PMCID: PMC4293077.


605: Kühne T. Treatment of pediatric primary immune thrombocytopenia with
thrombopoietin receptor agonists. Semin Hematol. 2015 Jan;52(1):25-30. doi:
10.1053/j.seminhematol.2014.10.004. Epub 2014 Oct 31. Review. PubMed PMID:
25578416.


606: Rodeghiero F, Ruggeri M. Treatment of immune thrombocytopenia in adults: the
role of thrombopoietin-receptor agonists. Semin Hematol. 2015 Jan;52(1):16-24.
doi: 10.1053/j.seminhematol.2014.10.006. Epub 2014 Nov 1. Review. PubMed PMID:
25578415.


607: Santini V. On raising the "dust of blood": from unrevealing thrombopoiesis
to treatment of thrombocytopenias with thrombomimetic drugs. Semin Hematol. 2015 
Jan;52(1):1-3. doi: 10.1053/j.seminhematol.2014.10.008. Epub 2014 Oct 31. PubMed 
PMID: 25578412.


608: Kroll MH, Michaelis LC, Verstovsek S. Mechanisms of thrombogenesis in
polycythemia vera. Blood Rev. 2015 Jul;29(4):215-21. doi:
10.1016/j.blre.2014.12.002. Epub 2014 Dec 13. PubMed PMID: 25577686; PubMed
Central PMCID: PMC4466074.


609: Wittig B, Schmidt M, Scheithauer W, Schmoll HJ. MGN1703, an immunomodulator 
and toll-like receptor 9 (TLR-9) agonist: from bench to bedside. Crit Rev Oncol
Hematol. 2015 Apr;94(1):31-44. doi: 10.1016/j.critrevonc.2014.12.002. Epub 2014
Dec 19. Review. PubMed PMID: 25577571.


610: Atesoglu EB, Hacıhanefioglu A, Gulbas Z. Beta-2 microglobulin predicts the
outcome after autologous stem cell transplantation in non-Hodgkin lymphoma.
Transfus Apher Sci. 2015 Feb;52(1):65-71. doi: 10.1016/j.transci.2014.12.007.
Epub 2014 Dec 18. PubMed PMID: 25577449.


611: Erba HP. Finding the optimal combination therapy for the treatment of newly 
diagnosed AML in older patients unfit for intensive therapy. Leuk Res. 2015
Feb;39(2):183-91. doi: 10.1016/j.leukres.2014.11.027. Epub 2014 Dec 9. Review.
PubMed PMID: 25577399.


612: Markello T, Chen D, Kwan JY, Horkayne-Szakaly I, Morrison A, Simakova O,
Maric I, Lozier J, Cullinane AR, Kilo T, Meister L, Pakzad K, Bone W, Chainani S,
Lee E, Links A, Boerkoel C, Fischer R, Toro C, White JG, Gahl WA, Gunay-Aygun M. 
York platelet syndrome is a CRAC channelopathy due to gain-of-function mutations 
in STIM1. Mol Genet Metab. 2015 Mar;114(3):474-82. doi:
10.1016/j.ymgme.2014.12.307. Epub 2014 Dec 24. PubMed PMID: 25577287; PubMed
Central PMCID: PMC4355183.


613: Del Turco S, Sartini S, Cigni G, Sentieri C, Sbrana S, Battaglia D, Papa A, 
Da Settimo F, La Motta C, Basta G. Synthetic analogues of flavonoids with
improved activity against platelet activation and aggregation as novel prototypes
of food supplements. Food Chem. 2015 May 15;175:494-9. doi:
10.1016/j.foodchem.2014.12.005. Epub 2014 Dec 16. PubMed PMID: 25577111.


614: Alves R, Fonseca AR, Gonçalves AC, Ferreira-Teixeira M, Lima J, Abrantes AM,
Alves V, Rodrigues-Santos P, Jorge L, Matoso E, Carreira IM, Botelho MF,
Sarmento-Ribeiro AB. Drug transporters play a key role in the complex process of 
Imatinib resistance in vitro. Leuk Res. 2015 Mar;39(3):355-60. doi:
10.1016/j.leukres.2014.12.008. Epub 2014 Dec 23. PubMed PMID: 25575688.


615: Bittar LF, Mazetto Bde M, Orsi FL, Collela MP, De Paula EV,
Annichino-Bizzacchi JM. Long-term increased factor VIII levels are associated to 
interleukin-6 levels but not to post-thrombotic syndrome in patients with deep
venous thrombosis. Thromb Res. 2015 Mar;135(3):497-501. doi:
10.1016/j.thromres.2014.12.024. Epub 2014 Dec 31. PubMed PMID: 25575413.


616: Löbel U, Schweser F, Nickel M, Deistung A, Grosse R, Hagel C, Fiehler J,
Schulz A, Hartig M, Reichenbach JR, Kohlschütter A, Sedlacik J. Brain iron
quantification by MRI in mitochondrial membrane protein-associated
neurodegeneration under iron-chelating therapy. Ann Clin Transl Neurol. 2014
Dec;1(12):1041-6. doi: 10.1002/acn3.116. Epub 2014 Dec 2. PubMed PMID: 25574478; 
PubMed Central PMCID: PMC4284129.


617: Thompson E, Thyagarajan MS, Johnson E, Weeden D, Morgan M, Groves SJ,
Steward CG. Lobar Collapse and Obliteration of Air Bronchogram Allowing Early
Diagnosis of Endobronchial Aspergillus Infection following Hematopoietic Stem
Cell Transplantation. Case Rep Radiol. 2014;2014:715073. doi:
10.1155/2014/715073. Epub 2014 Dec 10. PubMed PMID: 25574417; PubMed Central
PMCID: PMC4276688.


618: Ohagi Y, Tamura S, Nakamoto C, Nakamoto H, Saijo M, Shimojima M, Nakano Y,
Fujimoto T. Mild clinical course of severe Fever with thrombocytopenia syndrome
virus infection in an elderly Japanese patient. Case Rep Infect Dis.
2014;2014:918135. doi: 10.1155/2014/918135. Epub 2014 Dec 4. PubMed PMID:
25574405; PubMed Central PMCID: PMC4275604.


619: Dantas Brito M, Campilho F, Branca R, Pinho Vaz C, Silva C, Sousa T, Mendes 
C, Campos A. Visceral leishmaniasis: a differential diagnosis to remember after
bone marrow transplantation. Case Rep Hematol. 2014;2014:587912. doi:
10.1155/2014/587912. Epub 2014 Dec 11. PubMed PMID: 25574404; PubMed Central
PMCID: PMC4276680.


620: Zhu S, Kisiel W, Lu YJ, Petersen LC, Ndungu JM, Moore TW, Parker ET, Sun A, 
Liotta DC, El-Rayes BF, Brat DJ, Snyder JP, Shoji M. Tumor angiogenesis therapy
using targeted delivery of Paclitaxel to the vasculature of breast cancer
metastases. J Drug Deliv. 2014;2014:865732. doi: 10.1155/2014/865732. Epub 2014
Dec 7. PubMed PMID: 25574399; PubMed Central PMCID: PMC4273585.


621: Paul S, Ramalingam S, Subramaniam D, Baranda J, Anant S, Dhar A. Histone
Demethylases in Colon Cancer. Curr Colorectal Cancer Rep. 2014 Dec
1;10(4):417-424. PubMed PMID: 25574158; PubMed Central PMCID: PMC4283932.


622: Sáez-Giménez B, Berastegui C, Loor K, López-Meseguer M, Monforte V, Bravo C,
Santamaría A, Roman A. Deep vein thrombosis and pulmonary embolism after solid
organ transplantation: an unresolved problem. Transplant Rev (Orlando). 2015
Apr;29(2):85-92. doi: 10.1016/j.trre.2014.12.005. Epub 2014 Dec 18. Review.
PubMed PMID: 25573688.


623: Wang L, Liu H, Zheng C, Tang B, Zhu X, Yao W, Zhang L, Sun Z. [Allo-geneic
hematopoietic stem cell transplantation in treatment with T315I mutation of
chronic myelogenous leukemia]. Zhonghua Yi Xue Za Zhi. 2014 Nov 4;94(40):3150-3. 
Chinese. PubMed PMID: 25573310.


624: Wang X, Jin S, Liu L, Chen S, Zhang X, Jin Z, Miao M, Tang X, Fu Z, Han Y,
Ma X, Chen F, Qiu H, Sun A, Wu D. [Efficacies of hematopoietic stem cell
transplantation for severe aplastic anemia: a report of 43 patients]. Zhonghua Yi
Xue Za Zhi. 2014 Nov 4;94(40):3140-4. Chinese. PubMed PMID: 25573308.


625: Song T, Chen G, Zhang X, Xu Y, Chen J, Wang Y, Ye L, Xu J, Wu D, Miao J.
[Clinical outcomes of allogeneic hematopoietic stem cell transplantation patients
with co-activation of cytomegalovirus and Epstein-Barr virus]. Zhonghua Yi Xue Za
Zhi. 2014 Nov 4;94(40):3135-9. Chinese. PubMed PMID: 25573307.


626: Ok CY, Patel KP, Garcia-Manero G, Routbort MJ, Fu B, Tang G, Goswami M,
Singh R, Kanagal-Shamanna R, Pierce SA, Young KH, Kantarjian HM, Medeiros LJ,
Luthra R, Wang SA. Mutational profiling of therapy-related myelodysplastic
syndromes and acute myeloid leukemia by next generation sequencing, a comparison 
with de novo diseases. Leuk Res. 2015 Mar;39(3):348-54. doi:
10.1016/j.leukres.2014.12.006. Epub 2014 Dec 20. PubMed PMID: 25573287.


627: Minemura H, Ikeda K, Tanino Y, Hashimoto Y, Nikaido T, Fukuhara A, Yokouchi 
H, Sato S, Tanino M, Oka T, Hebisawa A, Suzuki H, Ogawa K, Takeishi Y, Munakata
M. Multicentric Castleman's disease with impaired lymphocytic apoptosis. Allergol
Int. 2015 Jan;64(1):112-4. doi: 10.1016/j.alit.2014.08.009. Epub 2014 Dec 18.
PubMed PMID: 25572569.


628: Bekadja MA, Bouhass R, Osmani S, Brahimi M, Talhi S, Yafour N, Arabi A.
Plerixafor in the treatment of progenitor cell mobilization failure: First
experience in Algeria. Hematol Oncol Stem Cell Ther. 2015 Jun;8(2):93-4. doi:
10.1016/j.hemonc.2014.11.007. Epub 2014 Dec 27. PubMed PMID: 25571787.


629: Guo Y, Shan QQ, Gong YP, Lin J, Yang X. [Anti-leukemia effect of oridonin on
T-cell acute lymphoblastic leukemia]. Sichuan Da Xue Xue Bao Yi Xue Ban. 2014
Nov;45(6):903-7. Chinese. PubMed PMID: 25571712.


630: Shin Y, Soo RA, Yoon J, Perera AP, Yoon YJ, Park MK. Rapid and label-free
amplification and detection assay for genotyping of cancer biomarker. Biosens
Bioelectron. 2015 Jun 15;68:107-14. doi: 10.1016/j.bios.2014.12.039. Epub 2014
Dec 18. PubMed PMID: 25569872.


631: Amari A, Ebtekar M, Moazzeni SM, Soleimani M, Amirabad LM, Tahoori MT,
Massumi M. Investigation of immunomodulatory properties of human Wharton's
Jelly-derived mesenchymal stem cells after lentiviral transduction. Cell Immunol.
2015 Feb;293(2):59-66. doi: 10.1016/j.cellimm.2014.12.003. Epub 2014 Dec 31.
PubMed PMID: 25569483.


632: Wong DJ, Hurvitz SA. Recent advances in the development of anti-HER2
antibodies and antibody-drug conjugates. Ann Transl Med. 2014 Dec;2(12):122. doi:
10.3978/j.issn.2305-5839.2014.08.13. Review. PubMed PMID: 25568875; PubMed
Central PMCID: PMC4260046.


633: Kim YK, Lee SS, Jeong SH, Ahn JS, Yang DH, Lee JJ, Shin MG, Kim HJ. OCT-1,
ABCB1, and ABCG2 Expression in Imatinib-Resistant Chronic Myeloid Leukemia
Treated with Dasatinib or Nilotinib. Chonnam Med J. 2014 Dec;50(3):102-11. doi:
10.4068/cmj.2014.50.3.102. Epub 2014 Dec 17. PubMed PMID: 25568846; PubMed
Central PMCID: PMC4276791.


634: Lim HC, Kim CS. Oral signs of acute leukemia for early detection. J
Periodontal Implant Sci. 2014 Dec;44(6):293-9. doi: 10.5051/jpis.2014.44.6.293.
Epub 2014 Dec 31. PubMed PMID: 25568810; PubMed Central PMCID: PMC4284378.


635: Cabral R, Caballero JC, Alonso S, Dávila J, Cabrero M, Caballero D, Vázquez 
L, Sánchez-Guijo F, López L, Cañizo MC, Mateos MV, González M. Late
differentiation syndrome in acute promyelocytic leukemia: a challenging
diagnosis. Hematol Rep. 2014 Nov 19;6(4):5654. doi: 10.4081/hr.2014.5654.
eCollection 2014 Nov 19. PubMed PMID: 25568763; PubMed Central PMCID: PMC4274482.


636: Brito MD, Martins Â, Henrique R, Mariz J. Enteropathy-associated T cell
lymphoma as a complication of silent celiac disease. Hematol Rep. 2014 Dec
9;6(4):5612. doi: 10.4081/hr.2014.5612. eCollection 2014 Nov 19. PubMed PMID:
25568762; PubMed Central PMCID: PMC4274481.


637: Agapidou A, Vakalopoulou S, Papadopoulou T, Chadjiaggelidou C, Garypidou V. 
Successful Treatment of Severe Anemia using Erythropoietin in a Jehovah Witness
with Non-Hodgkin Lymphoma. Hematol Rep. 2014 Dec 4;6(4):5600. doi:
10.4081/hr.2014.5600. eCollection 2014 Nov 19. PubMed PMID: 25568760; PubMed
Central PMCID: PMC4274479.


638: Cavaliere E, Alaggio R, Castagnetti M, Scarzello G, Bisogno G. Prostatic
stromal sarcoma in an adolescent: the role of chemotherapy. Rare Tumors. 2014 Dec
18;6(4):5607. doi: 10.4081/rt.2014.5607. eCollection 2014 Oct 27. PubMed PMID:
25568753; PubMed Central PMCID: PMC4274447.


639: Benavides-Serrato A, Anderson L, Holmes B, Cloninger C, Artinian N, Bashir
T, Gera J. mTORC2 modulates feedback regulation of p38 MAPK activity via
DUSP10/MKP5 to confer differential responses to PP242 in glioblastoma. Genes
Cancer. 2014 Nov;5(11-12):393-406. PubMed PMID: 25568665; PubMed Central PMCID:
PMC4279437.


640: Oancea C, Rüster B, Brill B, Roos J, Heinssmann M, Bug G, Mian AA, Guillen
NA, Kornblau SM, Henschler R, Ruthardt M. STAT activation status differentiates
leukemogenic from non-leukemogenic stem cells in AML and is suppressed by arsenic
in t(6;9)-positive AML. Genes Cancer. 2014 Nov;5(11-12):378-92. PubMed PMID:
25568664; PubMed Central PMCID: PMC4279436.


641: Krstevska SB, Sotirova T, Balkanov T, Genadieva-Stavric S. Tretatment
approach of nontransplant patients with multiple myeloma. Mater Sociomed. 2014
Oct;26(5):348-51. doi: 10.5455/msm.2014.26.348-351. Epub 2014 Oct 29. Review.
PubMed PMID: 25568637; PubMed Central PMCID: PMC4272840.


642: Sotirova T, Stojanovic A, Genadieva-Stavric S, Krstevska S, Spasovski D,
Balkanov T. Influence of Prognostic Factors on OverallSurvival in Myelodysplastic
Syndromes. Mater Sociomed. 2014 Oct;26(5):292-6. doi:
10.5455/msm.2014.26.292-296. Epub 2014 Oct 29. PubMed PMID: 25568624; PubMed
Central PMCID: PMC4272834.


643: Junuzovic D, Zunic L, Dervisefendic M, Skopljak A, Pasagic A, Masic I. The
toxic effect on leukocyte lineage of antimicrobial therapy in urinary and
respiratory infections. Med Arch. 2014 Jun;68(3):167-9. doi:
10.5455/medarh.2014.68.167-169. Epub 2014 May 31. PubMed PMID: 25568526; PubMed
Central PMCID: PMC4240340.


644: Lippi G, Mattiuzzi C, Cervellin G. Chocolate and migraine: the history of an
ambiguous association. Acta Biomed. 2014 Dec 17;85(3):216-21. PubMed PMID:
25567457.


645: Kinpara S, Ito S, Takahata T, Saitoh Y, Hasegawa A, Kijiyama M, Utsunomiya
A, Masuda M, Miyazaki Y, Matsuoka M, Nakamura M, Yamaoka S, Masuda T, Kannagi M. 
Involvement of double-stranded RNA-dependent protein kinase and antisense viral
RNA in the constitutive NFκB activation in adult T-cell leukemia/lymphoma cells. 
Leukemia. 2015 Jun;29(6):1425-9. doi: 10.1038/leu.2015.1. Epub 2014 Jan 8. PubMed
PMID: 25567137.


646: Stratikos E, Stamogiannos A, Zervoudi E, Fruci D. A role for naturally
occurring alleles of endoplasmic reticulum aminopeptidases in tumor immunity and 
cancer pre-disposition. Front Oncol. 2014 Dec 19;4:363. doi:
10.3389/fonc.2014.00363. eCollection 2014. Review. PubMed PMID: 25566501; PubMed 
Central PMCID: PMC4271575.


647: Imataki O, Kita N, Nakayama-Imaohji H, Kida JI, Kuwahara T, Uemura M.
Bronchiolitis and bacteraemia caused by Burkholderia gladioli in a non-lung
transplantation patient. New Microbes New Infect. 2014 Nov;2(6):175-6. doi:
10.1002/nmi2.64. Epub 2014 Sep 25. PubMed PMID: 25566397; PubMed Central PMCID:
PMC4265050.


648: Sykora T, Horakova J, Buzzasyova D, Sladekova M, Poczova M, Sufliarska S.
Protothecal peritonitis in child after bone marrow transplantation: case report
and literature review of paediatric cases. New Microbes New Infect. 2014
Nov;2(6):156-60. doi: 10.1002/nmi2.61. Review. PubMed PMID: 25566393; PubMed
Central PMCID: PMC4265046.


649: Dominguez PM, Shaknovich R. Epigenetic function of activation-induced
cytidine deaminase and its link to lymphomagenesis. Front Immunol. 2014 Dec
18;5:642. doi: 10.3389/fimmu.2014.00642. eCollection 2014. Review. PubMed PMID:
25566255; PubMed Central PMCID: PMC4270259.


650: Kerr J, Quinti I, Eibl M, Chapel H, Späth PJ, Sewell WA, Salama A, van
Schaik IN, Kuijpers TW, Peter HH. Is dosing of therapeutic immunoglobulins
optimal? A review of a three-decade long debate in europe. Front Immunol. 2014
Dec 12;5:629. doi: 10.3389/fimmu.2014.00629. eCollection 2014. Review. PubMed
PMID: 25566244; PubMed Central PMCID: PMC4263903.


651: Prost MG, Gilhuis HJ, Brouwer RE, Gawda P. Local Treatment with
Triamcinolone Acetonide and Bevacizumab for Ocular Symptoms in a Patient with
POEMS Syndrome. Case Rep Ophthalmol. 2014 Dec 3;5(3):416-22. doi:
10.1159/000369856. eCollection 2014 Sep. PubMed PMID: 25566064; PubMed Central
PMCID: PMC4280463.


652: Abou Zahr A, Saad Aldin E, Komrokji RS, Zeidan AM. Clinical utility of
lenalidomide in the treatment of myelodysplastic syndromes. J Blood Med. 2014 Dec
22;6:1-16. doi: 10.2147/JBM.S50482. eCollection 2015. Review. PubMed PMID:
25565910; PubMed Central PMCID: PMC4278786.


653: Holt A, Khan MA, Gujja S, Govindarajan R. Utilization of bone densitometry
for prediction and administration of bisphosphonates to prevent osteoporosis in
patients with prostate cancer without bone metastases receiving antiandrogen
therapy. Cancer Manag Res. 2014 Dec 24;7:13-8. doi: 10.2147/CMAR.S74116.
eCollection 2015. PubMed PMID: 25565887; PubMed Central PMCID: PMC4284007.


654: Schinco P, Cultrera D, Valeri F, Borchiellini A, Mantuano M, Gorla F,
Savarese A, Teruzzi C. Cost-consequence analysis of long-term prophylaxis in the 
treatment of von Willebrand disease in the Italian context. Clinicoecon Outcomes 
Res. 2014 Dec 17;7:17-25. doi: 10.2147/CEOR.S71892. eCollection 2015. PubMed
PMID: 25565871; PubMed Central PMCID: PMC4274135.


655: Kim JH, Kim CS, Ignacio RM, Kim DH, Sajo ME, Maeng EH, Qi XF, Park SE, Kim
YR, Kim MK, Lee KJ, Kim SK. Immunotoxicity of silicon dioxide nanoparticles with 
different sizes and electrostatic charge. Int J Nanomedicine. 2014 Dec 15;9 Suppl
2:183-93. doi: 10.2147/IJN.S57934. eCollection 2014. PubMed PMID: 25565836;
PubMed Central PMCID: PMC4279855.


656: Ryu HJ, Seo MY, Jung SK, Maeng EH, Lee SY, Jang DH, Lee TJ, Jo KY, Kim YR,
Cho KB, Kim MK, Lee BJ, Son SW. Zinc oxide nanoparticles: a 90-day repeated-dose 
dermal toxicity study in rats. Int J Nanomedicine. 2014 Dec 15;9 Suppl 2:137-44. 
doi: 10.2147/IJN.S57930. eCollection 2014. PubMed PMID: 25565832; PubMed Central 
PMCID: PMC4279760.


657: Qiu H, Wu N, Zheng Y, Chen M, Weng S, Chen Y, Lin X. A robust and versatile 
signal-on fluorescence sensing strategy based on SYBR Green I dye and graphene
oxide. Int J Nanomedicine. 2014 Dec 22;10:147-56. doi: 10.2147/IJN.S68638.
eCollection 2015. PubMed PMID: 25565810; PubMed Central PMCID: PMC4278783.


658: Rozhok AI, Salstrom JL, DeGregori J. Stochastic modeling indicates that
aging and somatic evolution in the hematopoetic system are driven by
non-cell-autonomous processes. Aging (Albany NY). 2014 Dec;6(12):1033-48. PubMed 
PMID: 25564763; PubMed Central PMCID: PMC4298364.


659: Kocher F, Hilbe W, Seeber A, Pircher A, Schmid T, Greil R, Auberger J,
Nevinny-Stickel M, Sterlacci W, Tzankov A, Jamnig H, Kohler K, Zabernigg A,
Frötscher J, Oberaigner W, Fiegl M. Longitudinal analysis of 2293 NSCLC patients:
a comprehensive study from the TYROL registry. Lung Cancer. 2015
Feb;87(2):193-200. doi: 10.1016/j.lungcan.2014.12.006. Epub 2014 Dec 18. PubMed
PMID: 25564398.


660: Bettman N, Avivi I, Rosenbaum H, Bisharat L, Katz T. Impaired migration
capacity in monocytes derived from patients with Gaucher disease. Blood Cells Mol
Dis. 2015 Aug;55(2):180-6. doi: 10.1016/j.bcmd.2014.12.003. Epub 2014 Dec 23.
PubMed PMID: 25564295.


661: Karimi M, Haghpanah S. The effects of economic sanctions on disease specific
clinical outcomes of patients with thalassemia and hemophilia in Iran. Health
Policy. 2015 Feb;119(2):239-43. doi: 10.1016/j.healthpol.2014.12.011. Epub 2014
Dec 19. PubMed PMID: 25564279.


662: Rocañín-Arjó A, Dennis J, Suchon P, Aïssi D, Truong V, Trégouët DA, Gagnon
F, Morange PE. Thrombin generation potential and whole-blood DNA methylation.
Thromb Res. 2015 Mar;135(3):561-4. doi: 10.1016/j.thromres.2014.12.010. Epub 2014
Dec 12. PubMed PMID: 25563678.


663: Geifman N, Haviv I, Kurzrock R, Rubin E. Promoting Precision Cancer Medicine
through a Community-Driven Knowledgebase. J Pers Med. 2014 Dec 15;4(4):475-88.
doi: 10.3390/jpm4040475. PubMed PMID: 25563458; PubMed Central PMCID: PMC4282884.


664: Pettijohn E, Martone B, Rademaker A, Kuzel T. A phase I study of high-dose
calcitriol in combination with temozolomide for patients with metastatic
melanoma. J Pers Med. 2014 Oct 17;4(4):448-58. doi: 10.3390/jpm4040448. PubMed
PMID: 25563456; PubMed Central PMCID: PMC4282882.


665: Gharbaran R. Advances in the molecular functions of syndecan-1 (SDC1/CD138) 
in the pathogenesis of malignancies. Crit Rev Oncol Hematol. 2015 Apr;94(1):1-17.
doi: 10.1016/j.critrevonc.2014.12.003. Epub 2014 Dec 18. Review. PubMed PMID:
25563413.


666: Song MK, Chung JS, Joo YD, Lee GW, Hong J, Park SH, Shin HJ. Early
intensified intravenous cyclosporine therapy predicts favorable response to
immunosuppressive therapy with rabbit antithymocyte globulin in patients with
severe aplastic anemia. Leuk Res. 2015 Mar;39(3):284-9. doi:
10.1016/j.leukres.2014.12.011. Epub 2014 Dec 24. PubMed PMID: 25563075.


667: Canbolat Ayhan A, Timur C, Ayhan Y, Kes G. Leukoerythroblastosis Mimicking
Leukemia: A case report. Iran J Pediatr. 2014 Jun;24(3):332-3. PubMed PMID:
25562031; PubMed Central PMCID: PMC4276592.


668: Masoudi Z, Akbarzadeh M, Vaziri F, Zare N, Ramzi M. The effects of
decreasing maternal anxiety on fetal oxygenation and nucleated red blood cells
count in the cord blood. Iran J Pediatr. 2014 Jun;24(3):285-92. PubMed PMID:
25562022; PubMed Central PMCID: PMC4276583.


669: Shah A, Priyadarshini M, Khan MS, Aatif M, Amin F, Tabrez S, Zaher GF, Bano 
B. Differential effects of anti-cancer and anti-hepatitis drugs on liver
cystatin. Saudi J Biol Sci. 2015 Jan;22(1):69-74. doi:
10.1016/j.sjbs.2014.06.006. Epub 2014 Jul 5. PubMed PMID: 25561887; PubMed
Central PMCID: PMC4281580.


670: Damanhouri GA, Jarullah J, Marouf S, Hindawi SI, Mushtaq G, Kamal MA.
Clinical biomarkers in sickle cell disease. Saudi J Biol Sci. 2015
Jan;22(1):24-31. doi: 10.1016/j.sjbs.2014.09.005. Epub 2014 Sep 18. Review.
PubMed PMID: 25561879; PubMed Central PMCID: PMC4281636.


671: Al-Somai N, Al-Muhur M, Quteimat O, Hamzah N. The impact of clinical
pharmacist and ID intervention in rationalization of antimicrobial use. Saudi
Pharm J. 2014 Dec;22(6):516-21. doi: 10.1016/j.jsps.2014.02.003. Epub 2014 Feb
26. PubMed PMID: 25561863; PubMed Central PMCID: PMC4281637.


672: Garczorz W, Francuz T, Siemianowicz K, Kosowska A, Kłych A, Aghdam MR,
Jagoda K. Effects of incretin agonists on endothelial nitric oxide synthase
expression and nitric oxide synthesis in human coronary artery endothelial cells 
exposed to TNFα and glycated albumin. Pharmacol Rep. 2015 Feb;67(1):69-77. doi:
10.1016/j.pharep.2014.08.007. Epub 2014 Aug 23. PubMed PMID: 25560578.


673: Purkait R, Dolai TK. Identification of PML/RARá fusion gene by RT-PCR acute 
promyelocytic leukaemia. Indian Pediatr. 2014 Dec;51(12):1020-1. PubMed PMID:
25560168.


674: Kadam PP, Manglani MV, Sharma SM, Sharma RA, Setia MS. Immunoglobulin levels
and CD4 / CD8 counts in β- thalassemia major. Indian Pediatr. 2014
Dec;51(12):1000-2. PubMed PMID: 25560159.


675: Borowczyk M, Wojtaszewska M, Lewandowski K, Gil L, Lewandowska M,
Lehmann-Kopydłowska A, Kroll-Balcerzak R, Balcerzak A, Iwoła M, Michalak M,
Komarnicki M. The JAK2 V617F mutational status and allele burden may be related
with the risk of venous thromboembolic events in patients with
Philadelphia-negative myeloproliferative neoplasms. Thromb Res. 2015
Feb;135(2):272-80. doi: 10.1016/j.thromres.2014.11.006. Epub 2014 Nov 15. PubMed 
PMID: 25559461.


676: Adams HJ, de Klerk JM, Fijnheer R, Dubois SV, Nievelstein RA, Kwee TC.
Prognostic value of tumor necrosis at CT in diffuse large B-cell lymphoma. Eur J 
Radiol. 2015 Mar;84(3):372-7. doi: 10.1016/j.ejrad.2014.12.009. Epub 2014 Dec 19.
PubMed PMID: 25559168.


677: Lu S, Azada MC, Ou SH. Choroidal metastasis response to crizotinib in a
ROS1-rearranged NSCLC patient. Lung Cancer. 2015 Feb;87(2):207-9. doi:
10.1016/j.lungcan.2014.12.011. Epub 2014 Dec 19. PubMed PMID: 25558789.


678: Demirel F, Kara O, Tepe D, Esen I. Bone mineral density and vitamin D status
in children and adolescents with congenital adrenal hyperplasia. Turk J Med Sci. 
2014;44(1):109-14. PubMed PMID: 25558569.


679: Hoinka J, Berezhnoy A, Sauna ZE, Gilboa E, Przytycka TM. AptaCluster - A
Method to Cluster HT-SELEX Aptamer Pools and Lessons from its Application. Res
Comput Mol Biol. 2014;8394:115-128. PubMed PMID: 25558474; PubMed Central PMCID: 
PMC4281958.


680: Vedantham S, O'Connell AM, Shi L, Karellas A, Huston AJ, Skinner KA.
Dedicated Breast CT: Feasibility for Monitoring Neoadjuvant Chemotherapy
Treatment. J Clin Imaging Sci. 2014 Nov 29;4:64. doi: 10.4103/2156-7514.145867.
eCollection 2014. PubMed PMID: 25558431; PubMed Central PMCID: PMC4278089.


681: Yang JF, Ding XF, Chen L, Mat WK, Xu MZ, Chen JF, Wang JM, Xu L, Poon WS,
Kwong A, Leung GK, Tan TC, Yu CH, Ke YB, Xu XY, Ke XY, Ma RC, Chan JC, Wan WQ,
Zhang LW, Kumar Y, Tsang SY, Li S, Wang HY, Xue H. Copy number variation analysis
based on AluScan sequences. J Clin Bioinforma. 2014 Dec 5;4(1):15. doi:
10.1186/s13336-014-0015-z. eCollection 2014. PubMed PMID: 25558350; PubMed
Central PMCID: PMC4273479.


682: O'Driscoll K, McCabe M, Earley B. Differences in leukocyte profile, gene
expression, and metabolite status of dairy cows with or without sole ulcers. J
Dairy Sci. 2015 Mar;98(3):1685-95. doi: 10.3168/jds.2014-8199. Epub 2014 Dec 31. 
PubMed PMID: 25557893.


683: Gaziev J, Isgrò A, Mozzi AF, Petain A, Nguyen L, Ialongo C, Dinallo V,
Sodani P, Marziali M, Andreani M, Testi M, Paciaroni K, Gallucci C, De Angelis G,
Alfieri C, Ribersani M, Lucarelli G. New insights into the pharmacokinetics of
intravenous busulfan in children with sickle cell anemia undergoing bone marrow
transplantation. Pediatr Blood Cancer. 2015 Apr;62(4):680-6. doi:
10.1002/pbc.25376. Epub 2014 Dec 31. PubMed PMID: 25557687.


684: Linn-Pearl RN, Powell RM, Newman HA, Gould DJ. Validity of aqueocentesis as 
a component of anterior uveitis investigation in dogs and cats. Vet Ophthalmol.
2015 Jul;18(4):326-34. doi: 10.1111/vop.12245. Epub 2014 Dec 29. PubMed PMID:
25557502.


685: Penthala NR, Zong H, Ketkar A, Madadi NR, Janganati V, Eoff RL, Guzman ML,
Crooks PA. Synthesis, anticancer activity and molecular docking studies on a
series of heterocyclic trans-cyanocombretastatin analogues as antitubulin agents.
Eur J Med Chem. 2015 Mar 6;92:212-20. doi: 10.1016/j.ejmech.2014.12.050. Epub
2014 Dec 29. PubMed PMID: 25557492; PubMed Central PMCID: PMC4336621.


686: Catenacci DV. Next-generation clinical trials: Novel strategies to address
the challenge of tumor molecular heterogeneity. Mol Oncol. 2015 May;9(5):967-96. 
doi: 10.1016/j.molonc.2014.09.011. Epub 2014 Oct 18. Review. PubMed PMID:
25557400; PubMed Central PMCID: PMC4402102.


687: Tüfekçi Ö, Yandım MK, Ören H, İrken G, Baran Y. Targeting FoxM1
transcription factor in T-cell acute lymphoblastic leukemia cell line. Leuk Res. 
2015 Mar;39(3):342-7. doi: 10.1016/j.leukres.2014.12.005. Epub 2014 Dec 17.
PubMed PMID: 25557384.


688: Ouyang J, Zheng W, Shen Q, Goswami M, Jorgensen JL, Medeiros LJ, Wang SA.
Flow cytometry immunophenotypic analysis of Philadelphia-negative
myeloproliferative neoplasms: Correlation with histopathologic features.
Cytometry B Clin Cytom. 2015 Jul-Aug;88(4):236-43. doi: 10.1002/cyto.b.21215.
Epub 2014 Dec 30. PubMed PMID: 25557358.


689: Ladas EJ, Lin M, Antillion F, Rivas S, Chantada G, Cacciavillano W, Ortiz R,
Stein K, Castillo L, Rocha V, Fu L, Rodriquez H, Kelly KM. Improving our
understanding of the use of traditional complementary/alternative medicine in
children with cancer. Cancer. 2015 May 1;121(9):1492-8. doi: 10.1002/cncr.29212. 
Epub 2014 Dec 29. PubMed PMID: 25557324.


690: Lippi G, Buonocore R, Musa R, Ippolito L, Picanza A, Favaloro EJ. The effect
of hyperglycaemia on haemostasis testing--a volunteer study. Anaesthesia. 2015
May;70(5):549-54. doi: 10.1111/anae.12990. Epub 2014 Dec 31. PubMed PMID:
25557303.


691: Alis R, Sanchis-Gomar F, Primo-Carrau C, Lozano-Calve S, Dipalo M, Aloe R,
Blesa JR, Romagnoli M, Lippi G. Hemoconcentration induced by exercise: Revisiting
the Dill and Costill equation. Scand J Med Sci Sports. 2015 Dec;25(6):e630-7.
doi: 10.1111/sms.12393. Epub 2014 Dec 30. PubMed PMID: 25557039.


692: Hainsworth JD, Thompson DS, Bismayer JA, Gian VG, Merritt WM, Whorf RC,
Finney LH, Dudley BS. Paclitaxel/carboplatin with or without sorafenib in the
first-line treatment of patients with stage III/IV epithelial ovarian cancer: a
randomized phase II study of the Sarah Cannon Research Institute. Cancer Med.
2015 May;4(5):673-81. doi: 10.1002/cam4.376. Epub 2014 Dec 31. PubMed PMID:
25556916; PubMed Central PMCID: PMC4430260.


693: Hoffmann JJ, Yu T. Screening of hemolysis in whole-blood specimens. Int J
Lab Hematol. 2015 Aug;37(4):e87-8. doi: 10.1111/ijlh.12324. Epub 2014 Dec 30.
PubMed PMID: 25556690.


694: Lippi G. Response to letter from Dr Hoffmann. Int J Lab Hematol. 2015
Aug;37(4):e89-90. doi: 10.1111/ijlh.12323. Epub 2014 Dec 30. PubMed PMID:
25556594.


695: Keutgens A, Foguenne J, Gothot A, Tassin F. Atypical plasma cells with
coexpression of myeloid markers and bundles of Auer rod-like inclusions. Int J
Lab Hematol. 2015 Aug;37(4):e85-6. doi: 10.1111/ijlh.12322. Epub 2014 Dec 30.
PubMed PMID: 25556517.


696: Dai XB, Sun XM, Zhu XJ. Reactivation of hepatitis B virus 40 months after
discontinuation of rituximab maintenance treatment and 5 months after cessation
of entecavir administration. Clin Res Hepatol Gastroenterol. 2015
Jun;39(3):e39-40. doi: 10.1016/j.clinre.2014.11.005. Epub 2014 Dec 30. PubMed
PMID: 25556123.


697: Jones B, Burkhart J, Sonpavde G. Danger on a half shell: Vibrio vulnificus
septicemia. Am J Med. 2015 May;128(5):475-6. doi: 10.1016/j.amjmed.2014.11.039.
Epub 2014 Dec 30. PubMed PMID: 25555549.


698: Bourdelin M, Daguindau E, Larosa F, Legrand F, Nerich V, Deconinck E, Limat 
S. [Mucositis after allogeneic stem cell transplantation: Risk factors, clinical 
consequences and prophylaxis]. Pathol Biol (Paris). 2015 Apr;63(2):106-10. doi:
10.1016/j.patbio.2014.11.001. Epub 2014 Dec 30. French. PubMed PMID: 25555496.


699: Chen J, Desierto MJ, Feng X, Biancotto A, Young NS. Immune-mediated bone
marrow failure in C57BL/6 mice. Exp Hematol. 2015 Apr;43(4):256-67. doi:
10.1016/j.exphem.2014.12.006. Epub 2014 Dec 30. PubMed PMID: 25555453; PubMed
Central PMCID: PMC4378590.


700: Bari S, Seah KK, Poon Z, Cheung AM, Fan X, Ong SY, Li S, Koh LP, Hwang WY.
Expansion and homing of umbilical cord blood hematopoietic stem and progenitor
cells for clinical transplantation. Biol Blood Marrow Transplant. 2015
Jun;21(6):1008-19. doi: 10.1016/j.bbmt.2014.12.022. Epub 2014 Dec 30. Review.
PubMed PMID: 25555449.


701: Costa LJ, Huang JX, Hari PN. Disparities in utilization of autologous
hematopoietic cell transplantation for treatment of multiple myeloma. Biol Blood 
Marrow Transplant. 2015 Apr;21(4):701-6. doi: 10.1016/j.bbmt.2014.12.024. Epub
2014 Dec 30. PubMed PMID: 25555447; PubMed Central PMCID: PMC4361014.


702: Farooqui MZ, Valdez J, Martyr S, Aue G, Saba N, Niemann CU, Herman SE, Tian 
X, Marti G, Soto S, Hughes TE, Jones J, Lipsky A, Pittaluga S, Stetler-Stevenson 
M, Yuan C, Lee YS, Pedersen LB, Geisler CH, Calvo KR, Arthur DC, Maric I, Childs 
R, Young NS, Wiestner A. Ibrutinib for previously untreated and relapsed or
refractory chronic lymphocytic leukaemia with TP53 aberrations: a phase 2,
single-arm trial. Lancet Oncol. 2015 Feb;16(2):169-76. doi:
10.1016/S1470-2045(14)71182-9. Epub 2014 Dec 31. PubMed PMID: 25555420; PubMed
Central PMCID: PMC4342187.


703: Samaan S, Khella HW, Girgis A, Scorilas A, Lianidou E, Gabril M, Krylov SN, 
Jewett M, Bjarnason GA, El-said H, Yousef GM. miR-210 is a prognostic marker in
clear cell renal cell carcinoma. J Mol Diagn. 2015 Mar;17(2):136-44. doi:
10.1016/j.jmoldx.2014.10.005. Epub 2014 Dec 31. PubMed PMID: 25555365.


704: Maas SL, de Vrij J, van der Vlist EJ, Geragousian B, van Bloois L,
Mastrobattista E, Schiffelers RM, Wauben MH, Broekman ML, Nolte-'t Hoen EN.
Possibilities and limitations of current technologies for quantification of
biological extracellular vesicles and synthetic mimics. J Control Release. 2015
Feb 28;200:87-96. doi: 10.1016/j.jconrel.2014.12.041. Epub 2014 Dec 30. PubMed
PMID: 25555362; PubMed Central PMCID: PMC4324667.


705: Pieters M, de Maat MP. Diet and haemostasis - a comprehensive overview.
Blood Rev. 2015 Jul;29(4):231-41. doi: 10.1016/j.blre.2014.12.005. Epub 2014 Dec 
20. PubMed PMID: 25555324.


706: Arachchillage DR, Efthymiou M, Mackie IJ, Lawrie AS, Machin SJ, Cohen H.
Rivaroxaban and warfarin achieve effective anticoagulation, as assessed by
inhibition of TG and in-vivo markers of coagulation activation, in patients with 
venous thromboembolism. Thromb Res. 2015 Feb;135(2):388-93. doi:
10.1016/j.thromres.2014.11.037. Epub 2014 Dec 13. PubMed PMID: 25555316.


707: Barisone GA, Satake N, Lewis C, Duong C, Chen C, Lam KS, Nolta J, Dίaz E.
Loss of MXD3 induces apoptosis of Reh human precursor B acute lymphoblastic
leukemia cells. Blood Cells Mol Dis. 2015 Apr;54(4):329-35. doi:
10.1016/j.bcmd.2014.12.002. Epub 2014 Dec 20. PubMed PMID: 25554682; PubMed
Central PMCID: PMC4387021.


708: Bartley PA, Latham S, Budgen B, Ross DM, Hughes E, Branford S, White D,
Hughes TP, Morley AA. A DNA real-time quantitative PCR method suitable for
routine monitoring of low levels of minimal residual disease in chronic myeloid
leukemia. J Mol Diagn. 2015 Mar;17(2):185-92. doi: 10.1016/j.jmoldx.2014.10.002. 
Epub 2014 Dec 29. PubMed PMID: 25554588.


709: Zhang XL, Ma J, Xu M, Meng F, Qu M, Sun J, Qin P, Wang L, Hou Y, Song Q,
Peng J, Hou M. Imbalance between CD205 and CD80/CD86 in dendritic cells in
patients with immune thrombocytopenia. Thromb Res. 2015 Feb;135(2):352-61. doi:
10.1016/j.thromres.2014.11.042. Epub 2014 Dec 19. PubMed PMID: 25554498.


710: Balça-Silva J, Matias D, do Carmo A, Girão H, Moura-Neto V, Sarmento-Ribeiro
AB, Lopes MC. Tamoxifen in combination with temozolomide induce a synergistic
inhibition of PKC-pan in GBM cell lines. Biochim Biophys Acta. 2015
Apr;1850(4):722-32. doi: 10.1016/j.bbagen.2014.12.022. Epub 2014 Dec 29. PubMed
PMID: 25554223.


711: Svahn TM, Houssami N, Sechopoulos I, Mattsson S. Review of radiation dose
estimates in digital breast tomosynthesis relative to those in two-view
full-field digital mammography. Breast. 2015 Apr;24(2):93-9. doi:
10.1016/j.breast.2014.12.002. Epub 2014 Dec 29. Review. PubMed PMID: 25554018.


712: Lisman T, de Groot PG. The role of cell surfaces and cellular receptors in
the mode of action of recombinant factor VIIa. Blood Rev. 2015 Jul;29(4):223-9.
doi: 10.1016/j.blre.2014.12.004. Epub 2014 Dec 23. PubMed PMID: 25553898.


713: Borsi E, Terragna C, Brioli A, Tacchetti P, Martello M, Cavo M. Therapeutic 
targeting of hypoxia and hypoxia-inducible factor 1 alpha in multiple myeloma.
Transl Res. 2015 Jun;165(6):641-50. doi: 10.1016/j.trsl.2014.12.001. Epub 2014
Dec 11. Review. PubMed PMID: 25553605.


714: Jang MA, Lee ST, Kim HJ, Kim S, Kim SH. Simultaneous occurrence of
angioimmunoblastic T-cell lymphoma and plasma cell leukemia. Ann Lab Med. 2015
Jan;35(1):149-51. doi: 10.3343/alm.2015.35.1.149. Epub 2014 Dec 8. PubMed PMID:
25553298; PubMed Central PMCID: PMC4272948.


715: Tariman JD, Doorenbos A, Schepp KG, Becker PS, Berry DL. Patient, Physician 
and Contextual Factors Are Influential in the Treatment Decision Making of Older 
Adults Newly Diagnosed with Symptomatic Myeloma. Cancer Treat Commun.
2014;2(2-3):34-47. PubMed PMID: 25553273; PubMed Central PMCID: PMC4278366.


716: Kuo CC, Chen JJ, Tsai JY, Hsueh CT. Effects of Chinese herbal medicine in
combination with mitomycin C on gastric cancer cells. Biomark Res. 2014 Dec
24;2(1):26. doi: 10.1186/s40364-014-0026-8. eCollection 2014. PubMed PMID:
25553241; PubMed Central PMCID: PMC4280692.


717: Vasile D, Vladareanu AM, Bumbea H. Peripheral T and NK cell non-hodgkin
lymphoma a challenge for diagnosis. Maedica (Buchar). 2014 Mar;9(1):104-8.
Review. PubMed PMID: 25553137; PubMed Central PMCID: PMC4268283.


718: Ha KY, Min CK, Seo JY, Kim YH, Ahn JH, Hyun NM, Kim YC. Bone cement
augmentation procedures for spinal pathologic fractures by multiple myeloma. J
Korean Med Sci. 2015 Jan;30(1):88-94. doi: 10.3346/jkms.2015.30.1.88. Epub 2014
Dec 23. PubMed PMID: 25552888; PubMed Central PMCID: PMC4278033.


719: Chevallier P, Huguet F, Raffoux E, Etienne A, Leguay T, Isnard F, Robillard 
N, Guillaume T, Delaunay J, Charbonnier A, Pigneux A, Peterlin P, Bené MC,
Wegener WA, Goldenberg DM, Dombret H. Vincristine, dexamethasone and epratuzumab 
for older relapsed/refractory CD22+ B-acute lymphoblastic leukemia patients: a
phase II study. Haematologica. 2015 Apr;100(4):e128-31. doi:
10.3324/haematol.2014.120220. Epub 2014 Dec 31. PubMed PMID: 25552705; PubMed
Central PMCID: PMC4380733.


720: Thol F, Scherr M, Kirchner A, Shahswar R, Battmer K, Kade S, Chaturvedi A,
Koenecke C, Stadler M, Platzbecker U, Thiede C, Schroeder T, Kobbe G, Bug G,
Ottmann O, Hofmann WK, Kröger N, Fiedler W, Schlenk R, Döhner K, Döhner H,
Krauter J, Eder M, Ganser A, Heuser M. Clinical and functional implications of
microRNA mutations in a cohort of 935 patients with myelodysplastic syndromes and
acute myeloid leukemia. Haematologica. 2015 Apr;100(4):e122-4. doi:
10.3324/haematol.2014.120345. Epub 2014 Dec 31. PubMed PMID: 25552704; PubMed
Central PMCID: PMC4380731.


721: Peterlin P, Renneville A, Ben Abdelali R, Nibourel O, Thomas X, Pautas C, de
Botton S, Raffoux E, Cayuela JM, Boissel N, Terré C, Celli-Lebras K, Castaigne S,
Preudhomme C, Gardin C, Dombret H. Impact of additional genetic alterations on
the outcome of patients with NPM1-mutated cytogenetically normal acute myeloid
leukemia. Haematologica. 2015 May;100(5):e196-9. doi:
10.3324/haematol.2014.115576. Epub 2014 Dec 31. PubMed PMID: 25552703; PubMed
Central PMCID: PMC4420231.


722: Koenecke C, Göhring G, de Wreede LC, van Biezen A, Scheid C, Volin L,
Maertens J, Finke J, Schaap N, Robin M, Passweg J, Cornelissen J, Beelen D,
Heuser M, de Witte T, Kröger N; MDS subcommittee of the Chronic Malignancies
Working Party of the EBMT. Impact of the revised International Prognostic Scoring
System, cytogenetics and monosomal karyotype on outcome after allogeneic stem
cell transplantation for myelodysplastic syndromes and secondary acute myeloid
leukemia evolving from myelodysplastic syndromes: a retrospective multicenter
study of the European Society of Blood and Marrow Transplantation. Haematologica.
2015 Mar;100(3):400-8. doi: 10.3324/haematol.2014.116715. Epub 2014 Dec 31.
PubMed PMID: 25552702; PubMed Central PMCID: PMC4349280.


723: Ishikawa Y, Maeda M, Pasham M, Aguet F, Tacheva-Grigorova SK, Masuda T, Yi
H, Lee SU, Xu J, Teruya-Feldstein J, Ericsson M, Mullally A, Heuser J,
Kirchhausen T, Maeda T. Role of the clathrin adaptor PICALM in normal
hematopoiesis and polycythemia vera pathophysiology. Haematologica. 2015
Apr;100(4):439-51. doi: 10.3324/haematol.2014.119537. Epub 2014 Dec 31. PubMed
PMID: 25552701; PubMed Central PMCID: PMC4380716.


724: Onaindia A, Gómez S, Piris-Villaespesa M, Martínez-Laperche C, Cereceda L,
Montes-Moreno S, Batlle A, de Villambrosia SG, Pollán M, Martín-Acosta P,
González-Rincón J, Menarguez J, Alvés J, Rodriguez-Pinilla SM, García JF, Mollejo
M, Fraga M, García-Marco JA, Piris MA, Sánchez-Beato M. Chronic lymphocytic
leukemia cells in lymph nodes show frequent NOTCH1 activation. Haematologica.
2015 May;100(5):e200-3. doi: 10.3324/haematol.2014.117705. Epub 2014 Dec 31.
PubMed PMID: 25552700; PubMed Central PMCID: PMC4420232.


725: Pulkoski-Gross A, Li J, Zheng C, Li Y, Ouyang N, Rigas B, Zucker S, Cao J.
Repurposing the antipsychotic trifluoperazine as an antimetastasis agent. Mol
Pharmacol. 2015;87(3):501-12. doi: 10.1124/mol.114.096941. Epub 2014 Dec 31.
PubMed PMID: 25552486; PubMed Central PMCID: PMC4419284.


726: da Silva GL, Valle S, Pinto FJ, Almeida AG. Leukaemic myocardial
infiltration presenting as acute heart failure. Eur Heart J Cardiovasc Imaging.
2015 Apr;16(4):460. doi: 10.1093/ehjci/jeu301. Epub 2014 Dec 31. PubMed PMID:
25552466.


727: Peng MT, Liu CT, Hung YS, Kao CY, Chang PH, Yeh KY, Wang HM, Lin YC, Chou
WC. Sequential Assessments of the Eastern Cooperative Oncology Group Performance 
Scale Enhance Prognostic Value in Patients With Terminally Ill Cancer Receiving
Palliative Care. Am J Hosp Palliat Care. 2014 Dec 31. pii: 1049909114566226.
[Epub ahead of print] PubMed PMID: 25552306.


728: Mehendiratta M, Rehani S, Kumra M, Shah MK. Pathologies en-route of oral
basaloid malignancies to basaloid squamous cell carcinoma. Kathmandu Univ Med J
(KUMJ). 2014 Apr-Jun;12(46):141-5. PubMed PMID: 25552221.


729: Geppe NA, Kondiurina EG, Galustian AN, Pak TE, Bal'tserovich NB,
Zhiglinskaia OV, Kamaev AV, Lazareva SG, Laléko SL, Mel'nikova IM, Perminova OA, 
Sabitov AU. [Ergoferon liquid dosage form--efficacious and safe treatment for
childhood acute respiratory infections. Interim outcomes of a multi-center,
randomized, double-blind, placebo-controlled clinical trial]. Antibiot Khimioter.
2014;59(5-6):6-14. Russian. PubMed PMID: 25552038.


730: Mauro E, Gattei V, Mazzaro C. Recombinant Human Erythropoietin (RHuEpo) and 
Granular Colony Stimulating Factor (G-CSF) in hepatitis C virus (HCV) related to 
mixed cryoglobulinaemia associated to membranoproliferative glomerulonephritis
type I: a case report description. Infez Med. 2014 Dec;22(4):337-41. PubMed PMID:
25551853.


731: Metan G, Pala Ç, Kaynar L, Cevahir F, Alp E. A nightmare for haematology
clinics: extensively drug-resistant (XDR) Acinetobacter baumannnii. Infez Med.
2014 Dec;22(4):277-82. PubMed PMID: 25551842.


732: Habuka M, Fagerberg L, Hallström BM, Kampf C, Edlund K, Sivertsson Å,
Yamamoto T, Pontén F, Uhlén M, Odeberg J. The kidney transcriptome and proteome
defined by transcriptomics and antibody-based profiling. PLoS One. 2014 Dec
31;9(12):e116125. doi: 10.1371/journal.pone.0116125. eCollection 2014. PubMed
PMID: 25551756; PubMed Central PMCID: PMC4281243.


733: Zils K, Klingebiel T, Behnisch W, Mueller HL, Schlegel PG, Fruehwald M,
Suttorp M, Simon T, Werner M, Bielack S. Osteosarcoma in patients with
Rothmund-Thomson syndrome. Pediatr Hematol Oncol. 2015 Feb;32(1):32-40. doi:
10.3109/08880018.2014.987939. Epub 2014 Dec 31. PubMed PMID: 25551679.


734: Baumert J, Huang J, McKnight B, Sabater-Lleal M, Steri M, Chu AY, Trompet S,
Lopez LM, Fornage M, Teumer A, Tang W, Rudnicka AR, Mälarstig A, Hottenga JJ,
Kavousi M, Lahti J, Tanaka T, Hayward C, Huffman JE, Morange PE, Rose LM, Basu S,
Rumley A, Stott DJ, Buckley BM, de Craen AJ, Sanna S, Masala M, Biffar R, Homuth 
G, Silveira A, Sennblad B, Goel A, Watkins H, Müller-Nurasyid M, Rückerl R,
Taylor K, Chen MH, de Geus EJ, Hofman A, Witteman JC, de Maat MP, Palotie A,
Davies G, Siscovick DS, Kolcic I, Wild SH, Song J, McArdle WL, Ford I, Sattar N, 
Schlessinger D, Grotevendt A, Franzosi MG, Illig T, Waldenberger M, Lumley T,
Tofler GH, Willemsen G, Uitterlinden AG, Rivadeneira F, Räikkönen K, Chasman DI, 
Folsom AR, Lowe GD, Westendorp RG, Slagboom PE, Cucca F, Wallaschofski H,
Strawbridge RJ, Seedorf U, Koenig W, Bis JC, Mukamal KJ, van Dongen J, Widen E,
Franco OH, Starr JM, Liu K, Ferrucci L, Polasek O, Wilson JF, Oudot-Mellakh T,
Campbell H, Navarro P, Bandinelli S, Eriksson J, Boomsma DI, Dehghan A, Clarke R,
Hamsten A, Boerwinkle E, Jukema JW, Naitza S, Ridker PM, Völzke H, Deary IJ,
Reiner AP, Trégouët DA, O'Donnell CJ, Strachan DP, Peters A, Smith NL. No
evidence for genome-wide interactions on plasma fibrinogen by smoking, alcohol
consumption and body mass index: results from meta-analyses of 80,607 subjects.
PLoS One. 2014 Dec 31;9(12):e111156. doi: 10.1371/journal.pone.0111156.
eCollection 2014. PubMed PMID: 25551457; PubMed Central PMCID: PMC4281156.


735: Mytelka DS, Li L, Stafkey-Mailey D, Liepa AM, Hess LM, Farrelly E, Eaddy M. 
Treatment patterns and outcomes among patients with high-intermediate/high-risk
diffuse large B-cell lymphoma in the USA. Hematology. 2014 Dec 31. [Epub ahead of
print] PubMed PMID: 25551431.


736: Hagleitner MM, Coenen MJ, Patino-Garcia A, de Bont ES, Gonzalez-Neira A, Vos
HI, van Leeuwen FN, Gelderblom H, Hoogerbrugge PM, Guchelaar HJ, Te Loo MW.
Influence of genetic variants in TPMT and COMT associated with cisplatin induced 
hearing loss in patients with cancer: two new cohorts and a meta-analysis reveal 
significant heterogeneity between cohorts. PLoS One. 2014 Dec 31;9(12):e115869.
doi: 10.1371/journal.pone.0115869. eCollection 2014. PubMed PMID: 25551397;
PubMed Central PMCID: PMC4281251.


737: Tran HC, Marachelian A, Venkatramani R, Jubran RF, Mascarenhas L.
Oxaliplatin and Doxorubicin for relapsed or refractory high-risk neuroblastoma.
Pediatr Hematol Oncol. 2015 Feb;32(1):26-31. doi: 10.3109/08880018.2014.983624.
Epub 2014 Dec 31. PubMed PMID: 25551355.


738: Pang L, Liang Y, Pan J, Wang JR, Chai YH, Zhao WL. Clinical features and
prognostic significance of TCF3-PBX1 fusion gene in Chinese children with acute
lymphoblastic leukemia by using a modified ALL-BFM-95 protocol. Pediatr Hematol
Oncol. 2015 Apr;32(3):173-81. doi: 10.3109/08880018.2014.983625. Epub 2014 Dec
31. PubMed PMID: 25551271.


739: Mordechai O, Tamir S, Weyl-Ben-Arush M. Seeking a second opinion in
pediatric oncology. Pediatr Hematol Oncol. 2015 May;32(4):284-9. doi:
10.3109/08880018.2014.987938. Epub 2014 Dec 31. PubMed PMID: 25551199.


740: Zeng W, Huang L, Meng F, Liu Z, Zhou J, Sun H. Reduced-intensity and
myeloablative conditioning allogeneic hematopoietic stem cell transplantation in 
patients with acute myeloid leukemia and myelodysplastic syndrome: a
meta-analysis and systematic review. Int J Clin Exp Med. 2014 Nov
15;7(11):4357-68. eCollection 2014. PubMed PMID: 25550955; PubMed Central PMCID: 
PMC4276213.


741: Yu W, Li J, Chen L. Prognostic value and efficacy evaluation of novel drugs 
for cytogenetic aberrations in multiple myeloma: a meta-analysis. Int J Clin Exp 
Med. 2014 Nov 15;7(11):4051-62. eCollection 2014. PubMed PMID: 25550914; PubMed
Central PMCID: PMC4276172.


742: Jia X, Yang W, Han J, Xiong H. Effects of lentivirus mediated STAT3
silencing on human chronic myeloid leukemia cells and leukemia mice. Int J Clin
Exp Med. 2014 Nov 15;7(11):4031-7. eCollection 2014. PubMed PMID: 25550912;
PubMed Central PMCID: PMC4276170.


743: Zheng RL, Jiang YJ, Wang X. Role of microRNAs on therapy resistance in
Non-Hodgkin's lymphoma. Int J Clin Exp Med. 2014 Nov 15;7(11):3818-32.
eCollection 2014. Review. PubMed PMID: 25550890; PubMed Central PMCID:
PMC4276148.


744: Wakabayashi M, Sekiguchi Y, Shimada A, Ichikawa K, Sugimoto K, Tomita S,
Izumi H, Nakamura N, Sawada T, Ohta Y, Komatsu N, Noguchi M. Diffuse large B-cell
lymphoma solely involving bilateral adrenal glands and stomach: report of an
extremely rare case with review of the literature. Int J Clin Exp Pathol. 2014
Oct 15;7(11):8190-7. eCollection 2014. Review. PubMed PMID: 25550871; PubMed
Central PMCID: PMC4270554.


745: Tajima S, Waki M, Yamazaki H, Nagata Y, Fukano H, Hossen MA, Hoshi S,
Takeuchi T. Intravascular large B-cell lymphoma manifesting as cholecystitis:
report of an Asian variant showing gain of chromosome 18 with concurrent deletion
of chromosome 6q. Int J Clin Exp Pathol. 2014 Oct 15;7(11):8181-9. eCollection
2014. PubMed PMID: 25550870; PubMed Central PMCID: PMC4270622.


746: Kim YR, Eom KS. Simultaneous Inhibition of CXCR4 and VLA-4 Exhibits
Combinatorial Effect in Overcoming Stroma-Mediated Chemotherapy Resistance in
Mantle Cell Lymphoma Cells. Immune Netw. 2014 Dec;14(6):296-306. doi:
10.4110/in.2014.14.6.296. Epub 2014 Dec 22. PubMed PMID: 25550696; PubMed Central
PMCID: PMC4275387.


747: Choi J, Lee SJ, Lee YA, Maeng HG, Lee JK, Kang YW. Reference values for
peripheral blood lymphocyte subsets in a healthy korean population. Immune Netw. 
2014 Dec;14(6):289-95. doi: 10.4110/in.2014.14.6.289. Epub 2014 Dec 22. PubMed
PMID: 25550695; PubMed Central PMCID: PMC4275386.


748: Tusi BK, Deng C, Salz T, Zeumer L, Li Y, So CW, Morel LM, Qiu Y, Huang S.
Setd1a regulates progenitor B-cell-to-precursor B-cell development through
histone H3 lysine 4 trimethylation and Ig heavy-chain rearrangement. FASEB J.
2015 Apr;29(4):1505-15. doi: 10.1096/fj.14-263061. Epub 2014 Dec 30. PubMed PMID:
25550471; PubMed Central PMCID: PMC4396605.


749: Lin YH, Bundschuh R. RNA structure generates natural cooperativity between
single-stranded RNA binding proteins targeting 5' and 3'UTRs. Nucleic Acids Res. 
2015 Jan;43(2):1160-9. doi: 10.1093/nar/gku1320. Epub 2014 Dec 29. PubMed PMID:
25550422; PubMed Central PMCID: PMC4333377.


750: Strippoli R, Loureiro J, Moreno V, Benedicto I, Pérez Lozano ML, Barreiro O,
Pellinen T, Minguet S, Foronda M, Osteso MT, Calvo E, Vázquez J, López Cabrera M,
del Pozo MA. Caveolin-1 deficiency induces a MEK-ERK1/2-Snail-1-dependent
epithelial-mesenchymal transition and fibrosis during peritoneal dialysis. EMBO
Mol Med. 2014 Dec 30;7(1):102-23. doi: 10.15252/emmm.201404127. Erratum in: EMBO 
Mol Med. 2015 Mar;7(3):357. PubMed PMID: 25550395; PubMed Central PMCID:
PMC4309670.


751: Lindsley RC, Mar BG, Mazzola E, Grauman PV, Shareef S, Allen SL, Pigneux A, 
Wetzler M, Stuart RK, Erba HP, Damon LE, Powell BL, Lindeman N, Steensma DP,
Wadleigh M, DeAngelo DJ, Neuberg D, Stone RM, Ebert BL. Acute myeloid leukemia
ontogeny is defined by distinct somatic mutations. Blood. 2015 Feb
26;125(9):1367-76. doi: 10.1182/blood-2014-11-610543. Epub 2014 Dec 30. PubMed
PMID: 25550361; PubMed Central PMCID: PMC4342352.


752: Antar A, Kharfan-Dabaja MA, Mahfouz R, Bazarbachi A. Sorafenib Maintenance
Appears Safe and Improves Clinical Outcomes in FLT3-ITD Acute Myeloid Leukemia
After Allogeneic Hematopoietic Cell Transplantation. Clin Lymphoma Myeloma Leuk. 
2015 May;15(5):298-302. doi: 10.1016/j.clml.2014.12.005. Epub 2014 Dec 12. PubMed
PMID: 25550214.


753: Kovac M, Elezovic I, Mikovic Z, Mandic V, Djordjevic V, Radojkovic D,
Lalic-Cosic S, Murata M, Takagi A, Kojima T. High prophylactic LMWH dose
successfully suppressed hemostatic activation in pregnant woman with a new
prothrombin c.1787G>A mutation. Thromb Res. 2015 Feb;135(2):420-2. doi:
10.1016/j.thromres.2014.12.008. Epub 2014 Dec 9. PubMed PMID: 25550189.


754: Guria K, Guria GT. Spatial aspects of blood coagulation: two decades of
research on the self-sustained traveling wave of thrombin. Thromb Res. 2015
Mar;135(3):423-33. doi: 10.1016/j.thromres.2014.12.014. Epub 2014 Dec 19. Review.
PubMed PMID: 25550187.


755: Godwin JL, Zibelman M, Plimack ER, Geynisman DM. Immune checkpoint blockade 
as a novel immunotherapeutic strategy for renal cell carcinoma: a review of
clinical trials. Discov Med. 2014 Dec;18(101):341-50. Review. PubMed PMID:
25549705.


756: Agarwal R, Liebe S, Turski ML, Vidwans SJ, Janku F, Garrido-Laguna I, Munoz 
J, Schwab R, Rodon J, Kurzrock R, Subbiah V; Pan-Cancer Working Group. Targeted
therapy for hereditary cancer syndromes: hereditary breast and ovarian cancer
syndrome, Lynch syndrome, familial adenomatous polyposis, and Li-Fraumeni
syndrome. Discov Med. 2014 Dec;18(101):331-9. Review. PubMed PMID: 25549704.


757: Agarwal R, Liebe S, Turski ML, Vidwans SJ, Janku F, Garrido-Laguna I, Munoz 
J, Schwab R, Rodon J, Kurzrock R, Subbiah V; Pan-Cancer Working Group. Targeted
therapy for hereditary cancer syndromes: neurofibromatosis type 1,
neurofibromatosis type 2, and Gorlin syndrome. Discov Med. 2014
Dec;18(101):323-30. Review. PubMed PMID: 25549703.


758: Proffen BL, Vavken P, Haslauer CM, Fleming BC, Harris CE, Machan JT, Murray 
MM. Addition of autologous mesenchymal stem cells to whole blood for bioenhanced 
ACL repair has no benefit in the porcine model. Am J Sports Med. 2015
Feb;43(2):320-30. doi: 10.1177/0363546514559826. Epub 2014 Dec 30. PubMed PMID:
25549633; PubMed Central PMCID: PMC4511104.


759: Venkatesh K, Srikanth L, Vengamma B, Chandrasekhar C, Prasad BC, Sarma PV.
In vitro transdifferentiation of human cultured CD34+ stem cells into
oligodendrocyte precursors using thyroid hormones. Neurosci Lett. 2015 Feb
19;588:36-41. doi: 10.1016/j.neulet.2014.12.050. Epub 2014 Dec 27. PubMed PMID:
25549541.


760: Hjelstuen MH, Mjaaland I, Vikström J, Madebo T, Dybvik KI. Pulmonary
function tests - an easy selection method for respiratory-gated radiotherapy in
patients with left-sided breast cancer. Acta Oncol. 2015 Jul;54(7):1025-31. doi: 
10.3109/0284186X.2014.990107. Epub 2014 Dec 31. PubMed PMID: 25549535.


761: Bacchetta J, Chun RF, Gales B, Zaritsky JJ, Leroy S, Wesseling-Perry K,
Boregaard N, Rastogi A, Salusky IB, Hewison M. Antibacterial responses by
peritoneal macrophages are enhanced following vitamin D supplementation. PLoS
One. 2014 Dec 30;9(12):e116530. doi: 10.1371/journal.pone.0116530. eCollection
2014. PubMed PMID: 25549329; PubMed Central PMCID: PMC4280222.


762: Menon V, Thomas R, Ghale AR, Reinhard C, Pruszak J. Flow cytometry protocols
for surface and intracellular antigen analyses of neural cell types. J Vis Exp.
2014 Dec 18;(94). doi: 10.3791/52241. PubMed PMID: 25549236.


763: Kesarwani M, Huber E, Kincaid Z, Azam M. A method for screening and
validation of resistant mutations against kinase inhibitors. J Vis Exp. 2014 Dec 
7;(94). doi: 10.3791/51984. PubMed PMID: 25549138; PubMed Central PMCID:
PMC4362691.


764: Kong P, Cai Q, Geng Q, Wang J, Lan Y, Zhan Y, Xu D. Vitamin intake reduce
the risk of gastric cancer: meta-analysis and systematic review of randomized and
observational studies. PLoS One. 2014 Dec 30;9(12):e116060. doi:
10.1371/journal.pone.0116060. eCollection 2014. Review. PubMed PMID: 25549091;
PubMed Central PMCID: PMC4280145.


765: Tees MT, Sokol L. Novel Pharmacotherapies for B-Cell Lymphomas and
Leukemias. Am J Ther. 2014 Dec 29. [Epub ahead of print] PubMed PMID: 25549076.


766: Bauer DE, Canver MC, Orkin SH. Generation of genomic deletions in mammalian 
cell lines via CRISPR/Cas9. J Vis Exp. 2014 Jan 3;(95). doi: 10.3791/52118.
PubMed PMID: 25549070; PubMed Central PMCID: PMC4279820.


767: Davila J, Manwani D, Vasovic L, Avanzi M, Uehlinger J, Ireland K, Mitchell
WB. A novel inflammatory role for platelets in sickle cell disease. Platelets.
2015;26(8):726-9. doi: 10.3109/09537104.2014.983891. Epub 2014 Dec 30. PubMed
PMID: 25548984.


768: Walz A, Lenzen A, Curtis B, Canner J, Schneiderman J. Use of allogeneic stem
cell transplantation for moderate-severe Glanzmann thrombasthenia. Platelets.
2015;26(7):702-4. doi: 10.3109/09537104.2014.987225. Epub 2014 Dec 30. PubMed
PMID: 25548835.


769: Kim JY, Woo IS, Yoo SH, Bae KN, Kim GJ, Jung YH. JAK2 V617F-positive
polycythemia vera accompanied by renal artery stenosis. Blood Res. 2014
Dec;49(4):283-5. doi: 10.5045/br.2014.49.4.283. Epub 2014 Dec 23. PubMed PMID:
25548766; PubMed Central PMCID: PMC4278014.


770: Shim YJ, Lee KS, Kim UH, Suh JK, Baik SY, Hyun SY. Progress of in vitro
factor VIII coagulant activity from 0 to 8 hours after reconstitution. Blood Res.
2014 Dec;49(4):265-9. doi: 10.5045/br.2014.49.4.265. Epub 2014 Dec 23. PubMed
PMID: 25548761; PubMed Central PMCID: PMC4278009.


771: Han JY, Suh JK, Lee SW, Koh KN, Im HJ, Seo JJ. Clinical characteristics and 
treatment outcomes of children with anaplastic large cell lymphoma: a single
center experience. Blood Res. 2014 Dec;49(4):246-52. doi:
10.5045/br.2014.49.4.246. Epub 2014 Dec 23. PubMed PMID: 25548758; PubMed Central
PMCID: PMC4278006.


772: Sharma RK, Purohit A, Somasundaram V, Mishra PC, Kotru M, Ranjan R, Kumar S,
Sazawal S, Pati HP, Tyagi S, Saxena R. Aberrant myeloid antigen co-expression is 
correlated with high percentages of CD34-positive cells among blasts of acute
lymphoblastic leukemia patients: an Indian tertiary care center perspective.
Blood Res. 2014 Dec;49(4):241-5. doi: 10.5045/br.2014.49.4.241. Epub 2014 Dec 23.
PubMed PMID: 25548757; PubMed Central PMCID: PMC4278005.


773: Hwang KL, Song MK, Shin HJ, Na HJ, Shin DH, Kim JK, Moon JH, Ahn JS, Song
IC, Hong J, Lee GW, Chung JS. Monosomal and complex karyotypes as prognostic
parameters in patients with International Prognostic Scoring System higher risk
myelodysplastic syndrome treated with azacitidine. Blood Res. 2014
Dec;49(4):234-40. doi: 10.5045/br.2014.49.4.234. Epub 2014 Dec 23. PubMed PMID:
25548756; PubMed Central PMCID: PMC4278004.


774: Visconte V, Tiu RV, Rogers HJ. Pathogenesis of myelodysplastic syndromes: an
overview of molecular and non-molecular aspects of the disease. Blood Res. 2014
Dec;49(4):216-27. doi: 10.5045/br.2014.49.4.216. Epub 2014 Dec 23. Review. PubMed
PMID: 25548754; PubMed Central PMCID: PMC4278002.


775: Sultan S, Irfan SM. Visceral leishmaniasis in an Afghan woman with systemic 
lupus erythematosus. Blood Res. 2014 Dec;49(4):215. doi:
10.5045/br.2014.49.4.215. PubMed PMID: 25548753; PubMed Central PMCID:
PMC4278001.


776: Shan KH, Chen LM, Peng CM, Wang JD. Spontaneous intramural hemorrhage in a
patient with severe hemophilia A. Blood Res. 2014 Dec;49(4):214. doi:
10.5045/br.2014.49.4.214. PubMed PMID: 25548752; PubMed Central PMCID:
PMC4278000.


777: Gupta A, Patnaik MM, Naina HV. MYST3/CREBBP Rearranged Acute Myeloid
Leukemia after Adjuvant Chemotherapy for Breast Cancer. Case Rep Oncol Med.
2014;2014:361748. doi: 10.1155/2014/361748. Epub 2014 Dec 8. PubMed PMID:
25548695; PubMed Central PMCID: PMC4273540.


778: van den Akker M, Silverman E, Abdelhaleem M, Kirby-Allen M. Aplastic anemia 
associated with systemic lupus erythematosus in children - case report and review
of the literature. Clin Case Rep. 2014 Dec;2(6):319-22. doi: 10.1002/ccr3.123.
Epub 2014 Oct 6. PubMed PMID: 25548637; PubMed Central PMCID: PMC4270717.


779: Xiang Z, Kaur V, Aburiziq IK, Mehta P, Emanuel P, Schichman SA. Natural
history of chronic myelomonocytic leukemia: gene sequencing identifies multiple
clonal molecular abnormalities associated with rapid progression to acute myeloid
leukemia. Clin Case Rep. 2014 Dec;2(6):265-70. doi: 10.1002/ccr3.110. Epub 2014
Nov 13. PubMed PMID: 25548628; PubMed Central PMCID: PMC4270708.


780: Han A, Lee KE, Lee HK, Park YH, Kim J, Kim SW, Jung KH, Son BH; Korean
Breast Cancer Treatment Consensus Conference Panelists. Meeting highlights: the
first korean breast cancer treatment consensus conference. J Breast Cancer. 2014 
Dec;17(4):308-13. doi: 10.4048/jbc.2014.17.4.308. Epub 2014 Dec 26. Review.
PubMed PMID: 25548577; PubMed Central PMCID: PMC4278048.


781: Liu X, Cui X, Yuan D, Li Y, Shan NN, Wang X, Hu Y. Altered expression of T
cell Immunoglobulin-Mucin (Tim) molecules in peripheral blood mononuclear cells
in aplastic anemia. Cancer Cell Int. 2014 Dec 17;14(1):144. doi:
10.1186/s12935-014-0144-2. eCollection 2014. PubMed PMID: 25548541; PubMed
Central PMCID: PMC4278261.


782: Brown LC, Lester RA, Grams MP, Haddock MG, Olivier KR, Arndt CA, Rose PS,
Laack NN. Stereotactic body radiotherapy for metastatic and recurrent ewing
sarcoma and osteosarcoma. Sarcoma. 2014;2014:418270. doi: 10.1155/2014/418270.
Epub 2014 Dec 9. PubMed PMID: 25548538; PubMed Central PMCID: PMC4274855.


783: Purohit A, Aggarwal M, Kumar S, Seth T, Mishra P, Mahapatra M, Saxena R,
Sharma R, Singh PK, Venkateshan S. Spontaneous remission of adult acute
lymphoblastic leukemia: a very rare event. Indian J Hematol Blood Transfus. 2015 
Mar;31(1):159-60. doi: 10.1007/s12288-014-0351-y. Epub 2014 Feb 18. PubMed PMID: 
25548467; PubMed Central PMCID: PMC4275536.


784: Louis GB, Sharma P, Varma N, Varma S. Granular ALL in an Elderly Woman
Diagnosed by Flow Cytometric Immunophenotyping. Indian J Hematol Blood Transfus. 
2015 Mar;31(1):156-8. doi: 10.1007/s12288-013-0258-z. Epub 2013 Apr 26. PubMed
PMID: 25548466; PubMed Central PMCID: PMC4275539.


785: Kannan K. Philadelphia chromosome positive precursor T acute lymphoblastic
leukemia. Indian J Hematol Blood Transfus. 2015 Mar;31(1):154-5. doi:
10.1007/s12288-013-0278-8. Epub 2013 Jul 9. PubMed PMID: 25548465; PubMed Central
PMCID: PMC4275530.


786: Sasidharan PK, Sugeeth M, Abdul Majeed P, Shaan M, Hitha B. Unusual Case of 
ALL with Ovarian Relapse. Indian J Hematol Blood Transfus. 2015 Mar;31(1):148-50.
doi: 10.1007/s12288-013-0323-7. Epub 2014 Oct 17. PubMed PMID: 25548463; PubMed
Central PMCID: PMC4275509.


787: Trehan A, Sharma N, Das R, Bansal D, Marwaha RK. Clinicoinvestigational and 
demographic profile of children with thalassemia major. Indian J Hematol Blood
Transfus. 2015 Mar;31(1):121-6. doi: 10.1007/s12288-014-0388-y. Epub 2014 Apr 20.
PubMed PMID: 25548457; PubMed Central PMCID: PMC4275533.


788: Kakkar N, John MJ, Mathew A. Macrothrombocytopenia in north India: role of
automated platelet data in the detection of an under diagnosed entity. Indian J
Hematol Blood Transfus. 2015 Mar;31(1):61-7. doi: 10.1007/s12288-014-0367-3. Epub
2014 Apr 2. PubMed PMID: 25548447; PubMed Central PMCID: PMC4275526.


789: Rastogi P, Naseem S, Varma N, Das R, Ahluwalia J, Sachdeva MU, Sharma P,
Kumar N, Marwaha RK. Bone Marrow Involvement in Neuroblastoma: A Study of
Hemato-morphological Features. Indian J Hematol Blood Transfus. 2015
Mar;31(1):57-60. doi: 10.1007/s12288-014-0405-1. Epub 2014 May 23. PubMed PMID:
25548446; PubMed Central PMCID: PMC4275525.


790: Gedik H, Şimşek F, Yıldırmak T, Kantürk A, Aydın D, Demirel N, Yokuş O,
Arıca D. Which Multidrug-Resitant Bacteria are Emerging in Patients with
Hematological Malignancies?: One-Year Report. Indian J Hematol Blood Transfus.
2015 Mar;31(1):51-6. doi: 10.1007/s12288-014-0402-4. Epub 2014 May 14. PubMed
PMID: 25548445; PubMed Central PMCID: PMC4275520.


791: Mandal PK, Maji SK, Dolai TK, De R, Dutta S, Saha S, Bhattacharyya M.
Micro-organisms Associated with Febrile Neutropenia in Patients with
Haematological Malignancies in a Tertiary Care Hospital in Eastern India. Indian 
J Hematol Blood Transfus. 2015 Mar;31(1):46-50. doi: 10.1007/s12288-014-0393-1.
Epub 2014 May 4. PubMed PMID: 25548444; PubMed Central PMCID: PMC4275510.


792: Lu J, Ashwani N, Zhang M, He H, Lu J, Wang Y, Zhao W, Cao L, Ji Z, He Y,
Hunag Y, Chen R, Hu S. Children Diagnosed as Mixed-Phenotype Acute Leukemia
Didn't Benefit from the CCLG-2008 Protocol, Retrospective Analysis from Single
Center. Indian J Hematol Blood Transfus. 2015 Mar;31(1):32-7. doi:
10.1007/s12288-014-0372-6. Epub 2014 Apr 12. PubMed PMID: 25548442; PubMed
Central PMCID: PMC4275512.


793: Khorramdelazad H, Mortazavi Y, Momeni M, Arababadi MK, Khandany BK, Moogooei
M, Hassanshahi G. Lack of Correlation Between the CCR5-Δ32 Mutation and Acute
Myeloid Leukemia in Iranian Patients. Indian J Hematol Blood Transfus. 2015
Mar;31(1):29-31. doi: 10.1007/s12288-014-0408-y. Epub 2014 Jun 19. PubMed PMID:
25548441; PubMed Central PMCID: PMC4275532.


794: Aref S, Al Khodary T, Zeed TA, El Sadiek A, El Menshawy N, Al Ashery R. The 
Prognostic Relevance of BAALC and ERG Expression Levels in Cytogenetically Normal
Pediatric Acute Myeloid Leukemia. Indian J Hematol Blood Transfus. 2015
Mar;31(1):21-8. doi: 10.1007/s12288-014-0395-z. Epub 2014 May 1. PubMed PMID:
25548440; PubMed Central PMCID: PMC4275528.


795: Busemann C, Klein S, Schmidt CA, Evert M, Dölken G, Krüger WH. Treatment of 
High-Risk T-NHL with Stem Cell Transplantation: A Single Center Experience.
Indian J Hematol Blood Transfus. 2015 Mar;31(1):14-20. doi:
10.1007/s12288-014-0398-9. Epub 2014 May 11. PubMed PMID: 25548439; PubMed
Central PMCID: PMC4275534.


796: Lopes MP, Santos MN, Faber EW, Bezerra MA, Hatzlhofer BL, Albuquerque DM,
Zaccariotto TR, Ribeiro DM, Araújo Ada S, Costa FF, Sonati Mde F. The CCR5Δ32
polymorphism in Brazilian patients with sickle cell disease. Dis Markers.
2014;2014:678246. doi: 10.1155/2014/678246. Epub 2014 Nov 11. PubMed PMID:
25548430; PubMed Central PMCID: PMC4274860.


797: Wahlestedt M, Pronk CJ, Bryder D. Concise review: hematopoietic stem cell
aging and the prospects for rejuvenation. Stem Cells Transl Med. 2015
Feb;4(2):186-94. doi: 10.5966/sctm.2014-0132. Epub 2014 Dec 29. Review. PubMed
PMID: 25548388; PubMed Central PMCID: PMC4303356.


798: Kapur R, Heitink-Pollé KM, Porcelijn L, Bentlage AE, Bruin MC, Visser R,
Roos D, Schasfoort RB, de Haas M, van der Schoot CE, Vidarsson G. C-reactive
protein enhances IgG-mediated phagocyte responses and thrombocytopenia. Blood.
2015 Mar 12;125(11):1793-802. doi: 10.1182/blood-2014-05-579110. Epub 2014 Dec
29. PubMed PMID: 25548320.


799: Sun L, Huang Y, Wei Q, Tong X, Cai R, Nalepa G, Ye X. Cyclin E-CDK2 protein 
phosphorylates plant homeodomain finger protein 8 (PHF8) and regulates its
function in the cell cycle. J Biol Chem. 2015 Feb 13;290(7):4075-85. doi:
10.1074/jbc.M114.602532. Epub 2014 Dec 29. PubMed PMID: 25548279; PubMed Central 
PMCID: PMC4326817.


800: Hatano R, Ohnuma K, Otsuka H, Komiya E, Taki I, Iwata S, Dang NH, Okumura K,
Morimoto C. CD26-mediated induction of EGR2 and IL-10 as potential regulatory
mechanism for CD26 costimulatory pathway. J Immunol. 2015 Feb 1;194(3):960-72.
doi: 10.4049/jimmunol.1402143. Epub 2014 Dec 29. PubMed PMID: 25548232.


801: Godec J, Cowley GS, Barnitz RA, Alkan O, Root DE, Sharpe AH, Haining WN.
Inducible RNAi in vivo reveals that the transcription factor BATF is required to 
initiate but not maintain CD8+ T-cell effector differentiation. Proc Natl Acad
Sci U S A. 2015 Jan 13;112(2):512-7. doi: 10.1073/pnas.1413291112. Epub 2014 Dec 
29. Erratum in: Proc Natl Acad Sci U S A. 2015 Sep 1;112(35):E4968. Alkan, Ozan
[added]. PubMed PMID: 25548173; PubMed Central PMCID: PMC4299213.


802: Kowalewski DJ, Schuster H, Backert L, Berlin C, Kahn S, Kanz L, Salih HR,
Rammensee HG, Stevanovic S, Stickel JS. HLA ligandome analysis identifies the
underlying specificities of spontaneous antileukemia immune responses in chronic 
lymphocytic leukemia (CLL). Proc Natl Acad Sci U S A. 2015 Jan 13;112(2):E166-75.
doi: 10.1073/pnas.1416389112. Epub 2014 Dec 29. Erratum in: Proc Natl Acad Sci U 
S A. 2015 Nov 10;112(45):E6254-6. PubMed PMID: 25548167; PubMed Central PMCID:
PMC4299203.


803: Tabchi S, Ghosn M. Regorafenib: start low and go slow. Target Oncol. 2015
Sep;10(3):445-7. doi: 10.1007/s11523-014-0352-7. Epub 2014 Dec 30. PubMed PMID:
25548130.


804: Wang Z, Zhang L, Wang H, Xiong S, Li Y, Tao Q, Xiao W, Qin H, Wang Y, Zhai
Z. Tumor-induced CD14+HLA-DR (-/low) myeloid-derived suppressor cells correlate
with tumor progression and outcome of therapy in multiple myeloma patients.
Cancer Immunol Immunother. 2015 Mar;64(3):389-99. doi: 10.1007/s00262-014-1646-4.
Epub 2014 Dec 30. PubMed PMID: 25548095.


805: Ma H, Wang Y, Sun L, Gong H. [Absence of response to rituximab in patients
with refractory primary immune thrombocytopenia]. Zhonghua Yi Xue Za Zhi. 2014
Oct 21;94(38):3011-3. Chinese. PubMed PMID: 25547706.


806: Alvarez-Calderon F, Gregory MA, Pham-Danis C, DeRyckere D, Stevens BM,
Zaberezhnyy V, Hill AA, Gemta L, Kumar A, Kumar V, Wempe MF, Pollyea DA, Jordan
CT, Serkova NJ, Graham DK, DeGregori J. Tyrosine kinase inhibition in leukemia
induces an altered metabolic state sensitive to mitochondrial perturbations. Clin
Cancer Res. 2015 Mar 15;21(6):1360-72. doi: 10.1158/1078-0432.CCR-14-2146. Epub
2014 Dec 29. PubMed PMID: 25547679; PubMed Central PMCID: PMC4359967.


807: Solaimani Kartalaei P, Yamada-Inagawa T, Vink CS, de Pater E, van der Linden
R, Marks-Bluth J, van der Sloot A, van den Hout M, Yokomizo T, van
Schaick-Solernó ML, Delwel R, Pimanda JE, van IJcken WF, Dzierzak E.
Whole-transcriptome analysis of endothelial to hematopoietic stem cell transition
reveals a requirement for Gpr56 in HSC generation. J Exp Med. 2015 Jan
12;212(1):93-106. doi: 10.1084/jem.20140767. Epub 2014 Dec 29. PubMed PMID:
25547674; PubMed Central PMCID: PMC4291529.


808: Simonetta F, Guerne PA, Tirefort Y, Masouridi-Levrat S, Roosnek E, Chalandon
Y. Complete and sustained remission of spondyloarthritis after allogeneic
hematopoietic stem cell transplantation for myelodysplastic syndrome. Joint Bone 
Spine. 2015 May;82(3):216-7. doi: 10.1016/j.jbspin.2014.10.011. Epub 2014 Dec 26.
PubMed PMID: 25547608.


809: Rollón N, Fernández-Jiménez MC, Moreno-Carralero MI, Murga-Fernández MJ,
Morán-Jiménez MJ. Microcytic anemia in a pregnant woman: beyond iron deficiency. 
Int J Hematol. 2015 May;101(5):514-9. doi: 10.1007/s12185-014-1723-7. Epub 2014
Dec 30. PubMed PMID: 25547425.


810: Petterson TM, Marks RS, Ashrani AA, Bailey KR, Heit JA. Risk of
site-specific cancer in incident venous thromboembolism: a population-based
study. Thromb Res. 2015 Mar;135(3):472-8. doi: 10.1016/j.thromres.2014.12.013.
Epub 2014 Dec 16. PubMed PMID: 25547213; PubMed Central PMCID: PMC4339484.


811: Mavinkurve-Groothuis AM, van den Heuvel-Eibrink MM, Tytgat GA, van Tinteren 
H, Vujanic G, Pritchard-Jones KL, Howell L, Graf N, Bergeron C, Acha T, Catania
S, Spreafico F. Treatment of relapsed Wilms tumour (WT) patients: experience with
topotecan. A report from the SIOP Renal Tumour Study Group (RTSG). Pediatr Blood 
Cancer. 2015 Apr;62(4):598-602. doi: 10.1002/pbc.25357. Epub 2014 Dec 29. PubMed 
PMID: 25546733.


812: Olivieri A, Sabattini E, Goteri G, Trappolini S, Saraceni F, Samorì A, Gini 
G, Leoni P, Olivieri J, Pileri SA. Fatal necrotizing angiotropic Epstein-Barr
virus-negative large B-cell lymphoma: a case report with unusual
clinicopathological features in-between lymphomatoid granulomatosis and
T-cell/histiocyte-rich large B-cell lymphoma. Medicine (Baltimore). 2014
Dec;93(29):e353. doi: 10.1097/MD.0000000000000353. PubMed PMID: 25546693; PubMed 
Central PMCID: PMC4602609.


813: Mao G, Yang G, Cheng Y, Zee CS, Huang W, Ni W, Meng G, Chen Z. Multiple
nodular lesions in spleen associated with visceral leishmaniasis: a case report
of MRI-findings. Medicine (Baltimore). 2014 Dec;93(29):e272. doi:
10.1097/MD.0000000000000272. PubMed PMID: 25546669; PubMed Central PMCID:
PMC4602606.


814: Diaz DA, Hurley J, Reis I, Takita C, Zhao W, Wright J. Locoregional outcomes
in clinical stage IIB breast cancer after neoadjuvant therapy and mastectomy with
or without radiation. Medicine (Baltimore). 2014 Dec;93(29):e230. doi:
10.1097/MD.0000000000000230. PubMed PMID: 25546661; PubMed Central PMCID:
PMC4602589.


815: Kirschey S, Flohr T, Wolf HH, Frickhofen N, Gramatzki M, Link H, Basara N,
Peter N, Meyer RG, Schmitz N, Weidmann E, Banat A, Schulz A, Kolbe K, Derigs G,
Theobald M, Hess G. Rituximab combined with DexaBEAM followed by high dose
therapy as salvage therapy in patients with relapsed or refractory B-cell
lymphoma: mature results of a phase II multicentre study. Br J Haematol. 2015
Mar;168(6):824-34. doi: 10.1111/bjh.13234. Epub 2014 Dec 28. PubMed PMID:
25546611.


816: Axdorph Nygell U, Sollén-Nilsson A, Lundahl J. Eighteen years experience of 
granulocyte donations-acceptable donor safety? J Clin Apher. 2015
Oct;30(5):265-72. doi: 10.1002/jca.21373. Epub 2014 Dec 26. PubMed PMID:
25546372.


817: Jacobsen C, Honecker F. Cisplatin resistance in germ cell tumours: models
and mechanisms. Andrology. 2015 Jan;3(1):111-21. doi: 10.1111/andr.299. Epub 2014
Dec 29. Review. PubMed PMID: 25546083.


818: Piccin A, Van Schilfgaarde M, Smith O. The importance of studying red blood 
cells microparticles. Blood Transfus. 2015 Apr;13(2):172-3. doi:
10.2450/2014.0276-14. Epub 2014 Nov 18. PubMed PMID: 25545879; PubMed Central
PMCID: PMC4385061.


819: Pasalic L, Favaloro EJ. More or less living according to your blood type.
Blood Transfus. 2015 Jul;13(3):351-3. doi: 10.2450/2014.0279-14. Epub 2014 Dec
17. PubMed PMID: 25545871; PubMed Central PMCID: PMC4614285.


820: Artuso A, Balter R, Bonetti E, Zambon C, Ravani A, Dolcini B, Masieri MT,
Salvagno GL, Zanotti R, Pizzolo G, Veneri D. The high oxygen affinity haemoglobin
Nantes: a family case description. Blood Transfus. 2015 Jul;13(3):524-7. doi:
10.2450/2014.0206-14. Epub 2014 Dec 10. PubMed PMID: 25545870; PubMed Central
PMCID: PMC4614306.


821: Bonfanti C, Crestani S, Frattini F, Sissa C, Franchini M. Role of rituximab 
in the treatment of postpartum acquired haemophilia A: a systematic review of the
literature. Blood Transfus. 2015 Jul;13(3):396-400. doi: 10.2450/2014.0242-14.
Epub 2014 Dec 17. Review. PubMed PMID: 25545867; PubMed Central PMCID:
PMC4614290.


822: Bradfield SM, Sandler E, Geller T, Tamura RN, Krischer JP. Glutamic acid not
beneficial for the prevention of vincristine neurotoxicity in children with
cancer. Pediatr Blood Cancer. 2015 Jun;62(6):1004-10. doi: 10.1002/pbc.25384.
Epub 2014 Dec 24. PubMed PMID: 25545757; PubMed Central PMCID: PMC4405446.


823: Castillo N, García-Cadenas I, García O, Barba P, Diaz-Heredia C, Martino R, 
Azqueta C, Ferrà C, Canals C, Elorza I, Olivé T, Badell I, Sierra J, Duarte R,
Valcárcel D, Querol S. Few and nonsevere adverse infusion events using an
automated method for diluting and washing before unrelated single cord blood
transplantation. Biol Blood Marrow Transplant. 2015 Apr;21(4):682-7. doi:
10.1016/j.bbmt.2014.12.015. Epub 2014 Dec 27. PubMed PMID: 25545727.


824: Di Carlo D, Ferrari A, Perruccio K, D'Angelo P, Fagnani AM, Cecchetto G,
Bisogno G. Management and follow-up of urothelial neoplasms of the bladder in
children: a report from the TREP project. Pediatr Blood Cancer. 2015
Jun;62(6):1000-3. doi: 10.1002/pbc.25380. Epub 2014 Dec 24. PubMed PMID:
25545665.


825: Chang JH, Ahn YC, Park H, Oh D, Noh JM, Sun JM, Ahn MJ, Park K. Fate of
patients with nasopharyngeal cancer who developed distant metastasis as first
failure after definitive radiation therapy. Head Neck. 2014 Dec 24. doi:
10.1002/hed.23988. [Epub ahead of print] PubMed PMID: 25545615.


826: Segal L, Morelle D, Blee M, Moore E, Damsten M, Liu KC, Destexhe E, Garçon
N. Local tolerance and systemic toxicity of single and repeated intramuscular
administrations of two different formulations of the RTS,S malaria candidate
vaccine in rabbits. Regul Toxicol Pharmacol. 2015 Mar;71(2):269-78. doi:
10.1016/j.yrtph.2014.12.017. Epub 2014 Dec 27. PubMed PMID: 25545314.


827: Yang L, Chen X, Liu H, Chen Y, Zhao Y, Bu D, Zhu P. Donors with
HLA-B*58:01/TNFα − 308A haplotype are unfavorable to haploidentical hematopoietic
stem cell transplantation in acute lymphoblastic leukemia. Transpl Immunol. 2015 
Mar;32(2):92-8. doi: 10.1016/j.trim.2014.12.003. Epub 2014 Dec 26. PubMed PMID:
25545232.


828: Lao Z, Yiu R, Wong GC, Ho A. Treatment of elderly patients with acute
myeloid leukemia with azacitidine results in fewer hospitalization days and
infective complications but similar survival compared with intensive
chemotherapy. Asia Pac J Clin Oncol. 2015 Mar;11(1):54-61. doi:
10.1111/ajco.12331. Epub 2014 Dec 28. PubMed PMID: 25545192.


829: Merin NM, Kelly KR. Clinical use of proteasome inhibitors in the treatment
of multiple myeloma. Pharmaceuticals (Basel). 2014 Dec 24;8(1):1-20. doi:
10.3390/ph8010001. Review. PubMed PMID: 25545164; PubMed Central PMCID:
PMC4381198.


830: Bonne TC, Lundby C, Lundby AK, Sander M, Bejder J, Nordsborg NB. Altitude
training causes haematological fluctuations with relevance for the Athlete
Biological Passport. Drug Test Anal. 2015 Aug;7(8):655-62. doi: 10.1002/dta.1757.
Epub 2014 Dec 28. PubMed PMID: 25545030.


831: Alsidawi S, Ghose A, Qualtieri J, Radhakrishnan N. A case of multiple
myeloma with metachronous chronic myeloid leukemia treated successfully with
bortezomib, dexamethasone, and dasatinib. Case Rep Oncol Med. 2014;2014:962526.
doi: 10.1155/2014/962526. Epub 2014 Dec 2. PubMed PMID: 25544920; PubMed Central 
PMCID: PMC4269179.


832: Taveras Alam S, Alexis K, Sridharan A, Strakhan M, Elrafei T, Gralla RJ,
Reed LJ. Acquired Von Willebrand's Syndrome in Systemic Lupus Erythematosus. Case
Rep Hematol. 2014;2014:208597. doi: 10.1155/2014/208597. Epub 2014 Dec 7. PubMed 
PMID: 25544909; PubMed Central PMCID: PMC4273461.


833: Medinger M, Passweg J. Angiogenesis in myeloproliferative neoplasms, new
markers and future directions. Memo. 2014;7:206-210. Epub 2014 May 22. Review.
PubMed PMID: 25544863; PubMed Central PMCID: PMC4274371.


834: Vasudevan D, Takeuchi H, Johar SS, Majerus E, Haltiwanger RS. Peters plus
syndrome mutations disrupt a noncanonical ER quality-control mechanism. Curr
Biol. 2015 Feb 2;25(3):286-95. doi: 10.1016/j.cub.2014.11.049. Epub 2014 Dec 24. 
PubMed PMID: 25544610; PubMed Central PMCID: PMC4318717.


835: Clement SC, Kremer LC, Links TP, Mulder RL, Ronckers CM, van Eck-Smit BL,
van Rijn RR, van der Pal HJ, Tissing WJ, Janssens GO, van den Heuvel-Eibrink MM, 
Neggers SJ, van Dijkum EJ, Peeters RP, van Santen HM. Is outcome of
differentiated thyroid carcinoma influenced by tumor stage at diagnosis? Cancer
Treat Rev. 2015 Jan;41(1):9-16. doi: 10.1016/j.ctrv.2014.10.009. Epub 2014 Nov
11. Review. PubMed PMID: 25544598.


836: Hong J, Kim SJ, Ahn JS, Song MK, Kim YR, Lee HS, Yhim HY, Yoon DH, Kim MK,
Oh SY, Park Y, Mun YC, Do YR, Ryoo HM, Lee JJ, Lee JH, Kim WS, Suh C. Treatment
Outcomes of Rituximab Plus Hyper-CVAD in Korean Patients with Sporadic Burkitt or
Burkitt-like Lymphoma: Results of a Multicenter Analysis. Cancer Res Treat. 2015 
Apr;47(2):173-81. doi: 10.4143/crt.2014.055. Epub 2014 Oct 28. PubMed PMID:
25544581; PubMed Central PMCID: PMC4398112.


837: Woo HS, Lee KH, Yoon PH, Kim SJ, Park I, Kim YS, Ahn HK, Hong J, Shin DB,
Sym SJ. Oxaliplatin-Induced Immune-Mediated Thrombocytopenia: A Case Report.
Cancer Res Treat. 2015 Oct;47(4):949-53. doi: 10.4143/crt.2014.052. Epub 2014 Oct
28. PubMed PMID: 25544580; PubMed Central PMCID: PMC4614196.


838: Li Q, Xu X, Zhong W, Du Q, Yu B, Xiong H. IL-17 induces radiation resistance
of B lymphoma cells by suppressing p53 expression and thereby inhibiting
irradiation-triggered apoptosis. Cell Mol Immunol. 2015 May;12(3):366-72. doi:
10.1038/cmi.2014.122. Epub 2014 Dec 29. PubMed PMID: 25544504; PubMed Central
PMCID: PMC4654313.


839: Lu Y, Chopp M, Zheng X, Katakowski M, Wang D, Fraser E, Nguyen M, Jiang F.
Overexpression of miR‑145 in U87 cells reduces glioma cell malignant phenotype
and promotes survival after in vivo implantation. Int J Oncol. 2015
Mar;46(3):1031-8. doi: 10.3892/ijo.2014.2807. Epub 2014 Dec 23. PubMed PMID:
25544346; PubMed Central PMCID: PMC4324582.


840: Naderi M, Younesi MR, Dorgalaleh A, Alizadeh S, Kazemi A, Tabibian S.
Association between expression of MMP-2 and MMP-9 genes and pathogenesis of
intracranial hemorrhage in severe coagulation factor XIII deficiency. Hematology.
2014 Dec 29. [Epub ahead of print] PubMed PMID: 25544259.


841: Henkes M, Finke J, Warnatz K, Ammann S, Stadt UZ, Janka G, Brugger W.
Late-onset hemophagocytic lymphohistiocytosis (HLH) in an adult female with
Griscelli syndrome type 2 (GS2). Ann Hematol. 2015 Jun;94(6):1057-60. doi:
10.1007/s00277-014-2284-9. Epub 2014 Dec 30. PubMed PMID: 25544030.


842: Rieger H, Lustig D, Barlow S, Ostermann H, Fiegl M, Peterson L, Rieger CT.
Applicability of the EORTC/MSG criteria for IFD in clinical practice. Ann
Hematol. 2015 May;94(5):847-55. doi: 10.1007/s00277-014-2282-y. Epub 2014 Dec 30.
PubMed PMID: 25544029.


843: Gao L, Zhan F, Shi J. [Myeloma cancer stem cells:the new target for multiple
myeloma]. Zhonghua Xue Ye Xue Za Zhi. 2014 Dec;35(12):1134-7. doi:
10.3760/cma.j.issn.0253-2727.2014.12.021. Chinese. PubMed PMID: 25543715.


844: Li C, Jin J. [Current outlook on mutations of myeloproliferative neoplasms].
Zhonghua Xue Ye Xue Za Zhi. 2014 Dec;35(12):1127-30. doi:
10.3760/cma.j.issn.0253-2727.2014.12.019. Chinese. PubMed PMID: 25543713.


845: Wang L, Wang L, Bai M, Wang J, Zhang Z, Huang Y, Su L. [Blastic plasmacytoid
dentritic cell neoplasm:two cases report and literature review]. Zhonghua Xue Ye 
Xue Za Zhi. 2014 Dec;35(12):1124-6. doi:
10.3760/cma.j.issn.0253-2727.2014.12.018. Review. Chinese. PubMed PMID: 25543712.


846: Yu W, Chen L, Li J, Zhu H. [Essential thrombocythemia with JAK2 V617F
mutation transformed into acute myeloid leukemia without JAK2 V617F mutation:case
report and literature review]. Zhonghua Xue Ye Xue Za Zhi. 2014
Dec;35(12):1122-3. doi: 10.3760/cma.j.issn.0253-2727.2014.12.017. Chinese. PubMed
PMID: 25543711.


847: Ran Y, Yu J, Xian Y, Wen X, Guan X, Xiao J. [Reduced intensive chemotherapy 
for children with Down syndrome-associated acute leukemia: two cases report and
literature review]. Zhonghua Xue Ye Xue Za Zhi. 2014 Dec;35(12):1119-21. doi:
10.3760/cma.j.issn.0253-2727.2014.12.016. Review. Chinese. PubMed PMID: 25543710.


848: Zhou X, An Z, Song P, Wang L, Li F, Zhao Q, Zhai Y. [Clinical implications
of immune paresis in symptomatic multiple myeloma patients]. Zhonghua Xue Ye Xue 
Za Zhi. 2014 Dec;35(12):1115-8. doi: 10.3760/cma.j.issn.0253-2727.2014.12.015.
Chinese. PubMed PMID: 25543709.


849: Sun M, Shan D, Gu W, Sun X, He B, Pei X, Chen P, Guan J, Jiang Y, Sun A, Ma 
L, Shen L, Wu W, Ni J, Gu J. [Evaluation of the immune target effects of
corticosteroids, rituximab or gamma globulin for treatment of immune
thrombocytopenia]. Zhonghua Xue Ye Xue Za Zhi. 2014 Dec;35(12):1111-4. doi:
10.3760/cma.j.issn.0253-2727.2014.12.014. Chinese. PubMed PMID: 25543708.


850: Wang S, Fang Z, Huang Y, Lin Z, Su R. [Clinical implications of tumor
necrosis factor-α in lymphomas]. Zhonghua Xue Ye Xue Za Zhi. 2014
Dec;35(12):1107-10. doi: 10.3760/cma.j.issn.0253-2727.2014.12.013. Chinese.
PubMed PMID: 25543707.


851: Xue W, Jiang M, Tian M, Duan X, Qu J, Yuan H, Xu J, Wen B, Li L, Wang Y, Liu
Y, Wang X, Cao H. [Clinical features and risk factors analysis of acute
graft-versus-host disease in patients with related HLA-haploidentical non T
cell-depleted in vitro peripheral hematopoietic stem cell transplantation].
Zhonghua Xue Ye Xue Za Zhi. 2014 Dec;35(12):1100-6. doi:
10.3760/cma.j.issn.0253-2727.2014.12.012. Chinese. PubMed PMID: 25543706.


852: Cui L, Quan B, Liu X, Zhang Z, Zhang J. [Chronic lymphocytic leukemia with
concomitant chronic myeloid leukemia: a case report]. Zhonghua Xue Ye Xue Za Zhi.
2014 Dec;35(12):1099. doi: 10.3760/cma.j.issn.0253-2727.2014.12.011. Chinese.
PubMed PMID: 25543705.


853: Yang W, Wu Z, Zhao X, Jing L, Zhang L, Zhou K, Peng G, Li Y, Ye L, Li Y, Li 
J, Fan H, Song L, Zhang F. [Residual hematopoiesis is an important prognostic
factor of immunosuppressive therapy in severe aplastic anemia]. Zhonghua Xue Ye
Xue Za Zhi. 2014 Dec;35(12):1095-9. doi:
10.3760/cma.j.issn.0253-2727.2014.12.010. Chinese. PubMed PMID: 25543704.


854: Lei Y, Xu X, Yang J, Zhang W, Song X, Cheng H, Gong S, Wang J. [A comparable
analysis of IPSS and IPSS-R for evaluating prognosis of myelodysplastic
syndrome]. Zhonghua Xue Ye Xue Za Zhi. 2014 Dec;35(12):1090-4. doi:
10.3760/cma.j.issn.0253-2727.2014.12.009. Chinese. PubMed PMID: 25543703.


855: Liu X, Huang Y, Chen Y, Liu W, Xue F, Zhang L, Yang R. [Clinical analysis of
lower doses rituximab for children primary immune thrombocytopenia]. Zhonghua Xue
Ye Xue Za Zhi. 2014 Dec;35(12):1079-82. doi:
10.3760/cma.j.issn.0253-2727.2014.12.007. Chinese. PubMed PMID: 25543701.


856: Li Y, Wang X, Yang L, Pan Y, Shang Y, Luo J. [SHP-1 gene in the disease
progression of chronic myeloid leukemia]. Zhonghua Xue Ye Xue Za Zhi. 2014
Dec;35(12):1074-8. doi: 10.3760/cma.j.issn.0253-2727.2014.12.006. Chinese. PubMed
PMID: 25543700.


857: Cui Y, Li B, Jiang Q, Xu Z, Qin T, Zhang P, Zhang Y, Xiao Z. [CSF3R,
ASXL1,SETBP1, JAK2 V617F and CALR mutations in chronic neutrophilic leukemia].
Zhonghua Xue Ye Xue Za Zhi. 2014 Dec;35(12):1069-73. doi:
10.3760/cma.j.issn.0253-2727.2014.12.005. Chinese. PubMed PMID: 25543699.


858: Cao X, Wang C, Cai H, Duan M, Zhang W, Li T, Zhou D, Li J. [Diagnostic
performance and clinical correlation of serum vascular endothelial growth factor 
levels in patients with newly diagnosed POEMS syndrome]. Zhonghua Xue Ye Xue Za
Zhi. 2014 Dec;35(12):1065-8. doi: 10.3760/cma.j.issn.0253-2727.2014.12.004.
Chinese. PubMed PMID: 25543698.


859: Lin D, Zhou C, Wei H, Liu B, Wang Y, Liu K, Li W, Gong B, Wang J, Wei S,
Zhang G, Zhao X, Li Y, Liu Y, Gong X, Sun M, Lu Y, Mi Y, Wang J. [Characteristics
and treatment outcomes in 822 adult patients with acute myeloid leukemia:a single
center experience]. Zhonghua Xue Ye Xue Za Zhi. 2014 Dec;35(12):1058-64. doi:
10.3760/cma.j.issn.0253-2727.2014.12.003. Chinese. PubMed PMID: 25543697.


860: Zhu M, Wan W, Wang J, Wang Y, Li H, Ke X. [Cellular immune function and its 
clinical implications in 45 patients with multiple myeloma]. Zhonghua Xue Ye Xue 
Za Zhi. 2014 Dec;35(12):1053-7. doi: 10.3760/cma.j.issn.0253-2727.2014.12.002.
Chinese. PubMed PMID: 25543696.


861: Jiang Q. [Second-generation tyrosine kinase inhibitors: the first-line
treatment strategy of chronic myeloid leukemia patients?]. Zhonghua Xue Ye Xue Za
Zhi. 2014 Dec;35(12):1049-52. doi: 10.3760/cma.j.issn.0253-2727.2014.12.001.
Chinese. PubMed PMID: 25543695.


862: Xin F, Wei W. [Research advances on caspase-independent cell death of K562
cells]. Zhongguo Shi Yan Xue Ye Xue Za Zhi. 2014 Dec;22(6):1780-4. doi:
10.7534/j.issn.1009-2137.2014.06.053. Review. Chinese. PubMed PMID: 25543516.


863: Wang TT, Yuan T, Zhang YZ. [Research progress on epstein-barr virus and its 
related lymphoma]. Zhongguo Shi Yan Xue Ye Xue Za Zhi. 2014 Dec;22(6):1775-9.
doi: 10.7534/j.issn.1009-2137.2014.06.052. Review. Chinese. PubMed PMID:
25543515.


864: Ma JY, Chen ZP, Wu RH. [Relationship between platelet specific antibodies
and the onset, clinical manifestation, treatment and prognosis of ITP]. Zhongguo 
Shi Yan Xue Ye Xue Za Zhi. 2014 Dec;22(6):1771-4. doi:
10.7534/j.issn.1009-2137.2014.06.051. Chinese. PubMed PMID: 25543514.


865: Wang LJ, Qu W, Shao ZH. [Advance of researches on relation of Th17 cells
with immuno-associatied hematologic diseases]. Zhongguo Shi Yan Xue Ye Xue Za
Zhi. 2014 Dec;22(6):1766-70. doi: 10.7534/j.issn.1009-2137.2014.06.050. Review.
Chinese. PubMed PMID: 25543513.


866: Li CJ, Zhang YZ. [Recent advances of studies on the therapy-related
myelodysplastic syndromes/acute myeloid leukemia]. Zhongguo Shi Yan Xue Ye Xue Za
Zhi. 2014 Dec;22(6):1757-60. doi: 10.7534/j.issn.1009-2137.2014.06.048. Review.
Chinese. PubMed PMID: 25543511.


867: Li HH, Zhu P, Wu XQ, Liu YF. [Treatment of lymphoblastic leukemia with
CD19-specific modified chimeric antigen receptor T cells]. Zhongguo Shi Yan Xue
Ye Xue Za Zhi. 2014 Dec;22(6):1753-6. doi: 10.7534/j.issn.1009-2137.2014.06.047. 
Review. Chinese. PubMed PMID: 25543510.


868: Lan FM, Li HM. [Progress of study on drug therapy in adults patients with
acute myeloid leukemia (non APL) after remission]. Zhongguo Shi Yan Xue Ye Xue Za
Zhi. 2014 Dec;22(6):1748-52. doi: 10.7534/j.issn.1009-2137.2014.06.046. Chinese. 
PubMed PMID: 25543509.


869: Wang WM, Wang J, Jing HM. [Expression and Significance of PTPL1 in
Hematological Malignancies]. Zhongguo Shi Yan Xue Ye Xue Za Zhi. 2014
Dec;22(6):1744-7. doi: 10.7534/j.issn.1009-2137.2014.06.045. Review. Chinese.
PubMed PMID: 25543508.


870: Shi WH, Li X, Chang CK. [Significance of chromosome 7 abnormalities in
myeloid malignancies]. Zhongguo Shi Yan Xue Ye Xue Za Zhi. 2014
Dec;22(6):1739-43. doi: 10.7534/j.issn.1009-2137.2014.06.044. Review. Chinese.
PubMed PMID: 25543507.


871: Fang F, Zhu P. [Analysis of gene expression profiles to improve the
treatment of leukemia]. Zhongguo Shi Yan Xue Ye Xue Za Zhi. 2014
Dec;22(6):1735-8. doi: 10.7534/j.issn.1009-2137.2014.06.043. Chinese. PubMed
PMID: 25543506.


872: Huang Q, DU X, Zhang QX, Zhuo JC. [Establishment of real-time fluorescent
quantitative polymerase chain reaction for rapid detection of M244V mutation in
kinase domain of BCR-ABL fusion gene]. Zhongguo Shi Yan Xue Ye Xue Za Zhi. 2014
Dec;22(6):1728-34. doi: 10.7534/j.issn.1009-2137.2014.06.042. Chinese. PubMed
PMID: 25543505.


873: Yin J, Ma ZN, Zhao XJ, Ruan CG. [Isolation, culture and characterization of 
outgrowth endothelial cells from the human peripheral blood]. Zhongguo Shi Yan
Xue Ye Xue Za Zhi. 2014 Dec;22(6):1711-5. doi:
10.7534/j.issn.1009-2137.2014.06.039. Chinese. PubMed PMID: 25543502.


874: Zhao SS, Gu ZY, Li M, Zhao XL, Luo L, Guan LX, Wang LL, Gao CJ. [Effects of 
rhG-CSF Stimulation in vitro on the Adhesion and Polarization of Human CD4⁺T
Lymphocytes]. Zhongguo Shi Yan Xue Ye Xue Za Zhi. 2014 Dec;22(6):1702-6. doi:
10.7534/j.issn.1009-2137.2014.06.037. Chinese. PubMed PMID: 25543500.


875: Wang XB, Zhu YX, Liu X, Pan B, Zhang L, Han YS, Cai XY, Zhu WB, Wu JS, Sun
ZM. [The clinical value of F-18 FDG PET/CT in patients with secondary
hemophagocytic syndrome]. Zhongguo Shi Yan Xue Ye Xue Za Zhi. 2014
Dec;22(6):1698-701. doi: 10.7534/j.issn.1009-2137.2014.06.036. Chinese. PubMed
PMID: 25543499.


876: Zeng F, Wei SJ, Huang HB, Huang QH, Lin QY, Fan LP, Huang HW, Fu DH.
[Analysis of the efficiency and influence factors of PBSC collection with
AutoPBSC and MNC procedure of cell separator]. Zhongguo Shi Yan Xue Ye Xue Za
Zhi. 2014 Dec;22(6):1684-90. doi: 10.7534/j.issn.1009-2137.2014.06.034. Chinese. 
PubMed PMID: 25543497.


877: Zhou J, Zhou HX, Zhang R, Wu DP. [Efficacy analysis of haploidentical
allogeneic hematopoietic stem cell transplantation in patients with Philadelphia 
chromosome-positive acute lymphoblastic leukemia]. Zhongguo Shi Yan Xue Ye Xue Za
Zhi. 2014 Dec;22(6):1678-83. doi: 10.7534/j.issn.1009-2137.2014.06.033. Chinese. 
PubMed PMID: 25543496.


878: Sheng MY, Shi H, Xing W, Wang WJ, Si XH, Bai J, Yuan WP, Zhou Y, Yang FC.
[Anti-mouse CD122 antibody promotes the hematopoietic repopulating capacity of
cord blood CD34⁺ cells in NOD/SCID mice]. Zhongguo Shi Yan Xue Ye Xue Za Zhi.
2014 Dec;22(6):1673-7. doi: 10.7534/j.issn.1009-2137.2014.06.032. Chinese. PubMed
PMID: 25543495.


879: Lin QD, Fang BJ, Zhou J, Zhang YL, Liu Y, Wang C, Zhao JM, Song YP.
[Regulatory effect of As₂O₃on imbalance between adipogenic and osteogenic
differentiation of BM-MSC from patients with aplastic anemia]. Zhongguo Shi Yan
Xue Ye Xue Za Zhi. 2014 Dec;22(6):1667-72. doi:
10.7534/j.issn.1009-2137.2014.06.031. Chinese. PubMed PMID: 25543494.


880: Fei CM, Gu SC, Zhao YS, Guo J, Li X, Chang CK. [mRNA expression of notch
ligand-delta-like-1 and jagged-1 in mesenchymal stem cells of MDS patients].
Zhongguo Shi Yan Xue Ye Xue Za Zhi. 2014 Dec;22(6):1656-60. doi:
10.7534/j.issn.1009-2137.2014.06.029. Chinese. PubMed PMID: 25543492.


881: Li YQ, Wang B, Li WC, Guo M, Wang Y, Guo YJ, Wang FX, Wen SP, Pan L, Zhang
XJ. MNPs-Fe₃O₄mediates malignant Hematolpoectic cell apoptosis. Zhongguo Shi Yan 
Xue Ye Xue Za Zhi. 2014 Dec;22(6):1649-55. doi:
10.7534/j.issn.1009-2137.2014.06.028. PubMed PMID: 25543491.


882: Zhou NC, Qi MY, Liu BL, Xu B, Liu X. [Mechanisms of cladribine-inducing
apoptosis of multiple myeloma RPMI 8226 cells in vitro]. Zhongguo Shi Yan Xue Ye 
Xue Za Zhi. 2014 Dec;22(6):1644-8. doi: 10.7534/j.issn.1009-2137.2014.06.027.
Chinese. PubMed PMID: 25543490.


883: Meng QQ, Wang JN, Song M, Bao HY, Hou YQ, Zhang LB, Jiang SY. [Effect of
free light chain ratio normalization after treatment on prognosis of patients
with multiple myeloma]. Zhongguo Shi Yan Xue Ye Xue Za Zhi. 2014
Dec;22(6):1640-3. doi: 10.7534/j.issn.1009-2137.2014.06.026. Chinese. PubMed
PMID: 25543489.


884: Qi MY, Liu X, Liu BL, Zhou NC, Xu B. [Effect of mitoxantrone on
proliferation and apoptosis of human multiple myeloma cell RPMI8226]. Zhongguo
Shi Yan Xue Ye Xue Za Zhi. 2014 Dec;22(6):1633-9. doi:
10.7534/j.issn.1009-2137.2014.06.025. Chinese. PubMed PMID: 25543488.


885: Liu Y, Ke XY, Wang J, Jing HM, Wang JJ, Dong F, Wan WL, Zhang W. [Clinical
characteristics and therapeutic efficacy of immunoglobin D multiple myeloma].
Zhongguo Shi Yan Xue Ye Xue Za Zhi. 2014 Dec;22(6):1628-32. doi:
10.7534/j.issn.1009-2137.2014.06.024. Chinese. PubMed PMID: 25543487.


886: Hu K, Wang J, Zhu MX, Wang YF, Ke XY. [Immunophenotype characteristics of
patients with multiple myeloma in different risk stratification]. Zhongguo Shi
Yan Xue Ye Xue Za Zhi. 2014 Dec;22(6):1624-7. doi:
10.7534/j.issn.1009-2137.2014.06.023. Chinese. PubMed PMID: 25543486.


887: Yuan P, Yu ZP, Yue TH, Xiao YH, Chen BA. [Clinical efficacy of idarubicin
combined with methotrexate for treatment of patients with central nervous system 
diffuse large B cell lymphoma]. Zhongguo Shi Yan Xue Ye Xue Za Zhi. 2014
Dec;22(6):1621-3. doi: 10.7534/j.issn.1009-2137.2014.06.022. Chinese. PubMed
PMID: 25543485.


888: Huang YQ, Huang XL, Ma XD. [Effect of silencing NOTCH1 gene by shRNA
interference on AKT/mTOR pathway in mantle cell lymphoma]. Zhongguo Shi Yan Xue
Ye Xue Za Zhi. 2014 Dec;22(6):1616-20. doi: 10.7534/j.issn.1009-2137.2014.06.021.
Chinese. PubMed PMID: 25543484.


889: Yang AP, Tang LT, Chen JM. [Inhibitory effect of bone marrow mesenchymal
stem cells on lymphoma cell proliferation]. Zhongguo Shi Yan Xue Ye Xue Za Zhi.
2014 Dec;22(6):1610-5. doi: 10.7534/j.issn.1009-2137.2014.06.020. Chinese. PubMed
PMID: 25543483.


890: Wang BJ, Cen XN, Qiu ZX, Ou JP, Wang WS, Liang ZY, Dong YJ, Xu WL, Li Y,
Wang MJ, Wang LH, Yin Y, Sun YH, Liu W, Wang Q, Wang Y, Ren HY. [Clinical
characteristics and long-term follow-up of 29 patients with primary mediastinal
large B cell lymphoma]. Zhongguo Shi Yan Xue Ye Xue Za Zhi. 2014
Dec;22(6):1596-602. doi: 10.7534/j.issn.1009-2137.2014.06.018. Chinese. PubMed
PMID: 25543481.


891: Yang P, Wang J, Zhao W, Jing HM, Ke XY. [Retrospective analysis of 23
patients with angioimmunoblastic T cell lymphoma]. Zhongguo Shi Yan Xue Ye Xue Za
Zhi. 2014 Dec;22(6):1591-5. doi: 10.7534/j.issn.1009-2137.2014.06.017. Chinese.
PubMed PMID: 25543480.


892: Wang XY, Cen XN, Ren HY. [Investigation of lymphoma patients' EBV infection 
status]. Zhongguo Shi Yan Xue Ye Xue Za Zhi. 2014 Dec;22(6):1584-90. doi:
10.7534/j.issn.1009-2137.2014.06.016. Chinese. PubMed PMID: 25543479.


893: Fan JX, Zeng YJ, Weng GY, Wu JW, Li ZQ, Li YM, Zheng R, Guo KY. [Effect of
honokiol on proliferation and apoptosis in HL-60 cells and its potential
mechanism]. Zhongguo Shi Yan Xue Ye Xue Za Zhi. 2014 Dec;22(6):1577-83. doi:
10.7534/j.issn.1009-2137.2014.06.015. Chinese. PubMed PMID: 25543478.


894: Chen XY, Zheng YL, Chen YJ. [Clinical study of 32 patients with adult
Philadelphia chromosome-positive acute lymphoblastic leukemia]. Zhongguo Shi Yan 
Xue Ye Xue Za Zhi. 2014 Dec;22(6):1567-71. doi:
10.7534/j.issn.1009-2137.2014.06.013. Chinese. PubMed PMID: 25543476.


895: Tang SH, Pei RZ, Ma JX, Zhang PS, Liu XH, DU XH, Chen D, Sha KY, Cao JJ, Li 
SY. [Effects of H3K27 methylation inhibitor EPZ005687 on apoptosis, proliferation
and cell cycle of U937 cells and normal CD34 positive cells]. Zhongguo Shi Yan
Xue Ye Xue Za Zhi. 2014 Dec;22(6):1561-6. doi:
10.7534/j.issn.1009-2137.2014.06.012. Chinese. PubMed PMID: 25543475.


896: Xue H, Liang L, Guo HM, Hua LM, Zhao SY, Shi HJ, Zhang JY, Song L. [Efects
of Inhibiting miR-155 Expression on the Proliferation and Apoptosis of Leukemia
THP-1 Cells]. Zhongguo Shi Yan Xue Ye Xue Za Zhi. 2014 Dec;22(6):1550-4. doi:
10.7534/j.issn.1009-2137.2014.06.010. Chinese. PubMed PMID: 25543473.


897: Pan LQ, Liu WX, Zhu Y, Hong M, Qiao S, Li JY, Qian SX. [Nilotinib treatment 
for patients with imatinib-resistant or intolerant chronic myeloid leukemia].
Zhongguo Shi Yan Xue Ye Xue Za Zhi. 2014 Dec;22(6):1545-9. doi:
10.7534/j.issn.1009-2137.2014.06.009. Chinese. PubMed PMID: 25543472.


898: Yin Y, Sun HY, Li XL, Xiao FJ, Wang LS. [Effect of aurora inhibitor VX-680
on proliferation and apoptosis of CML cells]. Zhongguo Shi Yan Xue Ye Xue Za Zhi.
2014 Dec;22(6):1540-4. doi: 10.7534/j.issn.1009-2137.2014.06.008. Chinese. PubMed
PMID: 25543471.


899: Lian XL, Hu JD, Zheng ZH, Chen YY. [Effects of emodin on apoptosis and cell 
cycle related genes in U937 cells]. Zhongguo Shi Yan Xue Ye Xue Za Zhi. 2014
Dec;22(6):1535-9. doi: 10.7534/j.issn.1009-2137.2014.06.007. Chinese. PubMed
PMID: 25543470.


900: Zhang XL, Shen AL, Guo R, Wang Y, Qiu HR, Qiao C, Yang H, Zhang JF, Li JY,
Wu YJ. [Expression characteristics of CD200 in acute myeloid leukemia and its
clinical significance]. Zhongguo Shi Yan Xue Ye Xue Za Zhi. 2014
Dec;22(6):1531-4. doi: 10.7534/j.issn.1009-2137.2014.06.006. Chinese. PubMed
PMID: 25543469.


901: Xu YL, Wang SQ, Mao P, DU QH. [Analysis and significance of hematopoietic
progenitor B cells in patients with acute leukemia]. Zhongguo Shi Yan Xue Ye Xue 
Za Zhi. 2014 Dec;22(6):1525-30. doi: 10.7534/j.issn.1009-2137.2014.06.005.
Chinese. PubMed PMID: 25543468.


902: Meng FJ, Cao J, Zhou J, Wu QY, Chen C, Xu KL. [Construction of lentiviral
vector carrying human OCT4A gene and establishment of leukemic cell line K562
stably expressing OCT4A]. Zhongguo Shi Yan Xue Ye Xue Za Zhi. 2014
Dec;22(6):1514-20. doi: 10.7534/j.issn.1009-2137.2014.06.003. Chinese. PubMed
PMID: 25543466.


903: Wang Q, Wu LL, Dai HP, Ping NN, Wu CX, Pan JL, Cen JN, Qiu HY, Chen SN.
[Correlation between expression of SIL-TAL1 fusion gene and deletion of 6q in
T-cell acute lymphoblastic leukemia]. Zhongguo Shi Yan Xue Ye Xue Za Zhi. 2014
Dec;22(6):1508-13. doi: 10.7534/j.issn.1009-2137.2014.06.002. Chinese. PubMed
PMID: 25543465.


904: Zhang WJ, Han Y, Ma ZN, Wang Q, Tang YQ, Wang J, Su J, Sun AN, Wang ZY, Ruan
CG, Wu DP. [Changes of ADAMTS13 activity and vWF antigen level in patients with
acute myelogenous leukemia and their significance]. Zhongguo Shi Yan Xue Ye Xue
Za Zhi. 2014 Dec;22(6):1503-7. doi: 10.7534/j.issn.1009-2137.2014.06.001.
Chinese. PubMed PMID: 25543464.


905: Riccioni R, Lulli V, Castelli G, Biffoni M, Tiberio R, Pelosi E, Lo-Coco F, 
Testa U. miR-21 is overexpressed in NPM1-mutant acute myeloid leukemias. Leuk
Res. 2015 Feb;39(2):221-8. doi: 10.1016/j.leukres.2014.11.001. Epub 2014 Nov 18. 
PubMed PMID: 25543261.


906: Yasuda H, Fujiwara N, Ishizaki Y, Komatsu N. Anemia attributed to vitamin B6
deficiency in post-pancreaticoduodenectomy patients. Pancreatology. 2015
Jan-Feb;15(1):81-3. doi: 10.1016/j.pan.2014.12.001. Epub 2014 Dec 17. PubMed
PMID: 25543166.


907: Ballen KK, Logan BR, Laughlin MJ, He W, Ambruso DR, Armitage SE, Beddard RL,
Bhatla D, Hwang WY, Kiss JE, Koegler G, Kurtzberg J, Nagler A, Oh D, Petz LD,
Price TH, Quinones RR, Ratanatharathorn V, Rizzo JD, Sazama K, Scaradavou A,
Schuster MW, Sender LS, Shpall EJ, Spellman SR, Sutton M, Weitekamp LA, Wingard
JR, Eapen M. Effect of cord blood processing on transplantation outcomes after
single myeloablative umbilical cord blood transplantation. Biol Blood Marrow
Transplant. 2015 Apr;21(4):688-95. doi: 10.1016/j.bbmt.2014.12.017. Epub 2014 Dec
24. PubMed PMID: 25543094; PubMed Central PMCID: PMC4359657.


908: Bagley SJ, Sehgal AR, Gill S, Frey NV, Hexner EO, Loren AW, Mangan JK,
Porter DL, Stadtmauer EA, Reshef R, Luger SM. Acute cholecystitis is a common
complication after allogeneic stem cell transplantation and is associated with
the use of total parenteral nutrition. Biol Blood Marrow Transplant. 2015
Apr;21(4):768-71. doi: 10.1016/j.bbmt.2014.12.005. Epub 2014 Dec 24. PubMed PMID:
25543093.


909: Lee SE, Lim JY, Yoon JH, Shin SH, Cho BS, Eom KS, Kim YJ, Kim HJ, Lee S, Cho
SG, Kim DW, Lee JW, Min WS, Min CK. CD161(+) T cells as predictive markers for
acute graft-versus-host disease. Biol Blood Marrow Transplant. 2015
Mar;21(3):421-8. doi: 10.1016/j.bbmt.2014.12.021. Epub 2014 Dec 24. PubMed PMID: 
25543092.


910: Karakochuk CD, Janmohamed A, Whitfield KC, Barr SI, Vercauteren SM, Kroeun
H, Talukder A, McLean J, Green TJ. Evaluation of two methods to measure
hemoglobin concentration among women with genetic hemoglobin disorders in
Cambodia: a method-comparison study. Clin Chim Acta. 2015 Feb 20;441:148-55. doi:
10.1016/j.cca.2014.12.021. Epub 2014 Dec 24. PubMed PMID: 25542983.


911: Dalva-Aydemir S, Bajpai R, Martinez M, Adekola KU, Kandela I, Wei C, Singhal
S, Koblinski JE, Raje NS, Rosen ST, Shanmugam M. Targeting the metabolic
plasticity of multiple myeloma with FDA-approved ritonavir and metformin. Clin
Cancer Res. 2015 Mar 1;21(5):1161-71. doi: 10.1158/1078-0432.CCR-14-1088. Epub
2014 Dec 26. PubMed PMID: 25542900.


912: Conti F, Aragão Filho WC, Prando C, Deswarte C, Hubeau M, Newburger PE,
Casanova JL, Bustamante J, Condino-Neto A. Phagocyte nicotinamide adenine
dinucleotide phosphate oxidase activity in patients with inherited IFN-γR1 or
IFN-γR2 deficiency. J Allergy Clin Immunol. 2015 May;135(5):1393-5.e1. doi:
10.1016/j.jaci.2014.11.004. Epub 2014 Dec 24. PubMed PMID: 25542884; PubMed
Central PMCID: PMC4426233.


913: Andreu G. [Blood components and good practices in transfusion]. Presse Med. 
2015 Feb;44(2):165-77. doi: 10.1016/j.lpm.2014.06.032. Epub 2014 Dec 24. Review. 
French. PubMed PMID: 25542709.


914: Cheng Y, Luo Z, Yang S, Jia M, Zhao H, Xu W, Tang Y. The ratio of absolute
lymphocyte count at interim of therapy to absolute lymphocyte count at diagnosis 
predicts survival in childhood B-lineage acute lymphoblastic leukemia. Leuk Res. 
2015 Feb;39(2):144-50. doi: 10.1016/j.leukres.2014.11.013. Epub 2014 Dec 9.
PubMed PMID: 25542697.


915: Greenfield BJ, Okcu MF, Baxter PA, Chintagumpala M, Teh BS, Dauser RC, Su J,
Desai SS, Paulino AC. Long-term disease control and toxicity outcomes following
surgery and intensity modulated radiation therapy (IMRT) in pediatric
craniopharyngioma. Radiother Oncol. 2015 Feb;114(2):224-9. doi:
10.1016/j.radonc.2014.11.035. Epub 2014 Dec 23. PubMed PMID: 25542650.


916: Dzik S, Murphy MF. Clinical guidelines in transfusion medicine. Transfus Med
Rev. 2015 Jan;29(1):1-2. doi: 10.1016/j.tmrv.2014.11.005. Epub 2014 Dec 10.
PubMed PMID: 25542643.


917: Kim YJ, Hui D, Zhang Y, Park JC, Chisholm G, Williams J, Bruera E.
Differences in Performance Status Assessment Among Palliative Care Specialists,
Nurses, and Medical Oncologists. J Pain Symptom Manage. 2015
Jun;49(6):1050-1058.e2. doi: 10.1016/j.jpainsymman.2014.10.015. Epub 2014 Dec 24.
PubMed PMID: 25542550.


918: Luongo M, Critelli R, Grottola A, Gitto S, Bernabucci V, Bevini M, Vecchi C,
Montagnani G, Villa E. Acute hepatitis B caused by a vaccine-escape HBV strain in
vaccinated subject: sequence analysis and therapeutic strategy. J Clin Virol.
2015 Jan;62:89-91. doi: 10.1016/j.jcv.2014.11.029. Epub 2014 Nov 29. Review.
PubMed PMID: 25542480.


919: Koskenvuo M, Lautenschlager I, Kardas P, Auvinen E, Mannonen L, Huttunen P, 
Taskinen M, Vettenranta K, Hirsch HH. Diffuse gastrointestinal bleeding and BK
polyomavirus replication in a pediatric allogeneic haematopoietic stem cell
transplant patient. J Clin Virol. 2015 Jan;62:72-4. doi:
10.1016/j.jcv.2014.11.016. Epub 2014 Nov 18. Review. PubMed PMID: 25542476.


920: Paraiso KH, Das Thakur M, Fang B, Koomen JM, Fedorenko IV, John JK, Tsao H, 
Flaherty KT, Sondak VK, Messina JL, Pasquale EB, Villagra A, Rao UN, Kirkwood JM,
Meier F, Sloot S, Gibney GT, Stuart D, Tawbi H, Smalley KS. Ligand-independent
EPHA2 signaling drives the adoption of a targeted therapy-mediated metastatic
melanoma phenotype. Cancer Discov. 2015 Mar;5(3):264-73. doi:
10.1158/2159-8290.CD-14-0293. Epub 2014 Dec 26. PubMed PMID: 25542447; PubMed
Central PMCID: PMC4355213.


921: Kawada H, Yoshimitsu M, Nakamura D, Arai A, Hayashida M, Kamada Y, Maekawa
K, Fujino S, Arima M, Arima N, Tabuchi T, Inoue H, Hamda H, Suzuki S, Matsushita 
K, Arima N. A retrospective analysis of treatment outcomes in adult T cell
leukemia/lymphoma patients with aggressive disease treated with or without
allogeneic stem cell transplantation: A single-center experience. Biol Blood
Marrow Transplant. 2015 Apr;21(4):696-700. doi: 10.1016/j.bbmt.2014.12.020. Epub 
2014 Dec 24. PubMed PMID: 25542158.


922: Janssen S, Blakolmer K. Company reply to "Unexpected outbreak of
Epstein-Barr virus post-transplantation lymphoproliferative disorder after
hematopoietic stem cell transplantation conditioning with thymoglobulin". Biol
Blood Marrow Transplant. 2015 Mar;21(3):575. doi: 10.1016/j.bbmt.2014.11.684.
Epub 2014 Dec 24. PubMed PMID: 25542157.


923: Zmyslowska A, Malkowski B, Fendler W, Borowiec M, Antosik K, Gnys P,
Baranska D, Mlynarski W. Central nervous system PET-CT imaging reveals regional
impairments in pediatric patients with Wolfram syndrome. PLoS One. 2014 Dec
26;9(12):e115605. doi: 10.1371/journal.pone.0115605. eCollection 2014. PubMed
PMID: 25542043; PubMed Central PMCID: PMC4277290.


924: Song Y, Jiang J, Vermeren S, Tong W. ARAP3 functions in hematopoietic stem
cells. PLoS One. 2014 Dec 26;9(12):e116107. doi: 10.1371/journal.pone.0116107.
eCollection 2014. PubMed PMID: 25542002; PubMed Central PMCID: PMC4277471.


925: Lin J, Yang J, Wen XM, Yang L, Deng ZQ, Qian Z, Ma JC, Guo H, Zhang YY, Qian
W, Qian J. Detection of SRSF2-P95 mutation by high-resolution melting curve
analysis and its effect on prognosis in myelodysplastic syndrome. PLoS One. 2014 
Dec 26;9(12):e115693. doi: 10.1371/journal.pone.0115693. eCollection 2014. PubMed
PMID: 25541999; PubMed Central PMCID: PMC4277410.


926: Akperova GA. [RDBH-method and big DyeTM terminator technology in accurate
diagnosis of β-thalassemia and the allelic polymorphism of β-globin cluster].
Georgian Med News. 2014 Nov;(236):67-73. Russian. PubMed PMID: 25541829.


927: Ragab SM, Safan MA, Badr EA, Ebeid OM. Haptoglobin genotypes polymorphism as
a risk factor for subclinical atherosclerosis in beta-thalassemia major children;
a single center Egyptian study. Hematology. 2014 Dec 26. [Epub ahead of print]
PubMed PMID: 25541674.


928: Sönmez M, Özbaş HM, Ermantaş N, Çobanoğlu Ü. Aggressive multiple myeloma
with unusual morphology. Turk J Haematol. 2014 Dec 5;31(4):437-8. doi:
10.4274/tjh.2013.0104. PubMed PMID: 25541671; PubMed Central PMCID: PMC4454069.


929: Esteso MJ, Verdu J, Paz Fd, Tarin F. Generalized Necrobiotic Xanthogranuloma
in a Patient with Multiple Myelomaus Patient with Isolated Neutropenia and
Diminished Expression of CD55 and CD59 Similar to Paroxysmal Nocturnal
Hemoglobinuria. Turk J Haematol. 2014 Dec 5;31(4):435-6. doi:
10.4274/tjh.2013.0364. PubMed PMID: 25541670; PubMed Central PMCID: PMC4454068.


930: Özsoylu Ş. Acquired hemophilia. Turk J Haematol. 2014 Dec 5;31(4):434. doi: 
10.4274/tjh.2014.0252. PubMed PMID: 25541669; PubMed Central PMCID: PMC4454067.


931: Işık P, Özbek N, Dibek Mısırlıoğlu E, Bayhan T, Emir S, Azık FM, Tunç B. A
pediatric patient with intravenous cyclosporine anaphylaxis who tolerated the
oral form. Turk J Haematol. 2014 Dec 5;31(4):432-3. doi: 10.4274/tjh.2014.0206.
PubMed PMID: 25541668; PubMed Central PMCID: PMC4454066.


932: Gören Şahin D, Üsküdar Teke H, Karagülle M, Andıç N, Gündüz E, Işıksoy S,
Balić M, Akay OM. Gaucher Cells or Pseudo-Gaucher Cells: That's the Question.
Turk J Haematol. 2014 Dec 5;31(4):428-9. doi: 10.4274/tjh.2014.0019. PubMed PMID:
25541666; PubMed Central PMCID: PMC4454064.


933: Yoshihara M, Kubota Y, Fukuda M, Kishi T, Ikeda Y, Sarıbeyoğlu E, Kimura S. 
Mogamulizumab treatment in a hemodialysis patient with adult T-cell
leukemia/lymphoma. Turk J Haematol. 2014 Dec 5;31(4):424-5. doi:
10.4274/tjh.2014.0166. PubMed PMID: 25541664; PubMed Central PMCID: PMC4454062.


934: Agapidou A, Vakalopoulou S, Markala D, Chadjiaggelidou C, Tzimou M,
Papadopoulou T, Garypidou V. Blastic plasmacytoid dendritic cell neoplasm:
single-center experience with two cases in one year. Turk J Haematol. 2014 Dec
5;31(4):422-3. doi: 10.4274/tjh.2013.0404. PubMed PMID: 25541663.


935: Oymak Y, Güzel B, Gümüş H, Dağlıoğlu E, Ayçiçek A, Koç A, Özyürük D.
Significant differences in thymic index of thalassemia major patients. Turk J
Haematol. 2014 Dec 5;31(4):417-9. doi: 10.4274/tjh.2014.0150. PubMed PMID:
25541661; PubMed Central PMCID: PMC4454060.


936: Kantarcıoğlu B, Türköz HK, Yılmaz G, Pepedil Tanrıkulu F, Kaygusuz Atagündüz
I, Adıgüzel C, Fıratlı Tuğlular T. Aplastic anemia associated with oral
terbinafine: a case report and review of the literature. Turk J Haematol. 2014
Dec 5;31(4):411-6. doi: 10.4274/tjh.2013.0119. PubMed PMID: 25541660; PubMed
Central PMCID: PMC4454059.


937: Anoun S, Marouane S, Quessar A, Benchekroun S. Primary splenic angiosarcoma 
revealed by bone marrow metastasis. Turk J Haematol. 2014 Dec 5;31(4):408-10.
doi: 10.4274/tjh.2013.0049. PubMed PMID: 25541659; PubMed Central PMCID:
PMC4454058.


938: El Husseiny NM, Mehaney DA, El Kader Morad MA. New insights on iron study in
myelodysplasia. Turk J Haematol. 2014 Dec 5;31(4):394-8. doi:
10.4274/tjh.2012.0154. PubMed PMID: 25541657; PubMed Central PMCID: PMC4454055.


939: Güler N, Kelkitli E, Atay H, Erdem D, Alaçam H, Bek Y, Özatlı D, Turgut M,
Yıldız L, Yücel İ. The relationship of T helper-2 pathway components
interleukin-4, interleukin-10, immunoglobulin e, and eosinophils with prognostic 
markers in non-hodgkin lymphoma: a case-control study. Turk J Haematol. 2014 Dec 
5;31(4):381-7. doi: 10.4274/tjh.2013.0328. PubMed PMID: 25541655; PubMed Central 
PMCID: PMC4454053.


940: Çetin G, Eşkazan AE, Ar MC, Aydın ŞÖ, Ferhanoğlu B, Soysal T, Başlar Z,
Aydın Y. Bone-Specific Alkaline Phosphatase Levels among Patients with Multiple
Myeloma Receiving Various Therapy Options. Turk J Haematol. 2014 Dec
5;31(4):374-80. doi: 10.4274/tjh.2013.0004. PubMed PMID: 25541654; PubMed Central
PMCID: PMC4454052.


941: Remeikiene D, Ugenskiene R, Inciura A, Savukaityte A, Raulinaityte D,
Skrodeniene E, Simoliuniene R, Juozaityte E. Duffy and kidd genotyping
facilitates pretransfusion testing in patients undergoing long-term transfusion
therapy. Turk J Haematol. 2014 Dec 5;31(4):367-73. doi: 10.4274/tjh.2013.0075.
PubMed PMID: 25541653; PubMed Central PMCID: PMC4454051.


942: Belen BF, Gürsel T, Akyürek N, Albayrak M, Kaya Z, Koçak Ü. Severe
Myelotoxicity Associated with Thiopurine S-Methyltransferase*3A/*3C Polymorphisms
in a Patient with Pediatric Leukemia and the Effect of Steroid Therapy. Turk J
Haematol. 2014 Dec 5;31(4):276-85. doi: 10.4274/tjh.2013.0082. PubMed PMID:
25541649; PubMed Central PMCID: PMC4454056.


943: West AH, Yamada SD, MacMahon H, Acharya SS, Ali SM, He J, Lukas RV, Miller
VA, Salgia R. Unique metastases of ALK mutated lung cancer activated to the
adnexa of the uterus. Case Rep Clin Pathol. 2014 Sep;1(2):151-154. PubMed PMID:
25541622; PubMed Central PMCID: PMC4274795.


944: Yang SM, Li JY, Gale RP, Huang XJ. The mystery of chronic lymphocytic
leukemia (CLL): Why is it absent in Asians and what does this tell us about
etiology, pathogenesis and biology? Blood Rev. 2015 May;29(3):205-13. doi:
10.1016/j.blre.2014.12.001. Epub 2014 Dec 13. PubMed PMID: 25541495.


945: Kiss DL, Oman K, Bundschuh R, Schoenberg DR. Uncapped 5' ends of mRNAs
targeted by cytoplasmic capping map to the vicinity of downstream CAGE tags. FEBS
Lett. 2015 Jan 30;589(3):279-84. doi: 10.1016/j.febslet.2014.12.009. Epub 2014
Dec 23. PubMed PMID: 25541487; PubMed Central PMCID: PMC4306605.


946: King AJ, Gooding S, Ramasamy K. Managing multiple myeloma in the over 70s: a
review. Maturitas. 2015 Feb;80(2):148-54. doi: 10.1016/j.maturitas.2014.11.017.
Epub 2014 Dec 2. PubMed PMID: 25541475.


947: Tan HS, Li H, Hong YW, Toh CK, Wong A, Lopes G, Tay MH, Chan A, Yao X, Tang 
T, Ng QS, Kanesvaran R, Chau NM, Tan MH. Efficacy and Safety of an
Attenuated-Dose Sunitinib Regimen in Metastatic Renal Cell Carcinoma: Results
From a Prospective Registry in Singapore. Clin Genitourin Cancer. 2015
Aug;13(4):e285-95. doi: 10.1016/j.clgc.2014.11.004. Epub 2014 Nov 18. PubMed
PMID: 25541325.


948: Lin J, Chen H, Luo L, Lai Y, Xie W, Kee K. Creating a monomeric endonuclease
TALE-I-SceI with high specificity and low genotoxicity in human cells. Nucleic
Acids Res. 2015 Jan;43(2):1112-22. doi: 10.1093/nar/gku1339. Epub 2014 Dec 24.
PubMed PMID: 25541197; PubMed Central PMCID: PMC4333390.


949: Chae HD, Mitton B, Lacayo NJ, Sakamoto KM. Replication factor C3 is a CREB
target gene that regulates cell cycle progression through the modulation of
chromatin loading of PCNA. Leukemia. 2015 Jun;29(6):1379-89. doi:
10.1038/leu.2014.350. Epub 2014 Dec 26. PubMed PMID: 25541153; PubMed Central
PMCID: PMC4456282.


950: Musilova K, Mraz M. MicroRNAs in B-cell lymphomas: how a complex biology
gets more complex. Leukemia. 2015 May;29(5):1004-17. doi: 10.1038/leu.2014.351.
Epub 2014 Dec 26. Review. PubMed PMID: 25541152.


951: Sehgal AR, Konig H, Johnson DE, Tang D, Amaravadi RK, Boyiadzis M, Lotze MT.
You eat what you are: autophagy inhibition as a therapeutic strategy in leukemia.
Leukemia. 2015 Mar;29(3):517-25. doi: 10.1038/leu.2014.349. Epub 2014 Nov 26.
Review. PubMed PMID: 25541151.


952: Song MK, Chung JS, Lee GW, Cho SH, Hong J, Shin DY, Shin HJ. Statin use has 
negative clinical impact on non-germinal center in patients with diffuse large B 
cell lymphoma in rituximab era. Leuk Res. 2015 Feb;39(2):211-5. doi:
10.1016/j.leukres.2014.12.003. Epub 2014 Dec 9. PubMed PMID: 25541029.


953: Nakajima Y, Tomita N, Itabashi M, Miyashita K, Watanabe R, Miyazaki T,
Tachibana T, Takasaki H, Kawasaki R, Tanaka M, Hashimoto C, Yamazaki E, Taguchi
J, Fujimaki K, Sakai R, Fujita H, Fujisawa S, Harano H, Motomura S, Ishigatsubo
Y. Analysis of outcomes in patients with supra-diaphragmatic vs
infra-diaphragmatic diffuse large B cell lymphoma treated with R-CHOP therapy.
Leuk Res. 2015 Feb;39(2):198-203. doi: 10.1016/j.leukres.2014.11.030. Epub 2014
Dec 8. PubMed PMID: 25541027.


954: Schroeder T, Rachlis E, Bug G, Stelljes M, Klein S, Steckel NK, Wolf D,
Ringhoffer M, Czibere A, Nachtkamp K, Dienst A, Kondakci M, Stadler M,
Platzbecker U, Uharek L, Luft T, Fenk R, Germing U, Bornhäuser M, Kröger N,
Beelen DW, Haas R, Kobbe G. Treatment of acute myeloid leukemia or
myelodysplastic syndrome relapse after allogeneic stem cell transplantation with 
azacitidine and donor lymphocyte infusions--a retrospective multicenter analysis 
from the German Cooperative Transplant Study Group. Biol Blood Marrow Transplant.
2015 Apr;21(4):653-60. doi: 10.1016/j.bbmt.2014.12.016. Epub 2014 Dec 23. PubMed 
PMID: 25540937.


955: Schmidt SC, Jiang S, Zhou H, Willox B, Holthaus AM, Kharchenko PV, Johannsen
EC, Kieff E, Zhao B. Epstein-Barr virus nuclear antigen 3A partially coincides
with EBNA3C genome-wide and is tethered to DNA through BATF complexes. Proc Natl 
Acad Sci U S A. 2015 Jan 13;112(2):554-9. doi: 10.1073/pnas.1422580112. Epub 2014
Dec 24. PubMed PMID: 25540416; PubMed Central PMCID: PMC4299249.


956: Ogilvie C, Gaffney D, Murray H, Kerry A, Haig C, Spooner R, Fitzsimons EJ.
Improved detection of hereditary haemochromatosis. J Clin Pathol. 2015
Mar;68(3):218-21. doi: 10.1136/jclinpath-2014-202720. Epub 2014 Dec 24. PubMed
PMID: 25540266.


957: Unger JM, Hershman DL, Martin D, Etzioni RB, Barlow WE, LeBlanc M, Ramsey
SR. The diffusion of docetaxel in patients with metastatic prostate cancer. J
Natl Cancer Inst. 2014 Dec 24;107(2). pii: dju412. doi: 10.1093/jnci/dju412.
Print 2015 Feb. PubMed PMID: 25540245; PubMed Central PMCID: PMC4326312.


958: Ćojbašić I, Mačukanović-Golubović L, Mihailović D, Vučić M, Lukić S.
Improved prediction of clinical outcome in chronic myeloid leukemia. Int J
Hematol. 2015 Feb;101(2):173-83. doi: 10.1007/s12185-014-1726-4. Epub 2014 Dec
25. PubMed PMID: 25540066.


959: Yang Y, Wang X, Wang C, Qin Y. A meta-analysis comparing clinical
characteristics and outcomes in CALR-mutated and JAK2V617F essential
thrombocythaemia. Int J Hematol. 2015 Feb;101(2):165-72. doi:
10.1007/s12185-014-1724-6. Epub 2014 Dec 25. PubMed PMID: 25540065.


960: Nakaseko C, Takahashi N, Ishizawa K, Kobayashi Y, Ohashi K, Nakagawa Y,
Yamamoto K, Miyamura K, Taniwaki M, Okada M, Kawaguchi T, Shibata A, Fujii Y, Ono
C, Ohnishi K. A phase 1/2 study of bosutinib in Japanese adults with Philadelphia
chromosome-positive chronic myeloid leukemia. Int J Hematol. 2015
Feb;101(2):154-64. doi: 10.1007/s12185-014-1722-8. Epub 2014 Dec 25. PubMed PMID:
25540064.


961: Müller MC, Balvers K, Binnekade JM, Curry N, Stanworth S, Gaarder C,
Kolstadbraaten KM, Rourke C, Brohi K, Goslings JC, Juffermans NP.
Thromboelastometry and organ failure in trauma patients: a prospective cohort
study. Crit Care. 2014 Dec 25;18(6):687. doi: 10.1186/s13054-014-0687-6. PubMed
PMID: 25539910; PubMed Central PMCID: PMC4305250.


962: Magnani C, Mattioli S, Miligi L, Ranucci A, Rondelli R, Salvan A, Bisanti L,
Masera G, Rizzari C, Zambon P, Cannizzaro S, Gafà L, Luzzatto LL, Benvenuti A,
Michelozzi P, Kirchmayer U, Cocco P, Biddau P, Galassi C, Celentano E, Guarino E,
Assennato G, de Nichilo G, Merlo DF, Bocchini V, Pannelli F, Mosciatti P, Minelli
L, Chiavarini M, Cuttini M, Casotto V, Torregrossa MV, Valenti RM, Forastiere F, 
Haupt R, Lagorio S, Risica S, Polichetti A. SETIL: Italian multicentric
epidemiological case-control study on risk factors for childhood leukaemia, non
hodgkin lymphoma and neuroblastoma: study population and prevalence of risk
factors in Italy. Ital J Pediatr. 2014 Dec 24;40:103. doi:
10.1186/s13052-014-0103-5. PubMed PMID: 25539823; PubMed Central PMCID:
PMC4310183.


963: Ghorashian S, Veliça P, Chua I, McNicol AM, Carpenter B, Holler A, Nicholson
E, Ahmadi M, Zech M, Xue SA, Uckert W, Morris E, Chakraverty R, Stauss HJ. CD8 T 
cell tolerance to a tumor-associated self-antigen is reversed by CD4 T cells
engineered to express the same T cell receptor. J Immunol. 2015 Feb
1;194(3):1080-9. doi: 10.4049/jimmunol.1401703. Epub 2014 Dec 24. PubMed PMID:
25539815; PubMed Central PMCID: PMC4298128.


964: Behringer K, Goergen H, Hitz F, Zijlstra JM, Greil R, Markova J, Sasse S,
Fuchs M, Topp MS, Soekler M, Mathas S, Meissner J, Wilhelm M, Koch P, Lindemann
HW, Schalk E, Semrau R, Kriz J, Vieler T, Bentz M, Lange E, Mahlberg R, Hassler
A, Vogelhuber M, Hahn D, Mezger J, Krause SW, Skoetz N, Böll B, von Tresckow B,
Diehl V, Hallek M, Borchmann P, Stein H, Eich H, Engert A; German Hodgkin Study
Group; Swiss Group for Clinical Cancer Research; Arbeitsgemeinschaft
Medikamentöse Tumortherapie. Omission of dacarbazine or bleomycin, or both, from 
the ABVD regimen in treatment of early-stage favourable Hodgkin's lymphoma (GHSG 
HD13): an open-label, randomised, non-inferiority trial. Lancet. 2015 Apr
11;385(9976):1418-27. doi: 10.1016/S0140-6736(14)61469-0. Epub 2014 Dec 22.
Erratum in: Lancet. 2015 Apr 11;385(9976):1396. PubMed PMID: 25539730.


965: Seidel MG, Hirschmugl T, Gamez-Diaz L, Schwinger W, Serwas N, Deutschmann A,
Gorkiewicz G, Zenz W, Windpassinger C, Grimbacher B, Urban C, Boztug K. Long-term
remission after allogeneic hematopoietic stem cell transplantation in
LPS-responsive beige-like anchor (LRBA) deficiency. J Allergy Clin Immunol. 2015 
May;135(5):1384-90.e1-8. doi: 10.1016/j.jaci.2014.10.048. Epub 2014 Dec 22.
PubMed PMID: 25539626; PubMed Central PMCID: PMC4429722.


966: Smilowitz NR, Mega JL, Berger JS. Duration of anticoagulation for venous
thromboembolic events. Circulation. 2014 Dec 23;130(25):2343-8. doi:
10.1161/CIRCULATIONAHA.114.010456. Review. PubMed PMID: 25539522; PubMed Central 
PMCID: PMC4279444.


967: Maraldo MV, Specht L. A decade of comparative dose planning studies for
early-stage Hodgkin lymphoma: what can we learn? Int J Radiat Oncol Biol Phys.
2014 Dec 1;90(5):1126-35. doi: 10.1016/j.ijrobp.2014.06.069. Review. PubMed PMID:
25539371.


968: De Veirman K, Van Valckenborgh E, Lahmar Q, Geeraerts X, De Bruyne E, Menu
E, Van Riet I, Vanderkerken K, Van Ginderachter JA. Myeloid-derived suppressor
cells as therapeutic target in hematological malignancies. Front Oncol. 2014 Dec 
8;4:349. doi: 10.3389/fonc.2014.00349. eCollection 2014. Review. PubMed PMID:
25538893; PubMed Central PMCID: PMC4258607.


969: De Sanctis V, Soliman AT, Fiscina B, Elsedfy H, Elalaily R, Yassin M,
Skordis N, Di Maio S, Piacentini G, Kholy ME. Endocrine check-up in adolescents
and indications for referral: A guide for health care providers. Indian J
Endocrinol Metab. 2014 Nov;18(Suppl 1):S26-38. doi: 10.4103/2230-8210.145055.
Review. PubMed PMID: 25538875; PubMed Central PMCID: PMC4266866.


970: Singh KE, Taylor TH, Pan CG, Stamos MJ, Zell JA. Colorectal Cancer Incidence
Among Young Adults in California. J Adolesc Young Adult Oncol. 2014 Dec
1;3(4):176-184. PubMed PMID: 25538862; PubMed Central PMCID: PMC4270106.


971: Zaidi A, Johnson LM, Church CL, Gomez-Garcia WC, Popescu MI, Margolin JF,
Ribeiro RC. Management of Concurrent Pregnancy and Acute Lymphoblastic Malignancy
in Teenaged Patients: Two Illustrative Cases and Review of the Literature. J
Adolesc Young Adult Oncol. 2014 Dec 1;3(4):160-175. Review. PubMed PMID:
25538861; PubMed Central PMCID: PMC4270130.


972: Compagno N, Malipiero G, Cinetto F, Agostini C. Immunoglobulin replacement
therapy in secondary hypogammaglobulinemia. Front Immunol. 2014 Dec 8;5:626. doi:
10.3389/fimmu.2014.00626. eCollection 2014. Review. PubMed PMID: 25538710; PubMed
Central PMCID: PMC4259107.


973: Karnaukhova E, Rutardottir S, Rajabi M, Wester Rosenlöf L, Alayash AI,
Åkerström B. Characterization of heme binding to recombinant α1-microglobulin.
Front Physiol. 2014 Dec 4;5:465. doi: 10.3389/fphys.2014.00465. eCollection 2014.
PubMed PMID: 25538624; PubMed Central PMCID: PMC4255499.


974: Somasundaram V, Purohit A, Aggarwal M, Manivannan P, Mishra P, Seth T, Tyagi
S, Mahapatra M, Pati HP, Saxena R. Hairy cell leukemia: A decade long experience 
of North Indian Hematology Center. Indian J Med Paediatr Oncol. 2014
Oct;35(4):271-5. doi: 10.4103/0971-5851.144988. PubMed PMID: 25538404; PubMed
Central PMCID: PMC4264273.


975: Paul T, Gautam U, Rajwanshi A, Das A, Trehan A, Malhotra P, Srinivasan R.
Flow cytometric immunophenotyping and cell block immunocytochemistry in the
diagnosis of primary Non-Hodgkin's Lymphoma by fine-needle aspiration: Experience
from a tertiary care center. J Cytol. 2014 Jul;31(3):123-30. doi:
10.4103/0970-9371.145577. PubMed PMID: 25538379; PubMed Central PMCID:
PMC4274521.


976: Ayatollahi H, Homaei-Shandiz F, Kooshyar MM, Tabatabaee-Yazdi SA,
Mehrjerdian M, Jafarian AH, Sadeghian MH, Keramati MR, Ghasemian-Moghadam HR,
Sheikhi M. Human papilloma virus 16/18 genotypes in patients with squamous cell
carcinoma of cervix in northeast Iran. Niger Med J. 2014 Nov;55(6):495-8. doi:
10.4103/0300-1652.144706. PubMed PMID: 25538369; PubMed Central PMCID:
PMC4262847.


977: Kittai A, Yu EM, Tabbara I. Granulocytic sarcoma in a patient with chronic
myeloid leukaemia in complete haematological, cytogenetic and molecular
remission. BMJ Case Rep. 2014 Dec 23;2014. pii: bcr2014207466. doi:
10.1136/bcr-2014-207466. PubMed PMID: 25538217.


978: Toogood V, Milliken S, Morey A, Samaras K. Adrenal tumours: how to establish
malignancy. BMJ Case Rep. 2014 Dec 23;2014. pii: bcr2014203736. doi:
10.1136/bcr-2014-203736. PubMed PMID: 25538211.


979: Santoro A, Gebbia V, Pressiani T, Testa A, Personeni N, Arrivas Bajardi E,
Foa P, Buonadonna A, Bencardino K, Barone C, Ferrari D, Zaniboni A, Tronconi MC, 
Cartenì G, Milella M, Comandone A, Ferrari S, Rimassa L. A randomized,
multicenter, phase II study of vandetanib monotherapy versus vandetanib in
combination with gemcitabine versus gemcitabine plus placebo in subjects with
advanced biliary tract cancer: the VanGogh study. Ann Oncol. 2015
Mar;26(3):542-7. doi: 10.1093/annonc/mdu576. Epub 2014 Dec 23. PubMed PMID:
25538178.


980: Lim SH, Lee JY, Lee MY, Kim HS, Lee J, Sun JM, Ahn JS, Um SW, Kim H, Kim BS,
Kim ST, Na DL, Sun JY, Jung SH, Park K, Kwon OJ, Lee JI, Ahn MJ. A randomized
phase III trial of stereotactic radiosurgery (SRS) versus observation for
patients with asymptomatic cerebral oligo-metastases in non-small-cell lung
cancer. Ann Oncol. 2015 Apr;26(4):762-8. doi: 10.1093/annonc/mdu584. Epub 2014
Dec 23. PubMed PMID: 25538174.


981: Lorente D, Mateo J, Templeton AJ, Zafeiriou Z, Bianchini D, Ferraldeschi R, 
Bahl A, Shen L, Su Z, Sartor O, de Bono JS. Baseline neutrophil-lymphocyte ratio 
(NLR) is associated with survival and response to treatment with second-line
chemotherapy for advanced prostate cancer independent of baseline steroid use.
Ann Oncol. 2015 Apr;26(4):750-5. doi: 10.1093/annonc/mdu587. Epub 2014 Dec 23.
PubMed PMID: 25538172.


982: Bönner F, Haberkorn SM, Fenk R, Kelm M, Balzer J. Primary cardiac sarcoma: a
rare disease with rapid progression. Eur Heart J. 2015 Mar 14;36(11):698. doi:
10.1093/eurheartj/ehu431. Epub 2014 Dec 10. PubMed PMID: 25538091.


983: Stockklausner C, Klotter AC, Dickemann N, Kuhlee IN, Duffert CM, Kerber C,
Gehring NH, Kulozik AE. The thrombopoietin receptor P106L mutation functionally
separates receptor signaling activity from thrombopoietin homeostasis. Blood.
2015 Feb 12;125(7):1159-69. doi: 10.1182/blood-2014-07-587170. Epub 2014 Dec 23. 
PubMed PMID: 25538044.


984: Aoki Y, Watanabe T, Saito Y, Kuroki Y, Hijikata A, Takagi M, Tomizawa D,
Eguchi M, Eguchi-Ishimae M, Kaneko A, Ono R, Sato K, Suzuki N, Fujiki S, Koh K,
Ishii E, Shultz LD, Ohara O, Mizutani S, Ishikawa F. Identification of CD34+ and 
CD34- leukemia-initiating cells in MLL-rearranged human acute lymphoblastic
leukemia. Blood. 2015 Feb 5;125(6):967-80. doi: 10.1182/blood-2014-03-563304.
Epub 2014 Dec 23. PubMed PMID: 25538041; PubMed Central PMCID: PMC4319237.


985: Kulkarni KP. In the realms of future: new frontiers of 'techno-oncology' as 
a platform for global improvement in the outcomes of childhood cancer. Expert Rev
Hematol. 2015 Feb;8(1):1-4. doi: 10.1586/17474086.2015.995623. Epub 2014 Dec 24. 
PubMed PMID: 25537882.


986: Nahirniak S, Slichter SJ, Tanael S, Rebulla P, Pavenski K, Vassallo R, Fung 
M, Duquesnoy R, Saw CL, Stanworth S, Tinmouth A, Hume H, Ponnampalam A, Moltzan
C, Berry B, Shehata N; International Collaboration for Transfusion Medicine
Guidelines. Guidance on platelet transfusion for patients with hypoproliferative 
thrombocytopenia. Transfus Med Rev. 2015 Jan;29(1):3-13. doi:
10.1016/j.tmrv.2014.11.004. Epub 2014 Nov 27. PubMed PMID: 25537844.


987: Manivannan P, Puri V, Somasundaram V, Purohit A, Sharma RK, Dabas M, Saxena 
R. Can threshold for MPO by flow cytometry be reduced in classifying acute
leukaemia? A comparison of flow cytometric and cytochemical myeloperoxidase using
different flow cytometric cut-offs. Hematology. 2014 Dec 23. [Epub ahead of
print] PubMed PMID: 25537822.


988: Martelli M, Di Rocco A, Russo E, Perrone S, Foà R. Primary mediastinal
lymphoma: diagnosis and treatment options. Expert Rev Hematol. 2015
Apr;8(2):173-86. doi: 10.1586/17474086.2015.994604. Epub 2014 Dec 24. Review.
PubMed PMID: 25537750.


989: Tichelli A, Passweg JR. Matched sibling donor hematopoietic stem cell
transplant in patients with acquired aplastic anemia. Curr Drug Targets. 2014 Dec
24. [Epub ahead of print] PubMed PMID: 25537652.


990: Zhang H, He X, Li J, Wang Y, Wang C, Chen Y, Niu C, Gao P. [SLCO1B1c. 521T>C
gene polymorphisms are associated with high-dose methotrexate pharmacokinetics
and clinical outcome of pediatric acute lymphoblastic leukemia]. Zhonghua Er Ke
Za Zhi. 2014 Oct;52(10):770-6. Chinese. PubMed PMID: 25537545.


991: Galluzzi L, Vacchelli E, Bravo-San Pedro JM, Buqué A, Senovilla L, Baracco
EE, Bloy N, Castoldi F, Abastado JP, Agostinis P, Apte RN, Aranda F, Ayyoub M,
Beckhove P, Blay JY, Bracci L, Caignard A, Castelli C, Cavallo F, Celis E,
Cerundolo V, Clayton A, Colombo MP, Coussens L, Dhodapkar MV, Eggermont AM,
Fearon DT, Fridman WH, Fučíková J, Gabrilovich DI, Galon J, Garg A, Ghiringhelli 
F, Giaccone G, Gilboa E, Gnjatic S, Hoos A, Hosmalin A, Jäger D, Kalinski P,
Kärre K, Kepp O, Kiessling R, Kirkwood JM, Klein E, Knuth A, Lewis CE, Liblau R, 
Lotze MT, Lugli E, Mach JP, Mattei F, Mavilio D, Melero I, Melief CJ, Mittendorf 
EA, Moretta L, Odunsi A, Okada H, Palucka AK, Peter ME, Pienta KJ, Porgador A,
Prendergast GC, Rabinovich GA, Restifo NP, Rizvi N, Sautès-Fridman C, Schreiber
H, Seliger B, Shiku H, Silva-Santos B, Smyth MJ, Speiser DE, Spisek R, Srivastava
PK, Talmadge JE, Tartour E, Van Der Burg SH, Van Den Eynde BJ, Vile R, Wagner H, 
Weber JS, Whiteside TL, Wolchok JD, Zitvogel L, Zou W, Kroemer G. Classification 
of current anticancer immunotherapies. Oncotarget. 2014 Dec 30;5(24):12472-508.
Review. PubMed PMID: 25537519; PubMed Central PMCID: PMC4350348.


992: Sánchez LA, Redondo AM, Muñez OB, Sebastián E, Alcoceba M, González M,
Martín A, Caballero D. Extranodal and nodal diffuse large B cell lymphoma of the 
head and neck: two different entities? Ann Hematol. 2015 Apr;94(4):609-16. doi:
10.1007/s00277-014-2256-0. Epub 2014 Dec 25. PubMed PMID: 25537456.


993: Park YH, Jung HH, Do IG, Cho EY, Sohn I, Jung SH, Kil WH, Kim SW, Lee JE,
Nam SJ, Ahn JS, Im YH. A seven-gene signature can predict distant recurrence in
patients with triple-negative breast cancers who receive adjuvant chemotherapy
following surgery. Int J Cancer. 2015 Apr 15;136(8):1976-84. doi:
10.1002/ijc.29233. Epub 2014 Dec 24. PubMed PMID: 25537444.


994: Kupsa T, Vasatova M, Karesova I, Zak P, Horacek JM. Baseline serum levels of
multiple cytokines and adhesion molecules in patients with acute myeloid
leukemia: results of a pivotal trial. Exp Oncol. 2014 Dec;36(4):252-7. PubMed
PMID: 25537219.


995: Ma C, Wang XM, Yu MW, Zhang GL, Nan N, Zhang Y, Cao KX, Li JP. Inhibitory
effects of Guben Yiliu Formula II (II) and its blood activation prescriptions on 
the growth of MCF-7 human breast cancer xenografts in nude mice. Chin J Integr
Med. 2014 Dec 23. [Epub ahead of print] PubMed PMID: 25537148.


996: Marsicano SR, Kuniyoshi RK, Gehrke FS, Alves BC, Azzalis LA, Fonseca FL.
Survinin expression in patients with breast cancer during chemotherapy. Tumour
Biol. 2015 May;36(5):3441-5. doi: 10.1007/s13277-014-2979-5. Epub 2014 Dec 24.
PubMed PMID: 25537090.


997: Choy E, Flamand Y, Balasubramanian S, Butrynski JE, Harmon DC, George S,
Cote GM, Wagner AJ, Morgan JA, Sirisawad M, Mani C, Hornicek FJ, Duan Z, Demetri 
GD. Phase 1 study of oral abexinostat, a histone deacetylase inhibitor, in
combination with doxorubicin in patients with metastatic sarcoma. Cancer. 2015
Apr 15;121(8):1223-30. doi: 10.1002/cncr.29175. Epub 2014 Dec 23. PubMed PMID:
25536954; PubMed Central PMCID: PMC4393337.


998: Pamuk GE, Tasci M, Uyanik MS, Akker M, Oz Puyan F. Anaplastic variant of
diffuse large B-cell lymphoma associated with cutaneous fistulas; an unusual
presentation. J BUON. 2014 Oct-Dec;19(4):1125. PubMed PMID: 25536626.


999: Miron I, Maria Moisa S, Lucaci L, Arsenescu-Georgescu C, Miron L, Ciubara A,
Burlea M. Chemotherapy-related toxicity in childhood neoplasia. J BUON. 2014
Oct-Dec;19(4):1070-5. PubMed PMID: 25536618.


1000: Marisavljevic D, Savic A, Zeremski V, Stanisavljevic N, Jelic S.
Myelodysplastic syndromes in adults aged less than 50 years: incidence and
clinicopathological data. J BUON. 2014 Oct-Dec;19(4):999-1005. PubMed PMID:
25536608.


1001: Montalvão-de-Azevedo R, Vasconcelos GM, Vargas FR, Thuler LC,
Pombo-de-Oliveira MS, de Camargo B; Brazilian Embryonic Tumor Group. RFC-1 80G>A 
polymorphism in case-mother/control-mother dyads is associated with risk of
nephroblastoma and neuroblastoma. Genet Test Mol Biomarkers. 2015
Feb;19(2):75-81. doi: 10.1089/gtmb.2014.0177. Epub 2014 Dec 23. PubMed PMID:
25536437; PubMed Central PMCID: PMC4313402.


1002: Gabalec F, Drastikova M, Cesak T, Netuka D, Masopust V, Machac J, Marek J, 
Cap J, Beranek M. Dopamine 2 and somatostatin 1-5 receptors coexpression in
clinically non-functioning pituitary adenomas. Physiol Res. 2015;64(3):369-77.
Epub 2014 Dec 22. PubMed PMID: 25536318.


1003: Satyanarayana G, Hammond SP, Broge TA Jr, Mackenzie MR, Viscidi R,
Politikos I, Koralnik IJ, Cutler CS, Ballen K, Boussiotis V, Marty FM, Tan CS. BK
polyomavirus reactivation after reduced-intensity double umbilical cord blood
cell transplantation. Transpl Immunol. 2015 Mar;32(2):116-20. doi:
10.1016/j.trim.2014.12.002. Epub 2014 Dec 20. PubMed PMID: 25536223; PubMed
Central PMCID: PMC4368450.


1004: Othus M, Appelbaum FR, Petersdorf SH, Kopecky KJ, Slovak M, Nevill T,
Brandwein J, Larson RA, Stiff PJ, Walter RB, Tallman MS, Stenke L, Erba HP. Fate 
of patients with newly diagnosed acute myeloid leukemia who fail primary
induction therapy. Biol Blood Marrow Transplant. 2015 Mar;21(3):559-64. doi:
10.1016/j.bbmt.2014.10.025. Epub 2014 Dec 20. PubMed PMID: 25536215; PubMed
Central PMCID: PMC4386840.


1005: Mohsen H, Haddad P, Allam A, Hassan A. Patterns in place of cancer death in
the State of Qatar: a population-based study. PLoS One. 2014 Dec
23;9(12):e109615. doi: 10.1371/journal.pone.0109615. eCollection 2014. PubMed
PMID: 25536076; PubMed Central PMCID: PMC4275179.


1006: Kim JH, Sohn BH, Lee HS, Kim SB, Yoo JE, Park YY, Jeong W, Lee SS, Park ES,
Kaseb A, Kim BH, Kim WB, Yeon JE, Byun KS, Chu IS, Kim SS, Wang XW, Thorgeirsson 
SS, Luk JM, Kang KJ, Heo J, Park YN, Lee JS. Genomic predictors for recurrence
patterns of hepatocellular carcinoma: model derivation and validation. PLoS Med. 
2014 Dec 23;11(12):e1001770. doi: 10.1371/journal.pmed.1001770. eCollection 2014 
Dec. PubMed PMID: 25536056; PubMed Central PMCID: PMC4275163.


1007: Bayanzay K, Khan R. Meta-analysis on effectiveness of hydroxyurea to treat 
transfusion-dependent beta-thalassemia. Hematology. 2014 Dec 23. [Epub ahead of
print] PubMed PMID: 25535888.


1008: Ito S, Barrett AJ, Dutra A, Pak E, Miner S, Keyvanfar K, Hensel NF, Rezvani
K, Muranski P, Liu P, Melenhorst JJ, Larochelle A. Long term maintenance of
myeloid leukemic stem cells cultured with unrelated human mesenchymal stromal
cells. Stem Cell Res. 2015 Jan;14(1):95-104. doi: 10.1016/j.scr.2014.11.007. Epub
2014 Dec 6. PubMed PMID: 25535865; PubMed Central PMCID: PMC4634876.


1009: Laura R, Óscar GL, Laure V, David GA, Magdalena O, Alberto OV, Martín PG,
Guillermo J RA, Guillermo J RD, Teodoro M, José DD, Nancy R, Victoria FV, Julia
C, Adriana S, Óscar GR. Matched sibling donors versus alternative donors in
allogeneic hematopoietic stem cell transplantation for pediatric severe aplastic 
anemia in México. Hematology. 2014 Dec 23. [Epub ahead of print] PubMed PMID:
25535821.


1010: Salvagno GL, Sanchis-Gomar F, Picanza A, Lippi G. Red blood cell
distribution width: A simple parameter with multiple clinical applications. Crit 
Rev Clin Lab Sci. 2015;52(2):86-105. doi: 10.3109/10408363.2014.992064. Epub 2014
Dec 23. PubMed PMID: 25535770.


1011: Andreou D, Werner M, Pink D, Traub F, Schuler M, Gosheger G, Jobke B,
Reichardt P, Tunn PU. Prognostic relevance of the mitotic count and the amount of
viable tumour after neoadjuvant chemotherapy for primary, localised, high-grade
soft tissue sarcoma. Br J Cancer. 2015 Feb 3;112(3):455-60. doi:
10.1038/bjc.2014.635. Epub 2014 Dec 23. PubMed PMID: 25535732; PubMed Central
PMCID: PMC4453655.


1012: Pereira AA, Rego JF, Morris V, Overman MJ, Eng C, Garrett CR, Boutin AT,
Ferrarotto R, Lee M, Jiang ZQ, Hoff PM, Vauthey JN, Vilar E, Maru D, Kopetz S.
Association between KRAS mutation and lung metastasis in advanced colorectal
cancer. Br J Cancer. 2015 Feb 3;112(3):424-8. doi: 10.1038/bjc.2014.619. Epub
2014 Dec 23. PubMed PMID: 25535726; PubMed Central PMCID: PMC4453646.


1013: Emontzpohl C, Goetzenich A, Simons D, Kraemer S, Dewor M, Lue H, Hammer L, 
Jacobs D, Grieb G, Ziegler P, Panse J, Rossaint R, Bernhagen J, Stoppe C. Key
role of MIF in the migration of endothelial progenitor cells in patients during
cardiac surgery. Int J Cardiol. 2015 Feb 15;181:284-7. doi:
10.1016/j.ijcard.2014.11.226. Epub 2014 Dec 18. PubMed PMID: 25535692.


1014: Chang PH, Yeh KY, Huang JS, Chen EY, Yang SW, Wang CH. Chemoradiotherapy in
elderly patients with advanced head and neck cancer under intensive nutritional
support. Asia Pac J Clin Oncol. 2015 Sep;11(3):228-35. doi: 10.1111/ajco.12323.
Epub 2014 Dec 23. PubMed PMID: 25535674.


1015: Giardino S, Lanino E, Morreale G, Madeo A, Di Rocco M, Gattorno M, Faraci
M. Long-term outcome of a successful cord blood stem cell transplant in
mevalonate kinase deficiency. Pediatrics. 2015 Jan;135(1):e211-5. doi:
10.1542/peds.2014-2553. Epub 2014 Dec 22. PubMed PMID: 25535259.


1016: Epperla N, Usoltseva N. Unprovoked deep venous thrombosis in a young adult 
associated with membranous obstruction of inferior vena cava. BMJ Case Rep. 2014 
Dec 22;2014. pii: bcr2014206214. doi: 10.1136/bcr-2014-206214. PubMed PMID:
25535222.


1017: Ceesay MM, Sadique Z, Harris R, Ehrlich A, Adams EJ, Pagliuca A.
Prospective evaluation of the cost of diagnosis and treatment of invasive fungal 
disease in a cohort of adult haematology patients in the UK. J Antimicrob
Chemother. 2015 Apr;70(4):1175-81. doi: 10.1093/jac/dku506. Epub 2014 Dec 21.
PubMed PMID: 25535218.


1018: Hohner EM, Kruer RM, Gilmore VT, Streiff M, Gibbs H. Unfractionated heparin
dosing for therapeutic anticoagulation in critically ill obese adults. J Crit
Care. 2015 Apr;30(2):395-9. doi: 10.1016/j.jcrc.2014.11.020. Epub 2014 Dec 3.
PubMed PMID: 25534987.


1019: Dessai SB, Chakraborty S, Sajeev Kumar PB, Babu S, Muttath G, Nair C,
Thiagarajan S, Sughosh B, Bhattacharjee A, Patil VM. Pilot study of single-day
distress screening with the NCCN distress thermometer to evaluate the feasibility
of routine distress screening in tertiary cancer center in rural India.
Psychooncology. 2015 Jul;24(7):832-4. doi: 10.1002/pon.3739. Epub 2014 Dec 22.
PubMed PMID: 25534299.


1020: Roth P, Keller A, Hoheisel JD, Codo P, Bauer AS, Backes C, Leidinger P,
Meese E, Thiel E, Korfel A, Weller M. Differentially regulated miRNAs as
prognostic biomarkers in the blood of primary CNS lymphoma patients. Eur J
Cancer. 2015 Feb;51(3):382-90. doi: 10.1016/j.ejca.2014.10.028. Epub 2014 Dec 17.
PubMed PMID: 25534293.


1021: Yi JH, Do IG, Jang J, Kim ST, Kim KM, Park SH, Park JO, Park YS, Lim HY,
Kang WK, Lee J. Anti-tumor efficacy of fulvestrant in estrogen receptor positive 
gastric cancer. Sci Rep. 2014 Dec 23;4:7592. doi: 10.1038/srep07592. PubMed PMID:
25534230; PubMed Central PMCID: PMC4274538.


1022: Svahn J, Lanza T, Rathbun K, Bagby G, Ravera S, Corsolini F, Pistorio A,
Longoni D, Farruggia P, Dufour C, Cappelli E. p38 Mitogen-activated protein
kinase inhibition enhances in vitro erythropoiesis of Fanconi anemia,
complementation group A-deficient bone marrow cells. Exp Hematol. 2015
Apr;43(4):295-9. doi: 10.1016/j.exphem.2014.11.010. Epub 2014 Dec 19. PubMed
PMID: 25534205.


1023: Bhatt S, Shen GQ, Li Y, Qian S, Ragni MV, Lu L. Hepatic stellate
cell-conditioned myeloid cells provide a novel therapy for prevention of factor
VIII antibody formation in mice. Exp Hematol. 2015 Apr;43(4):277-85. doi:
10.1016/j.exphem.2014.12.001. Epub 2014 Dec 19. PubMed PMID: 25534204.


1024: Togami K, Kitaura J, Uchida T, Inoue D, Nishimura K, Kawabata KC, Nagase R,
Horikawa S, Izawa K, Fukuyama T, Nakahara F, Oki T, Harada Y, Harada H, Aburatani
H, Kitamura T. A C-terminal mutant of CCAAT-enhancer-binding protein α
(C/EBPα-Cm) downregulates Csf1r, a potent accelerator in the progression of acute
myeloid leukemia with C/EBPα-Cm. Exp Hematol. 2015 Apr;43(4):300-8.e1. doi:
10.1016/j.exphem.2014.11.011. Epub 2014 Dec 20. PubMed PMID: 25534203.


1025: Zhang Y, Peng L, Hu T, Wan Y, Ren Y, Zhang J, Wang X, Zhou Y, Yuan W, Wang 
Q, Cheng T, Zhu X. La-related protein 4B maintains murine MLL-AF9 leukemia stem
cell self-renewal by regulating cell cycle progression. Exp Hematol. 2015
Apr;43(4):309-18.e2. doi: 10.1016/j.exphem.2014.12.003. Epub 2014 Dec 20. PubMed 
PMID: 25534202.


1026: Morreall J, Limpose K, Sheppard C, Kow YW, Werner E, Doetsch PW.
Inactivation of a common OGG1 variant by TNF-alpha in mammalian cells. DNA Repair
(Amst). 2015 Feb;26:15-22. doi: 10.1016/j.dnarep.2014.11.007. Epub 2014 Dec 4.
PubMed PMID: 25534136; PubMed Central PMCID: PMC4308426.


1027: Nogami N, Takigawa N, Hotta K, Segawa Y, Kato Y, Kozuki T, Oze I, Kishino
D, Aoe K, Ueoka H, Kuyama S, Harita S, Okada T, Hosokawa S, Inoue K, Gemba K,
Shibayama T, Tabata M, Takemoto M, Kanazawa S, Tanimoto M, Kiura K. A phase II
study of cisplatin plus S-1 with concurrent thoracic radiotherapy for locally
advanced non-small-cell lung cancer: the Okayama Lung Cancer Study Group Trial
0501. Lung Cancer. 2015 Feb;87(2):141-7. doi: 10.1016/j.lungcan.2014.11.001. Epub
2014 Nov 8. PubMed PMID: 25534129.


1028: Zeng X, Wei N, Wang Y, Wang J, Zhang J, Wu L, Li S, Tang R, Huang W, Chen
J, Pei R, Wang Z. [Clinical analyses of 80 hemophagocytic lymphohistiocytosis
patients with Epstein-Barr viremia]. Zhonghua Yi Xue Za Zhi. 2014 Sep
30;94(36):2841-3. Chinese. PubMed PMID: 25534103.


1029: Fu H, Shen J, Wu D. [Hypermethylation of CpG island of DLC-1 gene and
arsenic trioxide-induced DLC-1 gene demethylation in multiple myeloma]. Zhonghua 
Yi Xue Za Zhi. 2014 Sep 30;94(36):2816-21. Chinese. PubMed PMID: 25534098.


1030: Neal JW, Gainor JF, Shaw AT. Developing biomarker-specific end points in
lung cancer clinical trials. Nat Rev Clin Oncol. 2015 Mar;12(3):135-46. doi:
10.1038/nrclinonc.2014.222. Epub 2014 Dec 23. Review. PubMed PMID: 25533947.


1031: Wu P, Geng S, Weng J, Deng C, Lu Z, Luo C, Du X. The hENT1 and DCK genes
underlie the decitabine response in patients with myelodysplastic syndrome. Leuk 
Res. 2015 Feb;39(2):216-20. doi: 10.1016/j.leukres.2014.08.016. Epub 2014 Sep 1. 
PubMed PMID: 25533931.


1032: Dinmohamed AG, van Norden Y, Visser O, Posthuma EF, Huijgens PC, Sonneveld 
P, van de Loosdrecht AA, Jongen-Lavrencic M. The use of medical claims to assess 
incidence, diagnostic procedures and initial treatment of myelodysplastic
syndromes and chronic myelomonocytic leukemia in the Netherlands. Leuk Res. 2015 
Feb;39(2):177-82. doi: 10.1016/j.leukres.2014.11.025. Epub 2014 Dec 4. PubMed
PMID: 25533930.


1033: Greilich PE, Edson E, Rutland L, Jessen ME, Key NS, Levy JH, Faraday N,
Steiner ME. Protocol adherence when managing massive bleeding following complex
cardiac surgery: a study design pilot. J Cardiothorac Vasc Anesth. 2015
Apr;29(2):303-10. doi: 10.1053/j.jvca.2014.08.009. Epub 2014 Dec 17. PubMed PMID:
25533881.


1034: Otgonbat A, Zhao M. Current strategies in the diagnosis and management of
chronic neutrophilic leukemia. Chin Med J (Engl). 2014;127(24):4258-62. Review.
PubMed PMID: 25533830.


1035: Li Z, Chen Z, Cen J, He J, Qiu Q, Xue Y. Up-regulation of TIMP-2 expression
promotes SHI-1 leukemic cells proliferation and infiltration in immunodeficiency 
mice. Chin Med J (Engl). 2014;127(24):4243-9. PubMed PMID: 25533828.


1036: Sun C, Zhang S, Qiao C, Yang X, Li J. Clinical manifestation of the SRSF2
gene mutation in Chinese patients with chronic myelomonocytic leukemia. Chin Med 
J (Engl). 2014;127(24):4215-9. PubMed PMID: 25533824.


1037: Abate F, Todaro M, van der Krogt JA, Boi M, Landra I, Machiorlatti R, Tabbò
F, Messana K, Abele C, Barreca A, Novero D, Gaudiano M, Aliberti S, Di Giacomo F,
Tousseyn T, Lasorsa E, Crescenzo R, Bessone L, Ficarra E, Acquaviva A, Rinaldi A,
Ponzoni M, Longo DL, Aime S, Cheng M, Ruggeri B, Piccaluga PP, Pileri S, Tiacci
E, Falini B, Pera-Gresely B, Cerchietti L, Iqbal J, Chan WC, Shultz LD, Kwee I,
Piva R, Wlodarska I, Rabadan R, Bertoni F, Inghirami G; European T-cell Lymphoma 
Study Group. A novel patient-derived tumorgraft model with TRAF1-ALK anaplastic
large-cell lymphoma translocation. Leukemia. 2015 Jun;29(6):1390-401. doi:
10.1038/leu.2014.347. Epub 2014 Dec 23. PubMed PMID: 25533804.


1038: Falchi M, Varricchio L, Martelli F, Masiello F, Federici G, Zingariello M, 
Girelli G, Whitsett C, Petricoin EF 3rd, Moestrup SK, Zeuner A, Migliaccio AR.
Dexamethasone targeted directly to macrophages induces macrophage niches that
promote erythroid expansion. Haematologica. 2015 Feb;100(2):178-87. doi:
10.3324/haematol.2014.114405. Epub 2014 Dec 22. PubMed PMID: 25533803.


1039: Yao Y, Cheng X, Ren G. A 90-day study of three bruchid-resistant mung bean 
cultivars in Sprague-Dawley rats. Food Chem Toxicol. 2015 Feb;76:80-5. doi:
10.1016/j.fct.2014.11.024. Epub 2014 Dec 19. PubMed PMID: 25533792.


1040: Huch M, Gehart H, van Boxtel R, Hamer K, Blokzijl F, Verstegen MM, Ellis E,
van Wenum M, Fuchs SA, de Ligt J, van de Wetering M, Sasaki N, Boers SJ,
Kemperman H, de Jonge J, Ijzermans JN, Nieuwenhuis EE, Hoekstra R, Strom S, Vries
RR, van der Laan LJ, Cuppen E, Clevers H. Long-term culture of genome-stable
bipotent stem cells from adult human liver. Cell. 2015 Jan 15;160(1-2):299-312.
doi: 10.1016/j.cell.2014.11.050. Epub 2014 Dec 18. PubMed PMID: 25533785; PubMed 
Central PMCID: PMC4313365.


1041: Felix DD, Gore JC, Yankeelov TE, Peterson TE, Barnes S, Whisenant J, Weis
J, Shoukouhi S, Virostko J, Nickels M, McIntyre JO, Sanders M, Abramson V,
Tantawy MN. Detection of breast cancer microcalcification using (99m)Tc-MDP SPECT
or Osteosense 750EX FMT imaging. Nucl Med Biol. 2015 Mar;42(3):269-73. doi:
10.1016/j.nucmedbio.2014.11.010. Epub 2014 Dec 6. PubMed PMID: 25533764.


1042: Qiao J, Fu J, Fang T, Huang Y, Mi H, Yang N, Chen C, Xu K, Zeng L.
Evaluation of the effects of preconditioning regimens on hepatic veno-occlusive
disease in mice after hematopoietic stem cell transplantation. Exp Mol Pathol.
2015 Feb;98(1):73-8. doi: 10.1016/j.yexmp.2014.12.008. Epub 2014 Dec 20. PubMed
PMID: 25533545.


1043: Spencer S, Gugliotta A, Koenitzer J, Hauser H, Wirth D. Stability of single
copy transgene expression in CHOK1 cells is affected by histone modifications but
not by DNA methylation. J Biotechnol. 2015 Feb 10;195:15-29. doi:
10.1016/j.jbiotec.2014.12.009. Epub 2014 Dec 20. PubMed PMID: 25533398.


1044: Kostopoulos IV, Paterakis G, Papadimitriou K, Pavlidis D, Tsitsilonis OE,
Papadhimitriou SI. Immunophenotypic analysis reveals heterogeneity and common
biologic aspects in monoclonal B-cell lymphocytosis. Genes Chromosomes Cancer.
2015 Apr;54(4):210-21. doi: 10.1002/gcc.22234. Epub 2014 Dec 23. PubMed PMID:
25533355.


1045: Chang KH, Sengupta A, Nayak RC, Duran A, Lee SJ, Pratt RG, Wellendorf AM,
Hill SE, Watkins M, Gonzalez-Nieto D, Aronow BJ, Starczynowski DT, Civitelli R,
Diaz-Meco MT, Moscat J, Cancelas JA. p62 is required for stem cell/progenitor
retention through inhibition of IKK/NF-κB/Ccl4 signaling at the bone marrow
macrophage-osteoblast niche. Cell Rep. 2014 Dec 24;9(6):2084-97. doi:
10.1016/j.celrep.2014.11.031. Epub 2014 Dec 18. PubMed PMID: 25533346; PubMed
Central PMCID: PMC4277497.


1046: Smith TR, Nanney AD 3rd, Lall RR, Graham RB, McClendon J Jr, Lall RR, Adel 
JG, Zakarija A, Cote DJ, Chandler JP. Development of venous thromboembolism (VTE)
in patients undergoing surgery for brain tumors: results from a single center
over a 10 year period. J Clin Neurosci. 2015 Mar;22(3):519-25. doi:
10.1016/j.jocn.2014.10.003. Epub 2014 Dec 18. PubMed PMID: 25533212.


1047: Sovershaev TA, Egorina EM, Unruh D, Bogdanov VY, Hansen JB, Sovershaev MA. 
BMP-7 induces TF expression in human monocytes by increasing F3 transcriptional
activity. Thromb Res. 2015 Feb;135(2):398-403. doi:
10.1016/j.thromres.2014.11.031. Epub 2014 Dec 5. PubMed PMID: 25533127.


1048: Sakamoto KM, Grant S, Saleiro D, Crispino JD, Hijiya N, Giles F, Platanias 
L, Eklund EA. Targeting novel signaling pathways for resistant acute myeloid
leukemia. Mol Genet Metab. 2015 Mar;114(3):397-402. doi:
10.1016/j.ymgme.2014.11.017. Epub 2014 Dec 5. Review. PubMed PMID: 25533111;
PubMed Central PMCID: PMC4355162.


1049: O'Connell C. How I treat incidental pulmonary embolism. Blood. 2015 Mar
19;125(12):1877-82; quiz 2009. doi: 10.1182/blood-2014-08-551879. Epub 2014 Dec
22. PubMed PMID: 25533036.


1050: Shaham L, Vendramini E, Ge Y, Goren Y, Birger Y, Tijssen MR, McNulty M,
Geron I, Schwartzman O, Goldberg L, Chou ST, Pitman H, Weiss MJ, Michaeli S,
Sredni B, Göttgens B, Crispino JD, Taub JW, Izraeli S. MicroRNA-486-5p is an
erythroid oncomiR of the myeloid leukemias of Down syndrome. Blood. 2015 Feb
19;125(8):1292-301. doi: 10.1182/blood-2014-06-581892. Epub 2014 Dec 22. PubMed
PMID: 25533034; PubMed Central PMCID: PMC4335082.


1051: Giuliani ME, Lindsay PE, Kwan JY, Sun A, Bezjak A, Le LW, Brade A, Cho J,
Leighl NB, Shepherd FA, Hope AJ. Correlation of dosimetric and clinical factors
with the development of esophagitis and radiation pneumonitis in patients with
limited-stage small-cell lung carcinoma. Clin Lung Cancer. 2015 May;16(3):216-20.
doi: 10.1016/j.cllc.2014.11.008. Epub 2014 Dec 2. PubMed PMID: 25532963.


1052: Tamura F, Sato Y, Hirakawa M, Yoshida M, Ono M, Osuga T, Okagawa Y, Uemura 
N, Arihara Y, Murase K, Kawano Y, Iyama S, Takada K, Hayashi T, Sato T, Miyanishi
K, Kobune M, Takimoto R, Kato J. RNAi-mediated gene silencing of ST6GalNAc I
suppresses the metastatic potential in gastric cancer cells. Gastric Cancer. 2016
Jan;19(1):85-97. doi: 10.1007/s10120-014-0454-z. Epub 2014 Dec 23. PubMed PMID:
25532910.


1053: Simpson DR, Mell LK, Cohen EE. Targeting the PI3K/AKT/mTOR pathway in
squamous cell carcinoma of the head and neck. Oral Oncol. 2015 Apr;51(4):291-8.
doi: 10.1016/j.oraloncology.2014.11.012. Epub 2014 Dec 17. Review. PubMed PMID:
25532816.


1054: Hülsdünker J, Zeiser R. Insights into the pathogenesis of GvHD: what mice
can teach us about man. Tissue Antigens. 2015 Jan;85(1):2-9. doi:
10.1111/tan.12497. Epub 2014 Dec 23. Review. PubMed PMID: 25532439.


1055: Bailey KM, Cornnell HH, Ibrahim-Hashim A, Wojtkowiak JW, Hart CP, Zhang X, 
Leos R, Martinez GV, Baker AF, Gillies RJ. Evaluation of the "steal" phenomenon
on the efficacy of hypoxia activated prodrug TH-302 in pancreatic cancer. PLoS
One. 2014 Dec 22;9(12):e113586. doi: 10.1371/journal.pone.0113586. eCollection
2014. PubMed PMID: 25532146; PubMed Central PMCID: PMC4273999.


1056: Bunkóczi G, McCoy AJ, Echols N, Grosse-Kunstleve RW, Adams PD, Holton JM,
Read RJ, Terwilliger TC. Macromolecular X-ray structure determination using weak,
single-wavelength anomalous data. Nat Methods. 2015 Feb;12(2):127-30. doi:
10.1038/nmeth.3212. Epub 2014 Dec 22. PubMed PMID: 25532136; PubMed Central
PMCID: PMC4312553.


1057: Cathomas R, Rothermundt C, Bode B, Fuchs B, von Moos R, Schwitter M. RANK
ligand blockade with denosumab in combination with sorafenib in chemorefractory
osteosarcoma: a possible step forward? Oncology. 2015;88(4):257-60. doi:
10.1159/000369975. Epub 2014 Dec 17. PubMed PMID: 25531914.


1058: Schmid S, Gillessen S, Binet I, Brändle M, Engeler D, Greiner J, Hader C,
Heinimann K, Kloos P, Krek W, Krull I, Stoeckli SJ, Sulz MC, van Leyen K, Weber
J, Rothermundt C, Hundsberger T. Management of von hippel-lindau disease: an
interdisciplinary review. Oncol Res Treat. 2014;37(12):761-71. doi:
10.1159/000369362. Epub 2014 Nov 17. Review. Erratum in: Oncol Res Treat.
2015;38(1-2):50. PubMed PMID: 25531723.


1059: Ziolkowska E, Wolowiec D, Cebula-Obrzut B, Blonski JZ, Smolewski P, Robak
T, Korycka-Wolowiec A. Cytotoxic and apoptosis-inducing effects of bendamustine
used alone and in combination with rituximab on chronic lymphocytic leukemia
cells in vitro. Postepy Hig Med Dosw (Online). 2014 Dec 5;68:1433-43. PubMed
PMID: 25531707.


1060: Czepiel J, Jurczyszyn A, Biesiada G, Sobczyk-Krupiarz I, Jałowiecka I,
Świstek M, Perucki W, Teległów A, Marchewka J, Dąbrowski Z, Mach T, Garlicki A.
Rheological properties of erythrocytes in patients infected with Clostridium
difficile. Postepy Hig Med Dosw (Online). 2014 Dec 4;68:1397-405. doi:
10.5604/17322693.1130558. PubMed PMID: 25531703.


1061: Liu M, Li Y, Zhang Y, Zhao X, Zhai B, Zhang Q, Wang L, Zhao Y, Li H, Wang
Q, Gao C, Huang W, Yu L. Secondary antifungal prophylaxis in hematological
malignancy patients with previous invasive fungal disease: a retrospective
analysis. PLoS One. 2014 Dec 22;9(12):e115461. doi: 10.1371/journal.pone.0115461.
eCollection 2014. PubMed PMID: 25531544; PubMed Central PMCID: PMC4274009.


1062: Neumeister P, Troppan K, Raderer M. Management of gastric mucosa-associated
lymphoid tissue lymphoma. Dig Dis. 2015;33(1):11-8. doi: 10.1159/000366030. Epub 
2014 Dec 17. Review. PubMed PMID: 25531492.


1063: Guerriero E, Sorice A, Capone F, Napolitano V, Colonna G, Storti G,
Castello G, Costantini S. Vitamin C effect on mitoxantrone-induced cytotoxicity
in human breast cancer cell lines. PLoS One. 2014 Dec 22;9(12):e115287. doi:
10.1371/journal.pone.0115287. eCollection 2014. PubMed PMID: 25531443; PubMed
Central PMCID: PMC4274052.


1064: Cui J, Yang Y, Li H, Leng Y, Qian K, Huang Q, Zhang C, Lu Z, Chen J, Sun T,
Wu R, Sun Y, Song H, Wei X, Jing P, Yang X, Zhang C. MiR-873 regulates ERα
transcriptional activity and tamoxifen resistance via targeting CDK3 in breast
cancer cells. Oncogene. 2015 Jul 23;34(30):3895-907. doi: 10.1038/onc.2014.430.
Epub 2014 Dec 22. Erratum in: Oncogene. 2015 Jul 23;34(30):4018. PubMed PMID:
25531331.


1065: Holm G, Andersson M, Ekberg M, Fagrell B, Sjöberg J, Bottai M, Björkholm M.
Setae from larvae of the northern processionary moth (Thaumetopoea pinivora, TP) 
stimulate proliferation of human blood lymphocytes in vitro. PLoS One. 2014 Dec
22;9(12):e113977. doi: 10.1371/journal.pone.0113977. eCollection 2014. PubMed
PMID: 25531291; PubMed Central PMCID: PMC4273998.


1066: Gleimer M, Li Y, Chang L, Paczesny S, Hanauer DA, Frame DG, Byersdorfer CA,
Reddy PR, Braun TM, Choi SW. Baseline body mass index among children and adults
undergoing allogeneic hematopoietic cell transplantation: clinical
characteristics and outcomes. Bone Marrow Transplant. 2015 Mar;50(3):402-10. doi:
10.1038/bmt.2014.280. Epub 2014 Dec 22. PubMed PMID: 25531283; PubMed Central
PMCID: PMC4351174.


1067: Beier R, Maecker-Kolhoff B, Sykora KW, Chao M, Kratz C, Sauer MG. Minimal
antileukaemic treatment followed by reduced-intensity conditioning in three
consecutive children with Fanconi anaemia and AML. Bone Marrow Transplant. 2015
Mar;50(3):463-4. doi: 10.1038/bmt.2014.283. Epub 2014 Dec 22. PubMed PMID:
25531282.


1068: Nakasone H, Fukuda T, Kanda J, Mori T, Yano S, Kobayashi T, Miyamura K, Eto
T, Kanamori H, Iwato K, Uchida N, Mori S, Nagamura-Inoue T, Ichinohe T, Atsuta Y,
Teshima T, Murata M; GVHD working group of the Japan Society of Hematopoietic
Cell Transplantation. Impact of conditioning intensity and TBI on acute GVHD
after hematopoietic cell transplantation. Bone Marrow Transplant. 2015
Apr;50(4):559-65. doi: 10.1038/bmt.2014.293. Epub 2014 Dec 22. PubMed PMID:
25531281.


1069: Nazarian R, Jazirehi AR. Epigenomics and targeted therapy in cancer.
Epigenomics. 2014;6(6):571-5. doi: 10.2217/epi.14.72. PubMed PMID: 25531250.


1070: Warkentin AA, Lopez MS, Lasater EA, Lin K, He BL, Leung AY, Smith CC, Shah 
NP, Shokat KM. Overcoming myelosuppression due to synthetic lethal toxicity for
FLT3-targeted acute myeloid leukemia therapy. Elife. 2014 Dec 22;3. doi:
10.7554/eLife.03445. PubMed PMID: 25531068; PubMed Central PMCID: PMC4307180.


1071: Kyle RA, Larson DR, Therneau TM, Dispenzieri A, Melton LJ 3rd, Benson JT,
Kumar S, Rajkumar SV. Clinical course of light-chain smouldering multiple myeloma
(idiopathic Bence Jones proteinuria): a retrospective cohort study. Lancet
Haematol. 2014 Oct 1;1(1):e28-e36. PubMed PMID: 25530988; PubMed Central PMCID:
PMC4266993.


1072: Ahn JS, Jung SH, Lee SS, Ahn SY, Yang DH, Kim YK, Kim HJ, Lee JJ. Clinical 
outcome of bortezomib retreatment in patients with relapsed or refractory
multiple myeloma. Biomed Res Int. 2014;2014:145843. doi: 10.1155/2014/145843.
Epub 2014 Oct 30. PubMed PMID: 25530955; PubMed Central PMCID: PMC4233662.


1073: Taylor AG, Snyder AE, Anderson JG, Brown CJ, Densmore JJ, Bourguignon C.
Gentle Massage Improves Disease- and Treatment-Related Symptoms in Patients with 
Acute Myelogenous Leukemia. J Clin Trials. 2014;4. pii: 1000161. PubMed PMID:
25530922; PubMed Central PMCID: PMC4266937.


1074: Hyun H, Owens EA, Narayana L, Wada H, Gravier J, Bao K, Frangioni JV, Choi 
HS, Henary M. Central C-C Bonding Increases Optical and Chemical Stability of NIR
Fluorophores. RSC Adv. 2014 Jan 1;4(102):58762-58768. PubMed PMID: 25530846;
PubMed Central PMCID: PMC4267294.


1075: Flaherty DP, Miller JR, Garshott DM, Hedrick M, Gosalia P, Li Y, Milewski
M, Sugarman E, Vasile S, Salaniwal S, Su Y, Smith LH, Chung TD, Pinkerton AB,
Aubé J, Callaghan MU, Golden JE, Fribley AM, Kaufman RJ. Discovery of
Sulfonamidebenzamides as Selective Apoptotic CHOP Pathway Activators of the
Unfolded Protein Response. ACS Med Chem Lett. 2014 Oct 29;5(12):1278-1283.
eCollection 2014 Dec 11. PubMed PMID: 25530830; PubMed Central PMCID: PMC4266338.


1076: Dwivedi AC, Lyons MJ, Kwiatkowski K, Bartel FO, Friez MJ, Holden KR, Fung
ET, DuPont BR. Clinical utility of chromosomal microarray analysis in the
diagnosis and management of monosomy 7 mosaicism. Mol Cytogenet. 2014 Dec
4;7(1):93. doi: 10.1186/s13039-014-0093-4. eCollection 2014. PubMed PMID:
25530805; PubMed Central PMCID: PMC4271515.


1077: Ismail Z, Halim SZ, Abdullah NR, Afzan A, Abdul Rashid BA, Jantan I. Safety
Evaluation of Oral Toxicity of Carica papaya Linn. Leaves: A Subchronic Toxicity 
Study in Sprague Dawley Rats. Evid Based Complement Alternat Med.
2014;2014:741470. doi: 10.1155/2014/741470. Epub 2014 Oct 29. PubMed PMID:
25530788; PubMed Central PMCID: PMC4228719.


1078: Cao C, Liu B, Zeng C, Lu Y, Chen S, Yang L, Li B, Li Y, Li Y. A
polymethoxyflavone from Laggera pterodonta induces apoptosis in
imatinib-resistant K562R cells via activation of the intrinsic apoptosis pathway.
Cancer Cell Int. 2014 Dec 5;14(1):137. doi: 10.1186/s12935-014-0137-1.
eCollection 2014. PubMed PMID: 25530716; PubMed Central PMCID: PMC4272561.


1079: Daher J, Martin M, Rousseau A, Nuyens V, Fayyad-Kazan H, Van Antwerpen P,
Courbebaisse G, Martiat P, Badran B, Dequiedt F, Zouaoui Boudjeltia K, Vanhamme
L. Myeloperoxidase oxidized LDL interferes with endothelial cell motility through
miR-22 and heme oxygenase 1 induction: possible involvement in
reendothelialization of vascular injuries. Mediators Inflamm. 2014;2014:134635.
doi: 10.1155/2014/134635. Epub 2014 Nov 2. PubMed PMID: 25530680; PubMed Central 
PMCID: PMC4233670.


1080: Cui L, Gao C, Zhang RD, Jiao Y, Li WJ, Zhao XX, Liu SG, Yue ZX, Zheng HY,
Deng GR, Wu MY, Li ZG, Jia HT. Low expressions of ARS2 and CASP8AP2 predict
relapse and poor prognosis in pediatric acute lymphoblastic leukemia patients
treated on China CCLG-ALL 2008 protocol. Leuk Res. 2015 Feb;39(2):115-23. doi:
10.1016/j.leukres.2014.10.008. Epub 2014 Nov 11. PubMed PMID: 25530566.


1081: Li P, Liu T, Kamp DW, Lin Z, Wang Y, Li D, Yang L, He H, Liu G. The c-Jun
N-terminal kinase signaling pathway mediates chrysotile asbestos-induced alveolar
epithelial cell apoptosis. Mol Med Rep. 2015 May;11(5):3626-34. doi:
10.3892/mmr.2014.3119. Epub 2014 Dec 19. PubMed PMID: 25530474.


1082: Wada N, Kawano Y, Fujiwara S, Kikukawa Y, Okuno Y, Tasaki M, Ueda M, Ando
Y, Yoshinaga K, Ri M, Iida S, Nakashima T, Shiotsu Y, Mitsuya H, Hata H.
Shikonin, dually functions as a proteasome inhibitor and a necroptosis inducer in
multiple myeloma cells. Int J Oncol. 2015 Mar;46(3):963-72. doi:
10.3892/ijo.2014.2804. Epub 2014 Dec 19. PubMed PMID: 25530098; PubMed Central
PMCID: PMC4324584.


1083: Liu P, Zhang M, Jin J, Holman CD. Tea consumption reduces the risk of de
novo myelodysplastic syndromes. Leuk Res. 2015 Feb;39(2):164-9. doi:
10.1016/j.leukres.2014.11.020. Epub 2014 Dec 2. PubMed PMID: 25529769.


1084: Guan Q, Zuo D, Jiang N, Qi H, Zhai Y, Bai Z, Feng D, Yang L, Jiang M, Bao
K, Li C, Wu Y, Zhang W. Microwave-assisted synthesis and biological evaluation of
3,4-diaryl maleic anhydride/N-substituted maleimide derivatives as combretastatin
A-4 analogues. Bioorg Med Chem Lett. 2015 Feb 1;25(3):631-4. doi:
10.1016/j.bmcl.2014.12.004. Epub 2014 Dec 8. PubMed PMID: 25529737.


1085: Glubb DM, Maranian MJ, Michailidou K, Pooley KA, Meyer KB, Kar S, Carlebur 
S, O'Reilly M, Betts JA, Hillman KM, Kaufmann S, Beesley J, Canisius S, Hopper
JL, Southey MC, Tsimiklis H, Apicella C, Schmidt MK, Broeks A, Hogervorst FB, van
der Schoot CE, Muir K, Lophatananon A, Stewart-Brown S, Siriwanarangsan P,
Fasching PA, Ruebner M, Ekici AB, Beckmann MW, Peto J, dos-Santos-Silva I,
Fletcher O, Johnson N, Pharoah PD, Bolla MK, Wang Q, Dennis J, Sawyer EJ,
Tomlinson I, Kerin MJ, Miller N, Burwinkel B, Marme F, Yang R, Surowy H, Guénel
P, Truong T, Menegaux F, Sanchez M, Bojesen SE, Nordestgaard BG, Nielsen SF,
Flyger H, González-Neira A, Benitez J, Zamora MP, Arias Perez JI, Anton-Culver H,
Neuhausen SL, Brenner H, Dieffenbach AK, Arndt V, Stegmaier C, Meindl A,
Schmutzler RK, Brauch H, Ko YD, Brüning T; GENICA Network, Nevanlinna H, Muranen 
TA, Aittomäki K, Blomqvist C, Matsuo K, Ito H, Iwata H, Tanaka H, Dörk T,
Bogdanova NV, Helbig S, Lindblom A, Margolin S, Mannermaa A, Kataja V, Kosma VM, 
Hartikainen JM; kConFab Investigators, Wu AH, Tseng CC, Van Den Berg D, Stram DO,
Lambrechts D, Zhao H, Weltens C, van Limbergen E, Chang-Claude J, Flesch-Janys D,
Rudolph A, Seibold P, Radice P, Peterlongo P, Barile M, Capra F, Couch FJ, Olson 
JE, Hallberg E, Vachon C, Giles GG, Milne RL, McLean C, Haiman CA, Henderson BE, 
Schumacher F, Le Marchand L, Simard J, Goldberg MS, Labrèche F, Dumont M, Teo SH,
Yip CH, See MH, Cornes B, Cheng CY, Ikram MK, Kristensen V; Norwegian Breast
Cancer Study, Zheng W, Halverson SL, Shrubsole M, Long J, Winqvist R, Pylkäs K,
Jukkola-Vuorinen A, Kauppila S, Andrulis IL, Knight JA, Glendon G, Tchatchou S,
Devilee P, Tollenaar RA, Seynaeve C, Van Asperen CJ, García-Closas M, Figueroa J,
Chanock SJ, Lissowska J, Czene K, Klevebring D, Darabi H, Eriksson M, Hooning MJ,
Hollestelle A, Martens JW, Collée JM, Hall P, Li J, Humphreys K, Shu XO, Lu W,
Gao YT, Cai H, Cox A, Cross SS, Reed MW, Blot W, Signorello LB, Cai Q, Shah M,
Ghoussaini M, Kang D, Choi JY, Park SK, Noh DY, Hartman M, Miao H, Lim WY, Tang
A, Hamann U, Torres D, Jakubowska A, Lubinski J, Jaworska K, Durda K, Sangrajrang
S, Gaborieau V, Brennan P, McKay J, Olswold C, Slager S, Toland AE, Yannoukakos
D, Shen CY, Wu PE, Yu JC, Hou MF, Swerdlow A, Ashworth A, Orr N, Jones M, Pita G,
Alonso MR, Álvarez N, Herrero D, Tessier DC, Vincent D, Bacot F, Luccarini C,
Baynes C, Ahmed S, Healey CS, Brown MA, Ponder BA, Chenevix-Trench G, Thompson
DJ, Edwards SL, Easton DF, Dunning AM, French JD. Fine-scale mapping of the
5q11.2 breast cancer locus reveals at least three independent risk variants
regulating MAP3K1. Am J Hum Genet. 2015 Jan 8;96(1):5-20. doi:
10.1016/j.ajhg.2014.11.009. Epub 2014 Dec 18. PubMed PMID: 25529635; PubMed
Central PMCID: PMC4289692.


1086: Swaika A, Advani PP, Ghosh RN, Jha AK, Jiang L, Ailawadhi S. Multiple
asymptomatic colon plasmacytomas: a diagnostic and therapeutic dilemma. Ann
Hematol. 2015 Jun;94(6):1061-2. doi: 10.1007/s00277-014-2283-x. Epub 2014 Dec 23.
PubMed PMID: 25529595.


1087: Jagasia MH, Greinix HT, Arora M, Williams KM, Wolff D, Cowen EW, Palmer J, 
Weisdorf D, Treister NS, Cheng GS, Kerr H, Stratton P, Duarte RF, McDonald GB,
Inamoto Y, Vigorito A, Arai S, Datiles MB, Jacobsohn D, Heller T, Kitko CL,
Mitchell SA, Martin PJ, Shulman H, Wu RS, Cutler CS, Vogelsang GB, Lee SJ,
Pavletic SZ, Flowers ME. National Institutes of Health Consensus Development
Project on Criteria for Clinical Trials in Chronic Graft-versus-Host Disease: I. 
The 2014 Diagnosis and Staging Working Group report. Biol Blood Marrow
Transplant. 2015 Mar;21(3):389-401.e1. doi: 10.1016/j.bbmt.2014.12.001. Epub 2014
Dec 18. PubMed PMID: 25529383; PubMed Central PMCID: PMC4329079.


1088: Robin M, Ruggeri A, Labopin M, Niederwieser D, Tabrizi R, Sanz G, Bourhis
JH, van Biezen A, Koenecke C, Blaise D, Tischer J, Craddock C, Maillard N, Mohty 
M, Russel N, Schetelig J, Finke J, Gluckman E, de Witte TM, Rocha V, Kroger N.
Comparison of unrelated cord blood and peripheral blood stem cell transplantation
in adults with myelodysplastic syndrome after reduced-intensity conditioning
regimen: a collaborative study from Eurocord (Cord blood Committee of Cellular
Therapy & Immunobiology Working Party of EBMT) and Chronic Malignancies Working
Party. Biol Blood Marrow Transplant. 2015 Mar;21(3):489-95. doi:
10.1016/j.bbmt.2014.11.675. Epub 2014 Dec 19. PubMed PMID: 25529382.


1089: Singh Abbi KK, Zheng J, Devlin SM, Giralt S, Landau H. Second autologous
stem cell transplant: an effective therapy for relapsed multiple myeloma. Biol
Blood Marrow Transplant. 2015 Mar;21(3):468-72. doi: 10.1016/j.bbmt.2014.11.677. 
Epub 2014 Dec 18. PubMed PMID: 25529381.


1090: Kara A, Devrim İ, Bayram N, Katipoğlu N, Kıran E, Oruç Y, Demiray N, Apa H,
Gülfidan G. Risk of vancomycin-resistant enterococci bloodstream infection among 
patients colonized with vancomycin-resistant enterococci. Braz J Infect Dis. 2015
Jan-Feb;19(1):58-61. doi: 10.1016/j.bjid.2014.09.010. Epub 2014 Dec 18. PubMed
PMID: 25529366.


1091: Huang Y, Feng S, Xu Y, Chen W, Wang S, Li D, Li Z, Lu Q, Pan X, Xu K.
Suppression of graft-versus-host disease and retention of graft-versus-tumour
reaction by murine genetically engineered dendritic cells following bone marrow
transplantation. Mol Med Rep. 2015 May;11(5):3820-7. doi: 10.3892/mmr.2014.3123. 
Epub 2014 Dec 22. PubMed PMID: 25529231.


1092: Dittrich C, Fridrik MA, Koenigsberg R, Lee C, Goeldner RG, Hilbert J, Greil
R. A phase 1 dose escalation study of BI 831266, an inhibitor of Aurora kinase B,
in patients with advanced solid tumors. Invest New Drugs. 2015 Apr;33(2):409-22. 
doi: 10.1007/s10637-014-0201-7. Epub 2014 Dec 23. PubMed PMID: 25529193; PubMed
Central PMCID: PMC4387274.


1093: Dehghan S, Asadi S, Hajikaram M, Soleimani M, Mowla SJ, Fathollahi Y,
Ahmadiani A, Javan M. Exogenous Oct4 in combination with valproic acid increased 
neural progenitor markers: an approach for enhancing the repair potential of the 
brain. Life Sci. 2015 Feb 1;122:108-15. doi: 10.1016/j.lfs.2014.12.007. Epub 2014
Dec 19. PubMed PMID: 25529151.


1094: Başaran Ö, Uncu N, Çelikel BA, Taktak A, Gür G, Cakar N. Interleukin-1
targeting treatment in familial Mediterranean fever: an experience of pediatric
patients. Mod Rheumatol. 2015 Jul;25(4):621-4. doi: 10.3109/14397595.2014.987437.
Epub 2014 Dec 22. PubMed PMID: 25528863.


1095: Fleuren ED, Hillebrandt-Roeffen MH, Flucke UE, Te Loo DM, Boerman OC, van
der Graaf WT, Versleijen-Jonkers YM. The role of AXL and the in vitro activity of
the receptor tyrosine kinase inhibitor BGB324 in Ewing sarcoma. Oncotarget. 2014 
Dec 30;5(24):12753-68. PubMed PMID: 25528764; PubMed Central PMCID: PMC4350331.


1096: Jehn CF, Küpferling S, Oskay-Özcelik G, Lüftner D. A survey of treatment
approaches of malignant ascites in Germany and Austria. Support Care Cancer. 2015
Jul;23(7):2073-8. doi: 10.1007/s00520-014-2557-9. Epub 2014 Dec 21. PubMed PMID: 
25528551.


1097: Lee AW, Tyrer JP, Doherty JA, Stram DA, Kupryjanczyk J,
Dansonka-Mieszkowska A, Plisiecka-Halasa J, Spiewankiewicz B, Myers EJ;
Australian Cancer Study (Ovarian Cancer); Australian Ovarian Cancer Study Group, 
Chenevix-Trench G, Fasching PA, Beckmann MW, Ekici AB, Hein A, Vergote I, Van
Nieuwenhuysen E, Lambrechts D, Wicklund KG, Eilber U, Wang-Gohrke S, Chang-Claude
J, Rudolph A, Sucheston-Campbell L, Odunsi K, Moysich KB, Shvetsov YB, Thompson
PJ, Goodman MT, Wilkens LR, Dörk T, Hillemanns P, Dürst M, Runnebaum IB,
Bogdanova N, Pelttari LM, Nevanlinna H, Leminen A, Edwards RP, Kelley JL, Harter 
P, Schwaab I, Heitz F, du Bois A, Orsulic S, Lester J, Walsh C, Karlan BY,
Hogdall E, Kjaer SK, Jensen A, Vierkant RA, Cunningham JM, Goode EL, Fridley BL, 
Southey MC, Giles GG, Bruinsma F, Wu X, Hildebrandt MA, Lu K, Liang D, Bisogna M,
Levine DA, Weber RP, Schildkraut JM, Iversen ES, Berchuck A, Terry KL, Cramer DW,
Tworoger SS, Poole EM, Olson SH, Orlow I, Bandera EV, Bjorge L, Tangen IL,
Salvesen HB, Krakstad C, Massuger LF, Kiemeney LA, Aben KK, van Altena AM, Bean
Y, Pejovic T, Kellar M, Le ND, Cook LS, Kelemen LE, Brooks-Wilson A, Lubinski J, 
Gronwald J, Cybulski C, Jakubowska A, Wentzensen N, Brinton LA, Lissowska J, Yang
H, Nedergaard L, Lundvall L, Hogdall C, Song H, Campbell IG, Eccles D, Glasspool 
R, Siddiqui N, Carty K, Paul J, McNeish IA, Sieh W, McGuire V, Rothstein JH,
Whittemore AS, McLaughlin JR, Risch HA, Phelan CM, Anton-Culver H, Ziogas A,
Menon U, Ramus SJ, Gentry-Maharaj A, Harrington P, Pike MC, Modugno F, Rossing
MA, Ness RB, Pharoah PD, Stram DO, Wu AH, Pearce CL. Evaluating the ovarian
cancer gonadotropin hypothesis: a candidate gene study. Gynecol Oncol. 2015
Mar;136(3):542-8. doi: 10.1016/j.ygyno.2014.12.017. Epub 2014 Dec 17. PubMed
PMID: 25528498.


1098: Arora M, Hemmer MT, Ahn KW, Klein JP, Cutler CS, Urbano-Ispizua A, Couriel 
DR, Alousi AM, Gale RP, Inamoto Y, Weisdorf DJ, Li P, Antin JH, Bolwell BJ,
Boyiadzis M, Cahn JY, Cairo MS, Isola LM, Jacobsohn DA, Jagasia M, Klumpp TR,
Petersdorf EW, Santarone S, Schouten HC, Wingard JR, Spellman SR, Pavletic SZ,
Lee SJ, Horowitz MM, Flowers ME. Center for International Blood and Marrow
Transplant Research chronic graft-versus-host disease risk score predicts
mortality in an independent validation cohort. Biol Blood Marrow Transplant. 2015
Apr;21(4):640-5. doi: 10.1016/j.bbmt.2014.10.022. Epub 2014 Dec 18. PubMed PMID: 
25528390; PubMed Central PMCID: PMC4359642.


1099: Copelan EA, Avalos BR, Ahn KW, Zhu X, Gale RP, Grunwald MR, Hamadani M,
Hamilton BK, Hale GA, Marks DI, Waller EK, Savani BN, Costa LJ, Ramanathan M,
Cahn JY, Khoury HJ, Weisdorf DJ, Inamoto Y, Kamble RT, Schouten HC, Wirk B,
Litzow MR, Aljurf MD, van Besien KW, Ustun C, Bolwell BJ, Bredeson CN, Fasan O,
Ghosh N, Horowitz MM, Arora M, Szer J, Loren AW, Alyea EP, Cortes J, Maziarz RT, 
Kalaycio ME, Saber W. Comparison of outcomes of allogeneic transplantation for
chronic myeloid leukemia with cyclophosphamide in combination with intravenous
busulfan, oral busulfan, or total body irradiation. Biol Blood Marrow Transplant.
2015 Mar;21(3):552-8. doi: 10.1016/j.bbmt.2014.12.010. Epub 2014 Dec 17. PubMed
PMID: 25528388; PubMed Central PMCID: PMC4329042.


1100: Loschi M, Porcher R, Peffault de Latour R, Vanneaux V, Robin M, Xhaard A,
Sicre de Fontebrune F, Larghero J, Socie G. High number of memory t cells is
associated with higher risk of acute graft-versus-host disease after allogeneic
stem cell transplantation. Biol Blood Marrow Transplant. 2015 Mar;21(3):569-74.
doi: 10.1016/j.bbmt.2014.12.009. Epub 2014 Dec 17. PubMed PMID: 25528387.


1101: Holmager P, Schou M, Egstrup M, Gustafsson I, Goetze JP, Gustafsson F,
Klausen TW, Faber J, Kistorp C. The influence of diabetes mellitus on midregional
proadrenomedullin concentrations and prognostic value in heart failure
outpatients. J Card Fail. 2015 Mar;21(3):250-7. doi:
10.1016/j.cardfail.2014.12.007. Epub 2014 Dec 18. PubMed PMID: 25528198.


1102: Kumar R, Rodriguez V, Matsumoto JM, Khan SP, Weaver AL, McBane RD, Beebe
TJ, Heit JA. Prevalence and risk factors for post thrombotic syndrome after deep 
vein thrombosis in children: a cohort study. Thromb Res. 2015 Feb;135(2):347-51. 
doi: 10.1016/j.thromres.2014.12.005. Epub 2014 Dec 5. PubMed PMID: 25528070.


1103: Mitrovic M, Suvajdzic N, Elezovic I, Bogdanovic A, Djordjevic V, Miljic P, 
Djunic I, Gvozdenov M, Colovic N, Virijevic M, Lekovic D, Vidovic A, Tomin D.
Thrombotic events in acute promyelocytic leukemia. Thromb Res. 2015
Apr;135(4):588-93. doi: 10.1016/j.thromres.2014.11.026. Epub 2014 Dec 4. PubMed
PMID: 25528069.


1104: Okamoto S, Fujiwara H, Nishimori H, Matsuoka K, Fujii N, Kondo E, Tanaka T,
Yoshimura A, Tanimoto M, Maeda Y. Anti-IL-12/23 p40 antibody attenuates
experimental chronic graft-versus-host disease via suppression of
IFN-γ/IL-17-producing cells. J Immunol. 2015 Feb 1;194(3):1357-63. doi:
10.4049/jimmunol.1400973. Epub 2014 Dec 19. PubMed PMID: 25527789.


1105: van der Velden WJ, Nissen L, van Rijn M, Rijntjes J, de Haan A, Venkatraman
L, Catherwood M, Liu H, El-Daly H, van de Laar L, Craenmehr MH, van Krieken JH,
Stevens WB, Groenen PJ. Identification of IG-clonality status as a pre-treatment 
predictor for mortality in patients with immunodeficiency-associated Epstein-Barr
virus-related lymphoproliferative disorders. Haematologica. 2015
Apr;100(4):e152-4. doi: 10.3324/haematol.2014.116780. Epub 2014 Dec 19. PubMed
PMID: 25527569; PubMed Central PMCID: PMC4380739.


1106: Tong WG, Sandhu VK, Wood BL, Hendrie PC, Becker PS, Pagel JM, Walter RB,
Estey EH. Correlation between peripheral blood and bone marrow regarding FLT3-ITD
and NPM1 mutational status in patients with acute myeloid leukemia.
Haematologica. 2015 Mar;100(3):e97-8. doi: 10.3324/haematol.2014.118422. Epub
2014 Dec 19. PubMed PMID: 25527567; PubMed Central PMCID: PMC4349287.


1107: Nijdam A, Altisent C, Carcao MD, Cid AR, Claeyssens-Donadel S, Kurnik K,
Ljung R, Nolan B, Petrini P, Platokouki H, Rafowicz A, Thomas AE, Fischer K;
PedNet and CANAL study groups. Bleeding before prophylaxis in severe hemophilia: 
paradigm shift over two decades. Haematologica. 2015 Mar;100(3):e84-6. doi:
10.3324/haematol.2014.115709. Epub 2014 Dec 19. PubMed PMID: 25527565; PubMed
Central PMCID: PMC4349283.


1108: Dagklis A, Pauwels D, Lahortiga I, Geerdens E, Bittoun E, Cauwelier B,
Tousseyn T, Uyttebroeck A, Maertens J, Verhoef G, Vandenberghe P, Cools J.
Hedgehog pathway mutations in T-cell acute lymphoblastic leukemia. Haematologica.
2015 Mar;100(3):e102-5. doi: 10.3324/haematol.2014.119248. Epub 2014 Dec 19.
PubMed PMID: 25527561; PubMed Central PMCID: PMC4349289.


1109: Grünwald V, Keilholz U, Boehm A, Guntinas-Lichius O, Hennemann B, Schmoll
HJ, Ivanyi P, Abbas M, Lehmann U, Koch A, Karch A, Zörner A, Gauler TC. TEMHEAD: 
a single-arm multicentre phase II study of temsirolimus in platin- and cetuximab 
refractory recurrent and/or metastatic squamous cell carcinoma of the head and
neck (SCCHN) of the German SCCHN Group (AIO). Ann Oncol. 2015 Mar;26(3):561-7.
doi: 10.1093/annonc/mdu571. Epub 2014 Dec 19. PubMed PMID: 25527417.


1110: Petridou ET, Sergentanis TN, Perlepe C, Papathoma P, Tsilimidos G,
Kontogeorgi E, Kourti M, Baka M, Moschovi M, Polychronopoulou S, Sidi V,
Hatzipantelis E, Stiakaki E, Iliadou AN, La Vecchia C, Skalkidou A, Adami HO.
Socioeconomic disparities in survival from childhood leukemia in the United
States and globally: a meta-analysis. Ann Oncol. 2015 Mar;26(3):589-97. doi:
10.1093/annonc/mdu572. Epub 2014 Dec 19. PubMed PMID: 25527416.


1111: Van Brussel I, Ammi R, Rombouts M, Cools N, Vercauteren SR, De Roover D,
Hendriks JM, Lauwers P, Van Schil PE, Schrijvers DM. Fluorescent activated cell
sorting: an effective approach to study dendritic cell subsets in human
atherosclerotic plaques. J Immunol Methods. 2015 Feb;417:76-85. doi:
10.1016/j.jim.2014.12.010. Epub 2014 Dec 17. PubMed PMID: 25527343.


1112: Loren CP, Aslan JE, Rigg RA, Nowak MS, Healy LD, Gruber A, Druker BJ,
McCarty OJ. The BCR-ABL inhibitor ponatinib inhibits platelet immunoreceptor
tyrosine-based activation motif (ITAM) signaling, platelet activation and
aggregate formation under shear. Thromb Res. 2015 Jan;135(1):155-60. doi:
10.1016/j.thromres.2014.11.009. Epub 2014 Nov 18. PubMed PMID: 25527332; PubMed
Central PMCID: PMC4272760.


1113: Oo T, Hill QA. Disappointing response to dapsone as second line therapy for
primary ITP: a case series. Ann Hematol. 2015 Jun;94(6):1053-4. doi:
10.1007/s00277-014-2285-8. Epub 2014 Dec 21. PubMed PMID: 25527127.


1114: Główka F, Kasprzyk A, Romański M, Wróbel T, Wachowiak J, Szpecht D, Kałwak 
K, Wiela-Hojeńska A, Dziatkiewicz P, Teżyk A, Żaba C. Pharmacokinetics of
treosulfan and its active monoepoxide in pediatric patients after intravenous
infusion of high-dose treosulfan prior to HSCT. Eur J Pharm Sci. 2015 Feb
20;68:87-93. doi: 10.1016/j.ejps.2014.12.010. Epub 2014 Dec 16. PubMed PMID:
25527118.


1115: Rimmer E, Houston BL, Kumar A, Abou-Setta AM, Friesen C, Marshall JC, Rock 
G, Turgeon AF, Cook DJ, Houston DS, Zarychanski R. The efficacy and safety of
plasma exchange in patients with sepsis and septic shock: a systematic review and
meta-analysis. Crit Care. 2014 Dec 20;18(6):699. doi: 10.1186/s13054-014-0699-2. 
Review. PubMed PMID: 25527094; PubMed Central PMCID: PMC4318234.


1116: Lasrado JA, Trinker D, Ceddia MA, Herrlinger KA. The safety of a dry
spearmint extract in vitro and in vivo. Regul Toxicol Pharmacol. 2015
Mar;71(2):213-24. doi: 10.1016/j.yrtph.2014.12.007. Epub 2014 Dec 16. PubMed
PMID: 25527048.


1117: Hampel JA, Spath SN, Bergin IL, Lim A, Bolin SR, Dyson MC. Prevalence and
diagnosis of hemotrophic mycoplasma infection in research sheep and its effects
on hematology variables and erythrocyte membrane fragility. Comp Med. 2014
Dec;64(6):478-85. PubMed PMID: 25527029; PubMed Central PMCID: PMC4275084.


1118: Ruiz e Resende LS, Yasuda AG, Mendes RP, Marques SA, Niéro-Melo L, Defaveri
J, Domingues MA. Paracoccidioidomycosis in patients with lymphoma and review of
published literature. Mycopathologia. 2015 Apr;179(3-4):285-91. doi:
10.1007/s11046-014-9851-4. Epub 2014 Dec 20. PubMed PMID: 25526930.


1119: Uggla B, Nilsson TK. Whole blood viscosity in plasma cell dyscrasias. Clin 
Biochem. 2015 Feb;48(3):122-4. doi: 10.1016/j.clinbiochem.2014.11.006. Epub 2014 
Dec 16. PubMed PMID: 25526882.


1120: Yrondi A, Petiot D, Arbus C, Schmitt L. [Economic impact of
consultation-liaison psychiatry in a French University Hospital Centre.].
Encephale. 2014 Dec 16. pii: S0013-7006(14)00239-5. doi:
10.1016/j.encep.2014.10.015. [Epub ahead of print] French. PubMed PMID: 25526814.


1121: Yan Y, Zhao Z, Wan H, Wu R, Fang J, Liu H. A novel fungus
concentration-dependent rat model for acute invasive fungal rhinosinusitis: an
experimental study. BMC Infect Dis. 2014 Dec 20;14:3856. doi:
10.1186/s12879-014-0713-y. PubMed PMID: 25526739; PubMed Central PMCID:
PMC4297382.


1122: Wu X, Li G, Huang X, Wang L, Liu W, Zhao Y, Zheng W. Behçet's disease
complicated with thrombosis: a report of 93 Chinese cases. Medicine (Baltimore). 
2014 Dec;93(28):e263. doi: 10.1097/MD.0000000000000263. PubMed PMID: 25526452;
PubMed Central PMCID: PMC4603137.


1123: Zhou X, Lu K, Geng L, Li X, Jiang Y, Wang X. Utility of PET/CT in the
diagnosis and staging of extranodal natural killer/T-cell lymphoma: a systematic 
review and meta-analysis. Medicine (Baltimore). 2014 Dec;93(28):e258. doi:
10.1097/MD.0000000000000258. Review. PubMed PMID: 25526450; PubMed Central PMCID:
PMC4603121.


1124: Hayasaka N, Hayashi T, Ono M, Ishiwatari H, Uemura N, Okuda T, Kato J.
Endoscopic placement of a large-bore covered self-expandable metallic stent for
cholangitis caused by mucus from a pancreatic mucinous neoplasm. Endoscopy.
2014;46 Suppl 1 UCTN:E634-5. doi: 10.1055/s-0034-1377948. Epub 2014 Dec 19.
PubMed PMID: 25526400.


1125: Wang K, Kim MK, Di Caro G, Wong J, Shalapour S, Wan J, Zhang W, Zhong Z,
Sanchez-Lopez E, Wu LW, Taniguchi K, Feng Y, Fearon E, Grivennikov SI, Karin M.
Interleukin-17 receptor a signaling in transformed enterocytes promotes early
colorectal tumorigenesis. Immunity. 2014 Dec 18;41(6):1052-63. doi:
10.1016/j.immuni.2014.11.009. Epub 2014 Nov 25. PubMed PMID: 25526314; PubMed
Central PMCID: PMC4272447.


1126: Chen XD, Chen B, Tang YM, Song H, Shi SW, Yang SL, Xu WQ, Pan BH, Zhao FY, 
Zhao N, Zhang LY, Mao JQ. Effectiveness of bacterial infection-related cytokine
profile (BIRCP) determination for monitoring pathogen infections in children with
hemopathy in the bone marrow inhibition phase. Genet Mol Res. 2014 Dec
18;13(4):10622-31. doi: 10.4238/2014.December.18.4. PubMed PMID: 25526183.


1127: Beider K, Bitner H, Leiba M, Gutwein O, Koren-Michowitz M, Ostrovsky O,
Abraham M, Wald H, Galun E, Peled A, Nagler A. Multiple myeloma cells recruit
tumor-supportive macrophages through the CXCR4/CXCL12 axis and promote their
polarization toward the M2 phenotype. Oncotarget. 2014 Nov 30;5(22):11283-96.
PubMed PMID: 25526031; PubMed Central PMCID: PMC4294328.


1128: Lim S, Ganem NJ. Tetraploidy and tumor development. Oncotarget. 2014 Nov
30;5(22):10959-60. PubMed PMID: 25526024; PubMed Central PMCID: PMC4294366.


1129: Hong DS, Kurzrock R, Mulay M, Rasmussen E, Wu BM, Bass MB, Zhong ZD,
Friberg G, Rosen LS. A phase 1b, open-label study of trebananib plus bevacizumab 
or motesanib in patients with solid tumours. Oncotarget. 2014 Nov
30;5(22):11154-67. PubMed PMID: 25525888; PubMed Central PMCID: PMC4294348.


1130: White MJ, McArthur K, Metcalf D, Lane RM, Cambier JC, Herold MJ, van Delft 
MF, Bedoui S, Lessene G, Ritchie ME, Huang DC, Kile BT. Apoptotic caspases
suppress mtDNA-induced STING-mediated type I IFN production. Cell. 2014 Dec
18;159(7):1549-62. doi: 10.1016/j.cell.2014.11.036. PubMed PMID: 25525874; PubMed
Central PMCID: PMC4520319.


1131: Bäumer N, Bäumer S, Berkenfeld F, Stehling M, Köhler G, Berdel WE,
Müller-Tidow C, Tschanter P. Maintenance of leukemia-initiating cells is
regulated by the CDK inhibitor Inca1. PLoS One. 2014 Dec 19;9(12):e115578. doi:
10.1371/journal.pone.0115578. eCollection 2014. PubMed PMID: 25525809; PubMed
Central PMCID: PMC4272264.


1132: Hiddink L, Dallinga-Thie GM, Hovingh GK, de Visser MC, Peer PG, Stalenhoef 
AF, van Heerde WL. Annexin A5 haplotypes in familial hypercholesterolemia: lack
of association with carotid intima-media thickness and cardiovascular disease
risk. Atherosclerosis. 2015 Feb;238(2):195-200. doi:
10.1016/j.atherosclerosis.2014.11.023. Epub 2014 Nov 29. PubMed PMID: 25525746.


1133: Scarpari M, Bello C, Pietricola C, Zaccaria M, Bertocchi L, Angelucci A,
Ricciardi MR, Scala V, Parroni A, Fabbri AA, Reverberi M, Zjalic S, Fanelli C.
Aflatoxin control in maize by Trametes versicolor. Toxins (Basel). 2014 Dec
17;6(12):3426-37. doi: 10.3390/toxins6123426. PubMed PMID: 25525683; PubMed
Central PMCID: PMC4280542.


1134: Elkhatib R, Idowu M, Brown GS, Jaber YM, Reid MB, Person C. Feigning acute 
intermittent porphyria. Case Rep Psychiatry. 2014;2014:152821. doi:
10.1155/2014/152821. Epub 2014 Nov 25. PubMed PMID: 25525547; PubMed Central
PMCID: PMC4261634.


1135: Murray NP, Garcia C, Ilabaca J, Lagos N. Management of Pregnancy in a
Chilean Patient with Congenital Deficiency of Factor VII and Glanzmann's
Thrombasthenia Variant. Case Rep Obstet Gynecol. 2014;2014:628386. doi:
10.1155/2014/628386. Epub 2014 Dec 1. PubMed PMID: 25525535; PubMed Central
PMCID: PMC4266761.


1136: Trifa AP, Cucuianu A, Popp RA. Familial Essential Thrombocythemia
Associated with MPL W515L Mutation in Father and JAK2 V617F Mutation in Daughter.
Case Rep Hematol. 2014;2014:841787. doi: 10.1155/2014/841787. Epub 2014 Nov 10.
PubMed PMID: 25525531; PubMed Central PMCID: PMC4267161.


1137: Chakraborty S, Geetha M, Dessai S, Patil VM. How well do elderly patients
with cervical cancer tolerate definitive radiochemotherapy using RapidArc?
Results from an institutional audit comparing elderly versus younger patients.
Ecancermedicalscience. 2014 Nov 20;8:484. doi: 10.3332/ecancer.2014.484.
eCollection 2014. PubMed PMID: 25525462; PubMed Central PMCID: PMC4263519.


1138: Al-Mansour Z, Ramanathan M. Post-Autologous (ASCT) Stem Cell Transplant
Therapy in Multiple Myeloma. Adv Hematol. 2014;2014:652395. doi:
10.1155/2014/652395. Epub 2014 Nov 24. Review. PubMed PMID: 25525435; PubMed
Central PMCID: PMC4265378.


1139: Desautels D, Harlos C, Czaykowski P. The advent of precision therapy in
gastrointestinal malignancies: Targeting the human epidermal growth factor
receptor family in colorectal and esophagogastric cancer. J Carcinog. 2014 Nov
27;13:13. doi: 10.4103/1477-3163.145609. eCollection 2014. Review. PubMed PMID:
25525412; PubMed Central PMCID: PMC4258725.


1140: Pacioles T, Seth R, Orellana C, John I, Panuganty V, Dhaliwal R. Malignant 
phyllodes tumor of the breast presenting with hypoglycemia: a case report and
literature review. Cancer Manag Res. 2014 Dec 8;6:467-73. doi:
10.2147/CMAR.S71933. eCollection 2014. PubMed PMID: 25525388; PubMed Central
PMCID: PMC4266253.


1141: Boonyawat B, Monsereenusorn C, Traivaree C. Molecular analysis of
beta-globin gene mutations among Thai beta-thalassemia children: results from a
single center study. Appl Clin Genet. 2014 Dec 10;7:253-8. doi:
10.2147/TACG.S73058. eCollection 2014. PubMed PMID: 25525381; PubMed Central
PMCID: PMC4266330.


1142: Wolf M, Lossdörfer S, Römer P, Craveiro RB, Deschner J, Jäger A. Anabolic
properties of high mobility group box protein-1 in human periodontal ligament
cells in vitro. Mediators Inflamm. 2014;2014:347585. doi: 10.1155/2014/347585.
Epub 2014 Nov 27. PubMed PMID: 25525297; PubMed Central PMCID: PMC4265691.


1143: Yang J, Fu M, Ding Y, Weng Y, Fan W, Pu X, Ge Z, Zhan F, Ni H, Zhang W, Jin
F, Xu N, Li J, Qiu L, Wang J, Gu X. High SHIP2 expression indicates poor survival
in colorectal cancer. Dis Markers. 2014;2014:218968. doi: 10.1155/2014/218968.
Epub 2014 Nov 24. PubMed PMID: 25525286; PubMed Central PMCID: PMC4265379.


1144: Becher OJ, Wechsler-Reya RJ. Cancer. For pediatric glioma, leave no histone
unturned. Science. 2014 Dec 19;346(6216):1458-9. doi: 10.1126/science.aaa3814.
PubMed PMID: 25525232.


1145: Altamura S, Bärtsch P, Dehnert C, Maggiorini M, Weiss G, Theurl I,
Muckenthaler MU, Mairbäurl H. Increased hepcidin levels in high-altitude
pulmonary edema. J Appl Physiol (1985). 2015 Feb 1;118(3):292-8. doi:
10.1152/japplphysiol.00940.2014. Epub 2014 Dec 18. PubMed PMID: 25525212.


1146: De Langhe E, Lenaerts J, Dierickx D, Hendrickx P, Verleden GM, Wuyts WA,
Peerlinck K, Westhovens R. Acquired haemophilia A in a patient with systemic
sclerosis treated with autologous haematopoietic stem cell transplantation.
Rheumatology (Oxford). 2015 Jan;54(1):196-7. doi: 10.1093/rheumatology/keu402.
Epub 2014 Oct 6. PubMed PMID: 25525129.


1147: Valent P, Hadzijusufovic E, Schernthaner GH, Wolf D, Rea D, le Coutre P.
Vascular safety issues in CML patients treated with BCR/ABL1 kinase inhibitors.
Blood. 2015 Feb 5;125(6):901-6. doi: 10.1182/blood-2014-09-594432. Epub 2014 Dec 
18. PubMed PMID: 25525119.


1148: Tiede A, Klamroth R, Scharf RE, Trappe RU, Holstein K, Huth-Kühne A,
Gottstein S, Geisen U, Schenk J, Scholz U, Schilling K, Neumeister P, Miesbach W,
Manner D, Greil R, von Auer C, Krause M, Leimkühler K, Kalus U, Blumtritt JM,
Werwitzke S, Budde E, Koch A, Knöbl P. Prognostic factors for remission of and
survival in acquired hemophilia A (AHA): results from the GTH-AH 01/2010 study.
Blood. 2015 Feb 12;125(7):1091-7. doi: 10.1182/blood-2014-07-587089. Epub 2014
Dec 18. PubMed PMID: 25525118; PubMed Central PMCID: PMC4326770.


1149: Sepulveda FE, Maschalidi S, Vosshenrich CA, Garrigue A, Kurowska M,
Ménasche G, Fischer A, Di Santo JP, de Saint Basile G. A novel immunoregulatory
role for NK-cell cytotoxicity in protection from HLH-like immunopathology in
mice. Blood. 2015 Feb 26;125(9):1427-34. doi: 10.1182/blood-2014-09-602946. Epub 
2014 Dec 18. PubMed PMID: 25525117.


1150: Kyriakou E, Ikonomidis I, Stylos D, Bonovas S, Papadakis I, Nikolopoulos
GK, Kokoris S, Kalantzis D, Economopoulou C, Kopterides P, Lekakis J, Tsantes AE.
Laboratory assessment of the anticoagulant activity of dabigatran. Clin Appl
Thromb Hemost. 2015 Jul;21(5):434-45. doi: 10.1177/1076029614564209. Epub 2014
Dec 18. PubMed PMID: 25525048.


1151: Hartomo TB, Van Huyen Pham T, Yamamoto N, Hirase S, Hasegawa D, Kosaka Y,
Matsuo M, Hayakawa A, Takeshima Y, Iijima K, Nishio H, Nishimura N. Involvement
of aldehyde dehydrogenase 1A2 in the regulation of cancer stem cell properties in
neuroblastoma. Int J Oncol. 2015 Mar;46(3):1089-98. doi: 10.3892/ijo.2014.2801.
Epub 2014 Dec 17. PubMed PMID: 25524880.


1152: Smith LL. 56th American Society of Hematology Annual Meeting. Lancet Oncol.
2015 Jan;16(1):19-20. doi: 10.1016/S1470-2045(14)71176-3. Epub 2014 Dec 16.
PubMed PMID: 25524802.


1153: Topp MS, Gökbuget N, Stein AS, Zugmaier G, O'Brien S, Bargou RC, Dombret H,
Fielding AK, Heffner L, Larson RA, Neumann S, Foà R, Litzow M, Ribera JM,
Rambaldi A, Schiller G, Brüggemann M, Horst HA, Holland C, Jia C, Maniar T, Huber
B, Nagorsen D, Forman SJ, Kantarjian HM. Safety and activity of blinatumomab for 
adult patients with relapsed or refractory B-precursor acute lymphoblastic
leukaemia: a multicentre, single-arm, phase 2 study. Lancet Oncol. 2015
Jan;16(1):57-66. doi: 10.1016/S1470-2045(14)71170-2. Epub 2014 Dec 16. Erratum
in: Lancet Oncol. 2015 Apr;16(4):e158. PubMed PMID: 25524800.


1154: Thomas X. Blinatumomab: a new era of treatment for adult ALL? Lancet Oncol.
2015 Jan;16(1):6-7. doi: 10.1016/S1470-2045(14)71183-0. Epub 2014 Dec 16. PubMed 
PMID: 25524799.


1155: Ghorbani A, Jeddi-Tehrani M, Saidpour A, Safa M, Bayat AA, Zand H. PI3K/AKT
and Mdm2 activation are associated with inhibitory effect of cAMP increasing
agents on DNA damage-induced cell death in human pre-B NALM-6 cells. Arch Biochem
Biophys. 2015 Jan 15;566:58-66. doi: 10.1016/j.abb.2014.11.010. Epub 2014 Dec 16.
PubMed PMID: 25524737.


1156: Jy W, Gómez-Marín O, Salerno TA, Panos AL, Williams D, Horstman LL, Ahn YS.
Presurgical levels of circulating cell-derived microparticles discriminate
between patients with and without transfusion in coronary artery bypass graft
surgery. J Thorac Cardiovasc Surg. 2015 Jan;149(1):305-11. doi:
10.1016/j.jtcvs.2014.10.042. Epub 2014 Oct 14. PubMed PMID: 25524686.


1157: Yellu MR, Engel JM, Ghose A, Onitilo AA. Overview of recent trends in
diagnosis and management of leptomeningeal multiple myeloma. Hematol Oncol. 2014 
Dec 19. doi: 10.1002/hon.2185. [Epub ahead of print] PubMed PMID: 25524637.


1158: Krettler C, Bevans CG, Reinhart C, Watzka M, Oldenburg J.
Tris(3-hydroxypropyl)phosphine is superior to dithiothreitol for in vitro
assessment of vitamin K 2,3-epoxide reductase activity. Anal Biochem. 2015 Apr
1;474:89-94. doi: 10.1016/j.ab.2014.12.004. Epub 2014 Dec 15. PubMed PMID:
25524619.


1159: Sandén C, Nilsson HJ, Gullberg U. The DEK oncoprotein is upregulated by
multiple leukemia-associated fusion genes. Blood Cells Mol Dis. 2015
Mar;54(3):284-5. doi: 10.1016/j.bcmd.2014.11.014. Epub 2014 Nov 25. PubMed PMID: 
25524609.


1160: Liang J, Xie Q, Li P, Zhong X, Chen Y. Mitochondrial estrogen receptor β
inhibits cell apoptosis via interaction with Bad in a ligand-independent manner. 
Mol Cell Biochem. 2015 Mar;401(1-2):71-86. doi: 10.1007/s11010-014-2293-y. Epub
2014 Dec 19. PubMed PMID: 25524600.


1161: Jimeno A, Shirai K, Choi M, Laskin J, Kochenderfer M, Spira A,
Cline-Burkhardt V, Winquist E, Hausman D, Walker L, Cohen RB. A randomized, phase
II trial of cetuximab with or without PX-866, an irreversible oral
phosphatidylinositol 3-kinase inhibitor, in patients with relapsed or metastatic 
head and neck squamous cell cancer. Ann Oncol. 2015 Mar;26(3):556-61. doi:
10.1093/annonc/mdu574. Epub 2014 Dec 18. PubMed PMID: 25524478.


1162: del Bufalo F, Carai A, Figà-Talamanca L, Pettorini B, Mallucci C,
Giangaspero F, Antonelli M, Badiali M, Moi L, Bianco G, Cacchione A, Locatelli F,
Ferretti E, Mastronuzzi A. Response of recurrent BRAFV600E mutated ganglioglioma 
to Vemurafenib as single agent. J Transl Med. 2014 Dec 19;12:356. doi:
10.1186/s12967-014-0356-1. PubMed PMID: 25524464; PubMed Central PMCID:
PMC4279809.


1163: Reszka E, Wieczorek E, Jablonska E, Janasik B, Fendler W, Wasowicz W.
Association between plasma selenium level and NRF2 target genes expression in
humans. J Trace Elem Med Biol. 2015 Apr;30:102-6. doi:
10.1016/j.jtemb.2014.11.008. Epub 2014 Dec 2. PubMed PMID: 25524402.


1164: Haworth KB, Leddon JL, Chen CY, Horwitz EM, Mackall CL, Cripe TP. Going
back to class I: MHC and immunotherapies for childhood cancer. Pediatr Blood
Cancer. 2015 Apr;62(4):571-6. doi: 10.1002/pbc.25359. Epub 2014 Dec 18. Review.
PubMed PMID: 25524394; PubMed Central PMCID: PMC4339346.


1165: Messina R, Cefalo MG, Secco DE, Cappelletti S, Rebessi E, Carai A, Colafati
GS, Diomedi Camassei F, Cacchione A, Marras CE, Mastronuzzi A. Behavioral
disorders as unusual presentation of pediatric extraventricular neurocytoma:
report on two cases and review of the literature. BMC Neurol. 2014 Dec 19;14:242.
doi: 10.1186/s12883-014-0242-8. PubMed PMID: 25524219; PubMed Central PMCID:
PMC4276055.


1166: Chen TT, Chiu CF, Yang TY, Lin CC, Sargeant AM, Yeh SP, Liao YM, Bai LY.
Hepatitis C infection is associated with hepatic toxicity but does not compromise
the survival of patients with diffuse large B cell lymphoma treated with
rituximab-based chemotherapy. Leuk Res. 2015 Feb;39(2):151-6. doi:
10.1016/j.leukres.2014.11.015. Epub 2014 Nov 29. PubMed PMID: 25524176.


1167: Xu LX, Li ZH, Tao YF, Li RH, Fang F, Zhao H, Li G, Li YH, Wang J, Feng X,
Pan J. Histone acetyltransferase inhibitor II induces apoptosis in glioma cell
lines via the p53 signaling pathway. J Exp Clin Cancer Res. 2014 Dec 19;33:108.
doi: 10.1186/s13046-014-0108-3. PubMed PMID: 25523932; PubMed Central PMCID:
PMC4321714.


1168: Hannon B, Dyck M, Pope A, Swami N, Banerjee S, Mak E, Bryson J, Rodin G,
Ridley J, Lo C, Le LW, Zimmermann C. Modified Edmonton Symptom Assessment System 
including constipation and sleep: validation in outpatients with cancer. J Pain
Symptom Manage. 2015 May;49(5):945-52. doi: 10.1016/j.jpainsymman.2014.10.013.
Epub 2014 Dec 15. PubMed PMID: 25523890.


1169: Carmo M, Risma KA, Arumugam P, Tiwari S, Hontz AE, Montiel-Equihua CA,
Alonso-Ferrero ME, Blundell MP, Schambach A, Baum C, Malik P, Thrasher AJ, Jordan
MB, Gaspar HB. Perforin gene transfer into hematopoietic stem cells improves
immune dysregulation in murine models of perforin deficiency. Mol Ther. 2015
Apr;23(4):737-45. doi: 10.1038/mt.2014.242. Epub 2014 Dec 19. PubMed PMID:
25523759; PubMed Central PMCID: PMC4395774.


1170: Salmela A, Ekstrand A, Joutsi-Korhonen L, Räisänen-Sokolowski A, Lassila R.
Activation of endothelium, coagulation and fibrinolysis is enhanced and
associates with renal anti-neutrophil cytoplasmic antibody-associated vasculitis.
Nephrol Dial Transplant. 2015 Apr;30 Suppl 1:i53-9. doi: 10.1093/ndt/gfu379. Epub
2014 Dec 18. PubMed PMID: 25523447.


1171: Keřkovský M, Zitterbartová J, Pour L, Šprláková-Puková A, Mechl M.
Diffusion Tensor Imaging in Radiation-Induced Myelopathy. J Neuroimaging. 2015
Sep-Oct;25(5):836-40. doi: 10.1111/jon.12187. Epub 2014 Dec 18. PubMed PMID:
25523302.


1172: Citirik M, Beyazyildiz E, Simsek M, Beyazyildiz O, Haznedaroglu IC. MPV may
reflect subcinical platelet activation in diabetic patients with and without
diabetic retinopathy. Eye (Lond). 2015 Mar;29(3):376-9. doi:
10.1038/eye.2014.298. Epub 2014 Dec 19. PubMed PMID: 25523200; PubMed Central
PMCID: PMC4366465.


1173: Wang HC, Liu YC, Tsai YF, Wu CH, Cho SF, Hsiao HH, Lee CP, Lin SF, Liu TC. 
Donor cell-derived acute promyelocytic leukemia after allogeneic hematopoietic
stem cell transplant. Ann Hematol. 2015 May;94(5):887-8. doi:
10.1007/s00277-014-2280-0. Epub 2014 Dec 20. PubMed PMID: 25523183.


1174: Tibes R, McDonagh KT, Lekakis L, Bogenberger JM, Kim S, Frazer N, Mohrland 
S, Bassett D, Garcia R, Schroeder K, Shanmugam V, Carpten J, Hagelstrom RT,
Beaudry C, Von Hoff D, Shea TC. Phase I study of the novel Cdc2/CDK1 and AKT
inhibitor terameprocol in patients with advanced leukemias. Invest New Drugs.
2015 Apr;33(2):389-96. doi: 10.1007/s10637-014-0198-y. Epub 2014 Dec 19. PubMed
PMID: 25523151.


1175: Machado-Neto JA, Lazarini M, Favaro P, de Melo Campos P, Scopim-Ribeiro R, 
Franchi Junior GC, Nowill AE, Lima PR, Costa FF, Benichou S, Olalla Saad ST,
Traina F. ANKHD1 silencing inhibits Stathmin 1 activity, cell proliferation and
migration of leukemia cells. Biochim Biophys Acta. 2015 Mar;1853(3):583-93. doi: 
10.1016/j.bbamcr.2014.12.012. Epub 2014 Dec 16. PubMed PMID: 25523139.


1176: De Waele J, Reekmans K, Daans J, Goossens H, Berneman Z, Ponsaerts P. 3D
culture of murine neural stem cells on decellularized mouse brain sections.
Biomaterials. 2015 Feb;41:122-31. doi: 10.1016/j.biomaterials.2014.11.025. Epub
2014 Dec 5. PubMed PMID: 25522971.


1177: Pochon C, Oger E, Michel G, Dalle JH, Salmon A, Nelken B, Bertrand Y, Cavé 
H, Cayuela JM, Grardel N, Macintyre E, Margueritte G, Méchinaud F, Rohrlich P,
Paillard C, Demeocq F, Schneider P, Plantaz D, Poirée M, Eliaou JF, Semana G,
Drunat S, Jonveaux P, Bordigoni P, Gandemer V. Follow-up of post-transplant
minimal residual disease and chimerism in childhood lymphoblastic leukaemia: 90 d
to react. Br J Haematol. 2015 Apr;169(2):249-61. doi: 10.1111/bjh.13272. Epub
2014 Dec 19. PubMed PMID: 25522886.


1178: Shirane S, Araki M, Morishita S, Edahiro Y, Sunami Y, Hironaka Y, Noguchi
M, Koike M, Sato E, Ohsaka A, Komatsu N. Consequences of the JAK2V617F allele
burden for the prediction of transformation into myelofibrosis from polycythemia 
vera and essential thrombocythemia. Int J Hematol. 2015 Feb;101(2):148-53. doi:
10.1007/s12185-014-1721-9. Epub 2014 Dec 19. PubMed PMID: 25522845.


1179: Kumar R, Dawson JE, Chan AK, Forman-Kay JD, Kahr WH, Williams S. c.1058C>T 
variant in the SERPINC1 gene is pathogenic for antithrombin deficiency. Br J
Haematol. 2015 Jul;170(1):123-5. doi: 10.1111/bjh.13261. Epub 2014 Dec 19. PubMed
PMID: 25522812.


1180: Haspel RL, Lin Y, Mallick R, Tinmouth A, Cid J, Eichler H, Lozano M, van de
Watering L, Fisher PB, Ali A, Parks E; BEST-TEST Investigators. Internal medicine
resident knowledge of transfusion medicine: results from the BEST-TEST
international education needs assessment. Transfusion. 2015 Jun;55(6):1355-61.
doi: 10.1111/trf.12968. Epub 2014 Dec 19. PubMed PMID: 25522768.


1181: Piccin A, Cronin M, Brady R, Sweeney J, Marcheselli L, Lawlor E.
Transfusion-associated circulatory overload in Ireland: a review of cases
reported to the National Haemovigilance Office 2000 to 2010. Transfusion. 2015
Jun;55(6):1223-30. doi: 10.1111/trf.12965. Epub 2014 Dec 18. PubMed PMID:
25522667.


1182: Ikeda T, Hirata S, Takamatsu K, Haruta M, Tsukamoto H, Ito T, Uchino M,
Ando Y, Nagafuchi S, Nishimura Y, Senju S. Suppression of Th1-mediated
autoimmunity by embryonic stem cell-derived dendritic cells. PLoS One. 2014 Dec
18;9(12):e115198. doi: 10.1371/journal.pone.0115198. eCollection 2014. PubMed
PMID: 25522369; PubMed Central PMCID: PMC4270741.


1183: Laing AA, Geddes C, Soutar R. Renal impairment at presentation in multiple 
myeloma continues to be associated with poor survival. Br J Haematol. 2015
Jun;169(6):901-2. doi: 10.1111/bjh.13253. Epub 2014 Dec 17. PubMed PMID:
25522297.


1184: Oshikawa G, Kakihana K, Saito M, Aoki J, Najima Y, Kobayashi T, Doki N,
Sakamaki H, Ohashi K. Post-transplant maintenance therapy with azacitidine and
gemtuzumab ozogamicin for high-risk acute myeloid leukaemia. Br J Haematol. 2015 
Jun;169(5):756-9. doi: 10.1111/bjh.13248. Epub 2014 Dec 17. PubMed PMID:
25522128.


1185: Callahan CL, Al-Batanony M, Ismail AA, Abdel-Rasoul G, Hendy O, Olson JR,
Rohlman DS, Bonner MR. Chlorpyrifos exposure and respiratory health among
adolescent agricultural workers. Int J Environ Res Public Health. 2014 Dec
16;11(12):13117-29. doi: 10.3390/ijerph111213117. PubMed PMID: 25522051; PubMed
Central PMCID: PMC4276666.


1186: Yanik EL, Gustafson SK, Kasiske BL, Israni AK, Snyder JJ, Hess GP, Engels
EA, Segev DL. Sirolimus use and cancer incidence among US kidney transplant
recipients. Am J Transplant. 2015 Jan;15(1):129-36. doi: 10.1111/ajt.12969. Epub 
2014 Dec 17. PubMed PMID: 25522018.


1187: Maduwage K, O'Leary MA, Scorgie FE, Shahmy S, Mohamed F, Abeysinghe C,
Karunathilake H, Lincz LF, Gnanathasan CA, Isbister GK. Detection of venom after 
antivenom is not associated with persistent coagulopathy in a prospective cohort 
of Russell's viper (Daboia russelii) envenomings. PLoS Negl Trop Dis. 2014 Dec
18;8(12):e3304. doi: 10.1371/journal.pntd.0003304. eCollection 2014 Dec. PubMed
PMID: 25521820; PubMed Central PMCID: PMC4270487.


1188: Wang JR, Habbous S, Espin-Garcia O, Chen D, Huang SH, Simpson C, Xu W, Liu 
FF, Brown DH, Gilbert RW, Gullane PJ, Irish JC, Goldstein DP, Liu G. Comorbidity 
and performance status as independent prognostic factors in patients with head
and neck squamous cell carcinoma. Head Neck. 2014 Dec 18. doi: 10.1002/hed.23947.
[Epub ahead of print] PubMed PMID: 25521753.


1189: Tran HT, Sørensen B, Bjørnsen S, Pripp AH, Tjønnfjord GE, Andre Holme P.
Monitoring bypassing agent therapy - a prospective crossover study comparing
thromboelastometry and thrombin generation assay. Haemophilia. 2015
Mar;21(2):275-83. doi: 10.1111/hae.12570. Epub 2014 Dec 18. PubMed PMID:
25521720.


1190: González-Porras JR, Mingot-Castellano ME, Andrade MM, Alonso R, Caparrós I,
Arratibel MC, Fernández-Fuertes F, Cortti MJ, Pascual C, Sánchez-González B,
Bernat S, Fuertes-Palacio MA, Vázquez-Paganini JA, Olivera PE, Alvarez-Román MT, 
Jarque I, Cortés M, Martínez-Robles V, Díaz-Gálvez FJ, Calbacho M,
Fernández-Miñano C, Garcia-Frade J, González-López TJ. Use of eltrombopag after
romiplostim in primary immune thrombocytopenia. Br J Haematol. 2015
Apr;169(1):111-6. doi: 10.1111/bjh.13266. Epub 2014 Dec 18. PubMed PMID:
25521630.


1191: Olagnier D, Sze A, Bel Hadj S, Chiang C, Steel C, Han X, Routy JP, Lin R,
Hiscott J, van Grevenynghe J. HTLV-1 Tax-mediated inhibition of FOXO3a activity
is critical for the persistence of terminally differentiated CD4+ T cells. PLoS
Pathog. 2014 Dec 18;10(12):e1004575. doi: 10.1371/journal.ppat.1004575.
eCollection 2014 Dec. PubMed PMID: 25521510; PubMed Central PMCID: PMC4270795.


1192: Abla O, Stimec J, Abdelhaleem M, Howard A. Paediatric acute lymphoblastic
leukaemia mimicking Langerhans cell histiocytosis of bone. Br J Haematol. 2015
Mar;168(6):770. doi: 10.1111/bjh.13263. Epub 2014 Dec 18. PubMed PMID: 25521432.


1193: Park K, Cho BC, Kim DW, Ahn MJ, Lee SY, Gernhardt D, Taylor I, Campbell AK,
Zhang H, Giri N, Letrent SP, O'Connell J, Heo DS. Safety and efficacy of
dacomitinib in korean patients with KRAS wild-type advanced non-small-cell lung
cancer refractory to chemotherapy and erlotinib or gefitinib: a phase I/II trial.
J Thorac Oncol. 2014 Oct;9(10):1523-31. doi: 10.1097/JTO.0000000000000275. PubMed
PMID: 25521398.


1194: Malik SM, Pazdur R, Abrams JS, Socinski MA, Sause WT, Harpole DH Jr, Welch 
JJ, Korn EL, Ullmann CD, Hirsch FR. Consensus report of a joint NCI thoracic
malignancies steering committee: FDA workshop on strategies for integrating
biomarkers into clinical development of new therapies for lung cancer leading to 
the inception of "master protocols" in lung cancer. J Thorac Oncol. 2014
Oct;9(10):1443-8. doi: 10.1097/JTO.0000000000000314. PubMed PMID: 25521397;
PubMed Central PMCID: PMC4165474.


1195: Ulirsch JC, Lacy JN, An X, Mohandas N, Mikkelsen TS, Sankaran VG. Altered
chromatin occupancy of master regulators underlies evolutionary divergence in the
transcriptional landscape of erythroid differentiation. PLoS Genet. 2014 Dec
18;10(12):e1004890. doi: 10.1371/journal.pgen.1004890. eCollection 2014 Dec.
PubMed PMID: 25521328; PubMed Central PMCID: PMC4270484.


1196: Wassie E, Finke C, Gangat N, Lasho TL, Pardanani A, Hanson CA, Ketterling
RP, Tefferi A. A compendium of cytogenetic abnormalities in myelofibrosis:
molecular and phenotypic correlates in 826 patients. Br J Haematol. 2015
Apr;169(1):71-6. doi: 10.1111/bjh.13260. Epub 2014 Dec 17. PubMed PMID: 25521305.


1197: Schut AM, Venemans-Jellema A, Meijers JC, Middeldorp S, de Groot PG,
Rosendaal FR, Roest M, Lisman T, Cannegieter SC. Coagulation activation during
air travel is not initiated via the extrinsic pathway. Br J Haematol. 2015
Jun;169(6):903-5. doi: 10.1111/bjh.13257. Epub 2014 Dec 17. PubMed PMID:
25521220.


1198: Shooter C, Senior McKenzie T, Oakley M, Jacques T, Clark B, Thein SL. First
reported duplication of the entire beta globin gene cluster causing an unusual
sickle cell trait phenotype. Br J Haematol. 2015 Jul;170(1):128-31. doi:
10.1111/bjh.13274. Epub 2014 Dec 18. PubMed PMID: 25521162.


1199: Steuer CE, Khuri FR, Ramalingam SS. The next generation of epidermal growth
factor receptor tyrosine kinase inhibitors in the treatment of lung cancer.
Cancer. 2015 Apr 15;121(8):E1-6. doi: 10.1002/cncr.29139. Epub 2014 Dec 17.
Review. PubMed PMID: 25521095.


1200: Purroy N, Bergua J, Gallur L, Prieto J, Lopez LA, Sancho JM, García-Marco
JA, Castellví J, Montes-Moreno S, Batlle A, de Villambrosia SG, Carnicero F,
Ferrando-Lamana L, Piris MA, Lopez A. Long-term follow-up of dose-adjusted EPOCH 
plus rituximab (DA-EPOCH-R) in untreated patients with poor prognosis large
B-cell lymphoma. A phase II study conducted by the Spanish PETHEMA Group. Br J
Haematol. 2015 Apr;169(2):188-98. doi: 10.1111/bjh.13273. Epub 2014 Dec 18.
PubMed PMID: 25521006.


1201: Wada H, Matsumoto T, Yamashita Y. Diagnosis and treatment of disseminated
intravascular coagulation (DIC) according to four DIC guidelines. J Intensive
Care. 2014 Feb 20;2(1):15. doi: 10.1186/2052-0492-2-15. eCollection 2014. Review.
PubMed PMID: 25520831; PubMed Central PMCID: PMC4267589.


1202: De Jong OG, Van Balkom BW, Schiffelers RM, Bouten CV, Verhaar MC.
Extracellular vesicles: potential roles in regenerative medicine. Front Immunol. 
2014 Dec 3;5:608. doi: 10.3389/fimmu.2014.00608. eCollection 2014. Review. PubMed
PMID: 25520717; PubMed Central PMCID: PMC4253973.


1203: Barakat S, Odem J, Batanian JR, Raza S, Khan UZ. Papillary thyroid cancer
in struma testis with malignant transformation in the lung associated with
trisomy 17 successfully treated with total thyroidectomy and radioiodine
ablation. Case Rep Oncol. 2014 Nov 12;7(3):751-7. doi: 10.1159/000369202.
eCollection 2014 Sep. PubMed PMID: 25520651; PubMed Central PMCID: PMC4264490.


1204: Zeuge U, Fehr M, Meyenberger C, Sulz MC. Mind the sump! - diagnostic
challenge of a rare complication of choledochoduodenostomy. Case Rep
Gastroenterol. 2014 Nov 13;8(3):358-63. doi: 10.1159/000369298. eCollection 2014 
Sep. PubMed PMID: 25520606; PubMed Central PMCID: PMC4264497.


1205: Fu R, Liu H, Zhao S, Wang Y, Li L, Gao S, Ruan E, Wang G, Wang H, Song J,
Shao Z. Osteoblast inhibition by chemokine cytokine ligand3 in myeloma-induced
bone disease. Cancer Cell Int. 2014 Dec 12;14(1):132. doi:
10.1186/s12935-014-0132-6. eCollection 2014. PubMed PMID: 25520585; PubMed
Central PMCID: PMC4268854.


1206: Kraj L, Krawczyk J. Oxycodone/naloxone as a therapeutic option in a patient
with chronic pain and opioid-induced bowel dysfunction. Contemp Oncol (Pozn).
2014;18(3):215-7. doi: 10.5114/wo.2014.43902. Epub 2014 Jun 18. PubMed PMID:
25520584; PubMed Central PMCID: PMC4269001.


1207: Karim NA, Bui H, Pathrose P, Starnes S, Patil N, Shehata M, Mostafa A, Rao 
M, Zarzour A, Anderson M. The use of pharmacogenomics for selection of therapy in
non-small-cell lung cancer. Clin Med Insights Oncol. 2014 Dec 7;8:139-44. doi:
10.4137/CMO.S18369. eCollection 2014. PubMed PMID: 25520568; PubMed Central
PMCID: PMC4259862.


1208: Elyamany G, Alzahrani AM, Bukhary E. Cancer-associated thrombosis: an
overview. Clin Med Insights Oncol. 2014 Dec 4;8:129-37. doi: 10.4137/CMO.S18991. 
eCollection 2014. Review. PubMed PMID: 25520567; PubMed Central PMCID:
PMC4259501.


1209: Kailasan S, Halder S, Gurda B, Bladek H, Chipman PR, McKenna R, Brown K,
Agbandje-McKenna M. Structure of an enteric pathogen, bovine parvovirus. J Virol.
2015 Mar;89(5):2603-14. doi: 10.1128/JVI.03157-14. Epub 2014 Dec 17. PubMed PMID:
25520501; PubMed Central PMCID: PMC4325758.


1210: Pérez Del Molino Bernal IC, Cano ME, García de la Fuente C,
Martínez-Martínez L, López M, Fernández-Mazarrasa C, Agüero J. Tsukamurella
pulmonis bloodstream infection identified by secA1 gene sequencing. J Clin
Microbiol. 2015 Feb;53(2):743-5. doi: 10.1128/JCM.02545-14. Epub 2014 Dec 17.
PubMed PMID: 25520439; PubMed Central PMCID: PMC4298536.


1211: Watanabe K, Terakura S, Martens AC, van Meerten T, Uchiyama S, Imai M,
Sakemura R, Goto T, Hanajiri R, Imahashi N, Shimada K, Tomita A, Kiyoi H, Nishida
T, Naoe T, Murata M. Target antigen density governs the efficacy of
anti-CD20-CD28-CD3 ζ chimeric antigen receptor-modified effector CD8+ T cells. J 
Immunol. 2015 Feb 1;194(3):911-20. doi: 10.4049/jimmunol.1402346. Epub 2014 Dec
17. PubMed PMID: 25520398.


1212: Liu B, Filippi S, Roy A, Roberts I. Stem and progenitor cell dysfunction in
human trisomies. EMBO Rep. 2015 Jan;16(1):44-62. doi: 10.15252/embr.201439583.
Epub 2014 Dec 17. Review. PubMed PMID: 25520324; PubMed Central PMCID:
PMC4304728.


1213: Singh K, Maity P, Krug L, Meyer P, Treiber N, Lucas T, Basu A, Kochanek S, 
Wlaschek M, Geiger H, Scharffetter-Kochanek K. Superoxide anion radicals induce
IGF-1 resistance through concomitant activation of PTP1B and PTEN. EMBO Mol Med. 
2014 Dec 17;7(1):59-77. doi: 10.15252/emmm.201404082. PubMed PMID: 25520316;
PubMed Central PMCID: PMC4309668.


1214: Kurath-Koller S, Bauchinger S, Sperl D, Leithner A, Urlesberger B, Raith W.
Use of NADA ear acupuncture in an adolescent patient with phantom limb pain after
surgery for osteosarcoma. Acupunct Med. 2015 Feb;33(1):82-4. doi:
10.1136/acupmed-2014-010710. Epub 2014 Dec 17. PubMed PMID: 25520279.


1215: Pardanani A, Tefferi A. Is there a role for JAK inhibitors in
BCR-ABL1-negative myeloproliferative neoplasms other than myelofibrosis? Leuk
Lymphoma. 2014 Dec;55(12):2706-11. doi: 10.3109/10428194.2014.985159. Review.
PubMed PMID: 25520049.


1216: Ferrone CR, Ting DT, Shahid M, Konstantinidis IT, Sabbatino F, Goyal L,
Rice-Stitt T, Mubeen A, Arora K, Bardeesey N, Miura J, Gamblin TC, Zhu AX, Borger
D, Lillemoe KD, Rivera MN, Deshpande V. The Ability to Diagnose Intrahepatic
Cholangiocarcinoma Definitively Using Novel Branched DNA-Enhanced Albumin RNA In 
Situ Hybridization Technology. Ann Surg Oncol. 2016 Jan;23(1):290-6. doi:
10.1245/s10434-014-4247-8. Epub 2014 Dec 18. Erratum in: Ann Surg Oncol. 2015
Dec;22 Suppl 3:1609. Ann Surg Oncol. 2015 Dec;22 Suppl 3:1604. PubMed PMID:
25519926; PubMed Central PMCID: PMC4472634.


1217: Morishima Y, Kashiwase K, Matsuo K, Azuma F, Morishima S, Onizuka M, Yabe
T, Murata M, Doki N, Eto T, Mori T, Miyamura K, Sao H, Ichinohe T, Saji H, Kato
S, Atsuta Y, Kawa K, Kodera Y, Sasazuki T; Japan Marrow Donor Program. Biological
significance of HLA locus matching in unrelated donor bone marrow
transplantation. Blood. 2015 Feb 12;125(7):1189-97. doi:
10.1182/blood-2014-10-604785. Epub 2014 Dec 17. PubMed PMID: 25519752; PubMed
Central PMCID: PMC4326776.


1218: Jones E, Pasricha SR, Allen A, Evans P, Fisher CA, Wray K, Premawardhena A,
Bandara D, Perera A, Webster C, Sturges P, Olivieri NF, St Pierre T, Armitage AE,
Porter JB, Weatherall DJ, Drakesmith H. Hepcidin is suppressed by erythropoiesis 
in hemoglobin E β-thalassemia and β-thalassemia trait. Blood. 2015 Jan
29;125(5):873-80. doi: 10.1182/blood-2014-10-606491. Epub 2014 Dec 17. PubMed
PMID: 25519750; PubMed Central PMCID: PMC4321326.


1219: Yeung DT, Osborn MP, White DL, Branford S, Braley J, Herschtal A,
Kornhauser M, Issa S, Hiwase DK, Hertzberg M, Schwarer AP, Filshie R, Arthur CK, 
Kwan YL, Trotman J, Forsyth CJ, Taper J, Ross DM, Beresford J, Tam C, Mills AK,
Grigg AP, Hughes TP; Australasian Leukaemia and Lymphoma Group. TIDEL-II:
first-line use of imatinib in CML with early switch to nilotinib for failure to
achieve time-dependent molecular targets. Blood. 2015 Feb 5;125(6):915-23. doi:
10.1182/blood-2014-07-590315. Epub 2014 Dec 17. PubMed PMID: 25519749.


1220: Tsukahara T, Haniu H, Matsuda Y. Cyclic phosphatidic acid induces G(0)/G
(1) arrest, inhibits Akt phosphorylation, and downregulates cyclin D1 expression 
in colorectal cancer cells. Cell Mol Biol Lett. 2014 Dec 17. [Epub ahead of
print] PubMed PMID: 25519683.


1221: Ma L, Hao S, Diong C, Goh YT, Gopalakrishnan S, Ho A, Hwang W, Koh LP, Koh 
M, Lim ZY, Loh Y, Poon M, Tan LK, Tan P, Linn YC. WPSS is a strong prognostic
indicator for clinical outcome of allogeneic transplant for myelodysplastic
syndrome in Southeast Asian patients. Ann Hematol. 2015 May;94(5):761-9. doi:
10.1007/s00277-014-2275-x. Epub 2014 Dec 18. PubMed PMID: 25519475.


1222: Cortezzo DE, Sanders MR, Brownell EA, Moss K. End-of-life care in the
neonatal intensive care unit: experiences of staff and parents. Am J Perinatol.
2015 Jul;32(8):713-24. doi: 10.1055/s-0034-1395475. Epub 2014 Dec 17. PubMed
PMID: 25519196.


1223: Jing Y, Bejarano MT, Zaias J, Merchan JR. In vivo anti-metastatic effects
of uPAR retargeted measles virus in syngeneic and xenograft models of mammary
cancer. Breast Cancer Res Treat. 2015 Jan;149(1):99-108. doi:
10.1007/s10549-014-3236-8. Epub 2014 Dec 18. PubMed PMID: 25519042; PubMed
Central PMCID: PMC4302411.


1224: Kessler BA, Bookhout C, Jaikumar S, Hipps J, Lee YZ. Disseminated
oligodendroglial-like leptomeningeal tumor with anaplastic progression and
presumed extraneural disease: case report. Clin Imaging. 2015
Mar-Apr;39(2):300-4. doi: 10.1016/j.clinimag.2014.11.018. Epub 2014 Nov 26.
PubMed PMID: 25518979.


1225: Kooistra HA, Veeger NJ, Khorsand N, Kluin-Nelemans HC, Meijer K,
Piersma-Wichers M. Long-term quality of VKA treatment and clinical outcome after 
extreme overanticoagulation in 14,777 AF and VTE patients. Thromb Haemost. 2015
Apr;113(4):881-90. doi: 10.1160/TH14-06-0537. Epub 2014 Dec 18. Erratum in:
Thromb Haemost. 2015 Aug 31;114(3):656. PubMed PMID: 25518854.


1226: Saqlain N, Ahmed N, Qamar U. Congenital amegakaryocytic thrombocytopenia
with multiple physical anomalies in a female neonate. J Coll Physicians Surg Pak.
2014 Nov;24 Suppl 3:S253-5. doi: 11.2014/JCPSP.S253S255. PubMed PMID: 25518793.


1227: Marinescu B, Isvoranu G, Anghelache L, Cionca F. Hematology references for 
three laboratory mice strains. Roum Arch Microbiol Immunol. 2014
Jan-Jun;73(1-2):30-4. PubMed PMID: 25518568.


1228: Traivaree C, Jindakam W, Monsereenusorn C, Rujkijyanont P, Lumkul R. The
factors of ketamine that affect sedation in children with oncology procedures:
parent satisfaction perspective. J Med Assoc Thai. 2014 Feb;97 Suppl 2:S19-24.
PubMed PMID: 25518171.


1229: Dignass AU, Gasche C, Bettenworth D, Birgegård G, Danese S, Gisbert JP,
Gomollon F, Iqbal T, Katsanos K, Koutroubakis I, Magro F, Savoye G, Stein J,
Vavricka S; European Crohn’s and Colitis Organisation [ECCO]. European consensus 
on the diagnosis and management of iron deficiency and anaemia in inflammatory
bowel diseases. J Crohns Colitis. 2015 Mar;9(3):211-22. doi:
10.1093/ecco-jcc/jju009. Epub 2014 Dec 3. PubMed PMID: 25518052.


1230: Sokol J, Biringer K, Skerenova M, Stasko J, Kubisz P. Activity of
coagulation factor XI in patients with spontaneous miscarriage: the presence of
risk alleles. J Obstet Gynaecol. 2015;35(6):621-4. doi:
10.3109/01443615.2014.991284. Epub 2014 Dec 17. PubMed PMID: 25517908.


1231: Pandey GK, Mitra S, Subhash S, Hertwig F, Kanduri M, Mishra K, Fransson S, 
Ganeshram A, Mondal T, Bandaru S, Ostensson M, Akyürek LM, Abrahamsson J, Pfeifer
S, Larsson E, Shi L, Peng Z, Fischer M, Martinsson T, Hedborg F, Kogner P,
Kanduri C. The risk-associated long noncoding RNA NBAT-1 controls neuroblastoma
progression by regulating cell proliferation and neuronal differentiation. Cancer
Cell. 2014 Nov 10;26(5):722-37. doi: 10.1016/j.ccell.2014.09.014. Epub 2014 Nov
10. PubMed PMID: 25517750.


1232: Bresler SC, Weiser DA, Huwe PJ, Park JH, Krytska K, Ryles H, Laudenslager
M, Rappaport EF, Wood AC, McGrady PW, Hogarty MD, London WB, Radhakrishnan R,
Lemmon MA, Mossé YP. ALK mutations confer differential oncogenic activation and
sensitivity to ALK inhibition therapy in neuroblastoma. Cancer Cell. 2014 Nov
10;26(5):682-94. doi: 10.1016/j.ccell.2014.09.019. Epub 2014 Nov 10. PubMed PMID:
25517749; PubMed Central PMCID: PMC4269829.


1233: Denny CT. ChIP-ping away at EWS/ETS transcription networks. Cancer Cell.
2014 Nov 10;26(5):595-6. doi: 10.1016/j.ccell.2014.10.016. Epub 2014 Nov 10.
PubMed PMID: 25517742.


1234: Fujiwara H. Adoptive immunotherapy for hematological malignancies using T
cells gene-modified to express tumor antigen-specific receptors. Pharmaceuticals 
(Basel). 2014 Dec 15;7(12):1049-68. doi: 10.3390/ph7121049. Review. PubMed PMID: 
25517545; PubMed Central PMCID: PMC4276906.


1235: Eliacik E, Isik A, Aydin C, Uner A, Aksu S, Sayinalp N, Demiroglu H, Goker 
H, Buyukasik Y, Ozcebe O, Haznedaroglu IC. Bone marrow fibrosis may be an
effective independent predictor of the 'TKI drug response level' in chronic
myeloid leukemia. Hematology. 2015 Aug;20(7):392-6. doi:
10.1179/1607845414Y.0000000221. Epub 2014 Dec 17. PubMed PMID: 25517484.


1236: Mandal PK, Ferreira LM, Collins R, Meissner TB, Boutwell CL, Friesen M,
Vrbanac V, Garrison BS, Stortchevoi A, Bryder D, Musunuru K, Brand H, Tager AM,
Allen TM, Talkowski ME, Rossi DJ, Cowan CA. Efficient ablation of genes in human 
hematopoietic stem and effector cells using CRISPR/Cas9. Cell Stem Cell. 2014 Nov
6;15(5):643-52. doi: 10.1016/j.stem.2014.10.004. Epub 2014 Nov 6. PubMed PMID:
25517468; PubMed Central PMCID: PMC4269831.


1237: Cassim N, Coetzee LM, Schnippel K, Glencross DK. Estimating implementation 
and operational costs of an integrated tiered CD4 service including laboratory
and point of care testing in a remote health district in South Africa. PLoS One. 
2014 Dec 17;9(12):e115420. doi: 10.1371/journal.pone.0115420. eCollection 2014.
PubMed PMID: 25517412; PubMed Central PMCID: PMC4269438.


1238: Saba F, Soleimani M, Kaviani S, Abroun S, Sayyadipoor F, Behrouz S, Saki N.
G-CSF induces up-regulation of CXCR4 expression in human hematopoietic stem cells
by beta-adrenergic agonist. Hematology. 2014 Dec 17. [Epub ahead of print] PubMed
PMID: 25517250.


1239: Vaux S, Criscuolo A, Desnos-Ollivier M, Diancourt L, Tarnaud C,
Vandenbogaert M, Brisse S, Coignard B, Dromer F; Geotrichum Investigation Group. 
Multicenter outbreak of infections by Saprochaete clavata, an unrecognized
opportunistic fungal pathogen. MBio. 2014 Dec 16;5(6). pii: e02309-14. doi:
10.1128/mBio.02309-14. PubMed PMID: 25516620; PubMed Central PMCID: PMC4271555.


1240: Remacha ÁF, Arrizabalaga B, Villegas A, Durán MS, Hermosín L, de Paz R,
Garcia M, Diez Campelo M, Sanz G; IRON-2 Study Group. Evolution of iron overload 
in patients with low-risk myelodysplastic syndrome: iron chelation therapy and
organ complications. Ann Hematol. 2015 May;94(5):779-87. doi:
10.1007/s00277-014-2274-y. Epub 2014 Dec 18. PubMed PMID: 25516455.


1241: Machiela MJ, Hsiung CA, Shu XO, Seow WJ, Wang Z, Matsuo K, Hong YC, Seow A,
Wu C, Hosgood HD 3rd, Chen K, Wang JC, Wen W, Cawthon R, Chatterjee N, Hu W,
Caporaso NE, Park JY, Chen CJ, Kim YH, Kim YT, Landi MT, Shen H, Lawrence C,
Burdett L, Yeager M, Chang IS, Mitsudomi T, Kim HN, Chang GC, Bassig BA, Tucker
M, Wei F, Yin Z, An SJ, Qian B, Lee VH, Lu D, Liu J, Jeon HS, Hsiao CF, Sung JS, 
Kim JH, Gao YT, Tsai YH, Jung YJ, Guo H, Hu Z, Hutchinson A, Wang WC, Klein RJ,
Chung CC, Oh IJ, Chen KY, Berndt SI, Wu W, Chang J, Zhang XC, Huang MS, Zheng H, 
Wang J, Zhao X, Li Y, Choi JE, Su WC, Park KH, Sung SW, Chen YM, Liu L, Kang CH, 
Hu L, Chen CH, Pao W, Kim YC, Yang TY, Xu J, Guan P, Tan W, Su J, Wang CL, Li H, 
Sihoe AD, Zhao Z, Chen Y, Choi YY, Hung JY, Kim JS, Yoon HI, Cai Q, Lin CC, Park 
IK, Xu P, Dong J, Kim C, He Q, Perng RP, Kohno T, Kweon SS, Chen CY, Vermeulen
RC, Wu J, Lim WY, Chen KC, Chow WH, Ji BT, Chan JK, Chu M, Li YJ, Yokota J, Li J,
Chen H, Xiang YB, Yu CJ, Kunitoh H, Wu G, Jin L, Lo YL, Shiraishi K, Chen YH, Lin
HC, Wu T, Wong MP, Wu YL, Yang PC, Zhou B, Shin MH, Fraumeni JF Jr, Zheng W, Lin 
D, Chanock SJ, Rothman N, Lan Q. Genetic variants associated with longer telomere
length are associated with increased lung cancer risk among never-smoking women
in Asia: a report from the female lung cancer consortium in Asia. Int J Cancer.
2015 Jul 15;137(2):311-9. doi: 10.1002/ijc.29393. Epub 2014 Dec 29. PubMed PMID: 
25516442; PubMed Central PMCID: PMC4733320.


1242: Reynolds CH, Patel JD, Garon EB, Olsen MR, Bonomi P, Govindan R, Pennella
EJ, Liu J, Guba SC, Li S, Spigel DR, Hermann RC, Socinski MA, Obasaju CK.
Exploratory Subset Analysis of African Americans From the PointBreak Study:
Pemetrexed-Carboplatin-Bevacizumab Followed by Maintenance Pemetrexed-Bevacizumab
Versus Paclitaxel-Carboplatin-Bevacizumab Followed by Maintenance Bevacizumab in 
Patients With Stage IIIB/IV Nonsquamous Non-Small-Cell Lung Cancer. Clin Lung
Cancer. 2015 May;16(3):200-8. doi: 10.1016/j.cllc.2014.11.004. Epub 2014 Nov 18. 
PubMed PMID: 25516338.


1243: Loeffen EA, Mulder RL, Kremer LC, Michiels EM, Abbink FC, Ball LM, Segers
H, Mavinkurve-Groothuis AM, Smit FJ, Vonk IJ, Vd Wetering MD, Tissing WJ.
Development of clinical practice guidelines for supportive care in childhood
cancer--prioritization of topics using a Delphi approach. Support Care Cancer.
2015 Jul;23(7):1987-95. doi: 10.1007/s00520-014-2559-7. Epub 2014 Dec 18. PubMed 
PMID: 25516211.


1244: Cohen S, Ter Stege JA, Geurtsen GJ, Scherpbier HJ, Kuijpers TW, Reiss P,
Schmand B, Pajkrt D. Poorer cognitive performance in perinatally HIV-infected
children versus healthy socioeconomically matched controls. Clin Infect Dis. 2015
Apr 1;60(7):1111-9. doi: 10.1093/cid/ciu1144. Epub 2014 Dec 16. PubMed PMID:
25516183.


1245: Hamamy H, Makrythanasis P, Al-Allawi N, Muhsin AA, Antonarakis SE.
Recessive thrombocytopenia likely due to a homozygous pathogenic variant in the
FYB gene: case report. BMC Med Genet. 2014 Dec 17;15:135. doi:
10.1186/s12881-014-0135-0. PubMed PMID: 25516138; PubMed Central PMCID:
PMC4411870.


1246: Ye J, Du C, Wang L, Li Z, Huang S, Wang H, He L, Bi Y, Wang C. Relationship
of blood levels of Pb with Cu, Zn, Ca, Mg, Fe, and Hb in children aged 0 ∼ 6
years from Wuhan, China. Biol Trace Elem Res. 2015 Mar;164(1):18-24. doi:
10.1007/s12011-014-0200-8. Epub 2014 Dec 17. PubMed PMID: 25516118.


1247: Buchbinder D, Baker R, Lee YN, Ravell J, Zhang Y, McElwee J, Nugent D,
Coonrod EM, Durtschi JD, Augustine NH, Voelkerding KV, Csomos K, Rosen L, Browne 
S, Walter JE, Notarangelo LD, Hill HR, Kumánovics A. Identification of patients
[truncated: 33,533,880 more chars]
