# Supplementary material for: Invisible Brain: Knowledge in Research Works and Neuron Activity
Source: PLoS One. 2016 Jul 20;11(7):e0158590. doi: 10.1371/journal.pone.0158590 (PMC4954711; doi:10.1371/journal.pone.0158590)
Supplement: S4 File — (ZIP) [file pone.0158590.s004.zip › Hepatitis_pubmed.txt]

1: Naini BV, Lassman CR. Liver Transplant Pathology: Review of Challenging
Diagnostic Situations. Surg Pathol Clin. 2013 Jun;6(2):277-93. doi:
10.1016/j.path.2013.03.004. Epub 2013 May 4. PubMed PMID: 26838975.


2: Cole CD, Saxena R. Autoimmune Hepatitis. Surg Pathol Clin. 2013
Jun;6(2):259-76. doi: 10.1016/j.path.2013.03.003. PubMed PMID: 26838974.


3: Aravalli RN. Development of MicroRNA Therapeutics for Hepatocellular
Carcinoma. Diagnostics (Basel). 2013 Mar 15;3(1):170-91. doi:
10.3390/diagnostics3010170. Review. PubMed PMID: 26835673; PubMed Central PMCID: 
PMC4665582.


4: Collins S, White J, Ramsay M, Amirthalingam G. The importance of tetanus risk 
assessment during wound management. IDCases. 2014 Dec 10;2(1):3-5. doi:
10.1016/j.idcr.2014.11.003. eCollection 2015. PubMed PMID: 26793439; PubMed
Central PMCID: PMC4672608.


5: Tomeczkowski J, Mahlich J, Stoll M. [Antiretroviral therapy for HIV/AIDS in
claims data from statutory health insurance funds in Germany]. Z Evid Fortbild
Qual Gesundhwes. 2015;109(8):594-604. doi: 10.1016/j.zefq.2014.09.002. Epub 2014 
Nov 29. German. PubMed PMID: 26704821.


6: Institute for Quality and Efficiency in Health Care. Simeprevir -- Benefit
Assessment According to §35a Social Code Book V [Internet]. Cologne, Germany:
Institute for Quality and Efficiency in Health Care (IQWiG); 2014 Aug 28.
Available from http://www.ncbi.nlm.nih.gov/books/NBK315841/
PubMed PMID: 26677502.


7: Razzaq Z, Malik A. Viral load is associated with abnormal serum levels of
micronutrients and glutathione and glutathione-dependent enzymes in genotype 3
HCV patients. BBA Clin. 2014 Oct 2;2:72-8. doi: 10.1016/j.bbacli.2014.09.006.
eCollection 2014 Dec. PubMed PMID: 26674880; PubMed Central PMCID: PMC4633942.


8: Shrivastava PS, Shrivastava SR, Ramasamy J, Zaidi SH. Hepatitis E: Risk and
Prevention. Int J Prev Med. 2014 Dec;5(Suppl 3):S231-2. PubMed PMID: 26622995;
PubMed Central PMCID: PMC4635416.


9: Fattahi MR, Mehrabani D, Mehvarz S, Jaliani NZ, Alipour A, Davarpanah MA. The 
Seroprevalence of Hepatitis B in Akbar Abad Village, Kavar, Southern Iran. Int J 
Prev Med. 2014 Dec;5(Suppl 3):S223-30. PubMed PMID: 26622994; PubMed Central
PMCID: PMC4635411.


10: Salehi M, Kalbasi N, Salehi H, Kassaian N, Salehi M, Khorvash F, Salehi MM.
Hepatitis G virus exposure in dialysis patients and blood donors in Isfahan-Iran.
Int J Prev Med. 2014 Dec;5(Suppl 3):S219-22. PubMed PMID: 26622993; PubMed
Central PMCID: PMC4635412.


11: Shoghli A, Nabavi SM, Alavian SM, Kolifarhood G, Goya MM, Namazi R,
Fallahnezhad M, Mohajeri M, Mousavinasab N, Zanjani RS, Saeini MR, Jalilvand A.
Hepatitis B surface antigen prevalence in pregnant women: A cross-sectional
survey in Iran. Int J Prev Med. 2014 Dec;5(Suppl 3):S213-8. PubMed PMID:
26622992; PubMed Central PMCID: PMC4635415.


12: Saneian H, Rahimi H, Shoaei P. Hepatitis A Seropositivity among First-Year
Students of the Medical University in Isfahan, Iran. Int J Prev Med. 2014
Dec;5(Suppl 3):S208-12. PubMed PMID: 26622991; PubMed Central PMCID: PMC4635409.


13: Bhat M, Ghali P, Deschenes M, Wong P. Prevention and Management of Chronic
Hepatitis B. Int J Prev Med. 2014 Dec;5(Suppl 3):S200-7. Review. PubMed PMID:
26622990; PubMed Central PMCID: PMC4635410.


14: Nokhodian Z, Adibi P, Ataei B. Prevalence of Hepatitis B Virus Infection in
Isfahan Province. Int J Prev Med. 2014 Dec;5(Suppl 3):S193-9. Review. PubMed
PMID: 26622989; PubMed Central PMCID: PMC4635413.


15: Kedia S, Bhatt VR, Rajan SK, Tandra PK, El Behery RA, Akhtari M. Benign and
Malignant Hematological Manifestations of Chronic Hepatitis C Virus Infection.
Int J Prev Med. 2014 Dec;5(Suppl 3):S179-92. Review. PubMed PMID: 26622988;
PubMed Central PMCID: PMC4635414.


16: Gutierrez JA, Jones KA, Flores R, Singhania A, Woelk CH, Schooley RT, Wyles
DL. Vitamin D Metabolites Inhibit Hepatitis C Virus and Modulate Cellular Gene
Expression. J Virol Antivir Res. 2014 Oct 6;3(3). doi: 10.4172/2324-8955.1000129.
PubMed PMID: 26594646; PubMed Central PMCID: PMC4651454.


17: Vizzotti C, González J, Rearte A, Urueña A, Pérez Carrega M, Calli R, Gentile
A, Uboldi A, Ramonet M, Cañero-Velasco M, Diosque M. Single-Dose Universal
Hepatitis A Immunization in Argentina: Low Viral Circulation and High Persistence
of Protective Antibodies Up to 4 Years. J Pediatric Infect Dis Soc. 2015
Dec;4(4):e62-7. doi: 10.1093/jpids/piu068. Epub 2014 Jul 11. PubMed PMID:
26582885.


18: Mufson MA, Diaz C, Leonardi M, Harrison CJ, Grogg S, Carbayo A, Carlo-Torres 
S, JeanFreau R, Quintero-Del-Rio A, Bautista G, Povey M, Da Costa C, Nicholson O,
Innis BL. Safety and Immunogenicity of Human Serum Albumin-Free MMR Vaccine in US
Children Aged 12-15 Months. J Pediatric Infect Dis Soc. 2015 Dec;4(4):339-48.
doi: 10.1093/jpids/piu081. Epub 2014 Aug 7. PubMed PMID: 26582873; PubMed Central
PMCID: PMC4681379.


19: Imai Y, Taira J, Okada M, Ando M, Sano T, Miyata Y, Sugimoto K, Nakamura I,
Moriyasu F. The close linkage between the elasticity modulus measured by
real-time mapping shear wave elastography and the presence of hepatocellular
carcinoma in patients with a sustained virological response to interferon for
chronic hepatitis C. J Med Ultrason (2001). 2015 Jul;42(3):341-7. doi:
10.1007/s10396-014-0604-2. Epub 2014 Dec 28. PubMed PMID: 26576785.


20: Liu JY, Zhou LY, Liang JY, Lu MD, Wang W. Contrast-enhanced ultrasound
findings in a case of primary chest chondrosarcoma mimicking a porta hepatis
mass. J Med Ultrason (2001). 2015 Apr;42(2):267-70. doi:
10.1007/s10396-014-0587-z. Epub 2014 Nov 8. PubMed PMID: 26576583.


21: MD KEC, MD DEC. Lipid and Lipoprotein Metabolism in Liver Disease. 2015 Jun
27. In: De Groot LJ, Beck-Peccoz P, Chrousos G, Dungan K, Grossman A, Hershman
JM, Koch C, McLachlan R, New M, Rebar R, Singer F, Vinik A, Weickert MO, editors.
Endotext [Internet]. South Dartmouth (MA): MDText.com, Inc.; 2000-. Available
from http://www.ncbi.nlm.nih.gov/books/NBK326742/
PubMed PMID: 26561702.


22: Tolstanov OK, Novak LV, Chuhriiev AN, Ivashchenko IN. [THE RESULTS OF
SCREENING OF DONATED BLOOD IN THE UKRAINE THE PRESENCE OF MARKERS
HEMOTRANSMISYVNYH INFECTIONS IN 2010-2012 YEARS]. Lik Sprava. 2014
Sep-Oct;(9-10):152-8. Ukrainian. PubMed PMID: 26492792.


23: Gavrysh IM, Glushko LV. [A NEW APPROACH TO TREATMENT LIVER CIRRHOSIS IN
CONNECTION WITH INTESTINAL DYSBIOSIS]. Lik Sprava. 2014 Sep-Oct;(9-10):70-6.
Ukrainian. PubMed PMID: 26492779.


24: A SPECIAL MEETING REVIEW EDITION: Highlights in the Treatment of Hepatitis C 
Virus From the 2014 Liver Meeting: A Review of Selected Presentations From the
2014 Liver Meeting November 7-11, 2014 • Boston, MassachusettsSpecial Reporting
on:• Evaluation of Sofosbuvir and Simeprevir-Based Regimens in the TRIO Network• 
Safety and Efficacy of New DAA-Based Therapy for Hepatitis C Post-Transplant:
Interval Results From the HCV-TARGET Longitudinal, Observational Study• Efficacy 
and Safety of MK-5172 and MK-8742 ± Ribavirin in Hepatitis C Genotype 1 Infected 
Patients With Cirrhosis or Previous Null Response: Final Results of the C-WORTHY 
Study (Parts A & B)• Safety and Efficacy of Sofosbuvir in Combination With
Simeprevir + Ribavirin in Patients With Genotype 1: Interim Results of a
Prospective, Observational Study• All-Oral Fixed-Dose Combination Therapy With
Daclatasvir/Asunaprevir/BMS-791325, ± Ribavirin, for Patients With Chronic HCV
Genotype 1 Infection and Compensated Cirrhosis: UNITY-2 Phase 3 SVR-12 Results•
TURQUOISE-II: Regimens of ABT-450/R/Ombitasvir and Dasabuvir With Ribavirin
Achieve High SVR12 Rates in HCV Genotype 1-Infected Patients With Cirrhosis,
Regardless of Baseline CharacteristicsPLUS Meeting Abstract Summaries With Expert
Commentary by: Ira M. Jacobson, MDChief of the Division of Gastroenterology and
HepatologyVincent Astor Distinguished Professor of MedicineWeill Cornell Medical 
CollegeAttending PhysicianNewYork-Presbyterian HospitalNew York, New York.
Gastroenterol Hepatol (N Y). 2014 Dec;10(12 Suppl 6):1-19. PubMed PMID: 26491413;
PubMed Central PMCID: PMC4603418.


25: Jiang JX, Török NJ. NADPH Oxidases in Chronic Liver Diseases. Adv Hepatol.
2014 Nov 30;2014. pii: 742931. PubMed PMID: 26436133; PubMed Central PMCID:
PMC4591547.


26: Petz CA, Todoran T, Rockey DC. Ischemic Hepatitis as the Presenting
Manifestation of Cardiac Amyloidosis. J Investig Med High Impact Case Rep. 2014
Nov 12;2(4):2324709614558064. doi: 10.1177/2324709614558064. eCollection 2014
Oct-Dec. PubMed PMID: 26425628; PubMed Central PMCID: PMC4528876.


27: Patel RR, Hodinka RL, Kajon AE, Klieger S, Oikonomopoulou Z, Petersen H, Rand
E, Attiyeh EF, Fisher BT. A Case of Adenovirus Viremia in a Pediatric Liver
Transplant Recipient With Neutropenia and Lymphopenia: Who and When Should We
Treat? J Pediatric Infect Dis Soc. 2015 Mar;4(1):e1-5. doi: 10.1093/jpids/pit081.
Epub 2013 Dec 10. PubMed PMID: 26407369.


28: Ko SC, Fan L, Smith EA, Fenlon N, Koneru AK, Murphy TV. Estimated Annual
Perinatal Hepatitis B Virus Infections in the United States, 2000-2009. J
Pediatric Infect Dis Soc. 2014 Dec 18. pii: piu115. [Epub ahead of print] PubMed 
PMID: 26407247.


29: Alam MM, Mahtab MA, Akbar SM, Kamal M, Rahman S. Hepatic necroinflammation
and severe liver fibrosis in patients with chronic hepatitis B with undetectable 
HBV DNA and persistently normal alanine aminotransferase. Bangladesh Med Res
Counc Bull. 2014 Dec;40(3):92-6. PubMed PMID: 26402972.


30: Jin Z, Kotera M, Goto S. Virus proteins similar to human proteins as possible
disturbance on human pathways. Syst Synth Biol. 2014 Dec;8(4):283-95. doi:
10.1007/s11693-014-9141-y. Epub 2014 May 24. PubMed PMID: 26396652; PubMed
Central PMCID: PMC4571721.


31: Galli L, Gerdes VE, Guasti L, Squizzato A. Thrombosis Associated with Viral
Hepatitis. J Clin Transl Hepatol. 2014 Dec;2(4):234-9. doi:
10.14218/JCTH.2014.00031. Epub 2014 Dec 15. Review. PubMed PMID: 26357629; PubMed
Central PMCID: PMC4521234.


32: Wu YJ, Xu MY, Lu LG. Clinical Advances in Fibrosis Progression of Chronic
Hepatitis B and C. J Clin Transl Hepatol. 2014 Dec;2(4):222-7. doi:
10.14218/JCTH.2014.00029. Epub 2014 Dec 15. Review. PubMed PMID: 26357628; PubMed
Central PMCID: PMC4521239.


33: Gupta N, Goyal M, Wu CH, Wu GY. The Molecular and Structural Basis of
HBV-resistance to Nucleos(t)ide Analogs. J Clin Transl Hepatol. 2014
Sep;2(3):202-11. doi: 10.14218/JCTH.2014.00021. Epub 2014 Sep 15. Review. PubMed 
PMID: 26357626; PubMed Central PMCID: PMC4548360.


34: Lukashyk SP, Tsyrkunov VM, Isaykina YI, Romanova ON, Shymanskiy AT,
Aleynikova OV, Kravchuk RI. Mesenchymal Bone Marrow-derived Stem Cells
Transplantation in Patients with HCV Related Liver Cirrhosis. J Clin Transl
Hepatol. 2014 Dec;2(4):217-21. doi: 10.14218/JCTH.2014.00027. Epub 2014 Dec 15.
PubMed PMID: 26356872; PubMed Central PMCID: PMC4521237.


35: Harmancı Ö, Selçuk H, Haberal M. Prophylaxis against Recurrence in Liver
Transplantation Patients with Hepatitis B Virus: What is New? J Clin Transl
Hepatol. 2014 Dec;2(4):259-65. doi: 10.14218/JCTH.2014.00023. Epub 2014 Dec 15.
Review. PubMed PMID: 26356785; PubMed Central PMCID: PMC4521236.


36: Aziz S. Treatment of Hepatitis C Virus Infection in Children Less than 12
Years of Age in Developing Countries. J Clin Transl Hepatol. 2014
Dec;2(4):247-52. doi: 10.14218/JCTH.2014.00034. Epub 2014 Dec 15. Review. PubMed 
PMID: 26356647; PubMed Central PMCID: PMC4521235.


37: Gitto S, Vitale G, Villa E, Andreone P. Update on Alcohol and Viral
Hepatitis. J Clin Transl Hepatol. 2014 Dec;2(4):228-33. doi:
10.14218/JCTH.2014.00030. Epub 2014 Dec 15. Review. PubMed PMID: 26356547; PubMed
Central PMCID: PMC4521233.


38: Lun-Gen L. Antiviral Therapy of Liver Cirrhosis Related to Hepatitis B Virus 
Infection. J Clin Transl Hepatol. 2014 Sep;2(3):197-201. doi:
10.14218/JCTH.2014.00022. Epub 2014 Sep 15. Review. PubMed PMID: 26355652; PubMed
Central PMCID: PMC4521245.


39: Kakati B, Seetharam A. Hepatitis C Recurrence after Orthotopic Liver
Transplantation: Mechanisms and Management. J Clin Transl Hepatol. 2014
Sep;2(3):189-96. doi: 10.14218/JCTH.2014.00016. Epub 2014 Sep 15. Review. PubMed 
PMID: 26355427; PubMed Central PMCID: PMC4521242.


40: Hadziyannis SJ. Update on Hepatitis B Virus Infection: Focus on Treatment. J 
Clin Transl Hepatol. 2014 Dec;2(4):285-91. doi: 10.14218/JCTH.2014.00026. Epub
2014 Dec 15. Review. PubMed PMID: 26355326; PubMed Central PMCID: PMC4521240.


41: Bojito-Marrero L, Pyrsopoulos N. Hepatitis B and Hepatitis C Reactivation in 
the Biologic Era. J Clin Transl Hepatol. 2014 Dec;2(4):240-6. doi:
10.14218/JCTH.2014.00033. Epub 2014 Dec 15. Review. PubMed PMID: 26355300; PubMed
Central PMCID: PMC4548361.


42: Rakesh PS, Sherin D, Hari S, Subhagan S, Shaji M, Salila K. Horizontal
transmission of hepatitis B virus among adults in a rural village in Kollam
district, southern India. Trop Gastroenterol. 2014 Oct-Dec;35(4):232-7. PubMed
PMID: 26349168.


43: Maskey R. New-Onset Diabetes after Transplant (NODAT). Kathmandu Univ Med J
(KUMJ). 2014 Oct-Dec;12(48):301-5. PubMed PMID: 26333589.


44: Reynolds A. CAN HEPATITIS C BE SEXUALLY TRANSMITTED? Yes. No. Maybe. It's
complicated. All of the above. Posit Aware. 2014 Nov-Dec;26(7):27-31. PubMed
PMID: 26292379.


45: Nishida N, Kudo M. Alteration of Epigenetic Profile in Human Hepatocellular
Carcinoma and Its Clinical Implications. Liver Cancer. 2014 Oct;3(3-4):417-27.
doi: 10.1159/000343860. Review. PubMed PMID: 26280003; PubMed Central PMCID:
PMC4531427.


46: Blood Donor Counselling: Implementation Guidelines. Geneva: World Health
Organization; 2014.
PubMed PMID: 26269876.


47: Elbaz T, El-Kassas M, Esmat G. New era for management of chronic hepatitis C 
virus using direct antiviral agents: A review. J Adv Res. 2015 May;6(3):301-10.
doi: 10.1016/j.jare.2014.11.004. Epub 2014 Nov 27. Review. PubMed PMID: 26257927;
PubMed Central PMCID: PMC4522579.


48: Dutra Roos B, Valdomiro Roos M, Camisa Júnior A, Moreno Ungaretti Lima E,
Noshang Pereira R, Luciano Zangirolami M, Machado de Albuquerque G. Prevalence of
microbiological markers in bone tissue from live and cadaver donors in the
musculoskeletal tissue bank of Passo Fundo. Rev Bras Ortop. 2014 Mar
20;49(4):386-90. doi: 10.1016/j.rboe.2014.03.005. eCollection 2014 Jul-Aug.
PubMed PMID: 26229832; PubMed Central PMCID: PMC4511608.


49: Laouénan C, Guedj J, Peytavin G, Nguyen TT, Lapalus M, Khelifa-Mouri F, Boyer
N, Zoulim F, Serfaty L, Bronowicki JP, Martinot-Peignoux M, Lada O, Asselah T,
Dorival C, Hézode C, Carrat F, Nicot F, Marcellin P, Mentré F. A Model-Based
Illustrative Exploratory Approach to Optimize the Dosing of Peg-IFN/RBV in
Cirrhotic Hepatitis C Patients Treated With Triple Therapy. CPT Pharmacometrics
Syst Pharmacol. 2015 Jan;4(1):e00008. doi: 10.1002/psp4.8. Epub 2014 Dec 30.
PubMed PMID: 26225222; PubMed Central PMCID: PMC4369757.


50: Punde PA, Punde S. Comprehensive Survey to Study Awareness, Knowledge and
Attitude Towards HIV/AIDS and Hepatitis B Amongst Dental Professionals Working in
Rural India. J Maxillofac Oral Surg. 2014 Dec;13(4):483-7. doi:
10.1007/s12663-013-0558-8. Epub 2013 Aug 2. PubMed PMID: 26225015; PubMed Central
PMCID: PMC4518802.


51: Bindra S, Ramana Reddy KV, Chakrabarty A, Chaudhary K. Awareness About Needle
Stick Injures and Sharps Disposal: A Study Conducted at Army College of Dental
Sciences. J Maxillofac Oral Surg. 2014 Dec;13(4):419-24. doi:
10.1007/s12663-013-0526-3. Epub 2013 Jun 18. PubMed PMID: 26225005; PubMed
Central PMCID: PMC4518779.


52: Chen X. Commercial plasma donation and individual health in impoverished
rural China. Health Econ Rev. 2014 Dec;4(1):30. doi: 10.1186/s13561-014-0030-6.
Epub 2014 Nov 18. PubMed PMID: 26208930; PubMed Central PMCID: PMC4502079.


53: Kulik L, Salem R. Erratum to: Yttrium-90 radioembolization for hepatocellular
carcinoma in hepatitis B: commentary on a 103-patient Asian cohort. Hepatol Int. 
2014 Oct;8(4):595. doi: 10.1007/s12072-014-9576-y. PubMed PMID: 26202765.


54: Narayanan S, Townsend K, Macharia T, Majid A, Nelson A, Redfield RR, Kottilil
S, Talwani R, Osinusi A. Favorable adverse event profile of sofosbuvir/ribavirin 
compared to boceprevir/interferon/ribavirin for treatment of hepatitis C. Hepatol
Int. 2014 Oct;8(4):560-6. doi: 10.1007/s12072-014-9574-0. Epub 2014 Sep 21.
PubMed PMID: 26202761.


55: Seki N, Sugita T, Aida Y, Itagaki M, Ishiguro H, Sutoh S, Abe H, Tsubota A,
Matsushima M, Aizawa Y. Assessment of the features of serum apolipoprotein
profiles in chronic HCV infection: difference between HCV genotypes 1b and 2.
Hepatol Int. 2014 Oct;8(4):550-9. doi: 10.1007/s12072-014-9572-2. Epub 2014 Sep
26. PubMed PMID: 26202760.


56: Nguyen NH, McCormack SA, Yee BE, Devaki P, Jencks D, Chao DT, Nguyen MH.
Meta-analysis of patients with hepatitis C virus genotype 6: 48 weeks with
pegylated interferon and ribavirin is superior to 24 weeks. Hepatol Int. 2014
Oct;8(4):540-9. doi: 10.1007/s12072-014-9570-4. Epub 2014 Sep 6. PubMed PMID:
26202759.


57: Gomez EV, Bertot LC, Rodriguez YS, Gonzalez AT, Perez YM, Garcia AY. The
natural history of HCV-related cirrhosis and its temporal progression across the 
different clinical stages. Hepatol Int. 2014 Oct;8(4):527-39. doi:
10.1007/s12072-014-9565-1. Epub 2014 Aug 23. PubMed PMID: 26202758.


58: Shiffman ML, Cheinquer H, Berg CP, Berg T, de Figueiredo-Mendes C, Dore GJ,
Ferraz ML, Mendes-Corrêa MC, Lima MP, Parise ER, Rios AM, Reuter T, Sanyal AJ,
Shafran SD, Hohmann M, Tatsch F, Bakalos G, Zeuzem S. Extended treatment with
pegylated interferon alfa/ribavirin in patients with genotype 2/3 chronic
hepatitis C who do not achieve a rapid virological response: final analysis of
the randomised N-CORE trial. Hepatol Int. 2014 Oct;8(4):517-26. doi:
10.1007/s12072-014-9555-3. Epub 2014 Jul 24. PubMed PMID: 26202757.


59: Yang G, Han M, Chen F, Xu Y, Chen E, Wang X, Liu Y, Sun J, Hou J, Ning Q,
Wang Z. Hepatitis B virus genotype B and mutations in basal core promoter and
pre-core/core genes associated with acute-on-chronic liver failure: a multicenter
cross-sectional study in China. Hepatol Int. 2014 Oct;8(4):508-16. doi:
10.1007/s12072-014-9554-4. Epub 2014 Jul 31. PubMed PMID: 26202756.


60: Jie Y, Li X, Lin G, Wu Y, Li X, Gao Z, Chong Y. Real-life practice of
antiviral therapy and disease patterns of patients with chronic hepatitis B: a
single-center retrospective observation study. Hepatol Int. 2014 Oct;8(4):501-7. 
doi: 10.1007/s12072-014-9551-7. Epub 2014 Jul 23. PubMed PMID: 26202755.


61: Kumar K, Mohindra S, Raj M, Choudhuri G. Procalcitonin as a marker of sepsis 
in alcoholic hepatitis. Hepatol Int. 2014 Jul;8(3):436-42. doi:
10.1007/s12072-014-9540-x. Epub 2014 Jun 3. PubMed PMID: 26202645.


62: Khor AY, Toh Y, Allen JC, Ng DC, Kao YH, Zhu G, Choo SP, Lo RH, Tay KH, Teo
JY, Goh BK, Burgmans MC, Irani FG, Goh AS, Chow PK. Survival and pattern of tumor
progression with yttrium-90 microsphere radioembolization in predominantly
hepatitis B Asian patients with hepatocellular carcinoma. Hepatol Int. 2014
Jul;8(3):395-404. doi: 10.1007/s12072-014-9533-9. Epub 2014 Apr 5. PubMed PMID:
26202641.


63: Dan YY, Wong JB, Hamid SS, Han KH, Jia JD, Liu CJ, Piratvisuth T, Lok AS, Lim
SG. Consensus cost-effectiveness model for treatment of chronic hepatitis B in
Asia Pacific countries. Hepatol Int. 2014 Jul;8(3):382-94. doi:
10.1007/s12072-014-9549-1. Epub 2014 Jun 27. PubMed PMID: 26202640.


64: Chen CH, Lu SN, Lee CM, Hung CH, Wang JH, Hu TH. Patients with
interferon-induced HBeAg seroconversion have a higher risk of HBV reactivation
and HBeAg seroreversion. Hepatol Int. 2014 Jul;8(3):365-74. doi:
10.1007/s12072-014-9542-8. Epub 2014 May 31. PubMed PMID: 26202639.


65: Burman BE, Kwo PY, Kowdley KV. Comparison of first- and second-wave DAAs for 
HCV GT1: efficacy, safety, tolerability, and regimen complexity. Hepatol Int.
2014 Jul;8(3):352-64. doi: 10.1007/s12072-014-9552-6. Epub 2014 Jul 9. PubMed
PMID: 26202638.


66: Chen CL, Tsukamoto H, Machida K. Oncogenic signaling pathways and origins of 
tumor-initiating stem-like cells of hepatocellular carcinomas induced by
hepatitis C virus, alcohol and/or obesity. Hepatol Int. 2014 Jul;8(3):330-8. doi:
10.1007/s12072-014-9545-5. Epub 2014 Jun 20. PubMed PMID: 26202636.


67: Kulik L, Salem R. Yttrium-90 radioembolization for hepatocellular carcinoma
in hepatitis B: commentary on a 103-patient Asian cohort. Hepatol Int. 2014
Jul;8(3):304-7. doi: 10.1007/s12072-014-9560-6. Epub 2014 Jul 23. Erratum in:
Hepatol Int. 2014 Oct;8(4):595. PubMed PMID: 26202633.


68: Lau GK. Interferon for Chinese patients with chronic hepatitis B e
antigen-positive diseases-the controversy arises again? Hepatol Int. 2014
Jul;8(3):301-3. doi: 10.1007/s12072-014-9550-8. Epub 2014 Jul 9. PubMed PMID:
26202632.


69: Ilan Y. Immune therapy for hepatocellular carcinoma. Hepatol Int. 2014 Sep;8 
Suppl 2:499-504. doi: 10.1007/s12072-013-9501-9. Epub 2013 Dec 20. PubMed PMID:
26201331.


70: Thursz M. Basis of HBV persistence and new treatment options. Hepatol Int.
2014 Sep;8 Suppl 2:486-91. doi: 10.1007/s12072-013-9504-6. Epub 2013 Dec 27.
PubMed PMID: 26201329.


71: Gelu-Simeon M, Duclos-Vallee JC, Samuel D. Liver transplantation for
alcoholic hepatitis. Current situation and future. Hepatol Int. 2014 Sep;8 Suppl 
2:481-5. doi: 10.1007/s12072-013-9508-2. Epub 2013 Dec 27. PubMed PMID: 26201328.


72: Xu M, Chang B, Mathews S, Gao B. New drug targets for alcoholic liver
disease. Hepatol Int. 2014 Sep;8 Suppl 2:475-80. doi: 10.1007/s12072-014-9516-x. 
Epub 2014 Mar 8. PubMed PMID: 26201327.


73: McVicker BL, Thiele GM, Tuma DJ, Casey CA. Hepatocyte-mediated cytotoxicity
and host defense mechanisms in the alcohol-injured liver. Hepatol Int. 2014 Sep;8
Suppl 2:432-8. doi: 10.1007/s12072-013-9511-7. Epub 2013 Dec 29. PubMed PMID:
26201322.


74: Sultana C, Diţă C, Botescu A, Grancea C, Ruţă S. SERUM ALPHA FETOPROTEIN, A
SURROGATE MARKER FOR LIVER DISEASE PROGRESSION IN CHRONIC HEPATITIS C. Roum Arch 
Microbiol Immunol. 2014 Jul-Dec;73(3-4):69-73. PubMed PMID: 26201121.


75: Utkarsha Lokesh, Srinidhi D, Sudhakara Reddy K. Post exposure prophylaxis to 
occupational injuries for general dentist. J Indian Prosthodont Soc. 2014
Dec;14(Suppl 1):1-3. doi: 10.1007/s13191-012-0176-z. Epub 2012 Oct 5. Review.
PubMed PMID: 26199484; PubMed Central PMCID: PMC4501978.


76: Yoshikawa K, Aida Y, Seki N, Miyazaki T, Itagaki M, Ishiguro H, Abe H, Sutoh 
S, Sakata A, Aizawa Y. Early syphilitic hepatitis concomitant with nephrotic
syndrome followed by acute kidney injury. Clin J Gastroenterol. 2014
Aug;7(4):349-54. doi: 10.1007/s12328-014-0499-x. Epub 2014 Jun 10. PubMed PMID:
26185887.


77: Baimakhanov Z, Soyama A, Takatsuki M, Inoue Y, Matsushima H, Hidaka M,
Kitasato A, Adachi T, Kuroki T, Sakomoto I, Eguchi S. Effective balloon-occluded 
retrograde transvenous obliteration of the superior mesenteric vein-inferior vena
cava shunt in a patient with hepatic encephalopathy after living donor liver
transplantation. Clin J Gastroenterol. 2014 Aug;7(4):342-5. doi:
10.1007/s12328-014-0495-1. Epub 2014 May 15. PubMed PMID: 26185885.


78: Igawa T, Fushimi S, Matsuo R, Ikeda F, Nouso K, Yoshino T, Nakatsukasa H.
Severe liver injury associated with simeprevir plus pegylated
interferon/ribavirin therapy in a patient with treatment-naïve genotype 1b
hepatitis C virus: a case report. Clin J Gastroenterol. 2014 Oct;7(5):465-70.
doi: 10.1007/s12328-014-0527-x. Epub 2014 Aug 27. PubMed PMID: 26184030.


79: Islam MS, Wright G, Tanner P, Lucas R. A case of anastrazole-related
drug-induced autoimmune hepatitis. Clin J Gastroenterol. 2014 Oct;7(5):414-7.
doi: 10.1007/s12328-014-0512-4. Epub 2014 Jul 22. PubMed PMID: 26184021.


80: A SPECIAL MEETING REVIEW EDITION: Advances in the Treatment of Hepatitis C
Virus Infection From EASL 2014: The 49th Annual Meeting of the European
Association for the Study of the Liver • April 9-13, 2014 • London, United
KingdomSpecial Reporting on:• SAPPHIRE II: Phase 3 Placebo-Controlled Study of
Interferon-Free, 12-Week Regimen of ABT-450/R/ABT-267, ABT-333, and Ribavirin in 
Treatment-Experienced Adults With Hepatitis C Virus Genotype 1• All Oral
Fixed-Dose Combination Sofosbuvir/Ledipasvir With or Without Ribavirin for 12 or 
24 Weeks in Treatment-Naive Genotype 1 HCV-Infected Patients: the Phase 3 ION-1
Study• PEARL-III: 12 Weeks of ABT-450/R/267 + ABT-333 Achieved SVR in >99% of 419
Treatment-Naive HCV Genotype 1B-Infected Adults With or Without Ribavirin•
Results of the Phase 2 Study M12-999: Interferon-Free Regimen of
ABT-450/R/ABT-267 + ABT-333 + Ribavirin in Liver Transplant Recipients With
Recurrent HCV Genotype 1 Infection• Sofosbuvir and Ribavirin for the Treatment of
Chronic HCV With Cirrhosis and Portal Hypertension With and Without
Decompensation: Early Virologic Response and Safety• All-Oral Dual Therapy With
Daclatasvir and Asunaprevir in Patients With HCV Genotype 1B Infection: Phase 3
Study Results• Sofosbuvir/Ledipasvir Fixed Dose Combination Is Safe and Effective
in Difficult-to-Treat Populations Including Genotype-3 Patients, Decompensated
Genotype-1 Patients, and Genotype-1 Patients With Prior Sofosbuvir Treatment
Experience• Sofosbuvir and Ribavirin for the Treatment of Recurrent Hepatitis C
Infection After Liver Transplantation: Results of a Prospective, Multicenter
StudyPLUS Meeting Abstract Summaries With Expert Commentary by: Steven L. Flamm, 
MDChief, Liver Transplantation ProgramProfessor of Medicine and
SurgeryNorthwestern University Feinberg School of MedicineChicago, Illinois.
Gastroenterol Hepatol (N Y). 2014 Jun;10(6 Suppl 2):1-19. PubMed PMID: 26180519; 
PubMed Central PMCID: PMC4209123.


81: Ascione A, Bruno S, Coppola C, Mangia A, Orlandini A, Schmitz M, Deodato B,
Puoti M. Treatment Outcomes and Predictors of Response in Treatment-Naive HCV
Patients Treated with Peginterferon Alfa/Ribavirin in Real-World Italian Clinics:
Sub-Analysis from the PROPHESYS Cohort. Hepatogastroenterology. 2014
Jun;61(132):1094-106. PubMed PMID: 26158171.


82: Kaibori M, Kariya S, Matsui K, Ishizaki M, Ikeda H, Nakahashi Y, Hirohara J, 
Ha-Kawa SK, Tanigawa N, Sawada S, Okazaki K, Kwon AH. Detection of Portal Vein
Stenosis by Technetium-99m-Diethylenetriaminepentaacetic Acid-Galactosyl Human
Serum Albumin Liver Scintigraphy after Living-Donor Liver Transplantation.
Hepatogastroenterology. 2014 Jun;61(132):1063-7. PubMed PMID: 26158166.


83: Fritz CD, Adebajo C, Aronsohn A, Jensen DM. A New-Onset Rash in the Setting
of Rifaximin Treatment for Hepatic Encephalopathy. ACG Case Rep J. 2014 Oct
10;2(1):42-4. doi: 10.14309/crj.2014.79. eCollection 2014 Oct. PubMed PMID:
26157902; PubMed Central PMCID: PMC4435342.


84: Choi KS, Kim DS, Jung SW, Yu YD, Suh SO. Influence of metabolic and other
clinicopathologic factors on the prognosis of patients with hepatocellular
carcinoma undergoing hepatic resection. Korean J Hepatobiliary Pancreat Surg.
2014 Nov;18(4):105-11. doi: 10.14701/kjhbps.2014.18.4.105. Epub 2014 Nov 30.
PubMed PMID: 26155261; PubMed Central PMCID: PMC4492353.


85: Gillessen A, Herrmann WA, Kemper M, Morath H, Mann K. [Effect of silymarin on
liver health and quality of life. Results of a non-interventional study]. MMW
Fortschr Med. 2014 Dec 15;156 Suppl 4:120-6. German. PubMed PMID: 26153591.


86: Swedish Council on Health Technology Assessment. Transient elastography with 
suspected fibrosis and cirrhosis of the liver [Internet]. Stockholm: Swedish
Council on Health Technology Assessment (SBU); 2013 Mar 13. Available from
http://www.ncbi.nlm.nih.gov/books/NBK285443/
PubMed PMID: 26153603.


87: Silvain C. [The complex management of cirrhosis patients]. Rev Infirm. 2015
Jan;207:16-8. doi: 10.1016/j.revinf.2014.10.010. Epub 2014 Dec 29. French. PubMed
PMID: 26144508.


88: Levi M, Donzellini M, Varone O, Sala A, Bechini A, Boccalini S, Bonanni P.
Surveillance of adverse events following immunization with meningococcal group C 
conjugate vaccine: Tuscany, 2005-2012. J Prev Med Hyg. 2014 Dec;55(4):145-51.
PubMed PMID: 26137788; PubMed Central PMCID: PMC4718312.


89: Beltrán-Durán M, Berrío-Pérez M, Bermúdez-Forero MI, Cortés-Buelvas AD,
Molina-Guevara GC, Camacho-Rodríguez BA, Forero-Matiz SP. [Serological Profiles
of Hepatitis-B HBcAb-Positive Blood donors ]. Rev Salud Publica (Bogota). 2014
Nov-Dec;16(6):847-58. Spanish. PubMed PMID: 26120855.


90: George A, Kanish B. HIV, HCV & Leprosy co-infection. Indian J Lepr. 2014
Jul-Sep;86(3):117-20. PubMed PMID: 26118224.


91: Kaxiras A, Yamamoto S, Söderdahl G, Wernerson A, Axelsson R, Ericzon BG.
Cyclosporin A, but not tacrolimus, negatively affects the hepatic extraction
fraction of hepatobiliary scintigraphy in liver transplant recipients. EJNMMI
Res. 2014 Dec;4(1):73. doi: 10.1186/s13550-014-0073-z. Epub 2014 Dec 17. PubMed
PMID: 26116130; PubMed Central PMCID: PMC4452631.


92: Askari A, Hakimi H, Nasiri Ahmadabadi B, Hassanshahi G, Kazemi Arababadi M.
Prevalence of Hepatitis B Co-Infection among HIV Positive Patients: Narrative
Review Article. Iran J Public Health. 2014 Jun;43(6):705-12. Review. PubMed PMID:
26110141; PubMed Central PMCID: PMC4475589.


93: Morowatishaifabad MA, Zare Sakhvidi MJ, Gholianavval M, Masoudi Boroujeni D, 
Alavijeh MM. Predictors of Hepatitis B Preventive Behavioral Intentions
in Healthcare Workers. Saf Health Work. 2015 Jun;6(2):139-42. doi:
10.1016/j.shaw.2014.12.001. Epub 2014 Dec 16. PubMed PMID: 26106514; PubMed
Central PMCID: PMC4476190.


94: Schnepp BC, Johnson PR. Vector-Mediated In Vivo Antibody Expression.
Microbiol Spectr. 2014 Aug;2(4):AID-0016-2014. doi:
10.1128/microbiolspec.AID-0016-2014. Review. PubMed PMID: 26104192.


95: Sachdev S, Mittal K, Patidar G, Marwaha N, Sharma RR, Duseja AK, Chawla YK,
Arora SK. Risk Factors for Transfusion Transmissible Infections Elicited on Post 
Donation Counselling in Blood Donors: Need to Strengthen Pre-donation
Counselling. Indian J Hematol Blood Transfus. 2015 Sep;31(3):378-84. doi:
10.1007/s12288-014-0460-7. Epub 2014 Sep 24. PubMed PMID: 26085725; PubMed
Central PMCID: PMC4465512.


96: Manisha S, Sanjeev K, Seema N, Dilip C, Rashmi D. A Cross-Sectional Study on 
Burden of Hepatitis C, Hepatitis B, HIV and Syphilis in Multi-Transfused
Thalassemia Major Patients Reporting to a Government Hospital of Central India.
Indian J Hematol Blood Transfus. 2015 Sep;31(3):367-73. doi:
10.1007/s12288-014-0462-5. Epub 2014 Oct 12. PubMed PMID: 26085723; PubMed
Central PMCID: PMC4465515.


97: Akbulut UE, Çakır M. Long-term prognosis of chronic hepatitis B virus
infection in the childhood. Turk Pediatri Ars. 2014 Jun 1;49(2):117-23. doi:
10.5152/tpa.2014.1559. eCollection 2014 Jun. PubMed PMID: 26078646; PubMed
Central PMCID: PMC4462280.


98: Belcaro G, Hu S, Gizzi G, Corsi M, Dugall M, Hu S, Pellegrini L, Ledda A,
Cornelli U, Cesarone MR, Hosoi M, Luzzi R. Liverubin (standardized silymarin) in 
the supplementary management of functional, temporary hepatic damage. A pilot,
registry, study. Minerva Med. 2014 Dec;105(6 Suppl 2):17-25. PubMed PMID:
26076377.


99: Asada A, Shioya M, Osaki R, Nishimura T, Takeuchi T, Okumura Y, Andoh A. MHC 
class I-related chain B gene polymorphism is associated with virological response
to pegylated interferon plus ribavirin therapy in patients with chronic hepatitis
C infection. Biomed Rep. 2015 Mar;3(2):247-253. Epub 2014 Dec 17. PubMed PMID:
26075078; PubMed Central PMCID: PMC4448076.


100: W Abd El-Wahab E, Mikheal A, Sidkey F, Shatat HZ. Factors Associated with
Hepatitis C Infection among Chronic HCV Egyptian Patients. Iran J Public Health. 
2014 Nov;43(11):1510-8. PubMed PMID: 26060718; PubMed Central PMCID: PMC4449500.


101: Yaseen MR, Aziz S, Aftab S. Socio-Economic Factors Affecting Hepatitis C and
Lack of Awareness: A Case Study of Pakistan. Iran J Public Health. 2014
Oct;43(10):1456-7. PubMed PMID: 26060710; PubMed Central PMCID: PMC4441901.


102: Moradi G, Mohraz M, Gouya MM, Dejman M, Seyedalinaghi S, Khoshravesh S,
Malekafzali Ardakani H. Health Needs of People Living with HIV/AIDS: From the
Perspective of Policy Makers, Physicians and Consultants, and People Living with 
HIV/AIDS. Iran J Public Health. 2014 Oct;43(10):1424-35. PubMed PMID: 26060705;
PubMed Central PMCID: PMC4441896.


103: Metwally A, Mohsen A, Saleh R, Foaud W, Ibrahim N, Rabaah T, El-Sayed M.
Prioritizing High-Risk Practices and Exploring New Emerging Ones Associated With 
Hepatitis C Virus Infection in Egypt. Iran J Public Health. 2014
Oct;43(10):1385-94. PubMed PMID: 26060701; PubMed Central PMCID: PMC4441892.


104: Papakonstantinou I, Poulakidas I. Monoclonal antibody Rituximab for severe
immune thrombocytopenia after pegylated interferon for hepatitis C infection.
Hippokratia. 2014 Oct-Dec;18(4):370-2. PubMed PMID: 26052210; PubMed Central
PMCID: PMC4453817.


105: Anand AC, Garg HK. Approach to clinical syndrome of jaundice and
encephalopathy in tropics. J Clin Exp Hepatol. 2015 Mar;5(Suppl 1):S116-30. doi: 
10.1016/j.jceh.2014.05.007. Epub 2014 Jun 6. Review. PubMed PMID: 26041951;
PubMed Central PMCID: PMC4442860.


106: Yang HC, Kao JH. Persistence of hepatitis B virus covalently closed circular
DNA in hepatocytes: molecular mechanisms and clinical significance. Emerg
Microbes Infect. 2014 Sep;3(9):e64. doi: 10.1038/emi.2014.64. Epub 2014 Sep 17.
Review. PubMed PMID: 26038757; PubMed Central PMCID: PMC4185362.


107: Ajiro M, Zheng ZM. Oncogenes and RNA splicing of human tumor viruses. Emerg 
Microbes Infect. 2014 Sep;3(9):e63. doi: 10.1038/emi.2014.62. Epub 2014 Sep 3.
Review. PubMed PMID: 26038756; PubMed Central PMCID: PMC4185361.


108: Egli A, Santer DM, O'Shea D, Tyrrell DL, Houghton M. The impact of the
interferon-lambda family on the innate and adaptive immune response to viral
infections. Emerg Microbes Infect. 2014 Jul;3(7):e51. doi: 10.1038/emi.2014.51.
Epub 2014 Jul 16. Review. PubMed PMID: 26038748; PubMed Central PMCID:
PMC4126180.


109: Pourhassan A. Association between Human Leukocyte Antigen class-I and
hepatitis C: the first report in Azeri patients. Pak J Biol Sci. 2014
Jun;17(6):872-5. PubMed PMID: 26035964.


110: Pourhassan A. Association between ABO blood/rhesus grouping and hepatitis B 
and C: a case-control study. Pak J Biol Sci. 2014 Jun;17(6):868-71. PubMed PMID: 
26035963.


111: Khedmat H, Agah S, Taheri S. In vitro evidence for association between
hepatitis C virus infection and insulin signaling pathways: a review. Pak J Biol 
Sci. 2014 May;17(5):601-7. Review. PubMed PMID: 26030992.


112: Najafi M, Sadjadei N, Eftekhari K, Khodadad A, Motamed F, Fallahi GH,
Farahmand F. Prevalence of Celiac Disease in Children with Autoimmune Hepatitis
and vice versa. Iran J Pediatr. 2014 Dec;24(6):723-8. Epub 2014 Nov 28. PubMed
PMID: 26019778; PubMed Central PMCID: PMC4442834.


113: Wang Y, Liu C, Hong S, Zhang P, Liu Q. Effect of recombinant Hepatitis B
virus on human glomerular mesangial cell apoptosis. Biotechnol Biotechnol Equip. 
2014 Jul 4;28(4):689-696. Epub 2014 Oct 22. PubMed PMID: 26019555; PubMed Central
PMCID: PMC4434048.


114: Lamtha SC, Dixit VK, Jain AK, Kumar M, Tripathi MK, Kaushik P, Goyal S,
Ghosh J, Rungta S. Correlation of age and hepatitis B virus DNA levels with
histological activity in HBeAg negative chronic hepatitis B patients. Trop
Gastroenterol. 2014 Jul-Sep;35(3):152-6. PubMed PMID: 26012318.


115: Mikolašević I, Sladoje-Martinović B, Orlić L, Milić S, Lukenda V, Župan Ž,
Štimac D, Rački S. [Evaluation of viral hepatitis in solid organ
transplantation]. Acta Med Croatica. 2014 Apr;68(2):151-9. Review. Croatian.
PubMed PMID: 26012153.


116: Gulin M, Čivljak R, Bilić B, Sušić E, Gulin M. [Infections during the first 
posttransplant year--experience at Sibenik General Hospital]. Acta Med Croatica. 
2014 Apr;68(2):121-7. Croatian. PubMed PMID: 26012149.


117: Yang H, Liang W, Si J, Li Z, He N. Long spacer arm-functionalized magnetic
nanoparticle platform for enhanced chemiluminescent detection of hepatitis B
virus. J Biomed Nanotechnol. 2014 Dec;10(12):3610-9. PubMed PMID: 26000374.


118: Nishimura Y, Ishii J, Ogino C, Kondo A. Genetic engineering of
bio-nanoparticles for drug delivery: a review. J Biomed Nanotechnol. 2014
Sep;10(9):2063-85. Review. PubMed PMID: 25992449.


119: Onji M, Zeniya M, Yamamoto K, Tsubouchi H. Autoimmune hepatitis: Diagnosis
and treatment guide in Japan, 2013. Hepatol Res. 2014 Apr;44(4):368-70. doi:
10.1111/hepr.12300. PubMed PMID: 25989393.


120: Yang Y, Jiang HY, Shi Y, He JL, Su S, Chen Z. Chinese herbal medicine for
carriers of the hepatitis B virus: an updated systematic review and
meta-analysis. Pharmazie. 2014 Oct;69(10):723-30. Review. PubMed PMID: 25985561.


121: Koklu S, Gulsen MT, Tuna Y, Koklu H, Yuksel O, Demir M, Guner R, Dogan Z,
Kucukazman M, Poyrazoglu OK, Biyik M, Ozturk NA, Aydogan T, Coban S, Kocaman O,
Sapmaz F, Gokturk SH, Karaca C, Demirezer A, Tanoglu A, Yildirim B, Altinbas A,
Atak BM, Cosar AM, Alkan E; Other collaborators. Differences in nephrotoxicity
risk and renal effects among anti-viral therapies against hepatitis B. Aliment
Pharmacol Ther. 2015 Feb;41(3):310-9. doi: 10.1111/apt.13036. Epub 2014 Dec 4.
PubMed PMID: 25982037.


122: Naik BS. Incidence of Jaundice in Plasmodium vivax Malaria: A Prospective
Study in Moodabidri, South India. Malays J Med Sci. 2014 Jul;21(4):24-7. PubMed
PMID: 25977618; PubMed Central PMCID: PMC4418110.


123: Kakuda TN, Leopold L, Nijs S, Vandevoorde A, Crauwels HM, Bertelsen KM,
Stevens M, Witek J, van Delft Y, Tomaka F, Hoetelmans RM. Pharmacokinetic
interaction between etravirine or rilpivirine and telaprevir in healthy
volunteers: A randomized, two-way crossover trial. J Clin Pharmacol. 2014
May;54(5):563-73. doi: 10.1002/jcph.245. PubMed PMID: 25975423.


124: Boceprevir: serious haematological disorders. Prescrire Int. 2014
Oct;23(153):242. PubMed PMID: 25969852.


125: Dare to refuse the exorbitant price of Sovaldi! Prescrire Int. 2014
Nov;23(154):278. PubMed PMID: 25954802.


126: Hajiaghamohammadi A, Samimi R, Miroliaee A, Kazemifar AM, Nazem M. Treatment
outcome in chronic hepatitis C infection: a four years survey among Iranian
patients. Glob J Health Sci. 2014 Nov 17;7(3):75-81. doi: 10.5539/gjhs.v7n3p75.
PubMed PMID: 25948447.


127: Hepatitis C meets its match. Manag Care. 2014 Nov;23(11):49. PubMed PMID:
25939176.


128: Li T, Yang XY, Tang ZY. Intrahepatic and intraperitoneal splenosis mimicking
hepatocellular carcinoma with abdominal wall metastasis in a patient with
hepatitis C cirrhotic liver. Surgery. 2015 May;157(5):954-6. doi:
10.1016/j.surg.2013.12.018. Epub 2014 Mar 12. PubMed PMID: 25934025.


129: Yoneda M, Hasegawa T, Sato K. Vitamin E therapy for NAFLD/NASH. Nutrition.
2015 Jun;31(6):898-9. doi: 10.1016/j.nut.2014.08.007. Epub 2014 Sep 6. PubMed
PMID: 25933501.


130: Nabipour S, Ayu Said M, Hussain Habil M. Burden and nutritional deficiencies
in opiate addiction- systematic review article. Iran J Public Health. 2014
Aug;43(8):1022-32. Review. PubMed PMID: 25927032; PubMed Central PMCID:
PMC4411899.


131: Rezaei M, Nooripoor S, Ghorbani R, Ramezanshams F, Mamishi S, Mahmoudi S.
Seroprotection after hepatitis B vaccination in children aged 1 to 15 years in
central province of Iran, Semnan. J Prev Med Hyg. 2014 Mar;55(1):1-3. PubMed
PMID: 25916024; PubMed Central PMCID: PMC4718339.


132: Alhan E, Kozanoğlu B, Tümgör G, Çelik Ü, Yaman A, Bozdemir N.
Epidemiological shift of hepatitis A in central Adana, Turkey. Turk J
Gastroenterol. 2014 Dec;25 Suppl 1:6-8. doi: 10.5152/tjg.2014.4163. PubMed PMID: 
25910370.


133: Gökçe S, Çenesiz F, Özalp Akın E. Steroid treatment of protracted
cholestatic hepatitis A in a child with β-thalassemia. Turk J Gastroenterol. 2014
Dec;25 Suppl 1:278-9. doi: 10.5152/tjg.2014.6384. PubMed PMID: 25910340.


134: Altun R, Şahintürk H, Şişman G, Baran B. Hepatitis B surface antigen
seroconversion in HBeAg negative chronic hepatitis B patient during entecavir
treatment. Turk J Gastroenterol. 2014 Dec;25 Suppl 1:272-3. doi:
10.5152/tjg.2014.5862. PubMed PMID: 25910337.


135: Dehghani SM, Shakiba MA, Ziaeyan M, Imanieh MH, Haghighat M, Sedaghat M,
Alborzi A, Malek-Hosseini SA. Evaluation of immunity status to routine
vaccination in pediatric liver transplant candidates. Turk J Gastroenterol. 2014 
Dec;25 Suppl 1:26-31. doi: 10.5152/tjg.2014.5139. PubMed PMID: 25910330.


136: Doğan ÜB, Öztürk AB, Akın MS, Yalaki S, Sayan M. A case of entecavir
resistance which is developed after complete viral suppression during entecavir
treatment for nucleoside-naive chronic hepatitis B. Turk J Gastroenterol. 2014
Dec;25 Suppl 1:206-9. doi: 10.5152/tjg.2014.3605. PubMed PMID: 25910308.


137: Amer A, Shebl F, Derbala M. Neutropenia and viral load decline during
treatment of hepatitis C virus genotype-4. Turk J Gastroenterol. 2014 Dec;25
Suppl 1:15-9. doi: 10.5152/tjg.2014.4443. PubMed PMID: 25910295.


138: Günal Ö, Barut Ş, Etikan İ, Duygu F, Tuncel U, Sünbül M. Relation between
serum quantitative HBsAg, ALT and HBV DNA levels in HBeAg negative chronic HBV
infection. Turk J Gastroenterol. 2014 Dec;25 Suppl 1:142-6. doi:
10.5152/tjg.2014.5711. PubMed PMID: 25910293.


139: Başaranoğlu M, Canbakan B, Yıldız K, Ceylan B, Baysal B, Uysal Ö, Şentürk H.
Fatty liver disease might increase the risk of abdominal operation in patients
with fatty liver and the prevalence of cancer in first-degree relatives. Turk J
Gastroenterol. 2014 Dec;25 Suppl 1:138-41. doi: 10.5152/tjg.2014.7674. Retraction
in: Turk J Gastroenterol. 2015 May;26(3):290. PubMed PMID: 25910292.


140: Rossouw TM, van Rooyen M, Louw JM, Richter KL. Blood-borne infections in
healthcare workers in South Africa. S Afr Med J. 2014 Nov;104(11):732-5. Review. 
PubMed PMID: 25909108.


141: Sharifi Z. Natural history of chronic hepatitis B virus infection based on
laboratory testing. Iran J Public Health. 2014 Jul;43(7):990-3. PubMed PMID:
25909066; PubMed Central PMCID: PMC4401063.


142: Mohammadali F, Pourfathollah A. Association of ABO and Rh Blood Groups to
Blood-Borne Infections among Blood Donors in Tehran-Iran. Iran J Public Health.
2014 Jul;43(7):981-9. PubMed PMID: 25909065; PubMed Central PMCID: PMC4401062.


143: Berenguer M, Jorquera F, Ángel Serra M, Sola R, Castellano G. [Hepatitis C
treatment in special patient groups]. Gastroenterol Hepatol. 2014 Jul;37 Suppl
1:23-36. doi: 10.1016/S0210-5705(15)30004-2. Spanish. PubMed PMID: 25907435.


144: Albillos A, Luis Calleja J, Molina E, Planas R, Romero-Gómez M, Turnes J,
Hernández-Guerra M. [Chronic hepatitis C: patients with mild disease].
Gastroenterol Hepatol. 2014 Jul;37 Suppl 1:13-22. doi:
10.1016/S0210-5705(15)30003-0. Spanish. PubMed PMID: 25907434.


145: Quer JC, Diago M, Crespo J, García-Samaniego J, Morillas R, Andrade R, Ángel
Simón M. [Chronic hepatitis C: patients with mild disease]. Gastroenterol
Hepatol. 2014 Jul;37 Suppl 1:3-12. doi: 10.1016/S0210-5705(15)30002-9. Spanish.
PubMed PMID: 25907433.


146: Stepanov IuM, Shendrik LM. [Experience of Vasonat usage in treatment of
patients with chronic toxic hepatitis]. Lik Sprava. 2014 May-Jun;(5-6):121-30.
Russian. PubMed PMID: 25906660.


147: Kwo PY. The future of hepatitis C virus therapeutics. Gastroenterol Hepatol 
(N Y). 2014 Jul;10(7):433-5. PubMed PMID: 25904831; PubMed Central PMCID:
PMC4302491.


148: Mansourian PG, Yoneda M, Krishna Rao M, Martinez FJ, Thomas E, Schiff ER.
Effects of statins on the risk of hepatocellular carcinoma. Gastroenterol Hepatol
(N Y). 2014 Jul;10(7):417-26. PubMed PMID: 25904829; PubMed Central PMCID:
PMC4302489.


149: Ramanan V, Scull MA, Sheahan TP, Rice CM, Bhatia SN. New Methods in Tissue
Engineering: Improved Models for Viral Infection. Annu Rev Virol. 2014
Nov;1:475-499. PubMed PMID: 25893203; PubMed Central PMCID: PMC4398347.


150: Lim R, Holt A. Hepatitis B and C prophylaxis in patients receiving
chemotherapy. Viral Hepat Pract. 2014 Jul 1;6(1):10-13. PubMed PMID: 25893086;
PubMed Central PMCID: PMC4398984.


151: La Gioia S, Bacis G, Sonzogni A, Frigeni B, Conti MZ, Vedovello M, Rottoli
M. Glatiramer acetate-induced hepatitis in a young female patient with multiple
sclerosis. Mult Scler Relat Disord. 2014 Nov;3(6):732-4. doi:
10.1016/j.msard.2014.08.001. Epub 2014 Aug 15. PubMed PMID: 25891553.


152: Netesova ES, Bragin AG, Glushkov SA, Prasolova MA, Dymshits GM, Kondrushin
EV, Podymova AS, Sandyreva GM. [The development of kit for hybridization
extraction of DNA and RNA of agents of hemotransmissive infections from serum and
blood plasma]. Klin Lab Diagn. 2014 Oct;59(10):40-5. Russian. PubMed PMID:
25884079.


153: Bulatova IA, Shchekotova AP, Krivtsov AV, Shchekotov VV, Nenasheva OIu. [The
relationship between content of malonic aldehyde, activity of glutathione
peroxidase and polymorphism of gene GPX4 (718C/T) under chronic hepatitis C].
Klin Lab Diagn. 2014 Oct;59(10):15-8. Russian. PubMed PMID: 25884073.


154: Sinagra E, Raimondo D, Cottone S, Guddo F, Gabriele Rizzo A, Amvrosiadis G, 
Perricone G, Cottone M, Madonia S. Does glatiramer acetate provoke hepatitis in
multiple sclerosis? Mult Scler Relat Disord. 2014 Mar;3(2):266-8. doi:
10.1016/j.msard.2013.09.008. Epub 2013 Oct 8. PubMed PMID: 25878015.


155: Sun H, Pan Y, Wu R, Lv J, Chi X, Wang X, Tu Z, Zhong J, Sun B, Liu Y, Jiang 
J, Niu J. CD24 Ala57Val polymorphism is associated with spontaneous viral
clearance in the HCV-infected Chinese population. Liver Int. 2015
Mar;35(3):786-94. doi: 10.1111/liv.12506. Epub 2014 Mar 19. PubMed PMID:
25872416.


156: Diawara I, Bekhti K, Elhabchi D, Saile R, Elmdaghri N, Timinouni M, Elazhari
M. Staphylococcus aureus nasal carriage in hemodialysis centers of Fez, Morocco. 
Iran J Microbiol. 2014 Jun;6(3):175-83. PubMed PMID: 25870751; PubMed Central
PMCID: PMC4393494.


157: Huang YY, Hu KH. [New Strategy for anti-HBV therapy: blocking P-8
interaction]. Bing Du Xue Bao. 2014 Nov;30(6):713-20. Review. Chinese. PubMed
PMID: 25868288.


158: Ling MT, Gong JY, Li JW, Zhou TH. [Cell proteins that potentially interact
with HBV polymerase were identified by co-immunoprecipitation-based LC-MS/MS
identification and IPA]. Bing Du Xue Bao. 2014 Nov;30(6):636-44. Chinese. PubMed 
PMID: 25868278.


159: Cirioni O, Weimer LE, Fragola V, Giacometti A, Ancarani F, Maracci M,
Gabrielli E, Marchionni E, Pirillo MF, Vella S. A Simplified HAART Regimen with
Raltegravir and Lamivudine, and Pharmacokinetic Interactions with a Combined
Immunosuppressive Therapy with Tacrolimus and Everolimus in an HIV/HCV/HBV/HDV
Patient after Liver Transplantation. West Indian Med J. 2014 Dec;63(7):779-84.
doi: 10.7727/wimj.2013.264. Epub 2013 Sep 3. PubMed PMID: 25867565; PubMed
Central PMCID: PMC4668968.


160: Serghini M, Labidi A, Khsiba A, Boubaker J, Filali A. [Cytomegalovirus
infection simulating an overlap syndrome: autoimmune hepatitis -primary biliary
cirrhosis]. Tunis Med. 2014 Oct;92(10):652-3. French. PubMed PMID: 25860689.


161: Goel N, Pullman JM, Coco M. Cocaine and kidney injury: a kaleidoscope of
pathology. Clin Kidney J. 2014 Dec;7(6):513-7. doi: 10.1093/ckj/sfu092. Epub 2014
Sep 12. Review. PubMed PMID: 25859366; PubMed Central PMCID: PMC4389131.


162: Mollazadeh H, Hosseinzadeh H. The protective effect of Nigella sativa
against liver injury: a review. Iran J Basic Med Sci. 2014 Dec;17(12):958-66.
Review. PubMed PMID: 25859299; PubMed Central PMCID: PMC4387231.


163: Yu ZH, Wang FY, Wei DD, Yin B, Wei YB, Zhao GH, Zhang BG, Wang YB.
[Therapeutic effect of 138 imported falciparum malaria patients]. Zhongguo Xue Xi
Chong Bing Fang Zhi Za Zhi. 2014 Dec;26(6):669-71, 677. Chinese. PubMed PMID:
25856897.


164: Law MF, Lai HK, Chan HN, Ha CY, Ng C, Yeung YM, Yip SF. The impact of
hepatitis B virus (HBV) infection on clinical outcomes of patients with diffuse
large B-cell lymphoma. Eur J Cancer Care (Engl). 2015;24(1):117-24. doi:
10.1111/ecc.12166. Epub 2013 Dec 19. PubMed PMID: 25848698.


165: Aghasadeghi MR, Banifazl M, Aghakhani A, Eslamifar A, Vahabpour R, Ramezani 
A. No evidence for occult HBV infection in hepatitis B vaccine non-responders.
Iran J Microbiol. 2014 Oct;6(5):350-3. PubMed PMID: 25848527; PubMed Central
PMCID: PMC4385577.


166: Khonsari RH, Maylin S, Nicol P, Martinot-Peignoux M, Créange A, Duyckaerts
C, Bertolus C. Sicca syndrome and dementia in a patient with hepatitis C
infection: a case report with unusual bifocal extrahepatic manifestations. J
Maxillofac Oral Surg. 2015 Mar;14(Suppl 1):388-92. doi:
10.1007/s12663-014-0632-x. Epub 2014 Jun 5. PubMed PMID: 25848147; PubMed Central
PMCID: PMC4379292.


167: Di Santo N, Ehrisman J. A functional perspective of nitazoxanide as a
potential anticancer drug. Mutat Res. 2014 Oct;768:16-21. doi:
10.1016/j.mrfmmm.2014.05.005. Epub 2014 Jun 2. Review. PubMed PMID: 25847384.


168: Hsu YC, Wu CY, Lin JT. Hepatitis C virus infection, antiviral therapy, and
risk of hepatocellular carcinoma. Semin Oncol. 2015 Apr;42(2):329-38. doi:
10.1053/j.seminoncol.2014.12.023. Epub 2014 Dec 31. Review. PubMed PMID:
25843737.


169: Kim MN, Han KH, Ahn SH. Prevention of hepatocellular carcinoma: beyond
hepatitis B vaccination. Semin Oncol. 2015 Apr;42(2):316-28. doi:
10.1053/j.seminoncol.2014.12.018. Epub 2014 Dec 31. Review. PubMed PMID:
25843736.


170: Morrison BJ, Labo N, Miley WJ, Whitby D. Serodiagnosis for tumor viruses.
Semin Oncol. 2015 Apr;42(2):191-206. doi: 10.1053/j.seminoncol.2014.12.024. Epub 
2014 Dec 31. Review. PubMed PMID: 25843726; PubMed Central PMCID: PMC4387312.


171: Kukhanova MK, Korovina AN, Sharkin IuA, Azhaev AV, Kochetkov SN. [2'fluoro
derivatives of nucleosides as substrates of viral replicative nucleotide
polymerases]. Mol Biol (Mosk). 2014 Sep-Oct;48(5):834-41. Russian. PubMed PMID:
25842869.


172: Buket CA, Ayşe A, Selçuk K, Süleyman Ö, Emel SÇ. Comparison of HCV core
antigen and anti-HCV with HCV RNA results. Afr Health Sci. 2014 Dec;14(4):816-20.
doi: 10.4314/ahs.v14i4.7. PubMed PMID: 25834488; PubMed Central PMCID:
PMC4370059.


173: Maan MA, Hussain F, Jamil M. Epidemiology of hepatitis C viral infection in 
Faisalabad, Pakistan: a retrospective study (2010-2012). Afr Health Sci. 2014
Dec;14(4):810-5. doi: 10.4314/ahs.v14i4.6. PubMed PMID: 25834487; PubMed Central 
PMCID: PMC4370058.


174: Zaman N, Asad MJ, Raza A, Raja GK, Akhter S, Mahmood M, Mahmood RT. Presence
of HCV RNA in peripheral blood mononuclear cells may predict patients response to
interferon and ribavirin therapy. Ann Saudi Med. 2014 Sep-Oct;34(5):401-6. doi:
10.5144/0256-4947.2014.401. PubMed PMID: 25827697.


175: Lam JK, Lam KS, Chow WS, Tan KC. A middle-aged man with increasing body fat.
Clin Obes. 2014 Aug;4(4):237-40. doi: 10.1111/cob.12061. Epub 2014 Jun 5. PubMed 
PMID: 25826795.


176: Karadas S, Dulger AC, Gonullu H, Bulut G, Beyazal M. Coexistence of
hepatocelluler carcinoma and cyst hydatid disease of the liver. J Pak Med Assoc. 
2014 Sep;64(9):1075-7. PubMed PMID: 25823191.


177: Fan W, Du F, Liu X. Effects of hepatitis C virus gene NS2 on the expressions
of Bcl-2 and Bax in HepG2 cells. J Pak Med Assoc. 2014 Oct;64(10):1127-31. PubMed
PMID: 25823150.


178: Matsukura H, Oose Y, Yuki H. Neonate born to hepatitis B carrier mother
presenting with congenital onychodysplasia of the index finger (Iso-Kikuchi
syndrome). Turk J Pediatr. 2014 Jul-Aug;56(4):462-3. PubMed PMID: 25818972.


179: Fotis L, Vazeou A, Xatzipsalti M, Stamoyannou L. Hypotonic hyporesponsive
episode and the 13-valent pneumococcal vaccine. Turk J Pediatr. 2014
Jul-Aug;56(4):427-9. PubMed PMID: 25818964.


180: Mukomolov SL, Tallo T, Sinaĭskaia EV, Kislyĭ PN, Trifonova GF, Gerasimova
VV, Norder H. [Molecular epidemiology of hepatitis C in centers of hemodialysis
in St. Petersburg]. Zh Mikrobiol Epidemiol Immunobiol. 2014 Nov-Dec;(6):27-34.
Russian. PubMed PMID: 25816510.


181: Dai WC, Sharr WW, Chok KS, Cheung TT, Fung JY, Chan AC, Chan SC, Lo CM.
Transplantation of a 2-year-old deceased-donor liver to a 61-year-old male
recipient. Asian J Surg. 2015 Apr;38(2):113-6. doi: 10.1016/j.asjsur.2012.09.005.
Epub 2013 Jan 23. PubMed PMID: 25813601.


182: Bekele A, Tadesse A. Status of hepatitis B vaccination among surgeons
practicing in Ethiopia: a cross sectional study. Ethiop Med J. 2014
Jul;52(3):107-12. PubMed PMID: 25812283.


183: Mohamed AM, Ashshi AM, Asghar AH, Abd El-Rahim IH, El-Shemi AG, Zafar T.
Seroepidemiological survey on Rift Valley fever among small ruminants and their
close human contacts in Makkah, Saudi Arabia, in 2011. Rev Sci Tech. 2014
Dec;33(3):903-15. PubMed PMID: 25812214.


184: Boussini H, Lamien CE, Nacoulma OG, Kaboré A, Poda G, Viljoen G. Prevalence 
of Rift Valley fever in domestic ruminants in the central and northern regions of
Burkina Faso. Rev Sci Tech. 2014 Dec;33(3):893-901. PubMed PMID: 25812213.


185: Feng C, Wu B, Fan H, Li C, Meng S. [NF-kappaB-induced gp96 up-regulation
promotes hepatocyte growth, cell cycle progression and transition]. Wei Sheng Wu 
Xue Bao. 2014 Oct 4;54(10):1212-20. Chinese. PubMed PMID: 25803899.


186: Yamamoto T, Tanaka S, Uenishi T, Kanazawa A, Kubo S, Hirohashi K. Fibrosing 
cholestatic hepatitis after successful interferon and ribavirin therapy for
recurrent hepatitis C post living related liver transplantation: a case report.
Osaka City Med J. 2014 Dec;60(2):95-100. PubMed PMID: 25803885.


187: Singh PM, Shrestha DM, Bhandari GP. A qualitative assessment of methadone
maintenance therapy program in Nepal: evidence to scaling up at national level.
Nepal Med Coll J. 2014 Sep;16(1):17-9. PubMed PMID: 25799804.


188: Wei J, Kang Y, Zeng Y, Shang J. [Interferon treatment of chronic hepatitis
C-induced ischemic bowel disease: two case reports and a literature review].
Zhonghua Gan Zang Bing Za Zhi. 2014 Dec;22(12):955-7. Review. Chinese. PubMed
PMID: 25799603.


189: Zhuang H, Weng X. [Long-term treatment of chronic hepatitis B]. Zhonghua Gan
Zang Bing Za Zhi. 2014 Dec;22(12):884-90. Chinese. PubMed PMID: 25799601.


190: Behzadi P, Ranjbar R, Alavian SM. Nucleic Acid-based approaches for
detection of viral hepatitis. Jundishapur J Microbiol. 2014 Dec 10;8(1):e17449.
doi: 10.5812/jjm.17449. eCollection 2015 Jan. Review. PubMed PMID: 25789132;
PubMed Central PMCID: PMC4350052.


191: Aldaghi M, Haghighat M, Dehghani SM. Gallbladder hydrops due to viral
hepatitis a infection: a case report. Jundishapur J Microbiol. 2014 Dec
10;8(1):e15779. doi: 10.5812/jjm.15779. eCollection 2015 Jan. PubMed PMID:
25789130; PubMed Central PMCID: PMC4350044.


192: Sarmast Shooshtari MH, Makvandi M, Rasti M, Neisi N, Rastegarvand N,
Pouremamali A, Sadeghi Haj M, Ghaedi F. Evaluation of hepatitis B surface
antibody and specific gamma interferon response in health care workers after
vaccination. Jundishapur J Microbiol. 2014 Dec 6;8(1):e13801. doi:
10.5812/jjm.13801. eCollection 2015 Jan. PubMed PMID: 25789124; PubMed Central
PMCID: PMC4350039.


193: Faisal N, Mumtaz K, Marquez M, Renner EL, Lilly LB. High sustained
virological response to pegylated interferon and ribavirin for recurrent genotype
3 hepatitis C infection post-liver transplantation. Hepatol Int. 2015
Jan;9(1):76-83. doi: 10.1007/s12072-014-9589-6. Epub 2014 Nov 29. PubMed PMID:
25788382.


194: Tamai H, Mori Y, Shingaki N, Shimizu R, Nuta J, Moribata K, Maeda Y, Muraki 
Y, Deguchi H, Inoue I, Maekita T, Iguchi M, Kato J, Takifuji K, Yamaue H,
Ichinose M. Prognostic effect of response to interferon therapy after
laparoscopic splenectomy among patients with marked thrombocytopenia and
hepatitis C virus-related cirrhosis. Hepatol Int. 2015 Jan;9(1):67-75. doi:
10.1007/s12072-014-9586-9. Epub 2014 Nov 1. PubMed PMID: 25788381.


195: Wu E, Chen X, Guan Z, Cao C, Rao H, Feng B, Chan M, Fu S, Lin A, Wei L, Lok 
AS. A comparative study of patients' knowledge about hepatitis C in the United
States and in urban and rural China. Hepatol Int. 2015 Jan;9(1):58-66. doi:
10.1007/s12072-014-9559-z. Epub 2014 Jul 31. PubMed PMID: 25788380.


196: Lim SG, Amarapurkar DN, Chan HL, Crawford DH, Gane EJ, Han KH, Ahn SH, Jafri
W, Jia J, Kao JH, Lesmana LA, Lesmana CR, Mohamed R, Phiet PH, Piratvisuth T,
Sarin SK, Sollarno JD, Eguchi Y, Mahtab MA, Lee KH. Reimbursement policies in the
Asia-Pacific for chronic hepatitis B. Hepatol Int. 2015 Jan;9(1):43-51. doi:
10.1007/s12072-014-9593-x. Epub 2014 Dec 11. PubMed PMID: 25788378.


197: Cheng HR, Kao JH, Wu HL, Tseng TC, Liu CH, Yang HC, Su TH, Chen PJ, Chen DS,
Liu CJ. Clinical significance of circulating miR-122 in patients with dual
chronic hepatitis B and C virus infection. Hepatol Int. 2015 Jan;9(1):35-42. doi:
10.1007/s12072-014-9591-z. Epub 2014 Nov 18. PubMed PMID: 25788377.


198: van Campenhout MJ, Janssen HL. How to achieve immune control in chronic
hepatitis B? Hepatol Int. 2015 Jan;9(1):9-16. doi: 10.1007/s12072-014-9571-3.
Epub 2014 Sep 6. PubMed PMID: 25788374.


199: Eslam M, George J. Is hepatitis C subtyping still relevant in the era of
direct-acting antiviral therapy? Hepatol Int. 2015 Jan;9(1):5-8. doi:
10.1007/s12072-014-9600-2. Epub 2014 Dec 20. PubMed PMID: 25788373.


200: Baqai SF, Proudfoot J, Yi DH, Mangahas M, Gish RG. High rate of core
promoter and precore mutations in patients with chronic hepatitis B. Hepatol Int.
2015 Apr;9(2):209-17. doi: 10.1007/s12072-014-9598-5. Epub 2014 Dec 25. PubMed
PMID: 25788186; PubMed Central PMCID: PMC4387255.


201: Dopazo C, Bilbao I, Castells LL, Sapisochin G, Moreiras C, Campos-Varela I, 
Echeverri J, Caralt M, Lázaro JL, Charco R. Analysis of adult 20-year survivors
after liver transplantation. Hepatol Int. 2015 Jul;9(3):461-70. doi:
10.1007/s12072-014-9577-x. Epub 2014 Sep 18. PubMed PMID: 25788182; PubMed
Central PMCID: PMC4473278.


202: Yuen MF. Anti-viral therapy in hepatitis B virus reactivation with
acute-on-chronic liver failure. Hepatol Int. 2015 Jul;9(3):373-7. doi:
10.1007/s12072-014-9569-x. Epub 2014 Sep 21. PubMed PMID: 25788180.


203: Lee WS, Lum SH, Lim CB, Chong SY, Khoh KM, Ng RT, Teo KM, Boey CC, Pailoor
J. Characteristics and outcome of autoimmune liver disease in Asian children.
Hepatol Int. 2015 Apr;9(2):292-302. doi: 10.1007/s12072-014-9558-0. Epub 2014 Aug
6. PubMed PMID: 25788179.


204: Motamed F, Khalili A, Salamati P, Moradi G, Najafi Sani M, Khodadad A,
Fallahi GH, Farahmand F, Monajjemzadeh M. Diagnostic Evaluation of Neonatal
Cholestasis: HIDA Scan and Alagille Criteria. Iran J Radiol. 2014 Oct
20;11(4):e6382. doi: 10.5812/iranjradiol.6382. eCollection 2014 Dec. PubMed PMID:
25780551; PubMed Central PMCID: PMC4347753.


205: Kelishadi M, Mojerloo M, Moradi A, Bazouri M, Hashemi P, Samadi S, Saeedi A,
Tabarraei A. GB virus C Viremia and Anti-E2 Antibody Response Among Hemodialysis 
Patients in Gorgan, Iran. Jundishapur J Microbiol. 2014 Nov;7(11):e13122. doi:
10.5812/jjm.13122. Epub 2014 Nov 1. PubMed PMID: 25774276; PubMed Central PMCID: 
PMC4332238.


206: Suthapom S, Teerapong S, Aojanepong T, Sangviroon A, Napakorn K,
Bhamarapravatana K. Characteristics and health consequences of adolescent sexual 
assault at Police General Hospital, Thailand. J Med Assoc Thai. 2014
Dec;97(12):1221-6. PubMed PMID: 25764626.


207: Larney S, G Beckwith C, D Zaller N, T Montague B, Rich J. "Seek, test, treat
and retain" for hepatitis C in the United States criminal justice system. Int J
Prison Health. 2014;10(3):164-71. doi: 10.1108/IJPH-11-2013-0051. PubMed PMID:
25764176; PubMed Central PMCID: PMC4358744.


208: Ellen Perrett S, Erricker M, Lyons M. Evaluation of an e-learning package to
improve understanding of blood-borne viruses amongst prison staff in Wales, UK.
Int J Prison Health. 2014;10(1):47-54. doi: 10.1108/IJPH-04-2013-0019. PubMed
PMID: 25763984.


209: Makiani MJ, Davoodian P, Abedi F, Hossini M, Zare S, Rahimi S, Jahanshahi
KA, Eftekhari TE. AIDS and hepatitis B and C high risk behaviors among 15 to 45
years old individuals in Bandar Abbas (Iran) in 2012. Electron Physician. 2014
Jul 1;6(3):884-9. doi: 10.14661/2014.883-889. eCollection 2014 Jul-Sep. PubMed
PMID: 25763163; PubMed Central PMCID: PMC4324297.


210: Baharin J, Sahari NS, Lim SM. Rhabdomyolysis due to Lamivudine
administration in acute viral hepatitis B infection: a case report from Malaysia.
Electron Physician. 2014 Jul 1;6(3):863-7. doi: 10.14661/2014.863-867.
eCollection 2014 Jul-Sep. PubMed PMID: 25763159; PubMed Central PMCID:
PMC4324295.


211: Li L, Dong WJ, Sheng L, Xia XJ, Li Y, Liu YL. [Preparation, formation
mechanism and preliminary evaluation of oral absorption of a
Bicyclol-phospholipid complex]. Yao Xue Xue Bao. 2014 Nov;49(11):1600-6. Chinese.
PubMed PMID: 25757289.


212: Kumar Bhat N, Dhar M, Mittal G, Shirazi N, Rawat A, Prakash Kalra B, Chandar
V, Ahmad S. Scrub typhus in children at a tertiary hospital in north India:
clinical profile and complications. Iran J Pediatr. 2014 Aug;24(4):387-92. Epub
2014 Jul 19. PubMed PMID: 25755859; PubMed Central PMCID: PMC4339561.


213: Ramesh H. Resection for hepatocellular carcinoma. J Clin Exp Hepatol. 2014
Aug;4(Suppl 3):S90-6. doi: 10.1016/j.jceh.2014.07.002. Epub 2014 Aug 27. Review. 
PubMed PMID: 25755617; PubMed Central PMCID: PMC4284204.


214: Jain D. Tissue diagnosis of hepatocellular carcinoma. J Clin Exp Hepatol.
2014 Aug;4(Suppl 3):S67-73. doi: 10.1016/j.jceh.2014.03.047. Epub 2014 Apr 1.
Review. PubMed PMID: 25755614; PubMed Central PMCID: PMC4284239.


215: Rao PN. Nodule in Liver: Investigations, Differential Diagnosis and
Follow-up. J Clin Exp Hepatol. 2014 Aug;4(Suppl 3):S57-62. doi:
10.1016/j.jceh.2014.06.010. Epub 2014 Jul 23. Review. PubMed PMID: 25755612;
PubMed Central PMCID: PMC4284214.


216: Panda D. Role of surveillance in prevention of hepatocellular carcinoma. J
Clin Exp Hepatol. 2014 Aug;4(Suppl 3):S43-9. doi: 10.1016/j.jceh.2014.03.044.
Epub 2014 May 25. Review. PubMed PMID: 25755610; PubMed Central PMCID:
PMC4284238.


217: Kar P. Risk factors for hepatocellular carcinoma in India. J Clin Exp
Hepatol. 2014 Aug;4(Suppl 3):S34-42. doi: 10.1016/j.jceh.2014.02.155. Epub 2014
Apr 13. Review. PubMed PMID: 25755609; PubMed Central PMCID: PMC4284237.


218: Kumar A, Acharya SK, Singh SP, Saraswat VA, Arora A, Duseja A, Goenka MK,
Jain D, Kar P, Kumar M, Kumaran V, Mohandas KM, Panda D, Paul SB, Ramachandran J,
Ramesh H, Rao PN, Shah SR, Sharma H, Thandassery RB; (The INASL Task-Force on
Hepatocellular Carcinoma). The Indian National Association for Study of the Liver
(INASL) Consensus on Prevention, Diagnosis and Management of Hepatocellular
Carcinoma in India: The Puri Recommendations. J Clin Exp Hepatol. 2014
Aug;4(Suppl 3):S3-S26. doi: 10.1016/j.jceh.2014.04.003. Epub 2014 May 22. Review.
PubMed PMID: 25755608; PubMed Central PMCID: PMC4284289.


219: Kumar A. Current practices in management of hepatocellular carcinoma in
India: results of an online survey. J Clin Exp Hepatol. 2014 Aug;4(Suppl
3):S140-6. doi: 10.1016/j.jceh.2014.07.001. Epub 2014 Jul 23. PubMed PMID:
25755606; PubMed Central PMCID: PMC4284286.


220: Kumar M, Panda D. Role of supportive care for terminal stage hepatocellular 
carcinoma. J Clin Exp Hepatol. 2014 Aug;4(Suppl 3):S130-9. doi:
10.1016/j.jceh.2014.03.049. Epub 2014 Mar 31. Review. PubMed PMID: 25755605;
PubMed Central PMCID: PMC4284220.


221: Shalimar. Potential newer therapeutic targets for hepatitis B virus drug
development. J Clin Exp Hepatol. 2014 Dec;4(4):371-3. doi:
10.1016/j.jceh.2014.11.001. Epub 2014 Nov 27. PubMed PMID: 25755585; PubMed
Central PMCID: PMC4298638.


222: Pedersen M, Seetharam A. Infections after orthotopic liver transplantation. 
J Clin Exp Hepatol. 2014 Dec;4(4):347-60. doi: 10.1016/j.jceh.2014.07.004. Epub
2014 Jul 24. Review. PubMed PMID: 25755581; PubMed Central PMCID: PMC4298628.


223: Puri P. Tackling the Hepatitis B Disease Burden in India. J Clin Exp
Hepatol. 2014 Dec;4(4):312-9. doi: 10.1016/j.jceh.2014.12.004. Epub 2014 Dec 15. 
Review. PubMed PMID: 25755578; PubMed Central PMCID: PMC4298630.


224: Gupta V, Kumar A, Sharma P, Tyagi P, Bansal N, Singla V, Arora A. Sustained 
virological response rates to antiviral therapy in genotype 1 and 3 chronic
hepatitis C patients: a study from north India. J Clin Exp Hepatol. 2014
Dec;4(4):287-92. doi: 10.1016/j.jceh.2014.08.004. Epub 2014 Sep 16. PubMed PMID: 
25755575; PubMed Central PMCID: PMC4298629.


225: Choudhary NS, Kotecha H, Saraf N, Gautam D, Saigal S. Terbinafine induced
liver injury: a case report. J Clin Exp Hepatol. 2014 Sep;4(3):264-5. doi:
10.1016/j.jceh.2014.03.040. Epub 2014 Apr 3. PubMed PMID: 25755569; PubMed
Central PMCID: PMC4284205.


226: Fazle Akbar SM, Al-Mahtab M, Hiasa Y. Designing immune therapy for chronic
hepatitis B. J Clin Exp Hepatol. 2014 Sep;4(3):241-6. doi:
10.1016/j.jceh.2014.06.008. Epub 2014 Jun 26. Review. PubMed PMID: 25755566;
PubMed Central PMCID: PMC4284208.


227: Khuroo MS, Khuroo NS, Khuroo MS. Accuracy of Rapid Point-of-Care Diagnostic 
Tests for Hepatitis B Surface Antigen-A Systematic Review and Meta-analysis. J
Clin Exp Hepatol. 2014 Sep;4(3):226-40. doi: 10.1016/j.jceh.2014.07.008. Epub
2014 Aug 28. Review. PubMed PMID: 25755565; PubMed Central PMCID: PMC4284203.


228: Jothimani D, Cramp ME, Cross TJ. Role of mycophenolate mofetil for the
treatment of autoimmune hepatitis-an observational study. J Clin Exp Hepatol.
2014 Sep;4(3):221-5. doi: 10.1016/j.jceh.2014.05.003. Epub 2014 Jun 24. PubMed
PMID: 25755564; PubMed Central PMCID: PMC4284212.


229: Deborah Friedman N, Green JH, Weber HM, Stephen S, Lane SE, Ting AY, Watson 
JP. Hepatitis C virus treatment in the 'real-world': how well do 'real' patients 
respond? J Clin Exp Hepatol. 2014 Sep;4(3):214-20. doi:
10.1016/j.jceh.2014.07.003. Epub 2014 Jul 25. PubMed PMID: 25755563; PubMed
Central PMCID: PMC4284209.


230: Varghese J, Sachan D, Reddy MS, Cherian T, Jothimani D, Venugopal K,
Arikichenin O, Perumalla R, Narasimhan G, Shanmugam V, Vijaya S, Venkataraman J, 
Rela M. Hepatitis B immunoglobulin prophylaxis after liver transplantation:
experience in a tertiary transplant centre. J Clin Exp Hepatol. 2014
Sep;4(3):209-13. doi: 10.1016/j.jceh.2014.07.007. Epub 2014 Aug 13. PubMed PMID: 
25755562; PubMed Central PMCID: PMC4284215.


231: Panigrahi R, Sarkar N, Biswas A, Pal A, Saha D, Singh SP, Panigrahi MK,
Bandopadhyay M, Chakrabarti S, Chakravarty R. Association of TNF-α Promoter
Polymorphism with HBV Associated Disease Outcome Among HBV Infected Patients from
Orissa, Southern Part of East India. J Clin Exp Hepatol. 2014 Sep;4(3):202-8.
doi: 10.1016/j.jceh.2014.08.002. Epub 2014 Sep 18. PubMed PMID: 25755561; PubMed 
Central PMCID: PMC4284202.


232: Shalimar. Hepatitis C virus genotype 3: hope for nonresponders and patients 
with cirrhosis. J Clin Exp Hepatol. 2014 Jun;4(2):179-81. doi:
10.1016/j.jceh.2014.05.009. Epub 2014 Jun 10. PubMed PMID: 25755556; PubMed
Central PMCID: PMC4188836.


233: Rathor M, Lal A, Dhiman RK. Patient with liver cirrhosis and hemorrhagic
ascites. J Clin Exp Hepatol. 2014 Jun;4(2):178. doi: 10.1016/j.jceh.2014.06.002. 
Epub 2014 Jun 20. PubMed PMID: 25755555; PubMed Central PMCID: PMC4116707.


234: Goel A, Jamwal KD, Ramachandran A, Balasubramanian KA, Eapen CE.
Pregnancy-related liver disorders. J Clin Exp Hepatol. 2014 Jun;4(2):151-62. doi:
10.1016/j.jceh.2013.03.220. Epub 2013 Mar 16. Review. PubMed PMID: 25755551;
PubMed Central PMCID: PMC4116710.


235: Bémeur C, Butterworth RF. Nutrition in the management of cirrhosis and its
neurological complications. J Clin Exp Hepatol. 2014 Jun;4(2):141-50. doi:
10.1016/j.jceh.2013.05.008. Epub 2013 Jun 11. Review. PubMed PMID: 25755550;
PubMed Central PMCID: PMC4116712.


236: Puri P, Anand AC, Saraswat VA, Acharya SK, Sarin SK, Dhiman RK, Aggarwal R, 
Singh SP, Amarapurkar D, Arora A, Chhabra M, Chetri K, Choudhuri G, Dixit VK,
Duseja A, Jain AK, Kapoor D, Kar P, Koshy A, Kumar A, Madan K, Misra SP, Prasad
MV, Nagral A, Puri AS, Jeyamani R, Saigal S, Shah S, Sharma PK, Sood A, Thareja
S, Wadhawan M. Consensus Statement of HCV Task Force of the Indian National
Association for Study of the Liver (INASL). Part II: INASL Recommendations for
Management of HCV in India. J Clin Exp Hepatol. 2014 Jun;4(2):117-40. doi:
10.1016/j.jceh.2014.06.001. Epub 2014 Jun 24. Review. PubMed PMID: 25755549;
PubMed Central PMCID: PMC4116713.


237: Puri P, Anand AC, Saraswat VA, Acharya SK, Dhiman RK, Aggarwal R, Singh SP, 
Amarapurkar D, Arora A, Chhabra M, Chetri K, Choudhuri G, Dixit VK, Duseja A,
Jain AK, Kapoorz D, Kar P, Koshy A, Kumar A, Madan K, Misra SP, Prasad MV, Nagral
A, Puri AS, Jeyamani R, Saigal S, Sarin SK, Shah S, Sharma PK, Sood A, Thareja S,
Wadhawan M. Consensus Statement of HCV Task Force of the Indian National
Association for Study of the Liver (INASL). Part I: Status Report of HCV
Infection in India. J Clin Exp Hepatol. 2014 Jun;4(2):106-16. doi:
10.1016/j.jceh.2014.05.006. Epub 2014 Jun 9. Review. PubMed PMID: 25755548;
PubMed Central PMCID: PMC4116733.


238: Dixit VK, Ghosh JK, Lamtha SC, Kaushik P, Goyal SK, Behera MK, Singh N, Jain
AK. Clinical Profile and Response to Treatment with Pegylated Interferon α 2b and
Ribavirin in Chronic Hepatitis C-A Reappraisal from a Tertiary Care Center in
Northern India. J Clin Exp Hepatol. 2014 Jun;4(2):101-5. doi:
10.1016/j.jceh.2014.05.012. Epub 2014 Jun 18. PubMed PMID: 25755547; PubMed
Central PMCID: PMC4116705.


239: Dhiman RK. Future of therapy for Hepatitis C in India: A Matter of
Accessibility and Affordability? J Clin Exp Hepatol. 2014 Jun;4(2):85-6. doi:
10.1016/j.jceh.2014.06.011. PubMed PMID: 25755543; PubMed Central PMCID:
PMC4116701.


240: Bodh V, Kalra N, Dhiman RK. Pseudoparallel channel sign on ultrasonography
in alcoholic hepatitis. J Clin Exp Hepatol. 2014 Mar;4(1):68-70. doi:
10.1016/j.jceh.2014.04.002. Epub 2014 Apr 21. PubMed PMID: 25755538; PubMed
Central PMCID: PMC4017204.


241: Shetty S, Rajasekaran S, Venkatakrishnan L. Grave's Disease and Primary
Biliary Cirrhosis-An Unusual and Challenging Association. J Clin Exp Hepatol.
2014 Mar;4(1):66-7. doi: 10.1016/j.jceh.2013.08.001. Epub 2013 Aug 29. PubMed
PMID: 25755537; PubMed Central PMCID: PMC4017187.


242: Puri P, Chandra A. Autophagy modulation as a potential therapeutic target
for liver diseases. J Clin Exp Hepatol. 2014 Mar;4(1):51-9. doi:
10.1016/j.jceh.2014.04.001. Epub 2014 Apr 18. PubMed PMID: 25755534; PubMed
Central PMCID: PMC4017203.


243: Goyal SK, Dixit VK, Jain AK, Mohapatra PK, Ghosh JK. Assessment of the Model
for End-stage Liver Disease (MELD) Score in Predicting Prognosis of Patients with
Alcoholic Hepatitis. J Clin Exp Hepatol. 2014 Mar;4(1):19-24. doi:
10.1016/j.jceh.2014.02.006. Epub 2014 Feb 27. PubMed PMID: 25755531; PubMed
Central PMCID: PMC4017178.


244: Kaur N, Minz RW, Anand S, Saikia B, Aggarwal R, Das A, Thapa BR, Chawla YK. 
HLA DRB1 Alleles Discriminate the Manifestation of Autoimmune Hepatitis as Type 1
or Type 2 in North Indian Population. J Clin Exp Hepatol. 2014 Mar;4(1):14-8.
doi: 10.1016/j.jceh.2013.12.002. Epub 2013 Dec 16. PubMed PMID: 25755530; PubMed 
Central PMCID: PMC4017209.


245: Satapathy SK, Lingisetty CS, Williams SE. Acute Kidney Dysfunction in
Patients with Chronic Hepatitis C Virus Infection: Analysis of Viral and
Non-viral Factors. J Clin Exp Hepatol. 2014 Mar;4(1):8-13. doi:
10.1016/j.jceh.2014.01.004. Epub 2014 Feb 20. PubMed PMID: 25755529; PubMed
Central PMCID: PMC4017169.


246: Bizid S, Haddad W, Ben Abdallah H, Ghanem M, Bouali R, Abdelli N. Severe
acute hepatitis induced by a DRESS syndrome to piroxicam. Tunis Med. 2014
Jun;92(6):417. PubMed PMID: 25741844.


247: Yang P, Markowitz GJ, Wang XF. The hepatitis B virus-associated tumor
microenvironment in hepatocellular carcinoma. Natl Sci Rev. 2014 Jul
14;1(3):396-412. PubMed PMID: 25741453; PubMed Central PMCID: PMC4346158.


248: Safi SZ, Shah H, Siok Yan GO, Qvist R. Insulin resistance provides the
connection between hepatitis C virus and diabetes. Hepat Mon. 2014 Dec
29;15(1):e23941. doi: 10.5812/hepatmon.23941. eCollection 2015 Jan. PubMed PMID: 
25741369; PubMed Central PMCID: PMC4344647.


249: Huang Y, Deng H, Peng Z, Huang Y, Long Q, Huang A. Mutations of Basal core
promoter and precore regions in hepatitis B virus genotypes B and C. Hepat Mon.
2014 Dec 28;15(1):e23034. doi: 10.5812/hepatmon.23034. eCollection 2015 Jan.
PubMed PMID: 25741368; PubMed Central PMCID: PMC4344649.


250: Momeni N, Ahmad Akhoundi MS, Alavian SM, Shamshiri AR, Norouzi M, Mahboobi
N, Moosavi N, Jazayeri SM. HBV vaccination status and response to hepatitis B
vaccine among Iranian dentists, correlation with risk factors and preventive
measures. Hepat Mon. 2014 Dec 27;15(1):e20014. doi: 10.5812/hepatmon.20014.
eCollection 2015 Jan. PubMed PMID: 25741367; PubMed Central PMCID: PMC4344650.


251: Saito H. METABOLISM OF IRON STORES. Nagoya J Med Sci. 2014
Aug;76(3-4):235-254. Review. PubMed PMID: 25741033; PubMed Central PMCID:
PMC4345694.


252: Fatahzadeh M. Medical risk assessment algorithm for invasive dental care in 
patients with HIV disease. J N J Dent Assoc. 2014 Fall;85(4):20-5. PubMed PMID:
25739142.


253: Ramezani A, Aghasadeghi MR, Ahmadi F, Razeghi E, Eslamifar A, Banifazl M,
Sofian M, Bahramali G, Hekmat S, Aghakhani A. Isolated anti-hbc and occult HBV
infection in dialysis patients. Nephrourol Mon. 2014 Nov 30;7(1):e22674. doi:
10.5812/numonthly.22674. eCollection 2015 Jan. PubMed PMID: 25738121; PubMed
Central PMCID: PMC4330694.


254: Siadat SD, Vaziri F, Eftekhary M, Karbasian M, Moshiri A, Aghasadeghi MR,
Ardestani MS, Alitappeh MA, Arsang A, Fateh A, Peerayeh SN, Bahrmand AR.
Preparation and Evaluation of a New Lipopolysaccharide-based Conjugate as a
Vaccine Candidate for Brucellosis. Osong Public Health Res Perspect. 2015
Feb;6(1):9-13. doi: 10.1016/j.phrp.2014.10.012. Epub 2014 Dec 18. PubMed PMID:
25737825; PubMed Central PMCID: PMC4346588.


255: Mahboobi N, Alavian SM. Oral conditions might cause severe outcomes in
patients with viral hepatitis infection. Hepat Mon. 2014 Dec 25;14(12):e25866.
doi: 10.5812/hepatmon.25866. eCollection 2014 Dec. PubMed PMID: 25737733; PubMed 
Central PMCID: PMC4329236.


256: Nagao Y, Kawahigashi Y, Sata M. Association of Periodontal Diseases and
Liver Fibrosis in Patients With HCV and/or HBV infection. Hepat Mon. 2014 Dec
20;14(12):e23264. doi: 10.5812/hepatmon.23264. eCollection 2014 Dec. PubMed PMID:
25737729; PubMed Central PMCID: PMC4329233.


257: Suppiah J, Mohd Zain R, Bahari N, Haji Nawi S, Saat Z. S gene mutants
occurrence among hepatitis B carriers in malaysia. Hepat Mon. 2014 Nov
30;14(12):e22565. doi: 10.5812/hepatmon.22565. eCollection 2014 Dec. PubMed PMID:
25737728; PubMed Central PMCID: PMC4329239.


258: Takehara H, Tanabe K, Fujikuni N, Tahara H, Ide K, Tanaka Y, Yasui W, Ohdan 
H. A case of gastric cancer following living donor liver transplantation.
Hiroshima J Med Sci. 2014 Sep;63(1-3):23-6. PubMed PMID: 25735064.


259: Chen A, Shieh E, Brinkley S, Blankson JN. Candida esophagitis in a human
immunodeficiency virus-1-positive elite controller with hepatitis C virus
cirrhosis. Open Forum Infect Dis. 2014 Dec 23;1(3):ofu111. doi:
10.1093/ofid/ofu111. eCollection 2014 Dec. PubMed PMID: 25734179; PubMed Central 
PMCID: PMC4324211.


260: O'Brien TR, Lang Kuhs KA, Pfeiffer RM. Subgroup differences in response to 8
weeks of ledipasvir/sofosbuvir for chronic hepatitis C. Open Forum Infect Dis.
2014 Dec 13;1(3):ofu110. doi: 10.1093/ofid/ofu110. eCollection 2014 Dec. PubMed
PMID: 25734178; PubMed Central PMCID: PMC4324232.


261: Chew KW, Hua L, Bhattacharya D, Butt AA, Bornfleth L, Chung RT, Andersen JW,
Currier JS. The effect of hepatitis C virologic clearance on cardiovascular
disease biomarkers in human immunodeficiency virus/hepatitis C virus coinfection.
Open Forum Infect Dis. 2014 Dec 3;1(3):ofu104. doi: 10.1093/ofid/ofu104.
eCollection 2014 Dec. PubMed PMID: 25734172; PubMed Central PMCID: PMC4324212.


262: Harmanci H, Duclos P, Rodriguez Hernandez CA, Meek A, Balakrishnan MR, Kumar
Arora N, Wiktor SZ. World health organization approaches to evaluating the
potential use and quality of hepatitis e vaccine. Open Forum Infect Dis. 2014 Dec
2;1(3):ofu099. doi: 10.1093/ofid/ofu099. eCollection 2014 Dec. PubMed PMID:
25734167; PubMed Central PMCID: PMC4324226.


263: Nelson KE, Shih JW, Zhang J, Zhao Q, Xia N, Ticehurst JR, Labrique AB.
Hepatitis e vaccine to prevent morbidity and mortality during epidemics. Open
Forum Infect Dis. 2014 Nov 4;1(3):ofu098. doi: 10.1093/ofid/ofu098. eCollection
2014 Dec. PubMed PMID: 25734166; PubMed Central PMCID: PMC4324216.


264: Schechter MC, Workowski KA, Fairley JK. Unusual presentation of chikungunya 
virus infection with concomintant erysipelas in a returning traveler from the
Caribbean: a case report. Open Forum Infect Dis. 2014 Nov 20;1(3):ofu097. doi:
10.1093/ofid/ofu097. eCollection 2014 Dec. PubMed PMID: 25734165; PubMed Central 
PMCID: PMC4324224.


265: Howe JA, Long J, Black S, Chase R, McMonagle P, Curry S, Thompson S,
DiNubile MJ, Howe AY. Clinical Implications of Detectable Baseline Hepatitis C
Virus-Genotype 1 NS3/4A-Protease Variants on the Efficacy of Boceprevir Combined 
With Peginterferon/Ribavirin. Open Forum Infect Dis. 2014 Sep 16;1(2):ofu078.
doi: 10.1093/ofid/ofu078. eCollection 2014 Sep. PubMed PMID: 25734146; PubMed
Central PMCID: PMC4281806.


266: Layden JE, Phillips R, Opare-Sem O, Akere A, Salako BL, Nelson K, Dugas L,
Luke A, Tayo BO, Cooper RS. Hepatitis C in sub-saharan Africa: urgent need for
attention. Open Forum Infect Dis. 2014 Sep 17;1(2):ofu065. doi:
10.1093/ofid/ofu065. eCollection 2014 Sep. PubMed PMID: 25734135; PubMed Central 
PMCID: PMC4281810.


267: Murthy KA, Khan IM, Kiran PK, Hakeem H. A study of viral hepatitis e
infection in a tertiary care hospital in mysore, South India. Open Forum Infect
Dis. 2014 Jun 19;1(1):ofu036. doi: 10.1093/ofid/ofu036. eCollection 2014 Mar.
PubMed PMID: 25734105; PubMed Central PMCID: PMC4324204.


268: Assoumou SA, Huang W, Horsburgh CR Jr, Drainoni ML, Linas BP. Relationship
between hepatitis C clinical testing site and linkage to care. Open Forum Infect 
Dis. 2014 May 14;1(1):ofu009. doi: 10.1093/ofid/ofu009. eCollection 2014 Mar.
PubMed PMID: 25734083; PubMed Central PMCID: PMC4324178.


269: Doğan K, Güraslan H, Özel G, Aydan Z, Yaşar L. [Seroprevalence rates of
Toxoplasma gondii, rubella, cytomegalovirus, syphilis, and hepatitis B,
seroprevalences rate in the pregnant population in İstanbul]. Turkiye Parazitol
Derg. 2014 Dec;38(4):228-33. doi: 10.5152/tpd.2014.3435. Turkish. PubMed PMID:
25732880.


270: Kofunato Y, Murakami Y, Ando J, Okada R, Yashima R, Iwadate M, Shimura T,
Koyama Y, Takenoshita S. [An inflammatory pseudotumor of the liver mimicking a
metastatic lesion of gallbladder cancer - a case report]. Gan To Kagaku Ryoho.
2014 Nov;41(12):2148-50. Japanese. PubMed PMID: 25731452.


271: Hatano H, Masuike Y, Noda T, Tanida T, Oshima K, Komori T, Imamura H, Morita
S, Iwazawa T, Akagi K, Yasumoto T, Adachi S, Dono K. [A case report of surgical
treatment for hepatocellular carcinoma with a Hugely swollen lymph node that
showed high FDG uptake]. Gan To Kagaku Ryoho. 2014 Nov;41(12):2133-5. Japanese.
PubMed PMID: 25731447.


272: Marubashi S, Gotoh K, Akita H, Takahashi H, Sugimura K, Miyoshi N, Motoori
M, Kishi K, Noura S, Ohue M, Fujiwara Y, Yano M, Ishikawa O, Sakon M. [A case of 
HCC with portal vein thrombosis treated with multidisciplinary treatment combined
with preoperative SBRT and radical resection]. Gan To Kagaku Ryoho. 2014
Nov;41(12):2127-9. Japanese. PubMed PMID: 25731445.


273: Kim Y, Hosoda Y, Kakita N, Yamada Y, Yamasaki M, Nishino M, Okano M, Nagai
K, Yasui M, Tsujinaka T. [A case of advanced hepatocellular carcinoma
successfully treated by liver resection after complete response induced by
sorafenib administration]. Gan To Kagaku Ryoho. 2014 Nov;41(12):2124-6. Japanese.
PubMed PMID: 25731444.


274: Yoshida Y, Murakami M, Shimizu J, Kawada M, Yasuyama A, Yoshikawa Y, Watase 
C, Nishigaki T, Kim HM, Hitora T, Oda N, Hirota M, Yoshikawa M, Morishima H,
Ikenaga M, Mikata S, Matsunami N, Hasegawa J. [A case of partial hepatectomy and 
gastrectomy for hepatocellular carcinoma with direct invasion to the stomach].
Gan To Kagaku Ryoho. 2014 Nov;41(12):2122-3. Japanese. PubMed PMID: 25731443.


275: Kemmochi T, Suzuki Y, Yoneda M, Ito Y, Ohkubo Y, Egawa T, Nagashima A,
Shimokawa R, Makino H, Yamamuro W. [A case of metastatic rectal cancer with
fulminant hepatitis caused by XELOX therapy]. Gan To Kagaku Ryoho. 2014
Nov;41(12):1838-40. Japanese. PubMed PMID: 25731347.


276: Katsura Y, Takeda Y, Nakahira S, Ishida T, Sato Y, Morimoto Y, Kusama H,
Matsushita K, Hashimoto T, Kimura K, Ohmura Y, Nitta K, Kagawa Y, Okishiro M,
Takeno A, Sakisaka H, Taniguchi H, Egawa C, Kato T, Tamura S. [Evaluation of
laparoscopic hepatectomy for hepatocellular carcinoma with cirrhosis]. Gan To
Kagaku Ryoho. 2014 Nov;41(12):1491-3. Japanese. PubMed PMID: 25731229.


277: Verhaz A. Experience with lamivudine treatment for severe acute hepatitis B.
Srp Arh Celok Lek. 2014 Nov-Dec;142(11-12):703-7. PubMed PMID: 25731000.


278: Enescu A, Mitrut P, Balasoiu M, Turculeanu A, Enescu AS. Psychosocial issues
in patients with chronic hepatitis B and C. Curr Health Sci J. 2014
Apr-Jun;40(2):93-6. doi: 10.12865/CHSJ.40.02.02. Epub 2014 Mar 29. Review. PubMed
PMID: 25729588; PubMed Central PMCID: PMC4340448.


279: Xu T, Huang Z, Deng Y, Wang S, Su B, Wei W, Wang D, Jiang J, Li A, Zhang G, 
Yang H, Claret FX, Hu W. Clinical implications of hepatitis B viral infection in 
Epstein-Barr virus-associated nasopharyngeal carcinoma. J Clin Virol. 2015
Mar;64:64-71. doi: 10.1016/j.jcv.2014.11.024. Epub 2014 Nov 27. PubMed PMID:
25728081.


280: Yoo SJ, Wang LL, Ning HC, Tao CM, Hirankarn N, Kuakarn S, Yang R, Han TH,
Chan RC, Hussain BM, Hussin H, Muliaty D, Shen L, Liu H, Wei L. Evaluation of the
Elecsys(®) Anti-HCV II assay for routine hepatitis C virus screening of different
Asian Pacific populations and detection of early infection. J Clin Virol. 2015
Mar;64:20-7. doi: 10.1016/j.jcv.2014.12.015. Epub 2014 Dec 30. PubMed PMID:
25728074.


281: May S, Ngui SL, Collins S, Lattimore S, Ramsay M, Tedder RS, Ijaz S.
Molecular epidemiology of newly acquired hepatitis C infections in England
2008-2011: genotype, phylogeny and mutation analysis. J Clin Virol. 2015
Mar;64:6-11. doi: 10.1016/j.jcv.2014.12.014. Epub 2014 Dec 27. PubMed PMID:
25728071.


282: Yeo TP. Demographics, epidemiology, and inheritance of pancreatic ductal
adenocarcinoma. Semin Oncol. 2015 Feb;42(1):8-18. doi:
10.1053/j.seminoncol.2014.12.002. Epub 2014 Dec 9. Review. PubMed PMID: 25726048.


283: Yang J, Lu H, Guo R, Yan D, Ye P, Jin L, Chen C, Cao H, Diao H, Li L.
Molecular profile of the T cell receptor beta variable in peripheral blood
lymphocytes from chronic asymptomatic HBV carriers. Pathog Dis. 2015
Mar;73(2):1-9. doi: 10.1093/femspd/ftu018. Epub 2014 Dec 4. PubMed PMID:
25722488.


284: Flego V, Lender DM, Bulat-Kardum L. Pericardial effusion as the first
manifestation of occupational tuberculosis in a health care worker. Arh Hig Rada 
Toksikol. 2014 Dec;65(4):417-22. doi: 10.2478/10004-1254-65-2014-2548. PubMed
PMID: 25720029.


285: Burnevich EZ. [Simeprevir in combination with pegylated interferon-α and
ribavirin in the treatment of naïve patients with genotype 1 chronic hepatitis
C]. Ter Arkh. 2014;86(11):105-14. Russian. PubMed PMID: 25715498.


286: Abdurakhmanov DT, Otrashevskaya AV. [Entecavir in the treatment of chronic
hepatitis B: multicenter randomized trials and real clinical practice]. Ter Arkh.
2014;86(11):100-4. Russian. PubMed PMID: 25715497.


287: Stelmakh VV, Kozlov VK, Sukhanov DS, Skipsky IM. [Pulmonary vasculitis as a 
clinical mask of HCV infection: efficiency of interferon-free antiviral therapy].
Ter Arkh. 2014;86(11):87-92. Russian. PubMed PMID: 25715495.


288: Bilalova AR, Makashova VV, Astrina OS, Aleshina NI, Floryanu AI. [The
clinical and hemostasiological features of chronic hepatitides of different
genesis]. Ter Arkh. 2014;86(11):50-4. Russian. PubMed PMID: 25715487.


289: Shiraishi A, Hiraoka A, Aibiki T, Okudaira T, Kawamura T, Imai Y, Tatsukawa 
H, Yamago H, Nakahara H, Shimizu Y, Suga Y, Azemoto N, Tanihira T, Miyata H,
Miyamoto Y, Ninomiya T, Hirooka M, Abe M, Hiasa Y, Matsuura B, Kawasaki H, Furuya
K, Michitaka K. Real-time tissue elastography: non-invasive evaluation of liver
fibrosis in chronic liver disease due to HCV. Hepatogastroenterology. 2014
Oct;61(135):2084-90. PubMed PMID: 25713914.


290: Lai CY, Wu CC, Wang J, Yu CC, Cheng SB, Yeh DC, Peng FK. Is liver resection 
for hepatocellular carcinoma in cirrhotic patients with high preoperative serum
alanine aminotransferase level unadvisable? Hepatogastroenterology. 2014
Oct;61(135):2068-76. PubMed PMID: 25713912.


291: Sun LY, Zhu ZJ, Qu W, Sun XY, Rao W, Liu Y. Prognosis in liver
transplantation recipients after hepatitis B virus recurrence.
Hepatogastroenterology. 2014 Oct;61(135):2047-51. PubMed PMID: 25713909.


292: Faber W, Sharafi S, Stockmann M, Dennecke T, Bahra M, Klein F, Malinowski
MB, Schott E, Neuhaus P, Seehofer D. Patient age and extent of liver resection
influence outcome of liver resection for hepatocellular carcinoma in
non-cirrhotic liver. Hepatogastroenterology. 2014 Oct;61(135):1925-30. PubMed
PMID: 25713889.


293: Qian HG, Hao CY. Hepatitis B virus infection is an independent factor
influencing the occurrence of liver metastasis in colorectal cancer: a
retrospective analysis of 1413 cases. Hepatogastroenterology. 2014
Oct;61(135):1908-14. PubMed PMID: 25713887.


294: Kliner M, Dardamissis E, Abraham KA, Sen R, Lal P, Pandya B, Mutton KJ, Wong
C. Identification, investigation and management of patient-to-patient hepatitis B
transmission within an inpatient renal ward in North West England. Clin Kidney J.
2015 Feb;8(1):102-6. doi: 10.1093/ckj/sfu130. Epub 2014 Dec 3. PubMed PMID:
25713718; PubMed Central PMCID: PMC4310432.


295: Kaczor MP, Seczyńska M, Szczeklik W, Sanak M. IL28B polymorphism
(rs12979860) associated with clearance of HCV infection in Poland: systematic
review of its prevalence in chronic hepatitis C patients and general population
frequency. Pharmacol Rep. 2015 Apr;67(2):260-6. doi:
10.1016/j.pharep.2014.10.006. Epub 2014 Oct 23. PubMed PMID: 25712648.


296: Ntagirabiri R, Poveda JD, Mumana A, Ndayishimiye H. Genotypes and subtypes
of hepatitis C virus in Burundi: a particularity in sub-Saharan Africa. Pan Afr
Med J. 2014 Sep 24;19:69. doi: 10.11604/pamj.2014.19.69.4580. eCollection 2014.
PubMed PMID: 25709727; PubMed Central PMCID: PMC4330872.


297: Vaziri S, Pezhman Z, Sayyad B, Mansouri F, Janbakhsh A, Afsharian M, Najafi 
F. Efficacy of valganciclovir and ganciclovir for cytomegalovirus disease in
solid organ transplants: A meta-analysis. J Res Med Sci. 2014 Dec;19(12):1185-92.
Review. PubMed PMID: 25709661; PubMed Central PMCID: PMC4333528.


298: Shittu AO, Olawumi HO, Adewuyi JO. Pre-donation screening of blood for
transfusion transmissible infections: the gains and the pains - experience at a
resource limited blood bank. Ghana Med J. 2014 Sep;48(3):158-62. PubMed PMID:
25709126; PubMed Central PMCID: PMC4335446.


299: de La Rocque S, Formenty P. Applying the One Health principles: a
trans-sectoral coordination framework for preventing and responding to Rift
Valley fever outbreaks. Rev Sci Tech. 2014 Aug;33(2):555-67. PubMed PMID:
25707183.


300: Zahiu CD, Rimbas M. Neuropsychiatric side-effects of interferon-alpha
treatment: pathophysiology and therapeutic options. Maedica (Buchar). 2014
Jun;9(2):121-6. PubMed PMID: 25705266; PubMed Central PMCID: PMC4296753.


301: Hong Y, Oh S. Genome-wide association study of hepatitis in korean
populations. Genomics Inform. 2014 Dec;12(4):203-7. doi:
10.5808/GI.2014.12.4.203. Epub 2014 Dec 31. PubMed PMID: 25705159; PubMed Central
PMCID: PMC4330255.


302: Orságová I, RoŽnovský L, Petroušová L, Konečná M, Kabieszová L, Šafarčík K, 
Kloudová A. [Thyroid dysfunction during interferon alpha therapy for chronic
hepatitis B and C - twenty years of experience.]. Klin Mikrobiol Infekc Lek. 2014
Sep;20(3):92-97. Czech. PubMed PMID: 25702290.


303: Husa P, Šperl J, Urbánek P, Plíšek S, Kümpel P, RoŽnovský L. [Diagnosis and 
therapy of chronic hepatitis B: Czech national guidelines]. Klin Mikrobiol Infekc
Lek. 2014 Dec;20(4):121-32. Czech. PubMed PMID: 25702055.


304: Arslan F, Mert A, Sili U, Tabak F, Öztürk R, Ozaras R. Comparison of
cellular immunity in patients with chronic hepatitis B, inactive hepatitis B
surface antigen carriers and spontaneously recovered individuals.
Hepatogastroenterology. 2014 Nov-Dec;61(136):2326-9. PubMed PMID: 25699376.


305: Alibek K, Irving S, Sautbayeva Z, Kakpenova A, Bekmurzayeva A, Baiken Y,
Imangali N, Shaimerdenova M, Mektepbayeva D, Balabiyev A, Chinybayeva A.
Disruption of Bcl-2 and Bcl-xL by viral proteins as a possible cause of cancer.
Infect Agent Cancer. 2014 Dec 23;9:44. doi: 10.1186/1750-9378-9-44. eCollection
2014. Review. PubMed PMID: 25699089; PubMed Central PMCID: PMC4333878.


306: Vannata B, Zucca E. Hepatitis C virus-associated B-cell non-Hodgkin
lymphomas. Hematology Am Soc Hematol Educ Program. 2014 Dec 5;2014(1):590-8. doi:
10.1182/asheducation-2014.1.590. Epub 2014 Nov 18. Review. PubMed PMID: 25696916.


307: Kusumoto S, Tobinai K. Screening for and management of hepatitis B virus
reactivation in patients treated with anti-B-cell therapy. Hematology Am Soc
Hematol Educ Program. 2014 Dec 5;2014(1):576-83. doi:
10.1182/asheducation-2014.1.576. Epub 2014 Nov 18. Review. PubMed PMID: 25696914.


308: Kershenobich D, Aguilar-Valenzuela LM, Muñoz L. [Vicissitudes of hepatitis C
in México]. Rev Invest Clin. 2014 Jul-Aug;66(4):299-302. Spanish. PubMed PMID:
25695293.


309: Chelioti E, Efthimiou E, Sotiraki M, Papalexandrou A, Tsilivigkou M. Splenic
Marginal Zone Lymphoma and Concurrent Membranoproliferative Glomerulonephritis
With IgMKappa Deposits in a HCV-Seropositive Patient. Nephrourol Mon. 2014 Jul
5;6(4):e18391. doi: 10.5812/numonthly.18391. eCollection 2014 Jul. PubMed PMID:
25695019; PubMed Central PMCID: PMC4317725.


310: Vallianou N, Gounari P, Skourtis A, Vourlakou C. Cervical mass as the
presenting manifestation of hepatocellular carcinoma. Hippokratia. 2014
Jul-Sep;18(3):285-7. PubMed PMID: 25694768; PubMed Central PMCID: PMC4309154.


311: Romani S, Hosseini SM, Mohebbi SR, Kazemian S, Derakhshani S, Khanyaghma M, 
Azimzadeh P, Sharifian A, Zali MR. Interleukin-16 gene polymorphisms are
considerable host genetic factors for patients' susceptibility to chronic
hepatitis B infection. Hepat Res Treat. 2014;2014:790753. doi:
10.1155/2014/790753. Epub 2014 Nov 26. PubMed PMID: 25692036; PubMed Central
PMCID: PMC4322659.


312: Daram M, Montazeri G, Karimzadeh H, Malekzadeh R, Mahmoodi M, Goodarzi Z,
Keyvani H, Mirmomen S, Alavian SM, Roggendorf M, Jazayeri SM. Surface protein
mutations in chronic hepatitis B patients who received hepatitis B vaccine
therapy. Iran J Basic Med Sci. 2014 Sep;17(9):638-45. PubMed PMID: 25691938;
PubMed Central PMCID: PMC4322145.


313: Fagbo S, Coetzer JA, Venter EH. Seroprevalence of Rift Valley fever and
lumpy skin disease in African buffalo (Syncerus caffer) in the Kruger National
Park and Hluhluwe-iMfolozi Park, South Africa. J S Afr Vet Assoc. 2014 Oct
16;85(1):1075. doi: 10.4102/jsava.v85i1.1075. PubMed PMID: 25686252.


314: Joubert HW, Aitchison H, Maartens LH, Venter EH. Molecular differentiation
and pathogenicity of Aviadenoviruses isolated during an outbreak of inclusion
body hepatitis in South Africa. J S Afr Vet Assoc. 2014 Nov 5;85(1):1058. doi:
10.4102/jsava.v85i1.1058. PubMed PMID: 25685902.


315: Appuhamy R, Moffatt C, Davis S, Kelly P, Kennedy K. Hepatitis E in a food
handler--a rapid risk assessment to guide the public health response. Western Pac
Surveill Response J. 2014 Oct 30;5(4):1-4. doi: 10.5365/WPSAR.2014.5.3.003.
eCollection 2014 Oct-Dec. PubMed PMID: 25685598; PubMed Central PMCID:
PMC4318976.


316: Mohamed AA, Amin MA, Ragab MM, Ismail SA, Baki AA. Protein kinase expression
as a predictive factor for interferon response in chronic hepatitis C patients. J
Adv Res. 2014 Jan;5(1):117-23. doi: 10.1016/j.jare.2013.01.002. Epub 2013 Mar 14.
PubMed PMID: 25685478; PubMed Central PMCID: PMC4294718.


317: Zekri AR, Bahnasy AA, Shoeab FE, Mohamed WS, El-Dahshan DH, Ali FT, Sabry
GM, Dasgupta N, Daoud SS. Methylation of multiple genes in hepatitis C virus
associated hepatocellular carcinoma. J Adv Res. 2014 Jan;5(1):27-40. doi:
10.1016/j.jare.2012.11.002. Epub 2013 Jan 26. PubMed PMID: 25685469; PubMed
Central PMCID: PMC4294722.


318: Bokharaei-Salim F, Keyvani H, Monavari SH, Esghaei M, Fakhim S, Ataei
Pirkooh A, Behnava B. Distribution of hepatitis B virus genotypes in azerbaijani 
patients with chronic hepatitis B infection. Hepat Mon. 2014 Dec 9;14(12):e25105.
doi: 10.5812/hepatmon.25105. eCollection 2014 Dec. PubMed PMID: 25685166; PubMed 
Central PMCID: PMC4310019.


319: Khodabandehloo M, Roshani D. Prevalence of hepatitis C virus genotypes in
Iranian patients: a systematic review and meta-analysis. Hepat Mon. 2014 Dec
24;14(12):e22915. doi: 10.5812/hepatmon.22915. eCollection 2014 Dec. Review.
PubMed PMID: 25685164; PubMed Central PMCID: PMC4310018.


320: Karagozian R, Grace ND, Qamar AA. Hematologic indices improve with
eradication of HCV in patients with cirrhosis and predict decompensation. Acta
Gastroenterol Belg. 2014 Dec;77(4):425-32. PubMed PMID: 25682633.


321: Khalifa KA, Radwan WM, Attallah KM, Hosney H, Eed EM. Pretreatment serum
interferon gamma inducible protein-10 as biomarker of fibrosis and predictor of
virological response in genotype 4 hepatitis C virus infection. Acta
Gastroenterol Belg. 2014 Dec;77(4):401-7. PubMed PMID: 25682629.


322: Bourgeois S, Deltenre P, Delwaide J, Henrion J, Adler M, Langlet P, Mulkay
JP, Nevens F, Brixko C, Moreno C. A non-interventional phase IV Belgian survey to
assess the antiviral effectiveness of pegylated interferon-alpha-2b and ribavirin
treatment according to the stage of liver fibrosis in previously untreated
patients with genotype 1/4/5/6 chronic hepatitis C (PRACTICE). Acta Gastroenterol
Belg. 2014 Dec;77(4):393-400. PubMed PMID: 25682628.


323: Lin CC, Wang PH. Intravenous glycyrrhizin improved serum transaminases
rapidly in a chronic hepatitis B patient with acute exacerbation. J Formos Med
Assoc. 2015 Feb;114(2):188-9. doi: 10.1016/j.jfma.2012.08.012. Epub 2012 Sep 7.
PubMed PMID: 25678183.


324: Liu JY, Sheng YJ, Ding XC, Tang H, Tong SW, Zhang DZ, Zhou Z, Hu P, Liao Y, 
Ren H, Hu HD. The efficacy of lamivudine prophylaxis against hepatitis B
reactivation in breast cancer patients undergoing chemotherapy: a meta-analysis. 
J Formos Med Assoc. 2015 Feb;114(2):164-73. doi: 10.1016/j.jfma.2012.10.007. Epub
2012 Dec 20. PubMed PMID: 25678179.


325: Neu N, Duchon J, Zachariah P. TORCH infections. Clin Perinatol. 2015
Mar;42(1):77-103, viii. doi: 10.1016/j.clp.2014.11.001. Epub 2014 Dec 20. Review.
PubMed PMID: 25677998.


326: Bhushan B, Chander R, Kajal NC, Ranga V, Gupta A, Bharti H. Profile of
adverse drug reactions in drug resistant tuberculosis from Punjab. Indian J
Tuberc. 2014 Oct;61(4):318-24. PubMed PMID: 25675695.


327: Prapruttam D, Suksai J, Kitiyakara T, Phongkitkarun S. Ultrasound
surveillance for hepatocellular carcinoma of at-risk patients in Ramathibodi
Hospital. J Med Assoc Thai. 2014 Nov;97(11):1199-208. PubMed PMID: 25675686.


328: Dabral P, Khera L, Kaul R. Host proteins associated with Hepatitis C virus
encoded NS4A. Virusdisease. 2014 Dec;25(4):493-6. doi: 10.1007/s13337-014-0240-x.
Epub 2014 Nov 12. PubMed PMID: 25674628; PubMed Central PMCID: PMC4262306.


329: Chen Y, Chen YF. Analysis of synonymous codon usage patterns in duck
hepatitis A virus: a comparison on the roles of mutual pressure and natural
selection. Virusdisease. 2014;25(3):285-93. doi: 10.1007/s13337-014-0191-2. Epub 
2014 Jan 25. PubMed PMID: 25674595; PubMed Central PMCID: PMC4188199.


330: Zhou SH, Yang WJ, Liu SW, Li J, Zhang CY, Zhu Y, Zhang CP. Gene expression
profiling of craniofacial fibrous dysplasia reveals ADAMTS2 overexpression as a
potential marker. Int J Clin Exp Pathol. 2014 Dec 1;7(12):8532-41. eCollection
2014. PubMed PMID: 25674217; PubMed Central PMCID: PMC4314047.


331: Mahmud HM, Siddiqui M, Bashir B, Ali SF, Baloch AA, Masroor M. Hemodialysis 
patients profile at Dow University of Health Sciences, Karachi. Pakistan. Pak J
Med Sci. 2014 Nov-Dec;30(6):1327-30. doi: 10.12669/pjms.306.5364. PubMed PMID:
25674133; PubMed Central PMCID: PMC4320725.


332: Lee KS, Chang HS, Lee SM, Park EC. Economic Burden of Cancer in Korea during
2000-2010. Cancer Res Treat. 2015 Jul;47(3):387-98. doi: 10.4143/crt.2014.001.
Epub 2014 Nov 24. PubMed PMID: 25672582; PubMed Central PMCID: PMC4506103.


333: Okuma K, Fukagawa K, Tateyama S, Kohma T, Mochida K, Hiyoshi M, Takahama Y, 
Hamaguchi Y, Hirose K, Buonocore L, Rose JK, Mizuochi T, Hamaguchi I. Development
of an infectious surrogate hepatitis C virus based on a recombinant vesicular
stomatitis virus expressing hepatitis C virus envelope glycoproteins and green
fluorescent protein. Jpn J Infect Dis. 2015;68(3):203-8. doi:
10.7883/yoken.JJID.2014.328. Epub 2014 Dec 24. PubMed PMID: 25672345.


334: Umar M, Khaar HU, Khan SA, Ahmed M, Ambreen S, Minhas ZM, Nazar M. Early
predictability of virological response in patients of chronic hepatitis-C with
genotype-3, treated with pegylated interferon and ribavirin. J Ayub Med Coll
Abbottabad. 2014 Oct-Dec;26(4):559-63. PubMed PMID: 25672187.


335: Shakeel Ahmad J, Ashfaa A, Habib Ahmad J. Effect of standard interferon and 
ribavirin on haemoglobin level in hepatitis-C patients. J Ayub Med Coll
Abbottabad. 2014 Oct-Dec;26(4):510-2. PubMed PMID: 25672176.


336: Daud MY, Qazi RA, Bashir N. Anti-retroviral drugs compliance in intravenous 
and non intravenous drug abusers. J Ayub Med Coll Abbottabad. 2014
Oct-Dec;26(4):437-40. PubMed PMID: 25672159.


337: Njei B. Sofosbuvir-ribavirin duo for chronic hepatitis C. Conn Med. 2014
Jun-Jul;78(6):355-6. PubMed PMID: 25672064.


338: Iqbal S, Khalil-Ur-Rahman, Sheikh MA, Arshad M. Response of different HCV
genotypes to interferon therapy in different age groups of chronic hepatitis-C
patients. J Ayub Med Coll Abbottabad. 2014 Jul-Sep;26(3):310-5. PubMed PMID:
25671935.


339: Sarpatwari A, Franklin JM, Avorn J, Seeger JD, Landon JE, Kesselheim AS. Are
risk evaluation and mitigation strategies associated with less off-label use of
medications? The case of immune thrombocytopenia. Clin Pharmacol Ther. 2015
Feb;97(2):186-93. doi: 10.1002/cpt.17. Epub 2014 Dec 20. PubMed PMID: 25670524.


340: Eley T, Han YH, Huang SP, He B, Li W, Bedford W, Stonier M, Gardiner D, Sims
K, Rodrigues AD, Bertz RJ. Organic anion transporting polypeptide-mediated
transport of, and inhibition by, asunaprevir, an inhibitor of hepatitis C virus
NS3 protease. Clin Pharmacol Ther. 2015 Feb;97(2):159-66. doi: 10.1002/cpt.4.
Epub 2014 Dec 20. PubMed PMID: 25670521.


341: Perrini S, Guidi B, Torelli P, Forte A. Parvovirus B19 associated acute
cholestatic hepatitis. Pediatr Med Chir. 2014 Dec 30;36(5-6):102. doi:
10.4081/pmc.2014.102. PubMed PMID: 25669893.


342: Barreira P, Cadinha S, Malheiro D, da Silva JP. Delayed hypersensitivity to 
ribavirin confirmed by provocation test. J Investig Allergol Clin Immunol.
2014;24(6):441-2. PubMed PMID: 25668897.


343: Wu M, Wang H, Shi J, Sun J, Duan Z, Li Y, Li J, Hu N, Wei Y, Chen Y, Hu Y.
Gene expression profiles identify both MyD88-independent and MyD88-dependent
pathways involved in the maturation of dendritic cells mediated by heparan
sulfate: a novel adjuvant. Hum Vaccin Immunother. 2014;10(12):3711-21. doi:
10.4161/21645515.2014.980682. PubMed PMID: 25668674; PubMed Central PMCID:
PMC4514065.


344: Xue H, Yang B, Kristensen DD, Chen D. A freeze-stable formulation for DTwP
and DTaP vaccines. Hum Vaccin Immunother. 2014;10(12):3607-10. doi:
10.4161/21645515.2014.980195. PubMed PMID: 25668668; PubMed Central PMCID:
PMC4514036.


345: Bolhassani A, Muller M, Roohvand F, Motevalli F, Agi E, Shokri M, Rad MM,
Hosseinzadeh S. Whole recombinant Pichia pastoris expressing HPV16 L1 antigen is 
superior in inducing protection against tumor growth as compared to killed
transgenic Leishmania. Hum Vaccin Immunother. 2014;10(12):3499-508. doi:
10.4161/21645515.2014.979606. Erratum in: Hum Vaccin Immunother. 2015;11(5):1296.
PubMed PMID: 25668661; PubMed Central PMCID: PMC4514133.


346: Wiwanitkit V. Pityriasis rosea in chronic hepatitis C. Balkan Med J. 2014
Dec;31(4):368. doi: 10.5152/balkanmedj.2014.14778. Epub 2014 Dec 1. PubMed PMID: 
25667797; PubMed Central PMCID: PMC4318413.


347: Asghar K, Ashiq MT, Zulfiqar B, Mahroo A, Nasir K, Murad S. Indoleamine
2,3-dioxygenase expression and activity in patients with hepatitis C
virus-induced liver cirrhosis. Exp Ther Med. 2015 Mar;9(3):901-904. Epub 2014 Dec
18. PubMed PMID: 25667650; PubMed Central PMCID: PMC4316896.


348: Zhang X, Liu L, Xu W, Wang Y, Gao S, Chen S, DU Y. Intracellular levels of
hepatitis B virus DNA and mutational patterns of the polymerase gene of hepatitis
B virus in peripheral blood mononuclear cells of patients with lamivudine or
telbivudine resistance. Exp Ther Med. 2015 Mar;9(3):885-890. Epub 2014 Dec 24.
PubMed PMID: 25667647; PubMed Central PMCID: PMC4316898.


349: Olawumi HO, Olanrewaju DO, Shittu AO, Durotoye IA, Akande AA, Nyamngee A.
Effect of hepatitis-B virus co-infection on CD4 cell count and liver function of 
HIV infected patients. Ghana Med J. 2014 Jun;48(2):96-100. PubMed PMID: 25667557;
PubMed Central PMCID: PMC4310340.


350: Nebunoiu AM, Deleanu OC, Rohan I, Mihălţan F, Chorostowska-Wynimko J,
Ulmeanu R. Alpha-1 antitrypsin deficiency, SZ phenotype: a rare type of a rare
disease. Case report. Pneumologia. 2014 Oct-Dec;63(4):218-23. PubMed PMID:
25665366.


351: Seyman D, Yalcin AD, Oztoprak N, Genc GE, Ozen NS, Kizilates F, Berk H,
Gumuslu S. Soluble TRAIL levels decreased in chronic hepatitis C treatment with
pegylated interferon α plus ribavirin: association with viral responses. Int J
Clin Exp Med. 2014 Dec 15;7(12):5650-6. eCollection 2014. PubMed PMID: 25664085; 
PubMed Central PMCID: PMC4307532.


352: Xing TJ, Wang B, Zhang J. Screening and bioinformatic analysis of
microRNA-associated immune clearance in patients with chronic hepatitis B. Int J 
Clin Exp Med. 2014 Dec 15;7(12):4924-32. eCollection 2014. PubMed PMID: 25663989;
PubMed Central PMCID: PMC4307436.


353: Hashimoto R, Kanda M, Takami H, Shimizu D, Oya H, Hibino S, Okamura Y,
Yamada S, Fujii T, Nakayama G, Sugimoto H, Koike M, Nomoto S, Fujiwara M, Kodera 
Y. Aberrant expression of melanoma-associated antigen-D2 serves as a prognostic
indicator of hepatocellular carcinoma outcome following curative hepatectomy.
Oncol Lett. 2015 Mar;9(3):1201-1206. Epub 2014 Dec 23. PubMed PMID: 25663882;
PubMed Central PMCID: PMC4314984.


354: Taramasso L, Madeddu G, Ricci E, De Socio GV, Menzaghi B, Orofino G,
Passerini S, Franzetti M, Maggi P, Dentone C, Martinelli C, Celesia BM, Penco G, 
Libertone R, Quirino T, Bonfanti P, Di Biagio A; CISAI Study Group.
Raltegravir-based therapy in a cohort of HIV/HCV co-infected individuals. Biomed 
Pharmacother. 2015 Feb;69:233-6. doi: 10.1016/j.biopha.2014.12.006. Epub 2014 Dec
12. PubMed PMID: 25661363.


355: Cusato J, Allegra S, De Nicolò A, Boglione L, Fatiguso G, Cariti G, Ciancio 
A, Smedile A, Strona S, Troshina G, Rizzetto M, Di Perri G, D'Avolio A. ABCB11
and ABCB1 gene polymorphisms impact on telaprevir pharmacokinetic at one month of
therapy. Biomed Pharmacother. 2015 Feb;69:63-9. doi:
10.1016/j.biopha.2014.11.007. Epub 2014 Nov 15. PubMed PMID: 25661339.


356: Allegra S, Cusato J, De Nicolò A, Boglione L, Gatto A, Cariti G, Di Perri G,
D'Avolio A. Role of pharmacogenetic in ribavirin outcome prediction and
pharmacokinetics in an Italian cohort of HCV-1 and 4 patients. Biomed
Pharmacother. 2015 Feb;69:47-55. doi: 10.1016/j.biopha.2014.10.030. Epub 2014 Nov
6. PubMed PMID: 25661337.


357: Bedi RK. Notification guidelines: does it warrant a re-look? Transfus Apher 
Sci. 2015 Feb;52(1):143-4. doi: 10.1016/j.transci.2014.11.002. Epub 2014 Nov 24. 
PubMed PMID: 25661275.


358: Chang CH, Lin JW, Tu YK. Secular trends were considered in the evaluation of
universal hepatitis B vaccination in Taiwan. J Clin Epidemiol. 2015
Apr;68(4):405-11. doi: 10.1016/j.jclinepi.2014.11.014. Epub 2014 Dec 13. PubMed
PMID: 25660961.


359: Chen S, Akbar SM, Miyake T, Abe M, Al-Mahtab M, Furukawa S, Bunzo M, Hiasa
Y, Onji M. Diminished immune response to vaccinations in obesity: role of
myeloid-derived suppressor and other myeloid cells. Obes Res Clin Pract. 2015
Jan-Feb;9(1):35-44. doi: 10.1016/j.orcp.2013.12.006. Epub 2014 Jan 7. PubMed
PMID: 25660173.


360: Prisons. Inmate failed to state claim in case over contaminated shot. AIDS
Policy Law. 2014 Dec;30(2):5. PubMed PMID: 25659165.


361: Colson P, Gérolami R. Expensiveness of hepatitis C virus polymerase
inhibitor sofosbuvir: a warrant for therapeutic drug monitoring of compliance.
Clin Microbiol Infect. 2015 Apr;21(4):e32. doi: 10.1016/j.cmi.2014.10.021. Epub
2014 Nov 12. PubMed PMID: 25658571.


362: Boglione L, De Nicolò A, Cardellino CS, Ruggiero T, Ghisetti V, Cariti G, Di
Perri G, D'Avolio A. Relationship between the early boceprevir-S isomer plasma
concentrations and the onset of breakthrough during HCV genotype 1 triple
therapy. Clin Microbiol Infect. 2015 Feb;21(2):205.e1-3. doi:
10.1016/j.cmi.2014.07.009. Epub 2014 Oct 29. PubMed PMID: 25658567.


363: Rybicka M, Stalke P, Bielawski KP. Dynamics of hepatitis B virus
quasispecies heterogeneity in association with nucleos(t)ide analogue treatment
determined by MALDI-TOF MS. Clin Microbiol Infect. 2015 Mar;21(3):288.e1-4. doi: 
10.1016/j.cmi.2014.10.004. Epub 2014 Oct 29. PubMed PMID: 25658547.


364: Song LW, Liu PG, Liu CJ, Zhang TY, Cheng XD, Wu HL, Yang HC, Hao XK, Yuan Q,
Zhang J, Kao JH, Chen DS, Chen PJ, Xia NS. Quantitative hepatitis B core antibody
levels in the natural history of hepatitis B virus infection. Clin Microbiol
Infect. 2015 Feb;21(2):197-203. doi: 10.1016/j.cmi.2014.10.002. Epub 2014 Oct 29.
PubMed PMID: 25658546.


365: Li F, Zhang D, Li Y, Jiang D, Luo S, Du N, Chen W, Deng L, Zeng C. Whole
genome characterization of hepatitis B virus quasispecies with massively parallel
pyrosequencing. Clin Microbiol Infect. 2015 Mar;21(3):280-7. doi:
10.1016/j.cmi.2014.10.007. Epub 2014 Oct 29. PubMed PMID: 25658544.


366: Machmach K, Abad-Molina C, Romero-Sánchez MC, Dominguez-Molina B, Moyano M, 
Rodriguez MM, Rafii-El-Idrissi Benhnia M, Jimenez-Mejias ME, Vidal F,
Muñoz-Fernández MA, Genebat M, Viciana P, González-Escribano MF, Leal M,
Ruiz-Mateos E. IFNL4 ss469415590 polymorphism is associated with unfavourable
clinical and immunological status in HIV-infected individuals. Clin Microbiol
Infect. 2015 Mar;21(3):289.e1-4. doi: 10.1016/j.cmi.2014.10.012. Epub 2014 Oct
29. PubMed PMID: 25658540.


367: Ene L, Duiculescu D, Tardei G, Ruta S, Smith DM, Mehta S, Letendre S, Achim 
CL. Hepatitis B virus compartmentalization in the cerebrospinal fluid of
HIV-infected patients. Clin Microbiol Infect. 2015 Apr;21(4):387.e5-8. doi:
10.1016/j.cmi.2014.11.012. Epub 2014 Nov 23. PubMed PMID: 25658525; PubMed
Central PMCID: PMC4424164.


368: Kalantari H, Tavakoli T, Bagherpour B, Honarmand S. Interleukin-28B
(rs12979860) gene variation and treatment outcome after peginterferon plus
ribavirin therapy in patients with genotype 1 of hepatitis C virus. J Res Med
Sci. 2014 Nov;19(11):1062-7. PubMed PMID: 25657752; PubMed Central PMCID:
PMC4310080.


369: Shirvani-Dastgerdi E, Amini-Bavil-Olyaee S, Alavian SM, Trautwein C, Tacke
F. Comprehensive analysis of mutations in the hepatitis delta virus genome based 
on full-length sequencing in a nationwide cohort study and evolutionary pattern
during disease progression. Clin Microbiol Infect. 2015 May;21(5):510.e11-23.
doi: 10.1016/j.cmi.2014.12.008. Epub 2014 Dec 26. PubMed PMID: 25656625.


370: Fayssel N, Bensghir R, Ouladlahsen A, Abdelghaffar H, Sodqi M, Lahlou K,
Benjelloun S, Marhoum El Filali K, Ezzikouri S, Wakrim L. Association of CD209L
tandem repeats polymorphism with susceptibility to human immunodeficiency virus-1
infection, disease progression, and treatment outcomes: a Moroccan cohort study. 
Clin Microbiol Infect. 2015 May;21(5):513.e1-5. doi: 10.1016/j.cmi.2014.12.012.
Epub 2014 Dec 27. PubMed PMID: 25656622.


371: Utsumi T, Sawada K, Nakajima S, Abe M, Ohtake T, Fujiya M, Kohgo Y. [Case
report; A case of Fanconi's syndrome with pathological ulnar fractures improved
by dose reduction of adefovir and supplementation of oral phosphate]. Nihon Naika
Gakkai Zasshi. 2014 Aug 10;103(8):1927-30. Japanese. PubMed PMID: 25654887.


372: Shen F, Zheng R, Mi Y, Shi J, Chen G, Chen J, Xu L, Pan Q, Xu L, Fan J. [A
multi-center clinical study of a novel controlled attenuation parameter for
assessment of fatty liver]. Zhonghua Gan Zang Bing Za Zhi. 2014
Dec;22(12):926-31. doi: 10.3760/cma.j.issn.1007-3418.2014.12.010. Chinese. PubMed
PMID: 25654287.


373: Yan C, Yao Y, Mao X. [Effective antiviral therapy with entecavir in chronic 
hepatitis B virus carriers]. Zhonghua Gan Zang Bing Za Zhi. 2014
Dec;22(12):900-3. doi: 10.3760/cma.j.issn.1007-3418.2014.12.005. Chinese. PubMed 
PMID: 25654282.


374: Wu Z, Tan L, Liu T, Li X, Lai J, Ke W, Gao Z. [Dynamic changes of serum
HBsAg levels at different grades of liver inflammation and stages of hepatic
fibrosis in HBeAg-negative hepatitis B patients]. Zhonghua Gan Zang Bing Za Zhi. 
2014 Dec;22(12):895-9. doi: 10.3760/cma.j.issn.1007-3418.2014.12.004. Chinese.
PubMed PMID: 25654281.


375: Yan L, Wang JF, Wang ZH, Sun J, Zhou B, Hou J. [Relationship between
hepatitis B virus polymerase gene mutation patterns of rtM204I/V and
pre-core/basal core promoter mutations]. Zhonghua Gan Zang Bing Za Zhi. 2014
Dec;22(12):891-4. doi: 10.3760/cma.j.issn.1007-3418.2014.12.003. Chinese. PubMed 
PMID: 25654280.


376: Abbasinazari M, Alavian SM, Behnava B, Asgharinia M, Salimi S, Keshvari M,
Mehrnoush L, Karim P. Effect of zinc supplementation on viral response in
patients with chronic hepatitis C and Beta thalassemia major, a pilot study. J
Clin Diagn Res. 2014 Dec;8(12):HC16-9. doi: 10.7860/JCDR/2014/10403.5305. Epub
2014 Dec 5. PubMed PMID: 25653968; PubMed Central PMCID: PMC4316274.


377: L N A, M S R, Shenoy MT, P SR, B P. Lead poisoning mimicking acute
porphyria! J Clin Diagn Res. 2014 Dec;8(12):CD01-2. doi:
10.7860/JCDR/2014/10597.5315. Epub 2014 Dec 5. PubMed PMID: 25653942; PubMed
Central PMCID: PMC4316248.


378: Hayashi N, Saito T, Kakuda M, Matsue Y, Minato T, Fukumura A, Ozaki K,
Tsuchisima M, Tsutsumi M. [Pathogenesis of alcoholic chronic hepatitis]. Nihon
Arukoru Yakubutsu Igakkai Zasshi. 2014 Oct;49(5):219-26. Review. Japanese. PubMed
PMID: 25651616.


379: Mousavi T, Haghshenas MR, Rafiei A, Navaei RA, Khah ZH. Hepatitis B Virus
Genotypes Distribution with HBsAg Positive in the North of Iran (Mazandaran)
During 2011-2014. Med Arch. 2014 Dec;68(6):376-80. doi:
10.5455/medarh.2014.68.376-380. Epub 2014 Dec 16. PubMed PMID: 25648402; PubMed
Central PMCID: PMC4314167.


380: Lu Y, Peng J, Wang C, Zhu Y, Wang F, Sun Z. IL-6 promoter functional
polymorphism -572C/G affects spontaneous clearance of hepatitis B virus
infection. Clin Lab. 2014;60(11):1903-7. PubMed PMID: 25648033.


381: Luo W, Zhou B, Wen W, Peng J. [Entecavir reliability in an allogeneic stem
cell transplant recipient with anti-HBs antibody-positive hepatitis donated from 
a HBsAg-positive donor]. Zhonghua Gan Zang Bing Za Zhi. 2014 Sep;22(9):702-4.
Chinese. PubMed PMID: 25647846.


382: Ji X, Zhang Q, Du Y, Liu W, Li Z, Hou X, Cao G. Somatic mutations, viral
integration and epigenetic modification in the evolution of hepatitis B
virus-induced hepatocellular carcinoma. Curr Genomics. 2014 Dec;15(6):469-80.
doi: 10.2174/1389202915666141114213833. PubMed PMID: 25646075; PubMed Central
PMCID: PMC4311391.


383: Kuo YH, Chang KC, Wang JH, Tsai PS, Hung SF, Hung CH, Lu SN. Changing serum 
levels of quantitative hepatitis B surface antigen and hepatitis B virus DNA in
hepatitis B virus surface antigen carriers: a follow-up study of an elderly
cohort. Kaohsiung J Med Sci. 2015 Feb;31(2):102-7. doi:
10.1016/j.kjms.2014.11.002. Epub 2014 Dec 4. PubMed PMID: 25645989.


384: Castro Mendoza AL, Arriaga Cazares HE, Palacios Saucedo GC. [Hepatic
steatosis (HS) as a factor associated with the presence of metabolic risk in
schoolchildren and obese adolescents]. Gac Med Mex. 2014 Dec;150 Suppl 1:95-100. 
Spanish. PubMed PMID: 25643684.


385: Onyeka IN, Beynon CM, Ronkainen K, Tiihonen J, Föhr J, Kuikanmäki O,
Paasolainen M, Kauhanen J. Hospitalization in a cohort seeking treatment for
illicit drug use in Finland. J Subst Abuse Treat. 2015 Jun;53:64-70. doi:
10.1016/j.jsat.2014.12.009. Epub 2014 Dec 30. PubMed PMID: 25641737.


386: Kaneko J, Sugawara Y, Yamaguchi T, Harada N, Akamatsu N, Ishizawa T, Aoki T,
Sakamoto Y, Hasegawa K, Tamura S, Tanaka T, Kokudo N. Telaprevir-based triple
therapy for hepatitis C null responders among living donor liver transplant
recipients. Biosci Trends. 2014 Dec;8(6):339-45. doi: 10.5582/bst.2014.01101.
PubMed PMID: 25641181.


387: Chanson P, Pariente A. [Pentoxifylline against prednisolone in severe acute 
alcoholic hepatitis: a Korean trial]. Rev Prat. 2014 Nov;64(9):1206. French.
PubMed PMID: 25638854.


388: Saka R, Yanagihara I, Sasaki T, Nose S, Takeuchi M, Nakayama M, Okuyama H.
Immunolocalization of surfactant protein D in the liver from infants with
cholestatic liver disease. J Pediatr Surg. 2015 Feb;50(2):297-300. doi:
10.1016/j.jpedsurg.2014.11.020. Epub 2014 Nov 10. PubMed PMID: 25638623.


389: Cento V, Tontodonati M, Di Maio VC, Bellocchi MC, Valenti F, Manunta A,
Fortuna S, Armenia D, Carioti L, Antonucci FP, Bertoli A, Trave F, Cacciatore P, 
Angelico M, Navarra P, Neumann AU, Vecchiet J, Parruti G, Babudieri S, Perno CF, 
Ceccherini-Silberstein F. Kinetics of hepatitis C virus RNA decay, quasispecies
evolution and risk of virological failure during telaprevir-based triple therapy 
in clinical practice. Dig Liver Dis. 2015 Mar;47(3):233-41. doi:
10.1016/j.dld.2014.12.004. Epub 2014 Dec 27. PubMed PMID: 25637450.


390: Garbuglia AR, Alessandrini AI, Pavio N, Tessé S, Grignolo S, Viscoli C, Lapa
D, Capobianchi MR. Male patient with acute hepatitis E in Genoa, Italy: figatelli
(pork liver sausage) as probable source of the infection. Clin Microbiol Infect. 
2015 Jan;21(1):e4-6. doi: 10.1016/j.cmi.2014.07.007. Epub 2014 Oct 12. PubMed
PMID: 25636944.


391: Belhassen-García M, Pérez Del Villar L, Pardo-Lledias J, Gutiérrez Zufiaurre
MN, Velasco-Tirado V, Cordero-Sánchez M, Muñoz Criado S, Muñoz Bellido JL, Muro
A. Imported transmissible diseases in minors coming to Spain from low-income
areas. Clin Microbiol Infect. 2015 Apr;21(4):370.e5-8. doi:
10.1016/j.cmi.2014.11.024. Epub 2014 Dec 3. PubMed PMID: 25636386.


392: Naderi M, Gholipour N, Zolfaghari MR, Moradi Binabaj M, Yegane Moghadam A,
Motalleb G. Hepatitis C virus and vaccine development. Int J Mol Cell Med. 2014
Fall;3(4):207-15. Review. PubMed PMID: 25635247; PubMed Central PMCID:
PMC4293608.


393: Ola SO, Udo UA, Ogunrin AO. Role of lamivudine in the therapy of Nigerian
patients with Chronic HBV infection. Niger Postgrad Med J. 2014 Dec;21(4):294-8. 
PubMed PMID: 25633447.


394: Choi JW, Lee HK, Kim SH, Kim YH, Lee KK, Lee MH, Oem JK. Canine adenovirus
type 1 in a fennec fox (Vulpes zerda). J Zoo Wildl Med. 2014 Dec;45(4):947-50.
PubMed PMID: 25632689.


395: Seeley KE, Baitchman E, Bartlett S, DebRoy C, Garner MM. Investigation and
control of an attaching and effacing Escherichia coli outbreak in a colony of
captive budgerigars (Melopsittacus undulatus). J Zoo Wildl Med. 2014
Dec;45(4):875-82. PubMed PMID: 25632676.


396: Chiamchanya N. The prevalence of transfusion-transmissible infection in
blood donors in Thammasat University Hospital between 2007-2012. J Med Assoc
Thai. 2014 Oct;97(10):1055-63. PubMed PMID: 25632622.


397: Tangpradabkiet W, Praneenararat S, Chamroonkul N, Witeerungrot T,
Piratvisuth T. Influence of meal intake on liver stiffness in patients with
chronic hepatitis B and C. J Med Assoc Thai. 2014 Oct;97(10):1033-9. PubMed PMID:
25632619.


398: Ang CY, Yew AK, Tay DK, Chia SL, Yeo SJ, Lo NN, Chin PL. Reducing allograft 
contamination and disease transmission: intraosseous temperatures of femoral head
allografts during autoclaving. Singapore Med J. 2014 Oct;55(10):526-8. PubMed
PMID: 25631893; PubMed Central PMCID: PMC4293962.


399: National notifiable diseases surveillance system, 1 July to 30 September
2014. Commun Dis Intell Q Rep. 2014 Dec 31;38(4):E383-9. PubMed PMID: 25631603.


400: OzFoodNet Working Group. OzFoodNet quarterly report, 1 April to 30 June
2013. Commun Dis Intell Q Rep. 2014 Dec 31;38(4):E376-82. PubMed PMID: 25631602.


401: Low AS, Tan M, Garcia A, Aw M, Quak SH. Childhood autoimmune hepatitis in a 
paediatric unit of a tertiary care hospital. Singapore Med J. 2014
Dec;55(12):648-51. PubMed PMID: 25630319; PubMed Central PMCID: PMC4292003.


402: Krashin E, Lishner M, Chowers M, Reisfeld S. Candida albicans in peritoneal 
fluid in a patient with hepatic encephalopathy. Isr Med Assoc J. 2014
Dec;16(12):801-2. PubMed PMID: 25630214.


403: Pourette D, Enel C. [Representations and disease experience of hepatitis B
by Sub-Saharan patients in Ivory Coast and France]. Sante Publique. 2014
Nov-Dec;26(6):869-78. French. PubMed PMID: 25629681.


404: Hasan MM, Uddin N, Hasan MR, Islam AF, Hossain MM, Rahman AB, Hossain MS,
Chowdhury IA, Rana MS. Analgesic and anti-inflammatory activities of leaf extract
of Mallotus repandus (Willd.) Muell. Arg. Biomed Res Int. 2014;2014:539807. doi: 
10.1155/2014/539807. Epub 2014 Dec 31. PubMed PMID: 25629031; PubMed Central
PMCID: PMC4297635.


405: Kuwabara N, Ching MS. A review of factors affecting vaccine preventable
disease in Japan. Hawaii J Med Public Health. 2014 Dec;73(12):376-81. Review.
PubMed PMID: 25628969; PubMed Central PMCID: PMC4300546.


406: Muniz LF, Silva CR, Costa TF, da Mota LM. [Vaccination in patients from
Brasília cohort with early rheumatoid arthritis]. Rev Bras Reumatol. 2014
Sep-Oct;54(5):349-55. doi: 10.1016/j.rbr.2014.04.002. Epub 2014 Jul 6.
Portuguese. PubMed PMID: 25627297.


407: Mello FM, Kuniyoshi AS, Lopes AF, Gomes-Gouvêa MS, Bertolini DA. Hepatitis B
virus genotypes and mutations in the basal core promoter and pre-core/core in
chronically infected patients in southern Brazil: a cross-sectional study of HBV 
genotypes and mutations in chronic carriers. Rev Soc Bras Med Trop. 2014
Nov-Dec;47(6):701-8. doi: 10.1590/0037-8682-0158-2014. PubMed PMID: 25626648.


408: Tzifi F, Hawkins P, Atsali E, Kotzia D, Attilakos A. Acute hepatitis in a
child heterozygous for the I259V MEFV gene variant. Prague Med Rep.
2014;115(3-4):128-33. doi: 10.14712/23362936.2014.43. PubMed PMID: 25626331.


409: Dalgleish AG. Vaccines versus immunotherapy: overview of approaches in
deciding between options. Hum Vaccin Immunother. 2014;10(11):3369-74. doi:
10.4161/21645515.2014.980707. Review. PubMed PMID: 25625932; PubMed Central
PMCID: PMC4517456.


410: Kirner A, Mayer-Mokler A, Reinhardt C. IMA901: a multi-peptide cancer
vaccine for treatment of renal cell cancer. Hum Vaccin Immunother.
2014;10(11):3179-89. doi: 10.4161/21645515.2014.983857. Review. PubMed PMID:
25625928; PubMed Central PMCID: PMC4514142.


411: Rose M, Schubert C, Dierichs L, Gaisa NT, Heer M, Heidenreich A, Knüchel R, 
Dahl E. OASIS/CREB3L1 is epigenetically silenced in human bladder cancer
facilitating tumor cell spreading and migration in vitro. Epigenetics. 2014
Dec;9(12):1626-40. doi: 10.4161/15592294.2014.988052. PubMed PMID: 25625847;
PubMed Central PMCID: PMC4623247.


412: Ataei B, Meidani M, Khosravi M, Khorvash F, Akbari M. Knowledge, attitude,
and performance of medical staff of teaching healthcare settings about hepatitis 
B and C in Isfahan, Iran. Adv Biomed Res. 2014 Dec 31;3:267. doi:
10.4103/2277-9175.148249. eCollection 2014. PubMed PMID: 25625106; PubMed Central
PMCID: PMC4298875.


413: Monsour H. Hepatology pearls for the practicing physician. Methodist Debakey
Cardiovasc J. 2014 Oct-Dec;10(4):260-1. doi: 10.14797/mdcj-10-4-260. PubMed PMID:
25624985; PubMed Central PMCID: PMC4300069.


414: Zuo C, Xia M, Wu Q, Zhu H, Liu J, Liu C. Role of antiviral therapy in
reducing recurrence and improving survival in hepatitis B virus-associated
hepatocellular carcinoma following curative resection (Review). Oncol Lett. 2015 
Feb;9(2):527-534. Epub 2014 Nov 21. PubMed PMID: 25624883; PubMed Central PMCID: 
PMC4301553.


415: Maheaswari R, Sivasankar K, Subbarayan S. Toll gates: An emerging
therapeutic target. J Indian Soc Periodontol. 2014 Nov-Dec;18(6):686-92. doi:
10.4103/0972-124X.147398. Review. PubMed PMID: 25624622; PubMed Central PMCID:
PMC4296450.


416: Rigatti SJ. Response after treatment for advanced hepatitis C--a mortality
abstract. J Insur Med. 2014;44(3):152-7. PubMed PMID: 25622386.


417: Sarrazin C, Zeuzem S, Manns MP; Federal Joint Committee. [Joint Statement of
the German Society of Gastroenterology, Digestive and Metabolic Diseases (DGVS)
and the German Society for Internal Medicine (DGIM) to Simeprevir-benefit
assessment according to § 35a SGB V the Federal Joint Committee]. Z
Gastroenterol. 2014 Dec;52(12):1495-9. German. PubMed PMID: 25621364.


418: Kłujszo E, Parcheta P, Zarębska-Michaluk D, Ochwanowska E, Witkowska A,
Rakowska A, Rudnicka L, Kryczka W. Dermatologic adverse events of protease
inhibitor-based combination therapy in patients with chronic hepatitis C. J
Dermatol Case Rep. 2014 Dec 31;8(4):95-102. doi: 10.3315/jdcr.2014.1183.
eCollection 2014 Dec 31. PubMed PMID: 25621089; PubMed Central PMCID: PMC4299703.


419: Barriocanal M, Carnero E, Segura V, Fortes P. Long Non-Coding RNA BST2/BISPR
is Induced by IFN and Regulates the Expression of the Antiviral Factor Tetherin. 
Front Immunol. 2015 Jan 9;5:655. doi: 10.3389/fimmu.2014.00655. eCollection 2014.
PubMed PMID: 25620967; PubMed Central PMCID: PMC4288319.


420: Heller R, Heller LC. Gene electrotransfer clinical trials. Adv Genet.
2015;89:235-62. doi: 10.1016/bs.adgen.2014.10.006. Epub 2014 Dec 4. PubMed PMID: 
25620013.


421: Wang X, Zhao S, Liu Z, Yu S, Zheng G, Mei Z, Dong X, Wan R. [Compare the
application of flexible spatial statistics and kulldorff scanning window
statistics to spatial aggregation of Hepatitis A]. Zhonghua Yu Fang Yi Xue Za
Zhi. 2014 Dec;48(12):1063-7. Chinese. PubMed PMID: 25619217.


422: Yan B, Lyu J, Liu J, Feng Y, Xu A, Chen S, Zhou L, Liang X, Cui F, Wang F,
Zhang L. [Antibody persistence following booster vaccination with three doses of 
hepatitis B vaccines among low-response adults in Zhangqiu county of Shandong
province: 24-month of follow-up from 2009]. Zhonghua Yu Fang Yi Xue Za Zhi. 2014 
Dec;48(12):1043-7. Chinese. PubMed PMID: 25619213.


423: Chénier S, Boulianne M, Gagnon CA. Postvaccinal reovirus infection with high
mortality in breeder chicks. Avian Dis. 2014 Dec;58(4):659-65. PubMed PMID:
25619015.


424: Zhao H, Hou T, Shao D. Clinical study on treatment of chronic viral
cholestatic hepatitis with chishaodanpi decoction. J Tradit Chin Med. 2014
Dec;34(6):646-51. PubMed PMID: 25618967.


425: Marrazzo JM. What's new in sexually transmitted infections in the HIV care
setting: focus on syphilis and gonorrhea. Top Antivir Med. 2014 Dec-2015
Jan;22(5):698-701. Review. PubMed PMID: 25612179.


426: Volberding PA. Highlights of the 2014 International AIDS Conference: update 
from down under. Top Antivir Med. 2014 Dec-2015 Jan;22(5):694-7. PubMed PMID:
25612178.


427: Hepatitis C Polymorphism Testing: A Review of the Clinical Evidence
[Internet]. Ottawa (ON): Canadian Agency for Drugs and Technologies in Health;
2014 Feb 24. Available from http://www.ncbi.nlm.nih.gov/books/NBK269290/
PubMed PMID: 25610939.


428: Jann MW. Diagnosis and treatment of bipolar disorders in adults: a review of
the evidence on pharmacologic treatments. Am Health Drug Benefits. 2014
Dec;7(9):489-99. Review. PubMed PMID: 25610528; PubMed Central PMCID: PMC4296286.


429: Janocha-Litwin J, Pazgan-Simon M, Simon K. DRESS syndrome as a complication 
of treatment of hepatitis C virus-associated post-inflammatory liver cirrhosis
with peginterferon α2a and ribavirin. Postepy Dermatol Alergol. 2014
Dec;31(6):401-4. doi: 10.5114/pdia.2014.40939. Epub 2014 Dec 3. PubMed PMID:
25610356; PubMed Central PMCID: PMC4293381.


430: Topdagi O, Okcu N, Bilen N. The frequency of complications and the etiology 
of disease in patients with liver cirrhosis in erzurum. Eurasian J Med. 2014
Jun;46(2):110-4. doi: 10.5152/eajm.2014.25. PubMed PMID: 25610308; PubMed Central
PMCID: PMC4261449.


431: Wahab MA, Shehta A, Hamed H, El Nakeeb A, Salah T. Predictors of recurrence 
in hepatitis C virus related hepatocellular carcinoma after hepatic resection: a 
retrospective cohort study. Eurasian J Med. 2014 Feb;46(1):36-41. doi:
10.5152/eajm.2014.07. PubMed PMID: 25610292; PubMed Central PMCID: PMC4261437.


432: Luo Y, Luo J. [Diagnosis and treatment of overlap syndrome]. Zhonghua Jie He
He Hu Xi Za Zhi. 2014 Dec;37(12):881-2. Chinese. PubMed PMID: 25609121.


433: Senturk S, Cetin B, Cengiz M, Bilici A, Ozekinci S. Dynamic multidetector
computed tomography findings of hepatocellular carcinoma of hepatitis B
virus-positive and -negative patients. Cancer Imaging. 2014 Apr 22;14:9. doi:
10.1186/1470-7330-14-9. PubMed PMID: 25608603; PubMed Central PMCID: PMC4331841.


434: [Chronic hepatitis C. Interferon free therapy also in patients with liver
cirrhosis]. MMW Fortschr Med. 2014 Dec 15;156(21-22):97. German. PubMed PMID:
25608420.


435: Chia BK, Tey HL. Metastatic hepatocellular carcinoma with paraneoplastic
itch: effective treatment with naltrexone. J Drugs Dermatol. 2014
Dec;13(12):1440. PubMed PMID: 25607785.


436: Moroşan E, Mihailovici MS, Giuşcă SE, Cojocaru E, Avădănei ER, Căruntu ID,
Teleman S. Hepatic steatosis background in chronic hepatitis B and C -
significance of similarities and differences. Rom J Morphol Embryol. 2014;55(3
Suppl):1041-7. PubMed PMID: 25607383.


437: Toda M, Kobayashi Y, Koizumi T, Saito K, Ohbayashi M, Kohyama N, Aoki T,
Murakami M, Yasuhara H, Yamamoto T. Genetic polymorphism of the human organic
solute carrier protein 1 (hOSCP1) gene in Japanese patients with non-viral liver 
carcinoma. Meta Gene. 2014 Oct 1;2:686-93. doi: 10.1016/j.mgene.2014.09.002.
eCollection 2014 Dec. PubMed PMID: 25606452.


438: Hu S, Zhao L, Yang J, Hu M. The association between polymorphism of P53
codon 72 Arg/Pro and hepatocellular carcinoma susceptibility: evidence from a
meta-analysis of 15 studies with 3704 cases. Meta Gene. 2013 Oct 30;1:126-37.
doi: 10.1016/j.mgene.2013.09.010. eCollection 2013 Dec. PubMed PMID: 25606382;
PubMed Central PMCID: PMC4205030.


439: Akkız H, Kuran S, Akgöllü E, Üsküdar O, Bekar A, Bayram S, Yıldırım S, Ülger
Y, Kaya BY, Şansal M, Çınar E. Effect of PON1 gene polymorphisms in Turkish
patients with hepatocellular carcinoma. Meta Gene. 2013 Oct 28;1:93-101. doi:
10.1016/j.mgene.2013.09.007. eCollection 2013 Dec. PubMed PMID: 25606379; PubMed 
Central PMCID: PMC4205027.


440: Zeng DW, Zhu YY, Huang Q, Zhang JM, Wu YL, Dong J, Jiang JJ, Liu YR.
Hepatitis B surface antigen in late hepatitis B infection. J Med Virol. 2015
Mar;87(3):380-7. doi: 10.1002/jmv.24078. Epub 2014 Dec 8. PubMed PMID: 25604455.


441: Jadoon SA, Jadoon HA, Nazar HS. Treatment of chronic hepatitis-C with
standard interferon and ribavirin. J Ayub Med Coll Abbottabad. 2014
Apr-Jun;26(2):212-5. PubMed PMID: 25603680.


442: Liu TW, Yeh ML, Huang CF, Lin IL, Huang JF, Dai CY, Chen YL, Chuang WL, Yu
ML. Clinical performance of a new hepatitis B surface antigen quantitative assay 
with automatic dilution. Kaohsiung J Med Sci. 2015 Jan;31(1):26-33. doi:
10.1016/j.kjms.2014.10.007. Epub 2014 Dec 18. PubMed PMID: 25600917.


443: Lens S, Mensa L, Gambato M, González P, Torras X, Soriano G, Costa J, Capón 
A, Londoño MC, Mariño Z, Navasa M, Pérez-del-Pulgar S, Forns X. HEV infection in 
two referral centers in Spain: epidemiology and clinical outcomes. J Clin Virol. 
2015 Feb;63:76-80. doi: 10.1016/j.jcv.2014.12.017. Epub 2014 Dec 26. PubMed PMID:
25600611.


444: Pineda-Peña AC, Faria NR, Mina T, Amini-Bavil-Olyaee S, Alavian SM, Lemey P,
Maes P, Van Ranst M, Pourkarim MR. Epidemiological history and genomic
characterization of non-D1 HBV strains identified in Iran. J Clin Virol. 2015
Feb;63:38-41. doi: 10.1016/j.jcv.2014.12.010. Epub 2014 Dec 17. Erratum in: J
Clin Virol. 2015 Aug;69:254. PubMed PMID: 25600602.


445: Bradley-Stewart AJ, Jesudason N, Michie K, Winter AJ, Gunson RN. Hepatitis E
in Scotland: assessment of HEV infection in two high-risk patient groups with
elevated liver enzymes. J Clin Virol. 2015 Feb;63:36-7. doi:
10.1016/j.jcv.2014.11.025. Epub 2014 Nov 26. PubMed PMID: 25600601.


446: Amponsah-Dacosta E, Lebelo RL, Rakgole JN, Selabe SG, Gededzha MP, Mayaphi
SH, Powell EA, Blackard JT, Mphahlele MJ. Hepatitis B virus infection in
post-vaccination South Africa: occult HBV infection and circulating surface gene 
variants. J Clin Virol. 2015 Feb;63:12-7. doi: 10.1016/j.jcv.2014.11.032. Epub
2014 Dec 3. PubMed PMID: 25600597; PubMed Central PMCID: PMC4560343.


447: Zanotta N, Maximova N, Campisciano G, Del Savio R, Pizzol A, Casalicchio G, 
Berton E, Comar M. Up-regulation of the monocyte chemotactic protein-3 in sera
from bone marrow transplanted children with torquetenovirus infection. J Clin
Virol. 2015 Feb;63:6-11. doi: 10.1016/j.jcv.2014.11.028. Epub 2014 Dec 6. PubMed 
PMID: 25600596.


448: Tahan AC, Tahan V. "If a fake friend stays in your vodkabulary as a stem
friend": granulocyte colony-stimulating factor promoted stem cell therapy in
severe alcoholic hepatitis. Turk J Gastroenterol. 2014 Dec;25(6):748-9. doi:
10.5152/tjg.2014.0060. PubMed PMID: 25599799.


449: Kömür S, İnal AS, Ulu AC, Kurtaran B, Taşova Y, Salih H, Aksu Z. Effects of 
mannose-binding lectin and mannose-binding lectin polymorphisms on treatment
response in patients with chronic hepatitis C. Turk J Gastroenterol. 2014
Dec;25(6):702-6. doi: 10.5152/tjg.2014.6583. PubMed PMID: 25599785.


450: Hakim GD, Akarsu M, Karademir S, Unek T, Astarcıoğlu İ. The efficacy and
safety of tenofovir in the prevention of hepatitis B virus recurrence following
liver transplantation. Turk J Gastroenterol. 2014 Dec;25(6):685-9. doi:
10.5152/tjg.2014.5819. PubMed PMID: 25599782.


451: Mansouri N, Movafagh A, Sayad A, Ghafouri-Fard S, Darvish H, Zare-Abdollahi 
D, Emamalizadeh B, Shahvaisizadeh F, Ghaedi H, Bastami M, Kayyal M, Hashemi M,
Heidari M, Nejatizadeh A, Zamani M. Hepatitis B virus infection in patients with 
blood disorders: a concise review in pediatric study. Iran J Ped Hematol Oncol.
2014;4(4):178-87. Epub 2014 Dec 10. PubMed PMID: 25598959; PubMed Central PMCID: 
PMC4293518.


452: Pourhoseingholi MA, Ashtari S, Alavian SM. Sofosbuvir vs. Combination of
Pegylated Interferon and Ribavirin; How Much Shall Pay for Iranian Patients?
Hepat Mon. 2014 Nov 23;14(11):e25540. doi: 10.5812/hepatmon.25540. eCollection
2014 Nov. PubMed PMID: 25598793; PubMed Central PMCID: PMC4286709.


453: Gededzha MP, Mphahlele MJ, Selabe SG. Characterization of HCV genotype 5a
envelope proteins: implications for vaccine development and therapeutic entry
target. Hepat Mon. 2014 Nov 22;14(11):e23660. doi: 10.5812/hepatmon.23660.
eCollection 2014 Nov. PubMed PMID: 25598792; PubMed Central PMCID: PMC4286708.


454: Yentur Doni N, Simsek Z, Keklik Z, Gurses G, Zeyrek FY. Epidemiology of
hepatitis B in the reproductive-age female farmworkers of southeastern Turkey.
Hepat Mon. 2014 Nov 23;14(11):e22120. doi: 10.5812/hepatmon.22120. eCollection
2014 Nov. PubMed PMID: 25598790; PubMed Central PMCID: PMC4286707.


455: Sikorska K, Romanowski T, Stalke P, Izycka Swieszewska E, Bielawski KP.
Association of hepcidin mRNA expression with hepatocyte iron accumulation and
effects of antiviral therapy in chronic hepatitis C infection. Hepat Mon. 2014
Nov 1;14(11):e21184. doi: 10.5812/hepatmon.21184. eCollection 2014 Nov. PubMed
PMID: 25598789; PubMed Central PMCID: PMC4286710.


456: Mohammadzadeh S, Khabiri A, Roohvand F, Memarnejadian A, Salmanian AH,
Ajdary S, Ehsani P. Enhanced-Transient Expression of Hepatitis C Virus Core
Protein in Nicotiana tabacum, a Protein With Potential Clinical Applications.
Hepat Mon. 2014 Nov 24;14(11):e20524. doi: 10.5812/hepatmon.20524. eCollection
2014 Nov. PubMed PMID: 25598788; PubMed Central PMCID: PMC4286711.


457: Xiaoli W, Lirong W, Xueliang W, Jinsong L, Hengxin L, Wei J. Risk Factors of
Hepatitis C Virus Infection in Drug Users From Eleven Methadone Maintenance
Treatment Clinics in Xi'an, China. Hepat Mon. 2014 Nov 23;14(11):e19601. doi:
10.5812/hepatmon.19601. eCollection 2014 Nov. PubMed PMID: 25598787; PubMed
Central PMCID: PMC4286713.


458: Zhang X, An Y, Jiang X, Xu M, Xu L, Chen S, Xi Y. Entecavir versus
Lamivudine therapy for patients with chronic hepatitis B-associated liver
failure: a meta-analysis. Hepat Mon. 2014 Nov 11;14(11):e19164. doi:
10.5812/hepatmon.19164. eCollection 2014 Nov. PubMed PMID: 25598786; PubMed
Central PMCID: PMC4286714.


459: Joshi SN. Hepatitis C screening. Ochsner J. 2014 Winter;14(4):664-8. Review.
PubMed PMID: 25598732; PubMed Central PMCID: PMC4295744.


460: Xu K, Zhu L, Tang F, Bao C, Zhu Y, Cao M, Du G, Xu J, Peng H, Zhai X. [Rate 
of infection and related risk factors on hepatitis C virus in three counties of
Jiangsu province]. Zhonghua Liu Xing Bing Xue Za Zhi. 2014 Nov;35(11):1212-7.
Chinese. PubMed PMID: 25598250.


461: Bouwknegt M, Verhaelen K, Rzeżutka A, Kozyra I, Maunula L, von Bonsdorff CH,
Vantarakis A, Kokkinos P, Petrovic T, Lazic S, Pavlik I, Vasickova P, Willems KA,
Havelaar AH, Rutjes SA, de Roda Husman AM. Quantitative farm-to-fork risk
assessment model for norovirus and hepatitis A virus in European leafy green
vegetable and berry fruit supply chains. Int J Food Microbiol. 2015 Apr
2;198:50-8. doi: 10.1016/j.ijfoodmicro.2014.12.013. Epub 2014 Dec 18. PubMed
PMID: 25598201.


462: Harries M, Monazahian M, Wenzel J, Jilg W, Weber M, Ehlers J, Dreesman J,
Mertens E. Foodborne hepatitis A outbreak associated with bakery products in
northern Germany, 2012. Euro Surveill. 2014 Dec 18;19(50):20992. PubMed PMID:
25597541.


463: Abdelraouf A, Hamdy H, El Erian AM, Elsebae M, Taha S, Elshafey HE, Ismail
S, Hassany M. Initial experience of surgical microwave tissue precoagulation in
liver resection for hepatocellular carcinoma in cirrhotic liver. J Egypt Soc
Parasitol. 2014 Aug;44(2):343-50. PubMed PMID: 25597148.


464: Giroux S, Bilimoria D, Cadilhac C, Cottrell KM, Denis F, Dietrich E, Ewing
N, Henderson JA, L'Heureux L, Mani N, Morris M, Nicolas O, Reddy TJ, Selliah S,
Shawgo RS, Xu J, Chauret N, Berlioz-Seux F, Chan LC, Das SK, Grillot AL, Bennani 
YL, Maxwell JP. Discovery of thienoimidazole-based HCV NS5A inhibitors. Part 2:
non-symmetric inhibitors with potent activity against genotype 1a and 1b. Bioorg 
Med Chem Lett. 2015 Feb 15;25(4):940-3. doi: 10.1016/j.bmcl.2014.12.044. Epub
2014 Dec 29. PubMed PMID: 25597006.


465: Kassem AM. Hepatitis research in Arab countries: questions needing answers. 
Arab J Gastroenterol. 2014 Sep-Dec;15(3-4):91. doi: 10.1016/j.ajg.2014.12.001.
PubMed PMID: 25596974.


466: K-Kutala B, Bedossa P, Guedj J, Asselah T, Martinot-Peignoux M, Duval X,
Marcellin P. Patients with chronic hepatitis C without advanced fibrosis and
hepatocellular carcinoma: a retrospective clinical-pathological study. Dig Liver 
Dis. 2015 Apr;47(4):296-302. doi: 10.1016/j.dld.2014.12.010. Epub 2014 Dec 25.
PubMed PMID: 25596930.


467: Mitsumoto F, Murata M, Ura K, Takayama K, Hiramine S, Shimizu M, Toyoda K,
Ogawa E, Furusyo N, Hayashi J. The kinetics of the hepatitis B surface antigen
level after the initiation of antiretroviral therapy for hepatitis B virus and
human immunodeficiency virus coinfected patients. J Infect Chemother. 2015
Apr;21(4):264-71. doi: 10.1016/j.jiac.2014.12.003. Epub 2014 Dec 18. PubMed PMID:
25596071.


468: Douam F, Lavillette D, Cosset FL. The mechanism of HCV entry into host
cells. Prog Mol Biol Transl Sci. 2015;129:63-107. doi:
10.1016/bs.pmbts.2014.10.003. Epub 2014 Dec 12. Review. PubMed PMID: 25595801.


469: Postorino MC, Prosperi M, Quiros-Roldan E, Maggiolo F, Di Giambenedetto S,
Saracino A, Costarelli S, Lorenzotti S, Sighinolfi L, Di Pietro M, Torti C;
MASTER Study Group. Use of efavirenz or atazanavir/ritonavir is associated with
better clinical outcomes of HAART compared to other protease inhibitors: routine 
evidence from the Italian MASTER Cohort. Clin Microbiol Infect. 2015
Apr;21(4):386.e1-9. doi: 10.1016/j.cmi.2014.10.022. Epub 2014 Nov 11. PubMed
PMID: 25595708.


470: Giroux S, Bilimoria D, Cadilhac C, Cottrell KM, Denis F, Dietrich E, Ewing
N, Henderson JA, L'Heureux L, Mani N, Morris M, Nicolas O, Reddy TJ, Selliah S,
Shawgo RS, Xu J, Chauret N, Berlioz-Seux F, Chan LC, Das SK, Grillot AL, Bennani 
YL, Maxwell JP. Discovery of thienoimidazole-based HCV NS5A inhibitors. Part 1:
C2-symmetric inhibitors with diyne and biphenyl linkers. Bioorg Med Chem Lett.
2015 Feb 15;25(4):936-9. doi: 10.1016/j.bmcl.2014.12.046. Epub 2014 Dec 30.
PubMed PMID: 25595681.


471: Paredes Millán M, Chirinos Montes NJ, Martinez Apaza A, Lozano A. [The most 
common rheumatic diseases in patients with autoimmune liver disease in the
Hospital Arzobispo Loayza from 2008-2013, Lima, Peru]. Rev Gastroenterol Peru.
2014 Oct-Dec;34(4):305-10. Spanish. PubMed PMID: 25594753.


472: Safari S, Motavaf M, Seyed Siamdoust SA, Alavian SM. Hepatotoxicity of
halogenated inhalational anesthetics. Iran Red Crescent Med J. 2014 Sep
5;16(9):e20153. doi: 10.5812/ircmj.20153. eCollection 2014 Sep. Review. PubMed
PMID: 25593732; PubMed Central PMCID: PMC4270648.


473: Gitto L, Serinelli S, Busardò FP, Panebianco V, Bolino G, Maiese A. Can
post-mortem computed tomography be considered an alternative for autopsy in
deaths due to hemopericardium? J Geriatr Cardiol. 2014 Dec;11(4):363-7. doi:
10.11909/j.issn.1671-5411.2014.04.013. PubMed PMID: 25593587; PubMed Central
PMCID: PMC4294154.


474: Zou X, Chi X, Pan Y, Du D, Sun H, Matsuda A, Li W, Kuno A, Zhang X,
Narimatsu H, Niu J, Zhang Y. LecT-Hepa facilitates estimating treatment outcome
during interferon therapy in chronic hepatitis C patients. Clin Proteomics. 2014 
Dec 11;11(1):44. doi: 10.1186/1559-0275-11-44. eCollection 2014. PubMed PMID:
25593566; PubMed Central PMCID: PMC4276098.


475: Tyndall EM, Draffan AG, Frey B, Pool B, Halim R, Jahangiri S, Bond S, Wirth 
V, Luttick A, Tilmanis D, Thomas J, Porter K, Tucker SP. Prodrugs of
imidazotriazine and pyrrolotriazine C-nucleosides can increase anti-HCV activity 
and enhance nucleotide triphosphate concentrations in vitro. Bioorg Med Chem
Lett. 2015 Feb 15;25(4):869-73. doi: 10.1016/j.bmcl.2014.12.069. Epub 2014 Dec
30. PubMed PMID: 25592710.


476: Vieira Gde D, Ventura CG, Sousa CM. Occurrence and spatial distribution of
hepatitis C in a Western Brazilian Amazon state. Arq Gastroenterol. 2014
Oct-Dec;51(4):316-9. doi: 10.1590/S0004-28032014000400009. PubMed PMID: 25591160.


477: Carli JP, Silva SO, Linden MS, Busin CS, Paranhos LR, Souza PH. Evaluation
of cellular proliferative activity in patients with oral lichen planus and
hepatitis C through AgNOR method. Braz Dent J. 2014 Nov-Dec;25(6):461-5. doi:
10.1590/0103-6440201302379. PubMed PMID: 25590189.


478: Kim HJ, Cho JY, Kim YJ, Gwak GY, Paik YH, Choi MS, Koh KC, Paik SW, Yoo BC, 
Lee JH. Long-term efficacy of tenofovir disoproxil fumarate therapy after
multiple nucleos(t)ide analogue failure in chronic hepatitis B patients. Korean J
Intern Med. 2015 Jan;30(1):32-41. doi: 10.3904/kjim.2015.30.1.32. Epub 2014 Dec
30. PubMed PMID: 25589833; PubMed Central PMCID: PMC4293561.


479: Kim JH, Lee JS. Is tenofovir disoproxil fumarate an all-powerful weapon in
the treatment of chronic hepatitis B? Korean J Intern Med. 2015 Jan;30(1):23-6.
doi: 10.3904/kjim.2015.30.1.23. Epub 2014 Dec 30. PubMed PMID: 25589830; PubMed
Central PMCID: PMC4293558.


480: Regulation of T cell recruitment and inflammation in the human
immunodeficiency virus/hepatitis C virus coinfected liver. J Gastroenterol
Hepatol. 2014;29(7):1535-43. PubMed PMID: 25587620.


481: Heo J, Ahn SH, Kweon YO, Kim BH, Chan HL, Horban A, Wongcharatrawee S,
Llamoso C, Lee KS. Entecavir plus adefovir versus adefovir plus lamivudine in
hepatitis B virus e antigen-positive, lamivudine-resistant chronic hepatitis B. J
Gastroenterol Hepatol. 2014;29(7):1485-93. PubMed PMID: 25587617.


482: Kitson MT, George J, Dore GJ, Leung R, Button P, McCaughan GW, Grawford DH, 
Siebert W, Weltman MD, Cheng WS, Roberts SK. Interleukin-28B rs12979860 C allele:
Protective against advanced fibrosis in chronic hepatitis C genotype 1 infection.
J Gastroenterol Hepatol. 2014;29(7):1458-62. PubMed PMID: 25587616.


483: Qureshi K, Sarwar U, Khallafi H. Severe Aplastic Anemia following Acute
Hepatitis from Toxic Liver Injury: Literature Review and Case Report of a
Successful Outcome. Case Reports Hepatol. 2014;2014:216570. doi:
10.1155/2014/216570. Epub 2014 Dec 22. PubMed PMID: 25587471; PubMed Central
PMCID: PMC4283356.


484: Al-Asmari AK, Al-Elaiwi AM, Athar MT, Tariq M, Al Eid A, Al-Asmary SM. A
review of hepatoprotective plants used in saudi traditional medicine. Evid Based 
Complement Alternat Med. 2014;2014:890842. doi: 10.1155/2014/890842. Epub 2014
Dec 18. Review. PubMed PMID: 25587347; PubMed Central PMCID: PMC4281445.


485: Hull M, Shafran S, Tseng A, Giguère P, Klein MB, Cooper C. CIHR Canadian HIV
Trials Network Co-Infection and Concurrent Diseases Core: Updated Canadian
guidelines for the treatment of hepatitis C infection in HIV-hepatitis C
coinfected adults. Can J Infect Dis Med Microbiol. 2014 Nov-Dec;25(6):311-20.
PubMed PMID: 25587293; PubMed Central PMCID: PMC4277159.


486: Garg R, Kaur S, Aseri R, Aggarwal S, Singh JP, Mann S, Kumar S, Kaur S.
Hepatitis B & C among farmers - a seroprevalence study. J Clin Diagn Res. 2014
Nov;8(11):MC07-9. doi: 10.7860/JCDR/2014/9514.5185. Epub 2014 Nov 20. PubMed
PMID: 25584254; PubMed Central PMCID: PMC4290273.


487: Li J, Ma Y, Yang W, Sun D, Zhu Q, Wang Z. [Study on risk factors of
hepatitis C virus infection among Han population in Henan province]. Zhonghua Yu 
Fang Yi Xue Za Zhi. 2014 Nov;48(11):985-9. Chinese. PubMed PMID: 25582370.


488: Shan D, Wang J, Sun J, Duan S, Guo Y. [A study on the effectiveness of
prevention of mother-to-child HIV, syphilis, and hepatitis B transmission among
pregnant women in Dehong prefecture,Yunnan province, China from 2011 to 2013].
Zhonghua Yu Fang Yi Xue Za Zhi. 2014 Nov;48(11):942-6. Chinese. PubMed PMID:
25582362.


489: Moroşan E, Mihailovici MS. Fibrosis assessment in chronic hepatitis C--is
the liver biopsy still necessary? The pathologist point of view. Rev Med Chir Soc
Med Nat Iasi. 2014 Oct-Dec;118(4):992-9. PubMed PMID: 25581959.


490: Margolis AD, Joseph H, Hirshfield S, Chiasson MA, Belcher L, Purcell DW.
Anal intercourse without condoms among HIV-positive men who have sex with men
recruited from a sexual networking web site, United States. Sex Transm Dis. 2014 
Dec;41(12):749-55. doi: 10.1097/OLQ.0000000000000206. PubMed PMID: 25581813.


491: Elliott JC, Aharonovich E, O'Leary A, Johnston B, Hasin DS. Perceived
medical risks of drinking, alcohol consumption, and hepatitis C status among
heavily drinking HIV primary care patients. Alcohol Clin Exp Res. 2014
Dec;38(12):3052-9. doi: 10.1111/acer.12570. PubMed PMID: 25581660.


492: Meador LR, Mor TS. Meeting report VLPNPV: Session 5: Plant based technology.
Hum Vaccin Immunother. 2014;10(10):3068-73. doi: 10.4161/21645515.2014.979693.
PubMed PMID: 25581535.


493: Lopes L, Borges-Costa J, Janeiro N, Neves D, Soares Almeida L, Filipe P.
Bacillary angiomatosis in a HIV-positive patient with poor adherence to
antiretroviral therapy. Acta Dermatovenerol Croat. 2014;22(4):294-7. PubMed PMID:
25580791.


494: Bobek D, Vuković J, Malenica B, Bojanić K, Rukavina I, Jelušić M.
Anti-neutrophil cytoplasmic antibody positivity in five children with systemic
lupus erythematosus--what is the importance of this finding? Acta Dermatovenerol 
Croat. 2014;22(4):264-70. PubMed PMID: 25580781.


495: Winther TN, Jacobsen KS, Mirza AH, Heiberg IL, Bang-Berthelsen CH, Pociot F,
Hogh B. Circulating MicroRNAs in Plasma of Hepatitis B e Antigen Positive
Children Reveal Liver-Specific Target Genes. Int J Hepatol. 2014;2014:791045.
doi: 10.1155/2014/791045. Epub 2014 Dec 17. PubMed PMID: 25580300; PubMed Central
PMCID: PMC4281389.


496: Huy BV, Vernavong K, Kính NV. HBV and HCV Coinfection among HIV/AIDS
Patients in the National Hospital of Tropical Diseases, Vietnam. AIDS Res Treat. 
2014;2014:581021. doi: 10.1155/2014/581021. Epub 2014 Dec 8. PubMed PMID:
25580287; PubMed Central PMCID: PMC4274838.


497: Nguyen DL, Hu KQ. Clinical Monitoring of Chronic Hepatitis C Based on its
Natural History and Therapy. N Am J Med Sci (Boston). 2014;7(1):21-27. PubMed
PMID: 25580186; PubMed Central PMCID: PMC4287404.


498: El Houby EM. A framework for prediction of response to HCV therapy using
different data mining techniques. Adv Bioinformatics. 2014;2014:181056. doi:
10.1155/2014/181056. Epub 2014 Dec 11. PubMed PMID: 25580118; PubMed Central
PMCID: PMC4279177.


499: Wongtrakul J, Thongtan T, Roytrakul S, Kumrapich B, Janphen K,
Praparattanapan J, Supparatpinyo K, Smith DR. Proteomic analysis of serum and
urine of HIV-monoinfected and HIV/HCV-coinfected patients undergoing long term
treatment with nevirapine. Dis Markers. 2014;2014:315824. doi:
10.1155/2014/315824. Epub 2014 Dec 17. PubMed PMID: 25580050; PubMed Central
PMCID: PMC4280805.


500: Guerriero E, Accardo M, Capone F, Colonna G, Castello G, Costantini S.
Assessment of the Selenoprotein M (SELM) over-expression on human hepatocellular 
carcinoma tissues by immunohistochemistry. Eur J Histochem. 2014 Dec
1;58(4):2433. doi: 10.4081/ejh.2014.2433. PubMed PMID: 25578973; PubMed Central
PMCID: PMC4289845.


501: Liang C, Wei J, Jiang E, Ma Q, Pang A, Feng S, Han M. Successful treatment
of a 3-year-old boy with hepatitis-associated aplastic anemia with combination of
auto-umbilical cord blood transplantation and immunosuppressive therapy. Transfus
Apher Sci. 2015 Apr;52(2):211-3. doi: 10.1016/j.transci.2014.12.021. Epub 2014
Dec 23. PubMed PMID: 25578652.


502: Antonelli G, Scagnolari C, Moschella F, Proietti E. Twenty-five years of
type I interferon-based treatment: a critical analysis of its therapeutic use.
Cytokine Growth Factor Rev. 2015 Apr;26(2):121-31. doi:
10.1016/j.cytogfr.2014.12.006. Epub 2014 Dec 30. Review. PubMed PMID: 25578520.


503: Gazdag G, Szabo Z, Szlavik J. [Psychiatric aspects of infectious diseases --
a literature review]. Neuropsychopharmacol Hung. 2014 Dec;16(4):181-7. Review.
Hungarian. PubMed PMID: 25577481.


504: Peng W, Li C, Zhu WJ, Wen TF, Yan LN, Li B, Wang WT, Yang JY. Prognostic
value of the platelet to lymphocyte ratio change in liver cancer. J Surg Res.
2015 Apr;194(2):464-70. doi: 10.1016/j.jss.2014.12.021. Epub 2014 Dec 17. PubMed 
PMID: 25577142.


505: Henderson JA, Bilimoria D, Bubenik M, Cadilhac C, Cottrell KM, Dietrich E,
Denis F, Ewing N, Falardeau G, Giroux S, Grey R Jr, L'Heureux L, Liu B, Mani N,
Morris M, Nicolas O, Pereira OZ, Poisson C, Govinda Rao B, Reddy TJ, Selliah S,
Shawgo RS, Vaillancourt L, Wang J, Yannopoulos CG, Chauret N, Berlioz-Seux F,
Chan LC, Das SK, Grillot AL, Bennani YL, Maxwell JP. Benzimidazole-containing HCV
NS5A inhibitors: effect of 4-substituted pyrrolidines in balancing genotype 1a
and 1b potency. Bioorg Med Chem Lett. 2015 Feb 15;25(4):944-7. doi:
10.1016/j.bmcl.2014.12.045. Epub 2014 Dec 20. PubMed PMID: 25577041.


506: Henderson JA, Bilimoria D, Bubenik M, Cadilhac C, Cottrell KM, Denis F,
Dietrich E, Ewing N, Falardeau G, Giroux S, L'Heureux L, Liu B, Mani N, Morris M,
Nicolas O, Pereira OZ, Poisson C, Reddy TJ, Selliah S, Shawgo RS, Vaillancourt L,
Wang J, Xu J, Chauret N, Berlioz-Seux F, Chan LC, Das SK, Grillot AL, Bennani YL,
Maxwell JP. Synthesis and evaluation of NS5A inhibitors containing diverse
heteroaromatic cores. Bioorg Med Chem Lett. 2015 Feb 15;25(4):948-51. doi:
10.1016/j.bmcl.2014.12.042. Epub 2014 Dec 22. PubMed PMID: 25577039.


507: Henrique da Silva G, Barros PP, Silva Gonçalves GM, Landi MA.
Hepatoprotective effect of Lycopodium clavatum 30CH on experimental model of
paracetamol-induced liver damage in rats. Homeopathy. 2015 Jan;104(1):29-35. doi:
10.1016/j.homp.2014.05.005. Epub 2014 Jun 27. PubMed PMID: 25576269.


508: Beaulieu PL, Bolger G, Duplessis M, Gagnon A, Garneau M, Stammers T, Kukolj 
G, Duan J. Aza follow-ups to BI 207524, a thumb pocket 1 HCV NS5B polymerase
inhibitor. Part 1: Mitigating the genotoxic liability of an aniline metabolite.
Bioorg Med Chem Lett. 2015 Mar 1;25(5):1135-9. doi: 10.1016/j.bmcl.2014.12.028.
Epub 2014 Dec 17. PubMed PMID: 25575656.


509: Larney S, Bohnert AS, Ganoczy D, Ilgen MA, Hickman M, Blow FC, Degenhardt L.
Mortality among older adults with opioid use disorders in the Veteran's Health
Administration, 2000-2011. Drug Alcohol Depend. 2015 Feb 1;147:32-7. doi:
10.1016/j.drugalcdep.2014.12.019. Epub 2014 Dec 30. PubMed PMID: 25575652; PubMed
Central PMCID: PMC4310721.


510: Iannazzo S, Colombatto P, Ricco G, Oliveri F, Bonino F, Brunetto MR. A
cost-effectiveness model to personalize antiviral therapy in naive patients with 
genotype 1 chronic hepatitis C. Dig Liver Dis. 2015 Mar;47(3):249-54. doi:
10.1016/j.dld.2014.12.008. Epub 2014 Dec 18. PubMed PMID: 25575431.


511: Vasilij Benatti S, Giampaolo Q, Sara B, Marco R, Diego R. Pulmonary
complications associated with pegylated interferon and ribavirin in HIV/hepatitis
C virus coinfected patients. AIDS. 2014 Nov 13;28(17):2633-5. doi:
10.1097/QAD.0000000000000464. PubMed PMID: 25574965.


512: Chen Y, Fang J, Chen X, Pan C, Liu X, Liu J. Effects of the Treg/Th17 cell
balance and their associated cytokines in patients with hepatitis B infection.
Exp Ther Med. 2015 Feb;9(2):573-578. Epub 2014 Dec 3. PubMed PMID: 25574237;
PubMed Central PMCID: PMC4280947.


513: Lin C, Zou H, Wang S. Hepatitis B e Antigen Seroconversion Is Related with
the Function of Dendritic Cells in Chronic Hepatitis B Virus Infection.
Gastroenterol Res Pract. 2014;2014:413952. doi: 10.1155/2014/413952. Epub 2014
Dec 9. PubMed PMID: 25574162; PubMed Central PMCID: PMC4276357.


514: Panaput T, Thinkhamrop B, Domrongkitchaiporn S, Sirivongs D, Praderm L,
Anukulanantachai J, Kanokkantapong C, Tungkasereerak P, Pongskul C, Anutrakulchai
S, Keobounma T, Narenpitak S, Intarawongchot P, Suwattanasin A, Tatiyanupanwong
S, Niwattayakul K. Dialysis dose and risk factors for death among ESRD patients
treated with twice-weekly hemodialysis: a prospective cohort study. Blood Purif. 
2014;38(3-4):253-62. doi: 10.1159/000368885. Epub 2015 Jan 6. PubMed PMID:
25573488.


515: Wu Q, Zu J, Wei X, You L, Kou L, Li H, Zhuang G. [Survey of Hepatitis B
infection and vaccination status among drug users in Xi'an]. Zhonghua Yu Fang Yi 
Xue Za Zhi. 2014 Oct;48(10):862-6. Chinese. PubMed PMID: 25573123.


516: Wang WZ, Lu LX, Li DJ, Lu JJ, He M, Liu C, Tang H, Wang LC. [Effect of human
concentration nucleoside transporters 1 and multi-drug resistance protein 4 gene 
polymorphism on response of chronic hepatitis B to nucleoside analogues
treatment]. Sichuan Da Xue Xue Bao Yi Xue Ban. 2014 Nov;45(6):950-5. Chinese.
PubMed PMID: 25571722.


517: Schon HT, Weiskirchen R. Immunomodulatory effects of transforming growth
factor-β in the liver. Hepatobiliary Surg Nutr. 2014 Dec;3(6):386-406. doi:
10.3978/j.issn.2304-3881.2014.11.06. Review. PubMed PMID: 25568862; PubMed
Central PMCID: PMC4273109.


518: Weledji EP, Enow Orock G, Ngowe MN, Nsagha DS. How grim is hepatocellular
carcinoma? Ann Med Surg (Lond). 2014 Jul 4;3(3):71-6. doi:
10.1016/j.amsu.2014.06.006. eCollection 2014 Sep. Review. PubMed PMID: 25568791; 
PubMed Central PMCID: PMC4284449.


519: Brito MD, Martins Â, Henrique R, Mariz J. Enteropathy-associated T cell
lymphoma as a complication of silent celiac disease. Hematol Rep. 2014 Dec
9;6(4):5612. doi: 10.4081/hr.2014.5612. eCollection 2014 Nov 19. PubMed PMID:
25568762; PubMed Central PMCID: PMC4274481.


520: Nigam JS, Singh S, Kaur V, Giri S, Kaushal RP. The Prevalence of Transfusion
Transmitted Infections in ABO Blood Groups and Rh Type System. Hematol Rep. 2014 
Dec 4;6(4):5602. doi: 10.4081/hr.2014.5602. eCollection 2014 Nov 19. PubMed PMID:
25568761; PubMed Central PMCID: PMC4274480.


521: Mousavi T, Ziabakhsh-Tabary S, Ghaemiyan A, Haghshenas MR. Prevalence and
genotypes of hepatitis B virus infection in patients underwent coronary
angiography and coronary artery bypass grafting in mazandaran heart center, sari,
iran. Med Arch. 2014 Oct;68(5):320-4. doi: 10.5455/medarh.2014.68.320-324. Epub
2014 Oct 15. PubMed PMID: 25568563; PubMed Central PMCID: PMC4269542.


522: Vukobrat-Bijedic Z, Husic-Selimovic A, Mehinovic L, Junuzovic D, Bijedic N, 
Sofic A, Bjelogrlic I, Mehmedovic A. Estimated Glomerular Filtration Rate (eGFR) 
Values as Predictor of Renal Insufficiency in Advanced Stages of Liver Diseases
with Different Etiology. Med Arch. 2014 Jun;68(3):159-62. doi:
10.5455/medarh.2014.68.159-162. Epub 2014 May 31. PubMed PMID: 25568524; PubMed
Central PMCID: PMC4240337.


523: Zhang Z, Zhu X, Ding Y, Gao Z, Li Y, Shan A, Liu Y, Xia W. [Evaluation on
the hepatitis A vaccine in preventing hepatitis A infection in Tianjin, from 2000
to 2011]. Zhonghua Liu Xing Bing Xue Za Zhi. 2014 Oct;35(10):1127-30. Chinese.
PubMed PMID: 25567018.


524: Li J, Yang W, Wang Z. [Epidemiological characteristics of HCV infected
children under 15 years of age, in Henan province from 2008 to 2013]. Zhonghua
Liu Xing Bing Xue Za Zhi. 2014 Oct;35(10):1119-22. Chinese. PubMed PMID:
25567016.


525: Liu J, Lyu J, Yan B, Feng Y, Zhang L, Xu A. [Matching study on immune
response between single anti-HBc positivity and healthy adults after primary
immunization and revaccination of hepatitis B vaccine]. Zhonghua Liu Xing Bing
Xue Za Zhi. 2014 Oct;35(10):1091-4. Chinese. PubMed PMID: 25567010.


526: Wang EC, Zhang L, Liu HW, Guo YL, Zhang F, He CW, Shen MM, Feng QS.
[Differential expression of microRNA in chronic hepatitis B patients of pi-wei
dampness-heat syndrome and of gan depression Pi deficiency syndrome: a primary
research]. Zhongguo Zhong Xi Yi Jie He Za Zhi. 2014 Nov;34(11):1324-8. Chinese.
PubMed PMID: 25566623.


527: Yang XR, Liu Y, Ouyang J, Wang XK, Diao WX. [Correlation study on Chinese
medical syndrome types of chronic hepatitis B patients and HLA-DR13 gene, BCP
mutation, and T-lymphocyte subsets]. Zhongguo Zhong Xi Yi Jie He Za Zhi. 2014
Nov;34(11):1315-8. Chinese. PubMed PMID: 25566621.


528: Güzelbulut F, Sezikli M, Çetinkaya ZA. Author’s reply. Turk J Gastroenterol.
2014 Oct;25(5):595. PubMed PMID: 25566600.


529: Zarar A, Zafar TT, Khan AA, Suri MF, Qureshi AI. Internal carotid artery
stenosis associated with giant cell arteritis: case report and discussion. J Vasc
Interv Neurol. 2014 Dec;7(5):24-7. PubMed PMID: 25566338; PubMed Central PMCID:
PMC4280876.


530: Tontodonati M, Cenderello G, Celesia BM, Trezzi M, Ursini T, Costantini A,
Marra D, Polilli E, Catalani C, Butini L, Sozio F, Mazzotta E, Sciacca A,
Rizzardini G, Manzoli L, Cozzi-Lepri A, Parruti G. Cost of HAART in Italy:
multicentric evaluation and determinants from a large HIV outpatient cohort.
Clinicoecon Outcomes Res. 2014 Dec 22;7:27-35. doi: 10.2147/CEOR.S69183.
eCollection 2015. PubMed PMID: 25565872; PubMed Central PMCID: PMC4278727.


531: Sato I, Shimbo T, Kawasaki Y, Masaki N. Comparison of peginterferon alfa-2a 
and alfa-2b for treatment of patients with chronic hepatitis C: a retrospective
study using the Japanese Interferon Database. Drug Des Devel Ther. 2014 Dec
30;9:283-90. doi: 10.2147/DDDT.S72245. eCollection 2015. PubMed PMID: 25565777;
PubMed Central PMCID: PMC4283988.


532: Mahale P, Kaseb AO, Hassan MM, Torres HA. Hepatocellular carcinoma as a
second primary cancer in patients with chronic hepatitis C virus infection. Dig
Liver Dis. 2015 Apr;47(4):348-9. doi: 10.1016/j.dld.2014.12.005. Epub 2014 Dec
17. PubMed PMID: 25563811.


533: Doukas N. Older adults prescribed methadone: a review of the literature
across the life span from opiate initiation to methadone maintenance treatment.
Curr Drug Abuse Rev. 2014;7(3):165-73. Review. PubMed PMID: 25563440.


534: Morales-Vásquez L, Miranda-Avalo EI, Rodríguez-Medina JR, Quiñones-Badillo
Y, Marqués-Lespier J, Muñoz-Acabá J, Pastrana R, Pérez-Cardona CM, Yamamura Y,
Torres EA. Demographics, clinical characteristics, IFNL3- and IFNL4-
polymorphisms in a cohort of hepatitis C patients from Puerto Rico. P R Health
Sci J. 2014 Dec;33(4):177-83. PubMed PMID: 25563035; PubMed Central PMCID:
PMC4337961.


535: Alsina AE, Nakshabandi A, Makris AM, Torres EA. Liver transplantation for
hepatocellular carcinoma in Puerto Ricans: underutilization of a curative
therapy. P R Health Sci J. 2014 Dec;33(4):170-6. PubMed PMID: 25563034.


536: Gimelfarb Y, Becalel E, Wolf A, Ben-Tzarfati M, Baruch Y. [Impact of chronic
hepatitis C virus (HCV) on survival of schizophrenic patients with co-occurring
substance use disorders followed for ten years]. Harefuah. 2014
Nov;153(11):641-5, 688. Hebrew. PubMed PMID: 25563021.


537: Yin PQ, Zhang LL. [Research progress in non-primate HCV homologs]. Bing Du
Xue Bao. 2014 Sep;30(5):594-8. Review. Chinese. PubMed PMID: 25562972.


538: Chuai X, Chen H, Wang W, Deng Y, Ruan L, Tan WJ. [Calcineurin subunit B is
not an effective adjuvant when combined with a novel HBV protein particle
vaccine]. Bing Du Xue Bao. 2014 Sep;30(5):554-60. Chinese. PubMed PMID: 25562966.


539: Xin L, Yang XY, Yu ZJ, Bo H, Zhou JF, Qin K, Shu YL. [Preliminary study of a
universal vaccine based on the HA2 protein of the H5N1 influenza virus]. Bing Du 
Xue Bao. 2014 Sep;30(5):521-8. Chinese. PubMed PMID: 25562961.


540: Jiang H, Demers R, Kandoussi H, Burrell R, Eley T, Kadiyala P, Cojocaru L,
Baker C, Ryan J, Aubry AF, Arnold ME, Zeng J. Sensitive and accurate liquid
chromatography-tandem mass spectrometry methods for quantitative determination of
a novel hepatitis C NS5B inhibitor BMS-791325 and its active metabolite in human 
plasma and urine. J Pharm Biomed Anal. 2015 Mar 25;107:17-23. doi:
10.1016/j.jpba.2014.12.011. Epub 2014 Dec 17. PubMed PMID: 25562845.


541: Weston CJ, Shepherd EL, Claridge LC, Rantakari P, Curbishley SM, Tomlinson
JW, Hubscher SG, Reynolds GM, Aalto K, Anstee QM, Jalkanen S, Salmi M, Smith DJ, 
Day CP, Adams DH. Vascular adhesion protein-1 promotes liver inflammation and
drives hepatic fibrosis. J Clin Invest. 2015 Feb;125(2):501-20. doi:
10.1172/JCI73722. Epub 2014 Dec 22. PubMed PMID: 25562318; PubMed Central PMCID: 
PMC4319424.


542: Chan PA, Maher J, Poole D, Alexander-Scott N, Ducharme RB, Yates G, Benben
S, Nunn A, Comella J, Bandy U, Montague BT, Kojic E, Chapin K, Flanigan TP.
Addressing the increasing burden of sexually transmitted infections in Rhode
Island. R I Med J (2013). 2014 Jan 5;98(1):31-4. PubMed PMID: 25562058.


543: Montague BT, Comella J, Alexander-Scott NE, Bandy U, Kwara A. Tuberculosis
control in RI: maintaining control efforts in the context of declining incidence 
and funding for tuberculosis programs. R I Med J (2013). 2014 Jan 5;98(1):18-21. 
PubMed PMID: 25562055.


544: Montague BT. Public-private partnerships, programs target infectious
diseases in RI. R I Med J (2013). 2014 Jan 5;98(1):17. PubMed PMID: 25562054.


545: Shah A, Priyadarshini M, Khan MS, Aatif M, Amin F, Tabrez S, Zaher GF, Bano 
B. Differential effects of anti-cancer and anti-hepatitis drugs on liver
cystatin. Saudi J Biol Sci. 2015 Jan;22(1):69-74. doi:
10.1016/j.sjbs.2014.06.006. Epub 2014 Jul 5. PubMed PMID: 25561887; PubMed
Central PMCID: PMC4281580.


546: Li HM, Ye ZH, Zhang J, Gao X, Chen YM, Yao X, Gu JX, Zhan L, Ji Y, Xu JL,
Zeng YH, Yang F, Xiao L, Sheng GG, Xin W, Long Q, Zhu QJ, Shi ZH, Ruan LG, Yang
JY, Li CC, Wu HB, Chen SD, Luo XL. Clinical trial with traditional Chinese
medicine intervention ''tonifying the kidney to promote liver regeneration and
repair by affecting stem cells and their microenvironment'' for chronic hepatitis
B-associated liver failure. World J Gastroenterol. 2014 Dec 28;20(48):18458-65.
doi: 10.3748/wjg.v20.i48.18458. PubMed PMID: 25561817; PubMed Central PMCID:
PMC4277987.


547: Lu ZH, Huang XP, Sun W, Zhu YL, Cui JJ, Chen W, Huang LH, Kuai SG, Du HJ, Ju
ZX, Gan JH. T helper cell dysregulation with hepatitis B and rebalance with
glucocorticoids. World J Gastroenterol. 2014 Dec 28;20(48):18354-9. doi:
10.3748/wjg.v20.i48.18354. PubMed PMID: 25561802; PubMed Central PMCID:
PMC4277972.


548: Cheng X, Gao XC, Wang JP, Yang XY, Wang Y, Li BS, Kang FB, Li HJ, Nan YM,
Sun DX. Tricistronic hepatitis C virus subgenomic replicon expressing double
transgenes. World J Gastroenterol. 2014 Dec 28;20(48):18284-95. doi:
10.3748/wjg.v20.i48.18284. PubMed PMID: 25561795; PubMed Central PMCID:
PMC4277965.


549: Bahnassy AA, Zekri AR, El-Bastawisy A, Fawzy A, Shetta M, Hussein N, Omran
D, Ahmed AA, El-Labbody SS. Circulating tumor and cancer stem cells in hepatitis 
C virus-associated liver disease. World J Gastroenterol. 2014 Dec
28;20(48):18240-8. doi: 10.3748/wjg.v20.i48.18240. PubMed PMID: 25561791; PubMed 
Central PMCID: PMC4277961.


550: Soresi M, Giannitrapani L, Cervello M, Licata A, Montalto G. Non invasive
tools for the diagnosis of liver cirrhosis. World J Gastroenterol. 2014 Dec
28;20(48):18131-50. doi: 10.3748/wjg.v20.i48.18131. PubMed PMID: 25561782; PubMed
Central PMCID: PMC4277952.


551: Nault JC. Next generation sequencing, inter-tumor heterogeneity and
prognosis of hepatitis B related hepatocellular carcinoma. Chin J Cancer Res.
2014 Dec;26(6):730-1. doi: 10.3978/j.issn.1000-9604.2014.12.11. PubMed PMID:
25561773; PubMed Central PMCID: PMC4279204.


552: Kadam PP, Manglani MV, Sharma SM, Sharma RA, Setia MS. Immunoglobulin levels
and CD4 / CD8 counts in β- thalassemia major. Indian Pediatr. 2014
Dec;51(12):1000-2. PubMed PMID: 25560159.


553: Magrini A, Grana M, Vicentini L. [Chemical, physical and biological risks in
law enforcement]. G Ital Med Lav Ergon. 2014 Oct-Dec;36(4):382-91. Review.
Spanish. PubMed PMID: 25558740.


554: Zold E, Bodolay E, Dezső B, Soos G, Nakken B, Szodoray P. Mixed connective
tissue disease associated with autoimmune hepatitis and pulmonary fibrosis. Isr
Med Assoc J. 2014 Nov;16(11):733-4. PubMed PMID: 25558707.


555: Färkkilä M. [New drugs for hepatitis C]. Duodecim. 2014;130(18):1813-22.
Review. Finnish. PubMed PMID: 25558623.


556: Yang A, Hu D, You H, Wang B. [Natural killer cells play an important role in
hepatitis C infection]. Zhonghua Gan Zang Bing Za Zhi. 2014 Oct;22(10):798-800.
Chinese. PubMed PMID: 25558504.


557: Lin Q, Pan F, Hong F, Pan C. [Hypophosphatemic osteomalacia and renal
Fanconi syndrome induced by adefovir in a patient with chronic hepatitis B].
Zhonghua Gan Zang Bing Za Zhi. 2014 Oct;22(10):779-80. Chinese. PubMed PMID:
25558500.


558: Cui S, Wang M, Gong Y. [Promotion of HBeAg seroconversion/loss in patients
with chronic hepatitis B following the switch from nucleoside drugs to
telbivudine and adefovir]. Zhonghua Gan Zang Bing Za Zhi. 2014 Oct;22(10):776-8. 
Chinese. PubMed PMID: 25558499.


559: An J, Qiao J, Ni W. [Pegylated interferon α-2a and ribavirin antiviral
therapy efficacy for treating chronic hepatitis C and its effects on
psychological status of patients]. Zhonghua Gan Zang Bing Za Zhi. 2014
Oct;22(10):772-3. Chinese. PubMed PMID: 25558497.


560: Wang AL, Qiao YP, Wang LH, Fang LW, Wang F, Jin X, Qiu J, Wang XY, Wang Q,
Wu JL, Vermund SH, Song L. Integrated prevention of mother-to-child transmission 
for human immunodeficiency virus, syphilis and hepatitis B virus in China. Bull
World Health Organ. 2015 Jan 1;93(1):52-6. doi: 10.2471/BLT.14.139626. Epub 2014 
Nov 3. PubMed PMID: 25558108; PubMed Central PMCID: PMC4271682.


561: Pearlman BL, Ehleben C, Perrys M. The combination of simeprevir and
sofosbuvir is more effective than that of peginterferon, ribavirin, and
sofosbuvir for patients with hepatitis C-related Child's class A cirrhosis.
Gastroenterology. 2015 Apr;148(4):762-70.e2; quiz e11-2. doi:
10.1053/j.gastro.2014.12.027. Epub 2014 Dec 31. PubMed PMID: 25557952.


562: Jardim AC, Igloi Z, Shimizu JF, Santos VA, Felippe LG, Mazzeu BF, Amako Y,
Furlan M, Harris M, Rahal P. Natural compounds isolated from Brazilian plants are
potent inhibitors of hepatitis C virus replication in vitro. Antiviral Res. 2015 
Mar;115:39-47. doi: 10.1016/j.antiviral.2014.12.018. Epub 2014 Dec 31. PubMed
PMID: 25557602; PubMed Central PMCID: PMC4329992.


563: McGonigle R, Yap WB, Ong ST, Gatherer D, Bakker SE, Tan WS, Bhella D. An
N-terminal extension to the hepatitis B virus core protein forms a poorly ordered
trimeric spike in assembled virus-like particles. J Struct Biol. 2015
Feb;189(2):73-80. doi: 10.1016/j.jsb.2014.12.006. Epub 2014 Dec 31. PubMed PMID: 
25557498; PubMed Central PMCID: PMC4318616.


564: Calvet GA, Grinsztejn BG, Quintana Mde S, Derrico M, Jalil EM, Cytryn A, de 
Andrade AC, Moreira RI, Alves MR, Veloso Dos Santos VG, Friedman RK. Predictors
of early menopause in HIV-infected women: a prospective cohort study. Am J Obstet
Gynecol. 2015 Jun;212(6):765.e1-765.e13. doi: 10.1016/j.ajog.2014.12.040. Epub
2014 Dec 31. PubMed PMID: 25557206.


565: Sato S, Li K, Kameyama T, Hayashi T, Ishida Y, Murakami S, Watanabe T,
Iijima S, Sakurai Y, Watashi K, Tsutsumi S, Sato Y, Akita H, Wakita T, Rice CM,
Harashima H, Kohara M, Tanaka Y, Takaoka A. The RNA sensor RIG-I dually functions
as an innate sensor and direct antiviral factor for hepatitis B virus. Immunity. 
2015 Jan 20;42(1):123-32. doi: 10.1016/j.immuni.2014.12.016. Epub 2014 Dec 18.
PubMed PMID: 25557055.


566: Ghinolfi D, Lai Q, De Simone P, Pezzati D, Filipponi F. Liver
transplantation with aged donors in patients with hepatitis C virus: authors'
reply. Am J Transplant. 2015 Feb;15(2):573-4. doi: 10.1111/ajt.13077. Epub 2014
Dec 29. PubMed PMID: 25556999.


567: Gastaca M, Prieto P, Valdivieso A, Ortiz de Urbina J. Liver transplantation 
with aged donors in patients with hepatitis C virus. Am J Transplant. 2015
Feb;15(2):572. doi: 10.1111/ajt.13068. Epub 2014 Dec 29. PubMed PMID: 25556951.


568: Shi XH, Ma J, Li C, Wen YB, Li H, Li MX, Li XW, Li XM. Clinical features of 
30 patients with cryoglobulinemia. Zhongguo Yi Xue Ke Xue Yuan Xue Bao. 2014
Dec;36(6):639-44. doi: 10.3881/j.issn.1000-503X.2014.06.015. PubMed PMID:
25556739.


569: Bill RM. Recombinant protein subunit vaccine synthesis in microbes: a role
for yeast? J Pharm Pharmacol. 2015 Mar;67(3):319-28. doi: 10.1111/jphp.12353.
Epub 2014 Dec 31. Review. PubMed PMID: 25556638.


570: Jeng JE, Wu HF, Tsai MF, Tsai HR, Chuang LY, Lin ZY, Hsieh MY, Chen SC,
Chuang WL, Wang LY, Yu ML, Dai CY, Tsai JF. Independent and additive interaction 
between tumor necrosis factor β +252 polymorphisms and chronic hepatitis B and C 
virus infection on risk and prognosis of hepatocellular carcinoma: a case-control
study. Asian Pac J Cancer Prev. 2014;15(23):10209-15. PubMed PMID: 25556449.


571: Dai XB, Sun XM, Zhu XJ. Reactivation of hepatitis B virus 40 months after
discontinuation of rituximab maintenance treatment and 5 months after cessation
of entecavir administration. Clin Res Hepatol Gastroenterol. 2015
Jun;39(3):e39-40. doi: 10.1016/j.clinre.2014.11.005. Epub 2014 Dec 30. PubMed
PMID: 25556123.


572: Su TH, Liu CJ, Shu PY, Fu YH, Chang CH, Jao P, Kao JH. Associated factors
and clinical implications of serum aminotransferase elevation in scrub typhus. J 
Microbiol Immunol Infect. 2014 Nov 11. pii: S1684-1182(14)00232-1. doi:
10.1016/j.jmii.2014.10.005. [Epub ahead of print] PubMed PMID: 25556044.


573: Wilhelm B, Muellner P, Pearl DL, Rajić A, Houde A, McEwen SA. Preliminary
molecular epidemiological investigation of hepatitis E virus sequences from
Québec, Canada. Prev Vet Med. 2015 Mar 1;118(4):359-69. doi:
10.1016/j.prevetmed.2014.12.011. Epub 2014 Dec 23. PubMed PMID: 25555901.


574: DeLyria ES, Zhou D, Lee JS, Singh S, Song W, Li F, Sun Q, Lu H, Wu J, Qiao
Q, Hu Y, Zhang G, Li C, Sastry KJ, Shen H. Sublingual injection of microparticles
containing glycolipid ligands for NKT cells and subunit vaccines induces antibody
responses in oral cavity. Carbohydr Res. 2015 Mar 20;405:87-92. doi:
10.1016/j.carres.2014.11.007. Epub 2014 Dec 3. PubMed PMID: 25555750.


575: Hess KL, Chavez PR, Kanny D, DiNenno E, Lansky A, Paz-Bailey G; NHBS Study
Group. Binge drinking and risky sexual behavior among HIV-negative and unknown
HIV status men who have sex with men, 20 US cities. Drug Alcohol Depend. 2015 Feb
1;147:46-52. doi: 10.1016/j.drugalcdep.2014.12.013. Epub 2014 Dec 23. PubMed
PMID: 25555622; PubMed Central PMCID: PMC4579526.


576: Jimmerson LC, Ray ML, Bushman LR, Anderson PL, Klein B, Rower JE, Zheng JH, 
Kiser JJ. Measurement of intracellular ribavirin mono-, di- and triphosphate
using solid phase extraction and LC-MS/MS quantification. J Chromatogr B Analyt
Technol Biomed Life Sci. 2015 Jan 26;978-979:163-72. doi:
10.1016/j.jchromb.2014.11.032. Epub 2014 Dec 17. PubMed PMID: 25555148; PubMed
Central PMCID: PMC4297558.


577: Delgado CL, Núñez E, Yélamos B, Gómez-Gutiérrez J, Peterson DL, Gavilanes F.
Study of the putative fusion regions of the preS domain of hepatitis B virus.
Biochim Biophys Acta. 2015 Apr;1848(4):895-906. doi:
10.1016/j.bbamem.2014.12.020. Epub 2014 Dec 29. PubMed PMID: 25554595.


578: Pais R, Rusu E, Zilisteanu D, Circiumaru A, Micu L, Voiculescu M, Poynard T,
Ratziu V. Prevalence of steatosis and insulin resistance in patients with chronic
hepatitis B compared with chronic hepatitis C and non-alcoholic fatty liver
disease. Eur J Intern Med. 2015 Jan;26(1):30-6. doi: 10.1016/j.ejim.2014.12.001. 
Epub 2014 Dec 29. PubMed PMID: 25553983.


579: Forestier E, Pasquali JL. Long-term safety of tocilizumab treatment on
chronic active hepatitis C in a patient with adult onset Still's disease. Joint
Bone Spine. 2015 Mar;82(2):136-7. doi: 10.1016/j.jbspin.2014.03.010. Epub 2014
Dec 29. PubMed PMID: 25553837.


580: Young AM, Stephens DB, Khaleel HA, Havens JR. Hepatitis C vaccine clinical
trials among people who use drugs: potential for participation and involvement in
recruitment. Contemp Clin Trials. 2015 Mar;41:9-16. doi:
10.1016/j.cct.2014.12.015. Epub 2014 Dec 30. PubMed PMID: 25553715; PubMed
Central PMCID: PMC4380554.


581: Kennedy EM, Bassit LC, Mueller H, Kornepati AV, Bogerd HP, Nie T, Chatterjee
P, Javanbakht H, Schinazi RF, Cullen BR. Suppression of hepatitis B virus DNA
accumulation in chronically infected cells using a bacterial CRISPR/Cas
RNA-guided DNA endonuclease. Virology. 2015 Feb;476:196-205. doi:
10.1016/j.virol.2014.12.001. Epub 2014 Dec 29. PubMed PMID: 25553515; PubMed
Central PMCID: PMC4323668.


582: Yang H, Liang W, He N, Deng Y, Li Z. Chemiluminescent labels released from
long spacer arm-functionalized magnetic particles: a novel strategy for
ultrasensitive and highly selective detection of pathogen infections. ACS Appl
Mater Interfaces. 2015 Jan 14;7(1):774-81. doi: 10.1021/am507203s. Epub 2014 Dec 
31. PubMed PMID: 25553360.


583: Kim SH, Kim SH, Lee JH, Lee BH, Yoon HJ, Shin DH, Park SS, Jang SB, Park JS,
Jee YK. Superoxide Dismutase Gene (SOD1, SOD2, and SOD3) Polymorphisms and
Antituberculosis Drug-induced Hepatitis. Allergy Asthma Immunol Res. 2015
Jan;7(1):88-91. doi: 10.4168/aair.2015.7.1.88. Epub 2014 Sep 25. PubMed PMID:
25553268; PubMed Central PMCID: PMC4274475.


584: Kane JP, O'Neill FA. Clozapine-induced liver injury and pleural effusion.
Ment Illn. 2014 Sep 8;6(2):5403. doi: 10.4081/mi.2014.5403. eCollection 2014 Sep 
2. PubMed PMID: 25553232; PubMed Central PMCID: PMC4274456.


585: Gheorghe C, Mihai L, Parlatescu I, Tovaru S. Association of oral lichen
planus with chronic C hepatitis. Review of the data in literature. Maedica
(Buchar). 2014 Mar;9(1):98-103. Review. PubMed PMID: 25553136; PubMed Central
PMCID: PMC4268302.


586: Ross-Thriepland D, Mankouri J, Harris M. Serine phosphorylation of the
hepatitis C virus NS5A protein controls the establishment of replication
complexes. J Virol. 2015 Mar;89(6):3123-35. doi: 10.1128/JVI.02995-14. Epub 2014 
Dec 31. PubMed PMID: 25552726; PubMed Central PMCID: PMC4337517.


587: Grabski E, Wappler I, Pfaender S, Steinmann E, Haid S, Dzionek A,
Pietschmann T, Kalinke U. Efficient virus assembly, but not infectivity,
determines the magnitude of hepatitis C virus-induced interferon alpha responses 
of plasmacytoid dendritic cells. J Virol. 2015 Mar;89(6):3200-8. doi:
10.1128/JVI.03229-14. Epub 2014 Dec 31. PubMed PMID: 25552725; PubMed Central
PMCID: PMC4337522.


588: Lau SK, Woo PC, Li KS, Tsang AK, Fan RY, Luk HK, Cai JP, Chan KH, Zheng BJ, 
Wang M, Yuen KY. Discovery of a novel coronavirus, China Rattus coronavirus
HKU24, from Norway rats supports the murine origin of Betacoronavirus 1 and has
implications for the ancestor of Betacoronavirus lineage A. J Virol. 2015
Mar;89(6):3076-92. doi: 10.1128/JVI.02420-14. Epub 2014 Dec 31. PubMed PMID:
25552712; PubMed Central PMCID: PMC4337523.


589: Oztürk AB, Doğan UB, Oztürk NA, Ozyazici G, Demir M, Akin MS, Böngöl AS.
Hepatitis C virus genotypes in Adana and Antakya regions of Turkey. Turk J Med
Sci. 2014;44(4):661-5. PubMed PMID: 25551939.


590: Afshari R, Nomani H, Zaniani FR, Nabavinia MS, Mirbagheri Z, Meshkat M,
Gerayli S, Rostami S, Meshkat Z. Genotype distribution of hepatitis C virus in
Khorasan Razavi Province, Iran. Turk J Med Sci. 2014;44(4):656-60. PubMed PMID:
25551938.


591: Mauro E, Gattei V, Mazzaro C. Recombinant Human Erythropoietin (RHuEpo) and 
Granular Colony Stimulating Factor (G-CSF) in hepatitis C virus (HCV) related to 
mixed cryoglobulinaemia associated to membranoproliferative glomerulonephritis
type I: a case report description. Infez Med. 2014 Dec;22(4):337-41. PubMed PMID:
25551853.


592: Manfredi R, Calza L, Marinacci G, Cascavilla A, Colangeli V, Salvadori C,
Martelli G, Appolloni L, Puggioli C, Viale P. Raltegravir use prospectively
assessed in a major HIV outpatient clinic in Italy: sample population,
virological-immunological activity, and tolerability profile. Infez Med. 2014
Dec;22(4):288-95. PubMed PMID: 25551844.


593: Yalcin AD, Celik B, Kose S, Seyman D, Gumuslu S, Yalcin AN. Circulating Apo 
2L levels decreased in genotype II hepatitis C with pegylated interferon-2 alpha 
treatment. Infez Med. 2014 Dec;22(4):283-7. PubMed PMID: 25551843.


594: Tsovili E, Rachiotis G, Symvoulakis EK, Thanasias E, Giannisopoulou O,
Papagiannis D, Eleftheriou A, Hadjichristodoulou C. Municipal waste collectors
and hepatitis B and C virus infection: a cross-sectional study. Infez Med. 2014
Dec;22(4):271-6. PubMed PMID: 25551841.


595: Schotanus BA, Kruitwagen HS, van den Ingh TS, van Wolferen ME, Rothuizen J, 
Penning LC, Spee B. Enhanced Wnt/β-catenin and Notch signalling in the activated 
canine hepatic progenitor cell niche. BMC Vet Res. 2014 Dec 31;10:309. doi:
10.1186/s12917-014-0309-1. PubMed PMID: 25551829; PubMed Central PMCID:
PMC4302101.


596: Al-Anazi MR, Matou-Nasri S, Abdo AA, Sanai FM, Khan MQ, Albenmousa A,
Al-Ashgar HI, Khalaf NZ, Al-Ahdal MN, Al-Qahtani AA. Variations in DEPDC5 gene
and its association with chronic hepatitis C virus infection in Saudi Arabia. BMC
Infect Dis. 2014 Dec 31;14:632. doi: 10.1186/s12879-014-0632-y. PubMed PMID:
25551790; PubMed Central PMCID: PMC4311515.


597: Ventura GT, Costa EC, Capaccia AM, Mohana-Borges R. pH-dependent
conformational changes in the HCV NS3 protein modulate its ATPase and helicase
activities. PLoS One. 2014 Dec 31;9(12):e115941. doi:
10.1371/journal.pone.0115941. eCollection 2014. PubMed PMID: 25551442; PubMed
Central PMCID: PMC4281115.


598: Hu Y, Lou Y, Chen Y, Mao W. Evaluation of mean platelet volume in patients
with hepatitis B virus infection. Int J Clin Exp Med. 2014 Nov 15;7(11):4207-13. 
eCollection 2014. PubMed PMID: 25550932; PubMed Central PMCID: PMC4276190.


599: Zhou X, Zhu HQ, Lu J. Regulation of gene expression in HBV- and HCV-related 
hepatocellular carcinoma: integrated GWRS and GWGS analyses. Int J Clin Exp Med. 
2014 Nov 15;7(11):4038-50. eCollection 2014. PubMed PMID: 25550913; PubMed
Central PMCID: PMC4276171.


600: Zhang L, Yang NB, Ni SL, Zhang SN, Shen CB, Lu MQ. A case of multiple
macronodular hepatic tuberculosis difficult to differentiate from hepatocellular 
carcinoma with intrahepatic metastasis: CT-guided fine needle aspiration biopsy
confirmed the diagnosis. Int J Clin Exp Pathol. 2014 Oct 15;7(11):8240-4.
eCollection 2014. PubMed PMID: 25550879; PubMed Central PMCID: PMC4270537.


601: Tan Z, Fang J, Lu JH, Li WG. HBV serum and renal biopsy markers are
associated with the clinicopathological characteristics of HBV-associated
nephropathy. Int J Clin Exp Pathol. 2014 Oct 15;7(11):8150-4. eCollection 2014.
PubMed PMID: 25550864; PubMed Central PMCID: PMC4270632.


602: Sun H, Lu Z, Liang H, Xin J, Gao Y, Guo Q. Mesenteric and splenic
contributions to portal venous CT perfusion in hepatic diffuse disease. Int J
Clin Exp Pathol. 2014 Oct 15;7(11):8082-6. eCollection 2014. PubMed PMID:
25550855; PubMed Central PMCID: PMC4270587.


603: Liu C, Chen F, Han X, Xu H, Wang Y. Role of TGF-β1/p38 MAPK pathway in
hepatitis B virus-induced tubular epithelial-myofibroblast transdifferentiation. 
Int J Clin Exp Pathol. 2014 Oct 15;7(11):7923-30. eCollection 2014. PubMed PMID: 
25550833; PubMed Central PMCID: PMC4270596.


604: Zhang Y, Li RQ, Feng XD, Zhang YH, Wang L. Down-regulation of PTEN by HCV
core protein through activating nuclear factor-κB. Int J Clin Exp Pathol. 2014
Oct 15;7(11):7351-9. eCollection 2014. PubMed PMID: 25550771; PubMed Central
PMCID: PMC4270593.


605: Sterling RK, Dharel N. Treatment of hepatitis C, then, now and tomorrow.
Evid Based Med. 2015 Feb;20(1):23. doi: 10.1136/ebmed-2014-110103. Epub 2014 Dec 
30. PubMed PMID: 25550483.


606: Snead MC, O'Leary AM, Mandel MG, Kourtis AP, Wiener J, Jamieson DJ, Warner
L, Malotte CK, Klausner JD, O'Donnell L, Rietmeijer CA, Margolis AD. Relationship
between social cognitive theory constructs and self-reported condom use:
assessment of behaviour in a subgroup of the Safe in the City trial. BMJ Open.
2014 Dec 30;4(12):e006093. doi: 10.1136/bmjopen-2014-006093. PubMed PMID:
25550295; PubMed Central PMCID: PMC4281534.


607: Ankcorn M, Evans C, Green ST. Acute painless hepatitis in pregnancy--a cause
for concern? BMJ. 2014 Dec 30;349:g7686. doi: 10.1136/bmj.g7686. PubMed PMID:
25550169.


608: Tsukuda S, Watashi K, Iwamoto M, Suzuki R, Aizaki H, Okada M, Sugiyama M,
Kojima S, Tanaka Y, Mizokami M, Li J, Tong S, Wakita T. Dysregulation of retinoic
acid receptor diminishes hepatocyte permissiveness to hepatitis B virus infection
through modulation of sodium taurocholate cotransporting polypeptide (NTCP)
expression. J Biol Chem. 2015 Feb 27;290(9):5673-84. doi:
10.1074/jbc.M114.602540. Epub 2014 Dec 30. PubMed PMID: 25550158; PubMed Central 
PMCID: PMC4342479.


609: Zhang E, Lu M. Toll-like receptor (TLR)-mediated innate immune responses in 
the control of hepatitis B virus (HBV) infection. Med Microbiol Immunol. 2015
Feb;204(1):11-20. doi: 10.1007/s00430-014-0370-1. Epub 2014 Dec 31. Review.
PubMed PMID: 25550115; PubMed Central PMCID: PMC4305100.


610: García-Risco MR, Vázquez E, Sheldon J, Steinmann E, Riebesehl N, Fornari T, 
Reglero G. Supercritical fluid extraction of heather (Calluna vulgaris) and
evaluation of anti-hepatitis C virus activity of the extracts. Virus Res. 2015
Feb 16;198:9-14. doi: 10.1016/j.virusres.2014.12.022. Epub 2014 Dec 27. PubMed
PMID: 25550074.


611: Le Doare K, Mackie NE, Kaye S, Bamford A, Walters S, Foster C. Virtual
support for paediatric HIV treatment decision making. Arch Dis Child. 2015
Jun;100(6):527-31. doi: 10.1136/archdischild-2014-307019. Epub 2014 Dec 30.
PubMed PMID: 25549664; PubMed Central PMCID: PMC4453589.


612: Felis-Giemza A, Olesińska M, Świerkocka K, Więsik-Szewczyk E, Haładyj E.
Treatment of rheumatic diseases and hepatitis B virus coinfection. Rheumatol Int.
2015 Mar;35(3):385-92. doi: 10.1007/s00296-014-3195-8. Epub 2014 Dec 31. Review. 
PubMed PMID: 25549599; PubMed Central PMCID: PMC4335127.


613: Qu C, Chen T, Fan C, Zhan Q, Wang Y, Lu J, Lu LL, Ni Z, Huang F, Yao H, Zhu 
J, Fan J, Zhu Y, Wu Z, Liu G, Gao W, Zang M, Wang D, Dai M, Hsia CC, Zhang Y, Sun
Z. Efficacy of neonatal HBV vaccination on liver cancer and other liver diseases 
over 30-year follow-up of the Qidong hepatitis B intervention study: a cluster
randomized controlled trial. PLoS Med. 2014 Dec 30;11(12):e1001774. doi:
10.1371/journal.pmed.1001774. eCollection 2014 Dec. PubMed PMID: 25549238; PubMed
Central PMCID: PMC4280122.


614: Sobrino-Vegas P, Monge Corella S, Serrano-Villar S, Gutiérrez F, Blanco JR, 
Santos I, del Romero J, Segura F, Portilla J, Guillén SM, del Amo J; CoRIS.
Incidence of hepatitis C virus (HCV) in a multicenter cohort of HIV-positive
patients in Spain 2004-2011: increasing rates of HCV diagnosis but not of HCV
seroconversions. PLoS One. 2014 Dec 30;9(12):e116226. doi:
10.1371/journal.pone.0116226. eCollection 2014. PubMed PMID: 25549224; PubMed
Central PMCID: PMC4280214.


615: Syal G, Heldenbrand SD, Duarte-Rojo A. Seizures as a Potential Complication 
of Treatment With Simeprevir and Sofosbuvir. Am J Ther. 2014 Dec 29. [Epub ahead 
of print] PubMed PMID: 25549078.


616: Sheikh IA, Lukšič M, Ferstenberg R, Culpepper-Morgan JA. Spice/K2 synthetic 
marijuana-induced toxic hepatitis treated with N-acetylcysteine. Am J Case Rep.
2014 Dec 30;15:584-8. doi: 10.12659/AJCR.891399. PubMed PMID: 25548903; PubMed
Central PMCID: PMC4282190.


617: Ko SY, Kim BK, Kim DW, Kim JH, Choe WH, Seo HY, Kwon SY. Reversible splenial
lesion on the corpus callosum in nonfulminant hepatitis A presenting as
encephalopathy. Clin Mol Hepatol. 2014 Dec;20(4):398-401. doi:
10.3350/cmh.2014.20.4.398. Epub 2014 Dec 24. PubMed PMID: 25548747; PubMed
Central PMCID: PMC4278072.


618: Cho YK, Kim YN, Song BC. Predictors of spontaneous viral clearance and
outcomes of acute hepatitis C infection. Clin Mol Hepatol. 2014 Dec;20(4):368-75.
doi: 10.3350/cmh.2014.20.4.368. Epub 2014 Dec 24. Erratum in: Clin Mol Hepatol.
2015 Mar;21(1):104. PubMed PMID: 25548743; PubMed Central PMCID: PMC4278068.


619: Kim KA, Jeong SH, Jang ES, Kim YS, Lee YJ, Jung EU, Kim IH, Cho SB, Kee MK, 
Kang C. Geographic differences in the epidemiological features of HCV infection
in Korea. Clin Mol Hepatol. 2014 Dec;20(4):361-7. doi: 10.3350/cmh.2014.20.4.361.
Epub 2014 Dec 24. PubMed PMID: 25548742; PubMed Central PMCID: PMC4278067.


620: Song BC, Cho YK, Jwa H, Choi EK, Kim HU, Song HJ, Na SY, Boo SJ, Jeong SU.
Is it necessary to delay antiviral therapy for 3-6 months to anticipate HBeAg
seroconversion in patients with HBeAg-positive chronic hepatitis B in endemic
areas of HBV genotype C? Clin Mol Hepatol. 2014 Dec;20(4):355-60. doi:
10.3350/cmh.2014.20.4.355. Epub 2014 Dec 24. Erratum in: Clin Mol Hepatol. 2015
Mar;21(1):104. PubMed PMID: 25548741; PubMed Central PMCID: PMC4278066.


621: Cho HJ, Kim SS, Ahn SJ, Park JH, Kim DJ, Kim YB, Cho SW, Cheong JY. Serum
transferrin as a liver fibrosis biomarker in patients with chronic hepatitis B.
Clin Mol Hepatol. 2014 Dec;20(4):347-54. doi: 10.3350/cmh.2014.20.4.347. Epub
2014 Dec 24. PubMed PMID: 25548740; PubMed Central PMCID: PMC4278065.


622: Lee HW. Angiotensin receptor blocker add-on therapy in portal hypertension: 
to use angiotensin receptor blocker or not to use, that is the question. Clin Mol
Hepatol. 2014 Dec;20(4):345-6. doi: 10.3350/cmh.2014.20.4.345. Epub 2014 Dec 24. 
PubMed PMID: 25548739; PubMed Central PMCID: PMC4278064.


623: Jeong SW, Choi Y, Kim JW. Management of viral hepatitis in liver transplant 
recipients. Clin Mol Hepatol. 2014 Dec;20(4):338-44. doi:
10.3350/cmh.2014.20.4.338. Epub 2014 Dec 24. Review. PubMed PMID: 25548738;
PubMed Central PMCID: PMC4278063.


624: Myers SP, Oliver CJ. Response to "Acute Hepatitis Induced by Lyprinol, the
Lipid Extract of the Green-Lipped Mussel (Perna canaliculus), in a Patient with
Polyarthrosis". Case Reports Hepatol. 2014;2014:692043. doi: 10.1155/2014/692043.
Epub 2014 Aug 20. PubMed PMID: 25548689; PubMed Central PMCID: PMC4207602.


625: Miyamura T, Kanda T, Nakamoto S, Arai M, Nakamura M, Wu S, Jiang X, Sasaki
R, Haga Y, Yasui S, Ooka Y, Chiba T, Imazeki F, Mikami S, Yokosuka O. IFNL4
ss469415590 Variant Is Associated with Treatment Response in Japanese HCV
Genotype 1 Infected Individuals Treated with IFN-Including Regimens. Int J
Hepatol. 2014;2014:723868. doi: 10.1155/2014/723868. Epub 2014 Dec 8. PubMed
PMID: 25548683; PubMed Central PMCID: PMC4274707.


626: Fan L, Owusu-Edusei K Jr, Schillie SF, Murphy TV. Antiviral treatment among 
pregnant women with chronic hepatitis B. Infect Dis Obstet Gynecol.
2014;2014:546165. doi: 10.1155/2014/546165. Epub 2014 Dec 7. PubMed PMID:
25548510; PubMed Central PMCID: PMC4274824.


627: Suzuki K, Tamano M, Katayama Y, Kuniyoshi T, Kagawa K, Takada H, Suzuki K.
Study of pruritus in chronic hepatitis C patients. World J Gastroenterol. 2014
Dec 21;20(47):17877-82. doi: 10.3748/wjg.v20.i47.17877. PubMed PMID: 25548485;
PubMed Central PMCID: PMC4273137.


628: O'Connor KS, George J, Booth D, Ahlenstiel G. Dendritic cells in hepatitis C
virus infection: key players in the IFNL3-genotype response. World J
Gastroenterol. 2014 Dec 21;20(47):17830-8. doi: 10.3748/wjg.v20.i47.17830.
Review. PubMed PMID: 25548481; PubMed Central PMCID: PMC4273133.


629: Ceni E, Mello T, Galli A. Pathogenesis of alcoholic liver disease: role of
oxidative metabolism. World J Gastroenterol. 2014 Dec 21;20(47):17756-72. doi:
10.3748/wjg.v20.i47.17756. Review. PubMed PMID: 25548474; PubMed Central PMCID:
PMC4273126.


630: Kevitt F, Hayes B. Sharps injuries in a teaching hospital: changes over a
decade. Occup Med (Lond). 2015 Mar;65(2):135-8. doi: 10.1093/occmed/kqu182. Epub 
2014 Dec 29. PubMed PMID: 25548258.


631: Chen J, Hao L, Li C, Ye B, Du Y, Zhang H, Long B, Zhu P, Liu B, Yang L, Li
P, Tian Y, Fan Z. The endoplasmic reticulum adaptor protein ERAdP initiates NK
cell activation via the Ubc13-mediated NF-κB pathway. J Immunol. 2015 Feb
1;194(3):1292-303. doi: 10.4049/jimmunol.1402593. Epub 2014 Dec 29. PubMed PMID: 
25548215.


632: Laperche S, Lefrère JJ, Morel P, Pouchol E, Pozzetto B. [Blood transfusion: 
control of infectious risks]. Presse Med. 2015 Feb;44(2):189-99. doi:
10.1016/j.lpm.2014.06.034. Epub 2014 Dec 26. Review. French. PubMed PMID:
25547992.


633: Hauff P, Gottwald U, Ocker M. Early to Phase II drugs currently under
investigation for the treatment of liver fibrosis. Expert Opin Investig Drugs.
2015 Mar;24(3):309-27. doi: 10.1517/13543784.2015.997874. Epub 2014 Dec 30.
Review. PubMed PMID: 25547844.


634: Aggarwal BB, Deb L, Prasad S. Curcumin differs from tetrahydrocurcumin for
molecular targets, signaling pathways and cellular responses. Molecules. 2014 Dec
24;20(1):185-205. doi: 10.3390/molecules20010185. Review. PubMed PMID: 25547723.


635: Li Y, Zeng Q, Yuan Y. [Clinical analyses of hepatocellular carcinoma and
nasopharyngeal multiple primary cancers]. Zhonghua Yi Xue Za Zhi. 2014 Oct
21;94(38):3014-6. Chinese. PubMed PMID: 25547707.


636: Ridruejo E. Does hepatitis B virus therapy reduce the risk of hepatocellular
carcinoma? Expert Opin Drug Saf. 2015 Mar;14(3):439-51. doi:
10.1517/14740338.2015.998649. Epub 2014 Dec 30. Review. PubMed PMID: 25547687.


637: Xu X, Ren S, Chen X, Ge J, Xu Z, Huang H, Sun H, Gu Y, Zhou T, Li J, Xu H.
Generation of hepatitis B virus PreS2-S antigen in Hansenula polymorpha. Virol
Sin. 2014 Dec;29(6):403-9. doi: 10.1007/s12250-014-3508-9. Epub 2014 Dec 24.
PubMed PMID: 25547684.


638: Yang Z, Du J, Chen G, Zhao J, Yang X, Su L, Cheng G, Tang H. Coronavirus
MHV-A59 infects the lung and causes severe pneumonia in C57BL/6 mice. Virol Sin. 
2014 Dec;29(6):393-402. doi: 10.1007/s12250-014-3530-y. Epub 2014 Dec 22. PubMed 
PMID: 25547683.


639: Hussein N, Zekri AR, Abouelhoda M, Alam El-Din HM, Ghamry AA, Amer MA,
Sherif GM, Bahnassy AA. New insight into HCV E1/E2 region of genotype 4a. Virol
J. 2014 Dec 30;11:231. doi: 10.1186/s12985-014-0231-y. PubMed PMID: 25547228;
PubMed Central PMCID: PMC4304183.


640: De Luca C, Kharaeva Z, Korkina L. Is there a Role For Antioxidants in the
Prevention of Infection-Associated Carcinogenesis and in the Treatment of
Infection-Driven Tumors? Curr Top Med Chem. 2014 Dec 29. [Epub ahead of print]
PubMed PMID: 25547101.


641: Giuggioli D, Manfredi A, Lumetti F, Sebastiani M, Ferri C. Cryoglobulinemic 
vasculitis and skin ulcers. Our therapeutic strategy and review of the
literature. Semin Arthritis Rheum. 2015 Apr;44(5):518-26. doi:
10.1016/j.semarthrit.2014.10.004. Epub 2014 Oct 23. PubMed PMID: 25547031.


642: Peng Q, Li S, Lao X, Chen Z, Li R, Qin X. Association between XPD Lys751Gln 
and Asp312Asn polymorphisms and hepatocellular carcinoma risk: a systematic
review and meta-analysis. Medicine (Baltimore). 2014 Dec;93(29):e330. doi:
10.1097/MD.0000000000000330. Review. PubMed PMID: 25546681; PubMed Central PMCID:
PMC4602594.


643: Jia W, Song LW, Fang YQ, Wu XF, Liu DY, Xu C, Wang XM, Wang W, Lv DX, Li J, 
Deng YQ, Wang Y, Huo N, Yu M, Xi HL, Liu D, Zhou YX, Wang GQ, Xia NS, Zhang MX.
Antibody to hepatitis B core antigen levels in the natural history of chronic
hepatitis B: a prospective observational study. Medicine (Baltimore). 2014
Dec;93(29):e322. doi: 10.1097/MD.0000000000000322. PubMed PMID: 25546679; PubMed 
Central PMCID: PMC4602587.


644: Jang SH, Yun SJ, Lee SC, Lee JB. Lichen planus pemphigoides associated with 
chronic hepatitis B virus infection. Clin Exp Dermatol. 2015 Dec;40(8):868-71.
doi: 10.1111/ced.12530. Epub 2014 Dec 26. PubMed PMID: 25546603.


645: Cui D, Zhang L, Li J, Zhao Y, Hu X, Dai Y, Zhang R, Li N. Bovine
FcRn-mediated human immunoglobulin G transfer across the milk-blood barrier in
transgenic mice. PLoS One. 2014 Dec 29;9(12):e115972. doi:
10.1371/journal.pone.0115972. eCollection 2014. PubMed PMID: 25546424; PubMed
Central PMCID: PMC4278800.


646: Chukkapalli V, Berger KL, Kelly SM, Thomas M, Deiters A, Randall G.
Daclatasvir inhibits hepatitis C virus NS5A motility and hyper-accumulation of
phosphoinositides. Virology. 2015 Feb;476:168-79. doi:
10.1016/j.virol.2014.12.018. Epub 2014 Dec 26. PubMed PMID: 25546252; PubMed
Central PMCID: PMC4323755.


647: Jajamovich GH, Calcagno C, Dyvorne HA, Rusinek H, Taouli B. DCE-MRI of the
liver: reconstruction of the arterial input function using a low dose pre-bolus
contrast injection. PLoS One. 2014 Dec 29;9(12):e115667. doi:
10.1371/journal.pone.0115667. eCollection 2014. PubMed PMID: 25546176; PubMed
Central PMCID: PMC4278725.


648: Sekine S, Ito K, Watanabe H, Nakano T, Moriya K, Shintani Y, Fujie H,
Tsutsumi T, Miyoshi H, Fujinaga H, Shinzawa S, Koike K, Horie T. Mitochondrial
iron accumulation exacerbates hepatic toxicity caused by hepatitis C virus core
protein. Toxicol Appl Pharmacol. 2015 Feb 1;282(3):237-43. doi:
10.1016/j.taap.2014.12.004. Epub 2014 Dec 27. PubMed PMID: 25545986.


649: Lundbo LF, Clausen LN, Weis N, Schønning K, Rosenørn L, Benfield T,
Christensen PB. Influence of hepatitis C virus and IL28B genotypes on liver
stiffness. PLoS One. 2014 Dec 29;9(12):e115882. doi:
10.1371/journal.pone.0115882. eCollection 2014. PubMed PMID: 25545640; PubMed
Central PMCID: PMC4278774.


650: Scheel TK, Simmonds P, Kapoor A. Surveying the global virome: identification
and characterization of HCV-related animal hepaciviruses. Antiviral Res. 2015
Mar;115:83-93. doi: 10.1016/j.antiviral.2014.12.014. Epub 2014 Dec 26. Review.
PubMed PMID: 25545071.


651: Nojiri S, Fujiwara K, Shinkai N, Endo M, Joh T. Evaluation of hepatocellular
carcinoma development in patients with chronic hepatitis C by EOB-MRI. World J
Hepatol. 2014 Dec 27;6(12):930-8. doi: 10.4254/wjh.v6.i12.930. PubMed PMID:
25544880; PubMed Central PMCID: PMC4269912.


652: Zaghloul H, El-Shahat M. Recombinase polymerase amplification as a promising
tool in hepatitis C virus diagnosis. World J Hepatol. 2014 Dec 27;6(12):916-22.
doi: 10.4254/wjh.v6.i12.916. Review. PubMed PMID: 25544878; PubMed Central PMCID:
PMC4269910.


653: Iruzubieta P, Terán Á, Crespo J, Fábrega E. Vitamin D deficiency in chronic 
liver disease. World J Hepatol. 2014 Dec 27;6(12):901-15. doi:
10.4254/wjh.v6.i12.901. Review. PubMed PMID: 25544877; PubMed Central PMCID:
PMC4269909.


654: Ishida Y, Takeshita M, Kataoka H. Functional foods effective for hepatitis
C: Identification of oligomeric proanthocyanidin and its action mechanism. World 
J Hepatol. 2014 Dec 27;6(12):870-9. doi: 10.4254/wjh.v6.i12.870. Review. PubMed
PMID: 25544874; PubMed Central PMCID: PMC4269906.


655: Kwak MS, Kim YJ. Occult hepatitis B virus infection. World J Hepatol. 2014
Dec 27;6(12):860-9. doi: 10.4254/wjh.v6.i12.860. Review. PubMed PMID: 25544873;
PubMed Central PMCID: PMC4269905.


656: Ozkal-Baydin P. How did hepatitis B virus effect the host genome in the last
decade? World J Hepatol. 2014 Dec 27;6(12):851-9. doi: 10.4254/wjh.v6.i12.851.
Review. PubMed PMID: 25544872; PubMed Central PMCID: PMC4269904.


657: Sacchi P, Cima S, Corbella M, Comolli G, Chiesa A, Baldanti F, Klersy C,
Novati S, Mulatto P, Mariconti M, Bazzocchi C, Puoti M, Pagani L, Filice G, Bruno
R. Liver fibrosis, microbial translocation and immune activation markers in HIV
and HCV infections and in HIV/HCV co-infection. Dig Liver Dis. 2015
Mar;47(3):218-25. doi: 10.1016/j.dld.2014.11.012. Epub 2014 Nov 29. PubMed PMID: 
25544657.


658: Cento V, Di Paolo D, Di Carlo D, Micheli V, Tontodonati M, De Leonardis F,
Aragri M, Antonucci FP, Di Maio VC, Mancon A, Lenci I, Manunta A, Taliani G, Di
Biagio A, Nicolini LA, Nosotti L, Sarrecchia C, Siciliano M, Landonio S,
Pellicelli A, Gasbarrini A, Vecchiet J, Magni CF, Babudieri S, Mura MS, Andreoni 
M, Parruti G, Rizzardini G, Angelico M, Perno CF, Ceccherini-Silberstein F.
Hepatitis C virus RNA levels at week-2 of telaprevir/boceprevir administration
are predictive of virological outcome. Dig Liver Dis. 2015 Feb;47(2):157-63. doi:
10.1016/j.dld.2014.11.010. Epub 2014 Nov 24. PubMed PMID: 25544656.


659: Wong MT, Chen SS. Emerging roles of interferon-stimulated genes in the
innate immune response to hepatitis C virus infection. Cell Mol Immunol. 2016
Jan;13(1):11-35. doi: 10.1038/cmi.2014.127. Epub 2014 Dec 29. Review. PubMed
PMID: 25544499; PubMed Central PMCID: PMC4712384.


660: Fernández J, Navascués C, Albines G, Franco L, Pipa M, Rodríguez M. Three
cases of liver toxicity with a dietary supplement intended to stop hair loss. Rev
Esp Enferm Dig. 2014 Dec;106(8):552-5. PubMed PMID: 25544415.


661: Fombuena B, Ampuero J, Álvarez L, Aparcero R, Llorca R, Millán R, Pastor H, 
Andueza S, Barbu V, Romero-Gómez M. LPAC syndrome associated with deletion of the
full exon 4 in a ABCB4 genetic mutation in a patient with hepatitis C. Rev Esp
Enferm Dig. 2014 Dec;106(8):544-7. PubMed PMID: 25544413.


662: Cengiz M, Kutlu HM, Burukoglu DD, Ayhancı A. A comparative study on the
therapeutic effects of silymarin and silymarin-loaded solid lipid nanoparticles
on D-GaIN/TNF-α-induced liver damage in Balb/c mice. Food Chem Toxicol. 2015
Mar;77:93-100. doi: 10.1016/j.fct.2014.12.011. Epub 2014 Dec 25. PubMed PMID:
25544390.


663: Zhao LJ, Wang W, Wang WB, Ren H, Qi ZT. Involvement of ERK pathway in
interferon alpha-mediated antiviral activity against hepatitis C virus. Cytokine.
2015 Mar;72(1):17-24. doi: 10.1016/j.cyto.2014.11.031. Epub 2014 Dec 23. PubMed
PMID: 25544181.


664: Del'tsova EI, Gerashchenko SB, Skripko VD, Sukhanov DS. [The
morphofunctional state of the liver and the possibilities of pharmacotherapy for 
its disease in small bowel obstruction]. Arkh Patol. 2014 Sep-Oct;76(5):61-7.
Russian. PubMed PMID: 25543410.


665: Bose T. Bitter correlationship between autoimmune hepatitis and smoking. Med
Hypotheses. 2015 Feb;84(2):118-21. doi: 10.1016/j.mehy.2014.12.006. Epub 2014 Dec
16. PubMed PMID: 25543266.


666: Yasui K, Kawaguchi T, Shima T, Mitsuyoshi H, Seki K, Sendo R, Mizuno M, Itoh
Y, Matsuda F, Okanoue T. Effect of PNPLA3 rs738409 variant (I148 M) on hepatic
steatosis, necroinflammation, and fibrosis in Japanese patients with chronic
hepatitis C. J Gastroenterol. 2015 Aug;50(8):887-93. doi:
10.1007/s00535-014-1018-z. Epub 2014 Nov 26. PubMed PMID: 25543233.


667: Morgan TR. Corticosteroids can be used to treat alcoholic hepatitis after a 
recent upper gastrointestinal bleed. J Hepatol. 2015 Apr;62(4):759-60. doi:
10.1016/j.jhep.2014.12.021. Epub 2014 Dec 25. PubMed PMID: 25543081.


668: Ghotloo S, Hoseini MH, Alimohammadian MH, Khaze V, Memarnejadian A, Rostami 
A. Immunomodulatory effects of chitin microparticles on Leishmania major-infected
BALB/c mice. Parasitol Int. 2015 Apr;64(2):219-21. doi:
10.1016/j.parint.2014.12.007. Epub 2014 Dec 24. PubMed PMID: 25543078.


669: Torrecilla J, del Pozo-Rodríguez A, Apaolaza PS, Solinís MÁ,
Rodríguez-Gascón A. Solid lipid nanoparticles as non-viral vector for the
treatment of chronic hepatitis C by RNA interference. Int J Pharm. 2015 Feb
1;479(1):181-8. doi: 10.1016/j.ijpharm.2014.12.047. Epub 2014 Dec 24. PubMed
PMID: 25542984.


670: Tasias M, Aldeguer JL. [Lopinavir/ritonavir in patients with human
immunodeficiency virus infection in special situations]. Enferm Infecc Microbiol 
Clin. 2014 Nov;32 Suppl 3:18-21. doi: 10.1016/S0213-005X(14)70163-6. Spanish.
PubMed PMID: 25542871.


671: Michikawa T, Inoue M, Sawada N, Tanaka Y, Yamaji T, Iwasaki M, Shimazu T,
Sasazuki S, Mizokami M, Tsugane S; , for the Japan Public Health Center-based
Prospective Study Group. Plasma isoflavones and risk of primary liver cancer in
Japanese women and men with hepatitis virus infection: a nested case-control
study. Cancer Epidemiol Biomarkers Prev. 2015 Mar;24(3):532-7. doi:
10.1158/1055-9965.EPI-14-1118. Epub 2014 Dec 26. PubMed PMID: 25542831.


672: Kallas E, Huik K, Pauskar M, Jõgeda EL, Karki T, Des Jarlais D, Uusküla A,
Avi R, Lutsar I. Influence of interleukin 10 polymorphisms -592 and -1082 to the 
HIV, HBV and HCV serostatus among intravenous drug users. Infect Genet Evol. 2015
Mar;30:175-80. doi: 10.1016/j.meegid.2014.12.023. Epub 2014 Dec 24. PubMed PMID: 
25542814.


673: Luongo M, Critelli R, Grottola A, Gitto S, Bernabucci V, Bevini M, Vecchi C,
Montagnani G, Villa E. Acute hepatitis B caused by a vaccine-escape HBV strain in
vaccinated subject: sequence analysis and therapeutic strategy. J Clin Virol.
2015 Jan;62:89-91. doi: 10.1016/j.jcv.2014.11.029. Epub 2014 Nov 29. Review.
PubMed PMID: 25542480.


674: Orvain C, Ducancelle A, Eymerit-Morin C, Rousselet MC, Oberti F,
Hunault-Berger M, Tanguy-Schmidt A. Severe viral hepatitis in a patient with
chronic lymphocytic leukemia (CLL) complicated with autoimmune hemolytic anemia
(AIHA), treated with steroids. J Clin Virol. 2015 Jan;62:66-8. doi:
10.1016/j.jcv.2014.11.013. Epub 2014 Nov 18. Review. PubMed PMID: 25542474.


675: Koot H, Hogema BM, Koot M, Molier M, Zaaijer HL. Frequent hepatitis E in the
Netherlands without traveling or immunosuppression. J Clin Virol. 2015
Jan;62:38-40. doi: 10.1016/j.jcv.2014.11.020. Epub 2014 Nov 20. PubMed PMID:
25542468.


676: Pancher M, Désiré N, Ngo Y, Akhavan S, Pallier C, Poynard T, Thibault V.
Coexistence of circulating HBsAg and anti-HBs antibodies in chronic hepatitis B
carriers is not a simple analytical artifact and does not influence HBsAg
quantification. J Clin Virol. 2015 Jan;62:32-7. doi: 10.1016/j.jcv.2014.11.015.
Epub 2014 Nov 18. PubMed PMID: 25542467.


677: Marcellin P, Martinot-Peignoux M, Asselah T, Batrla R, Messinger D, Rothe V,
Lau G, Liaw YF. Serum Levels of Hepatitis B Surface Antigen Predict Severity of
Fibrosis in Patients With E Antigen-Positive Chronic Hepatitis B. Clin
Gastroenterol Hepatol. 2015 Aug;13(8):1532-9.e1. doi: 10.1016/j.cgh.2014.12.017. 
Epub 2014 Dec 24. PubMed PMID: 25542306.


678: Wang S, Wei W, Luo X, Cai X. Genome-wide comparisons of phylogenetic
similarities between partial genomic regions and the full-length genome in
Hepatitis E virus genotyping. PLoS One. 2014 Dec 26;9(12):e115785. doi:
10.1371/journal.pone.0115785. eCollection 2014. PubMed PMID: 25542033; PubMed
Central PMCID: PMC4277416.


679: Peng Q, Yang S, Lao X, Li R, Chen Z, Wang J, Qin X, Li S. Association of
single nucleotide polymorphisms in VDR and DBP genes with HBV-related
hepatocellular carcinoma risk in a Chinese population. PLoS One. 2014 Dec
26;9(12):e116026. doi: 10.1371/journal.pone.0116026. eCollection 2014. PubMed
PMID: 25541958; PubMed Central PMCID: PMC4277456.


680: Huang Y, Liu W, Xiao H, Maitikabili A, Lin Q, Wu T, Huang Z, Liu F, Luo Q,
Ouyang G. Matricellular protein periostin contributes to hepatic inflammation and
fibrosis. Am J Pathol. 2015 Mar;185(3):786-97. doi: 10.1016/j.ajpath.2014.11.002.
Epub 2014 Dec 23. PubMed PMID: 25541330.


681: Ramos JM, Pinargote H, Torrús D, Sánchez-Martínez R, Merino E, Portilla J.
[Infectious diseases in the adult population admitted to a general hospital].
Enferm Infecc Microbiol Clin. 2015 Oct;33(8):539-42. doi:
10.1016/j.eimc.2014.10.011. Epub 2014 Dec 23. Spanish. PubMed PMID: 25541012.


682: Kayali Z, Schmidt WN. Finally sofosbuvir: an oral anti-HCV drug with wide
performance capability. Pharmgenomics Pers Med. 2014 Dec 8;7:387-98. doi:
10.2147/PGPM.S52629. eCollection 2014. Review. PubMed PMID: 25540594; PubMed
Central PMCID: PMC4270038.


683: Wen GP, Tang ZM, Yang F, Zhang K, Ji WF, Cai W, Huang SJ, Wu T, Zhang J,
Zheng ZZ, Xia NS. A valuable antigen detection method for diagnosis of acute
hepatitis E. J Clin Microbiol. 2015 Mar;53(3):782-8. doi: 10.1128/JCM.01853-14.
Epub 2014 Dec 24. PubMed PMID: 25540394; PubMed Central PMCID: PMC4390668.


684: Liu K, Ludgate L, Yuan Z, Hu J. Regulation of multiple stages of
hepadnavirus replication by the carboxyl-terminal domain of viral core protein in
trans. J Virol. 2015 Mar;89(5):2918-30. doi: 10.1128/JVI.03116-14. Epub 2014 Dec 
24. PubMed PMID: 25540387; PubMed Central PMCID: PMC4325754.


685: Liu N, Jiao T, Huang Y, Liu W, Li Z, Ye X. Hepatitis B virus regulates
apoptosis and tumorigenesis through the microRNA-15a-Smad7-transforming growth
factor beta pathway. J Virol. 2015 Mar;89(5):2739-49. doi: 10.1128/JVI.02784-14. 
Epub 2014 Dec 24. PubMed PMID: 25540364; PubMed Central PMCID: PMC4325757.


686: Embree J, Law B, Voloshen T, Tomovici A. Immunogenicity, safety, and
antibody persistence at 3, 5, and 10 years postvaccination in adolescents
randomized to booster immunization with a combined tetanus, diphtheria,
5-component acellular pertussis, and inactivated poliomyelitis vaccine
administered with a hepatitis B virus vaccine concurrently or 1 month apart. Clin
Vaccine Immunol. 2015 Mar;22(3):282-90. doi: 10.1128/CVI.00682-14. Epub 2014 Dec 
24. PubMed PMID: 25540274; PubMed Central PMCID: PMC4340898.


687: Zheng X, Wang J, Yang D. Antiviral therapy for chronic hepatitis B in China.
Med Microbiol Immunol. 2015 Feb;204(1):115-20. doi: 10.1007/s00430-014-0380-z.
Epub 2014 Dec 25. Review. PubMed PMID: 25540038; PubMed Central PMCID:
PMC4305090.


688: Busch K, Thimme R. Natural history of chronic hepatitis B virus infection.
Med Microbiol Immunol. 2015 Feb;204(1):5-10. doi: 10.1007/s00430-014-0369-7. Epub
2014 Dec 25. Review. PubMed PMID: 25540037.


689: Barbaud A. [What's new in clinical dermatology?]. Ann Dermatol Venereol.
2014 Dec;141 Suppl 4:S597-609. doi: 10.1016/S0151-9638(14)70163-2. French. PubMed
PMID: 25539751.


690: Jung A, Rautenschlein S. Comprehensive report of an Enterococcus cecorum
infection in a broiler flock in Northern Germany. BMC Vet Res. 2014 Dec
24;10:311. doi: 10.1186/s12917-014-0311-7. PubMed PMID: 25539747; PubMed Central 
PMCID: PMC4297365.


691: Pujols J, Rodríguez C, Navarro N, Pina-Pedrero S, Campbell JM, Crenshaw J,
Polo J. No transmission of hepatitis E virus in pigs fed diets containing
commercial spray-dried porcine plasma: a retrospective study of samples from
several swine trials. Virol J. 2014 Dec 24;11:232. doi:
10.1186/s12985-014-0232-x. PubMed PMID: 25539662; PubMed Central PMCID:
PMC4304624.


692: Mandala J, Nanda K, Wang M, De Baetselier I, Deese J, Lombaard J, Owino F,
Malahleha M, Manongi R, Taylor D, Van Damme L. Liver and renal safety of
tenofovir disoproxil fumarate in combination with emtricitabine among African
women in a pre-exposure prophylaxis trial. BMC Pharmacol Toxicol. 2014 Dec
24;15:77. doi: 10.1186/2050-6511-15-77. PubMed PMID: 25539648; PubMed Central
PMCID: PMC4297367.


693: Phelippeau M, Delord M, Drancourt M, Brouqui P. Respiratory tract isolation 
of Mycobacterium europaeum following influenza infection in an immunocompromised 
patient: a case report. J Med Case Rep. 2014 Dec 25;8:463. doi:
10.1186/1752-1947-8-463. PubMed PMID: 25539638; PubMed Central PMCID: PMC4307153.


694: Yildirim M, Çakir S, Geyık MF, Özdemır D, Güçlü E, Çakir M. Seroprevalences 
and associated risk factors of hepatitis B and C in adults. Turk J Med Sci.
2014;44(5):824-31. PubMed PMID: 25539553.


695: DelSole EM. Universal hepatitis C screening and surgeon safety. Author's
response. Am J Orthop (Belle Mead NJ). 2014 Nov;43(11):E245. PubMed PMID:
25539534.


696: Immerman I. Universal hepatitis C screening and surgeon safety. Am J Orthop 
(Belle Mead NJ). 2014 Nov;43(11):E245. PubMed PMID: 25539533.


697: Ariumi Y. Multiple functions of DDX3 RNA helicase in gene regulation,
tumorigenesis, and viral infection. Front Genet. 2014 Dec 5;5:423. doi:
10.3389/fgene.2014.00423. eCollection 2014. Review. PubMed PMID: 25538732; PubMed
Central PMCID: PMC4257086.


698: Manickam C, Reeves RK. Modeling HCV disease in animals: virology, immunology
and pathogenesis of HCV and GBV-B infections. Front Microbiol. 2014 Dec 8;5:690. 
doi: 10.3389/fmicb.2014.00690. eCollection 2014. Review. PubMed PMID: 25538700;
PubMed Central PMCID: PMC4259104.


699: Wiwanitkit V. N-acetylcystein in dengue hepatitis. Indian J Crit Care Med.
2014 Dec;18(12):830. doi: 10.4103/0972-5229.146335. PubMed PMID: 25538422; PubMed
Central PMCID: PMC4271287.


700: Ksouda K, Affes H, Atheymen R, Ezzeddine M, Zeghal K, Hammami S. Autoimmune 
hepatitis as an adverse effect of long-term methotrexate therapy. Indian J
Pharmacol. 2014 Nov-Dec;46(6):649-50. doi: 10.4103/0253-7613.144940. PubMed PMID:
25538339; PubMed Central PMCID: PMC4264083.


701: Wang JP, Kao FY, Wu CY, Hung YP, Chao Y, Chou YJ, Li CP. Nucleos(t)ide
analogues associated with a reduced risk of hepatocellular carcinoma in hepatitis
B patients: a population-based cohort study. Cancer. 2015 May 1;121(9):1446-55.
doi: 10.1002/cncr.29159. Epub 2014 Dec 23. PubMed PMID: 25537961.


702: Delfino CM, Berini C, Pedrozo W, Malan R, Blejer J, Oubiña JR, Biglione MM, 
Mathet VL. First hepatitis B virus full-length genomic study among blood donors
from Argentina: unexpected mutations in the circulating subgenotypes' proteins.
Virus Genes. 2015 Apr;50(2):286-91. doi: 10.1007/s11262-014-1159-4. Epub 2014 Dec
24. PubMed PMID: 25537951.


703: Huang X, Liu L, Cui G, Liu X, Liu M, Ma Q, Liu S. [Cell-specific roles of
domains I and II of HCV 5'untranslated region in the translation initiation
activity]. Nan Fang Yi Ke Da Xue Xue Bao. 2014 Dec;34(12):1826-9. Chinese. PubMed
PMID: 25537912.


704: Zhao N, Bell DA, Maity A, Staicu AM, Joubert BR, London SJ, Wu MC. Global
analysis of methylation profiles from high resolution CpG data. Genet Epidemiol. 
2015 Feb;39(2):53-64. doi: 10.1002/gepi.21874. Epub 2014 Dec 23. PubMed PMID:
25537884; PubMed Central PMCID: PMC4314375.


705: Timm J, Walker CM. Mutational escape of CD8+ T cell epitopes: implications
for prevention and therapy of persistent hepatitis virus infections. Med
Microbiol Immunol. 2015 Feb;204(1):29-38. doi: 10.1007/s00430-014-0372-z. Epub
2014 Dec 24. Review. PubMed PMID: 25537849; PubMed Central PMCID: PMC4305108.


706: Assil S, Dreux M. [Modulation of permissiveness and antiviral response
against hepatitis C virus by interferon lambda-associated polymorphism]. Med Sci 
(Paris). 2014 Dec;30(12):1073-5. doi: 10.1051/medsci/20143012006. Epub 2014 Dec
24. French. PubMed PMID: 25537033.


707: Mukomolov SL, Bolsun DD, Krasniakov VK, Levakova IA, Gribanov AIu,
Siniavskaya EA, Alekseeva MV, Likhacheva VI. [Frequency of antibodies against
surface and nuclear antigens of hepatitis B virus in population of St. Petersburg
in 2013]. Zh Mikrobiol Epidemiol Immunobiol. 2014 Sep-Oct;(5):43-9. Russian.
PubMed PMID: 25536770.


708: Ryzhkovskaia EL, Verigo NS, Kuznetsova TE, Ulashchik VS. [The
ultrastructural organization of the liver of rats with experimental hepatitis
after drinking mineral water containing humic acids]. Vopr Kurortol Fizioter Lech
Fiz Kult. 2014 Sep-Oct;(5):35-41. Russian. PubMed PMID: 25536757.


709: Kölgelier S, Aktuğ Demir N, Özçimen S, Sümer Ş. Evaluation of 48-week
response of treatment-naive chronic hepatitis B patients to 0.5 mg/day entecavir.
Turk J Med Sci. 2014;44(2):283-7. PubMed PMID: 25536738.


710: Miron I, Maria Moisa S, Lucaci L, Arsenescu-Georgescu C, Miron L, Ciubara A,
Burlea M. Chemotherapy-related toxicity in childhood neoplasia. J BUON. 2014
Oct-Dec;19(4):1070-5. PubMed PMID: 25536618.


711: Médiavilla C, Vigouroux S, Tabrizi R, Pigneux A, Duclos C, Mohr C, Robles M,
Milpied N. Transient grades 3 to 4 acute hepatitis is a common complication of
rabbit antithymocyte globulin (thymoglobulin) administered before allogeneic stem
cell transplantation. Biol Blood Marrow Transplant. 2015 Apr;21(4):661-5. doi:
10.1016/j.bbmt.2014.12.014. Epub 2014 Dec 20. PubMed PMID: 25536216.


712: Kim JH, Sohn BH, Lee HS, Kim SB, Yoo JE, Park YY, Jeong W, Lee SS, Park ES, 
Kaseb A, Kim BH, Kim WB, Yeon JE, Byun KS, Chu IS, Kim SS, Wang XW, Thorgeirsson 
SS, Luk JM, Kang KJ, Heo J, Park YN, Lee JS. Genomic predictors for recurrence
patterns of hepatocellular carcinoma: model derivation and validation. PLoS Med. 
2014 Dec 23;11(12):e1001770. doi: 10.1371/journal.pmed.1001770. eCollection 2014 
Dec. PubMed PMID: 25536056; PubMed Central PMCID: PMC4275163.


713: Wang X, Zhao YR, Liu HL, Ma XH, Zhang Y. In vitro immunomodulatory activity 
of interferon alpha on toll-like receptor 9 signaling pathway in chronic
hepatitis B. J Interferon Cytokine Res. 2015 May;35(5):385-91. doi:
10.1089/jir.2014.0182. Epub 2014 Dec 23. PubMed PMID: 25535670.


714: Guidelines for the Screening, Care and Treatment of Persons with Hepatitis C
Infection. Geneva: World Health Organization; 2014 Apr.
PubMed PMID: 25535634.


715: Triple Therapy for Hepatitis C in Previous Non-responders: A Review of the
Clinical Effectiveness and Safety [Internet]. Ottawa (ON): Canadian Agency for
Drugs and Technologies in Health; 2014 Dec 08. Available from
http://www.ncbi.nlm.nih.gov/books/NBK264036/
PubMed PMID: 25535630.


716: Picco P, Naselli A, Pala G, Rizzo F, Damasio B, Buoncompagni A, Martini A.
Whole-body MRI as an unconventional diagnostic tool in a pediatric patient with
systemic infection. Acta Radiol Short Rep. 2014 Dec 4;3(11):2047981614549571.
doi: 10.1177/2047981614549571. eCollection 2014 Dec. PubMed PMID: 25535572;
PubMed Central PMCID: PMC4271715.


717: Seo YL, Heo S, Jang KL. Hepatitis C virus core protein overcomes
H2O2-induced apoptosis by downregulating p14 expression via DNA methylation. J
Gen Virol. 2015 Apr;96(Pt 4):822-32. doi: 10.1099/vir.0.000032. Epub 2014 Dec 22.
PubMed PMID: 25535325.


718: Muiruri S, Kabiru EW, Muchiri EM, Hussein H, Kagondu F, LaBeaud AD, King CH.
Cross-sectional survey of Rift Valley fever virus exposure in Bodhei village
located in a transitional coastal forest habitat in Lamu county, Kenya. Am J Trop
Med Hyg. 2015 Feb;92(2):394-400. doi: 10.4269/ajtmh.14-0440. Epub 2014 Dec 22.
PubMed PMID: 25535309; PubMed Central PMCID: PMC4347346.


719: Pinzone MR, Zanghì AM, Rapisarda L, D'Agata V, Benanti F, Spartà D, Nunnari 
G, Cacopardo B. Cirrhotic patients are still at risk of developing hepatocellular
carcinoma despite Interferon-induced sustained virological response. Eur Rev Med 
Pharmacol Sci. 2014 Dec;18(2 Suppl):11-5. PubMed PMID: 25535185.


720: Purchiaroni F, Begini P, Minniti G, Gallina S, Delle Fave G, Marignani M.
Glioblastoma multiforme and hepatitis B: do the right thing(s). Eur Rev Med
Pharmacol Sci. 2014;18(23):3629-31. PubMed PMID: 25535132.


721: Kosinska AD, Liu J, Lu M, Roggendorf M. Therapeutic vaccination and
immunomodulation in the treatment of chronic hepatitis B: preclinical studies in 
the woodchuck. Med Microbiol Immunol. 2015 Feb;204(1):103-14. doi:
10.1007/s00430-014-0379-5. Epub 2014 Dec 23. Review. PubMed PMID: 25535101;
PubMed Central PMCID: PMC4305085.


722: Kati W, Koev G, Irvin M, Beyer J, Liu Y, Krishnan P, Reisch T, Mondal R,
Wagner R, Molla A, Maring C, Collins C. In vitro activity and resistance profile 
of dasabuvir, a nonnucleoside hepatitis C virus polymerase inhibitor. Antimicrob 
Agents Chemother. 2015 Mar;59(3):1505-11. doi: 10.1128/AAC.04619-14. Epub 2014
Dec 22. PubMed PMID: 25534735; PubMed Central PMCID: PMC4325770.


723: Zhang J, Thapar M, Farrell C, Wire MB. Modeling and simulation support
eltrombopag dosing in thrombocytopenic patients with chronic HCV infection. Pharm
Res. 2015 Jun;32(6):2015-28. doi: 10.1007/s11095-014-1594-x. Epub 2014 Dec 23.
PubMed PMID: 25534682.


724: Terczyńska-Dyla E, Bibert S, Duong FH, Krol I, Jørgensen S, Collinet E,
Kutalik Z, Aubert V, Cerny A, Kaiser L, Malinverni R, Mangia A, Moradpour D,
Müllhaupt B, Negro F, Santoro R, Semela D, Semmo N; Swiss Hepatitis C Cohort
Study Group, Heim MH, Bochud PY, Hartmann R. Reduced IFNλ4 activity is associated
with improved HCV clearance and reduced expression of interferon-stimulated
genes. Nat Commun. 2014 Dec 23;5:5699. doi: 10.1038/ncomms6699. Erratum in: Nat
Commun. 2015;6:7280. PubMed PMID: 25534433.


725: Drenth JP. [Is more expensive always better?]. Ned Tijdschr Geneeskd.
2014;159:A8556. Dutch. PubMed PMID: 25534272.


726: Sacchini D, Craxì L, Refolo P, Minacori R, Cicchetti A, Gasbarrini A, Cammà 
C, Spagnolo AG; WEF Study Group. Ethical assessment of hepatitis C virus
treatment: The lesson from first generation protease inhibitors. Dig Liver Dis.
2015 May;47(5):351-5. doi: 10.1016/j.dld.2014.11.011. Epub 2014 Nov 24. Review.
PubMed PMID: 25534233.


727: Iferkhass S, Elasri F, Chatioui S, Khoyaali A, Bargach T, Reda K, Oubaaz A. 
[Bilateral non-arteritic ischemic optic neuropathy during treatment of viral
hepatitis C with pegylated interferon and Ribavirin]. J Fr Ophtalmol. 2015
Jan;38(1):34-40. doi: 10.1016/j.jfo.2014.06.008. Epub 2014 Dec 18. Review.
French. PubMed PMID: 25533994.


728: Merchante N, Parra-Sánchez M, Rivero-Juárez A, Cifuentes C, Camacho Á,
Macías J, Martínez-Dueñas L, Pérez-Navarro E, Rivero A, Pineda JA. High
prevalence of antibodies against hepatitis E virus in HIV-infected patients with 
unexplained liver disease. Enferm Infecc Microbiol Clin. 2015 Oct;33(8):532-5.
doi: 10.1016/j.eimc.2014.10.018. Epub 2014 Dec 19. PubMed PMID: 25533742.


729: Shahin AA, Hussein H, Gaber W, Elbaz T, Salah El Din LA. Magnetic resonance 
sialography of the parotid glands in chronic hepatitis C virus patients with and 
without vasculitis. Int J Rheum Dis. 2014 Dec 23. doi: 10.1111/1756-185X.12493.
[Epub ahead of print] PubMed PMID: 25533738.


730: Ma YX, Li D, Fu LJ, Fu BQ, Chen SJ, Xu WZ, Teng X, Song ZW, Gu HX. The role 
of Moloney leukemia virus 10 in hepatitis B virus expression in hepatoma cells.
Virus Res. 2015 Feb 2;197:85-91. doi: 10.1016/j.virusres.2014.12.011. Epub 2014
Dec 19. PubMed PMID: 25533532.


731: Sands CJ, Guha IN, Kyriakides M, Wright M, Beckonert O, Holmes E, Rosenberg 
WM, Coen M. Metabolic phenotyping for enhanced mechanistic stratification of
chronic hepatitis C-induced liver fibrosis. Am J Gastroenterol. 2015
Jan;110(1):159-69. doi: 10.1038/ajg.2014.370. Epub 2014 Dec 23. PubMed PMID:
25533003.


732: Mo YQ, Liang AQ, Ma JD, Chen LF, Zheng DH, Schumacher HR, Dai L.
Discontinuation of antiviral prophylaxis correlates with high prevalence of
hepatitis B virus (HBV) reactivation in rheumatoid arthritis patients with HBV
carrier state: a real-world clinical practice. BMC Musculoskelet Disord. 2014 Dec
22;15:449. doi: 10.1186/1471-2474-15-449. PubMed PMID: 25532827; PubMed Central
PMCID: PMC4320507.


733: Tapper EB, Patwardhan VR, Curry M. Low yield and utilization of confirmatory
testing in a cohort of patients with liver disease assessed for alpha-1
antitrypsin deficiency. Dig Dis Sci. 2015 Jun;60(6):1589-94. doi:
10.1007/s10620-014-3490-y. Epub 2014 Dec 23. PubMed PMID: 25532504.


734: Buti M, Tsai N, Petersen J, Flisiak R, Gurel S, Krastev Z, Schall RA,
Flaherty JF, Martins EB, Charuworn P, Kitrinos KM, Subramanian GM, Gane E,
Marcellin P. Seven-year efficacy and safety of treatment with tenofovir
disoproxil fumarate for chronic hepatitis B virus infection. Dig Dis Sci. 2015
May;60(5):1457-64. doi: 10.1007/s10620-014-3486-7. Epub 2014 Dec 23. PubMed PMID:
25532501; PubMed Central PMCID: PMC4427621.


735: Siracusano S, Silvestri T, Casotto D. Sexually transmitted diseases:
epidemiological and clinical aspects in adults. Urologia. 2014
Oct-Dec;81(4):200-8. doi: 10.5301/uro.5000101. Epub 2014 Dec 11. PubMed PMID:
25532465.


736: Mittal A, de Reuver PR, Shanbhag S, Staerkle RF, Neale M, Thoo C, Hugh TJ,
Gill AJ, Samra JS. Distal pancreatectomy, splenectomy, and celiac axis resection 
(DPS-CAR): common hepatic arterial stump pressure should determine the need for
arterial reconstruction. Surgery. 2015 Apr;157(4):811-7. doi:
10.1016/j.surg.2014.10.006. Epub 2014 Dec 19. PubMed PMID: 25532436.


737: Ma K, Xie YM, Yang W, Wang YY, Yi DH, Zhuang Y. [Analysis of characteristics
of traditional Chinese medicine and western medicine clinical use in patients
with viral hepatitis based on real world hospital information system data].
Zhongguo Zhong Yao Za Zhi. 2014 Sep;39(18):3535-40. Chinese. PubMed PMID:
25532390.


738: Li YR, Wang LX, Xie YM, Yang W, Wang ZY, Yi DH, Wang YY. [Study of clinical 
character and medicinal therapy of viral hepatitis in hospital based on real
world]. Zhongguo Zhong Yao Za Zhi. 2014 Sep;39(18):3448-53. Chinese. PubMed PMID:
25532376.


739: Xie YM, Wang LX, Wang YY. [Exploration and demonstration study on drug
combination from clinical real world]. Zhongguo Zhong Yao Za Zhi. 2014
Sep;39(18):3424-6. Chinese, English. PubMed PMID: 25532371.


740: Liao B, Zhang F, Lin S, He H, Liu Y, Zhang J, Xu Y, Yi J, Chen Y, Liu H,
Wang Z, Cai W. Epidemiological, clinical and histological characteristics of
HBV/HDV co-infection: a retrospective cross-sectional study in Guangdong, China. 
PLoS One. 2014 Dec 22;9(12):e115888. doi: 10.1371/journal.pone.0115888.
eCollection 2014. PubMed PMID: 25532128; PubMed Central PMCID: PMC4274124.


741: Maggio R, Viscomi C, Andreozzi P, D'Ettorre G, Viscogliosi G, Barbaro B,
Gori M, Vullo V, Balsano C. Normocaloric low cholesterol diet modulates Th17/Treg
balance in patients with chronic hepatitis C virus infection. PLoS One. 2014 Dec 
22;9(12):e112346. doi: 10.1371/journal.pone.0112346. eCollection 2014. PubMed
PMID: 25532016; PubMed Central PMCID: PMC4273946.


742: Dumitru IM, Rugina S, Alexandrescu L, Dumitru E. Increased rate of
spontaneous clearance of hepatitis C virus in patients infected with HIV. J
Gastrointestin Liver Dis. 2014 Dec;23(4):461-2. PubMed PMID: 25532012.


743: Florea D, Neaga E, Nicolae I, Maxim D, Popa M, Otelea D. Clinical usefulness
of HCV core antigen assay for the management of patients with chronic hepatitis
C. J Gastrointestin Liver Dis. 2014 Dec;23(4):393-6. doi:
10.15403/jgld.2014.1121.234.chcv. PubMed PMID: 25531997.


744: Omar AA, Abdo NM, Salama MF, Al-Mousa HH. Occupational injuries prone to
infectious risks amongst healthcare personnel in Kuwait: a retrospective study.
Med Princ Pract. 2015;24(2):123-8. doi: 10.1159/000369462. Epub 2014 Dec 12.
PubMed PMID: 25531906.


745: Hass HG, Jobst J, Vogel U, Scheurlen M, Nehls O. Overexpression of
tumor-associated trypsin inhibitor (SPINK1/TATI) in hepatitis C-associated
hepatocellular carcinoma: potential implications for viral hepatocarcinogenesis. 
Oncol Res Treat. 2014;37(12):732-8. doi: 10.1159/000369151. Epub 2014 Nov 21.
PubMed PMID: 25531719.


746: Zhai N, Chi X, Li T, Song H, Li H, Jin X, Crispe IN, Su L, Niu J, Tu Z.
Hepatitis C virus core protein triggers expansion and activation of CD4(+)CD25(+)
regulatory T cells in chronic hepatitis C patients. Cell Mol Immunol. 2015
Nov;12(6):743-9. doi: 10.1038/cmi.2014.119. Epub 2014 Dec 22. PubMed PMID:
25531392; PubMed Central PMCID: PMC4716623.


747: Zhao JH, Li H, Di J. [Relation of polymorphisms of the XPD and GSTM1 genes
with susceptibility to hepatocellular carcinoma in Qinghai Tibetans]. Zhonghua
Gan Zang Bing Za Zhi. 2014 Nov;22(11):831-6. doi:
10.3760/cma.j.issn.1007-3418.2014.11.007. Chinese. PubMed PMID: 25531380.


748: Li MD, Chen Y, Chen YX, Gao ZL, Zhu K, Yin X. [Whole-liver perfusion imaging
by multi-slice spiral computed tomography based on Couinaud segments for
evaluation of the blood flow state in patients with hepatitis B cirrhosis].
Zhonghua Gan Zang Bing Za Zhi. 2014 Nov;22(11):817-21. doi:
10.3760/cma.j.issn.1007-3418.2014.11.004. Chinese. PubMed PMID: 25531377.


749: Zhang JL, Liu YF, Jia XF, Lu W, Yin L, Liu XQ, Lyu JX, Zhang ZQ, Liu BC,
Zhang LJ. [Proteomic analysis of peripheral blood mononuclear cells to identify
potential markers of fibrosis in chronic hepatitis B]. Zhonghua Gan Zang Bing Za 
Zhi. 2014 Nov;22(11):812-6. doi: 10.3760/cma.j.issn.1007-3418.2014.11.003.
Chinese. PubMed PMID: 25531376.


750: Hu P, Zhao GD, Li H, Gao T, Li ST, Tang WL, Zhou HJ, Wang H, Xie Q. [Effects
of oral antiviral agents on long-term outcomes of treatment-naive patients with
HBV-related decompensated cirrhosis: a retrospective cohort study]. Zhonghua Gan 
Zang Bing Za Zhi. 2014 Nov;22(11):806-11. doi:
10.3760/cma.j.issn.1007-3418.2014.11.002. Chinese. PubMed PMID: 25531375.


751: Chen K, Cao X, Zheng Y, Xu M, Peng J. [Comparative study of the MELD-Na and 
Child-Turcotte-Pugh scores as short-term prognostic indicators of
acute-on-chronic hepatitis B liver failure]. Zhonghua Gan Zang Bing Za Zhi. 2014 
Nov;22(11):801-5. doi: 10.3760/cma.j.issn.1007-3418.2014.11.001. Chinese. PubMed 
PMID: 25531374.


752: Noh HM, Ahn EM, Yun JM, Cho BL, Paek YJ. Angelica keiskei Koidzumi extracts 
improve some markers of liver function in habitual alcohol drinkers: a randomized
double-blind clinical trial. J Med Food. 2015 Feb;18(2):166-72. doi:
10.1089/jmf.2014.3222. Epub 2014 Dec 22. PubMed PMID: 25531033.


753: Cong W, Meng QF, Shan XF, Sun WW, Qin SY, Zhang XX, Huang SY, Qian AD.
Seroprevalence and risk factors associated with hepatitis E virus infection in
three species of pet birds in northwest China. ScientificWorldJournal.
2014;2014:296285. doi: 10.1155/2014/296285. Epub 2014 Oct 30. PubMed PMID:
25530995; PubMed Central PMCID: PMC4230193.


754: Lee YJ, Choi WY, Park KS, Kim YJ, Cho KB, Kim ES, Jang BK, Chung WJ, Hwang
JS. Differences in the adverse effects of azathioprine between inflammatory bowel
disease and autoimmune hepatitis in Korean patients. Korean J Gastroenterol. 2014
Dec;64(6):348-55. PubMed PMID: 25530586.


755: Zabulon A, Gelu-Simeon M, Bélia L, Chingan V, Duflo S, Vélayoudom-Céphise
FL. [Graves' disease and liver abnormalities: antithyroid drugs are not the only 
factors involved!]. Presse Med. 2015 Jan;44(1):110-2. doi:
10.1016/j.lpm.2014.06.021. Epub 2014 Dec 16. French. PubMed PMID: 25530575.


756: Sane J, de Sousa R, van Pelt W, Petrignani M, Verhoef L, Koopmans M. Risk of
hepatitis A decreased among Dutch travelers to endemic regions in 2003 to 2011. J
Travel Med. 2015 May-Jun;22(3):208-11. doi: 10.1111/jtm.12181. Epub 2014 Dec 22. 
PubMed PMID: 25530483.


757: Gane E, Stedman C, Brunton C, Radke S, Henderson C, Estes C, Razavi H.
Impact of improved treatment on disease burden of chronic hepatitis C in New
Zealand. N Z Med J. 2014 Dec 19;127(1407):61-74. PubMed PMID: 25530333.


758: Invernizzi F, Colombo M. Treatment of recurrent hepatitis C with
interferon-free regimens: better starting early. Gastroenterology. 2015
Feb;148(2):444-6; discussion 446-7. doi: 10.1053/j.gastro.2014.12.023. Epub 2014 
Dec 18. PubMed PMID: 25529804.


759: Soriano V, de Mendoza C, Peña JM, Barreiro P. Advances in treating
drug-resistant hepatitis B virus in HIV-infected patients. Expert Opin
Pharmacother. 2015 Feb;16(2):179-86. doi: 10.1517/14656566.2015.973852. Epub 2014
Dec 22. Review. PubMed PMID: 25529507.


760: Morrison TG. Meeting report VLPNPV: Session 3: Immune responses. Hum Vaccin 
Immunother. 2014;10(10):3064-7. doi: 10.4161/21645515.2014.979643. PubMed PMID:
25529229.


761: Sarrazin C, Wedemeyer H, Cloherty G, Cohen DE, Chevaliez S, Herman C,
Bernstein B, Pawlotsky JM. Importance of very early HCV RNA kinetics for
prediction of treatment outcome of highly effective all oral direct acting
antiviral combination therapy. J Virol Methods. 2015 Mar;214:29-32. doi:
10.1016/j.jviromet.2014.11.027. Epub 2014 Dec 18. PubMed PMID: 25528998.


762: Girón-Callejas A, Clark G, Irving WL, McClure CP. In silico and in vitro
interrogation of a widely used HEV RT-qPCR assay for detection of the species
Orthohepevirus A. J Virol Methods. 2015 Mar;214:25-8. doi:
10.1016/j.jviromet.2014.11.025. Epub 2014 Dec 18. PubMed PMID: 25528997.


763: Nishikawa H, Osaki Y, Komekado H, Sakamoto A, Saito S, Nishijima N, Nasu A, 
Arimoto A, Kita R, Kimura T. Clinical implication of the preoperative GSA index
in ⁹⁹mTc-GSA scintigraphy in hepatitis C virus-related hepatocellular carcinoma. 
Oncol Rep. 2015 Mar;33(3):1071-8. doi: 10.3892/or.2014.3691. Epub 2014 Dec 22.
PubMed PMID: 25528990.


764: Zaĭtsev IA, Potiĭ VV, Zaplotnaia AA, Demkovich OO. [Epidemiology of viral
hepatitis C in the Donetsk region]. Lik Sprava. 2014 Nov;(11):122-7. Russian.
PubMed PMID: 25528849.


765: Hawley G, Jackson C, Hepworth J, Wilkinson SA. Sharing of clinical data in a
maternity setting: how do paper hand-held records and electronic health records
compare for completeness? BMC Health Serv Res. 2014 Dec 21;14:650. doi:
10.1186/s12913-014-0650-x. PubMed PMID: 25528664; PubMed Central PMCID:
PMC4302146.


766: Siraj DS, Kabchi B, Ashraf MS, Shah K, Elnabtity M. Treatment of genotype
one hepatitis C virus (HCV) infection in HIV co-infected patients using
telaprevir based regimen. Braz J Infect Dis. 2015 Mar-Apr;19(2):226-7. doi:
10.1016/j.bjid.2014.11.002. Epub 2014 Dec 17. PubMed PMID: 25528578.


767: Huang P, Dong L, Lu X, Zhang Y, Chen H, Wang J, Zhang Y, Su J, Yu R. Genetic
variants in antigen presentation-related genes influence susceptibility to
hepatitis C virus and viral clearance: a case control study. BMC Infect Dis. 2014
Dec 21;14:716. doi: 10.1186/s12879-014-0716-8. PubMed PMID: 25528575; PubMed
Central PMCID: PMC4279674.


768: Spies FS, de Oliveira MB, Krug MS, Severo CB, Severo LC, Vainstein MH.
Cryptococcosis in patients living with hepatitis C and B viruses. Mycopathologia.
2015 Apr;179(3-4):307-12. doi: 10.1007/s11046-014-9843-4. Epub 2014 Dec 21.
PubMed PMID: 25528539.


769: Vanhommerig JW, van de Laar TJ, Koot M, van Rooijen MS, Schinkel J,
Speksnijder AG, Prins M, de Vries HJ, Bruisten SM. Evaluation of a hepatitis C
virus (HCV) antigen assay for routine HCV screening among men who have sex with
men infected with HIV. J Virol Methods. 2015 Mar;213:147-50. doi:
10.1016/j.jviromet.2014.11.026. Epub 2014 Dec 18. PubMed PMID: 25528203.


770: Ansari AW, Schmidt RE, Shankar EM, Kamarulzaman A. Immuno-pathomechanism of 
liver fibrosis: targeting chemokine CCL2-mediated HIV:HCV nexus. J Transl Med.
2014 Dec 10;12:341. doi: 10.1186/s12967-014-0341-8. Review. PubMed PMID:
25528160; PubMed Central PMCID: PMC4272802.


771: Afdhal NH, Bacon BR, Patel K, Lawitz EJ, Gordon SC, Nelson DR, Challies TL, 
Nasser I, Garg J, Wei LJ, McHutchison JG. Accuracy of fibroscan, compared with
histology, in analysis of liver fibrosis in patients with hepatitis B or C: a
United States multicenter study. Clin Gastroenterol Hepatol. 2015
Apr;13(4):772-9.e1-3. doi: 10.1016/j.cgh.2014.12.014. Epub 2014 Dec 18. PubMed
PMID: 25528010.


772: Pfaender S, Brinkmann J, Todt D, Riebesehl N, Steinmann J, Steinmann J,
Pietschmann T, Steinmann E. Mechanisms of methods for hepatitis C virus
inactivation. Appl Environ Microbiol. 2015 Mar;81(5):1616-21. doi:
10.1128/AEM.03580-14. Epub 2014 Dec 19. PubMed PMID: 25527548; PubMed Central
PMCID: PMC4325173.


773: Clemmons EA, Jean SM, Machiah DK, Breding E, Sharma P. Extraintestinal
campylobacteriosis in rhesus macaques (Macaca mulatta). Comp Med. 2014
Dec;64(6):496-500. PubMed PMID: 25527031; PubMed Central PMCID: PMC4275086.


774: Jin H, Zhao Y, Tan Z, Zhang X, Zhao Y, Wang B, Liu P. Immunization
interventions to interrupt hepatitis B virus mother-to-child transmission: a
meta-analysis of randomized controlled trials. BMC Pediatr. 2014 Dec 20;14:307.
doi: 10.1186/s12887-014-0307-2. PubMed PMID: 25526664; PubMed Central PMCID:
PMC4297423.


775: Qin G, Shao JG, Wang B, Shen Y, Zheng J, Liu XJ, Zhang YY, Liu YM, Qin Y,
Wang LJ. Artificial liver support system improves short- and long-term outcomes
of patients with HBV-associated acute-on-chronic liver failure: a single-center
experience. Medicine (Baltimore). 2014 Dec;93(28):e338. doi:
10.1097/MD.0000000000000338. PubMed PMID: 25526495; PubMed Central PMCID:
PMC4603116.


776: Abd Elrazek AE, Bilasy SE, Elbanna AE, Elsherif AE. Prior to the oral
therapy, what do we know about HCV-4 in Egypt: a randomized survey of prevalence 
and risks using data mining computed analysis. Medicine (Baltimore). 2014
Dec;93(28):e204. doi: 10.1097/MD.0000000000000204. Erratum in: Medicine
(Baltimore). 2015 Jan;94(2):1. PubMed PMID: 25526438; PubMed Central PMCID:
PMC4603091.


777: Shiraishi Y, Fujimoto A, Furuta M, Tanaka H, Chiba K, Boroevich KA, Abe T,
Kawakami Y, Ueno M, Gotoh K, Ariizumi S, Shibuya T, Nakano K, Sasaki A, Maejima
K, Kitada R, Hayami S, Shigekawa Y, Marubashi S, Yamada T, Kubo M, Ishikawa O,
Aikata H, Arihiro K, Ohdan H, Yamamoto M, Yamaue H, Chayama K, Tsunoda T, Miyano 
S, Nakagawa H. Integrated analysis of whole genome and transcriptome sequencing
reveals diverse transcriptomic aberrations driven by somatic genomic changes in
liver cancers. PLoS One. 2014 Dec 19;9(12):e114263. doi:
10.1371/journal.pone.0114263. eCollection 2014. PubMed PMID: 25526364; PubMed
Central PMCID: PMC4272259.


778: Benstead TJ, Chalk CH, Parks NE. Treatment for cryoglobulinemic and
non-cryoglobulinemic peripheral neuropathy associated with hepatitis C virus
infection. Cochrane Database Syst Rev. 2014 Dec 20;12:CD010404. doi:
10.1002/14651858.CD010404.pub2. Review. PubMed PMID: 25525951.


779: Paul D, Madan V, Bartenschlager R. Hepatitis C virus RNA replication and
assembly: living on the fat of the land. Cell Host Microbe. 2014 Nov
12;16(5):569-79. doi: 10.1016/j.chom.2014.10.008. Epub 2014 Nov 12. Review.
PubMed PMID: 25525790.


780: Ding Q, von Schaewen M, Ploss A. The impact of hepatitis C virus entry on
viral tropism. Cell Host Microbe. 2014 Nov 12;16(5):562-8. doi:
10.1016/j.chom.2014.10.009. Epub 2014 Nov 12. Review. PubMed PMID: 25525789;
PubMed Central PMCID: PMC4272444.


781: Rabasseda X. A report from The Liver Meeting 2014 (November 7-11 - Boston,
Massachusetts, USA). Drugs Today (Barc). 2014 Nov;50(11):763-74. doi:
10.1358/dot.2014.50.11.2256386. PubMed PMID: 25525637.


782: Marzouka GR, Badheka A, Rodriguez AP, Chaparro SV. Hepatocellular carcinoma 
to the right ventricle. Case Rep Cardiol. 2014;2014:192737. doi:
10.1155/2014/192737. Epub 2014 Nov 30. PubMed PMID: 25525523; PubMed Central
PMCID: PMC4265510.


783: Lee H, Ainechi S, Dresser K, Kurian EM. Central portalization correlates
with fibrosis but not with risk factors for nonalcoholic steatohepatitis in
steatotic chronic hepatitis C. Int J Hepatol. 2014;2014:329297. doi:
10.1155/2014/329297. Epub 2014 Nov 30. PubMed PMID: 25525520; PubMed Central
PMCID: PMC4265703.


784: Ouaguia L, Mrizak D, Renaud S, Moralès O, Delhem N. Control of the
inflammatory response mechanisms mediated by natural and induced regulatory
T-cells in HCV-, HTLV-1-, and EBV-associated cancers. Mediators Inflamm.
2014;2014:564296. doi: 10.1155/2014/564296. Epub 2014 Nov 30. Review. PubMed
PMID: 25525301; PubMed Central PMCID: PMC4267219.


785: Kawasaki K, Ushioda R, Ito S, Ikeda K, Masago Y, Nagata K. Deletion of the
collagen-specific molecular chaperone Hsp47 causes endoplasmic reticulum
stress-mediated apoptosis of hepatic stellate cells. J Biol Chem. 2015 Feb
6;290(6):3639-46. doi: 10.1074/jbc.M114.592139. Epub 2014 Dec 18. PubMed PMID:
25525267; PubMed Central PMCID: PMC4319029.


786: Maggi P, Montinaro V, Leone A, Fasano M, Volpe A, Bellacosa C, Grattagliano 
V, Coladonato L, Lapadula G, Santantonio T, Angarano G. Bone and kidney toxicity 
induced by nucleotide analogues in patients affected by HBV-related chronic
hepatitis: a longitudinal study. J Antimicrob Chemother. 2015 Apr;70(4):1150-4.
doi: 10.1093/jac/dku502. Epub 2014 Dec 18. PubMed PMID: 25525197.


787: Pilozzi-Edmonds L, Kong LY, Szabo J, Birnbaum LM. Rapid progression to
gummatous syphilitic hepatitis and neurosyphilis in a patient with
newly-diagnosed HIV. Int J STD AIDS. 2015 Nov;26(13):985-7. doi:
10.1177/0956462414564401. Epub 2014 Dec 17. PubMed PMID: 25525055.


788: Butt AA, Yan P, Shaikh OS, Freiberg MS, Lo Re V 3rd, Justice AC, Sherman KE;
ERCHIVES (Electronically Retrieved Cohort of HCV Infected Veterans) Study Team.
Virologic response and haematologic toxicity of boceprevir- and
telaprevir-containing regimens in actual clinical settings. J Viral Hepat. 2015
Sep;22(9):691-700. doi: 10.1111/jvh.12375. Epub 2014 Dec 18. PubMed PMID:
25524834.


789: Chen TT, Chiu CF, Yang TY, Lin CC, Sargeant AM, Yeh SP, Liao YM, Bai LY.
Hepatitis C infection is associated with hepatic toxicity but does not compromise
the survival of patients with diffuse large B cell lymphoma treated with
rituximab-based chemotherapy. Leuk Res. 2015 Feb;39(2):151-6. doi:
10.1016/j.leukres.2014.11.015. Epub 2014 Nov 29. PubMed PMID: 25524176.


790: Xu Z, Pan X, Wei K, Ding H, Wei M, Yang H, Liu Q. Serum Golgi protein 73
levels and liver pathological grading in cases of chronic hepatitis B. Mol Med
Rep. 2015 Apr;11(4):2644-52. doi: 10.3892/mmr.2014.3114. Epub 2014 Dec 18. PubMed
PMID: 25524053; PubMed Central PMCID: PMC4337480.


791: Schottenfeld D, Beebe-Dimmer J. The cancer burden attributable to biologic
agents. Ann Epidemiol. 2015 Mar;25(3):183-7. doi:
10.1016/j.annepidem.2014.11.016. Epub 2014 Nov 20. Review. PubMed PMID: 25523895.


792: Luo Q, Chen Z, Cheng A, Wang M, Fang J, Peng X, Tang L. Reproductive
toxicity study with a novel deoxyguanosine analogue (Metacavir) in pregnant SD
rats. Front Med. 2015 Mar;9(1):82-9. doi: 10.1007/s11684-015-0376-0. Epub 2014
Dec 18. PubMed PMID: 25523750.


793: Khokhar N. Hepatitis C treatment gets into a new gear. J Coll Physicians
Surg Pak. 2014 Dec;24(12):879-81. doi: 12.2014/JCPSP.879881. PubMed PMID:
25523720.


794: Lin SY, Chen TC, Lu PL, Lin CY, Lin WR, Yang YH, Chen YH. Incidence rates of
tuberculosis in chronic hepatitis C infected patients with or without interferon 
based therapy: a population-based cohort study in Taiwan. BMC Infect Dis. 2014
Dec 19;14:705. doi: 10.1186/s12879-014-0705-y. PubMed PMID: 25523602; PubMed
Central PMCID: PMC4307221.


795: Ding Y, Rao SX, Chen C, Li R, Zeng MS. Assessing liver function in patients 
with HBV-related HCC: a comparison of T₁ mapping on Gd-EOB-DTPA-enhanced MR
imaging with DWI. Eur Radiol. 2015 May;25(5):1392-8. doi:
10.1007/s00330-014-3542-x. Epub 2014 Dec 19. PubMed PMID: 25523455.


796: Keshvari M, Alavian SM, Aghaee B, Behnava B, Mahdavi M, Fesharaki MG,
Sharafi H. Seroepidemiology and clinical features of hepatitis delta among HBsAg 
carriers: a study from Hepatitis Clinic of Iranian Blood Transfusion
Organization. Transfus Med. 2014 Dec;24(6):411-7. doi: 10.1111/tme.12163. Epub
2014 Dec 18. PubMed PMID: 25523297.


797: Mravčík V, Strada L, Reimer J, Schulte B. Hepatitis C treatment uptake and
adherence among injecting drug users in the Czech Republic. Epidemiol Mikrobiol
Imunol. 2014 Nov;63(4):265-9. PubMed PMID: 25523218.


798: Kološová A, Gašparovič J. [Outbreak of viral hepatitis B and C in
hospitalized cancer patients]. Epidemiol Mikrobiol Imunol. 2014 Nov;63(4):260-4. 
Czech. PubMed PMID: 25523217.


799: Dembek C, Protzer U. Mouse models for therapeutic vaccination against
hepatitis B virus. Med Microbiol Immunol. 2015 Feb;204(1):95-102. doi:
10.1007/s00430-014-0378-6. Epub 2014 Dec 19. Review. PubMed PMID: 25523197.


800: Leroux-Roels G. Old and new adjuvants for hepatitis B vaccines. Med
Microbiol Immunol. 2015 Feb;204(1):69-78. doi: 10.1007/s00430-014-0375-9. Epub
2014 Dec 19. Review. PubMed PMID: 25523196.


801: Gerlich WH. Prophylactic vaccination against hepatitis B: achievements,
challenges and perspectives. Med Microbiol Immunol. 2015 Feb;204(1):39-55. doi:
10.1007/s00430-014-0373-y. Epub 2014 Dec 19. Review. PubMed PMID: 25523195.


802: Knolle PA, Böttcher J, Huang LR. The role of hepatic immune regulation in
systemic immunity to viral infection. Med Microbiol Immunol. 2015
Feb;204(1):21-7. doi: 10.1007/s00430-014-0371-0. Epub 2014 Dec 19. Review. PubMed
PMID: 25523194.


803: Praneenararat S, Chamroonkul N, Sripongpun P, Kanngurn S, Jarumanokul R,
Piratvisuth T. HBV DNA level could predict significant liver fibrosis in HBeAg
negative chronic hepatitis B patients with biopsy indication. BMC Gastroenterol. 
2014 Dec 19;14:218. doi: 10.1186/s12876-014-0218-6. PubMed PMID: 25523185; PubMed
Central PMCID: PMC4302613.


804: Iniesta-Navalón C, Franco-Miguel JJ, Gascón-Cánovas JJ, Rentero-Redondo L.
Identification of potential clinically significant drug interactions in
HIV-infected patients: a comprehensive therapeutic approach. HIV Med. 2015
May;16(5):273-9. doi: 10.1111/hiv.12205. Epub 2014 Dec 18. PubMed PMID: 25523089.


805: Morisco F, Guarino M, La Bella S, Di Costanzo L, Caporaso N, Ayala F, Balato
N. Lack of evidence of viral reactivation in HBsAg-negative HBcAb-positive and
HCV patients undergoing immunosuppressive therapy for psoriasis. BMC
Gastroenterol. 2014 Dec 19;14:214. doi: 10.1186/s12876-014-0214-x. PubMed PMID:
25523080; PubMed Central PMCID: PMC4279461.


806: Rosenthal E, Roussillon C, Salmon-Céron D, Georget A, Hénard S, Huleux T,
Gueit I, Mortier E, Costagliola D, Morlat P, Chêne G, Cacoub P; Mortalité 2010
and GERMIVIC study groups. Liver-related deaths in HIV-infected patients between 
1995 and 2010 in France: the Mortavic 2010 study in collaboration with the Agence
Nationale de Recherche sur le SIDA (ANRS) EN 20 Mortalité 2010 survey. HIV Med.
2015 Apr;16(4):230-9. doi: 10.1111/hiv.12204. Epub 2014 Dec 18. PubMed PMID:
25522874.


807: Fu G, Huang Y, Fu Q, Cheng L, Wan C, Shi S, Chen H, Lin J, Lin F. [Molecular
characteristic of duck hepatitis A virus type 1 causing pancreatitis ]. Wei Sheng
Wu Xue Bao. 2014 Sep 4;54(9):1082-9. Chinese. PubMed PMID: 25522597.


808: Lindner UK. [In focus: Chronic hepatitis and liver cirrhosis. When physical 
strength fails]. Pflege Z. 2014 Oct;67(10):632-4. German. PubMed PMID: 25522477.


809: Loizides-Mangold U, Clément S, Alfonso-Garcia A, Branche E, Conzelmann S,
Parisot C, Potma EO, Riezman H, Negro F. HCV 3a core protein increases lipid
droplet cholesteryl ester content via a mechanism dependent on sphingolipid
biosynthesis. PLoS One. 2014 Dec 18;9(12):e115309. doi:
10.1371/journal.pone.0115309. eCollection 2014. PubMed PMID: 25522003; PubMed
Central PMCID: PMC4270764.


810: Woo HG, Kim SS, Cho H, Kwon SM, Cho HJ, Ahn SJ, Park ES, Lee JS, Cho SW,
Cheong JY. Profiling of exome mutations associated with progression of
HBV-related hepatocellular carcinoma. PLoS One. 2014 Dec 18;9(12):e115152. doi:
10.1371/journal.pone.0115152. eCollection 2014. PubMed PMID: 25521761; PubMed
Central PMCID: PMC4270755.


811: Wang W, Indik S, Wasilenko ST, Faschinger A, Carpenter EJ, Tian Z, Zhang Y, 
Wong GK, Mason AL. Frequent proviral integration of the human betaretrovirus in
biliary epithelium of patients with autoimmune and idiopathic liver disease.
Aliment Pharmacol Ther. 2015 Feb;41(4):393-405. doi: 10.1111/apt.13054. Epub 2014
Dec 18. PubMed PMID: 25521721; PubMed Central PMCID: PMC4312917.


812: Chen YC, Chiou C, Lin MN, Lin CL. The prevalence and risk factors for
gallstone disease in taiwanese vegetarians. PLoS One. 2014 Dec 18;9(12):e115145. 
doi: 10.1371/journal.pone.0115145. eCollection 2014. PubMed PMID: 25521621;
PubMed Central PMCID: PMC4270735.


813: Darmawan E, Turyadi, El-Khobar KE, Nursanty NK, Thedja MD, Muljono DH.
Seroepidemiology and occult hepatitis B virus infection in young adults in
Banjarmasin, Indonesia. J Med Virol. 2015 Feb;87(2):199-207. doi:
10.1002/jmv.24045. Epub 2014 Dec 8. PubMed PMID: 25521058.


814: Shiozawa K, Watanabe M, Ikehara T, Ogino Y, Umakoshi T, Matsukiyo Y, Kogame 
M, Matsui T, Kikuchi Y, Igarashi Y, Sumino Y. Delayed intratumoral hemorrhage
after drug-eluting bead transarterial chemoembolization for hepatocellular
carcinoma. Case Rep Oncol. 2014 Nov 1;7(3):739-45. doi: 10.1159/000369005.
eCollection 2014 Sep. PubMed PMID: 25520649; PubMed Central PMCID: PMC4264514.


815: Murphy DG, Sablon E, Chamberland J, Fournier E, Dandavino R, Tremblay CL.
Hepatitis C virus genotype 7, a new genotype originating from central Africa. J
Clin Microbiol. 2015 Mar;53(3):967-72. doi: 10.1128/JCM.02831-14. Epub 2014 Dec
17. PubMed PMID: 25520447; PubMed Central PMCID: PMC4390628.


816: Wang Y, Xue BY, Liu L, Zhu Z, Xu X, Zhang H, Pu X, Liu X. Poly-linker primer
system for detection of single nucleotide polymorphisms and its application in
genotyping hepatitis B virus. Acta Biochim Biophys Sin (Shanghai). 2015
Feb;47(2):139-41. doi: 10.1093/abbs/gmu115. Epub 2014 Dec 17. PubMed PMID:
25520176.


817: Li X, Zhong X, Chen ZH, Xing YF, Wu DH, Chen J, Ma XK, Lin Q, Wen JY, Wei L,
Wang TT, Ruan DY, Lin ZX, Wu XY, Dong M. Hepatitis B virus DNA negativity acts as
a favorable prognostic factor in hepatocellular carcinoma patients. Asian Pac J
Cancer Prev. 2014;15(22):9635-41. PubMed PMID: 25520081.


818: Rasberry CN, Morris E, Lesesne CA, Kroupa E, Topete P, Carver LH, Robin L.
Communicating With School Nurses About Sexual Orientation and Sexual Health:
Perspectives of Teen Young Men Who Have Sex With Men. J Sch Nurs. 2015
Oct;31(5):334-44. doi: 10.1177/1059840514557160. Epub 2014 Dec 17. PubMed PMID:
25519713; PubMed Central PMCID: PMC4587487.


819: Quetier I, Brezillon N, Revaud J, Ahodantin J, DaSilva L, Soussan P,
Kremsdorf D. C-terminal-truncated hepatitis B virus X protein enhances the
development of diethylnitrosamine-induced hepatocellular carcinogenesis. J Gen
Virol. 2015 Mar;96(Pt 3):614-25. doi: 10.1099/vir.0.070680-0. Epub 2014 Dec 17.
PubMed PMID: 25519169.


820: Selmi C, Ceribelli A, Naguwa SM, Cantarini L, Shoenfeld Y. Safety issues and
concerns of new immunomodulators in rheumatology. Expert Opin Drug Saf. 2015
Mar;14(3):389-99. doi: 10.1517/14740338.2015.993605. Epub 2014 Dec 18. Review.
PubMed PMID: 25518908.


821: Zhou Q, Chen E, Chen L, Nong Y, Cheng X, He M, Tang H. Sensitivity of
drug-resistant mutants of hepatitis B virus to poly-IC. Acta Virol.
2014;58(4):348-55. PubMed PMID: 25518716.


822: Wang C, Li XK, Wu TC, Wang Y, Zhang CJ, Cheng XC, Chen PY. Recombinant VP1
protein of duck hepatitis virus 1 expressed in Pichia pastoris and its
immunogenicity in ducks. Acta Virol. 2014;58(4):333-9. PubMed PMID: 25518714.


823: Motavaf M, Safari S, Alavian SM. Targeting microRNA-122: walking on cutting 
edge of hepatitis C virus infection therapy. Acta Virol. 2014;58(4):301-8.
Review. PubMed PMID: 25518710.


824: [Characteristics of Acute Hepatitis C]. Srp Arh Celok Lek. 2014
Sep-Oct;142(9-10):564-71. Serbian. PubMed PMID: 25518535.


825: Ivashchenko AV, Iamanushkin PM, Mit'kin OD, Ezhova EV, Korzinov OM, Bulanova
EA, Koriakova AG, Vyshemirskaia PV, Bychko VV, Ivashchenko AA. [Antiviral
activity in vitro and pharmacokinetics of HCV entry inhibitor AVR560]. Eksp Klin 
Farmakol. 2014;77(10):38-43. Russian. PubMed PMID: 25518527.


826: Burnevich ÉZ, Tikhonova NIu. [Ways of improving adherence on
telaprevir-based therapy in patients with chronic HCV infection]. Eksp Klin
Gastroenterol. 2014;(3):94-8. Russian. PubMed PMID: 25518489.


827: Popp C, Hauck R, Vahlenkamp TW, Lüschow D, Kershaw BO, Hoferer M, Hafez HM. 
Liver pathology associated with increased mortality in turkey breeder and meat
turkey flocks. Avian Dis. 2014 Sep;58(3):474-81. PubMed PMID: 25518445.


828: Wang YJ, Gao YQ, Ni BB, Li C, Wen TJ, Wang YL, Wang J, Li CL. [Novel
cationic liposome loading siRNA inhibits the expression of hepatitis B virus HBx 
gene]. Yao Xue Xue Bao. 2014 Sep;49(9):1326-30. Chinese. PubMed PMID: 25518334.


829: Esquerre B. [Raising public awareness of hepatitis]. Soins Pediatr Pueric.
2014 Sep-Oct;(280):7. French. PubMed PMID: 25518228.


830: Nacif LS, David AI, Pinheiro RS, Diniz MA, Andraus W, Cruz RJ Jr,
D'Albuquerque LA. An analysis of tacrolimus-related complications in the first 30
days after liver transplantation. Clinics (Sao Paulo). 2014 Nov;69(11):745-9.
doi: 10.6061/clinics/2014(11)07. PubMed PMID: 25518032; PubMed Central PMCID:
PMC4255082.


831: Dalton HR, Kamar N, Izopet J. Hepatitis E in developed countries: current
status and future perspectives. Future Microbiol. 2014;9(12):1361-72. doi:
10.2217/fmb.14.89. Review. PubMed PMID: 25517900.


832: Popescu CI, Riva L, Vlaicu O, Farhat R, Rouillé Y, Dubuisson J. Hepatitis C 
virus life cycle and lipid metabolism. Biology (Basel). 2014 Dec 15;3(4):892-921.
doi: 10.3390/biology3040892. Review. PubMed PMID: 25517881; PubMed Central PMCID:
PMC4280516.


833: Skaro AI, Gallon LG, Lyuksemburg V, Jay CL, Zhao L, Ladner DP, VanWagner LB,
De Wolf AM, Flaherty JD, Levitsky J, Abecassis MM, Gheorghiade M. The impact of
coronary artery disease on outcomes after liver transplantation. J Cardiovasc Med
(Hagerstown). 2014 Dec 16. [Epub ahead of print] PubMed PMID: 25517876.


834: Thueng-in K, Thanongsaksrikul J, Jittavisutthikul S, Seesuay W, Chulanetra
M, Sakolvaree Y, Srimanote P, Chaicumpa W. Interference of HCV replication by
cell penetrable human monoclonal scFv specific to NS5B polymerase. MAbs.
2014;6(5):1327-39. doi: 10.4161/mabs.29978. PubMed PMID: 25517317; PubMed Central
PMCID: PMC4622650.


835: Li B, Tesar D, Boswell CA, Cahaya HS, Wong A, Zhang J, Meng YG, Eigenbrot C,
Pantua H, Diao J, Kapadia SB, Deng R, Kelley RF. Framework selection can
influence pharmacokinetics of a humanized therapeutic antibody through
differences in molecule charge. MAbs. 2014;6(5):1255-64. doi: 10.4161/mabs.29809.
Epub 2014 Oct 30. PubMed PMID: 25517310; PubMed Central PMCID: PMC4623330.


836: Fuchs G, Petrov AN, Marceau CD, Popov LM, Chen J, O'Leary SE, Wang R,
Carette JE, Sarnow P, Puglisi JD. Kinetic pathway of 40S ribosomal subunit
recruitment to hepatitis C virus internal ribosome entry site. Proc Natl Acad Sci
U S A. 2015 Jan 13;112(2):319-25. doi: 10.1073/pnas.1421328111. Epub 2014 Dec 16.
PubMed PMID: 25516984; PubMed Central PMCID: PMC4299178.


837: Wang Q, Xu Y, Zhou W, Zhong L, Wen Z, Yu H, Chen S, Shen J, Chen H, She Q,
Jiang J, Miao J, Wei W. The viral oncoprotein HBx of Hepatitis B virus promotes
the growth of hepatocellular carcinoma through cooperating with the cellular
oncoprotein RMP. Int J Biol Sci. 2014 Nov 18;10(10):1181-92. doi:
10.7150/ijbs.10275. eCollection 2014. PubMed PMID: 25516716; PubMed Central
PMCID: PMC4261202.


838: Gohil K. Pharmaceutical approval update. P T. 2014 Dec;39(12):823-45. PubMed
PMID: 25516691; PubMed Central PMCID: PMC4264668.


839: Afzal MS, Khan MY, Ammar M, Anjum S, Zaidi NU. Diagnostically untypable
hepatitis C virus variants: it is time to resolve the problem. World J
Gastroenterol. 2014 Dec 14;20(46):17690-2. doi: 10.3748/wjg.v20.i46.17690. PubMed
PMID: 25516688; PubMed Central PMCID: PMC4265635.


840: Phung BC, Sogni P, Launay O. Hepatitis B and human immunodeficiency virus
co-infection. World J Gastroenterol. 2014 Dec 14;20(46):17360-7. doi:
10.3748/wjg.v20.i46.17360. Review. PubMed PMID: 25516647; PubMed Central PMCID:
PMC4265594.


841: Rossi RE, Parisi I, Despott EJ, Burroughs AK, O'Beirne J, Conte D, Hamilton 
MI, Murray CD. Anti-tumour necrosis factor agent and liver injury: literature
review, recommendations for management. World J Gastroenterol. 2014 Dec
14;20(46):17352-9. doi: 10.3748/wjg.v20.i46.17352. Review. PubMed PMID: 25516646;
PubMed Central PMCID: PMC4265593.


842: Pozzetto B, Memmi M, Garraud O, Roblin X, Berthelot P. Health
care-associated hepatitis C virus infection. World J Gastroenterol. 2014 Dec
14;20(46):17265-78. doi: 10.3748/wjg.v20.i46.17265. Review. PubMed PMID:
25516637; PubMed Central PMCID: PMC4265584.


843: Brault C, Lévy P, Duponchel S, Michelet M, Sallé A, Pécheur EI, Plissonnier 
ML, Parent R, Véricel E, Ivanov AV, Demir M, Steffen HM, Odenthal M, Zoulim F,
Bartosch B. Glutathione peroxidase 4 is reversibly induced by HCV to control
lipid peroxidation and to increase virion infectivity. Gut. 2016
Jan;65(1):144-54. doi: 10.1136/gutjnl-2014-307904. Epub 2014 Dec 16. PubMed PMID:
25516417.


844: Chaabna K, Mohamoud YA, Chemaitelly H, Mumtaz GR, Abu-Raddad LJ. Protocol
for a systematic review and meta-analysis of hepatitis C virus (HCV) prevalence
and incidence in the Horn of Africa sub-region of the Middle East and North
Africa. Syst Rev. 2014 Dec 16;3:146. doi: 10.1186/2046-4053-3-146. Review. PubMed
PMID: 25516265; PubMed Central PMCID: PMC4274704.


845: Parmar P, Mackie D, Varghese S, Cooper C. Use of telemedicine technologies
in the management of infectious diseases: a review. Clin Infect Dis. 2015 Apr
1;60(7):1084-94. doi: 10.1093/cid/ciu1143. Epub 2014 Dec 16. Review. PubMed PMID:
25516192.


846: Friborg J, Zhou N, Han Z, Yang X, Falk P, Mendez P, McPhee F. In Vitro
Assessment of Re-treatment Options for Patients with Hepatitis C Virus Genotype
1b Infection Resistant to Daclatasvir Plus Asunaprevir. Infect Dis Ther. 2014 Dec
17. [Epub ahead of print] PubMed PMID: 25516102; PubMed Central PMCID:
PMC4363215.


847: Smith MA, Chan J, Mohammad RA. Ledipasvir-sofosbuvir:
interferon-/ribavirin-free regimen for chronic hepatitis C virus infection. Ann
Pharmacother. 2015 Mar;49(3):343-50. doi: 10.1177/1060028014563952. Epub 2014 Dec
16. Review. PubMed PMID: 25515863.


848: Iio E, Matsuura K, Nishida N, Maekawa S, Enomoto N, Nakagawa M, Sakamoto N, 
Yatsuhashi H, Kurosaki M, Izumi N, Hiasa Y, Masaki N, Ide T, Hino K, Tamori A,
Honda M, Kaneko S, Mochida S, Nomura H, Nishiguchi S, Okuse C, Itoh Y, Yoshiji H,
Sakaida I, Yamamoto K, Watanabe H, Hige S, Matsumoto A, Tanaka E, Tokunaga K,
Tanaka Y. Genome-wide association study identifies a PSMD3 variant associated
with neutropenia in interferon-based therapy for chronic hepatitis C. Hum Genet. 
2015 Mar;134(3):279-89. doi: 10.1007/s00439-014-1520-7. Epub 2014 Dec 17. PubMed 
PMID: 25515861.


849: Khamis HH, Farghaly AG, Shatat HZ, El-Ghitany EM. Prevalence of hepatitis C 
virus infection among pregnant women in a rural district in Egypt. Trop Doct.
2016 Jan;46(1):21-7. doi: 10.1177/0049475514561330. Epub 2014 Dec 15. PubMed
PMID: 25515736.


850: Onyekwere CA, Hameed L. Hepatitis B and C virus prevalence and association
with demographics: report of population screening in Nigeria. Trop Doct. 2015
Oct;45(4):231-5. doi: 10.1177/0049475514560211. Epub 2014 Dec 15. PubMed PMID:
25515733.


851: Beaulieu PL, De Marte J, Garneau M, Luo L, Stammers T, Telang C, Wernic D,
Kukolj G, Duan J. A prodrug strategy for the oral delivery of a poorly soluble
HCV NS5B thumb pocket 1 polymerase inhibitor using self-emulsifying drug delivery
systems (SEDDS). Bioorg Med Chem Lett. 2015 Jan 15;25(2):210-5. doi:
10.1016/j.bmcl.2014.11.071. Epub 2014 Dec 4. PubMed PMID: 25515558.


852: Tsiattalos AS, Patel A. Warfarin and boceprevir interaction causing
subtherapeutic international normalized ratio: a case report. J Med Case Rep.
2014 Dec 17;8:433. doi: 10.1186/1752-1947-8-433. PubMed PMID: 25515435; PubMed
Central PMCID: PMC4300681.


853: Duberg AS, Blach S, Falconer K, Kåberg M, Razavi H, Aleman S. The future
disease burden of hepatitis C virus infection in Sweden and the impact of
different treatment strategies. Scand J Gastroenterol. 2015 Feb;50(2):233-44.
doi: 10.3109/00365521.2014.990505. Epub 2014 Dec 17. PubMed PMID: 25515032.


854: Berzigotti A. Non-invasive assessment of non-alcoholic fatty liver disease: 
ultrasound and transient elastography. Rev Recent Clin Trials. 2014;9(3):170-7.
Review. PubMed PMID: 25514917.


855: Burra P, Germani G. Orthotopic liver transplantation in non-alcoholic fatty 
liver disease patients. Rev Recent Clin Trials. 2014;9(3):210-6. Review. PubMed
PMID: 25514913.


856: Goossens N, Negro F. Insulin resistance, non-alcoholic fatty liver disease
and hepatitis C virus infection. Rev Recent Clin Trials. 2014;9(3):204-9. Review.
PubMed PMID: 25514907.


857: Hanson K. Treating hepatitis C. NCSL Legisbrief. 2014 Oct;22(38):1-2. PubMed
PMID: 25514812.


858: Seeger C, Sohn JA. Targeting Hepatitis B Virus With CRISPR/Cas9. Mol Ther
Nucleic Acids. 2014 Dec 16;3:e216. doi: 10.1038/mtna.2014.68. PubMed PMID:
25514649; PubMed Central PMCID: PMC4272409.


859: Sohn W, Paik YH, Cho JY, Lim HY, Ahn JM, Sinn DH, Gwak GY, Choi MS, Lee JH, 
Koh KC, Paik SW, Yoo BC. Sorafenib therapy for hepatocellular carcinoma with
extrahepatic spread: treatment outcome and prognostic factors. J Hepatol. 2015
May;62(5):1112-21. doi: 10.1016/j.jhep.2014.12.009. Epub 2014 Dec 13. PubMed
PMID: 25514557.


860: Charuworn P, Hengen PN, Aguilar Schall R, Dinh P, Ge D, Corsa A, Reesink HW,
Zoulim F, Kitrinos KM. Baseline interpatient hepatitis B viral diversity
differentiates HBsAg outcomes in patients treated with tenofovir disoproxil
fumarate. J Hepatol. 2015 May;62(5):1033-9. doi: 10.1016/j.jhep.2014.12.008. Epub
2014 Dec 13. PubMed PMID: 25514556.


861: Kohli A, Kottilil S. Assessment of outcomes of hepatitis C treatment--reply.
JAMA. 2014 Dec 17;312(23):2571. doi: 10.1001/jama.2014.14905. PubMed PMID:
25514309.


862: Chavez-Tapia NC, Barrientos-Gutierrez T, Uribe M. Assessment of outcomes of 
hepatitis C treatment. JAMA. 2014 Dec 17;312(23):2570-1. doi:
10.1001/jama.2014.14900. PubMed PMID: 25514308.


863: Huang H, Li X, Zhu J, Ye S, Zhang H, Wang W, Wu X, Peng J, Xu B, Lin Y, Cao 
Y, Li H, Lin S, Liu Q, Lin T. Entecavir vs lamivudine for prevention of hepatitis
B virus reactivation among patients with untreated diffuse large B-cell lymphoma 
receiving R-CHOP chemotherapy: a randomized clinical trial. JAMA. 2014 Dec
17;312(23):2521-30. doi: 10.1001/jama.2014.15704. PubMed PMID: 25514302.


864: Abramson JS, Chung RT. Optimal antiviral prophylaxis against hepatitis B
reactivation in patients receiving rituximab-based chemotherapy for lymphoma.
JAMA. 2014 Dec 17;312(23):2505-7. doi: 10.1001/jama.2014.16095. PubMed PMID:
25514300.


865: El Mamy AB, Lo MM, Thiongane Y, Diop M, Isselmou K, Doumbia B, Baba MO, El
Arbi AS, Lancelot R, Kane Y, Albina E, Cêtre-Sossah C. Comprehensive phylogenetic
reconstructions of Rift Valley fever virus: the 2010 northern Mauritania outbreak
in the Camelus dromedarius species. Vector Borne Zoonotic Dis. 2014
Dec;14(12):856-61. doi: 10.1089/vbz.2014.1605. PubMed PMID: 25514121; PubMed
Central PMCID: PMC4270112.


866: Guo PF, Jin J, Sun X. Influence of IL10 gene polymorphisms on the severity
of liver fibrosis and susceptibility to liver cirrhosis in HBV/HCV-infected
patients. Infect Genet Evol. 2015 Mar;30:89-95. doi:
10.1016/j.meegid.2014.12.011. Epub 2014 Dec 13. PubMed PMID: 25514046.


867: Meeting of the Strategic Advisory Group of Experts on immunization, October 
2014 – conclusions and recommendations. Wkly Epidemiol Rec. 2014 Dec
12;89(50):561-76. English, French. PubMed PMID: 25513671.


868: Mata-Marín JA, Mata-Marín LA, Arroyo-Anduiza CI, Huerta-García G,
Sandoval-Ramirez JL, Manjarrez-Tellez B, Gaytán-Martínez JE. Intensification of
treatment with pegylated interferon alfa in patients coinfected with HIV and HBV 
genotype H or G being treated with a tenofovir/emtricitabine-containing regimen. 
Hepatogastroenterology. 2014 Jul-Aug;61(133):1187-91. PubMed PMID: 25513065.


869: Junaid SA, Agina SE, Abubakar KA. Epidemiology and associated risk factors
of hepatitis e virus infection in plateau state, Nigeria. Virology (Auckl). 2014 
May 27;5:15-26. doi: 10.4137/VRT.S15422. eCollection 2014. PubMed PMID: 25512696;
PubMed Central PMCID: PMC4251053.


870: Zeremski M, Dimova RB, Benjamin S, Penney MS, Botfield MC, Talal AH.
Intrahepatic and Peripheral CXCL10 Expression in Hepatitis C Virus-Infected
Patients Treated With Telaprevir, Pegylated Interferon, and Ribavirin. J Infect
Dis. 2015 Jun 1;211(11):1795-9. doi: 10.1093/infdis/jiu807. Epub 2014 Dec 15.
PubMed PMID: 25512630; PubMed Central PMCID: PMC4506314.


871: Watanabe T, Hamada-Tsutsumi S, Yokomaku Y, Imamura J, Sugiura W, Tanaka Y.
Postexposure prophylactic effect of hepatitis B virus (HBV)-active antiretroviral
therapy against HBV infection. Antimicrob Agents Chemother. 2015
Feb;59(2):1292-8. doi: 10.1128/AAC.04459-14. Epub 2014 Dec 15. PubMed PMID:
25512419; PubMed Central PMCID: PMC4335850.


872: Guo F, Han Y, Zhao X, Wang J, Liu F, Xu C, Wei L, Jiang JD, Block TM, Guo
JT, Chang J. STING agonists induce an innate antiviral immune response against
hepatitis B virus. Antimicrob Agents Chemother. 2015 Feb;59(2):1273-81. doi:
10.1128/AAC.04321-14. Epub 2014 Dec 15. PubMed PMID: 25512416; PubMed Central
PMCID: PMC4335851.


873: Zeuzem S, Soriano V, Asselah T, Gane EJ, Bronowicki JP, Angus P, Lohse AW,
Stickel F, Müllhaupt B, Roberts S, Schuchmann M, Manns M, Bourlière M, Buti M,
Stern JO, Gallivan JP, Voss F, Sabo JP, Böcher W, Mensa FJ; SOUND-C2 Study Group.
Efficacy and safety of faldaprevir, deleobuvir, and ribavirin in treatment-naive 
patients with chronic hepatitis C virus infection and advanced liver fibrosis or 
cirrhosis. Antimicrob Agents Chemother. 2015 Feb;59(2):1282-91. doi:
10.1128/AAC.04383-14. Epub 2014 Dec 15. PubMed PMID: 25512403; PubMed Central
PMCID: PMC4335863.


874: Gao P, Xiao P, Yang YL, Chen QF, Mao XR, Zhao ZB, Shi L, Yang LZ, Zhou W.
[Effects and clinical significance of virus load on red blood cell parameters in 
different stage of hepatitis B]. Beijing Da Xue Xue Bao. 2014 Dec 18;46(6):941-4.
Chinese. PubMed PMID: 25512288.


875: Dwibedi B, Sabat J, Ho LM, Singh SP, Sahu P, Arora R, Kar SK. Molecular
epidemiology of hepatitis B virus in primitive tribes of Odisha, eastern India.
Pathog Glob Health. 2014 Dec;108(8):362-8. doi: 10.1179/2047773214Y.0000000165.
Epub 2014 Dec 16. PubMed PMID: 25512185; PubMed Central PMCID: PMC4394669.


876: Oh JK, Weiderpass E. Infection and cancer: global distribution and burden of
diseases. Ann Glob Health. 2014 Sep-Oct;80(5):384-92. doi:
10.1016/j.aogh.2014.09.013. Review. PubMed PMID: 25512154.


877: Varghese C, Carlos MC, Shin HR. Cancer burden and control in the Western
Pacific region: challenges and opportunities. Ann Glob Health. 2014
Sep-Oct;80(5):358-69. doi: 10.1016/j.aogh.2014.09.015. Review. PubMed PMID:
25512151.


878: Samp JC, Perry R, Piercy J, Wood R, Baran RW. Patient health utility, work
productivity, and lifestyle impairment in chronic hepatitis C patients in France.
Clin Res Hepatol Gastroenterol. 2015 Jun;39(3):307-14. doi:
10.1016/j.clinre.2014.10.013. Epub 2014 Nov 11. PubMed PMID: 25511922.


879: Michel ML, Bourgine M, Fontaine H, Pol S. Therapeutic vaccines in treating
chronic hepatitis B: the end of the beginning or the beginning of the end? Med
Microbiol Immunol. 2015 Feb;204(1):121-9. doi: 10.1007/s00430-014-0381-y. Epub
2014 Dec 16. Review. PubMed PMID: 25511871.


880: Koh S, Bertoletti A. Circumventing failed antiviral immunity in chronic
hepatitis B virus infection: triggering virus-specific or innate-like T cell
response? Med Microbiol Immunol. 2015 Feb;204(1):87-94. doi:
10.1007/s00430-014-0377-7. Epub 2014 Dec 16. Review. PubMed PMID: 25511870.


881: Hesselink DA, Weimar W. Renal transplantation in 2014: renal
transplantation-reducing risk and improving outcome. Nat Rev Nephrol. 2015
Feb;11(2):72-3. doi: 10.1038/nrneph.2014.240. Epub 2014 Dec 16. PubMed PMID:
25511759.


882: Yuen MF, Lai CL. Hepatitis B in 2014: HBV research moves forward--receptors 
and reactivation. Nat Rev Gastroenterol Hepatol. 2015 Feb;12(2):70-2. doi:
10.1038/nrgastro.2014.226. Epub 2014 Dec 16. Review. PubMed PMID: 25511530.


883: Nardini P, Compri M, Marangoni A, D'Antuono A, Bellavista S, Calvanese C,
Belluzzi A, Bazzoli F, Montagnani M. Acute Fitz-Hugh-Curtis syndrome in a man due
to gonococcal infection. J Emerg Med. 2015 Mar;48(3):e59-62. doi:
10.1016/j.jemermed.2014.04.043. Epub 2014 Dec 12. PubMed PMID: 25511465.


884: Ge Y, Li D, Fan Y, Yang H, Lyu W, Fan H, Zhou B, Liu X, Liu Z. [Tenofovir
rescue therapy for chronic hepatitis B patients after suboptimal response to
treatment with lamivudine plus adefovir dipivoxil]. Zhonghua Nei Ke Za Zhi. 2014 
Sep;53(9):697-700. Chinese. PubMed PMID: 25511401.


885: Wei L. [Current and future perspectives of chronic hepatitis C virus
infection in China]. Zhonghua Nei Ke Za Zhi. 2014 Sep;53(9):681-4. Chinese.
PubMed PMID: 25511396.


886: Pai NP, Dhurat R, Potter M, Behlim T, Landry G, Vadnais C, Rodrigues C,
Joseph L, Shetty A. Will a quadruple multiplexed point-of-care screening strategy
for HIV-related co-infections be feasible and impact detection of new
co-infections in at-risk populations? Results from cross-sectional studies. BMJ
Open. 2014 Dec 15;4(12):e005040. doi: 10.1136/bmjopen-2014-005040. PubMed PMID:
25510882; PubMed Central PMCID: PMC4267080.


887: Cao YW, Jiang Y, Zhang DY, Wang M, Chen WS, Su H, Wang YT, Wan JB.
Protective effects of Penthorum chinense Pursh against chronic ethanol-induced
liver injury in mice. J Ethnopharmacol. 2015 Feb 23;161:92-8. doi:
10.1016/j.jep.2014.12.013. Epub 2014 Dec 12. PubMed PMID: 25510733.


888: Cifuentes C, Mancebo-Hernández M, Pérez-Navarro E, Recio E, Monje-Agudo P,
Valiente A, Pineda JA. [Prevalence and genotype distribution changes in hepatitis
C virus co-infection among human immunodeficiency virus-infected patients].
Enferm Infecc Microbiol Clin. 2015 Feb;33(2):110-2. doi:
10.1016/j.eimc.2014.05.010. Epub 2014 Dec 12. Spanish. PubMed PMID: 25510595.


889: Gu Q, Guan H, Shi Q, Zhang Y, Yang H. Curcumin attenuated acute
Propionibacterium acnes-induced liver injury through inhibition of HMGB1
expression in mice. Int Immunopharmacol. 2015 Feb;24(2):159-65. doi:
10.1016/j.intimp.2014.12.005. Epub 2014 Dec 13. PubMed PMID: 25510585.


890: Ford RM, Book W, Spivey JR. Liver disease related to the heart. Transplant
Rev (Orlando). 2015 Jan;29(1):33-7. doi: 10.1016/j.trre.2014.11.003. Epub 2014
Nov 18. Review. PubMed PMID: 25510577.


891: García-Sacristán A, Moreno M, Ariza-Mateos A, López-Camacho E, Jáudenes RM, 
Vázquez L, Gómez J, Martín-Gago JÁ, Briones C. A magnesium-induced RNA
conformational switch at the internal ribosome entry site of hepatitis C virus
genome visualized by atomic force microscopy. Nucleic Acids Res. 2015
Jan;43(1):565-80. doi: 10.1093/nar/gku1299. Epub 2014 Dec 15. PubMed PMID:
25510496; PubMed Central PMCID: PMC4288189.


892: Wong LL, Ogihara M, Ji J, Tsai N. The changing characteristics of
hepatocellular cancer in Hawaii over time. Am J Surg. 2015 Jul;210(1):146-52.
doi: 10.1016/j.amjsurg.2014.06.036. Epub 2014 Oct 13. PubMed PMID: 25510478.


893: Ladhani SN, Andrews NJ, Waight P, Hallis B, Matheson M, England A, Findlow
H, Bai X, Borrow R, Burbidge P, Pearce E, Goldblatt D, Miller E.
Interchangeability of meningococcal group C conjugate vaccines with different
carrier proteins in the United Kingdom infant immunisation schedule. Vaccine.
2015 Jan 29;33(5):648-55. doi: 10.1016/j.vaccine.2014.12.018. Epub 2014 Dec 12.
PubMed PMID: 25510388.


894: Muniraj T, Aslanian HR, Farrell J, Jamidar PA. Chronic pancreatitis, a
comprehensive review and update. Part I: epidemiology, etiology, risk factors,
genetics, pathophysiology, and clinical features. Dis Mon. 2014
Dec;60(12):530-50. doi: 10.1016/j.disamonth.2014.11.002. Review. PubMed PMID:
25510320.


895: Xiong QF, Zhong YD, Hu ZL, Yang YF. Successful treatment of occult hepatitis
B virus infection related membranous nephropathy after entecavir therapy. Acta
Clin Belg. 2015 Jun;70(3):223-5. doi: 10.1179/2295333714Y.0000000108. Epub 2014
Dec 16. PubMed PMID: 25510219.


896: Iushchuk ND, Znoĭko OO, Dudina KR, Belyĭ PA. [The problem of viral hepatitis
C in the Russian Federation]. Ter Arkh. 2014;86(10):77-81. Review. Russian.
PubMed PMID: 25509897.


897: Bunchorntavakul C, Wootthananont T, Atsawarungruangkit A. Effects of vitamin
E on chronic hepatitis C genotype 3: a randomized, double-blind,
placebo-controlled study. J Med Assoc Thai. 2014 Nov;97 Suppl 11:S31-40. PubMed
PMID: 25509693.


898: Zhu YF, Gu XB, Guo XY, Yan ZH, Pu YC, Tu KW, Hua Z, Pei H. [Effect of
compound qizhu granule on cellular immunity of chronic hepatitis B patients].
Zhongguo Zhong Xi Yi Jie He Za Zhi. 2014 Oct;34(10):1178-81. Chinese. PubMed
PMID: 25509258.


899: Schuermans W, Mulliez S, Padalko E, Reynders M, Boel A, Van Vaerenbergh K,
De Beenhouwer H. Let's not forget herpes simplex virus in case of fulminant
hepatic failure. Acta Gastroenterol Belg. 2014 Sep;77(3):359-61. PubMed PMID:
25509210.


900: Saxena P, Bihari C, Rastogi A, Sood V, Khanna R, Alam S, Sarin SK. Hepatitis
A induced hemophagocytic syndrome. Trop Gastroenterol. 2014 Apr-Jun;35(2):122-4. 
PubMed PMID: 25508506.


901: Chinnaswamy S, Das K, Bairagya BB, Bhattacharyya C, Shalimar, Duseja A,
Amarapurkar D, Rosangluaia, Chowdhury S, Konar A, Majumder PP, Chowdhury A.
Association of IL28B single nucleotide polymorphism rs8099917 with response to
treatment in genotype 3 HCV-infected patients from India. Trop Gastroenterol.
2014 Apr-Jun;35(2):96-102. PubMed PMID: 25508498.


902: Omonisi AE, Adisa AO, Olaofe OO, Omoniyi-Esan GO, Olasode BJ. Carcinoma head
of the pancreas masquerading as hepatocellular carcinoma: a case report. Niger J 
Med. 2014 Oct-Dec;23(4):355-7. PubMed PMID: 25508492.


903: Višnjić A, Ostojić Z, Hrstić I, Corić M, Premuzić M. Liver steatosis
replaced with non-invasive viral and host parametars can serve as negative
predictive model in patients with chronic hepatitis-C. Coll Antropol. 2014
Sep;38(3):973-8. PubMed PMID: 25507366.


904: [Biliocalculous disease as a cause of local hepatitis]. Klin Khir. 2014
Aug;(8):32-3. Ukrainian. PubMed PMID: 25507012.


905: Backus LI, Belperio PS, Loomis TP, Han SH, Mole LA. Screening for and
prevalence of hepatitis B virus infection among high-risk veterans under the care
of the U.S. Department of Veterans Affairs: a case report. Ann Intern Med. 2014
Dec 16;161(12):926-8. doi: 10.7326/L14-5036. PubMed PMID: 25506867.


906: Venkatesh A, Sun X, Hoshida Y. Prognostic gene signature profiles of
hepatitis C-related early-stage liver cirrhosis. Genom Data. 2014 Dec
1;2:361-362. PubMed PMID: 25506552; PubMed Central PMCID: PMC4260413.


907: Ikeako L, Ezegwui H, Ajah L, Dim C, Okeke T. Seroprevalence of Human
Immunodeficiency Virus, Hepatitis B, Hepatitis C, Syphilis, and Co-infections
among Antenatal Women in a Tertiary Institution in South East, Nigeria. Ann Med
Health Sci Res. 2014 Nov;4(6):954-8. doi: 10.4103/2141-9248.144925. PubMed PMID: 
25506493; PubMed Central PMCID: PMC4250998.


908: Tarakji B, Ashok N, Alakeel R, Azzeghaibi S, Umair A, Darwish S, Mahmoud R, 
Elkhatat E. Hepatitis B vaccination and associated oral manifestations: a
non-systematic review of literature and case reports. Ann Med Health Sci Res.
2014 Nov;4(6):829-36. doi: 10.4103/2141-9248.144870. Review. PubMed PMID:
25506472; PubMed Central PMCID: PMC4250977.


909: Lim R, Choudry H, Conner K, Karnsakul W. A challenge for diagnosing acute
liver injury with concomitant/sequential exposure to multiple drugs: can
causality assessment scales be utilized to identify the offending drug? Case Rep 
Pediatr. 2014;2014:156389. doi: 10.1155/2014/156389. Epub 2014 Nov 24. PubMed
PMID: 25506455; PubMed Central PMCID: PMC4260426.


910: Tuncay M, Kivrakoglu E, Yegenaga I, Dervisoglu E. ANCA Associated Vasculitis
and Renal Failure Related to Propylthiouracil and Hyperthyroidism Induced
Cholestasis in the Same Case. Case Rep Nephrol. 2014;2014:762528. doi:
10.1155/2014/762528. Epub 2014 Nov 20. PubMed PMID: 25506446; PubMed Central
PMCID: PMC4258370.


911: Frew PM, Alhanti B, Vo-Green L, Zhang S, Liu C, Nguyen T, Schamel J,
Saint-Victor DS, Nguyen ML. Multilevel factors influencing hepatitis B screening 
and vaccination among Vietnamese Americans in Atlanta, Georgia. Yale J Biol Med. 
2014 Dec 12;87(4):455-71. eCollection 2014 Dec. PubMed PMID: 25506280; PubMed
Central PMCID: PMC4257033.


912: Lim T. Metabolic syndrome in chronic hepatitis C infection: does it still
matter in the era of directly acting antiviral therapy? Hepat Med. 2014 Dec
3;6:113-8. doi: 10.2147/HMER.S60083. eCollection 2014. Review. PubMed PMID:
25506251; PubMed Central PMCID: PMC4259863.


913: Duval F, Moreno-Cuevas JE, González-Garza MT, Rodríguez-Montalvo C,
Cruz-Vega DE. Liver fibrosis and protection mechanisms action of medicinal plants
targeting apoptosis of hepatocytes and hepatic stellate cells. Adv Pharmacol Sci.
2014;2014:373295. doi: 10.1155/2014/373295. Epub 2014 Nov 20. Review. PubMed
PMID: 25505905; PubMed Central PMCID: PMC4258378.


914: Kuo MT, Hu TH, Lu SN, Hung CH, Wang JH, Chen CH, Chiu YC, Lee CM.
Neutrophil-to-lymphocyte ratio as a predictor of response to peginterferon plus
ribavirin therapy for chronic hepatitis C. Dis Markers. 2014;2014:462958. doi:
10.1155/2014/462958. Epub 2014 Nov 18. PubMed PMID: 25505815; PubMed Central
PMCID: PMC4255057.


915: Chang CC, Lin CC, Hsieh WL, Lai HW, Tsai CH, Cheng YW. MicroRNA expression
profiling in PBMCs: a potential diagnostic biomarker of chronic hepatitis C. Dis 
Markers. 2014;2014:367157. doi: 10.1155/2014/367157. Epub 2014 Nov 18. PubMed
PMID: 25505813; PubMed Central PMCID: PMC4255053.


916: Wu JF, Hsu HY, Chiu YC, Chen HL, Ni YH, Chang MH. The effects of cytokines
on spontaneous hepatitis B surface antigen seroconversion in chronic hepatitis B 
virus infection. J Immunol. 2015 Jan 15;194(2):690-6. doi:
10.4049/jimmunol.1401659. Epub 2014 Dec 12. PubMed PMID: 25505294.


917: Hammond SP, Swaminathan S, Bensinger WI, Baden LR. Hepatitis B virus
screening and potential reactivation in patients undergoing treatment for cancer.
J Natl Compr Canc Netw. 2014 Dec;12(12):1655-7. PubMed PMID: 25505205.


918: Okonkwo UC, Onyekwere CA. Challenges in the management of chronic HBV
infection in West Africa: The clinician's perspective. Trop Doct. 2016
Jan;46(1):16-20. doi: 10.1177/0049475514561822. Epub 2014 Dec 11. PubMed PMID:
25505192.


919: Donahue JP, Levinson RT, Sheehan JH, Sutton L, Taylor HE, Meiler J, D'Aquila
RT, Song C. Genetic analysis of the localization of APOBEC3F to human
immunodeficiency virus type 1 virion cores. J Virol. 2015 Feb;89(4):2415-24. doi:
10.1128/JVI.01981-14. Epub 2014 Dec 10. PubMed PMID: 25505075; PubMed Central
PMCID: PMC4338907.


920: Guo M, Pei R, Yang Q, Cao H, Wang Y, Wu C, Chen J, Zhou Y, Hu X, Lu M, Chen 
X. Phosphatidylserine-specific phospholipase A1 involved in hepatitis C virus
assembly through NS2 complex formation. J Virol. 2015 Feb;89(4):2367-77. doi:
10.1128/JVI.02982-14. Epub 2014 Dec 10. PubMed PMID: 25505071; PubMed Central
PMCID: PMC4338883.


921: Liu Y, Li J, Chen J, Li Y, Wang W, Du X, Song W, Zhang W, Lin L, Yuan Z.
Hepatitis B virus polymerase disrupts K63-linked ubiquitination of STING to block
innate cytosolic DNA-sensing pathways. J Virol. 2015 Feb;89(4):2287-300. doi:
10.1128/JVI.02760-14. Epub 2014 Dec 10. PubMed PMID: 25505063; PubMed Central
PMCID: PMC4338878.


922: Longatti A, Boyd B, Chisari FV. Virion-independent transfer of
replication-competent hepatitis C virus RNA between permissive cells. J Virol.
2015 Mar;89(5):2956-61. doi: 10.1128/JVI.02721-14. Epub 2014 Dec 10. PubMed PMID:
25505060; PubMed Central PMCID: PMC4325714.


923: Gumbe A, McLellan-Lemal E, Gust DA, Pals SL, Gray KM, Ndivo R, Chen RT,
Mills LA, Thomas TK; KICoS Study Team. Correlates of prevalent HIV infection
among adults and adolescents in the Kisumu incidence cohort study, Kisumu, Kenya.
Int J STD AIDS. 2015 Nov;26(13):929-40. doi: 10.1177/0956462414563625. Epub 2014 
Dec 12. PubMed PMID: 25505039; PubMed Central PMCID: PMC4707940.


924: Lithgow D, Cole C. A reinvestigation of seroconversion rates in hepatits
B-vaccinated individuals. Biol Res Nurs. 2015 Jan;17(1):49-54. doi:
10.1177/1099800414524619. Epub 2014 Feb 20. PubMed PMID: 25504950.


925: Kowalczyk M, Rubinstein PG, Aboulafia DM. Initial Experience with the Use of
Thrombopoetin Receptor Agonists in Patients with Refractory HIV-Associated Immune
Thrombocytopenic Purpura: A Case Series. J Int Assoc Provid AIDS Care. 2015
May-Jun;14(3):211-6. doi: 10.1177/2325957414557266. Epub 2014 Dec 9. PubMed PMID:
25504472.


926: Olfa H, Aroua G, Wissem M, Wafa BM, Hichem L, Nabil BC, Fethia B, Leila S.
[Fulminant acute hepatitis B after infliximab treatment in Crohn's disease].
Tunis Med. 2014 May;92(5):349-50. French. PubMed PMID: 25504398.


927: Héla K, Asma OK, Ali A, Nadia BM, Mohamed MA, Nabil T, Abdeljabbar G, Béchir
Z, Nabyl BM. [Clinicobiological and morphological profiles of primary sclerosing 
cholangitis in Tunisia]. Tunis Med. 2014 May;92(5):323-8. French. PubMed PMID:
25504385.


928: Peláez D, Hoyos MC, Rendón JC, Mantilla C, Ospina MC, Cortés-Mancera F,
Pérez OL, Contreras L, Estepa Y, Arbeláez MP, Navas MC. [Hepatitis E virus
infection in patients with clinical diagnosis of viral hepatitis in Colombia].
Biomedica. 2014 Jul-Sep;34(3):354-65. doi: 10.1590/S0120-41572014000300006.
Spanish. PubMed PMID: 25504123.


929: Wang Z, Chen Y, Pan J. Trends of acute hepatitis B notification rates in
eastern China from 2005 to 2013. PLoS One. 2014 Dec 12;9(12):e114645. doi:
10.1371/journal.pone.0114645. eCollection 2014. PubMed PMID: 25504088; PubMed
Central PMCID: PMC4264791.


930: King LY, Johnson KB, Zheng H, Wei L, Gudewicz T, Hoshida Y, Corey KE, Ajayi 
T, Ufere N, Baumert TF, Chan AT, Tanabe KK, Fuchs BC, Chung RT. Host genetics
predict clinical deterioration in HCV-related cirrhosis. PLoS One. 2014 Dec
12;9(12):e114747. doi: 10.1371/journal.pone.0114747. eCollection 2014. PubMed
PMID: 25504078; PubMed Central PMCID: PMC4264769.


931: Messinis L, Papathanasopoulos P. Is there a higher risk of
neuropsychological impairment in HIV-HCV coinfected patients? Neurology. 2015 Jan
20;84(3):222-3. doi: 10.1212/WNL.0000000000001169. Epub 2014 Dec 10. PubMed PMID:
25503622.


932: Clifford DB, Vaida F, Kao YT, Franklin DR, Letendre SL, Collier AC, Marra
CM, Gelman BB, McArthur JC, Morgello S, Simpson DM, Grant I, Heaton RK; CHARTER
Group. Absence of neurocognitive effect of hepatitis C infection in
HIV-coinfected people. Neurology. 2015 Jan 20;84(3):241-50. doi:
10.1212/WNL.0000000000001156. Epub 2014 Dec 10. PubMed PMID: 25503616; PubMed
Central PMCID: PMC4335996.


933: Okuyama H, Ikeda M, Kuwahara A, Takahashi H, Ohno I, Shimizu S, Mitsunaga S,
Senda S, Okusaka T. Prognostic factors in patients with hepatocellular carcinoma 
refractory or intolerant to sorafenib. Oncology. 2015;88(4):241-6. doi:
10.1159/000369351. Epub 2014 Dec 11. PubMed PMID: 25503567.


934: Abdelnabi Z, Saleh N, Baraghithi S, Glebe D, Azzeh M. Subgenotypes and
mutations in the s and polymerase genes of hepatitis B virus carriers in the West
Bank, palestine. PLoS One. 2014 Dec 12;9(12):e113821. doi:
10.1371/journal.pone.0113821. eCollection 2014. PubMed PMID: 25503289; PubMed
Central PMCID: PMC4264744.


935: Meyers DJ, Hood ME, Stopka TJ. HIV and hepatitis C mortality in
Massachusetts, 2002-2011: spatial cluster and trend analysis of HIV and HCV using
multiple cause of death. PLoS One. 2014 Dec 11;9(12):e114822. doi:
10.1371/journal.pone.0114822. eCollection 2014. PubMed PMID: 25502820; PubMed
Central PMCID: PMC4263669.


936: Fukuhara T, Wada M, Nakamura S, Ono C, Shiokawa M, Yamamoto S, Motomura T,
Okamoto T, Okuzaki D, Yamamoto M, Saito I, Wakita T, Koike K, Matsuura Y.
Amphipathic α-helices in apolipoproteins are crucial to the formation of
infectious hepatitis C virus particles. PLoS Pathog. 2014 Dec 11;10(12):e1004534.
doi: 10.1371/journal.ppat.1004534. eCollection 2014 Dec. PubMed PMID: 25502789;
PubMed Central PMCID: PMC4263759.


937: Hayashimoto N, Morita H, Ishida T, Uchida R, Tanaka M, Ozawa M, Yasuda M,
Itoh T. Microbiological survey of mice (Mus musculus) purchased from commercial
pet shops in Kanagawa and Tokyo, Japan. Exp Anim. 2015;64(2):155-60. doi:
10.1538/expanim.14-0087. Epub 2014 Dec 13. PubMed PMID: 25502736; PubMed Central 
PMCID: PMC4427730.


938: Edwards S, Stucki H, Bader J, Vidal V, Kaiser R, Battegay M, Klimkait T;
Swiss HIV Cohort Study. A diagnostic HIV-1 tropism system based on sequence
relatedness. J Clin Microbiol. 2015 Feb;53(2):597-610. doi: 10.1128/JCM.02762-14.
Epub 2014 Dec 10. PubMed PMID: 25502529; PubMed Central PMCID: PMC4298515.


939: Both L, Collins S, de Zoysa A, White J, Mandal S, Efstratiou A. Molecular
and epidemiological review of toxigenic diphtheria infections in England between 
2007 and 2013. J Clin Microbiol. 2015 Feb;53(2):567-72. doi:
10.1128/JCM.03398-14. Epub 2014 Dec 10. PubMed PMID: 25502525; PubMed Central
PMCID: PMC4298505.


940: Ziarkiewicz-Wróblewska B, Sajjad E, Ciszek M, Hutnik Ł, Łukasik D,
Fedorowicz M, Wróblewski T, Patkowski W, Pączek L, Płoski R, Włodarski P,
Malejczyk J. Association of 49245A>G (rs868) polymorphism in the 3'UTR of donor
TGFBR1 gene with course of hepatitis C following orthotopic liver
transplantation. Ann Transplant. 2014 Dec 12;19:643-51. doi: 10.12659/AOT.891119.
PubMed PMID: 25502482.


941: Suh A, Weber CC, Kehlmaier C, Braun EL, Green RE, Fritz U, Ray DA, Ellegren 
H. Early mesozoic coexistence of amniotes and hepadnaviridae. PLoS Genet. 2014
Dec 11;10(12):e1004559. doi: 10.1371/journal.pgen.1004559. eCollection 2014 Dec. 
PubMed PMID: 25501991; PubMed Central PMCID: PMC4263362.


942: Honma Y, Harada M. New therapeutic strategy for hepatocellular carcinoma by 
molecular targeting agents via inhibition of cellular stress defense mechanisms. 
J UOEH. 2014 Dec 1;36(4):229-35. Review. PubMed PMID: 25501753.


943: Lu J, Xie F, Geng L, Shen W, Sui C, Yang J. Investigation of serum
lncRNA-uc003wbd and lncRNA-AF085935 expression profile in patients with
hepatocellular carcinoma and HBV. Tumour Biol. 2015 May;36(5):3231-6. doi:
10.1007/s13277-014-2951-4. Epub 2014 Dec 14. PubMed PMID: 25501706.


944: Wang H, Wang AH, Gressner OA, Fang M, Gu X, Ji Q, Cheng SQ, Shen F, Gao CF. 
Association between HBV Pre-S mutations and the intracellular HBV DNAs in
HBsAg-positive hepatocellular carcinoma in China. Clin Exp Med. 2015
Nov;15(4):483-91. doi: 10.1007/s10238-014-0321-6. Epub 2014 Dec 11. PubMed PMID: 
25501679.


945: Støy S, Dige A, Sandahl TD, Laursen TL, Buus C, Hokland M, Vilstrup H.
Cytotoxic T lymphocytes and natural killer cells display impaired cytotoxic
functions and reduced activation in patients with alcoholic hepatitis. Am J
Physiol Gastrointest Liver Physiol. 2015 Feb 15;308(4):G269-76. doi:
10.1152/ajpgi.00200.2014. Epub 2014 Dec 11. PubMed PMID: 25501547.


946: Kikuchi T, Mori T, Koda Y, Saburi M, Kohashi S, Toyama T, Kato J, Hashimoto 
S, Nakatsuka M, Ebinuma H, Okamoto S. Evaluation of safety and efficacy of
transjugular liver biopsy in allogeneic hematopoietic stem cell transplant
recipients. Rinsho Ketsueki. 2014 Nov;55(11):2320-3. PubMed PMID: 25501415.


947: Ishihara T, Kanagawa M, Koyama J, Hasegawa K, Suzuki T, Hirayama Y, Terui T.
B-cell lymphoma developing de novo hepatitis B after salvage therapies including 
rituximab through seroconversion of surface antibody. Rinsho Ketsueki. 2014
Nov;55(11):2283-7. PubMed PMID: 25501408.


948: Aoki Y, Sugiyama M, Murata K, Yoshio S, Kurosaki M, Hashimoto S, Yatsuhashi 
H, Nomura H, Kang JH, Takeda T, Naito S, Kimura T, Yamagiwa Y, Korenaga M,
Imamura M, Masaki N, Izumi N, Kage M, Mizokami M, Kanto T. Association of serum
IFN-λ3 with inflammatory and fibrosis markers in patients with chronic hepatitis 
C virus infection. J Gastroenterol. 2015 Aug;50(8):894-902. doi:
10.1007/s00535-014-1023-2. Epub 2014 Dec 14. PubMed PMID: 25501286.


949: Zhang L, Hao CQ, Miao L, Dou XG. Role of Th1/Th2 cytokines in serum on the
pathogenesis of chronic hepatitis C and the outcome of interferon therapy. Genet 
Mol Res. 2014 Nov 27;13(4):9747-55. doi: 10.4238/2014.November.27.2. PubMed PMID:
25501184.


950: Xiang Y, Huang SF, Xia JR, Ye DQ, Chen P, Yang SS, Sun S, Lai XF, Zhang LP. 
Association of the IFNAR1-17470 and IL-10-592 cytokine variants with
susceptibility to chronic hepatitis B viral infections in a Chinese population.
Genet Mol Res. 2014 Nov 7;13(4):9187-95. doi: 10.4238/2014.November.7.5. PubMed
PMID: 25501140.


951: Bailey JR, Wasilewski LN, Snider AE, El-Diwany R, Osburn WO, Keck Z, Foung
SK, Ray SC. Naturally selected hepatitis C virus polymorphisms confer broad
neutralizing antibody resistance. J Clin Invest. 2015 Jan;125(1):437-47. doi:
10.1172/JCI78794. Epub 2014 Dec 15. PubMed PMID: 25500884; PubMed Central PMCID: 
PMC4382262.


952: Kolls JK, Szabo G. The genetics of hepatitis C virus underlie its ability to
escape humoral immunity. J Clin Invest. 2015 Jan;125(1):97-8. doi:
10.1172/JCI79424. Epub 2014 Dec 15. PubMed PMID: 25500881; PubMed Central PMCID: 
PMC4382271.


953: Li S, Ni A, Feng GS. Bridging cell surface receptor with nuclear receptors
in control of bile acid homeostasis. Acta Pharmacol Sin. 2015 Jan;36(1):113-8.
doi: 10.1038/aps.2014.118. Epub 2014 Dec 15. Review. PubMed PMID: 25500873;
PubMed Central PMCID: PMC4571317.


954: Hernández-Rodríguez J, Tan CD, Rodríguez ER, Hoffman GS. Single-organ
gallbladder vasculitis: characterization and distinction from systemic vasculitis
involving the gallbladder. An analysis of 61 patients. Medicine (Baltimore). 2014
Nov;93(24):405-13. doi: 10.1097/MD.0000000000000205. Erratum in: Medicine
(Baltimore). 2014 Nov;93(24):414. PubMed PMID: 25500710; PubMed Central PMCID:
PMC4602437.


955: Breda F, Cochicho J, Mesquita JR, Bento A, Oliveira RP, Louro E, Nascimento 
MS, Leitão J, Gomes HV, Carvalho A. First report of chronic hepatitis E in renal 
transplant recipients in Portugal. J Infect Dev Ctries. 2014 Dec
15;8(12):1639-42. doi: 10.3855/jidc.4637. PubMed PMID: 25500665.


956: Bhattacharya H, Bhattacharya D, Roy S, Sugunan AP. Occult hepatitis B
infection among individuals belonging to the aboriginal Nicobarese tribe of
India. J Infect Dev Ctries. 2014 Dec 15;8(12):1630-5. doi: 10.3855/jidc.4350.
PubMed PMID: 25500663.


957: Guclu E, Tuna N, Karabay O, Akhan S, Bodur H, Ceylan B, Demirdal T, Demirdag
K, Demirturk N, Ekerbicer H, Erol S, Esen S, Evirgen O, Geyik MF, Gunduz A,
Karahocagil MK, Kokoglu OF, Ozdemir D, Ozgunes N, Sargın F, Tosun S, Tutuncu E.
Predictors of response to pegylated interferon treatment in HBeAg-negative
patients with chronic hepatitis B. J Infect Dev Ctries. 2014 Dec 15;8(12):1601-8.
doi: 10.3855/jidc.4953. PubMed PMID: 25500658.


958: Tomar LR, Aggarwal A, Jain P, Rajpal S, Agarwal MP. Acute viral hepatitis E 
presenting with haemolytic anaemia and acute renal failure in a patient with
glucose-6-phosphate dehydrogenase deficiency. Trop Doct. 2015 Oct;45(4):245-6.
doi: 10.1177/0049475514559959. Epub 2014 Dec 12. PubMed PMID: 25500531.


959: Seeff LB, Bonkovsky HL, Navarro VJ, Wang G. Herbal products and the liver: a
review of adverse effects and mechanisms. Gastroenterology. 2015
Mar;148(3):517-532.e3. doi: 10.1053/j.gastro.2014.12.004. Epub 2014 Dec 11.
Review. PubMed PMID: 25500423.


960: Khorrami S, Mohammadpour H, Shahzamani K, Zarif MN, Sharifi AH, Merat S,
Poustchi H. The relationship between HLA-G and viral loads in non-responder
HCV-infected patients after combined therapy with IFN-α2α and ribavirin. Hum
Immunol. 2015 Mar;76(2-3):181-6. doi: 10.1016/j.humimm.2014.12.012. Epub 2014 Dec
11. PubMed PMID: 25500249.


961: Haroon E, Felger JC, Woolwine BJ, Chen X, Parekh S, Spivey JR, Hu XP, Miller
AH. Age-related increases in basal ganglia glutamate are associated with TNF,
reduced motivation and decreased psychomotor speed during IFN-alpha treatment:
Preliminary findings. Brain Behav Immun. 2015 May;46:17-22. doi:
10.1016/j.bbi.2014.12.004. Epub 2014 Dec 9. PubMed PMID: 25500218; PubMed Central
PMCID: PMC4414678.


962: Moro PL, Zheteyeva Y, Lewis P, Shi J, Yue X, Museru OI, Broder K. Safety of 
quadrivalent human papillomavirus vaccine (Gardasil) in pregnancy: adverse events
among non-manufacturer reports in the Vaccine Adverse Event Reporting System,
2006-2013. Vaccine. 2015 Jan 15;33(4):519-22. doi: 10.1016/j.vaccine.2014.11.047.
Epub 2014 Dec 8. PubMed PMID: 25500173.


963: Peveling-Oberhag J, Seiz A, Döring C, Hartmann S, Köberle V, Liese J, Zeuzem
S, Hansmann ML, Piiper A. MicroRNA Profiling of Laser-Microdissected
Hepatocellular Carcinoma Reveals an Oncogenic Phenotype of the Tumor Capsule.
Transl Oncol. 2014 Dec;7(6):672-80. doi: 10.1016/j.tranon.2014.09.003. PubMed
PMID: 25500075; PubMed Central PMCID: PMC4311039.


964: Petersen J. Do we need more nucleos(t)ide analogs for the treatment of
chronic hepatitis B? J Hepatol. 2015 Mar;62(3):505-7. doi:
10.1016/j.jhep.2014.12.003. Epub 2014 Dec 10. PubMed PMID: 25499689.


965: Kayadibi H, Sertoglu E, Uyanik M. Clinical situations that lead to
misinterpretation of indirect biochemical indexes in liver diseases. Clin Res
Hepatol Gastroenterol. 2015 Jun;39(3):e41-2. doi: 10.1016/j.clinre.2014.10.014.
Epub 2014 Dec 11. PubMed PMID: 25499556.


966: Zhang W, Zhang J, Zhao L, Shao J, Cui J, Guo C, Zhu F, Chen YH, Liu S. TIPE2
protein negatively regulates HBV-specific CD8⁺ T lymphocyte functions in humans. 
Mol Immunol. 2015 Mar;64(1):204-9. doi: 10.1016/j.molimm.2014.11.019. Epub 2014
Dec 12. PubMed PMID: 25499447.


967: Warren E, Wright A, Jones B. Cost-effectiveness of telaprevir in patients
with genotype 1 hepatitis C in Australia. Value Health. 2014 Dec;17(8):792-800.
doi: 10.1016/j.jval.2014.07.011. Epub 2014 Oct 11. PubMed PMID: 25498774.


968: Chen Y, Song M, Wang Y, Xiong W, Zeng L, Zhang S, Xu M, Du H, Liu J, Wang D,
Wu Y, Hu Y. The anti-DHAV activities of Astragalus polysaccharide and its sulfate
compared with those of BSRPS and its sulfate. Carbohydr Polym. 2015 Mar
6;117:339-45. doi: 10.1016/j.carbpol.2014.09.071. Epub 2014 Oct 7. PubMed PMID:
25498644.


969: Grønbæk H, Borre M. [Cinnamon rolls are not associated with admission for
toxic or alcoholic hepatitis in a Danish liver referral centre]. Ugeskr Laeger.
2014 Dec 8;176(50). pii: V66913. Danish. PubMed PMID: 25498179.


970: Santos CA, Brennan DC, Fraser VJ, Olsen MA. Incidence, risk factors, and
outcomes of delayed-onset cytomegalovirus disease in a large, retrospective
cohort of heart transplant recipients. Transplant Proc. 2014 Dec;46(10):3585-92. 
doi: 10.1016/j.transproceed.2014.08.043. PubMed PMID: 25498094; PubMed Central
PMCID: PMC4270011.


971: Song GW, Ahn CS, Lee SG, Hwang S, Kim KH, Moon DB, Ha TY, Jung DH, Park GC, 
Kang SH, Jung BH, Kim N. Correlation between risk of hepatitis B virus recurrence
and tissue expression of covalently closed circular DNA in living donor liver
transplant recipients treated with high-dose hepatitis B immunoglobulin.
Transplant Proc. 2014 Dec;46(10):3548-53. doi:
10.1016/j.transproceed.2014.06.074. PubMed PMID: 25498087.


972: Duan BW, Lu SC, Wu JS, Guo QL, Zeng DB, Jiang T, Kong DG, Ding J. Model for 
End-Stage Liver Disease (MELD) score does not predict outcomes of hepatitis
B-induced acute-on-chronic liver failure in transplant recipients. Transplant
Proc. 2014 Dec;46(10):3502-6. doi: 10.1016/j.transproceed.2014.07.075. PubMed
PMID: 25498080.


973: Abrão JM, Carvalho MF, Garcia PD, Contti MM, Andrade LG. Safety of kidney
transplantation using anti-HBc-positive donors. Transplant Proc. 2014
Dec;46(10):3408-11. doi: 10.1016/j.transproceed.2014.06.067. PubMed PMID:
25498061.


974: Kamińska A, Witkowska E, Winkler K, Dzięcielewski I, Weyher JL, Waluk J.
Detection of Hepatitis B virus antigen from human blood: SERS immunoassay in a
microfluidic system. Biosens Bioelectron. 2015 Apr 15;66:461-7. doi:
10.1016/j.bios.2014.10.082. Epub 2014 Nov 13. PubMed PMID: 25497986.


975: Murata M, Piao JS, Narahara S, Kawano T, Hamano N, Kang JH, Asai D, Ugawa R,
Hashizume M. Expression and characterization of myristoylated preS1-conjugated
nanocages for targeted cell delivery. Protein Expr Purif. 2015 Jun;110:52-6. doi:
10.1016/j.pep.2014.12.001. Epub 2014 Dec 10. PubMed PMID: 25497224.


976: Sun Y, Tu H, Lu P, Wang J, Wu Y, Zhang Q, Qian G, Chen T. [Family history of
liver cancer increases the risk of liver cancer incidence: a 20-year prospective 
cohort study in Qidong, China]. Zhonghua Gan Zang Bing Za Zhi. 2014
Oct;22(10):752-6. doi: 10.3760/cma.j.issn.1007-3418.2014.10.008. Chinese. PubMed 
PMID: 25496865.


977: Zhao W, Liu S, Du J, Li C, Dou Q, Shang J. [Clinical significance of
HLA-DRB1 and HLA-DPB1 gene polymorphisms in cirrhosis patients]. Zhonghua Gan
Zang Bing Za Zhi. 2014 Oct;22(10):744-6. doi:
10.3760/cma.j.issn.1007-3418.2014.10.006. Chinese. PubMed PMID: 25496863.


978: Zheng J, Yang L, Wu T, Zeng J, Huang Z, Zheng B, Zhang H, Zheng R.
[Comparative study of transient elastography versus real-time tissue elastography
for assessment of liver fibrosis in patients with chronic liver disease].
Zhonghua Gan Zang Bing Za Zhi. 2014 Oct;22(10):731-4. doi:
10.3760/cma.j.issn.1007-3418.2014.10.003. Chinese. PubMed PMID: 25496860.


979: Li D, Chen Z, Chen Y, Lin N, Wang X. [Location of the binding position for
HBV X protein functional interaction with cytochrome C oxidase III]. Zhonghua Gan
Zang Bing Za Zhi. 2014 Oct;22(10):725-30. doi:
10.3760/cma.j.issn.1007-3418.2014.10.002. Chinese. PubMed PMID: 25496859.


980: Guo L, Zhu J, Han Y. [Research of relationship between antiviral efficacy on
chronic hepatitis C and the application time and dose of ribavirin]. Zhonghua Gan
Zang Bing Za Zhi. 2014 Oct;22(10):721-4. doi:
10.3760/cma.j.issn.1007-3418.2014.10.001. Chinese. PubMed PMID: 25496858.


981: Filipe A, McLauchlan J. Hepatitis C virus and lipid droplets: finding a
niche. Trends Mol Med. 2015 Jan;21(1):34-42. doi: 10.1016/j.molmed.2014.11.003.
Epub 2014 Nov 20. Review. PubMed PMID: 25496657.


982: Clements A, Grose J, Skirton H. Experiences of UK patients with hepatitis C 
virus infection accessing phlebotomy: A qualitative analysis. Nurs Health Sci.
2015 Jun;17(2):214-22. doi: 10.1111/nhs.12173. Epub 2014 Dec 11. PubMed PMID:
25496414.


983: Nagafuchi H, Atsumi T, Hatta K, Muso E, Takeno M, Yamada H, Ozaki S.
Long-term safety and efficacy of rituximab in 7 Japanese patients with
ANCA-associated vasculitis. Mod Rheumatol. 2015 Jul;25(4):603-8. doi:
10.3109/14397595.2014.981945. Epub 2014 Dec 15. PubMed PMID: 25496405.


984: Bilavsky E, Schwarz M, Bar-Sever Z, Pardo J, Amir J. Hepatic involvement in 
congenital cytomegalovirus infection - infrequent yet significant. J Viral Hepat.
2015 Sep;22(9):763-8. doi: 10.1111/jvh.12374. Epub 2014 Dec 12. PubMed PMID:
25496231.


985: Shah M, Shankar A, Gee I, Nash K, Hoare M, Gibbs P, Davies S, Alexander GJ. 
A retrospective 15-year review: survival advantage after switching to sirolimus
in hepatitis C virus infected liver graft recipients. Aliment Pharmacol Ther.
2015 Feb;41(4):379-92. doi: 10.1111/apt.13049. Epub 2014 Dec 11. PubMed PMID:
25496225.


986: Mohd Affandi A, Blumetti TP, Wells J, Hertzberg M, Fernandez-Peñas P.
Gemcitabine and vinorelbine treatment in cutaneous T-cell lymphoma in four
patients. Australas J Dermatol. 2015 Nov;56(4):294-7. doi: 10.1111/ajd.12270.
Epub 2014 Dec 13. PubMed PMID: 25496219.


987: Abu Faddan NH, Shehata GA, Abd Elhafeez HA, Mohamed AO, Hassan HS, Abd El
Sameea F. Cognitive function and endogenous cytokine levels in children with
chronic hepatitis C. J Viral Hepat. 2015 Aug;22(8):665-70. doi:
10.1111/jvh.12373. Epub 2014 Dec 15. PubMed PMID: 25496114.


988: Comer E, Duvall JR, duPont Lee M 4th. Utilizing diversity-oriented synthesis
in antimicrobial drug discovery. Future Med Chem. 2014;6(17):1927-42. doi:
10.4155/fmc.14.111. Review. PubMed PMID: 25495985.


989: Griffin S. "Too little, too late?" Will inhibitors of the hepatitis C virus 
p7 ion channel ever be used in the clinic? Future Med Chem. 2014;6(17):1893-907. 
doi: 10.4155/fmc.14.121. PubMed PMID: 25495983.


990: Vieira YR, dos Santos DR, Portilho MM, Velloso CE, Arissawa M, Villar LM,
Pinto MA, de Paula VS. Hepadnavirus detected in bile and liver samples from
domestic pigs of commercial abattoirs. BMC Microbiol. 2014 Dec 11;14:315. doi:
10.1186/s12866-014-0315-2. PubMed PMID: 25495746; PubMed Central PMCID:
PMC4269919.


991: Zhang Y, Li X, Zou R, Xue Y, Lou X, He M. Bovine thrombin enhances the
efficiency and specificity of polymerase chain reaction. Biotechniques. 2014 Dec 
1;57(6):289-94. doi: 10.2144/000114237. eCollection 2014 Dec. PubMed PMID:
25495728.


992: Gupta M, Bahirwani R, Levine MH, Malik S, Goldberg D, Reddy KR, Shaked A.
Outcomes in pediatric hepatitis C transplant recipients: analysis of the UNOS
database. Pediatr Transplant. 2015 Mar;19(2):153-63. doi: 10.1111/petr.12408.
Epub 2014 Dec 11. PubMed PMID: 25495572.


993: Miyahara K, Nouso K, Dohi C, Morimoto Y, Kinugasa H, Wada N, Takeuchi Y,
Kuwaki K, Onishi H, Ikeda F, Miyake Y, Nakamura S, Shiraha H, Takaki A, Amano M, 
Nishimura SI, Yamamoto K. Alteration of N-glycan profiles in patients with
chronic hepatitis and hepatocellular carcinoma. Hepatol Res. 2014 Dec 12. doi:
10.1111/hepr.12441. [Epub ahead of print] PubMed PMID: 25495282.


994: Beyazit Y, Efe C, Tanoglu A, Purnak T, Sayilir A, Taskıran I, Kekilli M,
Turhan T, Ozaslan E, Wahlin S. Nitric oxide is a potential mediator of hepatic
inflammation and fibrogenesis in autoimmune hepatitis. Scand J Gastroenterol.
2015 Feb;50(2):204-10. doi: 10.3109/00365521.2014.974203. Epub 2014 Dec 12.
PubMed PMID: 25495215.


995: van de Laar TJ, Marijt-van der Kreek T, Molenaar-de Backer MW, Hogema BM,
Zaaijer HL. The yield of universal antibody to hepatitis B core antigen donor
screening in the Netherlands, a hepatitis B virus low-endemic country.
Transfusion. 2015 Jun;55(6):1206-13. doi: 10.1111/trf.12962. Epub 2014 Dec 15.
PubMed PMID: 25494685.


996: Shi YY, Dai MJ, Wu GP, Zhou PP, Fang Y, Yan XB. Levels of interleukin-35 and
its relationship with regulatory T-cells in chronic hepatitis B patients. Viral
Immunol. 2015 Mar;28(2):93-100. doi: 10.1089/vim.2014.0058. Epub 2014 Dec 10.
PubMed PMID: 25494369; PubMed Central PMCID: PMC4334469.


997: Mohran Z, Abdelkader NA, Abdelmoez AT, Abolmaaty ME, Abbas AA, Abdelfattah
M. Prognostic role of serum interleukin-18 in Egyptian patients with hepatitis c 
virus-related hepatocellular carcinoma treated by radiofrequency ablation. Indian
J Cancer. 2014 July-September;51(3):342-345. doi: 10.4103/0019-509X.146739.
PubMed PMID: 25494135.


998: Blackard JT, Ma G, Welge JA, King CC, Taylor LE, Mayer KH, Klein RS,
Celentano DD, Sobel JD, Jamieson DJ, Gardner L. GB Virus C (GBV-C) Infection in
Hepatitis C Virus (HCV) Seropositive Women with or at Risk for HIV Infection.
PLoS One. 2014 Dec 10;9(12):e114467. doi: 10.1371/journal.pone.0114467.
eCollection 2014. PubMed PMID: 25493916; PubMed Central PMCID: PMC4262414.


999: Li T, Zhu YY, Chen L, Sun Y, Yuan J, Graham M, French P. Size unbiased
representative enzymatically generated RNAi (SURER) library and application for
RNAi therapeutic screens. Nucleic Acid Ther. 2015 Feb;25(1):35-46. doi:
10.1089/nat.2014.0514. Epub 2014 Dec 10. PubMed PMID: 25493330; PubMed Central
PMCID: PMC4296746.


1000: Jiang SW, Yao LP, Hu AR, Hu YR, Chen SX, Xiong T, Gao GS, Liang XY, Ding
SX, Weng PJ. Resistant mutants induced by adefovir dipivoxil in hepatitis B virus
isolates. World J Gastroenterol. 2014 Dec 7;20(45):17100-6. doi:
10.3748/wjg.v20.i45.17100. PubMed PMID: 25493022; PubMed Central PMCID:
PMC4258578.


1001: El-Karaksy HM, Mohsen LM, Saleh DA, Hamdy MS, Yassin NA, Farouk M, Salit
ME, El-Shabrawi MH. Applicability and efficacy of a model for prevention of
perinatal transmission of hepatitis B virus infection: single center study in
Egypt. World J Gastroenterol. 2014 Dec 7;20(45):17075-83. doi:
10.3748/wjg.v20.i45.17075. PubMed PMID: 25493019; PubMed Central PMCID:
PMC4258575.


1002: Sharma S, Khalili K, Nguyen GC. Non-invasive diagnosis of advanced fibrosis
and cirrhosis. World J Gastroenterol. 2014 Dec 7;20(45):16820-30. doi:
10.3748/wjg.v20.i45.16820. Review. PubMed PMID: 25492996; PubMed Central PMCID:
PMC4258552.


1003: Sayan M, Sanlıdağ T, Akçalı S, Arıkan A. [Hepatitis B virus genotype E
infection in Turkey: the detection of the first case]. Mikrobiyol Bul. 2014
Oct;48(4):683-8. Turkish. PubMed PMID: 25492664.


1004: Genç O, Aksu E. [Inappropriate use of serological tests for hepatitis B
virus in Evliya Celebi Education and Research Hospital of Dumlupinar University, 
Kütahya]. Mikrobiyol Bul. 2014 Oct;48(4):618-27. Turkish. PubMed PMID: 25492657.


1005: Kıratlı K, Gül HC, Artuk C, Kozan S, Oztuna A, Tunca Y, Eyigün CP.
[Investigation of the association between paraoxonase-1 gene polymorphisms and
response to therapy in chronic hepatitis C patients]. Mikrobiyol Bul. 2014
Oct;48(4):596-605. Turkish. PubMed PMID: 25492655.


1006: Brass A, Frelin L, Milich DR, Sällberg M, Ahlén G. Functional aspects of
intrahepatic hepatitis B virus-specific T cells induced by therapeutic DNA
vaccination. Mol Ther. 2015 Mar;23(3):578-90. doi: 10.1038/mt.2014.233. Epub 2014
Dec 10. PubMed PMID: 25492563; PubMed Central PMCID: PMC4351461.


1007: Gois PH, Canale D, Luchi WM, Volpini RA, Veras MM, Costa Nde S, Shimizu MH,
Seguro AC. Tenofovir during pregnancy in rats: a novel pathway for programmed
hypertension in the offspring. J Antimicrob Chemother. 2015 Apr;70(4):1094-105.
doi: 10.1093/jac/dku483. Epub 2014 Dec 9. PubMed PMID: 25492393.


1008: Kao Q, Sun Z, Xie L, Pu X, Yang X, Huang R. [Analysis of epidemiologic and 
etiology of hepatitis E in Hangzhou, 2004-2011]. Zhonghua Yu Fang Yi Xue Za Zhi. 
2014 Sep;48(9):766-70. Chinese. PubMed PMID: 25492286.


1009: Chen Z. [Viral hepatitis type E: an infectious disease deserving more
attention]. Zhonghua Yu Fang Yi Xue Za Zhi. 2014 Sep;48(9):753-5. Chinese. PubMed
PMID: 25492283.


1010: Best MJ, Buller LT, Klika AK, Barsoum WK. Increase in perioperative
complications following primary total hip and knee arthroplasty in patients with 
hepatitis C without cirrhosis. J Arthroplasty. 2015 Apr;30(4):663-8. doi:
10.1016/j.arth.2014.11.013. Epub 2014 Nov 25. PubMed PMID: 25492245.


1011: Lai SW, Lin CL, Liao KF. Increased relative risk of acute pancreatitis in
zolpidem users. Psychopharmacology (Berl). 2015 Jun;232(12):2043-8. doi:
10.1007/s00213-014-3833-6. Epub 2014 Dec 10. PubMed PMID: 25491930.


1012: Aoyama T, Matsumoto T, Uchiyama A, Kon K, Yamashina S, Suzuki S, Ikejima K,
Yao T, Kuwatsuru R, Watanabe S. Recurrent severe acute hepatitis caused by
hypereosinophilic syndrome associated with elevated serum immunoglobulin G4
levels. Clin J Gastroenterol. 2014 Dec;7(6):516-22. doi:
10.1007/s12328-014-0532-0. Epub 2014 Oct 16. PubMed PMID: 25491909.


1013: Yu TM, Lin CL, Shu KH, Liu YL, Chen CH, Huang ST, Kao CH. Increased risk of
cardiovascular events in end-stage renal disease patients with osteoporosis: a
nationwide population-based cohort study. Osteoporos Int. 2015 Feb;26(2):785-93. 
doi: 10.1007/s00198-014-2982-0. Epub 2014 Dec 10. PubMed PMID: 25491767.


1014: Monadi Sefidan AR, Hajipour B. Scalpel blade changer. Eur Rev Med Pharmacol
Sci. 2014 Nov;18(22):3420-4. PubMed PMID: 25491617.


1015: Weigel M, Bruns R, Weitmann K, Hoffmann W. Immunization rates at the school
entry in 2012. Dtsch Arztebl Int. 2014 Nov 14;111(46):788-94. doi:
10.3238/arztebl.2014.0788. PubMed PMID: 25491557; PubMed Central PMCID:
PMC4263910.


1016: Esmaeilzadeh H, Bemanian MH, Nabavi M, Arshi S, Fallahpour M, Fuchs I, Zur 
Stadt U, Warnatz K, Ammann S, Ehl S, Lehmberg K, Rezaei N. Novel Patient with
Late-Onset Familial Hemophagocytic Lymphohistiocytosis with STXBP2 Mutations
Presenting with Autoimmune Hepatitis, Neurological Manifestations and Infections 
Associated with Hypogammaglobulinemia. J Clin Immunol. 2014 Dec 10. [Epub ahead
of print] PubMed PMID: 25491289.


1017: Batista MN, Carneiro BM, Braga AC, Rahal P. Caffeine inhibits hepatitis C
virus replication in vitro. Arch Virol. 2015 Feb;160(2):399-407. doi:
10.1007/s00705-014-2302-1. Epub 2014 Dec 11. PubMed PMID: 25491197.


1018: Ishizuna K, Ninomiya J, Ogawa T, Tsuji E. Hepatotoxicity induced by
trastuzumab used for breast cancer adjuvant therapy: a case report. J Med Case
Rep. 2014 Dec 10;8:417. doi: 10.1186/1752-1947-8-417. PubMed PMID: 25491149;
PubMed Central PMCID: PMC4307619.


1019: Ai T, Xu Y, Qiu L, Geraghty RJ, Chen L. Hydroxamic acids block replication 
of hepatitis C virus. J Med Chem. 2015 Jan 22;58(2):785-800. doi:
10.1021/jm501330g. Epub 2014 Dec 19. PubMed PMID: 25490700.


1020: Okura H, Soeda M, Morita M, Fujita M, Naba K, Ito C, Ichinose A, Matsuyama 
A. Therapeutic potential of human adipose tissue-derived multi-lineage progenitor
cells in liver fibrosis. Biochem Biophys Res Commun. 2015 Jan 24;456(4):860-5.
doi: 10.1016/j.bbrc.2014.11.122. Epub 2014 Dec 6. PubMed PMID: 25490388.


1021: Baek SE, Kim H, Kim KB, Yoon S, Choe J, Suh W, Jeong YJ, Cho YH, Kim DE.
Dual effects of duplex RNA harboring 5'-terminal triphosphate on gene silencing
and RIG-I mediated innate immune response. Biochem Biophys Res Commun. 2015 Jan
9;456(2):591-7. doi: 10.1016/j.bbrc.2014.11.119. Epub 2014 Dec 6. PubMed PMID:
25490387.


1022: Bandula S, Punwani S, Rosenberg WM, Jalan R, Hall AR, Dhillon A, Moon JC,
Taylor SA. Equilibrium contrast-enhanced CT imaging to evaluate hepatic fibrosis:
initial validation by comparison with histopathologic sampling. Radiology. 2015
Apr;275(1):136-43. doi: 10.1148/radiol.14141435. Epub 2014 Dec 8. PubMed PMID:
25490188.


1023: Chen Z, Li MT, Xu D, Yang H, Li J, Zhao JL, Zhang HH, Han SM, Xu T, Zeng
XF. Protein-losing enteropathy in systemic lupus erythematosus: 12 years
experience from a Chinese academic center. PLoS One. 2014 Dec 9;9(12):e114684.
doi: 10.1371/journal.pone.0114684. eCollection 2014. PubMed PMID: 25490025;
PubMed Central PMCID: PMC4260872.


1024: Harms ZD, Haywood DG, Kneller AR, Selzer L, Zlotnick A, Jacobson SC.
Single-particle electrophoresis in nanochannels. Anal Chem. 2015 Jan
6;87(1):699-705. doi: 10.1021/ac503527d. Epub 2014 Dec 9. PubMed PMID: 25489919; 
PubMed Central PMCID: PMC4287839.


1025: Geier DA, Kern JK, Hooker BS, King PG, Sykes LK, Geier MR.
Thimerosal-containing hepatitis B vaccination and the risk for diagnosed specific
delays in development in the United States: a case-control study in the vaccine
safety datalink. N Am J Med Sci. 2014 Oct;6(10):519-31. doi:
10.4103/1947-2714.143284. PubMed PMID: 25489565; PubMed Central PMCID:
PMC4215490.


1026: Heidari M, Bayani M, Bijani A, Hasanjani Roushan MR. Factors influencing
therapeutic response to pegylated interferon plus ribavirin in the different
genotypes of chronic hepatitis C. Caspian J Intern Med. 2014 Fall;5(4):219-22.
PubMed PMID: 25489433; PubMed Central PMCID: PMC4247485.


1027: Odari EO, Budambula NL, Nitschko H. Evaluation of an antigen-antibody
"combination" enzyme linked immunosorbent assay for diagnosis of hepatitis C
virus infections. Ethiop J Health Sci. 2014 Oct;24(4):343-52. PubMed PMID:
25489199; PubMed Central PMCID: PMC4248034.


1028: Cainap C, Qin S, Huang WT, Chung IJ, Pan H, Cheng Y, Kudo M, Kang YK, Chen 
PJ, Toh HC, Gorbunova V, Eskens FA, Qian J, McKee MD, Ricker JL, Carlson DM,
El-Nowiem S. Linifanib versus Sorafenib in patients with advanced hepatocellular 
carcinoma: results of a randomized phase III trial. J Clin Oncol. 2015 Jan
10;33(2):172-9. doi: 10.1200/JCO.2013.54.3298. Epub 2014 Dec 8. PubMed PMID:
25488963; PubMed Central PMCID: PMC4279237.


1029: Kan YM, Lau CF, Chan WC, Chan WS, Tung YM, Loo CK. An outbreak of
refrigerant-induced acute hepatitis in Hong Kong. Hong Kong Med J. 2014
Dec;20(6):548-51. doi: 10.12809/hkmj134012. PubMed PMID: 25488036.


1030: Peterman TA, Su J, Bernstein KT, Weinstock H. Syphilis in the United
States: on the rise? Expert Rev Anti Infect Ther. 2015 Feb;13(2):161-8. doi:
10.1586/14787210.2015.990384. Epub 2014 Dec 9. Review. PubMed PMID: 25487961.


1031: Liu YB, Xie JZ, Zhong CJ, Liu K. Hepatitis C virus infection among
hemodialysis patients in Asia: a meta-analysis. Eur Rev Med Pharmacol Sci.
2014;18(21):3174-82. PubMed PMID: 25487925.


1032: Wu H, Bock S, Snitko M, Berger T, Weidner T, Holloway S, Kanitz M,
Diederich WE, Steuber H, Walter C, Hofmann D, Weißbrich B, Spannaus R, Acosta EG,
Bartenschlager R, Engels B, Schirmeister T, Bodem J. Novel dengue virus NS2B/NS3 
protease inhibitors. Antimicrob Agents Chemother. 2015 Feb;59(2):1100-9. doi:
10.1128/AAC.03543-14. Epub 2014 Dec 8. PubMed PMID: 25487800; PubMed Central
PMCID: PMC4335830.


1033: Zhou HY, Chen TW, Zhang XM, Jing ZL, Zeng NL, Zhai ZH. Patterns of
portosystemic collaterals and diameters of portal venous system in cirrhotic
patients with hepatitis B on magnetic resonance imaging: Association with
Child-Pugh classifications. Clin Res Hepatol Gastroenterol. 2015 Jun;39(3):351-8.
doi: 10.1016/j.clinre.2014.09.012. Epub 2014 Dec 6. PubMed PMID: 25487701.


1034: Semmo N, Weber T, Idle JR, Beyoğlu D. Metabolomics reveals that aldose
reductase activity due to AKR1B10 is upregulated in hepatitis C virus infection. 
J Viral Hepat. 2015 Jul;22(7):617-24. doi: 10.1111/jvh.12376. Epub 2014 Dec 9.
PubMed PMID: 25487531.


1035: Hiemstra S, Harkema L, Wiersma LC, Keesler RI. Beyond Parasitism: Hepatic
Lesions in Stranded Harbor Porpoises (Phocoena phocoena) Without Trematode
(Campula oblonga) Infections. Vet Pathol. 2015 Nov;52(6):1243-9. doi:
10.1177/0300985814560233. Epub 2014 Dec 8. PubMed PMID: 25487413.


1036: Scott J, Gilles L, Fu M, Brohan E, Panter C, Arbuckle R, Jessner W, Beumont
M. Simeprevir added to peginterferon and ribavirin lessens time with fatigue,
depressive symptoms and functional limitations in patients with chronic hepatitis
C compared with peginterferon and ribavirin: results from 1161 patients in the
QUEST-1, QUEST-2 and PROMISE studies. J Viral Hepat. 2015 Aug;22(8):639-50. doi: 
10.1111/jvh.12365. Epub 2014 Dec 9. PubMed PMID: 25487355.


1037: Montano-Loza AJ, Czaja AJ. Cell mediators of autoimmune hepatitis and their
therapeutic implications. Dig Dis Sci. 2015 Jun;60(6):1528-42. doi:
10.1007/s10620-014-3473-z. Epub 2014 Dec 9. Review. PubMed PMID: 25487192.


1038: González Huezo MS, Sánchez Ávila JF; Asociación Mexicana de Hepatología;
Asociación Mexicana de Gastroenterología; Sociedad Mexicana de Radiología e
Imagen; Sociedad Mexicana de Oncología; World Gastroenterology Organisation;
Grupo Mexicano de Consenso de Carcinoma Hepatocelular. Mexican consensus on the
diagnosis and management of hepatocellular carcinoma. Rev Gastroenterol Mex. 2014
Oct-Dec;79(4):250-62. doi: 10.1016/j.rgmx.2014.09.004. Epub 2014 Dec 6. English, 
Spanish. PubMed PMID: 25487133.


1039: Solomon SS, Mehta SH, Srikrishnan AK, Solomon S, McFall AM, Laeyendecker O,
Celentano DD, Iqbal SH, Anand S, Vasudevan CK, Saravanan S, Lucas GM, Kumar MS,
Sulkowski MS, Quinn TC. Burden of hepatitis C virus disease and access to
hepatitis C virus services in people who inject drugs in India: a cross-sectional
study. Lancet Infect Dis. 2015 Jan;15(1):36-45. doi:
10.1016/S1473-3099(14)71045-X. Epub 2014 Dec 3. PubMed PMID: 25486851; PubMed
Central PMCID: PMC4503257.


1040: Sarna A, Panda S. HCV in people who inject drugs: a neglected epidemic.
Lancet Infect Dis. 2015 Jan;15(1):4-5. doi: 10.1016/S1473-3099(14)71054-0. Epub
2014 Dec 3. PubMed PMID: 25486850.


1041: Wang J, Huang Y. [Current research progress towards understanding the roles
of hepatitis c-related microRNAs]. Zhonghua Gan Zang Bing Za Zhi. 2014
Jul;22(7):552-4. Chinese. PubMed PMID: 25486702.


1042: Chen R, Lu Z, Huang L. [A case report of HBsAg seroconversion with
intrahepatic hepatitis B virus covalently closed circular DNA during nucleoside
analog therapy]. Zhonghua Gan Zang Bing Za Zhi. 2014 Jul;22(7):545-6. Chinese.
PubMed PMID: 25486697.


1043: Ye Q, Cao L, Tan L, Huang S. [Meta-analysis of correlations between
frequency of natural killer cells and chronic hepatitis B in a Chinese
population]. Zhonghua Gan Zang Bing Za Zhi. 2014 Jul;22(7):542-4. Chinese. PubMed
PMID: 25486696.


1044: Bai X, Zhang F, Dong T, Hu J, Zhang J, Li M. [Preliminary analysis of
interferon treatment for hepatitis C and risk of autoimmune diseases]. Zhonghua
Gan Zang Bing Za Zhi. 2014 Jul;22(7):540-1. Chinese. PubMed PMID: 25486695.


1045: Lim II, Farber BA, LaQuaglia MP. Advances in fibrolamellar hepatocellular
carcinoma: a review. Eur J Pediatr Surg. 2014 Dec;24(6):461-6. doi:
10.1055/s-0034-1396420. Epub 2014 Dec 8. Review. PubMed PMID: 25486412.


1046: Tello D, Rodríguez-Rodríguez M, Yélamos B, Gómez-Gutiérrez J, Peterson DL, 
Gavilanes F. High-yield production of a chimeric glycoprotein based on permuted
E1 and E2 HCV envelope ectodomains. J Virol Methods. 2015 Mar;213:38-44. doi:
10.1016/j.jviromet.2014.11.020. Epub 2014 Dec 5. PubMed PMID: 25486085.


1047: Deng Z, Liao L, Yang W, Lin F. Misdiagnosis of two cases of hereditary
spherocytosis in a family and review of published reports. Clin Chim Acta. 2015
Feb 20;441:6-9. doi: 10.1016/j.cca.2014.12.002. Epub 2014 Dec 6. Review. PubMed
PMID: 25485852.


1048: Allread V, Paul S. The misuse and abuse of prescription medications: part 1
current trends. MD Advis. 2014 Fall;7(4):12-20. Review. PubMed PMID: 25485815.


1049: Levin A, Neufeldt CJ, Pang D, Wilson K, Loewen-Dobler D, Joyce MA, Wozniak 
RW, Tyrrell DL. Functional characterization of nuclear localization and export
signals in hepatitis C virus proteins and their role in the membranous web. PLoS 
One. 2014 Dec 8;9(12):e114629. doi: 10.1371/journal.pone.0114629. eCollection
2014. PubMed PMID: 25485706; PubMed Central PMCID: PMC4259358.


1050: Trubnikov M, Yan P, Njihia J, Archibald C. Identifying and describing a
cohort effect in the national database of reported cases of hepatitis C virus
infection in Canada (1991-2010): an age-period-cohort analysis. CMAJ Open. 2014
Oct 1;2(4):E281-7. doi: 10.9778/cmajo.20140041. eCollection 2014 Oct. PubMed
PMID: 25485255; PubMed Central PMCID: PMC4251503.


1051: Dastkhosh M, Rahimi P, Haghighat S, Biglari P, Howaizi N, Saghiri R,
Roohandeh A. Cell culture extraction and purification of rabies virus
nucleoprotein. Jundishapur J Microbiol. 2014 Sep;7(9):e11734. doi:
10.5812/jjm.11734. Epub 2014 Sep 10. PubMed PMID: 25485056; PubMed Central PMCID:
PMC4255371.


1052: Makvandi M, Neisi N, Khalafkhany D, Makvandi K, Hajiani E, Shayesteh AA,
Masjedi Zadeh A, Sina AH, Hamidifard M, Rasti M, Aryan E, Ahmadi K, Yad Yad MJ.
Occult hepatitis B virus among the patients with abnormal alanine transaminase.
Jundishapur J Microbiol. 2014 Aug;7(8):e11648. doi: 10.5812/jjm.11648. Epub 2014 
Jul 13. PubMed PMID: 25485052; PubMed Central PMCID: PMC4255214.


1053: Ayatollahi J, Ayatollahi A, Ayatollahi R, Mellat Ardekani A, Shahcheraghi
SH. Compliance with hepatitis B vaccination among adult males with sexually
transmitted infections. Jundishapur J Microbiol. 2014 Aug;7(8):e11090. doi:
10.5812/jjm.11090. Epub 2014 Jul 1. PubMed PMID: 25485048; PubMed Central PMCID: 
PMC4255210.


1054: Hosiriluck N, Rassameehiran S, Argueta E, Tijani L. Reversal of liver
function without exchange transfusion in sickle cell intrahepatic cholestasis.
Proc (Bayl Univ Med Cent). 2014 Oct;27(4):361-3. PubMed PMID: 25484513; PubMed
Central PMCID: PMC4255868.


1055: Lodh M, Ahmed MA, Niyogi BG, Bandyopadhyay B. Portal Hypertension and an
Atypical Reactive Arthritis Like Presentation in a patient infected with
Hepatitis C Virus Genotype 3. Indian J Dermatol. 2014 Nov;59(6):584-7. doi:
10.4103/0019-5154.143524. PubMed PMID: 25484389; PubMed Central PMCID:
PMC4248496.


1056: Vukotic R, Gamal N, Andreone P. Prospective, observational real-life study 
on eligibility for and outcomes of antiviral treatment with peginterferon α plus 
ribavirin in chronic hepatitis C. Dig Liver Dis. 2015 Feb;47(2):151-6. doi:
10.1016/j.dld.2014.11.002. Epub 2014 Nov 13. PubMed PMID: 25483909.


1057: Li D, Ding J, Chen Z, Chen Y, Lin N, Chen F, Wang X. Accurately mapping the
location of the binding site for the interaction between hepatitis B virus X
protein and cytochrome c oxidase III. Int J Mol Med. 2015 Feb;35(2):319-24. doi: 
10.3892/ijmm.2014.2018. Epub 2014 Dec 2. PubMed PMID: 25483779; PubMed Central
PMCID: PMC4292715.


1058: Danielsson Borssén Å, Almer S, Prytz H, Wallerstedt S, Friis-Liby IL,
Bergquist A, Nyhlin N, Hultcrantz R, Sangfelt P, Weiland O, Lindgren S, Verbaan
H, Werner M. Hepatocellular and extrahepatic cancer in patients with autoimmune
hepatitis--a long-term follow-up study in 634 Swedish patients. Scand J
Gastroenterol. 2015 Feb;50(2):217-23. doi: 10.3109/00365521.2014.983154. Epub
2014 Dec 8. PubMed PMID: 25483724.


1059: De Groot AS, Moise L, Liu R, Gutierrez AH, Tassone R, Bailey-Kellogg C,
Martin W. Immune camouflage: relevance to vaccines and human immunology. Hum
Vaccin Immunother. 2014;10(12):3570-5. doi: 10.4161/hv.36134. PubMed PMID:
25483703; PubMed Central PMCID: PMC4514035.


1060: Bagheri-Jamebozorgi M, Keshavarz J, Nemati M, Mohammadi-Hossainabad S,
Rezayati MT, Nejad-Ghaderi M, Jamalizadeh A, Shokri F, Jafarzadeh A. The
persistence of anti-HBs antibody and anamnestic response 20 years after primary
vaccination with recombinant hepatitis B vaccine at infancy. Hum Vaccin
Immunother. 2014;10(12):3731-6. doi: 10.4161/hv.34393. PubMed PMID: 25483689;
PubMed Central PMCID: PMC4514033.


1061: Yu W, Grubor-Bauk B, Mullick R, Das S, Gowans EJ. Immunocompetent mouse
models to evaluate intrahepatic T cell responses to HCV vaccines. Hum Vaccin
Immunother. 2014;10(12):3576-8. doi: 10.4161/hv.34343. PubMed PMID: 25483684;
PubMed Central PMCID: PMC4514132.


1062: Bhatt B, Jindal H, Malik JS, Choudhry S. Vaccination for pregnant women:
need to address. Hum Vaccin Immunother. 2014;10(12):3627-8. doi:
10.4161/hv.32255. PubMed PMID: 25483683; PubMed Central PMCID: PMC4514091.


1063: Jia Y, Li L, Cui F, Zhang D, Zhang G, Wang F, Gong X, Zheng H, Wu Z, Miao
N, Sun X, Zhang L, Lv J, Yang F. Cost-effectiveness analysis of a hepatitis B
vaccination catch-up program among children in Shandong Province, China. Hum
Vaccin Immunother. 2014;10(10):2983-91. doi: 10.4161/hv.29944. PubMed PMID:
25483678.


1064: Meina L, Xiaodong L, Lulu Z. Hepatitis B vaccine adverse events in China:
risk control and regulation. Hum Vaccin Immunother. 2014;10(10):2992-3. doi:
10.4161/21645515.2014.971643. PubMed PMID: 25483642.


1065: Silfverdal SA, Assudani D, Kuriyakose S, Van Der Meeren O. Immunological
persistence in 5 y olds previously vaccinated with hexavalent DTPa-HBV-IPV/Hib at
3, 5, and 11 months of age. Hum Vaccin Immunother. 2014;10(10):2795-8. doi:
10.4161/21645515.2014.970494. PubMed PMID: 25483640.


1066: Alberer M, Burchard G, Jelinek T, Reisinger EC, Meyer S, Forleo-Neto E,
Dagnew AF, Arora AK. Immunogenicity and safety of concomitant administration of a
combined hepatitis A/B vaccine and a quadrivalent meningococcal conjugate vaccine
in healthy adults. J Travel Med. 2015 Mar-Apr;22(2):105-14. doi:
10.1111/jtm.12180. Epub 2014 Dec 7. PubMed PMID: 25483566.


1067: Sticchi L, Bruzzone B, Caligiuri P, Rappazzo E, Lo Casto M, De Hoffer L,
Gustinetti G, Viscoli C, Di Biagio A. Seroprevalence and vaccination coverage of 
vaccine-preventable diseases in perinatally HIV-1-infected patients. Hum Vaccin
Immunother. 2015;11(1):263-9. doi: 10.4161/hv.36162. Epub 2014 Nov 1. PubMed
PMID: 25483544; PubMed Central PMCID: PMC4514310.


1068: Martínez A, Broner S, Sala MR, Manzanares-Laya S, Godoy P, Planas C,
Minguell S, Torner N, Jané M, Domínguez A, For The Study Of The Immune Status In 
Health Care TW, Hepatitis A In Catalonia FT. Changes in the epidemiology of
hepatitis A outbreaks 13 years after the introduction of a mass vaccination
program. Hum Vaccin Immunother. 2015;11(1):192-7. doi: 10.4161/hv.35861. Epub
2014 Nov 1. PubMed PMID: 25483535; PubMed Central PMCID: PMC4514321.


1069: Martinelli D, Tafuri S, Fortunato F, Cozza V, Germinario CA, Prato R. Are
we ready to abrogate compulsory vaccinations for children? Hum Vaccin Immunother.
2015;11(1):146-9. doi: 10.4161/hv.34417. Epub 2014 Nov 1. PubMed PMID: 25483528; 
PubMed Central PMCID: PMC4514411.


1070: Fortunato F, Tafuri S, Cozza V, Martinelli D, Prato R. Low vaccination
coverage among italian healthcare workers in 2013. Hum Vaccin Immunother.
2015;11(1):133-9. doi: 10.4161/hv.34415. Epub 2014 Nov 1. PubMed PMID: 25483526; 
PubMed Central PMCID: PMC4514380.


1071: Zanoni G, Contreas G, Valletta E, Gabrielli O, Mengoli C, Veneri D. Normal 
or defective immune response to Hepatitis B vaccine in patients with diabetes and
celiac disease. Hum Vaccin Immunother. 2015;11(1):58-62. doi: 10.4161/hv.34309.
Epub 2014 Nov 1. PubMed PMID: 25483516; PubMed Central PMCID: PMC4514307.


1072: Romanò L, Paladini S, Galli C, Raimondo G, Pollicino T, Zanetti AR.
Hepatitis B vaccination. Hum Vaccin Immunother. 2015;11(1):53-7. doi:
10.4161/hv.34306. Epub 2014 Nov 1. Review. PubMed PMID: 25483515; PubMed Central 
PMCID: PMC4514213.


1073: Zhang L, Ko S, Lv J, Ji F, Yan B, Xu F, Xu A. Perinatal hepatitis B
prevention program in Shandong Province, China. Evaluation and progress. Hum
Vaccin Immunother. 2014;10(9):2755-60. doi: 10.4161/hv.29648. Epub 2014 Nov 6.
PubMed PMID: 25483482.


1074: Manvar D, Pelliccia S, La Regina G, Famiglini V, Coluccia A, Ruggieri A,
Anticoli S, Lee JC, Basu A, Cevik O, Nencioni L, Palamara AT, Zamperini C, Botta 
M, Neyts J, Leyssen P, Kaushik-Basu N, Silvestri R. New
1-phenyl-5-(1H-pyrrol-1-yl)-1H-pyrazole-3-carboxamides inhibit hepatitis C virus 
replication via suppression of cyclooxygenase-2. Eur J Med Chem. 2015 Jan
27;90:497-506. doi: 10.1016/j.ejmech.2014.11.042. Epub 2014 Nov 27. PubMed PMID: 
25483263.


1075: Chen JJ, Tang YS, Huang SF, Ai JG, Wang HX, Zhang LP. HBx protein-induced
upregulation of microRNA-221 promotes aberrant proliferation in HBV‑related
hepatocellular carcinoma by targeting estrogen receptor-α. Oncol Rep. 2015
Feb;33(2):792-8. doi: 10.3892/or.2014.3647. Epub 2014 Dec 4. PubMed PMID:
25483016.


1076: Chan SL, Mo FK, Chan PK, Yeo W. Use of serum hepatitis B viral DNA in
prognostication of patients undergoing non-surgical therapy for liver cancer.
Hong Kong Med J. 2014 Dec;20 Suppl 6:32-4. PubMed PMID: 25482970.


1077: Chan HL, Wong VW, Wong GL, Choi PC. Non-invasive algorithm for detecting
advanced liver fibrosis in chronic hepatitis B patients. Hong Kong Med J. 2014
Dec;20 Suppl 6:31. PubMed PMID: 25482969.


1078: Li MS, Lau TC, Chan HL, Tsui SK. Functional significance of hepatitis B
virus subgenotype Cs genomic markers. Hong Kong Med J. 2014 Dec;20 Suppl 6:28-30.
PubMed PMID: 25482968.


1079: Chan V, Lai CL, Chan KM, Yuen MF. Hepatitis B virus array for genotyping
and mutation detection. Hong Kong Med J. 2014 Dec;20 Suppl 6:25-7. PubMed PMID:
25482967.


1080: Cheung I, Collins RA. Editorial. Dissemination reports related to
influenza, viral hepatitis and human papillomavirus. Hong Kong Med J. 2014 Dec;20
Suppl 6:3. PubMed PMID: 25482961.


1081: Fukuba R, Kawaratani H, Kubo T, Kaya D, Aihara Y, Morioka C, Noguchi R,
Mitoro A, Yoshiji H, Fukui H. Tuberculous peritonitis during pegylated interferon
plus ribavirin combination therapy in a patient with chronic hepatitis C. Nihon
Shokakibyo Gakkai Zasshi. 2014 Dec;111(12):2337-45. PubMed PMID: 25482910.


1082: Zhou RR, Kuang XY, Huang Y, Li N, Zou MX, Tang DL, Fan XG. Potential role
of High mobility group box 1 in hepatocellular carcinoma. Cell Adh Migr.
2014;8(5):493-8. doi: 10.4161/19336918.2014.969139. Review. PubMed PMID:
25482616; PubMed Central PMCID: PMC4594547.


1083: Delahanty-Fernández A, Bequer-Ariza DC, Hernández-Marín M,
Zulueta-Rodríguez O, Pozo-Peña L, Hernández-Spengler I, Ramos-Martínez G,
Valdespino-Díaz MA, Ventura-Paz J. [Development of an antigen 'sandwich' enzyme
immunoassay for the detection of antibodies against HIV-2 by using a biotinylated
synthetic peptide of gp36 protein]. Enferm Infecc Microbiol Clin. 2015
Aug-Sep;33(7):464-8. doi: 10.1016/j.eimc.2014.09.016. Epub 2014 Dec 4. Spanish.
PubMed PMID: 25482431.


1084: Dusheiko G. Controlling hepatitis C with simeprevir. Lancet Infect Dis.
2015 Jan;15(1):2-4. doi: 10.1016/S1473-3099(14)71048-5. Epub 2014 Dec 5. PubMed
PMID: 25482331.


1085: Reddy KR, Zeuzem S, Zoulim F, Weiland O, Horban A, Stanciu C, Villamil FG, 
Andreone P, George J, Dammers E, Fu M, Kurland D, Lenz O, Ouwerkerk-Mahadevan S, 
Verbinnen T, Scott J, Jessner W. Simeprevir versus telaprevir with peginterferon 
and ribavirin in previous null or partial responders with chronic hepatitis C
virus genotype 1 infection (ATTAIN): a randomised, double-blind, non-inferiority 
phase 3 trial. Lancet Infect Dis. 2015 Jan;15(1):27-35. doi:
10.1016/S1473-3099(14)71002-3. Epub 2014 Dec 5. PubMed PMID: 25482330.


1086: Tang LQ, Li CF, Chen QY, Zhang L, Lai XP, He Y, Xu YX, Hu DP, Wen SH, Peng 
YT, Chen WH, Liu H, Guo SS, Liu LT, Li J, Zhang JP, Guo L, Zhao C, Cao KJ, Qian
CN, Zeng YX, Guo X, Mai HQ, Zeng MS. High-sensitivity C-reactive protein
complements plasma Epstein-Barr virus deoxyribonucleic acid prognostication in
nasopharyngeal carcinoma: a large-scale retrospective and prospective cohort
study. Int J Radiat Oncol Biol Phys. 2015 Feb 1;91(2):325-36. doi:
10.1016/j.ijrobp.2014.10.005. Epub 2014 Dec 5. PubMed PMID: 25482300.


1087: Matza LS, Sapra SJ, Dillon JF, Kalsekar A, Davies EW, Devine MK, Jordan JB,
Landrian AS, Feeny DH. Health state utilities associated with attributes of
treatments for hepatitis C. Eur J Health Econ. 2015 Dec;16(9):1005-18. doi:
10.1007/s10198-014-0649-6. Epub 2014 Dec 7. PubMed PMID: 25481796; PubMed Central
PMCID: PMC4646927.


1088: Fan J, Zhang Y, Xiong H, Wang Y, Guo X. Nucleotide analogue-resistant
mutations in hepatitis B viral genomes found in hepatitis B patients. J Gen
Virol. 2015 Mar;96(Pt 3):663-70. doi: 10.1099/jgv.0.000010. Epub 2014 Dec 6.
PubMed PMID: 25481755.


1089: Ross-Thriepland D, Harris M. Hepatitis C virus NS5A: enigmatic but still
promiscuous 10 years on! J Gen Virol. 2015 Apr;96(Pt 4):727-38. doi:
10.1099/jgv.0.000009. Epub 2014 Dec 6. Review. PubMed PMID: 25481754.


1090: Khan MR, Chowdhury MS, Saha M, Roknuzzaman SM, Mahmuduzzaman M, Miah AR,
Roy PK, Raihan MA, Rahman KM. Efficacy of adefovir dipivoxil therapy in patients 
with chronic hepatitis B viral infection. Mymensingh Med J. 2014 Oct;23(4):715-9.
PubMed PMID: 25481590.


1091: Liu S, Peng N, Xie J, Hao Q, Zhang M, Zhang Y, Xia Z, Xu G, Zhao F, Wang Q,
Han T, Zhu Y. Human hepatitis B virus surface and e antigens inhibit major vault 
protein signaling in interferon induction pathways. J Hepatol. 2015
May;62(5):1015-23. doi: 10.1016/j.jhep.2014.11.035. Epub 2014 Dec 3. PubMed PMID:
25481566.


1092: Lin W, Zhu C, Hong J, Zhao L, Jilg N, Fusco DN, Schaefer EA, Brisac C, Liu 
X, Peng LF, Xu Q, Chung RT. The spliceosome factor SART1 exerts its anti-HCV
action through mRNA splicing. J Hepatol. 2015 May;62(5):1024-32. doi:
10.1016/j.jhep.2014.11.038. Epub 2014 Dec 3. PubMed PMID: 25481564; PubMed
Central PMCID: PMC4404186.


1093: Kim JH, Gripon P, Bouezzedine F, Jeong MS, Chi SW, Ryu SE, Hong HJ.
Enhanced humanization and affinity maturation of neutralizing anti-hepatitis B
virus preS1 antibody based on antigen-antibody complex structure. FEBS Lett. 2015
Jan 16;589(2):193-200. doi: 10.1016/j.febslet.2014.11.046. Epub 2014 Dec 4.
PubMed PMID: 25481411.


1094: Gao S, Huan SL, Han LY, Li F, Ji XF, Li XY, Fan YC, Wang K. Overexpression 
of serum sST2 is associated with poor prognosis in acute-on-chronic hepatitis B
liver failure. Clin Res Hepatol Gastroenterol. 2015 Jun;39(3):315-23. doi:
10.1016/j.clinre.2014.10.012. Epub 2014 Nov 11. PubMed PMID: 25481239.


1095: Geng X, Zhang B, Zhou W, Liang J, Wang L, Wang S. [The significance of
Th17/Treg ratio in peripheral blood of patients with chronic hepatitis B]. Xi Bao
Yu Fen Zi Mian Yi Xue Za Zhi. 2014 Dec;30(12):1304-6. Chinese. PubMed PMID:
25481191.


1096: Hopwood M, Lea T, Aggleton P. Drug, sex and sociality: factors associated
with the recent sharing of injecting equipment among gay and bisexual men in
Australia. Int J Drug Policy. 2015 Feb;26(2):210-3. doi:
10.1016/j.drugpo.2014.10.013. Epub 2014 Nov 13. PubMed PMID: 25480395.


1097: Wan X, Liu J, Cheung WK, Tong T. Learning to improve medical decision
making from imbalanced data without a priori cost. BMC Med Inform Decis Mak. 2014
Dec 5;14:111. doi: 10.1186/s12911-014-0111-9. PubMed PMID: 25480146; PubMed
Central PMCID: PMC4261533.


1098: Kumar K, Gill A, Shafei R, Wright JL. A curious case of cholestasis: oral
terbinafine associated with cholestatic jaundice and subsequent erythema nodosum.
BMJ Case Rep. 2014 Dec 5;2014. pii: bcr2014205331. doi: 10.1136/bcr-2014-205331. 
PubMed PMID: 25480138.


1099: Chen M, Cao L, Luo Y, Feng X, Sun L, Wen M, Peng S. Paeoniflorin protects
against concanavalin A-induced hepatitis in mice. Int Immunopharmacol. 2015
Jan;24(1):42-9. doi: 10.1016/j.intimp.2014.11.006. Epub 2014 Nov 20. PubMed PMID:
25479726.


1100: Tsai MS, Hsu YC, Yu PC, Lin CL, Kao CH. Long-term risk of acute coronary
syndrome in hepatitis C virus infected patients without antiviral treatment: A
cohort study from an endemic area. Int J Cardiol. 2015 Feb 15;181:27-9. doi:
10.1016/j.ijcard.2014.11.200. Epub 2014 Nov 27. PubMed PMID: 25479534.


1101: Grant RC, Selander I, Connor AA, Selvarajah S, Borgida A, Briollais L,
Petersen GM, Lerner-Ellis J, Holter S, Gallinger S. Prevalence of germline
mutations in cancer predisposition genes in patients with pancreatic cancer.
Gastroenterology. 2015 Mar;148(3):556-64. doi: 10.1053/j.gastro.2014.11.042. Epub
2014 Dec 2. PubMed PMID: 25479140; PubMed Central PMCID: PMC4339623.


1102: Shteyer E, Edvardson S, Wynia-Smith SL, Pierri CL, Zangen T, Hashavya S,
Begin M, Yaacov B, Cinamon Y, Koplewitz BZ, Vromen A, Elpeleg O, Smith BC.
Truncating mutation in the nitric oxide synthase 1 gene is associated with
infantile achalasia. Gastroenterology. 2015 Mar;148(3):533-536.e4. doi:
10.1053/j.gastro.2014.11.044. Epub 2014 Dec 3. PubMed PMID: 25479138.


1103: Markwick LJ, Riva A, Ryan JM, Cooksley H, Palma E, Tranah TH, Manakkat
Vijay GK, Vergis N, Thursz M, Evans A, Wright G, Tarff S, O'Grady J, Williams R, 
Shawcross DL, Chokshi S. Blockade of PD1 and TIM3 restores innate and adaptive
immunity in patients with acute alcoholic hepatitis. Gastroenterology. 2015
Mar;148(3):590-602.e10. doi: 10.1053/j.gastro.2014.11.041. Epub 2014 Dec 2.
PubMed PMID: 25479137.


1104: Cho NJ, Lee C, Pang PS, Pham EA, Fram B, Nguyen K, Xiong A, Sklan EH,
Elazar M, Koytak ES, Kersten C, Kanazawa KK, Frank CW, Glenn JS.
Phosphatidylinositol 4,5-bisphosphate is an HCV NS5A ligand and mediates
replication of the viral genome. Gastroenterology. 2015 Mar;148(3):616-25. doi:
10.1053/j.gastro.2014.11.043. Epub 2014 Dec 2. PubMed PMID: 25479136; PubMed
Central PMCID: PMC4339471.


1105: Huang X, Tan H, Li X, Zhou S, Wen SW, Luo M. Maternal chronic HBV infection
would not increase the risk of pregnancy-induced hypertension--results from
pregnancy cohort in Liuyang rural China. PLoS One. 2014 Dec 5;9(12):e114248. doi:
10.1371/journal.pone.0114248. eCollection 2014. PubMed PMID: 25479003; PubMed
Central PMCID: PMC4257699.


1106: Metts J, Carmichael L, Kokor W, Scharffenberg R. Hepatitis C: extrahepatic 
manifestations. FP Essent. 2014 Dec;427:32-5. PubMed PMID: 25478648.


1107: Metts J, Carmichael L, Kokor W, Scharffenberg R. Hepatitis C: liver
transplantation. FP Essent. 2014 Dec;427:25-31. PubMed PMID: 25478647.


1108: Metts J, Carmichael L, Kokor W, Scharffenberg R. Hepatitis C: existing and 
new treatments. FP Essent. 2014 Dec;427:18-24. PubMed PMID: 25478646.


1109: Metts J, Carmichael L, Kokor W, Scharffenberg R. Hepatitis C: prevalence,
transmission, screening, and prevention. FP Essent. 2014 Dec;427:11-7. PubMed
PMID: 25478645.


1110: Weiss BD. Hepatitis C: foreword. FP Essent. 2014 Dec;427:2. PubMed PMID:
25478644.


1111: Suhrabi Z, Taghinejad H, Valian K, Sayehmiri K, Taheri S. A comparative
study on the efficacy of glucose and sucrose on the vaccination pain: a
randomized controlled clinical trial. J Clin Diagn Res. 2014 Oct;8(10):PC01-3.
doi: 10.7860/JCDR/2014/10057.5053. Epub 2014 Oct 20. PubMed PMID: 25478418;
PubMed Central PMCID: PMC4253236.


1112: Steinbrück K, Fernandes R, Enne M, Vasconcelos R, Bento G, Stoduto G, Auel 
T, Pacheco-Moreira LF. Right gastroepiploic artery as an alternative for arterial
reconstruction in living donor liver transplantation. Case Reports Hepatol.
2014;2014:616251. doi: 10.1155/2014/616251. Epub 2014 Nov 16. PubMed PMID:
25478255; PubMed Central PMCID: PMC4247938.


1113: Ibrahim N, Idris A. Hepatitis B Awareness among Medical Students and Their 
Vaccination Status at Syrian Private University. Hepat Res Treat.
2014;2014:131920. doi: 10.1155/2014/131920. Epub 2014 Nov 12. PubMed PMID:
25478218; PubMed Central PMCID: PMC4244916.


1114: Constantinescu I, Dinu AA, Boscaiu V, Niculescu M. Hepatitis B virus core
promoter mutations in patients with chronic hepatitis B and hepatocellular
carcinoma in bucharest, romania. Hepat Mon. 2014 Oct 20;14(10):e22072. doi:
10.5812/hepatmon.22072. eCollection 2014 Oct. PubMed PMID: 25477976; PubMed
Central PMCID: PMC4250966.


1115: Khan N, Akmal M, Hayat M, Umar M, Ullah A, Ahmed I, Rahim K, Ali S, Bahadar
S, Saleha S. Geographic distribution of hepatitis C virus genotypes in pakistan. 
Hepat Mon. 2014 Oct 11;14(10):e20299. doi: 10.5812/hepatmon.20299. eCollection
2014 Oct. PubMed PMID: 25477975; PubMed Central PMCID: PMC4250967.


1116: Mancano MA. Metformin-induced hepatitis; paliperidone-related peripheral
edema; vasospastic angina induced by oral capecitabine; skin hyperpigmentation
due to long-term voriconazole therapy; vaccine-associated measles. Hosp Pharm.
2014 Sep;49(8):692-6. doi: 10.1310/hpj4908-692. PubMed PMID: 25477592; PubMed
Central PMCID: PMC4252195.


1117: Layden JE, Phillips RO, Owusu-Ofori S, Sarfo FS, Kliethermes S, Mora N,
Owusu D, Nelson K, Opare-Sem O, Dugas L, Luke A, Shoham D, Forbi JC, Khudyakov
YE, Cooper RS. High frequency of active HCV infection among seropositive cases in
west Africa and evidence for multiple transmission pathways. Clin Infect Dis.
2015 Apr 1;60(7):1033-41. doi: 10.1093/cid/ciu965. Epub 2014 Dec 4. PubMed PMID: 
25477425.


1118: Schlagenhauf P, Weld L, Goorhuis A, Gautret P, Weber R, von Sonnenburg F,
Lopez-Vélez R, Jensenius M, Cramer JP, Field VK, Odolini S, Gkrania-Klotsas E,
Chappuis F, Malvy D, van Genderen PJ, Mockenhaupt F, Jauréguiberry S, Smith C,
Beeching NJ, Ursing J, Rapp C, Parola P, Grobusch MP; EuroTravNet.
Travel-associated infection presenting in Europe (2008-12): an analysis of
EuroTravNet longitudinal, surveillance data, and evaluation of the effect of the 
pre-travel consultation. Lancet Infect Dis. 2015 Jan;15(1):55-64. doi:
10.1016/S1473-3099(14)71000-X. Epub 2014 Dec 2. Erratum in: Lancet Infect Dis.
2015 Mar;15(3):263. Rapp, Christophe [Added]. PubMed PMID: 25477022.


1119: Xu L, Zhou X, Peppelenbosch MP, Pan Q. Inhibition of hepatitis E virus
replication by proteasome inhibitor is nonspecific. Arch Virol. 2015
Feb;160(2):435-9. doi: 10.1007/s00705-014-2303-0. Epub 2014 Dec 5. PubMed PMID:
25476751.


1120: Murray JM, Goyal A. In silico single cell dynamics of hepatitis B virus
infection and clearance. J Theor Biol. 2015 Feb 7;366:91-102. doi:
10.1016/j.jtbi.2014.11.020. Epub 2014 Dec 2. PubMed PMID: 25476731.


1121: Wang J, Chakrabarty S, Bui Q, Ruf W, Samad F. Hematopoietic tissue
factor-protease-activated receptor 2 signaling promotes hepatic inflammation and 
contributes to pathways of gluconeogenesis and steatosis in obese mice. Am J
Pathol. 2015 Feb;185(2):524-35. doi: 10.1016/j.ajpath.2014.10.008. Epub 2014 Dec 
2. PubMed PMID: 25476527; PubMed Central PMCID: PMC4305186.


1122: Felisberto M, Jorge AS, Menolli RA, Gnutzmann LV, Nesi V. Induction of
cytoplasmic pattern in the form of "rods and rings" through the treatment of
hepatitis C: a case report. Rev Bras Reumatol. 2015 Mar-Apr;55(2):181-4. doi:
10.1016/j.rbr.2014.01.012. Epub 2014 Oct 5. PubMed PMID: 25476473.


1123: Cretich M, Torrisi M, Daminelli S, Gagni P, Plavisch L, Chiari M.
Flow-through, viral co-infection assay for resource-limited settings. Talanta.
2015 Jan;132:315-20. doi: 10.1016/j.talanta.2014.09.027. Epub 2014 Oct 3. PubMed 
PMID: 25476313.


1124: Yegin EG, Ozdogan OC. Partial virological response to three different
nucleotide analogues in naive patients with chronic hepatitis B. Hepatobiliary
Pancreat Dis Int. 2014 Dec;13(6):602-11. PubMed PMID: 25475862.


1125: Lee SD, Park SJ, Han SS, Kim SH, Kim YK, Lee SA, Ko YH, Hong EK.
Clinicopathological features and prognosis of combined hepatocellular carcinoma
and cholangiocarcinoma after surgery. Hepatobiliary Pancreat Dis Int. 2014
Dec;13(6):594-601. PubMed PMID: 25475861.


1126: Chen EQ, Shi Y, Tang H. New insight of vitamin D in chronic liver diseases.
Hepatobiliary Pancreat Dis Int. 2014 Dec;13(6):580-5. Review. PubMed PMID:
25475859.


1127: Tong Hv, Bock CT, Velavan TP. Genetic insights on host and hepatitis B
virus in liver diseases. Mutat Res Rev Mutat Res. 2014 Oct-Dec;762:65-75. doi:
10.1016/j.mrrev.2014.06.001. Epub 2014 Jul 2. Review. PubMed PMID: 25475418.


1128: Mutocheluh M, Owusu M, Kwofie TB, Akadigo T, Appau E, Narkwa PW. Risk
factors associated with hepatitis B exposure and the reliability of five rapid
kits commonly used for screening blood donors in Ghana. BMC Res Notes. 2014 Dec
4;7:873. doi: 10.1186/1756-0500-7-873. PubMed PMID: 25475050; PubMed Central
PMCID: PMC4295511.


1129: Nugroho A, Lim SC, Karki S, Choi JS, Park HJ. Simultaneous quantification
and validation of new peroxynitrite scavengers from Artemisia iwayomogi. Pharm
Biol. 2015 May;53(5):653-61. doi: 10.3109/13880209.2014.936022. Epub 2014 Dec 4. 
PubMed PMID: 25474707.


1130: Nicolas G, Chevalier V, Tantely LM, Fontenille D, Durand B. A spatially
explicit metapopulation model and cattle trade analysis suggests key determinants
for the recurrent circulation of rift valley Fever virus in a pilot area of
madagascar highlands. PLoS Negl Trop Dis. 2014 Dec 4;8(12):e3346. doi:
10.1371/journal.pntd.0003346. eCollection 2014 Dec. PubMed PMID: 25474116; PubMed
Central PMCID: PMC4256285.


1131: Tchouassi DP, Bastos AD, Sole CL, Diallo M, Lutomiah J, Mutisya J, Mulwa F,
Borgemeister C, Sang R, Torto B. Population genetics of two key mosquito vectors 
of Rift Valley Fever virus reveals new insights into the changing disease
outbreak patterns in Kenya. PLoS Negl Trop Dis. 2014 Dec 4;8(12):e3364. doi:
10.1371/journal.pntd.0003364. eCollection 2014 Dec. PubMed PMID: 25474018; PubMed
Central PMCID: PMC4256213.


1132: Interferon-free Regimens for Genotype 1 Chronic Hepatitis C: A Review of
the Clinical Evidence and Cost-Effectiveness [Internet]. Ottawa (ON): Canadian
Agency for Drugs and Technologies in Health; 2014 Jun 25. Available from
http://www.ncbi.nlm.nih.gov/books/NBK258672/
PubMed PMID: 25473722.


1133: National Clinical Guideline Centre (UK). Hepatitis B (Chronic): Diagnosis
and Management of Chronic Hepatitis B in Children, Young People and Adults.
London: National Institute for Health and Care Excellence (UK); 2013 Jun.
PubMed PMID: 25473721.


1134: Treatments for Patients with Genotype 1 Chronic Hepatitis C: A Review of
Evidence-based Guidelines [Internet]. Ottawa (ON): Canadian Agency for Drugs and 
Technologies in Health; 2014 Jun 23. Available from
http://www.ncbi.nlm.nih.gov/books/NBK258659/
PubMed PMID: 25473712.


1135: Sarrazin C, Berg T, Buggisch P, Dollinger M, Hinrichsen H, Hüppe D, Manns
M, Mauss S, Petersen J, Simon KG, van Thiel I, Wedemeyer H, Zeuzem S. [Current
recommendations for the treatment of chronic hepatitis C]. Z Gastroenterol. 2014 
Oct;52(10):1185-97. German. PubMed PMID: 25473687.


1136: Kobayashi K, Ohshima N, Shimada M, Kawashima M, Matsui H, Hebisawa A. An
autopsy case of unicentric Castleman's disease associated with bronchiolitis
obliterans. Respirol Case Rep. 2014 Sep;2(3):105-7. doi: 10.1002/rcr2.60. Epub
2014 Jul 22. PubMed PMID: 25473583; PubMed Central PMCID: PMC4184740.


1137: Ahmed SK, Mohammed SA, Khalaf G, Fikry H. Role of Bone Marrow Mesenchymal
Stem Cells in the Treatment of CCL4 Induced Liver Fibrosis in Albino Rats: A
Histological and Immunohistochemical Study. Int J Stem Cells. 2014
Nov;7(2):87-97. doi: 10.15283/ijsc.2014.7.2.87. PubMed PMID: 25473446; PubMed
Central PMCID: PMC4249908.


1138: Nadhem ON, Janabi MA, Omer AR, Wan B. Autoimmune hepatitis with multiple
sclerosis and graves disease: coincidence or association? Case Rep Gastroenterol.
2014 Oct 8;8(2):319-23. doi: 10.1159/000368551. eCollection 2014 Sep. PubMed
PMID: 25473390; PubMed Central PMCID: PMC4241635.


1139: Wang CE, Sun CJ, Huang S, Wang YH, Xie LL. Extensive calcifications in
portal venous system in a patient with hepatocarcinoma. World J Gastroenterol.
2014 Nov 21;20(43):16377-80. doi: 10.3748/wjg.v20.i43.16377. PubMed PMID:
25473200; PubMed Central PMCID: PMC4239534.


1140: Yang XX, Lin JM, Xu KJ, Wang SQ, Luo TT, Geng XX, Huang RG, Jiang N.
Hepatic actinomycosis: report of one case and analysis of 32 previously reported 
cases. World J Gastroenterol. 2014 Nov 21;20(43):16372-6. doi:
10.3748/wjg.v20.i43.16372. Review. PubMed PMID: 25473199; PubMed Central PMCID:
PMC4239533.


1141: Khoury T, Chen S, Adar T, Jacob EO, Mizrahi M. Hepatitis C infection and
lymphoproliferative disease: accidental comorbidities? World J Gastroenterol.
2014 Nov 21;20(43):16197-202. doi: 10.3748/wjg.v20.i43.16197. Review. PubMed
PMID: 25473174; PubMed Central PMCID: PMC4239508.


1142: Soota K, Maliakkal B. Ribavirin induced hemolysis: a novel mechanism of
action against chronic hepatitis C virus infection. World J Gastroenterol. 2014
Nov 21;20(43):16184-90. doi: 10.3748/wjg.v20.i43.16184. Review. PubMed PMID:
25473172; PubMed Central PMCID: PMC4239506.


1143: Fung J, Lai CL, Yuen MF. Management of chronic hepatitis B in severe liver 
disease. World J Gastroenterol. 2014 Nov 21;20(43):16053-61. doi:
10.3748/wjg.v20.i43.16053. PubMed PMID: 25473157; PubMed Central PMCID:
PMC4239491.


1144: Philips CA, Sarin SK. Potent antiviral therapy improves survival in acute
on chronic liver failure due to hepatitis B virus reactivation. World J
Gastroenterol. 2014 Nov 21;20(43):16037-52. doi: 10.3748/wjg.v20.i43.16037.
PubMed PMID: 25473156; PubMed Central PMCID: PMC4239490.


1145: Preciado MV, Valva P, Escobar-Gutierrez A, Rahal P, Ruiz-Tovar K, Yamasaki 
L, Vazquez-Chacon C, Martinez-Guarneros A, Carpio-Pedroza JC, Fonseca-Coronado S,
Cruz-Rivera M. Hepatitis C virus molecular evolution: transmission, disease
progression and antiviral therapy. World J Gastroenterol. 2014 Nov
21;20(43):15992-6013. doi: 10.3748/wjg.v20.i43.15992. Review. PubMed PMID:
25473152; PubMed Central PMCID: PMC4239486.


1146: Vercauteren K, Mesalam AA, Leroux-Roels G, Meuleman P. Impact of lipids and
lipoproteins on hepatitis C virus infection and virus neutralization. World J
Gastroenterol. 2014 Nov 21;20(43):15975-91. doi: 10.3748/wjg.v20.i43.15975.
Review. PubMed PMID: 25473151; PubMed Central PMCID: PMC4239485.


1147: Serranti D, Indolfi G, Resti M. New treatments for chronic hepatitis C: an 
overview for paediatricians. World J Gastroenterol. 2014 Nov 21;20(43):15965-74. 
doi: 10.3748/wjg.v20.i43.15965. Review. PubMed PMID: 25473150; PubMed Central
PMCID: PMC4239484.


1148: Testino G, Leone S, Borro P. Alcohol and hepatocellular carcinoma: a review
and a point of view. World J Gastroenterol. 2014 Nov 21;20(43):15943-54. doi:
10.3748/wjg.v20.i43.15943. Review. PubMed PMID: 25473148; PubMed Central PMCID:
PMC4239482.


1149: Remport A, Ivanyi B, Mathe Z, Tinckam K, Mucsi I, Molnar MZ. Better
understanding of transplant glomerulopathy secondary to chronic antibody-mediated
rejection. Nephrol Dial Transplant. 2015 Nov;30(11):1825-33. doi:
10.1093/ndt/gfu371. Epub 2014 Dec 3. Review. PubMed PMID: 25473123.


1150: Saito K, Shirasago Y, Suzuki T, Aizaki H, Hanada K, Wakita T, Nishijima M, 
Fukasawa M. Targeting cellular squalene synthase, an enzyme essential for
cholesterol biosynthesis, is a potential antiviral strategy against hepatitis C
virus. J Virol. 2015 Feb;89(4):2220-32. doi: 10.1128/JVI.03385-14. Epub 2014 Dec 
3. PubMed PMID: 25473062; PubMed Central PMCID: PMC4338862.


1151: Meola A, Tarr AW, England P, Meredith LW, McClure CP, Foung SK, McKeating
JA, Ball JK, Rey FA, Krey T. Structural flexibility of a conserved antigenic
region in hepatitis C virus glycoprotein E2 recognized by broadly neutralizing
antibodies. J Virol. 2015 Feb;89(4):2170-81. doi: 10.1128/JVI.02190-14. Epub 2014
Dec 3. PubMed PMID: 25473061; PubMed Central PMCID: PMC4338873.


1152: Lauck M, Bailey AL, Andersen KG, Goldberg TL, Sabeti PC, O'Connor DH. GB
virus C coinfections in west African Ebola patients. J Virol. 2015
Feb;89(4):2425-9. doi: 10.1128/JVI.02752-14. Epub 2014 Dec 3. PubMed PMID:
25473056; PubMed Central PMCID: PMC4338908.


1153: Beachboard DC, Anderson-Daniels JM, Denison MR. Mutations across murine
hepatitis virus nsp4 alter virus fitness and membrane modifications. J Virol.
2015 Feb;89(4):2080-9. doi: 10.1128/JVI.02776-14. Epub 2014 Dec 3. PubMed PMID:
25473044; PubMed Central PMCID: PMC4338892.


1154: Lea T, Bryant J, Ellard J, Howard J, Treloar C. Young people at risk of
transitioning to injecting drug use in Sydney, Australia: social disadvantage and
other correlates of higher levels of exposure to injecting. Health Soc Care
Community. 2015 Mar;23(2):200-7. doi: 10.1111/hsc.12145. Epub 2014 Dec 4. PubMed 
PMID: 25472900.


1155: DeVito SR, Ortiz-Riaño E, Martínez-Sobrido L, Munger J.
Cytomegalovirus-mediated activation of pyrimidine biosynthesis drives UDP-sugar
synthesis to support viral protein glycosylation. Proc Natl Acad Sci U S A. 2014 
Dec 16;111(50):18019-24. doi: 10.1073/pnas.1415864111. Epub 2014 Dec 3. PubMed
PMID: 25472841; PubMed Central PMCID: PMC4273352.


1156: Yamashita Y, Imai D, Bekki Y, Kimura K, Matsumoto Y, Nakagawara H, Ikegami 
T, Yoshizumi T, Shirabe K, Aishima S, Maehara Y. Surgical Outcomes of Hepatic
Resection for Hepatitis B Virus Surface Antigen-Negative and Hepatitis C Virus
Antibody-Negative Hepatocellular Carcinoma. Ann Surg Oncol. 2015
Jul;22(7):2279-85. doi: 10.1245/s10434-014-4261-x. Epub 2014 Dec 4. PubMed PMID: 
25472646.


1157: Rigdon J, Hudgens MG. Randomization inference for treatment effects on a
binary outcome. Stat Med. 2015 Mar 15;34(6):924-35. doi: 10.1002/sim.6384. Epub
2014 Dec 4. PubMed PMID: 25471299; PubMed Central PMCID: PMC4459717.


1158: Wang C, Zhang L, Cheng P, Zhang Q. Inhibitory effects of Pinus massoniana
bark extract on hepatitis C virus in vitro. Pharm Biol. 2015 Mar;53(3):451-6.
doi: 10.3109/13880209.2014.924018. Epub 2014 Dec 4. PubMed PMID: 25471218.


1159: Chari A, Hajje D. Case series discussion of cardiac and vascular events
following carfilzomib treatment: possible mechanism, screening, and monitoring.
BMC Cancer. 2014 Dec 4;14:915. doi: 10.1186/1471-2407-14-915. PubMed PMID:
25471129; PubMed Central PMCID: PMC4289164.


1160: Chertoff J, Alam S, Black M, Elgendy IY. Azathioprine-induced hepatitis and
cholestasis occurring 1 year after treatment. BMJ Case Rep. 2014 Dec 3;2014. pii:
bcr2014206859. doi: 10.1136/bcr-2014-206859. Review. PubMed PMID: 25471111.


1161: Rios-Ocampo WA, Cortes-Mancera F, Olarte JC, Soto A, Navas MC. Occult
hepatitis B virus infection among blood donors in Colombia. Virol J. 2014 Nov
29;11:206. doi: 10.1186/s12985-014-0206-z. PubMed PMID: 25471066; PubMed Central 
PMCID: PMC4256746.


1162: Custer B, Kessler D, Vahidnia F, Leparc G, Krysztof DE, Shaz B, Kamel H,
Glynn S, Dodd RY, Stramer SL; NHLBI Retrovirus Epidemiology Donor Study-II
(REDS-II). Risk factors for retrovirus and hepatitis virus infections in accepted
blood donors. Transfusion. 2015 May;55(5):1098-107. doi: 10.1111/trf.12951. Epub 
2014 Dec 4. PubMed PMID: 25470984; PubMed Central PMCID: PMC4428964.


1163: Saxena P, Bihari C, Rastogi A, Sood V, Khanna R, Alam S, Sarin SK.
Hepatitis A induced hemophagocytic syndrome. Trop Gastroenterol. 2014
Apr-Jun;35(2):122-4. PubMed PMID: 25470879.


1164: Chinnaswamy S, Das K, Bairagya BB, Bhattacharyya C, Shalimar, Duseja A,
Amarapurkar D, Rosangluaia, Chowdhury S, Konar A, Majumder PP, Chowdhury A.
Association of IL28B single nucleotide polymorphism rs8099917 with response to
treatment in genotype 3 HCV-infected patients from India. Trop Gastroenterol.
2014 Apr-Jun;35(2):96-102. PubMed PMID: 25470871.


1165: Mahiuddin Ahammed SK, Chowdhury A. Cryptogenic cirrhosis and NASH: entities
in evolution and involution. Trop Gastroenterol. 2014 Apr-Jun;35(2):65-70. PubMed
PMID: 25470867.


1166: Omonisi AE, Adisa AO, Olaofe OO, Omoniyi-Esan GO, Olasode BJ. Carcinoma
head of the pancreas masquerading as hepatocellular carcinoma: a case report.
Niger J Med. 2014 Oct-Dec;23(4):355-7. Review. PubMed PMID: 25470865.


1167: Kapoor R, Saint S, Kapoor JR, Johnson RA, Dhaliwal G. Clinical
problem-solving. D is for delay. N Engl J Med. 2014 Dec 4;371(23):2218-23. doi:
10.1056/NEJMcps1212211. PubMed PMID: 25470698.


1168: Haque M, Zariat A. Treatment strategy for hepatitis C: a dilemma for the
payers and the providers. Am J Gastroenterol. 2014 Dec;109(12):1953-4. doi:
10.1038/ajg.2014.320. PubMed PMID: 25470586.


1169: Renner I, Funk N, Geissler R, Friedrich S, Penzel A, Behrens SE. Antiviral 
interferon-beta signaling induced by designed transcription activator-like
effectors (TALE). PLoS One. 2014 Dec 3;9(12):e114288. doi:
10.1371/journal.pone.0114288. eCollection 2014. PubMed PMID: 25470486; PubMed
Central PMCID: PMC4255017.


1170: Jully V, Moniotte N, Mathot F, Lemoine D, Préat V. Development of a
high-throughput screening platform to study the adsorption of antigens onto
aluminum-containing adjuvants. J Pharm Sci. 2015 Feb;104(2):557-65. doi:
10.1002/jps.24256. Epub 2014 Dec 2. PubMed PMID: 25470455.


1171: Klimas J, Tobin H, Field CA, O'Gorman CS, Glynn LG, Keenan E, Saunders J,
Bury G, Dunne C, Cullen W. Psychosocial interventions to reduce alcohol
consumption in concurrent problem alcohol and illicit drug users. Cochrane
Database Syst Rev. 2014 Dec 3;12:CD009269. doi: 10.1002/14651858.CD009269.pub3.
Review. PubMed PMID: 25470303.


1172: Schwartz M. Perspective: incision revision. Nature. 2014 Dec
4;516(7529):S17. doi: 10.1038/516S17a. PubMed PMID: 25470196.


1173: Weintraub K. Vaccines: taking a shot at protection. Nature. 2014 Dec
4;516(7529):S12-3. doi: 10.1038/516S12a. PubMed PMID: 25470194.


1174: Pilcher CB. Explorer, Nobel laureate, astrobiologist: things you never knew
about Barry Blumberg. Astrobiology. 2015 Jan;15(1):1-14. doi:
10.1089/ast.2013.1401. Epub 2014 Dec 3. PubMed PMID: 25470005; PubMed Central
PMCID: PMC4291204.


1175: Kim DD, Hutton DW, Raouf AA, Salama M, Hablas A, Seifeldin IA, Soliman AS. 
Cost-effectiveness model for hepatitis C screening and treatment: Implications
for Egypt and other countries with high prevalence. Glob Public Health.
2015;10(3):296-317. doi: 10.1080/17441692.2014.984742. Epub 2014 Dec 3. PubMed
PMID: 25469976; PubMed Central PMCID: PMC4320005.


1176: He D, Guo S, Zhu P, Tao S, Li M, Huang H, Wang J, Wang Y, Ding M. Long-term
outcomes after nucleos(t)ide analogue discontinuation in HBeAg-positive chronic
hepatitis B patients. Clin Microbiol Infect. 2014 Oct;20(10):O687-93. doi:
10.1111/1469-0691.12605. Epub 2014 Mar 24. PubMed PMID: 25469947.


1177: Gochhait D, Dey P, Rajwanshi A, Nijhawan R, Gupta N, Radhika S, Lal A. Role
of fine needle aspiration cytology of spleen. APMIS. 2015 Mar;123(3):190-3. doi: 
10.1111/apm.12339. Epub 2014 Dec 3. PubMed PMID: 25469450.


1178: Global routine vaccination coverage, 2013. Wkly Epidemiol Rec. 2014 Nov
21;89(47):517-22. English, French. PubMed PMID: 25469375.


1179: Sumie S, Kawaguchi T, Kawaguchi A, Kuromatsu R, Nakano M, Satani M, Yamada 
S, Okamura S, Yonezawa Y, Kakuma T, Torimura T, Sata M. Effect of pioglitazone on
outcome following curative treatment for hepatocellular carcinoma in patients
with hepatitis C virus infection: A prospective study. Mol Clin Oncol. 2015
Jan;3(1):115-120. Epub 2014 Oct 6. PubMed PMID: 25469280; PubMed Central PMCID:
PMC4251130.


1180: Riad SE, El-Ekiaby N, Mekky RY, Ahmed R, El Din MA, El-Sayed M, Abouelkhair
MM, Salah A, Zekri AR, Esmat G, Abdelaziz AI. Expression signature of
microRNA-155 in hepatitis C virus genotype 4 infection. Biomed Rep. 2015
Jan;3(1):93-97. Epub 2014 Oct 22. PubMed PMID: 25469255; PubMed Central PMCID:
PMC4251265.


1181: Liu YJ, Zhou Y, Yeh MM. Recurrent genetic alterations in hepatitis
C-associated hepatocellular carcinoma detected by genomic microarray: a genetic, 
clinical and pathological correlation study. Mol Cytogenet. 2014 Nov 25;7(1):81. 
doi: 10.1186/s13039-014-0081-8. eCollection 2014. PubMed PMID: 25469175; PubMed
Central PMCID: PMC4251858.


1182: Tang S, Yue M, Wang J, Zhang Y, Yu R, Su J, Peng Z, Wang J. Associations of
IFN-γ rs2430561 T/A, IL28B rs12979860 C/T and ERα rs2077647 T/C polymorphisms
with outcomes of hepatitis B virus infection: a meta-analysis. J Biomed Res. 2014
Nov;28(6):484-93. doi: 10.7555/JBR.28.20130162. Epub 2014 Jul 10. PubMed PMID:
25469118; PubMed Central PMCID: PMC4250527.


1183: Chen H, Zhang Y, Huang P, Xu Y, Wang J, Su J, Yu R. Host genetic variations
are associated with virological response to interferon therapy of chronic HCV in 
Han Chinese patients. J Biomed Res. 2014 Nov;28(6):476-83. doi:
10.7555/JBR.28.20130142. PubMed PMID: 25469117; PubMed Central PMCID: PMC4250526.


1184: Siba Y, Obiokoye K, Ferstenberg R, Robilotti J, Culpepper-Morgan J. Case
report of acute-on-chronic liver failure secondary to diffuse large B-cell
lymphoma. World J Gastroenterol. 2014 Nov 28;20(44):16774-8. doi:
10.3748/wjg.v20.i44.16774. PubMed PMID: 25469050; PubMed Central PMCID:
PMC4248225.


1185: Bernabucci V, Ciancio A, Petta S, Karampatou A, Turco L, Strona S, Critelli
R, Todesca P, Cerami C, Sagnelli C, Rizzetto M, Cammà C, Villa E. Boceprevir is
highly effective in treatment-experienced hepatitis C virus-positive genotype-1
menopausal women. World J Gastroenterol. 2014 Nov 28;20(44):16726-33. doi:
10.3748/wjg.v20.i44.16726. PubMed PMID: 25469044; PubMed Central PMCID:
PMC4248219.


1186: Sakhuja P. Pathology of alcoholic liver disease, can it be differentiated
from nonalcoholic steatohepatitis? World J Gastroenterol. 2014 Nov
28;20(44):16474-9. doi: 10.3748/wjg.v20.i44.16474. Review. PubMed PMID: 25469015;
PubMed Central PMCID: PMC4248190.


1187: Jiang CM, Pu CW, Hou YH, Chen Z, Alanazy M, Hebbard L. Non alcoholic
steatohepatitis a precursor for hepatocellular carcinoma development. World J
Gastroenterol. 2014 Nov 28;20(44):16464-73. doi: 10.3748/wjg.v20.i44.16464.
Review. PubMed PMID: 25469014; PubMed Central PMCID: PMC4248189.


1188: Jiménez-Pérez M, González-Grande R, Rando-Muñoz FJ. Management of recurrent
hepatitis C virus after liver transplantation. World J Gastroenterol. 2014 Nov
28;20(44):16409-17. doi: 10.3748/wjg.v20.i44.16409. Review. PubMed PMID:
25469009; PubMed Central PMCID: PMC4248184.


1189: Coffin PO, Jin H, Huriaux E, Mirzazadeh A, Raymond HF. Trends in use of
health care and HIV prevention services for persons who inject drugs in San
Francisco: results from National HIV Behavioral Surveillance 2005-2012. Drug
Alcohol Depend. 2015 Jan 1;146:45-51. doi: 10.1016/j.drugalcdep.2014.10.025. Epub
2014 Nov 6. Erratum in: Drug Alcohol Depend. 2015 Aug 1;153:374. PubMed PMID:
25468816.


1190: Balboni A, Mollace C, Giunti M, Dondi F, Prosperi S, Battilani M.
Investigation of the presence of canine adenovirus (CAdV) in owned dogs in
Northern Italy. Res Vet Sci. 2014 Dec;97(3):631-6. doi:
10.1016/j.rvsc.2014.10.010. Epub 2014 Oct 29. PubMed PMID: 25468801.


1191: Metwally AH. Pentoxifylline in the management of metabolic syndrome and
chronic hepatitis C. Med Hypotheses. 2014 Dec;83(6):832-4. doi:
10.1016/j.mehy.2014.10.020. Epub 2014 Oct 28. PubMed PMID: 25468788.


1192: Yan LB, Chen EQ, Bai L, Du LY, Chen LL, Liao J, He M, Tang H. Efficacy of
entecavir treatment for up to 96 weeks in nucleoside-naive HBeAg-positive chronic
hepatitis B patients with high viral load. Clin Res Hepatol Gastroenterol. 2015
Jun;39(3):366-72. doi: 10.1016/j.clinre.2014.09.009. Epub 2014 Nov 20. PubMed
PMID: 25468548.


1193: Hanyong S, Wanyee L, Siyuan F, Hui L, Yuan Y, Chuan L, Weiping Z, Mengchao 
W. A prospective randomized controlled trial: comparison of two different methods
of hepatectomy. Eur J Surg Oncol. 2015 Feb;41(2):243-8. doi:
10.1016/j.ejso.2014.10.057. Epub 2014 Nov 8. PubMed PMID: 25468459.


1194: Cornberg M, Manns MP. New kids on the block--step by step to an ideal HCV
therapy. Lancet. 2015 Mar 21;385(9973):1050-2. doi:
10.1016/S0140-6736(14)62008-0. Epub 2014 Nov 11. PubMed PMID: 25468162.


1195: Harkisoen S, Boland GJ, van den Hoek JA, van Erpecum KJ, Hoepelman AI,
Arends JE. ELF-test less accurately identifies liver cirrhosis diagnosed by liver
stiffness measurement in non-Asian women with chronic hepatitis B. J Clin Virol. 
2014 Dec;61(4):503-8. doi: 10.1016/j.jcv.2014.10.011. Epub 2014 Oct 24. PubMed
PMID: 25467860.


1196: Chen Y, Wang S, Yi Z, Tian H, Aliyari R, Li Y, Chen G, Liu P, Zhong J, Chen
X, Du P, Su L, Qin FX, Deng H, Cheng G. Interferon-inducible
cholesterol-25-hydroxylase inhibits hepatitis C virus replication via distinct
mechanisms. Sci Rep. 2014 Dec 3;4:7242. doi: 10.1038/srep07242. PubMed PMID:
25467815; PubMed Central PMCID: PMC4252895.


1197: Lawitz E, Gane E, Pearlman B, Tam E, Ghesquiere W, Guyader D, Alric L,
Bronowicki JP, Lester L, Sievert W, Ghalib R, Balart L, Sund F, Lagging M, Dutko 
F, Shaughnessy M, Hwang P, Howe AY, Wahl J, Robertson M, Barr E, Haber B.
Efficacy and safety of 12 weeks versus 18 weeks of treatment with grazoprevir
(MK-5172) and elbasvir (MK-8742) with or without ribavirin for hepatitis C virus 
genotype 1 infection in previously untreated patients with cirrhosis and patients
with previous null response with or without cirrhosis (C-WORTHY): a randomised,
open-label phase 2 trial. Lancet. 2015 Mar 21;385(9973):1075-86. doi:
10.1016/S0140-6736(14)61795-5. Epub 2014 Nov 11. Erratum in: Lancet. 2015 Mar
21;385(9973):1074. PubMed PMID: 25467591.


1198: Sulkowski M, Hezode C, Gerstoft J, Vierling JM, Mallolas J, Pol S, Kugelmas
M, Murillo A, Weis N, Nahass R, Shibolet O, Serfaty L, Bourliere M, DeJesus E,
Zuckerman E, Dutko F, Shaughnessy M, Hwang P, Howe AY, Wahl J, Robertson M, Barr 
E, Haber B. Efficacy and safety of 8 weeks versus 12 weeks of treatment with
grazoprevir (MK-5172) and elbasvir (MK-8742) with or without ribavirin in
patients with hepatitis C virus genotype 1 mono-infection and HIV/hepatitis C
virus co-infection (C-WORTHY): a randomised, open-label phase 2 trial. Lancet.
2015 Mar 21;385(9973):1087-97. doi: 10.1016/S0140-6736(14)61793-1. Epub 2014 Nov 
11. PubMed PMID: 25467560.


1199: Su C, Liu Y, Ye T, Xiang X, Ji X, He Z. Rolling cycle amplification based
single-color quantum dots-ruthenium complex assembling dyads for homogeneous and 
highly selective detection of DNA. Anal Chim Acta. 2015 Jan 1;853:495-500. doi:
10.1016/j.aca.2014.10.027. Epub 2014 Oct 18. PubMed PMID: 25467495.


1200: Raffray L, Rivière P, Bonnet H, Duffau P, Longy-Boursier M. [Granulomatous 
hepatitis revealing a Mycobacterium bovis widespread infection following
intravesical BCG therapy]. Rev Med Interne. 2015 Sep;36(9):626-30. doi:
10.1016/j.revmed.2014.10.361. Epub 2014 Nov 18. French. PubMed PMID: 25467298.


1201: Fábregas BC, Moura AS, Ávila RE, Faria MN, Carmo RA, Teixeira AL. Sexual
dysfunction and dissatisfaction in chronic hepatitis C patients. Rev Soc Bras Med
Trop. 2014 Sep-Oct;47(5):564-72. PubMed PMID: 25467256.


1202: Gonçalves PL, Zago-Gomes Mda P, Gonçalves CS, Pereira FE. Hepatitis virus
and hepatocellular carcinoma in Brazil: a report from the State of Espírito
Santo. Rev Soc Bras Med Trop. 2014 Sep-Oct;47(5):559-63. PubMed PMID: 25467255.


1203: Martins S, Livramento Ad, Andrigueti M, Kretzer IF, Machado MJ, Spada C,
Treitinger A. The prevalence of hepatitis B virus infection markers and
socio-demographic risk factors in HIV-infected patients in Southern Brazil. Rev
Soc Bras Med Trop. 2014 Sep-Oct;47(5):552-8. PubMed PMID: 25467254.


1204: Randriamahazo TR, Raherinaivo AA, Rakotoarivelo ZH, Contamin B, Rakoto
Alson OA, Andrianapanalinarivo HR, Rasamindrakotroka A. Prevalence of hepatitis B
virus serologic markers in pregnant patients in Antananarivo, Madagascar. Med Mal
Infect. 2015 Jan-Feb;45(1-2):17-20. doi: 10.1016/j.medmal.2014.10.008. Epub 2014 
Oct 30. PubMed PMID: 25466955.


1205: Liu W, Lin YT, Yan XL, Ding YL, Wu YL, Chen WN, Lin X. Hepatitis B virus
core protein inhibits Fas-mediated apoptosis of hepatoma cells via regulation of 
mFas/FasL and sFas expression. FASEB J. 2015 Mar;29(3):1113-23. doi:
10.1096/fj.14-263822. Epub 2014 Dec 2. PubMed PMID: 25466893.


1206: Piconese S, Pacella I, Timperi E, Barnaba V. Divergent effects of type-I
interferons on regulatory T cells. Cytokine Growth Factor Rev. 2015
Apr;26(2):133-41. doi: 10.1016/j.cytogfr.2014.10.012. Epub 2014 Oct 31. Review.
PubMed PMID: 25466634.


1207: Moy L, Levine J. Autoimmune hepatitis: a classic autoimmune liver disease. 
Curr Probl Pediatr Adolesc Health Care. 2014 Dec;44(11):341-6. doi:
10.1016/j.cppeds.2014.10.005. Epub 2014 Nov 26. Review. PubMed PMID: 25466500.


1208: Farid MM, Hathout RM, Fawzy M, Abou-Aisha K. Silencing of the scavenger
receptor (Class B - Type 1) gene using siRNA-loaded chitosan nanaoparticles in a 
HepG2 cell model. Colloids Surf B Biointerfaces. 2014 Nov 1;123:930-7. doi:
10.1016/j.colsurfb.2014.10.045. Epub 2014 Nov 3. PubMed PMID: 25466457.


1209: Hargreaves S, Seedat F, Car J, Escombe R, Hasan S, Eliahoo J, Friedland JS.
Screening for latent TB, HIV, and hepatitis B/C in new migrants in a high
prevalence area of London, UK: a cross-sectional study. BMC Infect Dis. 2014 Dec 
3;14:657. doi: 10.1186/s12879-014-0657-2. PubMed PMID: 25466442; PubMed Central
PMCID: PMC4261901.


1210: Chen X, Wang L, Liu Q, Jia J, Liu Y, Zhang W, Ma G, Su Z.
Polycation-decorated PLA microspheres induce robust immune responses via commonly
used parenteral administration routes. Int Immunopharmacol. 2014
Dec;23(2):592-602. PubMed PMID: 25466267.


1211: Han L, Han T, Nie C, Zhang Q, Cai J. Elevated mean platelet volume is
associated with poor short-term outcomes in hepatitis B virus-related
acute-on-chronic liver failure patients. Clin Res Hepatol Gastroenterol. 2015
Jun;39(3):331-9. doi: 10.1016/j.clinre.2014.10.006. Epub 2014 Nov 6. PubMed PMID:
25465870.


1212: Zhong Y, Hu S, Xu C, Zhao Y, Xu D, Zhao Y, Zhao J, Li Z, Zhang X, Zhang H, 
Li J. A novel method for detection of HBVcccDNA in hepatocytes using rolling
circle amplification combined with in situ PCR. BMC Infect Dis. 2014 Dec
3;14:608. doi: 10.1186/s12879-014-0608-y. PubMed PMID: 25465805; PubMed Central
PMCID: PMC4264245.


1213: Perlman DC, Jordan AE. Using qualitative data, people's perceptions, and
the science of decision making to inform policy and improve hepatitis C care for 
people who use drugs. Int J Drug Policy. 2015 Feb;26(2):217-9. doi:
10.1016/j.drugpo.2014.10.006. Epub 2014 Oct 31. PubMed PMID: 25465345; PubMed
Central PMCID: PMC4445640.


1214: Wedemeyer H. [Treatment of hepatitis C: what is known?]. Internist (Berl). 
2014 Dec;55(12):1419-26. doi: 10.1007/s00108-014-3554-2. German. PubMed PMID:
25465278.


1215: Haller H. [What is proven in therapy?]. Internist (Berl). 2014
Dec;55(12):1381-2. doi: 10.1007/s00108-014-3474-1. German. PubMed PMID: 25465276.


1216: Yuan L, Jiang H, Zheng N, Xia YQ, Ouyang Z, Zeng J, Akinsanya B, Valentine 
JL, Moehlenkamp JD, Deng Y, Aubry AF, Arnold ME. A validated LC-MS/MS method for 
the simultaneous determination of BMS-791325, a hepatitis C virus NS5B RNA
polymerase inhibitor, and its metabolite in plasma. J Chromatogr B Analyt Technol
Biomed Life Sci. 2014 Oct 12;973C:1-8. doi: 10.1016/j.jchromb.2014.10.005. [Epub 
ahead of print] PubMed PMID: 25464088.


1217: Kim S, Jin B, Choi SH, Han KH, Ahn SH. Casein kinase II inhibitor enhances 
production of infectious genotype 1a hepatitis C virus (H77S). PLoS One. 2014 Dec
2;9(12):e113938. doi: 10.1371/journal.pone.0113938. eCollection 2014. PubMed
PMID: 25464014; PubMed Central PMCID: PMC4252060.


1218: Aweya JJ, Sze CW, Bayega A, Mohd-Ismail NK, Deng L, Hotta H, Tan YJ. NS5B
induces up-regulation of the BH3-only protein, BIK, essential for the hepatitis C
virus RNA replication and viral release. Virology. 2015 Jan 1;474:41-51. doi:
10.1016/j.virol.2014.10.027. Epub 2014 Nov 13. PubMed PMID: 25463603.


1219: Cao X, Ding Q, Lu J, Tao W, Huang B, Zhao Y, Niu J, Liu YJ, Zhong J. MDA5
plays a critical role in interferon response during hepatitis C virus infection. 
J Hepatol. 2015 Apr;62(4):771-8. doi: 10.1016/j.jhep.2014.11.007. Epub 2014 Nov
21. PubMed PMID: 25463548.


1220: Pérez-Vilaró G, Fernández-Carrillo C, Mensa L, Miquel R, Sanjuan X, Forns
X, Pérez-del-Pulgar S, Díez J. Hepatitis C virus infection inhibits P-body
granule formation in human livers. J Hepatol. 2015 Apr;62(4):785-90. doi:
10.1016/j.jhep.2014.11.018. Epub 2014 Nov 21. PubMed PMID: 25463546.


1221: Bridge SH, Sheridan DA, Felmlee DJ, Crossey MM, Fenwick FI, Lanyon CV,
Dubuc G, Seidah NG, Davignon J, Thomas HC, Taylor-Robinson SD, Toms GL, Neely RD,
Bassendine MF. PCSK9, apolipoprotein E and lipoviral particles in chronic
hepatitis C genotype 3: evidence for genotype-specific regulation of lipoprotein 
metabolism. J Hepatol. 2015 Apr;62(4):763-70. doi: 10.1016/j.jhep.2014.11.016.
Epub 2014 Nov 21. PubMed PMID: 25463543.


1222: Welsch C, Haselow K, Gouttenoire J, Schneider M, Morikawa K, Martinez Y,
Susser S, Sarrazin C, Zeuzem S, Antes I, Moradpour D, Lange CM. Hepatitis C virus
variants resistant to macrocyclic NS3-4A inhibitors subvert IFN-β induction by
efficient MAVS cleavage. J Hepatol. 2015 Apr;62(4):779-84. doi:
10.1016/j.jhep.2014.11.009. Epub 2014 Nov 21. PubMed PMID: 25463536.


1223: Bozkurt H, Ye X, Harte F, D'Souza DH, Davidson PM. Thermal inactivation
kinetics of hepatitis A virus in spinach. Int J Food Microbiol. 2015 Jan
16;193:147-51. doi: 10.1016/j.ijfoodmicro.2014.10.015. Epub 2014 Oct 22. PubMed
PMID: 25462934.


1224: Polo D, Varela MF, Romalde JL. Detection and quantification of hepatitis A 
virus and norovirus in Spanish authorized shellfish harvesting areas. Int J Food 
Microbiol. 2015 Jan 16;193:43-50. doi: 10.1016/j.ijfoodmicro.2014.10.007. Epub
2014 Oct 13. PubMed PMID: 25462922.


1225: Di Bartolo I, Angeloni G, Ponterio E, Ostanello F, Ruggeri FM. Detection of
hepatitis E virus in pork liver sausages. Int J Food Microbiol. 2015 Jan
16;193:29-33. doi: 10.1016/j.ijfoodmicro.2014.10.005. Epub 2014 Oct 13. PubMed
PMID: 25462920.


1226: David N, Yaffe Y, Hagoel L, Elazar M, Glenn JS, Hirschberg K, Sklan EH. The
interaction between the hepatitis C proteins NS4B and NS5A is involved in viral
replication. Virology. 2015 Jan 15;475:139-49. doi: 10.1016/j.virol.2014.10.021. 
Epub 2014 Dec 2. PubMed PMID: 25462354; PubMed Central PMCID: PMC4428900.


1227: Zhang E, Kosinska AD, Ma Z, Dietze KK, Xu Y, Meng Z, Zhang X, Wang J, Wang 
B, Dittmer U, Roggendorf M, Yang D, Lu M. Woodchuck hepatitis virus core
antigen-based DNA and protein vaccines induce qualitatively different immune
responses that affect T cell recall responses and antiviral effects. Virology.
2015 Jan 15;475:56-65. doi: 10.1016/j.virol.2014.11.004. Epub 2014 Nov 25. PubMed
PMID: 25462346.


1228: Khachatoorian R, Ruchala P, Waring A, Jung CL, Ganapathy E, Wheatley N,
Sundberg C, Arumugaswami V, Dasgupta A, French SW. Structural characterization of
the HSP70 interaction domain of the hepatitis C viral protein NS5A. Virology.
2015 Jan 15;475:46-55. doi: 10.1016/j.virol.2014.10.011. Epub 2014 Nov 25. PubMed
PMID: 25462345; PubMed Central PMCID: PMC4284078.


1229: Yang D, Liu P, Wudeck EV, Giedroc DP, Leibowitz JL. SHAPE analysis of the
RNA secondary structure of the Mouse Hepatitis Virus 5' untranslated region and
N-terminal nsp1 coding sequences. Virology. 2015 Jan 15;475:15-27. doi:
10.1016/j.virol.2014.11.001. Epub 2014 Nov 21. PubMed PMID: 25462342; PubMed
Central PMCID: PMC4280293.


1230: Widell A. [Outbreak of hepatitis A in a preschool--fresh seroprevalence
data needed]. Lakartidningen. 2014 Dec 2;111(49-50):2214. Swedish. PubMed PMID:
25462321.


1231: Persson H, Nasta F, Svensson I, Widerström M. [Unexpectedly high proportion
of preschool children immune to hepatitis A virus. Contact tracing investigation 
shows the need for vaccination prior to traveling abroad]. Lakartidningen. 2014
Dec 2;111(49-50):2224-6. Swedish. PubMed PMID: 25462320.


1232: Bautista-Amorocho H, Castellanos-Domínguez YZ, Rodríguez-Villamizar LA,
Velandia-Cruz SA, Becerra-Peña JA, Farfán-García AE. Epidemiology, risk factors
and genotypes of HBV in HIV-infected patients in the northeast region of
Colombia: high prevalence of occult hepatitis B and F3 subgenotype dominance.
PLoS One. 2014 Dec 2;9(12):e114272. doi: 10.1371/journal.pone.0114272.
eCollection 2014. PubMed PMID: 25462190; PubMed Central PMCID: PMC4252145.


1233: Huang ZL, Chen XP, Zhao QY, Zheng YB, Peng L, Gao ZL, Zhao ZX. An albumin, 
collagen IV, and longitudinal diameter of spleen scoring system superior to APRI 
for assessing liver fibrosis in chronic hepatitis B patients. Int J Infect Dis.
2015 Feb;31:18-22. doi: 10.1016/j.ijid.2014.10.030. Epub 2014 Nov 13. PubMed
PMID: 25462178.


1234: Aziz H, Raza A, Ali K, Khattak JZ, Irfan J, Gill ML. Polymorphism of the
IL28B gene (rs8099917, rs12979860) and virological response of Pakistani
hepatitis C virus genotype 3 patients to pegylated interferon therapy. Int J
Infect Dis. 2015 Jan;30:91-7. doi: 10.1016/j.ijid.2014.09.021. Epub 2014 Nov 20. 
PubMed PMID: 25462177.


1235: Sutti S, Rigamonti C, Vidali M, Albano E. CYP2E1 autoantibodies in liver
diseases. Redox Biol. 2014;3:72-8. doi: 10.1016/j.redox.2014.11.004. Epub 2014
Nov 18. Review. PubMed PMID: 25462068; PubMed Central PMCID: PMC4297929.


1236: Li AJ, Zhou WP, Lu JH, Cui LJ, Yang XY, Yin L, Wu MC. Surgery for
pregnancy-associated primary hepatocellular carcinoma: Report of four cases. Int 
J Surg Case Rep. 2014 Sep 10;5(11):882-885. doi: 10.1016/j.ijscr.2014.06.003.
[Epub ahead of print] PubMed PMID: 25462058; PubMed Central PMCID: PMC4245680.


1237: Huang TJ, Chuang H, Liang YC, Lin HH, Horng JC, Kuo YC, Chen CW, Tsai FY,
Yen SC, Chou SC, Hsu MH. Design, synthesis, and bioevaluation of paeonol
derivatives as potential anti-HBV agents. Eur J Med Chem. 2015 Jan 27;90:428-35. 
doi: 10.1016/j.ejmech.2014.11.050. Epub 2014 Nov 26. PubMed PMID: 25461891.


1238: Wong RJ, Aguilar M, Cheung R, Perumpail RB, Harrison SA, Younossi ZM, Ahmed
A. Nonalcoholic steatohepatitis is the second leading etiology of liver disease
among adults awaiting liver transplantation in the United States.
Gastroenterology. 2015 Mar;148(3):547-55. doi: 10.1053/j.gastro.2014.11.039. Epub
2014 Nov 25. PubMed PMID: 25461851.


1239: Perticone M, Maio R, Tassone EJ, Tripepi G, Di Cello S, Miceli S, Caroleo
B, Sciacqua A, Licata A, Sesti G, Perticone F. Insulin-resistance HCV
infection-related affects vascular stiffness in normotensives. Atherosclerosis.
2015 Jan;238(1):108-12. doi: 10.1016/j.atherosclerosis.2014.11.025. Epub 2014 Nov
29. PubMed PMID: 25461736.


1240: Wang JH, Jiang D, Rao HY, Zhao JM, Wang Y, Wei L. Absolute quantification
of serum microRNA-122 and its correlation with liver inflammation grade and serum
alanine aminotransferase in chronic hepatitis C patients. Int J Infect Dis. 2015 
Jan;30:52-6. doi: 10.1016/j.ijid.2014.09.020. Epub 2014 Nov 13. PubMed PMID:
25461662.


1241: Jones TH, Muehlhauser V. Survival of Porcine teschovirus as a surrogate
virus on pork chops during storage at 2°C. Int J Food Microbiol. 2015 Feb
2;194:21-4. doi: 10.1016/j.ijfoodmicro.2014.11.003. Epub 2014 Nov 8. PubMed PMID:
25461604.


1242: Mosca E, Alfieri R, Milanesi L. Diffusion of information throughout the
host interactome reveals gene expression variations in network proximity to
target proteins of hepatitis C virus. PLoS One. 2014 Dec 2;9(12):e113660. doi:
10.1371/journal.pone.0113660. eCollection 2014. PubMed PMID: 25461596; PubMed
Central PMCID: PMC4251971.


1243: Sede M, Jones LR, Moretti F, Laufer N, Quarleri J. Inter and intra-host
variability of hepatitis C virus genotype 1a hypervariable envelope coding
domains followed for a 4-11 year of human immunodeficiency virus coinfection and 
highly active antiretroviral therapy. Virology. 2014 Dec;471-473:19-28. doi:
10.1016/j.virol.2014.09.016. Epub 2014 Oct 20. PubMed PMID: 25461527.


1244: Rachakonda V, Gabbert C, Raina A, Bell LN, Cooper S, Malik S, Behari J.
Serum metabolomic profiling in acute alcoholic hepatitis identifies multiple
dysregulated pathways. PLoS One. 2014 Dec 2;9(12):e113860. doi:
10.1371/journal.pone.0113860. eCollection 2014. PubMed PMID: 25461442; PubMed
Central PMCID: PMC4252257.


1245: Zhang S, Zhao Y, Yan H, Wu H, Wei L, Zhang Y, Chen X. Pretreatment serum
macrophage inflammatory protein (MIP)-1 levels predict sustained virological
responses to re-treatment in patients with chronic hepatitis C virus infection.
Int J Infect Dis. 2015 Apr;33:15-21. doi: 10.1016/j.ijid.2014.08.021. Epub 2014
Oct 24. PubMed PMID: 25461236.


1246: Gentry-Shields J, Myers K, Pisanic N, Heaney C, Stewart J. Hepatitis E
virus and coliphages in waters proximal to swine concentrated animal feeding
operations. Sci Total Environ. 2015 Feb 1;505:487-93. doi:
10.1016/j.scitotenv.2014.10.004. Epub 2014 Oct 22. PubMed PMID: 25461050; PubMed 
Central PMCID: PMC4514618.


1247: Chang KC, Tseng PL, Wu YY, Hung HC, Huang CM, Lu SN, Wang JH, Lee CM, Chen 
CH, Tsai MC, Yen YH, Lin MT, Wu CK, Huang CC, Chen HH, Hu TH. A polymorphism in
interferon L3 is an independent risk factor for development of hepatocellular
carcinoma after treatment of hepatitis C virus infection. Clin Gastroenterol
Hepatol. 2015 May;13(5):1017-24. doi: 10.1016/j.cgh.2014.10.035. Epub 2014 Nov
13. PubMed PMID: 25460552.


1248: Mallet V, Schwarzinger M, Vallet-Pichard A, Fontaine H, Corouge M, Sogni P,
Pol S. Effect of nucleoside and nucleotide analogues on renal function in
patients with chronic hepatitis B virus monoinfection. Clin Gastroenterol
Hepatol. 2015 Jun;13(6):1181-8.e1. doi: 10.1016/j.cgh.2014.11.021. Epub 2014 Nov 
21. PubMed PMID: 25460550.


1249: Chia NH, Lai EC, Lau WY. Associating liver partition and portal vein
ligation for a patient with hepatocellular carcinoma with a background of
hepatitis B related fibrotic liver. Int J Surg Case Rep. 2014;5(12):1077-81. doi:
10.1016/j.ijscr.2014.11.008. Epub 2014 Nov 8. PubMed PMID: 25460479; PubMed
Central PMCID: PMC4275789.


1250: Chen JJ, Chen HJ, Lin YL. Novel polyprenylated phloroglucinols from
Hypericum sampsonii. Molecules. 2014 Nov 28;19(12):19836-44. doi:
10.3390/molecules191219836. PubMed PMID: 25460308.


1251: Rogal SS, Bielefeldt K, Wasan AD, Lotrich FE, Zickmund S, Szigethy E,
DiMartini AF. Inflammation, psychiatric symptoms, and opioid use are associated
with pain and disability in patients with cirrhosis. Clin Gastroenterol Hepatol. 
2015 May;13(5):1009-16. doi: 10.1016/j.cgh.2014.10.029. Epub 2014 Nov 5. PubMed
PMID: 25460019.


1252: Wi CI, Loo NM, Larson JJ, Moynihan TJ, Madde NR, Grendahl DC, Alberts SR,
Kim WR. Low level of hepatitis B virus screening among patients receiving
chemotherapy. Clin Gastroenterol Hepatol. 2015 May;13(5):970-5; quiz e51. doi:
10.1016/j.cgh.2014.10.032. Epub 2014 Nov 6. PubMed PMID: 25460017; PubMed Central
PMCID: PMC4547834.


1253: Aherfi S, Menard A, Tomei C, Tamalet C, Motte A, Stein A, Colson P. Acute
hepatitis C virus infection among HIV-positive men having sex with men,
southeastern France. Clin Res Hepatol Gastroenterol. 2015 Apr;39(2):e25-7. doi:
10.1016/j.clinre.2014.08.013. Epub 2014 Nov 10. PubMed PMID: 25459991.


1254: Berry K, Taylor J, Liou IW, Ioannou GN. Portal vein thrombosis is not
associated with increased mortality among patients with cirrhosis. Clin
Gastroenterol Hepatol. 2015 Mar;13(3):585-93. doi: 10.1016/j.cgh.2014.10.010.
Epub 2014 Oct 18. Erratum in: Clin Gastroenterol Hepatol. 2015 May;13(5):1031.
PubMed PMID: 25459555.


1255: Coppola M, Mondola R. Potential use of Magnolia officinalis bark
polyphenols in the treatment of cannabis dependence. Med Hypotheses. 2014
Dec;83(6):673-6. doi: 10.1016/j.mehy.2014.09.015. Epub 2014 Oct 13. PubMed PMID: 
25459131.


1256: Ben Jemia R, Gouider E. Seroprevalency of transfusion-transmitted
infections in first-time volunteer and replacement donors in Tunisia. Transfus
Clin Biol. 2014 Dec;21(6):303-8. doi: 10.1016/j.tracli.2014.10.001. Epub 2014 Nov
11. PubMed PMID: 25458983.


1257: Lens S, Mariño Z, Forns X. Efficacy of new direct acting antivirals in
transplant recipients and patients with advanced disease. Dig Liver Dis. 2014 Dec
15;46 Suppl 5:S197-205. doi: 10.1016/j.dld.2014.10.002. Epub 2014 Nov 6. Review. 
PubMed PMID: 25458782.


1258: Puoti M, Panzeri C, Rossotti R, Baiguera C. Efficacy of sofosbuvir-based
therapies in HIV/HCV infected patients and persons who inject drugs. Dig Liver
Dis. 2014 Dec 15;46 Suppl 5:S206-11. doi: 10.1016/j.dld.2014.09.027. Epub 2014
Nov 7. Review. PubMed PMID: 25458781.


1259: Mangia A, Piazzolla V. Overall efficacy and safety results of
sofosbuvir-based therapies in phase II and III studies. Dig Liver Dis. 2014 Dec
15;46 Suppl 5:S179-85. doi: 10.1016/j.dld.2014.09.026. Epub 2014 Oct 31. Review. 
PubMed PMID: 25458780.


1260: Alberti A, Piovesan S. The evolution of the therapeutic strategy in
hepatitis C: features of sofosbuvir and indications. Dig Liver Dis. 2014 Dec
15;46 Suppl 5:S174-8. doi: 10.1016/j.dld.2014.09.028. Epub 2014 Nov 11. Review.
PubMed PMID: 25458777.


1261: Cacoub P, Gragnani L, Comarmond C, Zignego AL. Extrahepatic manifestations 
of chronic hepatitis C virus infection. Dig Liver Dis. 2014 Dec 15;46 Suppl
5:S165-73. doi: 10.1016/j.dld.2014.10.005. Epub 2014 Nov 8. Review. PubMed PMID: 
25458776.


1262: Younossi Z, Henry L. The impact of the new antiviral regimens on patient
reported outcomes and health economics of patients with chronic hepatitis C. Dig 
Liver Dis. 2014 Dec 15;46 Suppl 5:S186-96. doi: 10.1016/j.dld.2014.09.025. Epub
2014 Nov 10. Review. PubMed PMID: 25458773.


1263: Tomkins SE, Rice BD, Roy K, Cullen B, Ncube FM. Universal treatment success
among healthcare workers diagnosed with occupationally acquired acute hepatitis
C. J Hosp Infect. 2015 Jan;89(1):69-71. doi: 10.1016/j.jhin.2014.09.012. Epub
2014 Oct 18. PubMed PMID: 25458741.


1264: Rutkowska D. Meeting report VLPNPV: Session 6: Development and
characterization. Hum Vaccin Immunother. 2014;10(10):3074-6. doi:
10.4161/21645515.2014.979645. PubMed PMID: 25458600.


1265: Domínguez Jiménez JL, Pelado García EM, Copado Herrera R.
[Mesalazine-induced acute hepatitis]. Gastroenterol Hepatol. 2015
Apr;38(4):302-3. doi: 10.1016/j.gastrohep.2014.09.002. Epub 2014 Nov 6. Spanish. 
PubMed PMID: 25458543.


1266: Cuervas-Mons V, de la Rosa G, Pardo F, San Juan F, Valdivieso A; en
representación del Registro Español de Trasplante Hepático. [Activity and results
of liver transplantation in Spain during 1984-2012. Analysis of the Spanish Liver
Transplant Registry]. Med Clin (Barc). 2015 Apr 20;144(8):337-47. doi:
10.1016/j.medcli.2014.07.036. Epub 2014 Nov 13. Spanish. PubMed PMID: 25458515.


1267: Cho JH, Bondana L, Detorio MA, Montero C, Bassit LC, Amblard F, Coats SJ,
Schinazi RF. Synthesis and antiviral evaluation of 2-amino-6-carbamoylpurine
dioxolane nucleoside derivatives and their phosphoramidates prodrugs. Bioorg Med 
Chem. 2014 Dec 1;22(23):6665-71. doi: 10.1016/j.bmc.2014.10.003. Epub 2014 Oct
13. PubMed PMID: 25458500; PubMed Central PMCID: PMC4312240.


1268: Camarda A, Pugliese N, Cavadini P, Circella E, Capucci L, Caroli A,
Legretto M, Mallia E, Lavazza A. Detection of the new emerging rabbit
haemorrhagic disease type 2 virus (RHDV2) in Sicily from rabbit (Oryctolagus
cuniculus) and Italian hare (Lepus corsicanus). Res Vet Sci. 2014
Dec;97(3):642-5. doi: 10.1016/j.rvsc.2014.10.008. Epub 2014 Oct 16. PubMed PMID: 
25458493.


1269: Rodrigues RM, Sachinidis A, De Boe V, Rogiers V, Vanhaecke T, De Kock J.
Identification of potential biomarkers of hepatitis B-induced acute liver failure
using hepatic cells derived from human skin precursors. Toxicol In Vitro. 2015
Sep;29(6):1231-9. doi: 10.1016/j.tiv.2014.10.012. Epub 2014 Oct 24. PubMed PMID: 
25458485.


1270: Cléron B, Argote C, Chevrier A. [Fulminant hepatitis and multiorgan failure
induced by HHV-6 infection in an immunocompetent 24-year-old woman]. Ann Fr
Anesth Reanim. 2014 Dec;33(12):707-8. doi: 10.1016/j.annfar.2014.10.003. Epub
2014 Nov 20. French. PubMed PMID: 25458456.


1271: Wong VW, Wong GL, Chan FK. Is antiviral drug-induced hepatitis B surface
antigen loss durable? Gastroenterology. 2014 Dec;147(6):1435-6. Review. PubMed
PMID: 25457852.


1272: Paydas S. Hepatitis C virus and lymphoma. Crit Rev Oncol Hematol. 2015
Mar;93(3):246-56. doi: 10.1016/j.critrevonc.2014.10.008. Epub 2014 Oct 22.
Review. PubMed PMID: 25457774.


1273: Biđin M, Tišljar M, Biđin Z, Lojkić I, Majnarić D. Genetic characterization
of hepadnaviruses associated with histopathological changes in the liver of duck 
and goose embryos. Vet Microbiol. 2014 Dec 5;174(3-4):302-8. doi:
10.1016/j.vetmic.2014.09.026. Epub 2014 Oct 14. Erratum in: Vet Microbiol. 2015
Feb 25;175(2-4):391. PubMed PMID: 25457362.


1274: Huang CF, Dai CY, Yeh ML, Huang CI, Tai CM, Hsieh MH, Liang PC, Lin YH,
Hsieh MY, Yang HL, Huang JF, Lin ZY, Chen SC, Yu ML, Chuang WL. Association of
diabetes and PNPLA3 genetic variants with disease severity of patients with
chronic hepatitis C virus infection. J Hepatol. 2015 Mar;62(3):512-8. doi:
10.1016/j.jhep.2014.10.011. Epub 2014 Oct 20. PubMed PMID: 25457210.


1275: Lemoine M, Eholié S, Lacombe K. Reducing the neglected burden of viral
hepatitis in Africa: strategies for a global approach. J Hepatol. 2015
Feb;62(2):469-76. doi: 10.1016/j.jhep.2014.10.008. Epub 2014 Oct 16. Review.
PubMed PMID: 25457207.


1276: Hartl J, Ehlken H, Weiler-Normann C, Sebode M, Kreuels B, Pannicke N,
Zenouzi R, Glaubke C, Lohse AW, Schramm C. Patient selection based on treatment
duration and liver biochemistry increases success rates after treatment
withdrawal in autoimmune hepatitis. J Hepatol. 2015 Mar;62(3):642-6. doi:
10.1016/j.jhep.2014.10.018. Epub 2014 Oct 18. PubMed PMID: 25457202.


1277: Goh LY, Card T, Fogarty AW, McKeever TM. The association of exposure to
hepatitis B and C viruses with lung function and respiratory disease: a
population based study from the NHANES III database. Respir Med. 2014
Dec;108(12):1733-40. doi: 10.1016/j.rmed.2014.10.006. Epub 2014 Oct 27. PubMed
PMID: 25456709.


1278: Mallalieu NL, Rahimy MH, Crowley CA, Appleman JR, Smith PF, Freddo JL.
Pharmacokinetics and pharmacodynamics of setrobuvir, an orally administered
hepatitis C virus non-nucleoside analogue inhibitor. Clin Ther. 2014 Dec
1;36(12):2047-2063.e3. doi: 10.1016/j.clinthera.2014.10.002. Epub 2014 Nov 4.
PubMed PMID: 25456558.


1279: Lampa A, Alogheli H, Ehrenberg AE, Åkerblom E, Svensson R, Artursson P,
Danielson UH, Karlén A, Sandström A. Vinylated linear P2
pyrimidinyloxyphenylglycine based inhibitors of the HCV NS3/4A protease and
corresponding macrocycles. Bioorg Med Chem. 2014 Dec 1;22(23):6595-615. PubMed
PMID: 25456385.


1280: Nares-Cisneros J, Jaramillo-Rodríguez Y. Autoimmune hepatitis in children: 
progression of 20 cases in northern Mexico. Rev Gastroenterol Mex. 2014
Oct-Dec;79(4):238-43. doi: 10.1016/j.rgmx.2014.08.006. Epub 2014 Nov 11. English,
Spanish. PubMed PMID: 25456212.


1281: Bussel JB. The new thrombopoietic agenda: impact on leukemias and MDS. Best
Pract Res Clin Haematol. 2014 Sep-Dec;27(3-4):288-92. doi:
10.1016/j.beha.2014.10.012. Epub 2014 Oct 15. Review. PubMed PMID: 25455280.


1282: Chan PC. Reemerging threat of hepatitis A among men who have sex with men
in Taiwan. J Formos Med Assoc. 2014 Dec;113(12):985-6. doi:
10.1016/j.jfma.2014.09.008. Epub 2014 Oct 28. PubMed PMID: 25455264.


1283: Rac MW, Sheffield JS. Prevention and management of viral hepatitis in
pregnancy. Obstet Gynecol Clin North Am. 2014 Dec;41(4):573-92. doi:
10.1016/j.ogc.2014.08.004. Epub 2014 Nov 20. Review. PubMed PMID: 25454991.


1284: Arya RP, Arankalle VA. Toll like receptors in self-recovering hepatitis E
patients with or without pregnancy. Hum Immunol. 2014 Dec;75(12):1147-54. doi:
10.1016/j.humimm.2014.10.011. Epub 2014 Oct 17. PubMed PMID: 25454620.


1285: Martín Domínguez V, Carrascosa de Lome R, Becerro González I, de Argila D, 
Villar K, García-Buey L. [Drug Rash with Eosinophilia and Systemic Symptoms
syndrome induced by telaprevir in a patient with chronic hepatitis C virus
infection]. Gastroenterol Hepatol. 2015 Oct;38(8):491-3. doi:
10.1016/j.gastrohep.2014.09.011. Epub 2014 Nov 13. Spanish. PubMed PMID:
25454599.


1286: Wahyuni TS, Widyawaruyanti A, Lusida MI, Fuad A, Soetjipto, Fuchino H,
Kawahara N, Hayashi Y, Aoki C, Hotta H. Inhibition of hepatitis C virus
replication by chalepin and pseudane IX isolated from Ruta angustifolia leaves.
Fitoterapia. 2014 Dec;99:276-83. doi: 10.1016/j.fitote.2014.10.011. Epub 2014 Oct
22. PubMed PMID: 25454460.


1287: Docquier JD, Cusi MG. Editorial overview: anti-infectives: towards novel
antiviral and antibacterial drugs? Current approaches to address a growing
medical need. Curr Opin Pharmacol. 2014 Oct;18:iv-vi. doi:
10.1016/j.coph.2014.10.004. Epub 2014 Oct 22. PubMed PMID: 25454403.


1288: Basit SA, Stone CD, Gish R. Portal vein thrombosis. Clin Liver Dis. 2015
Feb;19(1):199-221. doi: 10.1016/j.cld.2014.09.012. Epub 2014 Oct 30. Review.
PubMed PMID: 25454305.


1289: Mavis AM, Alonso EM. Liver disease in the adolescent. Clin Liver Dis. 2015 
Feb;19(1):171-85. doi: 10.1016/j.cld.2014.09.010. Epub 2014 Nov 21. Review.
PubMed PMID: 25454303.


1290: Bonder A, Tapper EB, Afdhal NH. Contemporary assessment of hepatic
fibrosis. Clin Liver Dis. 2015 Feb;19(1):123-34. doi: 10.1016/j.cld.2014.09.007. 
Epub 2014 Oct 14. Review. PubMed PMID: 25454300.


1291: Bunchorntavakul C, Reddy KR. Diagnosis and management of overlap syndromes.
Clin Liver Dis. 2015 Feb;19(1):81-97. doi: 10.1016/j.cld.2014.09.005. Epub 2014
Nov 21. Review. PubMed PMID: 25454298.


1292: Czaja AJ. Diagnosis and management of autoimmune hepatitis. Clin Liver Dis.
2015 Feb;19(1):57-79. doi: 10.1016/j.cld.2014.09.004. Epub 2014 Nov 21. Review.
PubMed PMID: 25454297.


1293: Kulik LM, Chokechanachaisakul A. Evaluation and management of
hepatocellular carcinoma. Clin Liver Dis. 2015 Feb;19(1):23-43. doi:
10.1016/j.cld.2014.09.002. Epub 2014 Oct 30. Review. PubMed PMID: 25454295.


1294: Acharya C, Dharel N, Sterling RK. Chronic liver disease in the human
immunodeficiency virus patient. Clin Liver Dis. 2015 Feb;19(1):1-22. doi:
10.1016/j.cld.2014.09.001. Epub 2014 Oct 29. Review. PubMed PMID: 25454294.


1295: Wang F, Ma J, Hao Z, Zhang Z, Zhang X, Gao Z, Bi S, Shen L, Qiu F, Zhao Y. 
The long-term efficacy of Chinese hamster ovary cell derived hepatitis B vaccine 
after being used for 14-16 years in Chinese rural communities. Vaccine. 2015 Jan 
3;33(2):294-7. doi: 10.1016/j.vaccine.2014.11.029. Epub 2014 Nov 29. PubMed PMID:
25454089.


1296: Bartneck M, Scheyda KM, Warzecha KT, Rizzo LY, Hittatiya K, Luedde T, Storm
G, Trautwein C, Lammers T, Tacke F. Fluorescent cell-traceable
dexamethasone-loaded liposomes for the treatment of inflammatory liver diseases. 
Biomaterials. 2015 Jan;37:367-82. doi: 10.1016/j.biomaterials.2014.10.030. Epub
2014 Oct 26. PubMed PMID: 25453965.


1297: Negro F. Epidemiology of hepatitis C in Europe. Dig Liver Dis. 2014 Dec
15;46 Suppl 5:S158-64. doi: 10.1016/j.dld.2014.09.023. Epub 2014 Oct 22. Review. 
PubMed PMID: 25453870.


1298: Bourlière M, Oules V, Ansaldi C, Adhoute X, Castellani P. Sofosbuvir as
backbone of interferon free treatments. Dig Liver Dis. 2014 Dec 15;46 Suppl
5:S212-20. doi: 10.1016/j.dld.2014.09.024. Epub 2014 Nov 6. Review. PubMed PMID: 
25453869.


1299: Colombo M, Peck-Radosavljevic M. Entering a new era in the treatment of
hepatitis C. Dig Liver Dis. 2014 Dec 15;46 Suppl 5:S157. doi:
10.1016/j.dld.2014.10.001. Epub 2014 Oct 29. PubMed PMID: 25453868.


1300: Zhong M, Peng E, Huang N, Huang Q, Huq A, Lau M, Colonno R, Li L. Potent
bisimidazole-based HCV NS5A inhibitors bearing annulated tricyclic motifs. Bioorg
Med Chem Lett. 2014 Dec 15;24(24):5738-42. doi: 10.1016/j.bmcl.2014.10.056. Epub 
2014 Oct 22. PubMed PMID: 25453811.


1301: Zhong M, Peng E, Huang N, Huang Q, Huq A, Lau M, Colonno R, Li L. Discovery
of functionalized bisimidazoles bearing cyclic aliphatic-phenyl motifs as HCV
NS5A inhibitors. Bioorg Med Chem Lett. 2014 Dec 15;24(24):5731-7. doi:
10.1016/j.bmcl.2014.10.057. Epub 2014 Oct 22. PubMed PMID: 25453810.


1302: Rivero-Juarez A, Martinez-Dueñas L, Martinez-Peinado A, Camacho A,
Cifuentes C, Gordon A, Frias M, Torre-Cisneros J, Pineda JA, Rivero A. Absence of
occult Hepatitis E virus infection among HIV immunosuppressed patients. J Infect.
2015 Jun;70(6):680-3. doi: 10.1016/j.jinf.2014.11.010. Epub 2014 Nov 29. PubMed
PMID: 25453620.


1303: Viganò M, Brocchieri A, Spinetti A, Zaltron S, Mangia G, Facchetti F,
Fugazza A, Castelli F, Colombo M, Lampertico P. Tenofovir-induced Fanconi
syndrome in chronic hepatitis B monoinfected patients that reverted after
tenofovir withdrawal. J Clin Virol. 2014 Dec;61(4):600-3. doi:
10.1016/j.jcv.2014.09.016. Epub 2014 Oct 5. PubMed PMID: 25453573.


1304: Goulabchand R, Khellaf L, Forestier A, Costes V, Foulongne V, le Quellec A,
Guilpain P. Acute and regressive scleroderma concomitant to an acute CMV primary 
infection. J Clin Virol. 2014 Dec;61(4):604-7. doi: 10.1016/j.jcv.2014.10.003.
Epub 2014 Oct 20. PubMed PMID: 25453335.


1305: Xu Y, Qi W, Wang X, Zhao P, Zhang Y, Zhang Q, Qin S, Wang J. Pegylated
interferon α-2a plus ribavirin for decompensated hepatitis C virus-related
cirrhosis: relationship between efficacy and cumulative dose. Liver Int. 2014
Nov;34(10):1522-31. PubMed PMID: 25453135.


1306: Villamil FG, Gadano AC, Zingale F, Perez R, Gil O, Yantorno S, Mastai R,
Cairo FO, Otero AB, Dong G, Lopez P; REVERT Study Group. Fibrosis progression in 
maintenance liver transplant patients with hepatitis C recurrence: a randomised
study of everolimus vs. calcineurin inhibitors. Liver Int. 2014
Nov;34(10):1513-21. PubMed PMID: 25453134.


1307: Ishizaka N, Ishizaka Y, Yamkado M. Atherosclerosis as a possible
extrahepatic manifestation of chronic hepatitis C virus infection. Clin Med
Insights Cardiol. 2014 Nov 12;8(Suppl 3):1-5. doi: 10.4137/CMC.S17069.
eCollection 2014. Review. PubMed PMID: 25452704; PubMed Central PMCID:
PMC4230236.


1308: Hızarcioglu-Gulsen H, Aydemir Y, Gucer S, Berberoglu-Ates B, Hizal G,
Peynircioglu B, Saltik-Temizel IN, Chawla H, Schwartzberg P, Nakhleh N,
Loveridge-Lenza B, Ballance C, Sultan R, Naganathan S, Ngido F, Misra S. Index of
suspicion. Pediatr Rev. 2014 Dec;35(12):531-7. doi: 10.1542/pir.35-12-531.
Erratum in: Pediatr Rev. 2015 Apr;36(4):180. PubMed PMID: 25452662.


1309: Bhalla P, Forrest GN, Gershon M, Zhou Y, Chen J, LaRussa P, Steinberg S,
Gershon AA. Disseminated, persistent, and fatal infection due to the vaccine
strain of varicella-zoster virus in an adult following stem cell transplantation.
Clin Infect Dis. 2015 Apr 1;60(7):1068-74. doi: 10.1093/cid/ciu970. Epub 2014 Dec
1. Erratum in: Clin Infect Dis. 2015 Jul 1;61(1):143. PubMed PMID: 25452596;
PubMed Central PMCID: PMC4447792.


1310: Chen YM, Chen HH, Chen YH, Hsieh TY, Hsieh CW, Hung WT, Lan JL, Chen DY. A 
comparison of safety profiles of tumour necrosis factor α inhibitors and
rituximab therapy in patients with rheumatoid arthritis and chronic hepatitis C. 
Ann Rheum Dis. 2015 Mar;74(3):626-7. doi: 10.1136/annrheumdis-2014-206711. Epub
2014 Dec 1. PubMed PMID: 25452310.


1311: Koga K, Kimura T, Sakai K, Kushida H, Yoshikawa N. Physicochemical and
structural properties of glycerin gel prepared using glycyrrhizic acid diethyl
ester. J Oleo Sci. 2014;63(12):1309-22. PubMed PMID: 25452268.


1312: Aihara N, Kamiie J, Yamada M, Shirota K. The development of mixed
cryoglobulinemia in Capillaria hepatica-infected mice is associated with the
capillaria antigen-induced selective proliferation of splenic B-1a cells in
response to interleukin-5 stimulation. Am J Pathol. 2015 Jan;185(1):172-84. doi: 
10.1016/j.ajpath.2014.09.017. Epub 2014 Nov 18. PubMed PMID: 25452118.


1313: Sewell J, Capocci S, Johnson J, Solamalai A, Hopkins S, Cropley I, Webster 
DP, Lipman M. Expanded blood borne virus testing in a tuberculosis clinic. A cost
and yield analysis. J Infect. 2015 Apr;70(4):317-23. doi:
10.1016/j.jinf.2014.10.014. Epub 2014 Nov 5. PubMed PMID: 25452045.


1314: Akamatsu S, Hayes CN, Tsuge M, Miki D, Akiyama R, Abe H, Ochi H, Hiraga N, 
Imamura M, Takahashi S, Aikata H, Kawaoka T, Kawakami Y, Ohishi W, Chayama K.
Differences in serum microRNA profiles in hepatitis B and C virus infection. J
Infect. 2015 Mar;70(3):273-87. doi: 10.1016/j.jinf.2014.10.017. Epub 2014 Nov 5. 
PubMed PMID: 25452043.


1315: Rivero-Juarez A, Martinez-Dueñas L, Martinez-Peinado A, Camacho A,
Cifuentes C, Gordon A, Frias M, Torre-Cisneros J, Pineda JA, Rivero A. High
hepatitis E virus seroprevalence with absence of chronic infection in
HIV-infected patients. J Infect. 2015 Jun;70(6):624-30. doi:
10.1016/j.jinf.2014.10.016. Epub 2014 Nov 5. PubMed PMID: 25452042.


1316: Mirabelli C, Surdo M, Van Hemert F, Lian Z, Salpini R, Cento V, Cortese MF,
Aragri M, Pollicita M, Alteri C, Bertoli A, Berkhout B, Micheli V, Gubertini G,
Santoro MM, Romano S, Visca M, Bernassola M, Longo R, De Sanctis GM, Trimoulet P,
Fleury H, Marino N, Mazzotta F, Cappiello G, Spanò A, Sarrecchia C, Zhang JM,
Andreoni M, Angelico M, Verheyen J, Perno CF, Svicher V. Specific mutations in
the C-terminus domain of HBV surface antigen significantly correlate with low
level of serum HBV-DNA in patients with chronic HBV infection. J Infect. 2015
Mar;70(3):288-98. doi: 10.1016/j.jinf.2014.10.015. Epub 2014 Nov 6. PubMed PMID: 
25452041.


1317: Ishii A, Ueno K, Orba Y, Sasaki M, Moonga L, Hang'ombe BM, Mweene AS,
Umemura T, Ito K, Hall WW, Sawa H. A nairovirus isolated from African bats causes
haemorrhagic gastroenteritis and severe hepatic disease in mice. Nat Commun. 2014
Dec 2;5:5651. doi: 10.1038/ncomms6651. PubMed PMID: 25451856; PubMed Central
PMCID: PMC4268697.


1318: Connelly PR, Snyder PW, Zhang Y, McClain B, Quinn BP, Johnston S, Medek A, 
Tanoury J, Griffith J, Patrick Walters W, Dokou E, Knezic D, Bransford P. The
potency-insolubility conundrum in pharmaceuticals: Mechanism and solution for
hepatitis C protease inhibitors. Biophys Chem. 2015 Jan;196:100-8. doi:
10.1016/j.bpc.2014.08.008. Epub 2014 Sep 18. PubMed PMID: 25451684.


1319: Aghemo A, Donato MF. Sofosbuvir treatment in the pre and post liver
transplantation phase: the sooner, the better. Gastroenterology. 2015
Jan;148(1):13-6. doi: 10.1053/j.gastro.2014.11.025. Epub 2014 Nov 22. PubMed
PMID: 25451651.


1320: Wohl BM, Smith AA, Jensen BE, Zelikin AN. Macromolecular (pro)drugs with
concurrent direct activity against the hepatitis C virus and inflammation. J
Control Release. 2014 Dec 28;196:197-207. doi: 10.1016/j.jconrel.2014.09.032.
Epub 2014 Oct 16. PubMed PMID: 25451544.


1321: Li J, Men K, Yang Y, Li D. Dynamical analysis on a chronic hepatitis C
virus infection model with immune response. J Theor Biol. 2015 Jan 21;365:337-46.
doi: 10.1016/j.jtbi.2014.10.039. Epub 2014 Nov 7. PubMed PMID: 25451526.


1322: Cao J, Forrest JC, Zhang X. A screen of the NIH Clinical Collection small
molecule library identifies potential anti-coronavirus drugs. Antiviral Res. 2015
Feb;114:1-10. doi: 10.1016/j.antiviral.2014.11.010. Epub 2014 Nov 28. PubMed
PMID: 25451075.


1323: Lu G, Lomonosova E, Cheng X, Moran EA, Meyers MJ, Le Grice SF, Thomas CJ,
Jiang JK, Meck C, Hirsch DR, D'Erasmo MP, Suyabatmaz DM, Murelli RP, Tavis JE.
Hydroxylated tropolones inhibit hepatitis B virus replication by blocking viral
ribonuclease H activity. Antimicrob Agents Chemother. 2015 Feb;59(2):1070-9. doi:
10.1128/AAC.04617-14. Epub 2014 Dec 1. PubMed PMID: 25451058; PubMed Central
PMCID: PMC4335860.


1324: Krishnan P, Beyer J, Mistry N, Koev G, Reisch T, DeGoey D, Kati W, Campbell
A, Williams L, Xie W, Setze C, Molla A, Collins C, Pilot-Matias T. In vitro and
in vivo antiviral activity and resistance profile of ombitasvir, an inhibitor of 
hepatitis C virus NS5A. Antimicrob Agents Chemother. 2015 Feb;59(2):979-87. doi: 
10.1128/AAC.04226-14. Epub 2014 Dec 1. PubMed PMID: 25451055; PubMed Central
PMCID: PMC4335823.


1325: Pilot-Matias T, Tripathi R, Cohen D, Gaultier I, Dekhtyar T, Lu L, Reisch
T, Irvin M, Hopkins T, Pithawalla R, Middleton T, Ng T, McDaniel K, Or YS, Menon 
R, Kempf D, Molla A, Collins C. In vitro and in vivo antiviral activity and
resistance profile of the hepatitis C virus NS3/4A protease inhibitor ABT-450.
Antimicrob Agents Chemother. 2015 Feb;59(2):988-97. doi: 10.1128/AAC.04227-14.
Epub 2014 Dec 1. PubMed PMID: 25451053; PubMed Central PMCID: PMC4335891.


1326: Teufel A. Bioinformatics and database resources in hepatology. J Hepatol.
2015 Mar;62(3):712-9. doi: 10.1016/j.jhep.2014.10.036. Epub 2014 Oct 30. Review. 
PubMed PMID: 25450718.


1327: Agarwal K, Fung SK, Nguyen TT, Cheng W, Sicard E, Ryder SD, Flaherty JF,
Lawson E, Zhao S, Subramanian GM, McHutchison JG, Gane EJ, Foster GR.
Twenty-eight day safety, antiviral activity, and pharmacokinetics of tenofovir
alafenamide for treatment of chronic hepatitis B infection. J Hepatol. 2015
Mar;62(3):533-40. doi: 10.1016/j.jhep.2014.10.035. Epub 2014 Oct 30. PubMed PMID:
25450717.


1328: Miro JM, Stock P, Teicher E, Duclos-Vallée JC, Terrault N, Rimola A.
Outcome and management of HCV/HIV coinfection pre- and post-liver
transplantation. A 2015 update. J Hepatol. 2015 Mar;62(3):701-11. doi:
10.1016/j.jhep.2014.10.032. Epub 2014 Oct 30. Review. PubMed PMID: 25450714.


1329: Yuen MF, Ahn SH, Lee KS, Um SH, Cho M, Yoon SK, Lee JW, Park NH, Kweon YO, 
Sohn JH, Lee J, Kim JA, Lai CL, Han KH. Two-year treatment outcome of chronic
hepatitis B infection treated with besifovir vs. entecavir: results from a
multicentre study. J Hepatol. 2015 Mar;62(3):526-32. doi:
10.1016/j.jhep.2014.10.026. Epub 2014 Oct 25. PubMed PMID: 25450709.


1330: Kuga C, Enomoto H, Aizawa N, Takashima T, Ikeda N, Ishii A, Sakai Y, Iwata 
Y, Tanaka H, Saito M, Iijma H, Nishiguchi S. Anti-interferon-α neutralizing
antibody induced telaprevir resistance under the interferon-α plus telaprevir
treatment in vitro. Biochem Biophys Res Commun. 2014 Oct 29;454(3):453-458. doi: 
10.1016/j.bbrc.2014.10.111. [Epub ahead of print] PubMed PMID: 25450683.


1331: Galatola R, Cruz A, Gómara MJ, Prat J, Alsina MA, Haro I, Pujol M. Surface 
behavior of peptides from E1 GBV-C protein: Interaction with anionic model
membranes and importance in HIV-1 FP inhibition. Biochim Biophys Acta. 2015
Feb;1848(2):392-407. doi: 10.1016/j.bbamem.2014.10.033. Epub 2014 Oct 30. PubMed 
PMID: 25450346.


1332: Yang N, Ekanem NR, Sakyi CA, Ray SD. Hepatocellular carcinoma and microRNA:
new perspectives on therapeutics and diagnostics. Adv Drug Deliv Rev. 2015
Jan;81:62-74. doi: 10.1016/j.addr.2014.10.029. Epub 2014 Nov 6. Review. PubMed
PMID: 25450260.


1333: Ruane PJ, Ain D, Stryker R, Meshrekey R, Soliman M, Wolfe PR, Riad J,
Mikhail S, Kersey K, Jiang D, Massetto B, Doehle B, Kirby BJ, Knox SJ,
McHutchison JG, Symonds WT. Sofosbuvir plus ribavirin for the treatment of
chronic genotype 4 hepatitis C virus infection in patients of Egyptian ancestry. 
J Hepatol. 2015 May;62(5):1040-6. doi: 10.1016/j.jhep.2014.10.044. Epub 2014 Nov 
5. PubMed PMID: 25450208.


1334: Lin LT, Chung CY, Hsu WC, Chang SP, Hung TC, Shields J, Russell RS, Lin CC,
Li CF, Yen MH, Tyrrell DL, Lin CC, Richardson CD. Saikosaponin b2 is a naturally 
occurring terpenoid that efficiently inhibits hepatitis C virus entry. J Hepatol.
2015 Mar;62(3):541-8. doi: 10.1016/j.jhep.2014.10.040. Epub 2014 Nov 4. Erratum
in: J Hepatol. 2015 Jul;63(1):292. PubMed PMID: 25450204.


1335: Rudler M, Mouri S, Charlotte F, Lebray P, Capocci R, Benosman H, Poynard T,
Thabut D. Prognosis of treated severe alcoholic hepatitis in patients with
gastrointestinal bleeding. J Hepatol. 2015 Apr;62(4):816-21. doi:
10.1016/j.jhep.2014.11.003. Epub 2014 Nov 11. PubMed PMID: 25450199.


1336: Yildiz UH, Inci F, Wang S, Toy M, Tekin HC, Javaid A, Lau DT, Demirci U.
Recent advances in micro/nanotechnologies for global control of hepatitis B
infection. Biotechnol Adv. 2015 Jan-Feb;33(1):178-90. doi:
10.1016/j.biotechadv.2014.11.003. Epub 2014 Nov 20. Review. PubMed PMID:
25450190; PubMed Central PMCID: PMC4433022.


1337: Nagaj J, Starosta R, Jeżowska-Bojczuk M. Acid-base characterization,
coordination properties towards copper(II) ions and DNA interaction studies of
ribavirin, an antiviral drug. J Inorg Biochem. 2014 Oct 12;142C:68-74. doi:
10.1016/j.jinorgbio.2014.09.019. [Epub ahead of print] PubMed PMID: 25450020.


1338: Zou C, Chen J, Chen K, Wang S, Cao Y, Zhang J, Sheng Y, Huang A, Tang H.
Functional analysis of miR-181a and Fas involved in hepatitis B virus-related
hepatocellular carcinoma pathogenesis. Exp Cell Res. 2015 Feb 15;331(2):352-61.
doi: 10.1016/j.yexcr.2014.11.007. Epub 2014 Nov 20. PubMed PMID: 25449696.


1339: Çakir G, Küçükgüzel İ, Guhamazumder R, Tatar E, Manvar D, Basu A, Patel BA,
Zia J, Talele TT, Kaushik-Basu N. Novel 4-thiazolidinones as non-nucleoside
inhibitors of hepatitis C virus NS5B RNA-dependent RNA polymerase. Arch Pharm
(Weinheim). 2015 Jan;348(1):10-22. doi: 10.1002/ardp.201400247. Epub 2014 Dec 2. 
PubMed PMID: 25449674.
[truncated: 45,759,352 more chars]
