# Supplementary material for: Invisible Brain: Knowledge in Research Works and Neuron Activity
Source: PLoS One. 2016 Jul 20;11(7):e0158590. doi: 10.1371/journal.pone.0158590 (PMC4954711; doi:10.1371/journal.pone.0158590)
Supplement: S4 File — (ZIP) [file pone.0158590.s004.zip › Hypoglycemia_pubmed.txt]

1: Swedish Council on Health Technology Assessment. Continuous Subcutaneous
Glucose Monitoring for Diabetes [Internet]. Stockholm: Swedish Council on Health 
Technology Assessment (SBU); 2013 Oct 22. Available from
http://www.ncbi.nlm.nih.gov/books/NBK316448/
PubMed PMID: 26803872.


2: Swedish Council on Health Technology Assessment. Insulin Pumps for Diabetes
[Internet]. Stockholm: Swedish Council on Health Technology Assessment (SBU);
2013 Oct 22. Available from http://www.ncbi.nlm.nih.gov/books/NBK316443/
PubMed PMID: 26803866.


3: Baker P II, Ayres L, Gaughan S, Weisfeld-Adams J. Hereditary Fructose
Intolerance. 2015 Dec 17. In: Pagon RA, Adam MP, Ardinger HH, Wallace SE, Amemiya
A, Bean LJH, Bird TD, Fong CT, Mefford HC, Smith RJH, Stephens K, editors.
GeneReviews® [Internet]. Seattle (WA): University of Washington, Seattle;
1993-2016. Available from http://www.ncbi.nlm.nih.gov/books/NBK333439/
PubMed PMID: 26677512.


4: VanBuecken D, Lord S, Greenbaum CJ. Changing the Course of Disease in Type 1
Diabetes. 2015 Jun 29. In: De Groot LJ, Beck-Peccoz P, Chrousos G, Dungan K,
Grossman A, Hershman JM, Koch C, McLachlan R, New M, Rebar R, Singer F, Vinik A, 
Weickert MO, editors. Endotext [Internet]. South Dartmouth (MA): MDText.com,
Inc.; 2000-. Available from http://www.ncbi.nlm.nih.gov/books/NBK326738/
PubMed PMID: 26561698.


5: Dalal P, Bhattacharjee M. Stroke-Transient Cerebral Ischaemic Attacks (TIAs) A
Medical Emergency-Preventable and Treatable. J Assoc Physicians India. 2014
Dec;62(12):12-7. PubMed PMID: 26259417.


6: Rodriguez A, Magee M, Ramos P, Seley JJ, Nolan A, Kulasa K, Caudell KA, Lamb
A, MacIndoe J, Maynard G. Best Practices for Interdisciplinary Care Management by
Hospital Glycemic Teams: Results of a Society of Hospital Medicine Survey Among
19 U.S. Hospitals. Diabetes Spectr. 2014 Aug;27(3):197-206. doi:
10.2337/diaspect.27.3.197. PubMed PMID: 26246780; PubMed Central PMCID:
PMC4523728.


7: Filippatos TD, Panagiotopoulou TV, Elisaf MS. Adverse Effects of GLP-1
Receptor Agonists. Rev Diabet Stud. 2014 Fall-Winter;11(3-4):202-30. doi:
10.1900/RDS.2014.11.202. Epub 2015 Feb 10. PubMed PMID: 26177483.


8: Kanesvaran R, Watt K, Turnbull JD, Armstrong AJ, Wolkowiez MC, George DJ. A
Single-Arm Phase 1b Study of Everolimus and Sunitinib in Patients With Advanced
Renal Cell Carcinoma. Clin Genitourin Cancer. 2015 Aug;13(4):319-27. doi:
10.1016/j.clgc.2014.12.011. Epub 2014 Dec 30. PubMed PMID: 26174223.


9: Sharma M, Reddy DN, Kiat TC. Refractory Hypoglycemia Presenting as First
Manifestation of Advanced Hepatocellular Carcinoma. ACG Case Rep J. 2014 Oct
10;2(1):50-2. doi: 10.14309/crj.2014.82. eCollection 2014 Oct. PubMed PMID:
26157905; PubMed Central PMCID: PMC4435354.


10: Nasli-Esfahani E, Peimani M, Rambod C, Omidvar M, Larijani B. Developing a
Clinical Diabetes Guideline in Diabetes Research Network in Iran. Iran J Public
Health. 2014 Jun;43(6):713-21. PubMed PMID: 26110142; PubMed Central PMCID:
PMC4475590.


11: Demirpençe S, Demirpençe Bİ, Meşe T, Arslanoğlu S, Tavlı V, Çalkavur Ş,
Olukman Ö, Firuzan AR. Predictors of postnatal complications and congenital
cardiac diseases in infants of mothers with pregestational and gestational
diabetes. Turk Pediatri Ars. 2014 Dec 1;49(4):299-306. doi:
10.5152/tpa.2014.1017. eCollection 2014 Dec. PubMed PMID: 26078681; PubMed
Central PMCID: PMC4462317.


12: Çelik İH, Canpolat FE, Demirel G, Eras Z, Sungur VG, Sarıer B, Dilmen U.
Zekai Tahir Burak Women's Health Education and Research Hospital newborn hearing 
screening results and assessment of the patients. Turk Pediatri Ars. 2014 Jun
1;49(2):138-41. doi: 10.5152/tpa.2014.1207. eCollection 2014 Jun. PubMed PMID:
26078649; PubMed Central PMCID: PMC4462275.


13: Le Coustumier EM, Vandeix E, Delage-Corre M, Bertin F, Melloni B.
[Hypoglycaemic coma revealing a malignant recurrence during Doege-Potter
syndrome]. Rev Mal Respir. 2015 May;32(5):530-4. doi: 10.1016/j.rmr.2014.05.007. 
Epub 2014 Aug 10. French. PubMed PMID: 26072009.


14: Sivajothi S, Rayulu VC, Sudhakara Reddy B. Haematological and biochemical
changes in experimental Trypanosoma evansi infection in rabbits. J Parasit Dis.
2015 Jun;39(2):216-20. doi: 10.1007/s12639-013-0321-6. Epub 2013 Jun 19. PubMed
PMID: 26064003; PubMed Central PMCID: PMC4456511.


15: Type 2 diabetes and metformin. First choice for monotherapy: weak evidence of
efficacy but well-known and acceptable adverse effects. Prescrire Int. 2014
Nov;23(154):269-72. Review. PubMed PMID: 25954799.


16: Desimone ME, Weinstock RS. Hypoglycemia. 2015 Apr 12. In: De Groot LJ,
Beck-Peccoz P, Chrousos G, Dungan K, Grossman A, Hershman JM, Koch C, McLachlan
R, New M, Rebar R, Singer F, Vinik A, Weickert MO, editors. Endotext [Internet]. 
South Dartmouth (MA): MDText.com, Inc.; 2000-. Available from
http://www.ncbi.nlm.nih.gov/books/NBK279137/
PubMed PMID: 25905360.


17: Tuomi T, Miettinen PJ, Hakaste L, Groop L. Atypical Forms of Diabetes. 2015
Feb 6. In: De Groot LJ, Beck-Peccoz P, Chrousos G, Dungan K, Grossman A, Hershman
JM, Koch C, McLachlan R, New M, Rebar R, Singer F, Vinik A, Weickert MO, editors.
Endotext [Internet]. South Dartmouth (MA): MDText.com, Inc.; 2000-. Available
from http://www.ncbi.nlm.nih.gov/books/NBK279128/
PubMed PMID: 25905351.


18: Hirsch IB, Skyler JS. The Management of Type 1 Diabetes. 2013 Mar 1. In: De
Groot LJ, Beck-Peccoz P, Chrousos G, Dungan K, Grossman A, Hershman JM, Koch C,
McLachlan R, New M, Rebar R, Singer F, Vinik A, Weickert MO, editors. Endotext
[Internet]. South Dartmouth (MA): MDText.com, Inc.; 2000-. Available from
http://www.ncbi.nlm.nih.gov/books/NBK279114/
PubMed PMID: 25905338.


19: Maclaren NK. Emergencies in Childhood Diabetes. 2015 Apr 12. In: De Groot LJ,
Beck-Peccoz P, Chrousos G, Dungan K, Grossman A, Hershman JM, Koch C, McLachlan
R, New M, Rebar R, Singer F, Vinik A, Weickert MO, editors. Endotext [Internet]. 
South Dartmouth (MA): MDText.com, Inc.; 2000-. Available from
http://www.ncbi.nlm.nih.gov/books/NBK279104/
PubMed PMID: 25905329.


20: Cryer P. Hypoglycemia During Therapy of Diabetes. 2015 May 28. In: De Groot
LJ, Beck-Peccoz P, Chrousos G, Dungan K, Grossman A, Hershman JM, Koch C,
McLachlan R, New M, Rebar R, Singer F, Vinik A, Weickert MO, editors. Endotext
[Internet]. South Dartmouth (MA): MDText.com, Inc.; 2000-. Available from
http://www.ncbi.nlm.nih.gov/books/NBK279100/
PubMed PMID: 25905325.


21: Corsino L, Dhatariya K, Umpierrez G. Management of Diabetes and Hyperglycemia
in Hospitalized Patients. 2014 Oct 4. In: De Groot LJ, Beck-Peccoz P, Chrousos G,
Dungan K, Grossman A, Hershman JM, Koch C, McLachlan R, New M, Rebar R, Singer F,
Vinik A, Weickert MO, editors. Endotext [Internet]. South Dartmouth (MA):
MDText.com, Inc.; 2000-. Available from
http://www.ncbi.nlm.nih.gov/books/NBK279093/
PubMed PMID: 25905318.


22: Vinik A, Casellini C, Perry RR, Feliberti E, MD HV. Diagnosis and Management 
of Pancreatic Neuroendocrine Tumors (PNETS). 2014 Sep 14. In: De Groot LJ,
Beck-Peccoz P, Chrousos G, Dungan K, Grossman A, Hershman JM, Koch C, McLachlan
R, New M, Rebar R, Singer F, Vinik A, Weickert MO, editors. Endotext [Internet]. 
South Dartmouth (MA): MDText.com, Inc.; 2000-. Available from
http://www.ncbi.nlm.nih.gov/books/NBK279074/
PubMed PMID: 25905300.


23: Evans JL, Bahng M. NON-PHARMACEUTICAL INTERVENTION OPTIONS FOR TYPE 2
DIABETES: Diets and Dietary Supplements (Botanicals, Antioxidants, and Minerals).
2014 Mar 4. In: De Groot LJ, Beck-Peccoz P, Chrousos G, Dungan K, Grossman A,
Hershman JM, Koch C, McLachlan R, New M, Rebar R, Singer F, Vinik A, Weickert MO,
editors. Endotext [Internet]. South Dartmouth (MA): MDText.com, Inc.; 2000-.
Available from http://www.ncbi.nlm.nih.gov/books/NBK279062/
PubMed PMID: 25905290.


24: Keely E, Barbour LA. Management of Diabetes in Pregnancy. 2014 Feb 14. In: De
Groot LJ, Beck-Peccoz P, Chrousos G, Dungan K, Grossman A, Hershman JM, Koch C,
McLachlan R, New M, Rebar R, Singer F, Vinik A, Weickert MO, editors. Endotext
[Internet]. South Dartmouth (MA): MDText.com, Inc.; 2000-. Available from
http://www.ncbi.nlm.nih.gov/books/NBK279010/
PubMed PMID: 25905241.


25: Vinik A, Feliberti E, Perry RR. Insulinomas. 2014 Mar 31. In: De Groot LJ,
Beck-Peccoz P, Chrousos G, Dungan K, Grossman A, Hershman JM, Koch C, McLachlan
R, New M, Rebar R, Singer F, Vinik A, Weickert MO, editors. Endotext [Internet]. 
South Dartmouth (MA): MDText.com, Inc.; 2000-. Available from
http://www.ncbi.nlm.nih.gov/books/NBK278981/
PubMed PMID: 25905215.


26: Rushakoff RJ, Siperstein A, Clark OH. Insulinoma and other Hypoglycemias.
2009 Jan 1. In: De Groot LJ, Beck-Peccoz P, Chrousos G, Dungan K, Grossman A,
Hershman JM, Koch C, McLachlan R, New M, Rebar R, Singer F, Vinik A, Weickert MO,
editors. Endotext [Internet]. South Dartmouth (MA): MDText.com, Inc.; 2000-.
Available from http://www.ncbi.nlm.nih.gov/books/NBK278974/
PubMed PMID: 25905208.


27: Pileggi A. Islet Transplantation. 2011 Nov 11. In: De Groot LJ, Beck-Peccoz
P, Chrousos G, Dungan K, Grossman A, Hershman JM, Koch C, McLachlan R, New M,
Rebar R, Singer F, Vinik A, Weickert MO, editors. Endotext [Internet]. South
Dartmouth (MA): MDText.com, Inc.; 2000-. Available from
http://www.ncbi.nlm.nih.gov/books/NBK278966/
PubMed PMID: 25905200.


28: Pigeyre M, Vaurs C, Raverdy V, Hanaire H, Ritz P, Pattou F. Increased risk of
OGTT-induced hypoglycemia after gastric bypass in severely obese patients with
normal glucose tolerance. Surg Obes Relat Dis. 2015 May-Jun;11(3):573-7. doi:
10.1016/j.soard.2014.12.004. Epub 2014 Dec 15. PubMed PMID: 25892342.


29: Roslin MS. Why it matters. A paired editorial for "Hypoglycemia after
Roux-en-Y gastric bypass: detection rates of continuous glucose monitoring (CGM) 
versus mixed meal test". Surg Obes Relat Dis. 2015 May-Jun;11(3):569-72. doi:
10.1016/j.soard.2014.11.023. Epub 2014 Dec 3. PubMed PMID: 25868825.


30: Menaka R, Narendra BS, Sandeep J, Bhattacharyya A. Comparing conventional and
analogue insulin in hospitalised patients. J Assoc Physicians India. 2014
Aug;62(8):765-6. PubMed PMID: 25856960.


31: Apel J, Reutrakul S, Baldwin D. Hypoglycemia in the treatment of hyperkalemia
with insulin in patients with end-stage renal disease. Clin Kidney J. 2014
Jun;7(3):248-50. doi: 10.1093/ckj/sfu026. Epub 2014 Mar 18. PubMed PMID:
25852884; PubMed Central PMCID: PMC4377748.


32: Li T, Vijayan A. Insulin for the treatment of hyperkalemia: a double-edged
sword? Clin Kidney J. 2014 Jun;7(3):239-41. doi: 10.1093/ckj/sfu049. PubMed PMID:
25852882; PubMed Central PMCID: PMC4377764.


33: Mahar SA, Hasan MI, Khan MI, Fawwad A, Hussain S, Maheshwary N, Kumar K,
Siddiqi A, Khan MA. Comparison of hypoglycaemia episodes in people with type-2
diabetes fasting in Ramazan, treated with vildaglipton or sulphonylurea: results 
of the Pakistani cohort of the VIRTUE study. J Pak Med Assoc. 2014
Nov;64(11):1297-302. PubMed PMID: 25831650.


34: Basit S, Malibari O, Al Balwi AM, Abdusamad F, Abu Ismail F. A founder splice
site mutation underlies glycogen storage disease type 3 in consanguineous Saudi
families. Ann Saudi Med. 2014 Sep-Oct;34(5):390-5. doi:
10.5144/0256-4947.2014.390. PubMed PMID: 25827695.


35: Kalra S. Hypoglycaemia in diabetes. J Pak Med Assoc. 2014 Sep;64(9):1090-3.
PubMed PMID: 25823196.


36: Nawfal NI, Ramadan MK, Naja AS, Rajab MA. Short-term neonatal outcome in
singleton, late preterm deliveries: a three-year experience at a single Lebanese 
center. J Med Liban. 2014 Oct-Nov;62(4):191-7. PubMed PMID: 25807715.


37: Inagaki N, Kondo K, Yoshinari T, Kuki H. Efficacy and safety of canagliflozin
alone or as add-on to other oral antihyperglycemic drugs in Japanese patients
with type 2 diabetes: A 52-week open-label study. J Diabetes Investig. 2015
Mar;6(2):210-8. doi: 10.1111/jdi.12266. Epub 2014 Aug 25. PubMed PMID: 25802729; 
PubMed Central PMCID: PMC4364856.


38: Onishi Y, Niemoeller E, Ikeda Y, Takagi H, Yabe D, Seino Y. Efficacy and
safety of lixisenatide in Japanese patients with type 2 diabetes mellitus
inadequately controlled by sulfonylurea with or without metformin: Subanalysis of
GetGoal-S. J Diabetes Investig. 2015 Mar;6(2):201-9. doi: 10.1111/jdi.12275. Epub
2014 Sep 24. PubMed PMID: 25802728; PubMed Central PMCID: PMC4364855.


39: Yokoh H, Kobayashi K, Sato Y, Takemoto M, Uchida D, Kanatsuka A, Kuribayashi 
N, Terano T, Hashimoto N, Sakurai K, Hanaoka H, Ishikawa K, Onishi S, Yokote K.
Efficacy and safety of the dipeptidyl peptidase-4 inhibitor sitagliptin compared 
with alpha-glucosidase inhibitor in Japanese patients with type 2 diabetes
inadequately controlled on metformin or pioglitazone alone (Study for an Ultimate
Combination Therapy to Control Diabetes with Sitagliptin-1): A multicenter,
randomized, open-label, non-inferiority trial. J Diabetes Investig. 2015
Mar;6(2):182-91. doi: 10.1111/jdi.12282. Epub 2014 Sep 24. PubMed PMID: 25802726;
PubMed Central PMCID: PMC4364853.


40: Nakamura A, Terauchi Y. Present status of clinical deployment of glucokinase 
activators. J Diabetes Investig. 2015 Mar;6(2):124-32. doi: 10.1111/jdi.12294.
Epub 2014 Nov 10. Review. PubMed PMID: 25802718; PubMed Central PMCID:
PMC4364845.


41: Scheen AJ. [Canagliflozin (Invokana): kidney SGLT2 cotransporter inhibitor
for treating type 2 diabetes]. Rev Med Liege. 2014 Dec;69(12):692-9. Review.
French. PubMed PMID: 25796788.


42: Alharbi MS. A 94-year-old man with recurrent hypoglycemia caused by non-islet
cell tumor hypoglycemia (NICTH). Int J Health Sci (Qassim). 2014 Oct;8(4):430-3. 
PubMed PMID: 25780362; PubMed Central PMCID: PMC4350897.


43: Moodahadu LS, Dhall R, Zargar AH, Bangera S, Ramani L, Katipally R. Tight
glycemic control and cardiovascular effects in type 2 diabetic patients. Heart
Views. 2014 Oct-Dec;15(4):111-20. doi: 10.4103/1995-705X.151084. Review. PubMed
PMID: 25774253; PubMed Central PMCID: PMC4348983.


44: Kefurt R, Langer FB, Schindler K, Shakeri-Leidenmühler S, Ludvik B, Prager G.
Hypoglycemia after Roux-En-Y gastric bypass: detection rates of continuous
glucose monitoring (CGM) versus mixed meal test. Surg Obes Relat Dis. 2015
May-Jun;11(3):564-9. doi: 10.1016/j.soard.2014.11.003. Epub 2014 Nov 13. PubMed
PMID: 25737101.


45: Campbell MD, Gonzalez JT, Rumbold PL, Walker M, Shaw JA, Stevenson EJ, West
DJ. Comparison of appetite responses to high- and low-glycemic index postexercise
meals under matched insulinemia and fiber in type 1 diabetes. Am J Clin Nutr.
2015 Mar;101(3):478-86. doi: 10.3945/ajcn.114.097162. Epub 2014 Dec 31. PubMed
PMID: 25733632.


46: Durković J, Milenković T, Krone N, Parajes S, Mandić B. Low estriol levels in
the maternal marker screen as a predictor of X-linked adrenal hypoplasia
congenita: case report. Srp Arh Celok Lek. 2014 Nov-Dec;142(11-12):728-31. PubMed
PMID: 25731006.


47: Bansal N, Dhaliwal R, Weinstock RS. Management of diabetes in the elderly.
Med Clin North Am. 2015 Mar;99(2):351-77. doi: 10.1016/j.mcna.2014.11.008. Epub
2014 Dec 30. Review. PubMed PMID: 25700588.


48: Pelikánová T. [Will the new SGLT2 inhibitor empagliflozin help us reduce the 
risk of hypoglycemia?]. Vnitr Lek. 2014 Dec;60(12):1102, 1104-8. Czech. PubMed
PMID: 25692841.


49: La Grange LJ, Mukaratirwa S. Assessment of selected biochemical parameters
and humoral immune response of Nile crocodiles (Crocodylus niloticus)
experimentally infected with Trichinella zimbabwensis. J S Afr Vet Assoc. 2014
Aug 21;85(1):1085. doi: 10.4102/jsava.v85i1.1085. PubMed PMID: 25686027.


50: Zhang T, Dong HH. Glucose-regulated insulin production in the liver improves 
glycemic control in type 1 diabetic mice. Mol Metab. 2014 Nov 1;4(1):70-6. doi:
10.1016/j.molmet.2014.10.005. eCollection 2015 Jan. PubMed PMID: 25685692; PubMed
Central PMCID: PMC4314533.


51: Penning S, Pretty C, Preiser JC, Shaw GM, Desaive T, Chase JG. Glucose
control positively influences patient outcome: A retrospective study. J Crit
Care. 2015 Jun;30(3):455-9. doi: 10.1016/j.jcrc.2014.12.013. Epub 2014 Dec 31.
PubMed PMID: 25682344.


52: Rawdaree P, Sarinnapakorn V, Pattanaungkul S, Khovidhunkit W, Tannirandorn P,
Peerapatdit T. A prospective, longitudinal, multicenter, observational study to
assess insulin treatment patterns in diabetic patients in Thailand: results from 
the TITAN Study. J Med Assoc Thai. 2014 Nov;97(11):1140-50. PubMed PMID:
25675678.


53: Féry F. [New oral antidiabetic drugs]. Rev Med Brux. 2014 Sep;35(4):347-55.
French. PubMed PMID: 25675642.


54: Marrocchella S, Sestilli V, Indraccolo U, de Rosario F, Castellana L,
Mastricci AL, Calo' A, Magaldi R, Del Bianco A, Greco P, Matteo M. Late preterm
births: a retrospective analysis of the morbidity risk stratified for gestational
age. Springerplus. 2014 Feb 28;3:114. doi: 10.1186/2193-1801-3-114. eCollection
2014. PubMed PMID: 25674430; PubMed Central PMCID: PMC4320197.


55: Zhou P, Xu L, Liu X, Huang J, Xu W, Chen W. Web-based telemedicine for
management of type 2 diabetes through glucose uploads: a randomized controlled
trial. Int J Clin Exp Pathol. 2014 Dec 1;7(12):8848-54. eCollection 2014. PubMed 
PMID: 25674254; PubMed Central PMCID: PMC4313963.


56: Mancano MA. Pancreatitis-associated with riluzole; linezolid-induced
hypoglycemia; sorafenib-induced acute generalized exanthematous pustulosis;
creatine supplementation-induced thrombotic events; acute pancreatitis associated
with quetiapine; hypomagnesemia and seizure associated with rabeprazole. Hosp
Pharm. 2014 Dec;49(11):1004-8. doi: 10.1310/hjp4911-1004. PubMed PMID: 25673887; 
PubMed Central PMCID: PMC4319798.


57: Lheureux O, Preiser JC. Year in review 2013: Critical Care--metabolism. Crit 
Care. 2014 Oct 27;18(5):571. doi: 10.1186/s13054-014-0571-4. Review. PubMed PMID:
25672544; PubMed Central PMCID: PMC4330939.


58: Kanungo A, Jhingan A, Sahay RK, Muruganathan A, Das AK; Diabetes Consensus
Group. Consensus evidence-based guidelines for insulin therapy in patients with
type 1 diabetes mellitus as per Indian clinical practice. J Assoc Physicians
India. 2014 Jul;62(7 Suppl):26-33. Review. PubMed PMID: 25668934.


59: Wu J, Yang X, Chen B, Xu X. Pancreas β cell regeneration and type 1 diabetes 
(Review). Exp Ther Med. 2015 Mar;9(3):653-657. Epub 2014 Dec 30. PubMed PMID:
25667609; PubMed Central PMCID: PMC4316911.


60: Candrilli SD, Meyers JL, Boye K, Bae JP. Health care resource utilization and
costs during episodes of care for type 2 diabetes mellitus-related comorbidities.
J Diabetes Complications. 2015 May-Jun;29(4):529-33. doi:
10.1016/j.jdiacomp.2014.12.009. Epub 2014 Dec 24. PubMed PMID: 25660136.


61: Agrawal N, Jamshed N, Aggarwal P, Ekka M. Severe hypoglycemia masquerading as
cerebellar stroke. J Family Med Prim Care. 2014 Oct-Dec;3(4):440-2. doi:
10.4103/2249-4863.148144. PubMed PMID: 25657961; PubMed Central PMCID:
PMC4311360.


62: Kapoor N, Shetty S, Asha HH, Paul TV. An unusual presentation of a patient
with multiple endocrine neoplasia- 1. J Clin Diagn Res. 2014 Dec;8(12):MJ01-2.
doi: 10.7860/JCDR/2014/9549.5253. Epub 2014 Dec 5. PubMed PMID: 25653982; PubMed 
Central PMCID: PMC4316288.


63: Dalal MR, Robinson SB, Sullivan SD. Real-world evaluation of the effects of
counseling and education in diabetes management. Diabetes Spectr. 2014
Nov;27(4):235-43. doi: 10.2337/diaspect.27.4.235. PubMed PMID: 25647045; PubMed
Central PMCID: PMC4231931.


64: Heller S, Lawton J, Amiel S, Cooke D, Mansell P, Brennan A, Elliott J, Boote 
J, Emery C, Baird W, Basarir H, Beveridge S, Bond R, Campbell M, Chater T,
Choudhary P, Clark M, de Zoysa N, Dixon S, Gianfrancesco C, Hopkins D, Jacques R,
Kruger J, Moore S, Oliver L, Peasgood T, Rankin D, Roberts S, Rogers H, Taylor C,
Thokala P, Thompson G, Ward C. Improving management of type 1 diabetes in the UK:
the Dose Adjustment For Normal Eating (DAFNE) programme as a research test-bed. A
mixed-method analysis of the barriers to and facilitators of successful diabetes 
self-management, a health economic analysis, a cluster randomised controlled
trial of different models of delivery of an educational intervention and the
potential of insulin pumps and additional educator input to improve outcomes.
Southampton (UK): NIHR Journals Library; 2014 Dec.
PubMed PMID: 25642502.


65: Prabhakhar NR, Joyner MJ. Tasting arterial blood: what do the carotid
chemoreceptors sense? Front Physiol. 2015 Jan 14;5:524. doi:
10.3389/fphys.2014.00524. eCollection 2014. Review. PubMed PMID: 25642193; PubMed
Central PMCID: PMC4294136.


66: Pach D, Radomska M, Groszek B, Hydzik P, Gilis-Januszewska A, Pach J.
Abnormal glucose metabolism in men with alcohol withdrawal syndrome. Przegl Lek. 
2014;71(9):469-74. PubMed PMID: 25632784.


67: Roh YS, Kim EJ, Cho A, Kim MS, Cho HS, Lim CW, Kim B. Chylous ascites in a
hedgehog (Atelerix albiventris). J Zoo Wildl Med. 2014 Dec;45(4):951-4. PubMed
PMID: 25632690.


68: Prasad S, Sajja RK, Naik P, Cucullo L. Diabetes Mellitus and Blood-Brain
Barrier Dysfunction: An Overview. J Pharmacovigil. 2014 Jun;2(2):125. PubMed
PMID: 25632404; PubMed Central PMCID: PMC4306190.


69: Mancini MC. Bariatric surgery--an update for the endocrinologist. Arq Bras
Endocrinol Metabol. 2014 Dec;58(9):875-88. doi: 10.1590/0004-2730000003413.
Review. PubMed PMID: 25627042.


70: Mannucci E. [Cardiovascular outcome trials in patients with diabetes]. G Ital
Cardiol (Rome). 2014 Dec;15(12 Suppl 2):27S-31S. doi: 10.1714/1762.19116.
Italian. PubMed PMID: 25623548.


71: Consoli A, Di Fulvio P. [Cardiovascular risk reduction in the management of
diabetic patients: what has changed since the '90s in the clinical approach?]. G 
Ital Cardiol (Rome). 2014 Dec;15(12 Suppl 2):21S-26S. doi: 10.1714/1762.19114.
Italian. PubMed PMID: 25623547.


72: Fiorentino TV, Sesti G. [Tight glycemic control in the management of diabetic
patients: what has changed since the '90s in the clinical approach?]. G Ital
Cardiol (Rome). 2014 Dec;15(12 Suppl 2):13S-20S. doi: 10.1714/1762.19112.
Italian. PubMed PMID: 25623546.


73: Avogaro A. [Hypoglycemia and cardiovascular risk]. G Ital Cardiol (Rome).
2014 Dec;15(12 Suppl 2):4S-12S. doi: 10.1714/1762.19110. Italian. PubMed PMID:
25623545.


74: Urakami T, Kuwabara R, Habu M, Okuno M, Suzuki J, Takahashi S. Efficacy and
safety of switching to insulin glulisine from other rapid-acting insulin analogs 
in children with type 1 diabetes. J Diabetes Investig. 2015 Jan;6(1):87-90. doi: 
10.1111/jdi.12253. Epub 2014 Jul 4. PubMed PMID: 25621137; PubMed Central PMCID: 
PMC4296707.


75: Lu Y, Ma D, Xu W, Shao S, Yu X. Effect and cardiovascular safety of adding
rosiglitazone to insulin therapy in type 2 diabetes: A meta-analysis. J Diabetes 
Investig. 2015 Jan;6(1):78-86. doi: 10.1111/jdi.12246. Epub 2014 Jun 18. PubMed
PMID: 25621136; PubMed Central PMCID: PMC4296706.


76: McDougall SJ, Münzberg H, Derbenev AV, Zsombok A. Central control of
autonomic functions in health and disease. Front Neurosci. 2015 Jan 9;8:440. doi:
10.3389/fnins.2014.00440. eCollection 2014. PubMed PMID: 25620907; PubMed Central
PMCID: PMC4288135.


77: Dangi-Garimella S. The persistent complication of hypoglycemia in diabetics. 
Am J Manag Care. 2014 May;20(8 Spec No.):E17. PubMed PMID: 25617934.


78: Dangi-Garimella S. The Yin and the Yang of CV risks in patients with
diabetes. Am J Manag Care. 2014 May;20(8 Spec No.):E6. PubMed PMID: 25617925.


79: Ameyaw E, Amponsah-Achiano K, Yamoah P, Chanoine JP. Abnormal blood glucose
as a prognostic factor for adverse clinical outcome in children admitted to the
paediatric emergency unit at komfo anokye teaching hospital, kumasi, ghana. Int J
Pediatr. 2014;2014:149070. doi: 10.1155/2014/149070. Epub 2014 Dec 28. PubMed
PMID: 25614747; PubMed Central PMCID: PMC4295610.


80: Kvapil M. [Empagliflozin: another of silent revolutioners]. Vnitr Lek. 2014
Nov;60(11):924-5. Czech. PubMed PMID: 25612346.


81: Pitkin A, Rice MJ. Editorial comment: icodextrin causing glucose meter error 
and severe hypoglycemia after deceased donor renal transplant in a patient
receiving continuous ambulatory peritoneal dialysis. A A Case Rep. 2013 Dec
15;1(6):92. doi: 10.1097/ACC.0b013e3182a51172. PubMed PMID: 25612187.


82: Disque A, Dhillon A, Gritsch A. Icodextrin causing glucose meter error and
severe hypoglycemia after deceased donor renal transplant in a patient receiving 
continuous ambulatory peritoneal dialysis. A A Case Rep. 2013 Dec 15;1(6):89-91. 
doi: 10.1097/ACC.0b013e3182a4e51f. PubMed PMID: 25612186.


83: Liu TC, Liu QR, Huang Y. Effect of intraoperative glucose fluctuation and
postoperative IL-6, TNF-α, CRP levels on the short-term prognosis of patients
with intracranial supratentorial neoplasms. Asian Pac J Cancer Prev.
2014;15(24):10879-82. PubMed PMID: 25605194.


84: Prázný M. [Adherence of type 2 diabetes patients on insulin analogues
application: missed dose, time imprecision and dose reduction. The results of
GAPP2TM(Global Attitudes of Physicians and Patient) survey in the Czech
Republic]. Vnitr Lek. 2014 Nov;60(11):999-1006. Czech. PubMed PMID: 25600048.


85: Rušavý Z. [New SGLT2 inhibitor empagliflozin: modern and safe treatment of
diabetes]. Vnitr Lek. 2014 Nov;60(11):926-7, 929-30. Czech. PubMed PMID:
25600037.


86: Vivian EM. Sodium-glucose co-transporter 2 (SGLT2) inhibitors: a growing
class of antidiabetic agents. Drugs Context. 2014 Dec 19;3:212264. doi:
10.7573/dic.212264. eCollection 2014. Review. PubMed PMID: 25598831; PubMed
Central PMCID: PMC4295914.


87: Sicras-Mainar A, Navarro-Artieda R. [Combination therapy of metformin vs
dipeptidulpeptidase inhibitors and sulfonylureas in type 2 diabetes: clinical and
economic impact]. Rev Peru Med Exp Salud Publica. 2014 Oct-Dec;31(4):626-34.
Spanish. PubMed PMID: 25597711.


88: Enes P, Martín-Frías M, Álvarez MÁ, Yelmo R, Alonso M, Barrio R. Achievement 
of metabolic control goals set by the American Diabetes Association and the
International Society for Pediatric and Adolescent Diabetes in pediatric patients
with type 1 diabetes from Spain. Diabetes Res Clin Pract. 2015 Feb;107(2):300-5. 
doi: 10.1016/j.diabres.2014.08.033. Epub 2014 Sep 17. PubMed PMID: 25595220.


89: Rudinsky AJ, Adin CA, Borin-Crivellenti S, Rajala-Schultz P, Hall MJ, Gilor
C. Pharmacology of the glucagon-like peptide-1 analog exenatide extended-release 
in healthy cats. Domest Anim Endocrinol. 2015 Apr;51:78-85. doi:
10.1016/j.domaniend.2014.12.003. Epub 2014 Dec 20. PubMed PMID: 25594949.


90: Klek S. Hypoglycemia in hospitalized patients receiving parenteral nutrition.
Nutrition. 2015 Feb;31(2):413-4. doi: 10.1016/j.nut.2014.05.008. Epub 2014 Jun 7.
PubMed PMID: 25592022.


91: Yun JS, Ko SH. Avoiding or coping with severe hypoglycemia in patients with
type 2 diabetes. Korean J Intern Med. 2015 Jan;30(1):6-16. doi:
10.3904/kjim.2015.30.1.6. Epub 2014 Dec 30. Review. PubMed PMID: 25589828; PubMed
Central PMCID: PMC4293565.


92: Aguiar C, Correia-Costa L, Eden P, Guedes-Vaz L. Cystic fibrosis and
beckwith-wiedemann syndrome: a case report. J Clin Med Res. 2015 Mar;7(3):186-8. 
doi: 10.14740/jocmr2003w. Epub 2014 Dec 29. PubMed PMID: 25584105; PubMed Central
PMCID: PMC4285066.


93: Arya VB, Aziz Q, Nessa A, Tinker A, Hussain K. Congenital hyperinsulinism:
clinical and molecular characterisation of compound heterozygous ABCC8 mutation
responsive to Diazoxide therapy. Int J Pediatr Endocrinol. 2014;2014(1):24. doi: 
10.1186/1687-9856-2014-24. Epub 2014 Dec 15. PubMed PMID: 25584046; PubMed
Central PMCID: PMC4290134.


94: Carroll DG, Kelley KW. Review of metformin and glyburide in the management of
gestational diabetes. Pharm Pract (Granada). 2014 Oct;12(4):528. Epub 2014 Mar
15. PubMed PMID: 25580176; PubMed Central PMCID: PMC4282771.


95: Kapelner A, Vorsanger M. Starvation of cancer via induced ketogenesis and
severe hypoglycemia. Med Hypotheses. 2015 Mar;84(3):162-8. doi:
10.1016/j.mehy.2014.11.002. Epub 2014 Dec 10. PubMed PMID: 25579853.


96: Zarrin M, Wellnitz O, Bruckmaier RM. Conjoint regulation of glucagon
concentrations via plasma insulin and glucose in dairy cows. Domest Anim
Endocrinol. 2015 Apr;51:74-7. doi: 10.1016/j.domaniend.2014.11.004. Epub 2014 Nov
21. PubMed PMID: 25577602.


97: Pokharel S, Sherpa D, Shrestha R, Malla OK, Pradhananga CL, Pokhrel RP.
Diabetic retinopathy in tessellated fundus. J Nepal Health Res Counc. 2014
Jan;12(26):49-53. PubMed PMID: 25574985.


98: Cattet J, Hardin DS. On the Nose. Before purchasing a diabetes alert dog,
read these pointers. Diabetes Forecast. 2014 Nov;67(11):28, 30. PubMed PMID:
25571753.


99: Botwey RH, Daskalaki E, Diem P, Mougiakakou SG. Multi-model data fusion to
improve an early warning system for hypo-/hyperglycemic events. Conf Proc IEEE
Eng Med Biol Soc. 2014;2014:4843-6. doi: 10.1109/EMBC.2014.6944708. PubMed PMID: 
25571076.


100: Hashimoto S, Noguchi CC, Furutani E. Postprandial blood glucose control in
type 1 diabetes for carbohydrates with varying glycemic index foods. Conf Proc
IEEE Eng Med Biol Soc. 2014;2014:4835-8. doi: 10.1109/EMBC.2014.6944706. PubMed
PMID: 25571074.


101: San PP, Ling SH, Soe NN, Nguyen HT. A novel extreme learning machine for
hypoglycemia detection. Conf Proc IEEE Eng Med Biol Soc. 2014;2014:302-5. doi:
10.1109/EMBC.2014.6943589. PubMed PMID: 25569957.


102: Toth PP. Overview of saxagliptin efficacy and safety in patients with type 2
diabetes and cardiovascular disease or risk factors for cardiovascular disease.
Vasc Health Risk Manag. 2014 Dec 23;11:9-23. doi: 10.2147/VHRM.S75215.
eCollection 2015. Review. PubMed PMID: 25565858; PubMed Central PMCID:
PMC4278729.


103: Zafar MI, Ai X, Shafqat RA, Gao F. Effectiveness and safety of Humalog Mix
50/50 versus Humalog Mix 75/25 in Chinese patients with type 2 diabetes. Ther
Clin Risk Manag. 2014 Dec 19;11:27-32. doi: 10.2147/TCRM.S75602. eCollection
2015. PubMed PMID: 25565854; PubMed Central PMCID: PMC4278736.


104: Kovatchev BP, Wakeman CA, Breton MD, Kost GJ, Louie RF, Tran NK, Klonoff DC.
Computing the surveillance error grid analysis: procedure and examples. J
Diabetes Sci Technol. 2014 Jul;8(4):673-84. doi: 10.1177/1932296814539590. Epub
2014 Jun 13. PubMed PMID: 25562887.


105: Strózik A, Stęposz A, Basiak M, Drożdż M, Okopień B. Multifactorial effects 
of vildagliptin added to ongoing metformin therapy in patients with type 2
diabetes mellitus. Pharmacol Rep. 2015 Feb;67(1):24-31. doi:
10.1016/j.pharep.2014.07.016. Epub 2014 Aug 15. PubMed PMID: 25560571.


106: Miller BR, Nguyen H, Hu CJ, Lin C, Nguyen QT. New and emerging drugs and
targets for type 2 diabetes: reviewing the evidence. Am Health Drug Benefits.
2014 Nov;7(8):452-63. Review. PubMed PMID: 25558307; PubMed Central PMCID:
PMC4280522.


107: Shikino K, Noda K, Ohira Y, Ikusaka M. Abnormal paroxysmal nocturnal
behavior due to insulinoma. Am J Med. 2015 May;128(5):e7-8. doi:
10.1016/j.amjmed.2014.11.037. Epub 2014 Dec 30. PubMed PMID: 25555544.


108: Halimi S, Vergès B. Adverse effects and safety of SGLT-2 inhibitors.
Diabetes Metab. 2014 Dec;40(6 Suppl 1):S28-34. doi:
10.1016/S1262-3636(14)72693-X. Review. PubMed PMID: 25554069.


109: Pickup JC, Ford Holloway M, Samsi K. Real-time continuous glucose monitoring
in type 1 diabetes: a qualitative framework analysis of patient narratives.
Diabetes Care. 2015 Apr;38(4):544-50. doi: 10.2337/dc14-1855. Epub 2014 Dec 31.
PubMed PMID: 25552422.


110: Akin MA, Kurtoğlu S, Sarici D, Akin L, Hatipoğlu N, Korkmaz L, Güneş T,
Oztürk MA, Akçakuş M. Endocrine abnormalities of patients with cleft lip and/or
cleft palate during the neonatal period. Turk J Med Sci. 2014;44(4):696-702.
PubMed PMID: 25551945.


111: Kinross KM, Montgomery KG, Mangiafico SP, Hare LM, Kleinschmidt M, Bywater
MJ, Poulton IJ, Vrahnas C, Henneicke H, Malaterre J, Waring PM, Cullinane C, Sims
NA, McArthur GA, Andrikopoulos S, Phillips WA. Ubiquitous expression of the
Pik3caH1047R mutation promotes hypoglycemia, hypoinsulinemia, and organomegaly.
FASEB J. 2015 Apr;29(4):1426-34. doi: 10.1096/fj.14-262782. Epub 2014 Dec 30.
PubMed PMID: 25550458.


112: Wang Y, Liu K, Ye X, Lu Y, Zhang X, Zhang C, He L, Yan Z. [Typical and
non-typical magnetic resonance imaging findings of neonatal hypoglycemic
encephalopathy]. Zhonghua Yi Xue Za Zhi. 2014 Oct 14;94(37):2938-40. Chinese.
PubMed PMID: 25549649.


113: Boettcher C, Dost A, Wudy SA, Flechtner-Mors M, Borkenstein M, Schiel R,
Weitzel D, Bechtold-Dalla Pozza S, Wolf J, Holl RW; German/Austrian Diabetes
Prospective Documentation Initiative. Accuracy of blood glucose meters for
self-monitoring affects glucose control and hypoglycemia rate in children and
adolescents with type 1 diabetes. Diabetes Technol Ther. 2015 Apr;17(4):275-82.
doi: 10.1089/dia.2014.0262. Epub 2014 Dec 30. PubMed PMID: 25549283.


114: Barnard KD, Hood KK, Weissberg-Benchell J, Aldred C, Oliver N, Laffel L.
Psychosocial assessment of artificial pancreas (AP): commentary and review of
existing measures and their applicability in AP research. Diabetes Technol Ther. 
2015 Apr;17(4):295-300. doi: 10.1089/dia.2014.0305. Epub 2014 Dec 30. Review.
PubMed PMID: 25549042; PubMed Central PMCID: PMC4365433.


115: Schwartz SS, DeFronzo RA, Umpierrez GE. Practical implementation of
incretin-based therapy in hospitalized patients with type 2 diabetes. Postgrad
Med. 2015 Mar;127(2):251-7. doi: 10.1080/00325481.2015.996504. Epub 2014 Dec 30. 
Review. PubMed PMID: 25547241.


116: Li G, Zhao S, Cui S, Li L, Xu Y, Li Y. Effect comparison of metformin with
insulin treatment for gestational diabetes: a meta-analysis based on RCTs. Arch
Gynecol Obstet. 2015 Jul;292(1):111-20. doi: 10.1007/s00404-014-3566-0. Epub 2014
Dec 30. Review. PubMed PMID: 25547060.


117: Al-Fayyadh M, Bulbul Z, Al Maneea W, Abbas BB. Hyperinsulinism in a child
presenting with cardiac ischemia and bradycardia. J Saudi Heart Assoc. 2015
Jan;27(1):50-3. doi: 10.1016/j.jsha.2014.06.002. Epub 2014 Jul 2. PubMed PMID:
25544821; PubMed Central PMCID: PMC4274306.


118: Nalbantoğlu Elmas Ö, Demir K, Soylu N, Çelik N, Özkan B. Importance of
insulin immunoassays in the diagnosis of factitious hypoglycemia. J Clin Res
Pediatr Endocrinol. 2014 Dec;6(4):258-61. doi: 10.4274/Jcrpe.1492. PubMed PMID:
25541899; PubMed Central PMCID: PMC4293663.


119: Madrid L, Lanaspa M, Maculuve SA, Bassat Q. Malaria-associated hypoglycaemia
in children. Expert Rev Anti Infect Ther. 2015 Feb;13(2):267-77. doi:
10.1586/14787210.2015.995632. Epub 2014 Dec 26. Review. PubMed PMID: 25540871.


120: Routh VH, Hao L, Santiago AM, Sheng Z, Zhou C. Hypothalamic glucose sensing:
making ends meet. Front Syst Neurosci. 2014 Dec 10;8:236. doi:
10.3389/fnsys.2014.00236. eCollection 2014. Review. PubMed PMID: 25540613; PubMed
Central PMCID: PMC4261699.


121: Abegg K, Corteville C, Docherty NG, Boza C, Lutz TA, Muñoz R, le Roux CW.
Effect of bariatric surgery combined with medical therapy versus intensive
medical therapy or calorie restriction and weight loss on glycemic control in
Zucker diabetic fatty rats. Am J Physiol Regul Integr Comp Physiol. 2015 Feb
15;308(4):R321-9. doi: 10.1152/ajpregu.00331.2014. Epub 2014 Dec 24. PubMed PMID:
25540099.


122: Ruholamin S, Eshaghian S, Allame Z. Neonatal outcomes in women with
gestational diabetes mellitus treated with metformin in compare with insulin: A
randomized clinical trial. J Res Med Sci. 2014 Oct;19(10):970-5. PubMed PMID:
25538782; PubMed Central PMCID: PMC4274575.


123: Gardner AJ. The benefits of tight glycemic control in critical illness:
Sweeter than assumed? Indian J Crit Care Med. 2014 Dec;18(12):807-13. doi:
10.4103/0972-5229.146315. Review. PubMed PMID: 25538415; PubMed Central PMCID:
PMC4271280.


124: Jha A, Abhilash KP, Bandhyopadhyay R, Victor PJ. Hypoglycemia - a rare
complication of carbamazepine overdose. Indian J Pharmacol. 2014
Nov-Dec;46(6):651-2. doi: 10.4103/0253-7613.144941. PubMed PMID: 25538340; PubMed
Central PMCID: PMC4264084.


125: Vezzosi D, Cardot-Bauters C, Bouscaren N, Lebras M, Bertholon-Grégoire M,
Niccoli P, Levy-Bohbot N, Groussin L, Bouchard P, Tabarin A, Chanson P, Lecomte
P, Guilhem I, Carrere N, Mirallié E, Pattou F, Peix JL, Goere D, Borson-Chazot F,
Caron P, Bongard V, Carnaille B, Goudet P, Baudin E. Long-term results of the
surgical management of insulinoma patients with MEN1: a Groupe d'étude des
Tumeurs Endocrines (GTE) retrospective study. Eur J Endocrinol. 2015
Mar;172(3):309-19. doi: 10.1530/EJE-14-0878. Epub 2014 Dec 23. PubMed PMID:
25538206.


126: Tricco AC, Antony J, Khan PA, Ghassemi M, Hamid JS, Ashoor H, Blondal E,
Soobiah C, Yu CH, Hutton B, Hemmelgarn BR, Moher D, Majumdar SR, Straus SE.
Safety and effectiveness of dipeptidyl peptidase-4 inhibitors versus
intermediate-acting insulin or placebo for patients with type 2 diabetes failing 
two oral antihyperglycaemic agents: a systematic review and network
meta-analysis. BMJ Open. 2014 Dec 23;4(12):e005752. doi:
10.1136/bmjopen-2014-005752. Review. PubMed PMID: 25537781; PubMed Central PMCID:
PMC4275675.


127: Rathod D, Adhisivam B, Bhat BV. Transport of sick neonates to a tertiary
care hospital, South India: condition at arrival and outcome. Trop Doct. 2015
Apr;45(2):96-9. doi: 10.1177/0049475514564270. Epub 2014 Dec 22. PubMed PMID:
25537296.


128: Maynard G, Kulasa K, Ramos P, Childers D, Clay B, Sebasky M, Fink E, Field
A, Renvall M, Juang PS, Choe C, Pearson D, Serences B, Lohnes S. Impact of a
hypoglycemia reduction bundle and a systems approach to inpatient glycemic
management. Endocr Pract. 2015 Apr;21(4):355-67. doi: 10.4158/EP14367.OR. Epub
2014 Dec 22. PubMed PMID: 25536971.


129: Lovre D, Fonseca V. Benefits of timely basal insulin control in patients
with type 2 diabetes. J Diabetes Complications. 2015 Mar;29(2):295-301. doi:
10.1016/j.jdiacomp.2014.11.018. Epub 2014 Dec 5. Review. PubMed PMID: 25536866.


130: Nguyen S, Major K, Démonet JF, Smith C, Rubli E, Humbert M, Büla C.
[Diabetes and dementia: the dangerous liaisons? ]. Rev Med Suisse. 2014 Nov
5;10(449):2090-2, 2094-6. Review. French. PubMed PMID: 25536829.


131: Berard L. Are you prepared for the storm? Type 2 diabetes: fundamentals of
treatment. Can Nurse. 2014 Nov;110(8):28-32. PubMed PMID: 25536699.


132: Setoyama T, Miyamoto S, Horimatsu T, Funakoshi T, Nikaido M, Kodama Y,
Minamiguchi S, Yamabata T, Muto M, Chiba T. Bioactive insulin-like growth factors
as a possible molecular target for non-islet cell tumor hypoglycemia. Cancer Biol
Ther. 2014;15(12):1588-92. doi: 10.4161/15384047.2014.961878. PubMed PMID:
25535894; PubMed Central PMCID: PMC4623108.


133: Skyler JS. T1DM in 2014: Progress towards a bionic pancreas. Nat Rev
Endocrinol. 2015 Feb;11(2):75-6. doi: 10.1038/nrendo.2014.228. Epub 2014 Dec 23. 
PubMed PMID: 25534194.


134: Bouchonville MF, Jaghab JJ, Duran-Valdez E, Schrader RM, Schade DS. The
effectiveness and risks of programming an insulin pump to counteract the dawn
phenomenon in type 1 diabetes. Endocr Pract. 2014 Dec;20(12):1290-6. doi:
10.4158/EP144198.OR. PubMed PMID: 25533134.


135: Schweyer L, Jellimann S. [Imbalance in diabetes and acute complications:
hypo- or hyperglycemia]. Rev Infirm. 2014 Nov;205:45-6. French. PubMed PMID:
25532269.


136: Perchard R, Say J, Pitts J, Storr HL, Amin R. Use of continuous glucose
monitoring to identify glucose dysregulation in growth hormone insensitivity
syndrome. Horm Res Paediatr. 2014;82(6):394-8. doi: 10.1159/000369096. Epub 2014 
Dec 16. PubMed PMID: 25532036.


137: Xu F, Zhao LH, Su JB, Chen T, Wang XQ, Chen JF, Wu G, Jin Y, Wang XH. The
relationship between glycemic variability and diabetic peripheral neuropathy in
type 2 diabetes with well-controlled HbA1c. Diabetol Metab Syndr. 2014 Dec
15;6(1):139. doi: 10.1186/1758-5996-6-139. eCollection 2014. PubMed PMID:
25530811; PubMed Central PMCID: PMC4272789.


138: Du EH, Walshe TM, Buckley AR. Recurring rare liver tumor presenting with
hypoglycemia. Gastroenterology. 2015 Feb;148(2):e11-3. doi:
10.1053/j.gastro.2014.09.036. Epub 2014 Dec 18. PubMed PMID: 25529805.


139: Fairchild J. Changes in management and outcomes for children and adolescents
with type 1 diabetes over the last 50 years. J Paediatr Child Health. 2015
Jan;51(1):122-5. doi: 10.1111/jpc.12821. Epub 2014 Dec 22. PubMed PMID: 25529223.


140: Fredheim S, Johansen A, Thorsen SU, Kremke B, Nielsen LB, Olsen BS, Lyngsøe 
L, Sildorf SM, Pipper C, Mortensen HB, Johannesen J, Svensson J; Danish Society
for Diabetes in Childhood and Adolescence. Nationwide reduction in the frequency 
of severe hypoglycemia by half. Acta Diabetol. 2015 Jun;52(3):591-9. doi:
10.1007/s00592-014-0697-5. Epub 2014 Dec 21. PubMed PMID: 25528006.


141: Anderbro T, Gonder-Frederick L, Bolinder J, Lins PE, Wredling R, Moberg E,
Lisspers J, Johansson UB. Fear of hypoglycemia: relationship to hypoglycemic risk
and psychological factors. Acta Diabetol. 2015 Jun;52(3):581-9. doi:
10.1007/s00592-014-0694-8. Epub 2014 Dec 21. PubMed PMID: 25528005.


142: Forouzandeh F, Salazar G, Patrushev N, Xiong S, Hilenski L, Fei B, Alexander
RW. Metformin beyond diabetes: pleiotropic benefits of metformin in attenuation
of atherosclerosis. J Am Heart Assoc. 2014 Dec;3(6):e001202. doi:
10.1161/JAHA.114.001202. PubMed PMID: 25527624; PubMed Central PMCID: PMC4338706.


143: Refuerzo JS, Viteri OA, Hutchinson M, Pedroza C, Blackwell SC, Tyson JE,
Ramin SM. The effects of metformin on weight loss in women with gestational
diabetes: a pilot randomized, placebo-controlled trial. Am J Obstet Gynecol. 2015
Mar;212(3):389.e1-9. doi: 10.1016/j.ajog.2014.12.019. Epub 2014 Dec 16. PubMed
PMID: 25526875.


144: Quirk H, Blake H, Dee B, Glazebrook C. "You can't just jump on a bike and
go": a qualitative study exploring parents' perceptions of physical activity in
children with type 1 diabetes. BMC Pediatr. 2014 Dec 20;14:313. doi:
10.1186/s12887-014-0313-4. PubMed PMID: 25526774; PubMed Central PMCID:
PMC4297408.


145: Komuro M, Inoue G, Tabata M, Yamada Y, Atsuda K, Matsubara H, Irie J, Uchida
J, Nakajima C, Izumi H, Shimada M, Yamada S. Insulin degludec requires lower
bolus insulin doses than does insulin glargine in Japanese diabetic patients with
insulin-dependent state. J Diabetes Sci Technol. 2015 May;9(3):632-8. doi:
10.1177/1932296814564396. Epub 2014 Dec 18. PubMed PMID: 25526758; PubMed Central
PMCID: PMC4604532.


146: Osonoi T, Saito M, Tamasawa A, Ishida H, Tsujino D, Nishimura R, Utsunomiya 
K. Effect of hemodialysis on plasma glucose profile and plasma level of
liraglutide in patients with type 2 diabetes mellitus and end-stage renal
disease: a pilot study. PLoS One. 2014 Dec 19;9(12):e113468. doi:
10.1371/journal.pone.0113468. eCollection 2014. PubMed PMID: 25526642; PubMed
Central PMCID: PMC4272272.


147: Madabhavi I, Patel A, Choudhary M, Aagre S, Revannasiddaiah S, Modi G, Anand
A, Panchal H, Parikh S, Raut S. Paraneoplastic recurrent hypoglycaemic seizures: 
an initial presentation of hepatoblastoma in an adolescent male-a rare entity.
Case Rep Pediatr. 2014;2014:104543. doi: 10.1155/2014/104543. Epub 2014 Nov 30.
PubMed PMID: 25525545; PubMed Central PMCID: PMC4267168.


148: Pacioles T, Seth R, Orellana C, John I, Panuganty V, Dhaliwal R. Malignant
phyllodes tumor of the breast presenting with hypoglycemia: a case report and
literature review. Cancer Manag Res. 2014 Dec 8;6:467-73. doi:
10.2147/CMAR.S71933. eCollection 2014. PubMed PMID: 25525388; PubMed Central
PMCID: PMC4266253.


149: Rickels MR, Fuller C, Dalton-Bakes C, Markmann E, Palanjian M, Cullison K,
Tiao J, Kapoor S, Liu C, Naji A, Teff KL. Restoration of Glucose
Counterregulation by Islet Transplantation in Long-standing Type 1 Diabetes.
Diabetes. 2015 May;64(5):1713-8. doi: 10.2337/db14-1620. Epub 2014 Dec 18. PubMed
PMID: 25524910; PubMed Central PMCID: PMC4407852.


150: Kong JM, Lim K, Thompson DM. Evaluation of the International Association of 
the Diabetes In Pregnancy Study Group new criteria: gestational diabetes project.
Can J Diabetes. 2015 Apr;39(2):128-32. doi: 10.1016/j.jcjd.2014.09.007. Epub 2014
Dec 15. PubMed PMID: 25523181.


151: Nellist M, Schot R, Hoogeveen-Westerveld M, Neuteboom RF, van der Louw EJ,
Lequin MH, Bindels-de Heus K, Sibbles BJ, de Coo R, Brooks A, Mancini GM.
Germline activating AKT3 mutation associated with megalencephaly, polymicrogyria,
epilepsy and hypoglycemia. Mol Genet Metab. 2015 Mar;114(3):467-73. doi:
10.1016/j.ymgme.2014.11.018. Epub 2014 Dec 5. PubMed PMID: 25523067.


152: Urakami T, Habu M, Suzuki J. Diabetic ketoacidosis and severe hypoglycemia
in management of type 1 diabetes during 2003-2013. Pediatr Int. 2014
Dec;56(6):940. doi: 10.1111/ped.12521. PubMed PMID: 25521985.


153: Kotera A, Iwashita S, Irie H, Taniguchi J, Kasaoka S, Kinoshita Y. An
analysis of the relationship between Glasgow Coma Scale score and plasma glucose 
level according to the severity of hypoglycemia. J Intensive Care. 2014 Jan
3;2(1):1. doi: 10.1186/2052-0492-2-1. eCollection 2014. PubMed PMID: 25520819;
PubMed Central PMCID: PMC4267581.


154: Oram RA, McDonald TJ, Shields BM, Hudson MM, Shepherd MH, Hammersley S,
Pearson ER, Hattersley AT; UNITED Team. Most people with long-duration type 1
diabetes in a large population-based study are insulin microsecretors. Diabetes
Care. 2015 Feb;38(2):323-8. doi: 10.2337/dc14-0871. Epub 2014 Dec 17. PubMed
PMID: 25519449.


155: Mulla CM, Lieb DC, McFarland R, Aloi JA. Tides of change: improving
glucometrics in a large multihospital health care system. J Diabetes Sci Technol.
2015 May;9(3):602-8. doi: 10.1177/1932296814563953. Epub 2014 Dec 17. PubMed
PMID: 25519292; PubMed Central PMCID: PMC4604527.


156: Susilparat P, Pattaraarchachai J, Songchitsomboon S, Ongroongruang S.
Effectiveness of contextual education for self-management in Thai Muslims with
type 2 diabetes mellitus during Ramadan. J Med Assoc Thai. 2014 Aug;97 Suppl
8:S41-9. PubMed PMID: 25518292.


157: Mitrović M, Stojić S, Tešić DS, Popović D, Rankov O, Naglić DT, Paro JN,
Pejin R, Bulatović S, Veljić MT, Zavišić BK. The impact of diabetes mellitus on
the course and outcome of pregnancy during a 5-year follow-up. Vojnosanit Pregl. 
2014 Oct;71(10):907-14. PubMed PMID: 25518268.


158: Jiang X, Cao Y, Li F, Su Y, Li Y, Peng Y, Cheng Y, Zhang C, Wang W, Ning G. 
Targeting β-catenin signaling for therapeutic intervention in MEN1-deficient
pancreatic neuroendocrine tumours. Nat Commun. 2014 Dec 17;5:5809. doi:
10.1038/ncomms6809. PubMed PMID: 25517963; PubMed Central PMCID: PMC4284642.


159: Becker DE. Emergency drug kits: pharmacological and technical
considerations. Anesth Prog. 2014 Winter;61(4):171-9. doi:
10.2344/0003-3006-61.4.171. PubMed PMID: 25517555; PubMed Central PMCID:
PMC4269359.


160: Meyfroidt G. Blood glucose amplitude variability in critically ill patients.
Minerva Anestesiol. 2015 Sep;81(9):1010-8. Epub 2014 Dec 17. PubMed PMID:
25517171.


161: Houin SS, Rozance PJ, Brown LD, Hay WW Jr, Wilkening RB, Thorn SR.
Coordinated changes in hepatic amino acid metabolism and endocrine signals
support hepatic glucose production during fetal hypoglycemia. Am J Physiol
Endocrinol Metab. 2015 Feb 15;308(4):E306-14. doi: 10.1152/ajpendo.00396.2014.
Epub 2014 Dec 16. PubMed PMID: 25516551; PubMed Central PMCID: PMC4329495.


162: Chang HY, Wahlqvist ML, Liu WL, Lee MS, Shin SJ, Li YS, Chang CJ, Chang CT, 
Fuh MT, Yang HJ, Tai TY, Hsu CC. Management trajectories in the type 2 diabetes
Integrated Delivery System project in Taiwan: accounting for behavioral therapy, 
nutrition education and therapeutics. Asia Pac J Clin Nutr. 2014;23(4):592-606.
doi: 10.6133/apjcn.2014.23.4.06. PubMed PMID: 25516317.


163: Mennecart M, Mondon K, Malherbe C, Constans T. Delayed hypoglycemia induced 
by repaglinide in a frail elderly adult with diabetes mellitus. J Am Geriatr Soc.
2014 Dec;62(12):2460-2. doi: 10.1111/jgs.13144. PubMed PMID: 25516054.


164: Elleri D, Allen JM, Tauschmann M, El-Khairi R, Benitez-Aguirre P, Acerini
CL, Dunger DB, Hovorka R. Feasibility of overnight closed-loop therapy in young
children with type 1 diabetes aged 3-6 years: comparison between diluted and
standard insulin strength. BMJ Open Diabetes Res Care. 2014 Dec 11;2(1):e000040. 
doi: 10.1136/bmjdrc-2014-000040. eCollection 2014. PubMed PMID: 25512874; PubMed 
Central PMCID: PMC4265121.


165: Barbagallo M, Dominguez LJ. Type 2 diabetes mellitus and Alzheimer's
disease. World J Diabetes. 2014 Dec 15;5(6):889-93. doi: 10.4239/wjd.v5.i6.889.
Review. PubMed PMID: 25512792; PubMed Central PMCID: PMC4265876.


166: Mikhail N. Place of sodium-glucose co-transporter type 2 inhibitors for
treatment of type 2 diabetes. World J Diabetes. 2014 Dec 15;5(6):854-9. doi:
10.4239/wjd.v5.i6.854. Review. PubMed PMID: 25512787; PubMed Central PMCID:
PMC4265871.


167: Kealy J, Bennett R, Lowry JP. Real-time effects of insulin-induced
hypoglycaemia on hippocampal glucose and oxygen. Brain Res. 2015 Feb
19;1598:76-87. doi: 10.1016/j.brainres.2014.12.015. Epub 2014 Dec 13. PubMed
PMID: 25511995.


168: Pitt JJ, Peters H, Boneh A, Yaplito-Lee J, Wieser S, Hinderhofer K, Johnson 
D, Zschocke J. Mitochondrial 3-hydroxy-3-methylglutaryl-CoA synthase deficiency: 
urinary organic acid profiles and expanded spectrum of mutations. J Inherit Metab
Dis. 2015 May;38(3):459-66. doi: 10.1007/s10545-014-9801-9. Epub 2014 Dec 16.
PubMed PMID: 25511235.


169: Kern W. [In the elderly avoidance of hypoglycemia is in the foreground]. MMW
Fortschr Med. 2014 Nov 6;156(19):49-50, 52-3. Review. German. PubMed PMID:
25510024.


170: Burumkulova FF, Petrukhin VA. [Gestational diabetes mellitus: yesterday,
today, tomorrow]. Ter Arkh. 2014;86(10):109-15. Review. Russian. PubMed PMID:
25509903.


171: Lüdemann J, Milek K, Wilhelm B, Segner A, Jaeckel E. [Daytime flexible
application of Insulin degludec in patients with type 1 diabetes or type 2
diabetes]. MMW Fortschr Med. 2014 Oct 9;156 Suppl 3:89-97. German. PubMed PMID:
25507175.


172: Varlamov EV, Kulaga ME, Khosla A, Prime DL, Rennert NJ. Hypoglycemia in the 
hospital: systems-based approach to recognition, treatment, and prevention. Hosp 
Pract (1995). 2014 Oct;42(4):163-72. doi: 10.3810/hp.2014.10.1153. PubMed PMID:
25502140.


173: Liu J, Wang XF, Wang Y, Wang HW, Liu Y. The incidence rate, high-risk
factors, and short- and long-term adverse outcomes of fetal growth restriction: a
report from Mainland China. Medicine (Baltimore). 2014 Dec;93(27):e210. doi:
10.1097/MD.0000000000000210. PubMed PMID: 25501078; PubMed Central PMCID:
PMC4602786.


174: Ballesteros D, Martínez Ó, Blancas Gómez-Casero R, Martín Parra C, López
Matamala B, Estébanez B, Chana M. Continuous tissue glucose monitoring correlates
with measurement of intermittent capillary glucose in patients with distributive 
shock. Med Intensiva. 2015 Oct;39(7):405-11. doi: 10.1016/j.medin.2014.09.004.
Epub 2014 Dec 12. PubMed PMID: 25499901.


175: Kaneko S, Chow F, Choi DS, Taneda S, Hirao K, Park Y, Andersen TH, Gall MA, 
Christiansen JS; BOOST: Intensify All Trial Investigators. Insulin
degludec/insulin aspart versus biphasic insulin aspart 30 in Asian patients with 
type 2 diabetes inadequately controlled on basal or pre-/self-mixed insulin: a
26-week, randomised, treat-to-target trial. Diabetes Res Clin Pract. 2015
Jan;107(1):139-47. doi: 10.1016/j.diabres.2014.09.026. Epub 2014 Oct 14. PubMed
PMID: 25498130.


176: Lessan N, Hannoun Z, Hasan H, Barakat MT. Glucose excursions and glycaemic
control during Ramadan fasting in diabetic patients: insights from continuous
glucose monitoring (CGM). Diabetes Metab. 2015 Feb;41(1):28-36. doi:
10.1016/j.diabet.2014.11.004. Epub 2014 Dec 10. PubMed PMID: 25497966.


177: Tamrakar P, Briski KP. Estradiol regulation of hypothalamic astrocyte
adenosine 5'-monophosphate-activated protein kinase activity: role of hindbrain
catecholamine signaling. Brain Res Bull. 2015 Jan;110:47-53. doi:
10.1016/j.brainresbull.2014.12.002. Epub 2014 Dec 12. PubMed PMID: 25497905.


178: Pilemann-Lyberg S, Solis AB, Mathiesen ER, Gæde P. [New innovative
glucose-controlled pump enabling glucose control in a pregnant patient with
diabetes.]. Ugeskr Laeger. 2014 Dec 15;176(25A). pii: V07120401. Danish. PubMed
PMID: 25497641.


179: Silva JC, Amaral AR, Ferreira BD, Petry JF, Silva MR, Krelling PC. [Obesity 
during pregnancy: gestational complications and birth outcomes.]. Rev Bras
Ginecol Obstet. 2014 Nov;36(11):509-513. Epub 2014 Nov 1. Portuguese. PubMed
PMID: 25493403.


180: Sadowski SM, Neychev V, Cottle-Delisle C, Merkel R, Yang LA, Quezado MM,
Chang R, Kebebew E. Detection of insulinoma using (68)Gallium-DOTATATE PET/CT: a 
case report. Gland Surg. 2014 Nov;3(4):E1-5. doi:
10.3978/j.issn.2227-684X.2014.10.02. PubMed PMID: 25493261; PubMed Central PMCID:
PMC4244512.


181: Yardley JE, Zaharieva DP, Jarvis C, Riddell MC. The "ups" and "downs" of a
bike race in people with type 1 diabetes: dramatic differences in strategies and 
blood glucose responses in the Paris-to-Ancaster Spring Classic. Can J Diabetes. 
2015 Apr;39(2):105-10. doi: 10.1016/j.jcjd.2014.09.003. Epub 2014 Dec 6. PubMed
PMID: 25492557.


182: Khunti K, Davies M, Majeed A, Thorsted BL, Wolden ML, Paul SK. Hypoglycemia 
and risk of cardiovascular disease and all-cause mortality in insulin-treated
people with type 1 and type 2 diabetes: a cohort study. Diabetes Care. 2015
Feb;38(2):316-22. doi: 10.2337/dc14-0920. Epub 2014 Dec 9. PubMed PMID: 25492401.


183: Portela LV, Gnoatto J, Brochier AW, Haas CB, de Assis AM, de Carvalho AK,
Hansel G, Zimmer ER, Oses JP, Muller AP. Intracerebroventricular metformin
decreases body weight but has pro-oxidant effects and decreases survival.
Neurochem Res. 2015 Mar;40(3):514-23. doi: 10.1007/s11064-014-1496-7. Epub 2014
Dec 10. PubMed PMID: 25492133.


184: Abu-Remaileh M, Aqeilan RI. The tumor suppressor WW domain-containing
oxidoreductase modulates cell metabolism. Exp Biol Med (Maywood). 2015
Mar;240(3):345-50. doi: 10.1177/1535370214561956. Epub 2014 Dec 8. Review. PubMed
PMID: 25491415.


185: Dharmalingam M. Efficacy and tolerability of GLP-1 agonists in patients with
type 2 diabetes mellitus: an Indian perspective. Ther Adv Endocrinol Metab. 2014 
Dec;5(6):159-65. doi: 10.1177/2042018814552657. Review. PubMed PMID: 25489471;
PubMed Central PMCID: PMC4257981.


186: Mauras N, Mazaika P, Buckingham B, Weinzimer S, White NH, Tsalikian E,
Hershey T, Cato A, Cheng P, Kollman C, Beck RW, Ruedy K, Aye T, Fox L, Arbelaez
AM, Wilson D, Tansey M, Tamborlane W, Peng D, Marzelli M, Winer KK, Reiss AL;
Diabetes Research in Children Network (DirecNet). Longitudinal assessment of
neuroanatomical and cognitive differences in young children with type 1 diabetes:
association with hyperglycemia. Diabetes. 2015 May;64(5):1770-9. doi:
10.2337/db14-1445. Epub 2014 Dec 8. PubMed PMID: 25488901; PubMed Central PMCID: 
PMC4407847.


187: Sejling AS, Kjær TW, Pedersen-Bjergaard U, Diemar SS, Frandsen CS, Hilsted
L, Faber J, Holst JJ, Tarnow L, Nielsen MN, Remvig LS, Thorsteinsson B, Juhl CB. 
Hypoglycemia-associated changes in the electroencephalogram in patients with type
1 diabetes and normal hypoglycemia awareness or unawareness. Diabetes. 2015
May;64(5):1760-9. doi: 10.2337/db14-1359. Epub 2014 Dec 8. PubMed PMID: 25488900.


188: Tella SH, Rendell MS. DPP-4 inhibitors: focus on safety. Expert Opin Drug
Saf. 2015 Jan;14(1):127-40. doi: 10.1517/14740338.2015.977863. Epub 2014 Dec 9.
Review. PubMed PMID: 25488788.


189: Linjawi S, Sothiratnam R, Sari R, Andersen H, Hiort LC, Rao P. The study of 
once- and twice-daily biphasic insulin aspart 30 (BIAsp 30) with sitagliptin, and
twice-daily BIAsp 30 without sitagliptin, in patients with type 2 diabetes
uncontrolled on sitagliptin and metformin-The Sit2Mix trial. Prim Care Diabetes. 
2015 Oct;9(5):370-6. doi: 10.1016/j.pcd.2014.11.001. Epub 2014 Dec 3. PubMed
PMID: 25488587.


190: McDonald MW, Murray MR, Hall KE, Noble EG, Melling CW. Morphological
assessment of pancreatic islet hormone content following aerobic exercise
training in rats with poorly controlled Type 1 diabetes mellitus. Islets.
2014;6(2):e29221. doi: 10.4161/isl.29221. PubMed PMID: 25483959; PubMed Central
PMCID: PMC4594201.


191: Raile K, Schober E, Konrad K, Thon A, Grulich-Henn J, Meissner T, Wölfle J, 
Scheuing N, Holl RW; DPV Initiative the German BMBF Competence Network Diabetes
Mellitus. Treatment of young patients with HNF1A mutations (HNF1A-MODY). Diabet
Med. 2015 Apr;32(4):526-30. doi: 10.1111/dme.12662. Epub 2014 Dec 30. PubMed
PMID: 25483937.


192: Malek R, Ajili F, Assaad-Khalil SH, Shinde A, Chen JW, Van den Berg E.
Similar glucose control with basal-bolus regimen of insulin detemir plus insulin 
aspart and thrice-daily biphasic insulin aspart 30 in insulin-naive patients with
type 2 diabetes: Results of a 50-week randomized clinical trial of stepwise
insulin intensification. Diabetes Metab. 2015 Jun;41(3):223-30. doi:
10.1016/j.diabet.2014.11.002. Epub 2014 Dec 4. PubMed PMID: 25483023.


193: Debnath CR, Debnath MR, Alam MM, Moshwan MM. A case of acute insulin
poisoning with attempt to suicide. Mymensingh Med J. 2014 Oct;23(4):800-2. PubMed
PMID: 25481605.


194: Mulley JF, Hargreaves AD, Hegarty MJ, Heller RS, Swain MT. Transcriptomic
analysis of the lesser spotted catshark (Scyliorhinus canicula) pancreas, liver
and brain reveals molecular level conservation of vertebrate pancreas function.
BMC Genomics. 2014 Dec 6;15:1074. doi: 10.1186/1471-2164-15-1074. PubMed PMID:
25480530; PubMed Central PMCID: PMC4362833.


195: Naveen S, Rosy C, Kandraju H, Sharma D, Oleti T, Murki S. A novel algorithm 
in the management of hypoglycemia in newborns. Int J Pediatr. 2014;2014:935726.
doi: 10.1155/2014/935726. Epub 2014 Nov 12. PubMed PMID: 25477974; PubMed Central
PMCID: PMC4244922.


196: Collicutt NB, Garner B, Berghaus RD, Camus MS, Hart K. Effect of delayed
serum separation and storage temperature on serum glucose concentration in horse,
dog, alpaca, and sturgeon. Vet Clin Pathol. 2015 Mar;44(1):120-7. doi:
10.1111/vcp.12217. Epub 2014 Dec 4. PubMed PMID: 25476149.


197: Kaihara KA, Dickson LM, Ellenbroek JH, Orr CM, Layden BT, Wicksteed B. PKA
Enhances the Acute Insulin Response Leading to the Restoration of Glucose
Control. Diabetes. 2015 May;64(5):1688-97. doi: 10.2337/db14-1051. Epub 2014 Dec 
4. PubMed PMID: 25475437; PubMed Central PMCID: PMC4407848.


198: Anju TR, Paulose CS. Cortical cholinergic dysregulation as a long-term
consequence of neonatal hypoglycemia. Biochem Cell Biol. 2015 Feb;93(1):47-53.
doi: 10.1139/bcb-2014-0035. Epub 2014 Sep 18. PubMed PMID: 25474381.


199: Ma Y, Lai Y, Lachin JM. Identifying change points in a covariate effect on
time-to-event analysis with reduced isotonic regression. PLoS One. 2014 Dec
4;9(12):e113948. doi: 10.1371/journal.pone.0113948. eCollection 2014. PubMed
PMID: 25473827; PubMed Central PMCID: PMC4256386.


200: Elamin BA, Al-Maleki A, Ismael MA, Ayoub MA. Purification and functional
characterization of pancreatic insulin from camel (Camelus dromedarius). Saudi J 
Biol Sci. 2014 Dec;21(6):574-81. doi: 10.1016/j.sjbs.2014.03.001. Epub 2014 Mar
29. PubMed PMID: 25473366; PubMed Central PMCID: PMC4250478.


201: George RE, Joseph S. A review of newer treatment approaches for type-2
diabetes: Focusing safety and efficacy of incretin based therapy. Saudi Pharm J. 
2014 Nov;22(5):403-10. doi: 10.1016/j.jsps.2013.05.005. Epub 2013 May 28. Review.
PubMed PMID: 25473328; PubMed Central PMCID: PMC4246366.


202: Lawton J, Waugh N, Barnard KD, Noyes K, Harden J, Stephen J, McDowell J,
Rankin D. Challenges of optimizing glycaemic control in children with Type 1
diabetes: a qualitative study of parents' experiences and views. Diabet Med. 2015
Aug;32(8):1063-70. doi: 10.1111/dme.12660. Epub 2014 Dec 30. PubMed PMID:
25472898.


203: Soltanifar D, Carvalho B, Sultan P. Perioperative considerations of the
patient with malaria. Can J Anaesth. 2015 Mar;62(3):304-18. doi:
10.1007/s12630-014-0286-7. Epub 2014 Dec 4. Review. PubMed PMID: 25471683.


204: Liu W, Cao H, Ye C, Chang C, Lu M, Jing Y, Zhang D, Yao X, Duan Z, Xia H,
Wang YC, Jiang J, Liu MF, Yan J, Ying H. Hepatic miR-378 targets p110α and
controls glucose and lipid homeostasis by modulating hepatic insulin signalling. 
Nat Commun. 2014 Dec 4;5:5684. doi: 10.1038/ncomms6684. PubMed PMID: 25471065.


205: Kumar KV, Gupta AK. Clinical audit of patients using DPP4 inhibitors in
longstanding type 2 diabetes. Diabetes Metab Syndr. 2015 Oct-Dec;9(4):277-9. doi:
10.1016/j.dsx.2014.04.031. Epub 2014 May 23. PubMed PMID: 25470636.


206: Ghosal S, Sinha B. Hypoglycaemia and CV risk: Perceptions and reality.
Diabetes Metab Syndr. 2015 Oct-Dec;9(4):364-5. doi: 10.1016/j.dsx.2013.10.021.
Epub 2013 Nov 16. Review. PubMed PMID: 25470624.


207: Garfield AS, Shah BP, Madara JC, Burke LK, Patterson CM, Flak J, Neve RL,
Evans ML, Lowell BB, Myers MG Jr, Heisler LK. A parabrachial-hypothalamic
cholecystokinin neurocircuit controls counterregulatory responses to
hypoglycemia. Cell Metab. 2014 Dec 2;20(6):1030-7. doi:
10.1016/j.cmet.2014.11.006. PubMed PMID: 25470549; PubMed Central PMCID:
PMC4261079.


208: de Araujo IE. Expanding the brain glucosensing territory. Cell Metab. 2014
Dec 2;20(6):933-5. doi: 10.1016/j.cmet.2014.11.013. PubMed PMID: 25470543.


209: Valentini M, Scardapane M, Bondanini F, Bossi A, Colatrella A, Girelli A,
Ciucci A, Leotta S, Minotti E, Pasotti F, Pesenti A, Rocca L, Sciangula L,
Vavassori E, Nicolucci A. Efficacy, safety and acceptability of the new pen
needle 33G × 4 mm. AGO 01 study. Curr Med Res Opin. 2015 Mar;31(3):487-92. doi:
10.1185/03007995.2014.993025. Epub 2014 Dec 10. PubMed PMID: 25469829.


210: Neal B, Perkovic V, de Zeeuw D, Mahaffey KW, Fulcher G, Ways K, Desai M,
Shaw W, Capuano G, Alba M, Jiang J, Vercruysse F, Meininger G, Matthews D; CANVAS
Trial Collaborative Group. Efficacy and safety of canagliflozin, an inhibitor of 
sodium-glucose cotransporter 2, when used in conjunction with insulin therapy in 
patients with type 2 diabetes. Diabetes Care. 2015 Mar;38(3):403-11. doi:
10.2337/dc14-1237. Epub 2014 Dec 2. PubMed PMID: 25468945.


211: Wilmot EG, Mansell P. Diabetes and pregnancy. Clin Med (Lond). 2014
Dec;14(6):677-80. doi: 10.7861/clinmedicine.14-6-677. PubMed PMID: 25468858.


212: Liatis S, Mylona M, Kalopita S, Papazafiropoulou A, Karamagkiolis S,
Melidonis A, Xilomenos A, Ioannidis I, Kaltsas G, Lanaras L, Papas S, Basagiannis
C, Kokkinos A. Hypoglycaemia requiring medical assistance in patients with
diabetes: a prospective multicentre survey in tertiary hospitals. Diabetes Metab.
2015 Apr;41(2):126-31. doi: 10.1016/j.diabet.2014.10.006. Epub 2014 Nov 18.
PubMed PMID: 25468446.


213: Kirk JK, Arcury TA, Ip E, Bell RA, Saldana S, Nguyen HT, Quandt SA. Diabetes
symptoms and self-management behaviors in rural older adults. Diabetes Res Clin
Pract. 2015 Jan;107(1):54-60. doi: 10.1016/j.diabres.2014.10.005. Epub 2014 Oct
23. PubMed PMID: 25467626; PubMed Central PMCID: PMC4309740.


214: Fährmann ER, Adkins L, Loader CJ, Han H, Rice KM, Denvir J, Driscoll HK.
Severe hypoglycemia and coronary artery calcification during the diabetes control
and complications trial/epidemiology of diabetes interventions and complications 
(DCCT/EDIC) study. Diabetes Res Clin Pract. 2015 Feb;107(2):280-9. doi:
10.1016/j.diabres.2014.10.007. Epub 2014 Oct 23. PubMed PMID: 25467622.


215: Kim HJ, Jung K. Somatic delusions, unusual presenting symptoms of isolated
adrenocorticotropin deficiency. Gen Hosp Psychiatry. 2015 Jan-Feb;37(1):e1-2.
doi: 10.1016/j.genhosppsych.2014.11.001. Epub 2014 Nov 8. PubMed PMID: 25467074.


216: Sinclair A, Dunning T, Rodriguez-Mañas L. Diabetes in older people: new
insights and remaining challenges. Lancet Diabetes Endocrinol. 2015
Apr;3(4):275-85. doi: 10.1016/S2213-8587(14)70176-7. Epub 2014 Nov 24. Review.
PubMed PMID: 25466523.


217: Bilotta F, Badenes R, Lolli S, Belda FJ, Einav S, Rosa G. Insulin infusion
therapy in critical care patients: regular insulin vs short-acting insulin. A
prospective, crossover, randomized, multicenter blind study. J Crit Care. 2015
Apr;30(2):437.e1-6. doi: 10.1016/j.jcrc.2014.10.019. Epub 2014 Oct 30. PubMed
PMID: 25466315.


218: Simpson SH, Lee J, Choi S, Vandermeer B, Abdelmoneim AS, Featherstone TR.
Mortality risk among sulfonylureas: a systematic review and network
meta-analysis. Lancet Diabetes Endocrinol. 2015 Jan;3(1):43-51. doi:
10.1016/S2213-8587(14)70213-X. Epub 2014 Oct 22. PubMed PMID: 25466239.


219: El Ghandour S, Azar ST. Dysglycemia associated with quinolones. Prim Care
Diabetes. 2015 Jun;9(3):168-71. doi: 10.1016/j.pcd.2014.10.006. Epub 2014 Nov 23.
Review. PubMed PMID: 25466161.


220: Sonneville R, Vanhorebeek I, den Hertog HM, Chrétien F, Annane D, Sharshar
T, Van den Berghe G. Critical illness-induced dysglycemia and the brain.
Intensive Care Med. 2015 Feb;41(2):192-202. doi: 10.1007/s00134-014-3577-0. Epub 
2014 Dec 3. Review. PubMed PMID: 25465908.


221: Cariou B, Fontaine P, Eschwege E, Lièvre M, Gouet D, Huet D, Madani S,
Lavigne S, Charbonnel B. Frequency and predictors of confirmed hypoglycaemia in
type 1 and insulin-treated type 2 diabetes mellitus patients in a real-life
setting: results from the DIALOG study. Diabetes Metab. 2015 Apr;41(2):116-25.
doi: 10.1016/j.diabet.2014.10.007. Epub 2014 Nov 24. PubMed PMID: 25465273.


222: Jiao Y, Lumpkins K, Terhune J, Hruban RH, Klein A, Kinzler KW, Papadopoulos 
N, Vogelstein B, Strauch E. Intraductal papillary mucinous neoplasm in a neonate 
with congenital hyperinsulinism and a de novo germline SKIL gene mutation.
Pancreatology. 2015 Mar-Apr;15(2):194-6. doi: 10.1016/j.pan.2014.10.009. Epub
2014 Oct 27. PubMed PMID: 25464936; PubMed Central PMCID: PMC4387019.


223: Vatanavicharn N, Yamada K, Aoyama Y, Fukao T, Densupsoontorn N, Jirapinyo P,
Sathienkijkanchai A, Yamaguchi S, Wasant P. Carnitine-acylcarnitine translocase
deficiency: Two neonatal cases with common splicing mutation and in vitro
bezafibrate response. Brain Dev. 2015 Aug;37(7):698-703. doi:
10.1016/j.braindev.2014.10.005. Epub 2014 Nov 1. PubMed PMID: 25459972.


224: Triantafyllou P, Christoforidis A, Vargiami E, Zafeiriou DI. Growth hormone 
replacement therapy in Costello syndrome. Growth Horm IGF Res. 2014
Dec;24(6):271-5. doi: 10.1016/j.ghir.2014.10.001. PubMed PMID: 25459872.


225: Scharf M, Mueller D, Koenig U, Pfestroff A, Nimphius W, Figiel J, Rinke A,
Koenig A, Gress T. Management of a metastasized high grade insulinoma (G3) with
refractory hypoglycemia: case report and review of the literature. Pancreatology.
2014 Nov-Dec;14(6):542-5. doi: 10.1016/j.pan.2014.07.011. Epub 2014 Jul 26.
PubMed PMID: 25459566.


226: Chen Y, Hodin RA, Pandolfi C, Ruan DT, McKenzie TJ. Hypoglycemia after
resection of pheochromocytoma. Surgery. 2014 Dec;156(6):1404-8; discussion
1408-9. doi: 10.1016/j.surg.2014.08.020. Epub 2014 Nov 11. PubMed PMID: 25456920.


227: Saisho Y, Tanaka C, Tanaka K, Roberts R, Abe T, Tanaka M, Meguro S, Irie J, 
Kawai T, Itoh H. Relationships among different glycemic variability indices
obtained by continuous glucose monitoring. Prim Care Diabetes. 2015
Aug;9(4):290-6. doi: 10.1016/j.pcd.2014.10.001. Epub 2014 Nov 16. PubMed PMID:
25456706.


228: Meah F, Juneja R. Insulin tactics in type 2 diabetes. Med Clin North Am.
2015 Jan;99(1):157-86. doi: 10.1016/j.mcna.2014.08.021. Epub 2014 Oct 18. Review.
PubMed PMID: 25456649.


229: Stephens E. Insulin therapy in type 1 diabetes. Med Clin North Am. 2015
Jan;99(1):145-56. doi: 10.1016/j.mcna.2014.08.016. Epub 2014 Nov 22. Review.
PubMed PMID: 25456648.


230: White JR Jr. Sodium glucose cotransporter 2 inhibitors. Med Clin North Am.
2015 Jan;99(1):131-43. doi: 10.1016/j.mcna.2014.08.020. Epub 2014 Oct 16. Review.
PubMed PMID: 25456647.


231: Neumiller JJ. Incretin-based therapies. Med Clin North Am. 2015
Jan;99(1):107-29. doi: 10.1016/j.mcna.2014.08.013. Epub 2014 Oct 18. Review.
PubMed PMID: 25456646.


232: Brietzke SA. Oral antihyperglycemic treatment options for type 2 diabetes
mellitus. Med Clin North Am. 2015 Jan;99(1):87-106. doi:
10.1016/j.mcna.2014.08.012. Epub 2014 Oct 18. Review. PubMed PMID: 25456645.


233: Evert AB, Riddell MC. Lifestyle intervention: nutrition therapy and physical
activity. Med Clin North Am. 2015 Jan;99(1):69-85. doi:
10.1016/j.mcna.2014.09.001. Epub 2014 Oct 25. Review. PubMed PMID: 25456644.


234: Healy SJ, Dungan KM. Monitoring glycemia in diabetes. Med Clin North Am.
2015 Jan;99(1):35-45. doi: 10.1016/j.mcna.2014.08.017. Epub 2014 Oct 16. Review. 
PubMed PMID: 25456642.


235: Tildesley HD, Po MD, Ross SA. Internet blood glucose monitoring systems
provide lasting glycemic benefit in type 1 and 2 diabetes: a systematic review.
Med Clin North Am. 2015 Jan;99(1):17-33. doi: 10.1016/j.mcna.2014.08.019. Epub
2014 Oct 18. Review. PubMed PMID: 25456641.


236: Li P, Tan A, Prestidge CA, Nielsen HM, Müllertz A. Self-nanoemulsifying drug
delivery systems for oral insulin delivery: in vitro and in vivo evaluations of
enteric coating and drug loading. Int J Pharm. 2014 Dec 30;477(1-2):390-8. doi:
10.1016/j.ijpharm.2014.10.039. Epub 2014 Oct 17. PubMed PMID: 25455781.


237: Imad H, Johan Z, Eva K. Hypoglycemia and risk of seizures: a retrospective
cross-sectional study. Seizure. 2015 Feb;25:147-9. doi:
10.1016/j.seizure.2014.10.005. Epub 2014 Oct 17. PubMed PMID: 25455725.


238: Rothberg AE, Halter JB. Obesity and diabetes in an aging population: time to
rethink definitions and management? Clin Geriatr Med. 2015 Feb;31(1):1-15, vii.
doi: 10.1016/j.cger.2014.08.016. Epub 2014 Oct 16. Review. PubMed PMID: 25453297.


239: Kosiborod M, Gottlieb RK, Sekella JA, Peterman D, Grodzinsky A, Kennedy P,
Borkon MA. Performance of the Medtronic Sentrino continuous glucose management
(CGM) system in the cardiac intensive care unit. BMJ Open Diabetes Res Care. 2014
Jul 21;2(1):e000037. doi: 10.1136/bmjdrc-2014-000037. eCollection 2014. PubMed
PMID: 25452874; PubMed Central PMCID: PMC4212554.


240: Barnard KD, Wysocki T, Allen JM, Elleri D, Thabit H, Leelarathna L, Gulati
A, Nodale M, Dunger DB, Tinati T, Hovorka R. Closing the loop overnight at home
setting: psychosocial impact for adolescents with type 1 diabetes and their
parents. BMJ Open Diabetes Res Care. 2014 Apr 16;2(1):e000025. doi:
10.1136/bmjdrc-2014-000025. eCollection 2014. PubMed PMID: 25452866; PubMed
Central PMCID: PMC4212573.


241: Davidson JA, Lajara R, Aguilar RB, Mattheus M, Woerle HJ, von Eynatten M.
Efficacy and safety of linagliptin in Hispanic/Latino patients with type 2
diabetes mellitus: a pooled analysis from six randomized placebo-controlled phase
3 trials. BMJ Open Diabetes Res Care. 2014 Apr 16;2(1):e000020. doi:
10.1136/bmjdrc-2014-000020. eCollection 2014. PubMed PMID: 25452864; PubMed
Central PMCID: PMC4212575.


242: Okubo M, Ucar SK, Podskarbi T, Murase T, Shin YS, Coker M. Molecular and
clinical delineation of 12 patients with glycogen storage disease type III in
Western Turkey. Clin Chim Acta. 2015 Jan 15;439:162-7. doi:
10.1016/j.cca.2014.10.016. Epub 2014 Oct 23. PubMed PMID: 25451950.


243: Desjardins K, Brazeau AS, Strychar I, Leroux C, Gingras V, Rabasa-Lhoret R. 
Association between post-dinner dietary intakes and nocturnal hypoglycemic risk
in adult patients with type 1 diabetes. Diabetes Res Clin Pract. 2014
Dec;106(3):420-7. doi: 10.1016/j.diabres.2014.09.015. Epub 2014 Oct 2. PubMed
PMID: 25451901.


244: Lawton J, Kirkham J, Rankin D, Barnard K, Cooper CL, Taylor C, Heller S,
Elliott J; REPOSE Group. Perceptions and experiences of using automated bolus
advisors amongst people with type 1 diabetes: a longitudinal qualitative
investigation. Diabetes Res Clin Pract. 2014 Dec;106(3):443-50. doi:
10.1016/j.diabres.2014.09.011. Epub 2014 Oct 2. PubMed PMID: 25451897; PubMed
Central PMCID: PMC4270460.


245: Danière F, Edjlali-Goujon M, Mellerio C, Turc G, Naggara O, Tselikas L, Ben 
Hassen W, Tisserand M, Lamy C, Souillard-Scemama R, Flais S, Meder JF, Oppenheim 
C. MR screening of candidates for thrombolysis: How to identify stroke mimics? J 
Neuroradiol. 2014 Dec;41(5):283-95. doi: 10.1016/j.neurad.2014.05.008. Epub 2014 
Oct 30. Review. PubMed PMID: 25451670.


246: Li XH, Gong QM, Ling Y, Huang C, Yu DM, Gu LL, Liao XW, Zhang DH, Hu XQ, Han
Y, Kong XF, Zhang XX. Inherent lipid metabolic dysfunction in glycogen storage
disease IIIa. Biochem Biophys Res Commun. 2014 Dec 5;455(1-2):90-7. PubMed PMID: 
25451272.


247: Hanefeld M. Use of insulin in type 2 diabetes: what we learned from recent
clinical trials on the benefits of early insulin initiation. Diabetes Metab. 2014
Dec;40(6):391-9. Review. PubMed PMID: 25451189.


248: Masood SN, Alvi SF, Ahmedani MY, Kiran S, Zeeshan NF, Basit A, Shera AS.
Comparison of Ramadan-specific education level in patients with diabetes seen at 
a Primary and a Tertiary care center of Karachi-Pakistan. Diabetes Metab Syndr.
2014 Oct-Dec;8(4):225-9. doi: 10.1016/j.dsx.2014.09.008. Epub 2014 Oct 22. PubMed
PMID: 25450821.


249: Odawara M, Kadowaki T, Naito Y. Effectiveness and safety of basal supported 
oral therapy with insulin glargine, in Japanese insulin-naive, type 2 diabetes
patients, with or without microvascular complications: subanalysis of the
observational, non-interventional, 24-week follow-up Add-on Lantus® to Oral
Hypoglycemic Agents (ALOHA) study. J Diabetes Complications. 2015
Jan-Feb;29(1):127-33. doi: 10.1016/j.jdiacomp.2014.09.012. Epub 2014 Sep 28.
PubMed PMID: 25449981.


250: Chhablani PP, Kekunnaya R. Neuro-ophthalmic manifestations of prematurity.
Indian J Ophthalmol. 2014 Oct;62(10):992-5. doi: 10.4103/0301-4738.145990. PubMed
PMID: 25449932; PubMed Central PMCID: PMC4278126.


251: Clemente FJ, Cardona A, Inchley CE, Peter BM, Jacobs G, Pagani L, Lawson DJ,
Antão T, Vicente M, Mitt M, DeGiorgio M, Faltyskova Z, Xue Y, Ayub Q, Szpak M,
Mägi R, Eriksson A, Manica A, Raghavan M, Rasmussen M, Rasmussen S, Willerslev E,
Vidal-Puig A, Tyler-Smith C, Villems R, Nielsen R, Metspalu M, Malyarchuk B,
Derenko M, Kivisild T. A Selective Sweep on a Deleterious Mutation in CPT1A in
Arctic Populations. Am J Hum Genet. 2014 Oct 23;95(5):584-589. doi:
10.1016/j.ajhg.2014.09.016. [Epub ahead of print] PubMed PMID: 25449608; PubMed
Central PMCID: PMC4225582.


252: Xiao W, Gao Z, Meng Q, Zhang M. [Cytogenetic and molecular genetic diagnosis
of a neonate with partial 13q trisomy and partial 5p monosomy]. Zhonghua Yi Xue
Yi Chuan Xue Za Zhi. 2014 Dec;31(6):747-9. doi:
10.3760/cma.j.issn.1003-9406.2014.06.014. Chinese. PubMed PMID: 25449080.


253: Pratley RE, Kuritzky L, Tenzer P. A patient-centered approach to managing
patients with type 2 diabetes. Am J Med. 2014 Nov;127(11):e15-6. doi:
10.1016/j.amjmed.2014.10.007. Epub 2014 Oct 15. PubMed PMID: 25447628.


254: Koracevic GP. Various admission glucose cut-offs for prognostication and for
therapeutic threshold in acute myocardial infarction. Am J Emerg Med. 2015
Jan;33(1):108-9. doi: 10.1016/j.ajem.2014.09.046. Epub 2014 Oct 14. PubMed PMID: 
25445867.


255: Delmas O, Marrec C, Caietta E, Simonin G, Morel Y, Girard N, Roucher F,
Sarles J, Chabrol B, Reynaud R. [Uncommon neonatal case of hypoglycemia: ACTH
resistance syndrome]. Arch Pediatr. 2014 Dec;21(12):1353-8. doi:
10.1016/j.arcped.2014.09.010. Epub 2014 Oct 23. French. PubMed PMID: 25445127.


256: Shi Y, Avatapalle HB, Skae MS, Padidela R, Newbould M, Rigby L, Flanagan SE,
Ellard S, Rahier J, Clayton PE, Dunne MJ, Banerjee I, Cosgrove KE. Increased
plasma incretin concentrations identifies a subset of patients with persistent
congenital hyperinsulinism without KATP channel gene defects. J Pediatr. 2015
Jan;166(1):191-4. doi: 10.1016/j.jpeds.2014.09.019. Epub 2014 Oct 23. PubMed
PMID: 25444530.


257: Galeffi F, Shetty PK, Sadgrove MP, Turner DA. Age-related metabolic fatigue 
during low glucose conditions in rat hippocampus. Neurobiol Aging. 2015
Feb;36(2):982-92. doi: 10.1016/j.neurobiolaging.2014.09.016. Epub 2014 Sep 28.
PubMed PMID: 25443286; PubMed Central PMCID: PMC4443806.


258: Olveira G, Tapia MJ, Ocón J, Cabrejas-Gómez C, Ballesteros-Pomar MD,
Vidal-Casariego A, Arraiza-Irigoyen C, Olivares J, Conde-García MC,
García-Manzanares Á, Botella-Romero F, Quílez-Toboso RP, Matía P, Rubio MÁ,
Chicharro L, Burgos R, Pujante P, Ferrer M, Zugasti A, Petrina E, Manjón L,
Diéguez M, Carrera MJ, Vila-Bundo A, Urgelés JR, Aragón-Valera C, Sánchez-Vilar
O, Bretón I, García-Peris P, Muñoz-Garach A, Márquez E, Del Olmo D, Pereira JL,
Tous MC. Hypoglycemia in noncritically ill patients receiving total parenteral
nutrition: a multicenter study. (Study group on the problem of hyperglycemia in
parenteral nutrition; Nutrition area of the Spanish Society of Endocrinology and 
Nutrition). Nutrition. 2015 Jan;31(1):58-63. doi: 10.1016/j.nut.2014.04.023. Epub
2014 May 10. PubMed PMID: 25441588.


259: Ju Y, Zhang H, Chen M, Chi X, Lan W, Zhang H, Mo J, Yung NY. Effects of
auricular stimulation in the cavum conchae on glucometabolism in patients with
type 2 diabetes mellitus. Complement Ther Med. 2014 Oct;22(5):858-63. doi:
10.1016/j.ctim.2014.09.002. Epub 2014 Sep 16. PubMed PMID: 25440376.


260: Ng RR, Myat Oo A, Liu W, Tan TE, Ti LK, Chew ST. Changing glucose control
target and risk of surgical site infection in a Southeast Asian population. J
Thorac Cardiovasc Surg. 2015 Jan;149(1):323-8. doi: 10.1016/j.jtcvs.2014.08.076. 
Epub 2014 Sep 17. PubMed PMID: 25439770.


261: Parikh S, Wilding J, Jabbour S, Hardy E. Dapagliflozin in type 2 diabetes:
effectiveness across the spectrum of disease and over time. Int J Clin Pract.
2015 Feb;69(2):186-98. doi: 10.1111/ijcp.12531. Epub 2014 Nov 28. PubMed PMID:
25438821.


262: Hawasli JA, Hopping JR, Hsueh EC. Hypoglycemia with a large retroperitoneal 
mass - Case report. Int J Surg Case Rep. 2014;5(12):1225-8. doi:
10.1016/j.ijscr.2014.11.013. Epub 2014 Nov 11. PubMed PMID: 25437682; PubMed
Central PMCID: PMC4276271.


263: Delgado E. [Unmet needs in the treatment of type 2 diabetes]. Med Clin
(Barc). 2014 Sep;143 Suppl 2:41-3. doi: 10.1016/S0025-7753(14)70108-3. Epub 2014 
Oct 15. Review. Spanish. PubMed PMID: 25437465.


264: Soldevila B, Puig-Domingo M. [Safety and tolerability of GLP-1 receptor
agonists]. Med Clin (Barc). 2014 Sep;143 Suppl 2:35-40. doi:
10.1016/S0025-7753(14)70107-1. Epub 2014 Oct 15. Review. Spanish. PubMed PMID:
25437464.


265: Lecube A, Bueno M, Suárez X. [Twice-daily and weekly exenatide: clinical
profile of two pioneer formulations in incretin therapy]. Med Clin (Barc). 2014
Sep;143 Suppl 2:23-7. doi: 10.1016/S0025-7753(14)70105-8. Epub 2014 Oct 15.
Review. Spanish. PubMed PMID: 25437462.


266: Smith A, Thornton PS, Galliani CA, Miller JP, Dykes J, Leung-Pineda V. A
14-year old girl with reversible hypoglycemic episodes: the role of ASVS. Pediatr
Dev Pathol. 2015 Jan-Feb;18(1):80-3. doi: 10.2350/14-08-1537-CR.1. Epub 2014 Dec 
1. PubMed PMID: 25437309.


267: Passanisi S, Timpanaro T, Lo Presti D, Mammì C, Caruso-Nicoletti M.
Treatment of transient neonatal diabetes mellitus: insulin pump or insulin
glargine? Our experience. Diabetes Technol Ther. 2014 Dec;16(12):880-4. doi:
10.1089/dia.2014.0055. PubMed PMID: 25437016; PubMed Central PMCID: PMC4241878.


268: Kovatchev BP, Patek SD, Ortiz EA, Breton MD. Assessing sensor accuracy for
non-adjunct use of continuous glucose monitoring. Diabetes Technol Ther. 2015
Mar;17(3):177-86. doi: 10.1089/dia.2014.0272. Epub 2014 Dec 1. PubMed PMID:
25436913; PubMed Central PMCID: PMC4346608.


269: Anderson SL. Dapagliflozin efficacy and safety: a perspective review. Ther
Adv Drug Saf. 2014 Dec;5(6):242-54. doi: 10.1177/2042098614551938. Review. PubMed
PMID: 25436106; PubMed Central PMCID: PMC4232499.


270: Siaw MY, Chew DE, Dalan R, Abdul Shakoor SA, Othman N, Choo CH, Shamsuri NH,
Abdul Karim SN, Chan SY, Lee JY. Evaluating the Effect of Ramadan Fasting on
Muslim Patients with Diabetes in relation to Use of Medication and Lifestyle
Patterns: A Prospective Study. Int J Endocrinol. 2014;2014:308546. doi:
10.1155/2014/308546. Epub 2014 Nov 11. PubMed PMID: 25435876; PubMed Central
PMCID: PMC4244681.


271: Gutierrez RM, Flores JM. Effect of chronic administration of hexane extract 
of Byrsonima crassifolia seed on B-cell and pancreatic oxidative parameters in
streptozotocin-induced diabetic rat. Afr J Tradit Complement Altern Med. 2014 Jan
28;11(2):231-6. eCollection 2014. PubMed PMID: 25435601; PubMed Central PMCID:
PMC4202625.


272: Haidar A, Legault L, Messier V, Mitre TM, Leroux C, Rabasa-Lhoret R.
Comparison of dual-hormone artificial pancreas, single-hormone artificial
pancreas, and conventional insulin pump therapy for glycaemic control in patients
with type 1 diabetes: an open-label randomised controlled crossover trial. Lancet
Diabetes Endocrinol. 2015 Jan;3(1):17-26. doi: 10.1016/S2213-8587(14)70226-8.
Epub 2014 Nov 27. PubMed PMID: 25434967.


273: Shi L, Shao H, Zhao Y, Thomas NA. Is hypoglycemia fear independently
associated with health-related quality of life? Health Qual Life Outcomes. 2014
Nov 30;12:167. doi: 10.1186/s12955-014-0167-3. PubMed PMID: 25433668; PubMed
Central PMCID: PMC4268814.


274: Gorska-Ciebiada M, Saryusz-Wolska M, Ciebiada M, Loba J. Mild cognitive
impairment and depressive symptoms in elderly patients with diabetes: prevalence,
risk factors, and comorbidity. J Diabetes Res. 2014;2014:179648. doi:
10.1155/2014/179648. Epub 2014 Nov 9. PubMed PMID: 25431771; PubMed Central
PMCID: PMC4241577.


275: Mayorandan S, Meyer U, Hartmann H, Das AM. Glycogen storage disease type
III: modified Atkins diet improves myopathy. Orphanet J Rare Dis. 2014 Nov
28;9:196. doi: 10.1186/s13023-014-0196-3. PubMed PMID: 25431232; PubMed Central
PMCID: PMC4302571.


276: Dżygało K, Golicki D, Kowalska A, Szypowska A. The beneficial effect of
insulin degludec on nocturnal hypoglycaemia and insulin dose in type 1 diabetic
patients: a systematic review and meta-analysis of randomised trials. Acta
Diabetol. 2015 Apr;52(2):231-8. doi: 10.1007/s00592-014-0604-0. Epub 2014 Nov 28.
Review. PubMed PMID: 25430705.


277: Du YF, Ou HY, Beverly EA, Chiu CJ. Achieving glycemic control in elderly
patients with type 2 diabetes: a critical comparison of current options. Clin
Interv Aging. 2014 Nov 18;9:1963-80. doi: 10.2147/CIA.S53482. eCollection 2014.
Review. PubMed PMID: 25429208; PubMed Central PMCID: PMC4241951.


278: Batra M, Valecha UK. Anesthetic management of tongue reduction in a case of 
Beckwith-Wiedemann syndrome. J Anaesthesiol Clin Pharmacol. 2014 Oct;30(4):562-4.
doi: 10.4103/0970-9185.142863. PubMed PMID: 25425786; PubMed Central PMCID:
PMC4234797.


279: Bron M, Wilson C, Fleck P. A Post Hoc Analysis of HbA1c, Hypoglycemia, and
Weight Change Outcomes with Alogliptin vs Glipizide in Older Patients with Type 2
Diabetes. Diabetes Ther. 2014 Dec;5(2):521-34. doi: 10.1007/s13300-014-0088-5.
Epub 2014 Nov 26. PubMed PMID: 25424968; PubMed Central PMCID: PMC4269655.


280: Yang W, Zhuang X, Li Y, Wang Q, Bian R, Shen J, Hammerby E, Yang L.
Improvements in quality of life associated with biphasic insulin aspart 30 in
type 2 diabetes patients in China: results from the A1chieve® observational
study. Health Qual Life Outcomes. 2014 Nov 26;12:137. doi:
10.1186/s12955-014-0137-9. PubMed PMID: 25424627; PubMed Central PMCID:
PMC4253979.


281: Bellastella G, Maiorino MI, Olita L, Della Volpe E, Giugliano D, Esposito K.
Premature ejaculation is associated with glycemic control in Type 1 diabetes. J
Sex Med. 2015 Jan;12(1):93-9. doi: 10.1111/jsm.12755. Epub 2014 Nov 26. PubMed
PMID: 25424355.


282: Cooper MN, McNamara KA, de Klerk NH, Davis EA, Jones TW. School performance 
in children with type 1 diabetes: a contemporary population-based study. Pediatr 
Diabetes. 2016 Mar;17(2):101-11. doi: 10.1111/pedi.12243. Epub 2014 Nov 25.
PubMed PMID: 25423904.


283: Idris I, Gordon J, Tilling C, Vora J. A cost comparison of long-acting
insulin analogs vs NPH insulin-based treatment in patients with type 2 diabetes
using routinely collected primary care data from the UK. J Med Econ. 2015
Apr;18(4):273-82. doi: 10.3111/13696998.2014.991788. Epub 2014 Dec 4. PubMed
PMID: 25422990.


284: Kim HS, Kim DM, Cha BS, Park TS, Kim KA, Kim DL, Chung CH, Park JH, Jang HC,
Choi DS. Efficacy of glimepiride/metformin fixed-dose combination vs metformin
uptitration in type 2 diabetic patients inadequately controlled on low-dose
metformin monotherapy: A randomized, open label, parallel group, multicenter
study in Korea. J Diabetes Investig. 2014 Nov;5(6):701-8. doi: 10.1111/jdi.12201.
Epub 2014 Mar 16. PubMed PMID: 25422771; PubMed Central PMCID: PMC4234234.


285: Sehgal V, Bajwa SJ, Sehgal R, Consalvo JA. Management of diabetes in the
elderly with canagliflozin: A newer hypoglycemic drug on the horizon. J Pharmacol
Pharmacother. 2014 Oct;5(4):227-31. doi: 10.4103/0976-500X.142428. Review.
Erratum in: J Pharmacol Pharmacother. 2015 Jan-Mar;6(1):58. PubMed PMID:
25422561; PubMed Central PMCID: PMC4231550.


286: Brooks AM, Oram R, Home P, Steen N, Shaw JA. Demonstration of an intrinsic
relationship between endogenous C-peptide concentration and determinants of
glycemic control in type 1 diabetes following islet transplantation. Diabetes
Care. 2015 Jan;38(1):105-12. doi: 10.2337/dc14-1656. Epub 2014 Nov 24. PubMed
PMID: 25422169.


287: Thorens B. GLUT2, glucose sensing and glucose homeostasis. Diabetologia.
2015 Feb;58(2):221-32. doi: 10.1007/s00125-014-3451-1. Epub 2014 Nov 25. Review. 
PubMed PMID: 25421524.


288: Weitgasser R, Lopes S. Self-reported frequency and impact of hypoglycaemic
events in insulin-treated diabetic patients in Austria. Wien Klin Wochenschr.
2015 Jan;127(1-2):36-44. doi: 10.1007/s00508-014-0626-1. Epub 2014 Nov 25. PubMed
PMID: 25421366; PubMed Central PMCID: PMC4306728.


289: Nadeau DA. Management of type 2 diabetes mellitus in self-motivated
patients: optimized diet, exercise, and medication for weight loss and
cardiometabolic fitness. Phys Sportsmed. 2014 Nov;42(4):49-59. doi:
10.3810/psm.2014.11.2091. PubMed PMID: 25419888.


290: Peene B, Benhalima K. Sodium glucose transporter protein 2 inhibitors:
focusing on the kidney to treat type 2 diabetes. Ther Adv Endocrinol Metab. 2014 
Oct;5(5):124-36. doi: 10.1177/2042018814553965. Review. PubMed PMID: 25419452;
PubMed Central PMCID: PMC4236298.


291: Polderman JA, Houweling PL, Hollmann MW, DeVries JH, Preckel B, Hermanides
J. Study protocol of a randomised controlled trial comparing perioperative
intravenous insulin, GIK or GLP-1 treatment in diabetes-PILGRIM trial. BMC
Anesthesiol. 2014 Oct 14;14:91. doi: 10.1186/1471-2253-14-91. eCollection 2014.
PubMed PMID: 25419179; PubMed Central PMCID: PMC4240889.


292: Lüdemann J, Milek K, Wilhelm B, Segner A, Jaeckel E. [Daytime flexible
application of Insulin degludec in patients with type 1 diabetes or type 2
diabetes]. MMW Fortschr Med. 2014 Oct 9;156 Suppl 3:89-97. German. PubMed PMID:
25417447.


293: Motz W, Kerner W, Dörr R; European Society of Cardiology; European
Association for the Study of Diabetes. [Comments on the 2013 ESC/EASD guidelines 
on diabetes, prediabetes and cardiovascular diseases]. Herz. 2014
Dec;39(8):971-84. doi: 10.1007/s00059-014-4168-0. German. PubMed PMID: 25416683.


294: Tsujimoto T, Yamamoto-Honda R, Kajio H, Kishimoto M, Noto H, Hachiya R,
Kimura A, Kakei M, Noda M. Seasonal variations of severe hypoglycemia in patients
with type 1 diabetes mellitus, type 2 diabetes mellitus, and non-diabetes
mellitus: clinical analysis of 578 hypoglycemia cases. Medicine (Baltimore). 2014
Nov;93(23):e148. doi: 10.1097/MD.0000000000000148. PubMed PMID: 25415670; PubMed 
Central PMCID: PMC4616344.


295: Shaefer CF, Reid TS, Dailey G, Mabrey ME, Vlajnic A, Stuhr A, Stewart J,
Zhou R. Weight change in patients with type 2 diabetes starting basal insulin
therapy: correlates and impact on outcomes. Postgrad Med. 2014 Oct;126(6):93-105.
doi: 10.3810/pgm.2014.10.2824. PubMed PMID: 25414938.


296: Kuritzky L, Umpierrez G, Ekoé JM, Mancillas-Adame L, Landó LF. Safety and
efficacy of dulaglutide, a once weekly GLP-1 receptor agonist, for the management
of type 2 diabetes. Postgrad Med. 2014 Oct;126(6):60-72. doi:
10.3810/pgm.2014.10.2821. Review. PubMed PMID: 25414935.


297: Digenio A, Karve S, Candrilli SD, Dalal M. Prandial insulin versus
glucagon-like peptide-1 added to basal insulin: comparative effectiveness in the 
community practice setting. Postgrad Med. 2014 Oct;126(6):49-59. doi:
10.3810/pgm.2014.10.2820. PubMed PMID: 25414934.


298: Davidson JA, Kuritzky L. Sodium glucose co-transporter 2 inhibitors and
their mechanism for improving glycemia in patients with type 2 diabetes. Postgrad
Med. 2014 Oct;126(6):33-48. doi: 10.3810/pgm.2014.10.2819. Review. PubMed PMID:
25414933.


299: Cook W, Minervini G, Bryzinski B, Hirshberg B. Saxagliptin efficacy and
safety in patients with type 2 diabetes mellitus stratified by cardiovascular
disease history and cardiovascular risk factors: analysis of 3 clinical trials.
Postgrad Med. 2014 Oct;126(6):19-32. doi: 10.3810/pgm.2014.10.2818. PubMed PMID: 
25414932.


300: Little SA, Leelarathna L, Walkinshaw E, Tan HK, Chapple O, Lubina-Solomon A,
Chadwick TJ, Barendse S, Stocken DD, Brennand C, Marshall SM, Wood R, Speight J, 
Kerr D, Flanagan D, Heller SR, Evans ML, Shaw JA. Response to comment on Little
et al. Recovery of hypoglycemia awareness in long-standing type 1 diabetes: a
multicenter 2 × 2 factorial randomized controlled trial comparing insulin pump
with multiple daily injections and continuous with conventional glucose
self-monitoring (HypoCOMPaSS). Diabetes Care 2014;37:2114-2122. Diabetes Care.
2014 Dec;37(12):e272-3. doi: 10.2337/dc14-1947. PubMed PMID: 25414405.


301: Edelman SV. Comment on Little et al. Recovery of hypoglycemia awareness in
long-standing type 1 diabetes: a multicenter 2 × 2 factorial randomized
controlled trial comparing insulin pump with multiple daily injections and
continuous with conventional glucose self-monitoring (HypoCOMPaSS). Diabetes Care
2014;37:2114-2122. Diabetes Care. 2014 Dec;37(12):e270-1. doi: 10.2337/dc14-1736.
PubMed PMID: 25414404.


302: Viana LV, Gross JL, Azevedo MJ. Dietary intervention in patients with
gestational diabetes mellitus: a systematic review and meta-analysis of
randomized clinical trials on maternal and newborn outcomes. Diabetes Care. 2014 
Dec;37(12):3345-55. doi: 10.2337/dc14-1530. Review. PubMed PMID: 25414390.


303: Carris NW, Taylor JR, Gums JG. Combining a GLP-1 receptor agonist and basal 
insulin: study evidence and practical considerations. Drugs. 2014
Dec;74(18):2141-52. doi: 10.1007/s40265-014-0325-2. Review. PubMed PMID:
25414121.


304: Potthoff MJ, Finck BN. Head over hepatocytes for FGF21. Diabetes. 2014
Dec;63(12):4013-5. doi: 10.2337/db14-1185. PubMed PMID: 25414019; PubMed Central 
PMCID: PMC4237992.


305: Jia G, Sowers JR. Interaction of islet α-cell and β-cell in the regulation
of glucose homeostasis in HI/HA syndrome patients with the GDH(H454Y) mutation.
Diabetes. 2014 Dec;63(12):4008-10. doi: 10.2337/db14-1243. PubMed PMID: 25414017;
PubMed Central PMCID: PMC4237997.


306: Chillarón JJ, Benaiges D, Mañé L, Pedro-Botet J, Flores Le-Roux JA. Obesity 
and type 1 diabetes mellitus management. Minerva Endocrinol. 2015
Mar;40(1):53-60. Epub 2014 Nov 21. Review. PubMed PMID: 25413942.


307: McDonald MW, Hall KE, Jiang M, Noble EG, Melling CW. Ischemia-reperfusion
injury and hypoglycemia risk in insulin-treated T1DM rats following different
modalities of regular exercise. Physiol Rep. 2014 Nov 20;2(11). pii: e12201. doi:
10.14814/phy2.12201. Print 2014 Nov 1. PubMed PMID: 25413321; PubMed Central
PMCID: PMC4255808.


308: Kudo-Fujimaki K, Hirose T, Yoshihara T, Sato F, Someya Y, Ohmura C, Kanazawa
A, Fujitani Y, Watada H. Efficacy and safety of nateglinide plus vildagliptin
combination therapy compared with switching to vildagliptin in type 2 diabetes
patients inadequately controlled with nateglinide. J Diabetes Investig. 2014
Jul;5(4):400-9. doi: 10.1111/jdi.12160. Epub 2013 Nov 5. PubMed PMID: 25411599;
PubMed Central PMCID: PMC4210064.


309: Mohseni S. Neurologic damage in hypoglycemia. Handb Clin Neurol.
2014;126:513-32. doi: 10.1016/B978-0-444-53480-4.00036-9. PubMed PMID: 25410242.


310: Alam U, Asghar O, Azmi S, Malik RA. General aspects of diabetes mellitus.
Handb Clin Neurol. 2014;126:211-22. doi: 10.1016/B978-0-444-53480-4.00015-1.
PubMed PMID: 25410224.


311: Freeman R. Diabetic autonomic neuropathy. Handb Clin Neurol. 2014;126:63-79.
doi: 10.1016/B978-0-444-53480-4.00006-0. PubMed PMID: 25410215.


312: Claydon-Platt K, Manias E, Dunning T. Development and evaluation of a
screening tool to identify people with diabetes at increased risk of medication
problems relating to hypoglycaemia and medication non-adherence. Contemp Nurse.
2014;48(1):10-25. doi: 10.5172/conu.2014.48.1.10. PubMed PMID: 25410191.


313: Brvar M, Koželj G, Mašič LP. Hypoglycemia in venlafaxine overdose: a
hypothesis of increased glucose uptake. Eur J Clin Pharmacol. 2015
Feb;71(2):261-2. doi: 10.1007/s00228-014-1784-9. Epub 2014 Nov 20. PubMed PMID:
25407614.


314: Hasanein P, Fazeli F. Role of naringenin in protection against diabetic
hyperalgesia and tactile allodynia in male Wistar rats. J Physiol Biochem. 2014
Dec;70(4):997-1006. doi: 10.1007/s13105-014-0369-5. Epub 2014 Nov 19. PubMed
PMID: 25407136.


315: Home PD, Shamanna P, Stewart M, Yang F, Miller M, Perry C, Carr MC. Efficacy
and tolerability of albiglutide versus placebo or pioglitazone over 1 year in
people with type 2 diabetes currently taking metformin and glimepiride: HARMONY
5. Diabetes Obes Metab. 2015 Feb;17(2):179-87. doi: 10.1111/dom.12414. Epub 2014 
Dec 10. PubMed PMID: 25406730.


316: Latifyan SB, Vanhaeverbeek M, Klastersky J. Tumour-associated osteomalacia
and hypoglycaemia in a patient with prostate cancer: is Klotho involved? BMJ Case
Rep. 2014 Nov 17;2014. pii: bcr2014206590. doi: 10.1136/bcr-2014-206590. PubMed
PMID: 25406200.


317: Qu Y, Luo J. Estimation of group means when adjusting for covariates in
generalized linear models. Pharm Stat. 2015 Jan-Feb;14(1):56-62. doi:
10.1002/pst.1658. Epub 2014 Nov 18. PubMed PMID: 25406099.


318: Skajaa GO, Mathiesen ER, Iyore E, Beck-Nielsen H, Jimenez-Solem E, Damm P.
Poor pregnancy outcome after octreotide treatment during pregnancy for familial
hyperinsulinemic hypoglycemia: a case report. BMC Res Notes. 2014 Nov 17;7:804.
doi: 10.1186/1756-0500-7-804. PubMed PMID: 25404386; PubMed Central PMCID:
PMC4242601.


319: Adham SA, Al Rawahi H, Habib S, Al Moundhri MS, Viloria-Petit A, Coomber BL.
Modeling of hypo/hyperglycemia and their impact on breast cancer progression
related molecules. PLoS One. 2014 Nov 17;9(11):e113103. doi:
10.1371/journal.pone.0113103. eCollection 2014. PubMed PMID: 25401697; PubMed
Central PMCID: PMC4234670.


320: van Son GE, Quek R, Fogteloo AJ, van Furth EF. [Criteria for admitting
patients with anorexia nervosa as inpatients to a general hospital; survey among 
internists]. Tijdschr Psychiatr. 2014;56(11):708-16. Dutch. PubMed PMID:
25401677.


321: Fergani C, Routly J, Jones D, Pickavance L, Smith R, Dobson H. Co-expression
of c-Fos with oestradiol receptor α or somatostatin in the arcuate nucleus,
ventromedial nucleus and medial preoptic area in the follicular phase of intact
ewes: alteration after insulin-induced hypoglycaemia. Reprod Domest Anim. 2015
Feb;50(1):68-75. doi: 10.1111/rda.12450. Epub 2014 Nov 15. PubMed PMID: 25399917.


322: Wehrwein EA, Limberg JK, Taylor JL, Dube S, Basu A, Basu R, Rizza RA, Curry 
TB, Joyner MJ. Effect of bilateral carotid body resection on the
counterregulatory response to hypoglycemia in humans. Exp Physiol. 2014 Nov 13.
[Epub ahead of print] PubMed PMID: 25398711.


323: Vallis M, Jones A, Pouwer F. Managing hypoglycemia in diabetes may be more
fear management than glucose management: a practical guide for diabetes care
providers. Curr Diabetes Rev. 2014;10(6):364-70. Review. PubMed PMID: 25394991.


324: Zong J, Borland J, Jerva F, Wynne B, Choukour M, Song I. The effect of
dolutegravir on the pharmacokinetics of metformin in healthy subjects. J Int AIDS
Soc. 2014 Nov 2;17(4 Suppl 3):19584. doi: 10.7448/IAS.17.4.19584. eCollection
2014. PubMed PMID: 25394090; PubMed Central PMCID: PMC4224846.


325: Shimoda S, Okubo M, Koga K, Sekigami T, Kawashima J, Kukidome D, Igata M,
Ishii N, Shimakawa A, Matsumura T, Motoshima H, Furukawa N, Nishida K, Araki E.
Insulin requirement profiles in Japanese hospitalized subjects with type 2
diabetes treated with basal-bolus insulin therapy. Endocr J. 2015;62(2):209-16.
doi: 10.1507/endocrj.EJ14-0487. Epub 2014 Nov 11. PubMed PMID: 25392020.


326: Haluzík M, Mráz M, Svačina Š. Balancing benefits and risks in patients
receiving incretin-based therapies: focus on cardiovascular and pancreatic side
effects. Drug Saf. 2014 Dec;37(12):1003-10. doi: 10.1007/s40264-014-0238-8.
PubMed PMID: 25391858.


327: Quinlivan R, Martinuzzi A, Schoser B. Pharmacological and nutritional
treatment for McArdle disease (Glycogen Storage Disease type V). Cochrane
Database Syst Rev. 2014 Nov 12;11:CD003458. doi: 10.1002/14651858.CD003458.pub5. 
Review. PubMed PMID: 25391139.


328: Bourron O, Caron-Debarle M, Hie M, Amoura Z, Andreelli F, Halbron M,
Fonfrede M, Leroux G, Vigouroux C, Hartemann A. Type B Insulin-resistance
syndrome: a cause of reversible autoimmune hypoglycaemia. Lancet. 2014 Oct
25;384(9953):1548. doi: 10.1016/S0140-6736(14)61833-X. PubMed PMID: 25390580.


329: McQuillan BM, Thompson PL. Management of acute coronary syndrome in special 
subgroups: female, older, diabetic and Indigenous patients. Med J Aust. 2014 Nov 
17;201(10):S91-6. PubMed PMID: 25390500.


330: Plosker GL. Dapagliflozin: a review of its use in patients with type 2
diabetes. Drugs. 2014 Dec;74(18):2191-209. doi: 10.1007/s40265-014-0324-3.
Review. PubMed PMID: 25389049.


331: Kamvissi V, Salerno A, Bornstein SR, Mingrone G, Rubino F. Incretins or
anti-incretins? A new model for the "entero-pancreatic axis". Horm Metab Res.
2015 Jan;47(1):84-7. doi: 10.1055/s-0034-1394374. Epub 2014 Nov 11. Review.
PubMed PMID: 25388925.


332: Hollander P, King AB, Del Prato S, Sreenan S, Balci MK, Muñoz-Torres M,
Rosenstock J, Hansen CT, Niemeyer M, Garber AJ. Insulin degludec improves
long-term glycaemic control similarly to insulin glargine but with fewer
hypoglycaemic episodes in patients with advanced type 2 diabetes on basal-bolus
insulin therapy. Diabetes Obes Metab. 2015 Feb;17(2):202-6. doi:
10.1111/dom.12411. Epub 2014 Nov 27. PubMed PMID: 25387855.


333: Aldasouqi S, Grunberger G. The traditions and risks of fasting for lipid
profiles in patients with diabetes. Postgrad Med. 2014 Nov;126(7):98-107. doi:
10.3810/pgm.2014.11.2837. Review. PubMed PMID: 25387218.


334: Young MA, Wald JA, Matthews JE, Scott R, Hodge RJ, Zhi H, Reinhardt RR.
Clinical pharmacology of albiglutide, a GLP-1 receptor agonist. Postgrad Med.
2014 Nov;126(7):84-97. doi: 10.3810/pgm.2014.11.2836. Review. PubMed PMID:
25387217.


335: Labudzynskyi DO, Lisakovska OA, Shymanskyy IA, Riasnyi VM, Veliky NN. [The
role of vitamin D3 in the regulation of the mineral metabolism in experimental
type 1 diabetes]. Biomed Khim. 2014 Sep-Oct;60(5):567-75. Russian. PubMed PMID:
25386886.


336: Tandon VR, Khajuria V, Raina K, Mahajan V, Sharma A, Gillani Z. First Indian
study evaluating role of biochemical investigations and diagnostic tools in
detection of adverse drug reactions. J Clin Diagn Res. 2014 Sep;8(9):HC23-6. doi:
10.7860/JCDR/2014/8487.4907. Epub 2014 Sep 20. PubMed PMID: 25386459; PubMed
Central PMCID: PMC4225911.


337: Sharma P, Sharma S, Kalhan S, Singh BP, Sharma S. Insulinoma: a
comprehensive summary of two cases. J Clin Diagn Res. 2014 Sep;8(9):FD05-6. doi: 
10.7860/JCDR/2014/8694.4782. Epub 2014 Sep 20. PubMed PMID: 25386444; PubMed
Central PMCID: PMC4225896.


338: Pontiroli AE. Intranasal glucagon: a promising approach for treatment of
severe hypoglycemia. J Diabetes Sci Technol. 2015 Jan;9(1):38-43. doi:
10.1177/1932296814557518. Epub 2014 Nov 10. Review. PubMed PMID: 25385946; PubMed
Central PMCID: PMC4495544.


339: Skoyles JR. Skeletal muscle-induced hypoglycemia risk, not life history
energy trade-off, links high child brain glucose use to slow body growth. Proc
Natl Acad Sci U S A. 2014 Nov 18;111(46):E4909. doi: 10.1073/pnas.1417468111.
Epub 2014 Nov 10. PubMed PMID: 25385652; PubMed Central PMCID: PMC4246319.


340: Flak JN, Patterson CM, Garfield AS, D'Agostino G, Goforth PB, Sutton AK,
Malec PA, Wong JM, Germani M, Jones JC, Rajala M, Satin L, Rhodes CJ, Olson DP,
Kennedy RT, Heisler LK, Myers MG Jr. Leptin-inhibited PBN neurons enhance
responses to hypoglycemia in negative energy balance. Nat Neurosci. 2014
Dec;17(12):1744-50. doi: 10.1038/nn.3861. Epub 2014 Nov 10. PubMed PMID:
25383904; PubMed Central PMCID: PMC4255234.


341: Gucciardi E, Vahabi M, Norris N, Del Monte JP, Farnum C. The Intersection
between Food Insecurity and Diabetes: A Review. Curr Nutr Rep. 2014;3(4):324-332.
Review. PubMed PMID: 25383254; PubMed Central PMCID: PMC4218969.


342: Trujillo JM, Nuffer W. GLP-1 receptor agonists for type 2 diabetes mellitus:
recent developments and emerging agents. Pharmacotherapy. 2014
Nov;34(11):1174-86. doi: 10.1002/phar.1507. Review. PubMed PMID: 25382096.


343: Bailey CJ, Morales Villegas EC, Woo V, Tang W, Ptaszynska A, List JF.
Efficacy and safety of dapagliflozin monotherapy in people with Type 2 diabetes: 
a randomized double-blind placebo-controlled 102-week trial. Diabet Med. 2015
Apr;32(4):531-41. doi: 10.1111/dme.12624. Epub 2014 Nov 22. PubMed PMID:
25381876.


344: Scheen AJ. A review of gliptins for 2014. Expert Opin Pharmacother. 2015
Jan;16(1):43-62. doi: 10.1517/14656566.2015.978289. Epub 2014 Nov 10. Review.
PubMed PMID: 25381751.


345: Shreenivas AV, Leung V. A rare case of insulinoma presenting with
postprandial hypoglycemia. Am J Case Rep. 2014 Nov 9;15:488-91. doi:
10.12659/AJCR.891336. PubMed PMID: 25381469; PubMed Central PMCID: PMC4228950.


346: Mola-Schenzle E, Staffler A, Klemme M, Pellegrini F, Molinaro G, Parhofer
KG, Messner H, Schulze A, Flemmer AW. Clinically stable very low birthweight
infants are at risk for recurrent tissue glucose fluctuations even after fully
established enteral nutrition. Arch Dis Child Fetal Neonatal Ed. 2015
Mar;100(2):F126-31. doi: 10.1136/archdischild-2014-306168. Epub 2014 Nov 7.
PubMed PMID: 25381093.


347: Moses RG, Colagiuri S, Pollock C. SGLT2 inhibitors: New medicines for
addressing unmet needs in type 2 diabetes. Australas Med J. 2014 Oct
31;7(10):405-15. doi: 10.4066/AMJ.2014.2181. eCollection 2014. Review. PubMed
PMID: 25379062; PubMed Central PMCID: PMC4221776.


348: Hoareau GL, Epstein SE, Palm C, Ybarra W, Jandrey KE, Cowgill LD. Resolution
of anuric acute kidney injury in a dog with multiple organ dysfunction syndrome. 
J Vet Emerg Crit Care (San Antonio). 2014 Nov-Dec;24(6):724-30. doi:
10.1111/vec.12248. Epub 2014 Nov 6. PubMed PMID: 25377656.


349: Pathan SA, Abosalah S, Nadeem S, Ali A, Hameed AA, Marathe M, Cameron PA.
Computed tomography abnormalities and epidemiology of adult patients presenting
with first seizure to the emergency department in Qatar. Acad Emerg Med. 2014
Nov;21(11):1264-8. doi: 10.1111/acem.12508. PubMed PMID: 25377404.


350: Dietzen DJ, Nenninger DA, Simmons DA, Pardo S, Pandya M, Fullam J. Analytic 
characteristics of three Bayer contour blood glucose monitoring systems in
neonates. J Diabetes Sci Technol. 2015 Mar;9(2):257-61. doi:
10.1177/1932296814557669. Epub 2014 Nov 4. PubMed PMID: 25377056; PubMed Central 
PMCID: PMC4604584.


351: Byrne ML, Hopkins D, Littlejohn W, Beckford R, Srinivasan P, Heaton N, Amiel
SA, Choudhary P. Outcomes for adults with type 1 diabetes referred with severe
hypoglycaemia and/or referred for islet transplantation to a specialist
hypoglycaemia service. Horm Metab Res. 2015 Jan;47(1):9-15. doi:
10.1055/s-0034-1394455. Epub 2014 Nov 6. PubMed PMID: 25376549.


352: Muscogiuri G, Gastaldelli A. Albiglutide for the treatment of type 2
diabetes. Drugs Today (Barc). 2014 Oct;50(10):665-78. doi:
10.1358/dot.2014.50.10.2214156. PubMed PMID: 25374965.


353: Kuan YC, Khoo J, Tay TL. Hypoglycemia and clinical outcomes in patients with
diabetes mellitus admitted to the general ward in a hospital in singapore. Endocr
Pract. 2014 Oct;20(10):1093-4. PubMed PMID: 25374414.


354: Mayer M, Nudurupati S, Peng X, Marcinak J. Evaluation of the
pharmacokinetics and safety of a single oral dose of fasiglifam in subjects with 
normal or varying degrees of impaired renal function. Drugs R D. 2014
Dec;14(4):273-82. doi: 10.1007/s40268-014-0066-4. PubMed PMID: 25374042; PubMed
Central PMCID: PMC4269813.


355: Briski KP, Ibrahim BA, Tamrakar P. Energy metabolism and hindbrain AMPK:
regulation by estradiol. Horm Mol Biol Clin Investig. 2014 Mar;17(3):129-36. doi:
10.1515/hmbci-2013-0067. Review. PubMed PMID: 25372736.


356: Feitosa AC, Andrade FS. [Evaluation of fructosamine as a parameter of blood 
glucose control in diabetic pregnant women]. Arq Bras Endocrinol Metabol. 2014
Oct;58(7):724-30. Portuguese. PubMed PMID: 25372581.


357: Tran BD, Galassetti P. Exercise in pediatric type 1 diabetes. Pediatr Exerc 
Sci. 2014 Nov;26(4):375-83. doi: 10.1123/pes.2014-0066. Review. PubMed PMID:
25372372.


358: Bailey TS, Chang A, Christiansen M. Clinical accuracy of a continuous
glucose monitoring system with an advanced algorithm. J Diabetes Sci Technol.
2015 Mar;9(2):209-14. doi: 10.1177/1932296814559746. Epub 2014 Nov 3. PubMed
PMID: 25370149; PubMed Central PMCID: PMC4604574.


359: Stiefelhagen P. [Unfavorable prognosis, imminent dementia]. MMW Fortschr
Med. 2014 Jun 26;156(12):18. German. PubMed PMID: 25369669.


360: Liu C, Wu D, Zheng X, Li P, Li L. Efficacy and safety of metformin for
patients with type 1 diabetes mellitus: a meta-analysis. Diabetes Technol Ther.
2015 Feb;17(2):142-8. doi: 10.1089/dia.2014.0190. Epub 2014 Nov 4. PubMed PMID:
25369141.


361: Imperiale A, Sebag F, Vix M, Castinetti F, Kessler L, Moreau F, Bachellier
P, Guillet B, Namer IJ, Mundler O, Taïeb D. 18F-FDOPA PET/CT imaging of
insulinoma revisited. Eur J Nucl Med Mol Imaging. 2015 Mar;42(3):409-18. doi:
10.1007/s00259-014-2943-z. Epub 2014 Nov 1. PubMed PMID: 25367749.


362: Scott LJ. Liraglutide: a review of its use in adult patients with type 2
diabetes mellitus. Drugs. 2014 Dec;74(18):2161-74. doi:
10.1007/s40265-014-0321-6. Review. PubMed PMID: 25367717.


363: Forsberg L, Navér L, Gustafsson LL, Wide K. Neonatal adaptation in infants
prenatally exposed to antidepressants--clinical monitoring using Neonatal
Abstinence Score. PLoS One. 2014 Nov 3;9(11):e111327. doi:
10.1371/journal.pone.0111327. eCollection 2014. PubMed PMID: 25365553; PubMed
Central PMCID: PMC4218720.


364: Haas B, Eckstein N, Pfeifer V, Mayer P, Hass MD. Efficacy, safety and
regulatory status of SGLT2 inhibitors: focus on canagliflozin. Nutr Diabetes.
2014 Nov 3;4:e143. doi: 10.1038/nutd.2014.40. PubMed PMID: 25365416; PubMed
Central PMCID: PMC4259905.


365: Anakal MG, Kalra P, Dharmalingam M, Indushekhar S, Rao V, Prasanna Kumar KM.
Insulinoma case series: Experience of a tertiary care center. Indian J Endocrinol
Metab. 2014 Nov;18(6):858-62. doi: 10.4103/2230-8210.141385. PubMed PMID:
25364684; PubMed Central PMCID: PMC4192995.


366: Hassanein M, Belhadj M, Abdallah K, Bhattacharya AD, Singh AK, Tayeb K,
Al-Arouj M, Elghweiry A, Iraqi H, Nazeer M, Jamoussi H, Mnif M, Al-Madani A,
Al-Ali H, Ligthelm R. Management of Type 2 diabetes in Ramadan: Low-ratio premix 
insulin working group practical advice. Indian J Endocrinol Metab. 2014
Nov;18(6):794-9. doi: 10.4103/2230-8210.140242. Review. PubMed PMID: 25364673;
PubMed Central PMCID: PMC4192983.


367: Singh AK, Gangopadhyay KK. Modern basal insulin analogs: An incomplete
story. Indian J Endocrinol Metab. 2014 Nov;18(6):784-93. doi:
10.4103/2230-8210.140239. Review. PubMed PMID: 25364672; PubMed Central PMCID:
PMC4192982.


368: Triggle CR, Ding H. Cardiovascular impact of drugs used in the treatment of 
diabetes. Ther Adv Chronic Dis. 2014 Nov;5(6):245-68. doi:
10.1177/2040622314546125. Review. PubMed PMID: 25364492; PubMed Central PMCID:
PMC4205571.


369: Hu Q, Fang Z, Zhou Z, Zheng J. Renal hemangiopericytoma secondary to
refractory hypertension in a child: A case report. Oncol Lett. 2014
Dec;8(6):2493-2495. Epub 2014 Sep 29. PubMed PMID: 25364414; PubMed Central
PMCID: PMC4214483.


370: Davis KL, Wei W, Meyers JL, Kilpatrick BS, Pandya N. Use of basal insulin
and the associated clinical outcomes among elderly nursing home residents with
type 2 diabetes mellitus: a retrospective chart review study. Clin Interv Aging. 
2014 Oct 23;9:1815-22. doi: 10.2147/CIA.S65411. eCollection 2014. PubMed PMID:
25364239; PubMed Central PMCID: PMC4211864.


371: Elliott J, Rankin D, Jacques RM, Lawton J, Emery CJ, Campbell MJ, Dixon S,
Heller SR; NIHR DAFNE Research Study Group. A cluster randomized controlled
non-inferiority trial of 5-day Dose Adjustment for Normal Eating (DAFNE) training
delivered over 1 week versus 5-day DAFNE training delivered over 5 weeks: the
DAFNE 5 × 1-day trial. Diabet Med. 2015 Mar;32(3):391-8. doi: 10.1111/dme.12621. 
Epub 2014 Dec 1. PubMed PMID: 25363466.


372: Chalmer T, Almdal TP, Vilsbøll T, Knop FK. Adverse drug reactions associated
with the use of liraglutide in patients with type 2 diabetes--focus on
pancreatitis and pancreas cancer. Expert Opin Drug Saf. 2015 Jan;14(1):171-80.
doi: 10.1517/14740338.2015.975205. Epub 2014 Nov 3. Review. PubMed PMID:
25363438.


373: Tai YS, Chen CH, Huang CY, Tai HC, Wang SM, Pu YS. Diabetes mellitus with
poor glycemic control increases bladder cancer recurrence risk in patients with
upper urinary tract urothelial carcinoma. Diabetes Metab Res Rev. 2015
Mar;31(3):307-14. doi: 10.1002/dmrr.2614. Epub 2014 Dec 5. PubMed PMID: 25363092.


374: Cabrerizo S, Varela S, Lutz MI. Survey on alcohol and medicine abuse among
adolescents at four schools in Greater Buenos Aires. Arch Argent Pediatr. 2014
Dec;112(6):504-10. doi: 10.1590/S0325-00752014000600005. English, Spanish. PubMed
PMID: 25362908.


375: Cheng D, Fei Y, Liu Y, Li J, Chen Y, Wang X, Wang N. Efficacy and safety of 
dipeptidyl peptidase-4 inhibitors in type 2 diabetes mellitus patients with
moderate to severe renal impairment: a systematic review and meta-analysis. PLoS 
One. 2014 Oct 31;9(10):e111543. doi: 10.1371/journal.pone.0111543. eCollection
2014. Review. PubMed PMID: 25360775; PubMed Central PMCID: PMC4216116.


376: Fava S. Glucagon-like peptide 1 and the cardiovascular system. Curr Diabetes
Rev. 2014;10(5):302-10. Review. PubMed PMID: 25360712.


377: Gao L, Ortega-Sáenz P, García-Fernández M, González-Rodríguez P,
Caballero-Eraso C, López-Barneo J. Glucose sensing by carotid body glomus cells: 
potential implications in disease. Front Physiol. 2014 Oct 15;5:398. doi:
10.3389/fphys.2014.00398. eCollection 2014. Review. PubMed PMID: 25360117; PubMed
Central PMCID: PMC4197775.


378: Levin P, Wei W, Miao R, Ye F, Xie L, Baser O, Gill J. Therapeutically
interchangeable? A study of real-world outcomes associated with switching basal
insulin analogues among US patients with type 2 diabetes mellitus using
electronic medical records data. Diabetes Obes Metab. 2015 Mar;17(3):245-53. doi:
10.1111/dom.12407. Epub 2014 Dec 4. PubMed PMID: 25359227; PubMed Central PMCID: 
PMC4383352.


379: D'Alessio D, Häring HU, Charbonnel B, de Pablos-Velasco P, Candelas C, Dain 
MP, Vincent M, Pilorget V, Yki-Järvinen H; EAGLE Investigators. Comparison of
insulin glargine and liraglutide added to oral agents in patients with poorly
controlled type 2 diabetes. Diabetes Obes Metab. 2015 Feb;17(2):170-8. doi:
10.1111/dom.12406. Epub 2014 Dec 7. PubMed PMID: 25359159.


380: Forster DA, Jacobs S, Amir LH, Davis P, Walker SP, McEgan K, Opie G, Donath 
SM, Moorhead AM, Ford R, McNamara C, Aylward A, Gold L. Safety and efficacy of
antenatal milk expressing for women with diabetes in pregnancy: protocol for a
randomised controlled trial. BMJ Open. 2014 Oct 30;4(10):e006571. doi:
10.1136/bmjopen-2014-006571. PubMed PMID: 25358679; PubMed Central PMCID:
PMC4216858.


381: Kishnani PS, Austin SL, Abdenur JE, Arn P, Bali DS, Boney A, Chung WK, Dagli
AI, Dale D, Koeberl D, Somers MJ, Wechsler SB, Weinstein DA, Wolfsdorf JI, Watson
MS; American College of Medical Genetics and Genomics. Diagnosis and management
of glycogen storage disease type I: a practice guideline of the American College 
of Medical Genetics and Genomics. Genet Med. 2014 Nov;16(11):e1. PubMed PMID:
25356975.


382: Song Y, Yang H. [Clinical use of continuous glucose monitoring system in
gestational diabetes mellitus and type 2 diabetes complicated with pregnancy].
Zhonghua Fu Chan Ke Za Zhi. 2014 Aug;49(8):579-83. Chinese. PubMed PMID:
25354857.


383: Franc A, Dvořáčková K, Muselík J, Zvaková M, Slováková V, Vetchý D,
Sabadková D, Neumann D, Goněc R. Formulation of cores for the controlled release 
of glucose for prevention of hypoglycemia in diabetes patients. Ceska Slov Farm. 
2014 Oct;63(5):206-12. PubMed PMID: 25354740.


384: Bandika VL, Were FN, Simiyu ED, Oyatsi DP. Hypoglycaemia and hypocalcaemia
as determinants of admission birth weight criteria for term stable low risk
macrosomic neonates. Afr Health Sci. 2014 Sep;14(3):510-6. doi:
10.4314/ahs.v14i3.3. PubMed PMID: 25352866; PubMed Central PMCID: PMC4209625.


385: Kutamba E, Lubega S, Mugalu J, Ouma J, Mupere E. Dextrose boluses versus
burette dextrose infusions in prevention of hypoglycemia among preterms admitted 
at Mulago Hospital: an open label randomized clinical trial. Afr Health Sci. 2014
Sep;14(3):502-9. doi: 10.4314/ahs.v14i3.2. PubMed PMID: 25352865; PubMed Central 
PMCID: PMC4209651.


386: Rosenstock J, Hansen L, Zee P, Li Y, Cook W, Hirshberg B, Iqbal N. Dual
add-on therapy in type 2 diabetes poorly controlled with metformin monotherapy: a
randomized double-blind trial of saxagliptin plus dapagliflozin addition versus
single addition of saxagliptin or dapagliflozin to metformin. Diabetes Care. 2015
Mar;38(3):376-83. doi: 10.2337/dc14-1142. Epub 2014 Oct 28. PubMed PMID:
25352655.


387: ORIGIN Trial Investigators. Predictors of nonsevere and severe hypoglycemia 
during glucose-lowering treatment with insulin glargine or standard drugs in the 
ORIGIN trial. Diabetes Care. 2015 Jan;38(1):22-8. doi: 10.2337/dc14-1329. Epub
2014 Oct 28. PubMed PMID: 25352653.


388: Pfützner A, Raz I, Bitton G, Klonoff D, Nagar R, Hermanns N, Haak T.
Improved insulin absorption by means of standardized injection site modulation
results in a safer and more efficient prandial insulin treatment. A review of the
existing clinical data. J Diabetes Sci Technol. 2015 Jan;9(1):116-22. doi:
10.1177/1932296814555400. Epub 2014 Oct 28. Review. PubMed PMID: 25352633; PubMed
Central PMCID: PMC4495536.


389: Bach Nielsen J, Bjerge Gribsholt S, Høgild Pedersen M, Richelsen B.
[Hypoglycaemia after gastric bypass is a challenge to diagnostic procedures and
treatment]. Ugeskr Laeger. 2014 Aug 4;176(32):1450-3. Danish. PubMed PMID:
25352197.


390: Bach Nielsen J, Møller D, Richelsen B. [Severe hypoglycaemia and dumping
syndrome after bariatric surgery]. Ugeskr Laeger. 2014 Aug 4;176(32):1466-7.
Danish. PubMed PMID: 25351465.


391: Barnett AH. Linagliptin for the treatment of type 2 diabetes mellitus: a
drug safety evaluation. Expert Opin Drug Saf. 2015 Jan;14(1):149-59. doi:
10.1517/14740338.2014.971008. Epub 2014 Oct 29. Review. PubMed PMID: 25351273.


392: Driving with diabetes: how to deal with hypoglycaemia risk. Nurs Stand. 2014
Nov 4;29(9):10. doi: 10.7748/ns.29.9.10.s11. PubMed PMID: 25351054.


393: Cherñavvsky DR, DeBoer MD, Keith-Hynes P, Mize B, McElwee M, Demartini S,
Dunsmore SF, Wakeman C, Kovatchev BP, Breton MD. Use of an artificial pancreas
among adolescents for a missed snack bolus and an underestimated meal bolus.
Pediatr Diabetes. 2016 Feb;17(1):28-35. doi: 10.1111/pedi.12230. Epub 2014 Oct
27. PubMed PMID: 25348683.


394: Shi Z, Tang S, Chen Y, Lee DT, Chair SY, Jiang B, Zhu X, Pan X, Yang J, Qin 
Y. Application of a glycaemic control optimization programme in patients with
stress hyperglycaemia. Nurs Crit Care. 2014 Oct 28. doi: 10.1111/nicc.12121.
[Epub ahead of print] PubMed PMID: 25348047.


395: Kauffmann RM, Hayes RM, VanLaeken AH, Norris PR, Diaz JJ, May AK, Collier
BR. Hypocaloric enteral nutrition protects against hypoglycemia associated with
intensive insulin therapy better than intravenous dextrose. Am Surg. 2014
Nov;80(11):1106-11. PubMed PMID: 25347500; PubMed Central PMCID: PMC4447628.


396: Cotter DG, Ercal B, Huang X, Leid JM, d'Avignon DA, Graham MJ, Dietzen DJ,
Brunt EM, Patti GJ, Crawford PA. Ketogenesis prevents diet-induced fatty liver
injury and hyperglycemia. J Clin Invest. 2014 Dec;124(12):5175-90. doi:
10.1172/JCI76388. Epub 2014 Oct 27. PubMed PMID: 25347470; PubMed Central PMCID: 
PMC4348980.


397: Berkowitz SA, Krumme AA, Avorn J, Brennan T, Matlin OS, Spettell CM, Pezalla
EJ, Brill G, Shrank WH, Choudhry NK. Initial choice of oral glucose-lowering
medication for diabetes mellitus: a patient-centered comparative effectiveness
study. JAMA Intern Med. 2014 Dec;174(12):1955-62. doi:
10.1001/jamainternmed.2014.5294. PubMed PMID: 25347323.


398: Ampudia-Blasco FJ, Benhamou PY, Charpentier G, Consoli A, Diamant M,
Gallwitz B, Khunti K, Mathieu C, Ridderstråle M, Seufert J, Tack C, Vilsbøll T,
Phan TM, Stoevelaar H. A decision support tool for appropriate glucose-lowering
therapy in patients with type 2 diabetes. Diabetes Technol Ther. 2015
Mar;17(3):194-202. doi: 10.1089/dia.2014.0260. Epub 2014 Oct 27. PubMed PMID:
25347226; PubMed Central PMCID: PMC4346378.


399: Xu L, Lin K, Deng H, Li Y, Zhi X, Zhang W, Wu W. [Therapeutic effect of
vildagliptin and insulin aspart injection in elderly patients with type 2
diabetes]. Nan Fang Yi Ke Da Xue Xue Bao. 2014 Oct;34(10):1511-8. Chinese. PubMed
PMID: 25345953.


400: Krakowczyk H, Machura E, Rusek-Zychma M, Chrobak E, Ziora K. [Assessment of 
the natural history and clinical presentation of acetonemic vomiting]. Przegl
Lek. 2014;71(6):323-7. Polish. PubMed PMID: 25344973.


401: Spolverato G, Bhaijee F, Anders R, Salley K, Parambi J, Brown T, Pawlik TM. 
Total pancreatectomy for the management of refractory post-gastric bypass
hypoglycemia. Dig Dis Sci. 2015 May;60(5):1505-9. doi: 10.1007/s10620-014-3408-8.
Epub 2014 Oct 26. PubMed PMID: 25344909.


402: Ortiz J, Balasubramanian M, Brown T, Cetrulo L. Liver transplant for
neuroendocrine tumor metastatic to the liver: literature review and report of
extirpation at 16-year recurrence. Exp Clin Transplant. 2015 Feb;13(1):86-91.
doi: 10.6002/ect.2013.0215. Epub 2014 Oct 20. Review. PubMed PMID: 25343464.


403: Kaku K, Maegawa H, Tanizawa Y, Kiyosue A, Ide Y, Tokudome T, Hoshino Y, Yang
J, Langkilde AM. Dapagliflozin as monotherapy or combination therapy in Japanese 
patients with type 2 diabetes: an open-label study. Diabetes Ther. 2014
Dec;5(2):415-33. doi: 10.1007/s13300-014-0086-7. Epub 2014 Oct 24. PubMed PMID:
25341477; PubMed Central PMCID: PMC4269643.


404: Vallon V. The mechanisms and therapeutic potential of SGLT2 inhibitors in
diabetes mellitus. Annu Rev Med. 2015;66:255-70. doi:
10.1146/annurev-med-051013-110046. Epub 2014 Oct 17. Review. PubMed PMID:
25341005.


405: Simon AC, Gude WT, Holleman F, Hoekstra JB, Peek N. Diabetes patients'
experiences with the implementation of insulin therapy and their perceptions of
computer-assisted self-management systems for insulin therapy. J Med Internet
Res. 2014 Oct 23;16(10):e235. doi: 10.2196/jmir.3198. PubMed PMID: 25340869;
PubMed Central PMCID: PMC4259961.


406: Boyle LD, Wilding JP. A safety evaluation of canagliflozin : a
first-in-class treatment for type 2 diabetes. Expert Opin Drug Saf. 2014
Nov;13(11):1535-44. doi: 10.1517/14740338.2014.959488. Review. PubMed PMID:
25340618.


407: Scalais E, Bottu J, Wanders RJ, Ferdinandusse S, Waterham HR, De Meirleir L.
Familial very long chain acyl-CoA dehydrogenase deficiency as a cause of neonatal
sudden infant death: improved survival by prompt diagnosis. Am J Med Genet A.
2015 Jan;167A(1):211-4. doi: 10.1002/ajmg.a.36803. Epub 2014 Oct 22. PubMed PMID:
25338548.


408: Muro S, Nasu J, Harada R, Matsubara M, Nakarai A, Kanzaki H, Tsutsumi K,
Kato H, Tanaka T, Fujiwara H, Uno M, Okada H, Yamamoto K. Prompt resolution of
hypoglycemia by hepatic transarterial embolization for malignant insulinoma with 
multiple liver metastases. Acta Med Okayama. 2014;68(5):303-6. PubMed PMID:
25338488.


409: Minguetti-Câmara VC, Marques Ade C, Schiavon FP, Vilela VR, Bruschi ML,
Bazotte RB. A comparison of the effects of oral glutamine dipeptide, glutamine,
and alanine on blood amino acid availability in rats submitted to insulin-induced
hypoglycemia. Nutrients. 2014 Oct 21;6(10):4520-30. doi: 10.3390/nu6104520.
PubMed PMID: 25338272; PubMed Central PMCID: PMC4210932.


410: Khalangot M, Kovtun V. Evaluation approach can significantly influence oral 
glucose-lowering drugs total mortality risks in retrospective cohorts of type 2
diabetes mellitus patients. Curr Diabetes Rev. 2014;10(5):336-42. PubMed PMID:
25336066.


411: Nasu T, Suzuki M, Uetake K, Kubota M. Newborn hypocarnitinemia due to
long-term transplacental pivalic acid passage. Pediatr Int. 2014 Oct;56(5):772-4.
doi: 10.1111/ped.12305. PubMed PMID: 25335995.


412: Alimi F, Kortas C, Chaouch N, Chemchik H, Limayem F. A case of huge solitary
fibrous tumor with hypoglycemia. Asian Cardiovasc Thorac Ann. 2015
Jul;23(6):719-21. doi: 10.1177/0218492314557182. Epub 2014 Oct 21. PubMed PMID:
25335478.


413: Ruff S, Imam K. Case report: Hypopituitarism masquerading as failure to
thrive in a 75-year-old woman. J Am Geriatr Soc. 2014 Oct;62(10):2014-6. doi:
10.1111/jgs.13044. PubMed PMID: 25333554.


414: Fournier M, Germe M, Theobald K, Scholz GH, Lehmacher W. Indirect comparison
of lixisenatide versus neutral protamine Hagedorn insulin as add-on to metformin 
and sulphonylurea in patients with type 2 diabetes mellitus. Ger Med Sci. 2014
Oct 16;12:Doc14. doi: 10.3205/000199. eCollection 2014. Review. PubMed PMID:
25332702; PubMed Central PMCID: PMC4202665.


415: Medagama AB, Bandara R. The use of complementary and alternative medicines
(CAMs) in the treatment of diabetes mellitus: is continued use safe and
effective? Nutr J. 2014 Oct 21;13:102. doi: 10.1186/1475-2891-13-102. Review.
PubMed PMID: 25331834; PubMed Central PMCID: PMC4210501.


416: Xu K, Liu XQ, Zhang CY, Wang Y, Li X, Wu Y, Yang YL, Xiao HJ. [Genetic
diagnosis of fructose-1, 6-bisphosphatase deficiency: a case report]. Beijing Da 
Xue Xue Bao. 2014 Oct 18;46(5):681-5. Chinese. PubMed PMID: 25331386.


417: Wiedermann CJ. [Adjuvant treatment of sepsis: what is known?]. Med Klin
Intensivmed Notfmed. 2014 Nov;109(8):583-90. doi: 10.1007/s00063-014-0379-7. Epub
2014 Oct 22. Review. German. PubMed PMID: 25330980.


418: Ramachandran A, Gupta V, Kesavadev J, Kalra S. Understanding the safety of
the new ultra long acting basal insulin. J Assoc Physicians India. 2014 Jan;62(1 
Suppl):35-42. PubMed PMID: 25330630.


419: Wangnoo SK, Chowdhury S, Rao PV. Treating to target in type 2 diabetes: the 
BEGIN trial programme. J Assoc Physicians India. 2014 Jan;62(1 Suppl):21-6.
PubMed PMID: 25330628.


420: Unnikrishnan AG, Bantwal G, Sahay RK. Translating structure to clinical
properties of an ideal basal insulin. J Assoc Physicians India. 2014 Jan;62(1
Suppl):15-20. PubMed PMID: 25330627.


421: Mohan V, John M, Baruah M, Bhansali A. Addressing barriers to effective
basal insulin therapy. J Assoc Physicians India. 2014 Jan;62(1 Suppl):10-4.
PubMed PMID: 25330626.


422: Shah SN, Das AK. Ideal basal insulin: opportunities from designer proteins. 
J Assoc Physicians India. 2014 Jan;62(1 Suppl):5-9. PubMed PMID: 25330625.


423: Hirsch L, Byron K, Gibney M. Intramuscular risk at insulin injection
sites--measurement of the distance from skin to muscle and rationale for
shorter-length needles for subcutaneous insulin therapy. Diabetes Technol Ther.
2014 Dec;16(12):867-73. doi: 10.1089/dia.2014.0111. Epub 2014 Oct 20. PubMed
PMID: 25329935.


424: Hidvégi T, Kovács G. [The effect of patient education on glycemic status and
self-monitoring activity in type 2 diabetic patients recently switched to basal
insulin analogue treatment]. Orv Hetil. 2014 Oct 26;155(43):1713-21. doi:
10.1556/OH.2014.30022. Hungarian. PubMed PMID: 25327461.


425: Avcı ME, Şanlıkan F, Çelik M, Avcı A, Kocaer M, Göçmen A. Effects of
maternal obesity on antenatal, perinatal and neonatal outcomes. J Matern Fetal
Neonatal Med. 2015;28(17):2080-3. doi: 10.3109/14767058.2014.978279. Epub 2014
Nov 11. PubMed PMID: 25327177.


426: Grand-Guillaume-Perrenoud L, Registe-Rameau M, Castellsague-Perolini M. [The
elderly diabetic patient. Hypoglycemia under control]. Krankenpfl Soins Infirm.
2014;107(9):52-5, 74-7. French, Italian. PubMed PMID: 25327128.


427: Delgado E. [Unmet needs in the treatment of type 2 diabetes]. Med Clin
(Barc). 2014;143 Suppl 2:41-3. doi: 10.1016/S0025-7753(14)70108-3. Spanish.
PubMed PMID: 25326843.


428: Soldevila B, Puig-Domingo M. [Safety and tolerability of GLP-1 receptor
agonists]. Med Clin (Barc). 2014;143 Suppl 2:35-40. doi:
10.1016/S0025-7753(14)70107-1. Spanish. PubMed PMID: 25326842.


429: Lecube A, Bueno M, Suárez X. [Twice-daily and weekly exenatide: Clinical
profile of two pioneer formulations in incretin therapy]. Med Clin (Barc).
2014;143 Suppl 2:23-7. doi: 10.1016/S0025-7753(14)70105-8. Spanish. PubMed PMID: 
25326840.


430: Ünal B, Uzun ÖC, Başsorgun Cİ, Erdoğan O, Elpek GÖ. A rare complication of
gastric bypass (weight loss) surgery: nesidioblastosis. Int J Surg Pathol. 2015
Feb;23(1):68-70. doi: 10.1177/1066896914554833. Epub 2014 Oct 16. PubMed PMID:
25326474.


431: Kim HM, Lim JS, Lee BW, Kang ES, Lee HC, Cha BS. Optimal candidates for the 
switch from glimepiride to sitagliptin to reduce hypoglycemia in patients with
type 2 diabetes mellitus. Endocrinol Metab (Seoul). 2015 Mar 27;30(1):84-91. doi:
10.3803/EnM.2015.30.1.84. Epub 2014 Sep 29. PubMed PMID: 25325279; PubMed Central
PMCID: PMC4384675.


432: Ahn CH, Kim LK, Lee JE, Jung CH, Min SH, Park KS, Kim SY, Cho YM. Clinical
implications of various criteria for the biochemical diagnosis of insulinoma.
Endocrinol Metab (Seoul). 2014 Dec 29;29(4):498-504. doi:
10.3803/EnM.2014.29.4.498. Epub 2014 Jul 2. PubMed PMID: 25325272; PubMed Central
PMCID: PMC4285041.


433: Evans M, McEwan P, Foos V. Insulin degludec early clinical experience: does 
the promise from the clinical trials translate into clinical practice--a
case-based evaluation. J Med Econ. 2015 Feb;18(2):96-105. doi:
10.3111/13696998.2014.975234. Epub 2014 Oct 29. Erratum in: J Med Econ. 2015
Jun;18(6):482. PubMed PMID: 25325179.


434: Hale C, Lloyd DJ, Pellacani A, Véniant MM. Molecular targeting of the
GK-GKRP pathway in diabetes. Expert Opin Ther Targets. 2015 Jan;19(1):129-39.
doi: 10.1517/14728222.2014.965681. Epub 2014 Oct 17. Review. PubMed PMID:
25324018.


435: Petraitienė I, Barauskas G, Gulbinas A, Malcius D, Hussain K, Verkauskas G, 
Verkauskienė R. Congenital hyperinsulinism. Medicina (Kaunas). 2014;50(3):190-5. 
doi: 10.1016/j.medici.2014.08.006. Epub 2014 Aug 13. PubMed PMID: 25323548.


436: Boido A, Ceriani V, Pontiroli AE. Glucagon for hypoglycemic episodes in
insulin-treated diabetic patients: a systematic review and meta-analysis with a
comparison of glucagon with dextrose and of different glucagon formulations. Acta
Diabetol. 2015 Apr;52(2):405-12. doi: 10.1007/s00592-014-0665-0. Epub 2014 Oct
17. Review. PubMed PMID: 25323325.


437: Adenekan AT. Perioperative blood glucose in a paediatric daycase facility:
effects of fasting and maintenance fluid. Afr J Paediatr Surg. 2014
Oct-Dec;11(4):317-22. doi: 10.4103/0189-6725.143140. PubMed PMID: 25323181.


438: Brady V, Thosani S, Zhou S, Bassett R, Busaidy NL, Lavis V. Safe and
effective dosing of basal-bolus insulin in patients receiving high-dose steroids 
for hyper-cyclophosphamide, doxorubicin, vincristine, and dexamethasone
chemotherapy. Diabetes Technol Ther. 2014 Dec;16(12):874-9. doi:
10.1089/dia.2014.0115. Epub 2014 Oct 16. PubMed PMID: 25321387; PubMed Central
PMCID: PMC4241952.


439: Orimadegun A, Ogunbosi B, Orimadegun B. Hypoxemia predicts death from severe
falciparum malaria among children under 5 years of age in Nigeria: the need for
pulse oximetry in case management. Afr Health Sci. 2014 Jun;14(2):397-407. doi:
10.4314/ahs.v14i2.16. PubMed PMID: 25320590; PubMed Central PMCID: PMC4196412.


440: Wang G. Raison d'être of insulin resistance: the adjustable threshold
hypothesis. J R Soc Interface. 2014 Dec 6;11(101):20140892. doi:
10.1098/rsif.2014.0892. PubMed PMID: 25320065; PubMed Central PMCID: PMC4223910.


441: Arzamendi AE, Rajamani U, Jialal I. Pseudoinsulinoma in a white man with
autoimmune hypoglycemia due to anti-insulin antibodies: value of the free
C-Peptide assay. Am J Clin Pathol. 2014 Nov;142(5):689-93. doi:
10.1309/AJCPX56JQBJHUBGJ. PubMed PMID: 25319986.


442: Gross JJ, van Dorland HA, Wellnitz O, Bruckmaier RM. Glucose transport and
milk secretion during manipulated plasma insulin and glucose concentrations and
during LPS-induced mastitis in dairy cows. J Anim Physiol Anim Nutr (Berl). 2015 
Aug;99(4):747-56. doi: 10.1111/jpn.12259. Epub 2014 Oct 15. PubMed PMID:
25319117.


443: Kelash F, Mulinda J. Insulinoma: A rare cause of hypoglycemia in a young
female. J Community Hosp Intern Med Perspect. 2014 Sep 29;4(4). doi:
10.3402/jchimp.v4.25093. eCollection 2014. PubMed PMID: 25317264; PubMed Central 
PMCID: PMC4185142.


444: Aathira R, Jain V. Advances in management of type 1 diabetes mellitus. World
J Diabetes. 2014 Oct 15;5(5):689-96. doi: 10.4239/wjd.v5.i5.689. Review. PubMed
PMID: 25317246; PubMed Central PMCID: PMC4138592.


445: Chandran S, Yap F, Hussain K. Molecular mechanisms of protein induced
hyperinsulinaemic hypoglycaemia. World J Diabetes. 2014 Oct 15;5(5):666-77. doi: 
10.4239/wjd.v5.i5.666. Review. PubMed PMID: 25317244; PubMed Central PMCID:
PMC4138590.


446: Ioannidis I. Diabetes treatment in patients with renal disease: Is the
landscape clear enough? World J Diabetes. 2014 Oct 15;5(5):651-8. doi:
10.4239/wjd.v5.i5.651. Review. PubMed PMID: 25317242; PubMed Central PMCID:
PMC4138588.


447: Naugler C, Sidhu D. Break the fast? Update on patient preparation for
cholesterol testing. Can Fam Physician. 2014 Oct;60(10):895-7, e471-4. Review.
English, French. PubMed PMID: 25316740; PubMed Central PMCID: PMC4196810.


448: Baysal N, Cameron F, Buckingham BA, Wilson DM, Chase HP, Maahs DM, Bequette 
BW; In Home Closed-Loop Study Group (IHCL). A novel method to detect
pressure-induced sensor attenuations (PISA) in an artificial pancreas. J Diabetes
Sci Technol. 2014 Nov;8(6):1091-6. doi: 10.1177/1932296814553267. Epub 2014 Oct
14. PubMed PMID: 25316716; PubMed Central PMCID: PMC4455457.


449: Rodbard D. Evaluating quality of glycemic control: graphical displays of
hypo- and hyperglycemia, time in target range, and mean glucose. J Diabetes Sci
Technol. 2015 Jan;9(1):56-62. doi: 10.1177/1932296814551046. Epub 2014 Oct 14.
PubMed PMID: 25316714; PubMed Central PMCID: PMC4495532.


450: Sudharsan B, Peeples M, Shomali M. Hypoglycemia prediction using machine
learning models for patients with type 2 diabetes. J Diabetes Sci Technol. 2015
Jan;9(1):86-90. doi: 10.1177/1932296814554260. Epub 2014 Oct 14. PubMed PMID:
25316712; PubMed Central PMCID: PMC4495530.


451: Lajara R. The potential role of sodium glucose co-transporter 2 inhibitors
in combination therapy for type 2 diabetes mellitus. Expert Opin Pharmacother.
2014 Dec;15(17):2565-85. doi: 10.1517/14656566.2014.968551. Epub 2014 Oct 15.
Review. PubMed PMID: 25316597.


452: Wei Y, Yang H, Zhu W, Yang H, Li H, Yan J, Zhang C. International
Association of Diabetes and Pregnancy Study Group criteria is suitable for
gestational diabetes mellitus diagnosis: further evidence from China. Chin Med J 
(Engl). 2014;127(20):3553-6. PubMed PMID: 25316228.


453: Warren JD, Aitken-Palmer C, Citino SB. Critical care for a hypothermic and
hypoglycemic white rhinoceros (Ceratotherium simum simum) calf. J Zoo Wildl Med. 
2014 Sep;45(3):650-3. PubMed PMID: 25314836.


454: Saisho Y. Glycemic variability and oxidative stress: a link between diabetes
and cardiovascular disease? Int J Mol Sci. 2014 Oct 13;15(10):18381-406. doi:
10.3390/ijms151018381. Review. PubMed PMID: 25314300; PubMed Central PMCID:
PMC4227221.


455: Begum-Hasan J. Congenital hyperinsulinemia with grade 4 intraventricular
hemorrhage: a case report with a 2-year follow-up. Adv Neonatal Care. 2014
Dec;14(6):392-7. doi: 10.1097/ANC.0000000000000137. PubMed PMID: 25313802.


456: Nuffer W, Trujillo JM, Ellis SL. Technosphere insulin (Afrezza): a new,
inhaled prandial insulin. Ann Pharmacother. 2015 Jan;49(1):99-106. doi:
10.1177/1060028014554648. Epub 2014 Oct 13. Review. PubMed PMID: 25313261.


457: DeGeeter M, Williamson B. Alternative Agents in Type 1 Diabetes in Addition 
to Insulin Therapy: Metformin, Alpha-Glucosidase Inhibitors, Pioglitazone, GLP-1 
Agonists, DPP-IV Inhibitors, and SGLT-2 Inhibitors. J Pharm Pract. 2014 Oct 13.
pii: 0897190014549837. [Epub ahead of print] PubMed PMID: 25312263.


458: Broichhagen J, Schönberger M, Cork SC, Frank JA, Marchetti P, Bugliani M,
Shapiro AM, Trapp S, Rutter GA, Hodson DJ, Trauner D. Optical control of insulin 
release using a photoswitchable sulfonylurea. Nat Commun. 2014 Oct 14;5:5116.
doi: 10.1038/ncomms6116. PubMed PMID: 25311795; PubMed Central PMCID: PMC4208094.


459: Mediavilla Bravo JJ. [Contributions of SGLT-2 and new drugs under
investigation]. Semergen. 2014 Jul;40 Suppl 2:34-40. doi:
10.1016/S1138-3593(14)74388-6. Spanish. PubMed PMID: 25311718.


460: Carramiñana Barrera FC. [Role of classical oral glucose-lowering medications
in current treatment]. Semergen. 2014 Jul;40 Suppl 2:9-15. doi:
10.1016/S1138-3593(14)74385-0. Spanish. PubMed PMID: 25311715.


461: Barennes H, Pussard E. Improving the management of dysglycemia in children
in the developing world. Am J Trop Med Hyg. 2015 Jan;92(1):6-8. doi:
10.4269/ajtmh.14-0212. Epub 2014 Oct 13. PubMed PMID: 25311692; PubMed Central
PMCID: PMC4347392.


462: Sutton G, Minguet J, Ferrero C, Bramlage P. U300, a novel long-acting
insulin formulation. Expert Opin Biol Ther. 2014 Dec;14(12):1849-60. doi:
10.1517/14712598.2014.970633. Epub 2014 Oct 14. Review. PubMed PMID: 25311556.


463: Zhou W, Yu J, Wu Y, Zhang H. Hypoglycemia incidence and risk factors
assessment in hospitalized neonates. J Matern Fetal Neonatal Med. 2015
Mar;28(4):422-5. doi: 10.3109/14767058.2014.918599. Epub 2014 Oct 13. PubMed
PMID: 25308104.


464: Jin SM, Kim TH, Oh S, Baek J, Joung JY, Park SM, Cho YY, Sohn SY, Hur KY,
Lee MS, Lee MK, Kim JH. Association between the extent of urinary albumin
excretion and glycaemic variability indices measured by continuous glucose
monitoring. Diabet Med. 2015 Feb;32(2):274-9. doi: 10.1111/dme.12607. Epub 2014
Oct 29. PubMed PMID: 25307609.


465: Brust JC. Acute withdrawal: diagnosis and treatment. Handb Clin Neurol.
2014;125:123-31. doi: 10.1016/B978-0-444-62619-6.00008-2. PubMed PMID: 25307572.


466: Alsahli M, Gerich JE. Hypoglycemia, chronic kidney disease, and diabetes
mellitus. Mayo Clin Proc. 2014 Nov;89(11):1564-71. doi:
10.1016/j.mayocp.2014.07.013. Epub 2014 Oct 11. Review. PubMed PMID: 25305751.


467: van Dijk PR, Logtenberg SJ, Groenier KH, Gans RO, Bilo HJ, Kleefstra N.
Report of a 7 year case-control study of continuous intraperitoneal insulin
infusion and subcutaneous insulin therapy among patients with poorly controlled
type 1 diabetes mellitus: favourable effects on hypoglycaemic episodes. Diabetes 
Res Clin Pract. 2014 Nov;106(2):256-63. doi: 10.1016/j.diabres.2014.08.018. Epub 
2014 Sep 30. PubMed PMID: 25305134.


468: Zecca E, Costa S, Barone G, Giordano L, Zecca C, Maggio L. Proactive enteral
nutrition in moderately preterm small for gestational age infants: a randomized
clinical trial. J Pediatr. 2014 Dec;165(6):1135-1139.e1. doi:
10.1016/j.jpeds.2014.08.065. Epub 2014 Oct 8. PubMed PMID: 25304922.


469: Poolsup N, Suksomboon N, Amin M. Efficacy and safety of oral antidiabetic
drugs in comparison to insulin in treating gestational diabetes mellitus: a
meta-analysis. PLoS One. 2014 Oct 10;9(10):e109985. doi:
10.1371/journal.pone.0109985. eCollection 2014. PubMed PMID: 25302493; PubMed
Central PMCID: PMC4193853.


470: Jahagirdar V, Barnett AH. Empagliflozin for the treatment of type 2
diabetes. Expert Opin Pharmacother. 2014 Nov;15(16):2429-41. doi:
10.1517/14656566.2014.966078. Review. PubMed PMID: 25301180.


471: Gai M, Merlo I, Dellepiane S, Cantaluppi V, Leonardi G, Fop F, Guarena C,
Grassi G, Biancone L. Glycemic pattern in diabetic patients on hemodialysis:
continuous glucose monitoring (CGM) analysis. Blood Purif. 2014;38(1):68-73. doi:
10.1159/000362863. Epub 2014 Oct 7. PubMed PMID: 25300368.


472: Ross SA. A multiplicity of targets: evaluating composite endpoint studies of
the GLP-1 receptor agonists in type 2 diabetes. Curr Med Res Opin. 2015
Jan;31(1):125-35. doi: 10.1185/03007995.2014.973939. Epub 2014 Nov 4. Review.
PubMed PMID: 25299351.


473: Beltran G. Diabetic emergencies: new strategies for an old disease. Emerg
Med Pract. 2014 Jun;16(6):1-19; quiz 19-20. Review. PubMed PMID: 25299033.


474: Stahl-Pehe A, Straßburger K, Castillo K, Bächle C, Holl RW, Lange K,
Rosenbauer J. Quality of life in intensively treated youths with early-onset type
1 diabetes: a population-based survey. Pediatr Diabetes. 2014 Sep;15(6):436-43.
PubMed PMID: 25298998.


475: Baratelli C, Brizzi MP, Tampellini M, Scagliotti GV, Priola A, Terzolo M,
Pia A, Berruti A. Intermittent everolimus administration for malignant
insulinoma. Endocrinol Diabetes Metab Case Rep. 2014;2014:140047. doi:
10.1530/EDM-14-0047. Epub 2014 Sep 1. PubMed PMID: 25298880; PubMed Central
PMCID: PMC4174591.


476: Gallwitz B, Kusterer K, Hildemann S, Fresenius K. Type II diabetes and its
therapy in clinical practice - results from the standardised non-interventional
registry SIRTA. Int J Clin Pract. 2014 Dec;68(12):1442-53. doi:
10.1111/ijcp.12497. Epub 2014 Oct 9. PubMed PMID: 25298194.


477: Ross SA, Caballero AE, Del Prato S, Gallwitz B, Lewis-D'Agostino D, Bailes
Z, Thiemann S, Patel S, Woerle HJ, von Eynatten M. Initial combination of
linagliptin and metformin compared with linagliptin monotherapy in patients with 
newly diagnosed type 2 diabetes and marked hyperglycaemia: a randomized,
double-blind, active-controlled, parallel group, multinational clinical trial.
Diabetes Obes Metab. 2015 Feb;17(2):136-44. doi: 10.1111/dom.12399. Epub 2014 Nov
19. PubMed PMID: 25298165.


478: McKeage K. Linagliptin: an update of its use in patients with type 2
diabetes mellitus. Drugs. 2014 Oct;74(16):1927-46. doi:
10.1007/s40265-014-0308-3. Review. PubMed PMID: 25297911.


479: Riefflin A, Ayyagari U, Manley SE, Holman RR, Levy JC. The effect of
glibenclamide on insulin secretion at normal glucose concentrations.
Diabetologia. 2015 Jan;58(1):43-9. doi: 10.1007/s00125-014-3399-1. Epub 2014 Oct 
9. PubMed PMID: 25297572.


480: Hemmingsen B, Schroll JB, Wetterslev J, Gluud C, Vaag A, Sonne DP, Lundstrøm
LH, Almdal T. Sulfonylurea versus metformin monotherapy in patients with type 2
diabetes: a Cochrane systematic review and meta-analysis of randomized clinical
trials and trial sequential analysis. CMAJ Open. 2014 Jul 22;2(3):E162-75. doi:
10.9778/cmajo.20130073. eCollection 2014 Jul. PubMed PMID: 25295236; PubMed
Central PMCID: PMC4185978.


481: Wilinska ME, Hovorka R. Glucose control in the intensive care unit by use of
continuous glucose monitoring: what level of measurement error is acceptable?
Clin Chem. 2014 Dec;60(12):1500-9. doi: 10.1373/clinchem.2014.225326. Epub 2014
Oct 7. PubMed PMID: 25294923.


482: Prázný M, Soupal J. [Glycemic variability and continuous monitoring of
glycemia]. Vnitr Lek. 2014 Sep;60(9):757-63. Czech. PubMed PMID: 25294765.


483: Olšovský J. [Hypoglycemia as a limitation to the treatment of diabetes
mellitus]. Vnitr Lek. 2014 Sep;60(9):737-40. Czech. PubMed PMID: 25294762.


484: Mokáň M, Galajda P. [Problems of differential diagnosis of paraneoplastic
hypoglycaemia]. Vnitr Lek. 2014 Sep;60(9):730-5. Czech. PubMed PMID: 25294761.


485: Zďarská DJ, Brož J, Křivská B, Rušavý Z, Kvapil M. [Basal insulin glargine
using a basal-bolus regimen in a common clinical practice: observational,
non-interventional, multicenter, national project LINDA (Lantus in daily practice
- safety and efficacy in basal bolus regimen)]. Vnitr Lek. 2014 Sep;60(9):712-9. 
Czech. PubMed PMID: 25294758.


486: Haluzík M. [News and perspectives in insulin treatment]. Vnitr Lek. 2014
Sep;60(9):705-11. Czech. PubMed PMID: 25294757.


487: Adamíková A, Rybka J. [Long-term acting insulin analogues and the risks of
hypoglycemic incidence]. Vnitr Lek. 2014 Sep;60(9):680-3. Czech. PubMed PMID:
25294753.


488: Fahim G, Davanos E, Muzykovsky K, Rubin R. Pilot and Revision of a
Basal-Bolus Dosing Guideline for the Management of Hyperglycemia in Noncritically
Ill Adult Patients. J Pharm Pract. 2015 Dec;28(6):504-10. doi:
10.1177/0897190014544818. Epub 2014 Oct 6. PubMed PMID: 25292441.


489: Clemency BM, Ott JA, Tanski CT, Bart JA, Lindstrom HA. Parenteral midazolam 
is superior to diazepam for treatment of prehospital seizures. Prehosp Emerg
Care. 2015 Apr-Jun;19(2):218-23. doi: 10.3109/10903127.2014.959220. Epub 2014 Oct
7. PubMed PMID: 25291522.


490: Takahashi S, Iizumi T, Mashima K, Abe T, Suzuki N. Roles and regulation of
ketogenesis in cultured astroglia and neurons under hypoxia and hypoglycemia. ASN
Neuro. 2014 Sep 11;6(5). pii: 1759091414550997. doi: 10.1177/1759091414550997.
PubMed PMID: 25290061; PubMed Central PMCID: PMC4187005.


491: Abd El Latif A, El Bialy Bel S, Mahboub HD, Abd Eldaim MA. Moringa oleifera 
leaf extract ameliorates alloxan-induced diabetes in rats by regeneration of β
cells and reduction of pyruvate carboxylase expression. Biochem Cell Biol. 2014
Oct;92(5):413-9. doi: 10.1139/bcb-2014-0081. Epub 2014 Sep 4. PubMed PMID:
25289966.


492: Danne T, Kordonouri O. [Closed-Loop at night for the treatment of type 1
diabetes]. Dtsch Med Wochenschr. 2014 Oct;139(42):2156. doi:
10.1055/s-0034-1387318. Epub 2014 Oct 7. Review. German. PubMed PMID: 25289927.


493: Tölle S. [GLP-1 analogues in treatment of type 1 diabetes mellitus]. Dtsch
Med Wochenschr. 2014 Oct;139(42):2123-6. doi: 10.1055/s-0034-1387304. Epub 2014
Oct 7. Review. German. PubMed PMID: 25289919.


494: Gautschi M, Weisstanner C, Slotboom J, Nava E, Zürcher T, Nuoffer JM. Highly
efficient ketone body treatment in multiple acyl-CoA dehydrogenase
deficiency-related leukodystrophy. Pediatr Res. 2015 Jan;77(1-1):91-8. doi:
10.1038/pr.2014.154. Epub 2014 Oct 7. PubMed PMID: 25289702.


495: Karges B, Rosenbauer J, Kapellen T, Wagner VM, Schober E, Karges W, Holl RW.
Hemoglobin A1c Levels and risk of severe hypoglycemia in children and young
adults with type 1 diabetes from Germany and Austria: a trend analysis in a
cohort of 37,539 patients between 1995 and 2012. PLoS Med. 2014 Oct
7;11(10):e1001742. doi: 10.1371/journal.pmed.1001742. eCollection 2014 Oct.
PubMed PMID: 25289645; PubMed Central PMCID: PMC4188517.


496: Zhang Y, Zhao T. Hypoglycemic coma due to insulin autoimmune syndrome
induced by methimazole: A rare case report. Exp Ther Med. 2014
Nov;8(5):1581-1584. Epub 2014 Sep 15. PubMed PMID: 25289063; PubMed Central
PMCID: PMC4186395.


497: Yokoyama H, Hirao K, Yamaguchi K, Oishi M, Lee G, Yagi N, Takamura H,
Kashiwagi A. Liraglutide Versus Sitagliptin in a 24-week, Multicenter,
Open-label, Randomized, Parallel-group Study in Japanese Type 2 Diabetes Mellitus
Patients Responding Inadequately to a Sulfonylurea and/or One or Two Other Oral
Antidiabetic Drugs (JDDM 33). Jpn Clin Med. 2014 Sep 17;5:33-41. doi:
10.4137/JCM.S16585. eCollection 2014. PubMed PMID: 25288908; PubMed Central
PMCID: PMC4179438.


498: Pedersen-Bjergaard U, Færch L, Allingbjerg ML, Agesen R, Thorsteinsson B.
The influence of new European Union driver's license legislation on reporting of 
severe hypoglycemia by patients with type 1 diabetes. Diabetes Care. 2015
Jan;38(1):29-33. doi: 10.2337/dc14-1417. Epub 2014 Oct 6. PubMed PMID: 25288675.


499: Frier BM. Hypoglycaemia in diabetes mellitus: epidemiology and clinical
implications. Nat Rev Endocrinol. 2014 Dec;10(12):711-22. doi:
10.1038/nrendo.2014.170. Epub 2014 Oct 7. Review. PubMed PMID: 25287289.


500: He H, Wang C, Chen DW, Xiao J, Yang XJ, Lü LF, He LP, Yuan L, Ran XW.
[Characteristics of 72 h glucose profiles detected by continuous glucose
monitoring system in patients with insulinoma]. Sichuan Da Xue Xue Bao Yi Xue
Ban. 2014 Jul;45(4):623-7. Chinese. PubMed PMID: 25286688.


501: Singh AK. Deciding oral drugs after metformin in type 2 diabetes: An
evidence-based approach. Indian J Endocrinol Metab. 2014 Sep;18(5):617-23. doi:
10.4103/2230-8210.139214. Review. PubMed PMID: 25285276; PubMed Central PMCID:
PMC4171882.


502: Chan JC, Aschner P, Owens DR, Picard S, Vincent M, Dain MP, Pilorget V,
Loizeau V, Echtay A, Fonseca V. Triple combination of insulin glargine,
sitagliptin and metformin in type 2 diabetes: the EASIE post-hoc analysis and
extension trial. J Diabetes Complications. 2015 Jan-Feb;29(1):134-41. doi:
10.1016/j.jdiacomp.2014.08.007. Epub 2014 Aug 27. PubMed PMID: 25283485.


503: St-Onge M, Dubé PA, Gosselin S, Guimont C, Godwin J, Archambault PM, Chauny 
JM, Frenette AJ, Darveau M, Le Sage N, Poitras J, Provencher J, Juurlink DN,
Blais R. Treatment for calcium channel blocker poisoning: a systematic review.
Clin Toxicol (Phila). 2014 Nov;52(9):926-44. doi: 10.3109/15563650.2014.965827.
Epub 2014 Oct 6. Review. PubMed PMID: 25283255; PubMed Central PMCID: PMC4245158.


504: Plavšić L, Mitrović K, Todorović S, Vuković R, Milenković T, Zdravković D.
Glycaemic control and prevalence of hypoglycaemic events in children and
adolescents with type 1 diabetes mellitus treated with insulin analogues.
Vojnosanit Pregl. 2014 Sep;71(9):817-20. PubMed PMID: 25282778.


505: Pichler M, Damberger A, Arnholdt T, Schwendenwein I, Gasteiner J, Drillich
M, Iwersen M. Evaluation of 2 electronic handheld devices for diagnosis of
ketonemia and glycemia in dairy goats. J Dairy Sci. 2014 Dec;97(12):7538-46. doi:
10.3168/jds.2014-8198. Epub 2014 Oct 3. PubMed PMID: 25282414.


506: Bor R, Farkas K, Bálint A, Molnár T, Nagy F, Valkusz Z, Sepp K, Tiszlavicz
L, Hamar S, Szepes Z. [Endoscopic ultrasound-guided ethanol ablation: an
alternative option for the treatment of pancreatic insulinoma]. Orv Hetil. 2014
Oct 12;155(41):1647-51. doi: 10.1556/OH.2014.30012. Hungarian. PubMed PMID:
25282110.


507: Sorli C. New developments in insulin therapy for type 2 diabetes. Am J Med. 
2014 Oct;127(10 Suppl):S39-48. doi: 10.1016/j.amjmed.2014.07.006. Review. PubMed 
PMID: 25282012.


508: Moghissi E, King AB. Individualizing insulin therapy in the management of
type 2 diabetes. Am J Med. 2014 Oct;127(10 Suppl):S3-10. doi:
10.1016/j.amjmed.2014.07.002. PubMed PMID: 25282011.


509: Tibaldi JM. Evolution of insulin: from human to analog. Am J Med. 2014
Oct;127(10 Suppl):S25-38. doi: 10.1016/j.amjmed.2014.07.005. Review. PubMed PMID:
25282010.


510: Morales J, Schneider D. Hypoglycemia. Am J Med. 2014 Oct;127(10
Suppl):S17-24. doi: 10.1016/j.amjmed.2014.07.004. PubMed PMID: 25282009.


511: Edelman S, Pettus J. Challenges associated with insulin therapy in type 2
diabetes mellitus. Am J Med. 2014 Oct;127(10 Suppl):S11-6. doi:
10.1016/j.amjmed.2014.07.003. Review. PubMed PMID: 25282008.


512: Sorli C. Insulin therapy in type 2 diabetes: a reflection on the state of
the art today and the potential journeys yet to come. Am J Med. 2014 Oct;127(10
Suppl):S1-2. doi: 10.1016/j.amjmed.2014.07.007. PubMed PMID: 25282007.


513: Moosavi M, Kreisman S, Hall L. Intentional hypoglycemia to control bingeing 
in a patient with type 1 diabetes and bulimia nervosa. Can J Diabetes. 2015
Feb;39(1):16-7. doi: 10.1016/j.jcjd.2014.04.007. Epub 2014 Oct 1. PubMed PMID:
25282003.


514: Punke MA, Goepfert MS, Kluge S, Reichenspurner H, Goetz AE, Reuter DA.
Perioperative glycemic control with a computerized algorithm versus conventional 
glycemic control in cardiac surgical patients undergoing cardiopulmonary bypass
with blood cardioplegia. J Cardiothorac Vasc Anesth. 2014 Oct;28(5):1273-7. doi: 
10.1053/j.jvca.2014.04.017. PubMed PMID: 25281044.


515: Medagama AB, Bandara R, Abeysekera RA, Imbulpitiya B, Pushpakumari T. Use of
Complementary and Alternative Medicines (CAMs) among type 2 diabetes patients in 
Sri Lanka: a cross sectional survey. BMC Complement Altern Med. 2014 Oct
4;14:374. doi: 10.1186/1472-6882-14-374. PubMed PMID: 25280877; PubMed Central
PMCID: PMC4201716.


516: Rdzak GM, Abdelghany O. Does insulin therapy for type 1 diabetes mellitus
protect against Alzheimer's disease? Pharmacotherapy. 2014 Dec;34(12):1317-23.
doi: 10.1002/phar.1494. Epub 2014 Oct 3. Review. PubMed PMID: 25280207.


517: Frazzitta M. Hypoglycemia and diabetes: an update of current trends and
treatment. J Contin Educ Nurs. 2014 Oct;45(10):432-4. doi:
10.3928/00220124-20140925-12. Review. PubMed PMID: 25280189.


518: Ennis K, Dotterman H, Stein A, Rao R. Hyperglycemia accentuates and
ketonemia attenuates hypoglycemia-induced neuronal injury in the developing rat
brain. Pediatr Res. 2015 Jan;77(1-1):84-90. doi: 10.1038/pr.2014.146. Epub 2014
Oct 3. PubMed PMID: 25279990.


519: Edmunds SM, Ajizian SJ, Liguori A. Acute obtundation in a 9-month-old
patient: ethanol ingestion. Pediatr Emerg Care. 2014 Oct;30(10):739-41. doi:
10.1097/PEC.0000000000000240. PubMed PMID: 25275356.


520: Cao L, Lu Z, Zheng Y. Sheehan's syndrome with cardiac arrest: a case report 
and review of the literature. Neuro Endocrinol Lett. 2014;35(5):352-4. Review.
PubMed PMID: 25275267.


521: Scott LJ. Empagliflozin: a review of its use in patients with type 2
diabetes mellitus. Drugs. 2014 Oct;74(15):1769-84. doi:
10.1007/s40265-014-0298-1. Review. Erratum in: Drugs. 2015 Jan;75(1):141. Dosage 
error in article text. PubMed PMID: 25274537.


522: Tricco AC, Ashoor HM, Antony J, Beyene J, Veroniki AA, Isaranuwatchai W,
Harrington A, Wilson C, Tsouros S, Soobiah C, Yu CH, Hutton B, Hoch JS,
Hemmelgarn BR, Moher D, Majumdar SR, Straus SE. Safety, effectiveness, and cost
effectiveness of long acting versus intermediate acting insulin for patients with
type 1 diabetes: systematic review and network meta-analysis. BMJ. 2014 Oct
1;349:g5459. doi: 10.1136/bmj.g5459. Review. PubMed PMID: 25274009; PubMed
Central PMCID: PMC4199252.


523: Scheen AJ, Paquot N. [Potential of a GLP-1 receptor agonist combined with
basal insulin in the treatment of type 2 diabetes]. Rev Med Suisse. 2014 Aug
27;10(439):1549-54. French. PubMed PMID: 25272672.


524: Kalra S, Singh V. Authors' reply. J Postgrad Med. 2014 Jul-Sep;60(3):344.
PubMed PMID: 25272399.


525: Cross JH. Seizures associated with hypoglycaemia and subsequent epilepsy.
Dev Med Child Neurol. 2015 Feb;57(2):117-8. doi: 10.1111/dmcn.12595. Epub 2014
Oct 1. PubMed PMID: 25271671.


526: Harvey SE, Parrott F, Harrison DA, Bear DE, Segaran E, Beale R, Bellingan G,
Leonard R, Mythen MG, Rowan KM; CALORIES Trial Investigators. Trial of the route 
of early nutritional support in critically ill adults. N Engl J Med. 2014 Oct
30;371(18):1673-84. doi: 10.1056/NEJMoa1409860. Epub 2014 Oct 1. PubMed PMID:
25271389.


527: Evans M, Wolden M, Gundgaard J, Chubb B, Christensen T. Cost-effectiveness
of insulin degludec compared with insulin glargine in a basal-bolus regimen in
patients with type 1 diabetes mellitus in the UK. J Med Econ. 2015
Jan;18(1):56-68. doi: 10.3111/13696998.2014.971160. Epub 2014 Oct 21. PubMed
PMID: 25271378.


528: Henry RR, Rosenstock J, Edelman S, Mudaliar S, Chalamandaris AG,
Kasichayanula S, Bogle A, Iqbal N, List J, Griffen SC. Exploring the potential of
the SGLT2 inhibitor dapagliflozin in type 1 diabetes: a randomized, double-blind,
placebo-controlled pilot study. Diabetes Care. 2015 Mar;38(3):412-9. doi:
10.2337/dc13-2955. Epub 2014 Sep 30. PubMed PMID: 25271207.


529: Blackberry ID, Furler JS, Ginnivan LE, Manski-Nankervis JA, Jenkins A, Cohen
N, Best JD, Young D, Liew D, Ward G, O'Neal DN. An exploratory trial of basal and
prandial insulin initiation and titration for type 2 diabetes in primary care
with adjunct retrospective continuous glucose monitoring: INITIATION study.
Diabetes Res Clin Pract. 2014 Nov;106(2):247-55. doi:
10.1016/j.diabres.2014.08.011. Epub 2014 Sep 8. PubMed PMID: 25271117.


530: Cunningham P, Noble H. Type 2 diabetes: a case study. Nurs Stand. 2014 Oct
7;29(5):37-43. doi: 10.7748/ns.29.5.37.e9142. PubMed PMID: 25270482.


531: Kohn N, Wassenberg A, Toygar T, Kellermann T, Weidenfeld C,
Berthold-Losleben M, Chechko N, Orfanos S, Vocke S, Laoutidis ZG, Schneider F,
Karges W, Habel U. Prolonged fasting impairs neural reactivity to visual
stimulation. Brain Struct Funct. 2016 Jan;221(1):147-58. doi:
10.1007/s00429-014-0898-2. Epub 2014 Sep 30. PubMed PMID: 25269832.


532: Podzolkov VI, Dragomiretskaia NA, Koroleva TV, Kavtaradze NN, Iakovleva HH, 
Podzolkov AV. [A rare case of hypoglycemia in an elderly patient with type 2
diabetes mellitus: malignant metastasizing insulinoma]. Klin Med (Mosk).
2014;92(2):65-70. Russian. PubMed PMID: 25269185.


533: Sha S, Devineni D, Ghosh A, Polidori D, Hompesch M, Arnolds S, Morrow L,
Spitzer H, Demarest K, Rothenberg P. Pharmacodynamic effects of canagliflozin, a 
sodium glucose co-transporter 2 inhibitor, from a randomized study in patients
with type 2 diabetes. PLoS One. 2014 Sep 30;9(9):e110069. doi:
10.1371/journal.pone.0110069. eCollection 2014. PubMed PMID: 25268802; PubMed
Central PMCID: PMC4182631.


534: Fuji KT, Abbott AA. Ensuring effective medication reconciliation in home
healthcare. Home Healthc Nurse. 2014 Oct;32(9):516-22; quiz 523-4. doi:
10.1097/NHH.0000000000000136. PubMed PMID: 25268524.


535: Orban BO, Routh VH, Levin BE, Berlin JR. Direct effects of recurrent
hypoglycaemia on adrenal catecholamine release. Diab Vasc Dis Res. 2015
Jan;12(1):2-12. doi: 10.1177/1479164114549755. Epub 2014 Sep 29. PubMed PMID:
25268022.


536: Zhang Z, Lovato J, Battapady H, Davatzikos C, Gerstein HC, Ismail-Beigi F,
Launer LJ, Murray A, Punthakee Z, Tirado AA, Williamson J, Bryan RN, Miller ME.
Effect of hypoglycemia on brain structure in people with type 2 diabetes:
epidemiological analysis of the ACCORD-MIND MRI trial. Diabetes Care. 2014
Dec;37(12):3279-85. doi: 10.2337/dc14-0973. Epub 2014 Sep 29. PubMed PMID:
25267796; PubMed Central PMCID: PMC4237972.


537: Sacks DB. Commentary. Clin Chem. 2014 Oct;60(10):1271-2. doi:
10.1373/clinchem.2014.221408. PubMed PMID: 25267514.


538: Gandhi SM, Nylen E. Commentary. Clin Chem. 2014 Oct;60(10):1271. doi:
10.1373/clinchem.2014.221390. PubMed PMID: 25267513.


539: Loh TP, Mok SF, Kao SL, Khoo E, Thai AC. Recurrent nocturnal hypoglycemia in
a patient with type 1 diabetes mellitus. Clin Chem. 2014 Oct;60(10):1267-70. doi:
10.1373/clinchem.2013.214676. PubMed PMID: 25267512.


540: Mitanchez D, Yzydorczyk C, Siddeek B, Boubred F, Benahmed M, Simeoni U. The 
offspring of the diabetic mother--short- and long-term implications. Best Pract
Res Clin Obstet Gynaecol. 2015 Feb;29(2):256-69. doi:
10.1016/j.bpobgyn.2014.08.004. Epub 2014 Aug 20. Review. PubMed PMID: 25267399.


541: Shingler S, Fordham B, Evans M, Schroeder M, Thompson G, Dewilde S, Lloyd
AJ. Utilities for treatment-related adverse events in type 2 diabetes. J Med
Econ. 2015 Jan;18(1):45-55. doi: 10.3111/13696998.2014.971158. Epub 2014 Oct 10. 
PubMed PMID: 25266815.


542: Nallasamy K, Jayashree M, Singhi S, Bansal A. Low-dose vs standard-dose
insulin in pediatric diabetic ketoacidosis: a randomized clinical trial. JAMA
Pediatr. 2014 Nov;168(11):999-1005. doi: 10.1001/jamapediatrics.2014.1211. PubMed
PMID: 25264948.


543: Deng J, Zhao F, Yu X, Zhao Y, Li D, Shi H, Sun Y. Expression of aquaporin 4 
and breakdown of the blood-brain barrier after hypoglycemia-induced brain edema
in rats. PLoS One. 2014 Sep 29;9(9):e107022. doi: 10.1371/journal.pone.0107022.
eCollection 2014. PubMed PMID: 25264602; PubMed Central PMCID: PMC4180270.


544: Bakhtiani PA, El Youssef J, Duell AK, Branigan DL, Jacobs PG, Lasarev MR,
Castle JR, Ward WK. Factors affecting the success of glucagon delivered during an
automated closed-loop system in type 1 diabetes. J Diabetes Complications. 2015
Jan-Feb;29(1):93-8. doi: 10.1016/j.jdiacomp.2014.09.001. Epub 2014 Sep 16. PubMed
PMID: 25264232; PubMed Central PMCID: PMC4281277.


545: Hirose K, Kawahito S, Mita N, Takaishi K, Kawahara T, Soga T, Katayama T,
Imura S, Morine Y, Ikemoto T, Shimada M, Matsuhisa M, Kitahata H. Usefulness of
artificial endocrine pancreas during resection of insulinoma. J Med Invest.
2014;61(3-4):421-5. PubMed PMID: 25264066.


546: Jódar-Gimeno E, Álvarez-Guisasola F, Ávila-Lachica L, Palomares-Ortega R,
Roldán-Suárez C, Lizán-Tudela L. Quality of life and fear for hypoglycaemia in
patients with type 2 diabetes mellitus. Rev Clin Esp. 2015 Mar;215(2):91-7. doi: 
10.1016/j.rce.2014.07.009. Epub 2014 Sep 26. English, Spanish. PubMed PMID:
25263824.


547: Anju TR, Paulose CS. Long term effects of neonatal hypoglycaemia on
pancreatic function. Arch Physiol Biochem. 2015 Feb;121(1):1-12. doi:
10.3109/13813455.2014.960874. Epub 2014 Sep 29. PubMed PMID: 25263798.


548: Fernández MA. [Treatment of older persons with diabetes]. Semergen. 2014
May;40 Suppl 1:10-6. doi: 10.1016/S1138-3593(14)74382-5. Spanish. PubMed PMID:
25263638.


549: Hompesch M, Jones-Leone A, Carr MC, Matthews J, Zhi H, Young M, Morrow L,
Reinhardt RR. Albiglutide does not impair the counter-regulatory hormone response
to hypoglycaemia: a randomized, double-blind, placebo-controlled, stepped glucose
clamp study in subjects with type 2 diabetes mellitus. Diabetes Obes Metab. 2015 
Jan;17(1):82-90. doi: 10.1111/dom.12398. Epub 2014 Oct 26. PubMed PMID: 25263215.


550: Pertierra-Cortada A, Ramon-Krauel M, Iriondo-Sanz M, Iglesias-Platas I.
Instability of glucose values in very preterm babies at term postmenstrual age. J
Pediatr. 2014 Dec;165(6):1146-1153.e2. doi: 10.1016/j.jpeds.2014.08.029. Epub
2014 Sep 24. PubMed PMID: 25260622.


551: Limberg JK, Farni KE, Taylor JL, Dube S, Basu A, Basu R, Wehrwein EA, Joyner
MJ. Autonomic control during acute hypoglycemia in type 1 diabetes mellitus. Clin
Auton Res. 2014 Dec;24(6):275-83. doi: 10.1007/s10286-014-0253-y. Epub 2014 Sep
27. PubMed PMID: 25260537.


552: Platt MW. Lactate, glucose and the neonatal brain: it's time to challenge
the paradigm. Arch Dis Child Fetal Neonatal Ed. 2015 Mar;100(2):F96-7. doi:
10.1136/archdischild-2014-307236. Epub 2014 Sep 26. PubMed PMID: 25260360.


553: Cameron F, Niemeyer G, Wilson DM, Bequette BW, Benassi KS, Clinton P,
Buckingham BA. Inpatient trial of an artificial pancreas based on multiple model 
probabilistic predictive control with repeated large unannounced meals. Diabetes 
Technol Ther. 2014 Nov;16(11):728-34. doi: 10.1089/dia.2014.0093. Epub 2014 Sep
26. PubMed PMID: 25259939; PubMed Central PMCID: PMC4201242.


554: Lindskog M, Kärvestedt L, Fürst CJ. Glycaemic control in end-of-life care.
Curr Opin Support Palliat Care. 2014 Dec;8(4):378-82. doi:
10.1097/SPC.0000000000000095. Review. PubMed PMID: 25259543.


555: Rodriguez LM, Hassan KV, Rhodes J, McKay SV, Heptulla RA. The Relationship
between Self-Management and Glycemic Control in a Cohort of Children with Type 1 
and Type 2 Diabetes. J Diabetes Metab. 2013 Dec 15;4. pii: 1000319. PubMed PMID: 
25258699; PubMed Central PMCID: PMC4172324.


556: Hendrie D, Miller TR, Woodman RJ, Hoti K, Hughes J. Cost-effectiveness of
reducing glycaemic episodes through community pharmacy management of patients
with type 2 diabetes mellitus. J Prim Prev. 2014 Dec;35(6):439-49. doi:
10.1007/s10935-014-0368-x. PubMed PMID: 25257687.


557: Tuttle KR, Bakris GL, Bilous RW, Chiang JL, de Boer IH, Goldstein-Fuchs J,
Hirsch IB, Kalantar-Zadeh K, Narva AS, Navaneethan SD, Neumiller JJ, Patel UD,
Ratner RE, Whaley-Connell AT, Molitch ME. Diabetic kidney disease: a report from 
an ADA Consensus Conference. Am J Kidney Dis. 2014 Oct;64(4):510-33. doi:
10.1053/j.ajkd.2014.08.001. PubMed PMID: 25257325.


558: Stagi S, Del Greco P, Ricci F, Iurato C, Poggi G, Seminara S, de Martino M. 
Hydrocortisone malabsorption due to polyethylene glycols (Macrogol 3350) in a
girl with congenital adrenal insufficiency. Ital J Pediatr. 2014 Sep 26;40:78.
doi: 10.1186/s13052-014-0078-2. PubMed PMID: 25255796; PubMed Central PMCID:
PMC4422474.


559: Qin SY, Lu XP, Jiang HX. EUS-guided ethanol ablation of insulinomas: case
series and literature review. Medicine (Baltimore). 2014 Sep;93(14):e85. doi:
10.1097/MD.0000000000000085. Review. PubMed PMID: 25255024; PubMed Central PMCID:
PMC4616284.


560: Pecheur A, Barrea T, Vandooren V, Beauloye V, Robert A, Lysy PA.
Characteristics and determinants of partial remission in children with type 1
diabetes using the insulin-dose-adjusted A1C definition. J Diabetes Res.
2014;2014:851378. doi: 10.1155/2014/851378. Epub 2014 Aug 31. PubMed PMID:
25254220; PubMed Central PMCID: PMC4164125.


561: Nicolas K, Raroque S, Rowland DY, Chaiban JT. Is there a "july effect" for
inpatient glycemic control? Endocr Pract. 2014 Sep;20(9):919-24. doi:
10.4158/EP13406.CR. PubMed PMID: 25253224.


562: Bakhtiani PA, Caputo N, Castle JR, El Youssef J, Carroll JM, David LL,
Roberts CT Jr, Ward WK. A novel, stable, aqueous glucagon formulation using
ferulic acid as an excipient. J Diabetes Sci Technol. 2015 Jan;9(1):17-23. doi:
10.1177/1932296814552476. Epub 2014 Sep 24. PubMed PMID: 25253164; PubMed Central
PMCID: PMC4495527.


563: Tsuchimochi W, Ueno H, Yamashita E, Tsubouchi C, Sakoda H, Nakamura S,
Nakazato M. Teneligliptin improves glycemic control with the reduction of
postprandial insulin requirement in Japanese diabetic patients. Endocr J.
2015;62(1):13-20. doi: 10.1507/endocrj.EJ14-0393. Epub 2014 Sep 25. PubMed PMID: 
25252844.


564: Anarte MT, Carreira M, Machado A, Domínguez M, Tapia MJ, Valdés S, Ruiz de
Adana MS, Soriguer F. Identification of risk factors for suffering fear of
hypoglycemia in type 1 Diabetes Mellitus patients. Scand J Psychol. 2014
Dec;55(6):554-7. doi: 10.1111/sjop.12158. Epub 2014 Sep 24. PubMed PMID:
25251286.


565: Polinski JM, Kesselheim AS, Seeger JD, Connolly JG, Choudhry NK, Shrank WH. 
A cross-national comparison of 17 countries' insulin glargine drug labels.
Pharmacoepidemiol Drug Saf. 2015 Feb;24(2):159-65. doi: 10.1002/pds.3704. Epub
2014 Sep 24. PubMed PMID: 25250724.


566: Myers A, Bernstein JA, Brennan ML, Curry C, Esplin ED, Fisher J, Homeyer M, 
Manning MA, Muller EA, Niemi AK, Seaver LH, Hintz SR, Hudgins L. Perinatal
features of the RASopathies: Noonan syndrome, cardiofaciocutaneous syndrome and
Costello syndrome. Am J Med Genet A. 2014 Nov;164A(11):2814-21. doi:
10.1002/ajmg.a.36737. Epub 2014 Sep 22. Review. PubMed PMID: 25250515.


567: Tuttle KR, Bakris GL, Bilous RW, Chiang JL, de Boer IH, Goldstein-Fuchs J,
Hirsch IB, Kalantar-Zadeh K, Narva AS, Navaneethan SD, Neumiller JJ, Patel UD,
Ratner RE, Whaley-Connell AT, Molitch ME. Diabetic kidney disease: a report from 
an ADA Consensus Conference. Diabetes Care. 2014 Oct;37(10):2864-83. doi:
10.2337/dc14-1296. PubMed PMID: 25249672; PubMed Central PMCID: PMC4170131.


568: Phillips LS, Ratner RE, Buse JB, Kahn SE. We can change the natural history 
of type 2 diabetes. Diabetes Care. 2014 Oct;37(10):2668-76. doi:
10.2337/dc14-0817. PubMed PMID: 25249668; PubMed Central PMCID: PMC4170125.


569: Retnakaran R, Kramer CK, Choi H, Swaminathan B, Zinman B. Liraglutide and
the preservation of pancreatic β-cell function in early type 2 diabetes: the
LIBRA trial. Diabetes Care. 2014 Dec;37(12):3270-8. doi: 10.2337/dc14-0893. Epub 
2014 Sep 23. PubMed PMID: 25249651.


570: Tata B, Huijbregts L, Jacquier S, Csaba Z, Genin E, Meyer V, Leka S, Dupont 
J, Charles P, Chevenne D, Carel JC, Léger J, de Roux N. Haploinsufficiency of
Dmxl2, encoding a synaptic protein, causes infertility associated with a loss of 
GnRH neurons in mouse. PLoS Biol. 2014 Sep 23;12(9):e1001952. doi:
10.1371/journal.pbio.1001952. eCollection 2014 Sep. PubMed PMID: 25248098; PubMed
Central PMCID: PMC4172557.


571: Wang H, Guan Y, Widlund AL, Becker LB, Baur JA, Reilly PM, Sims CA.
Resveratrol ameliorates mitochondrial dysfunction but increases the risk of
hypoglycemia following hemorrhagic shock. J Trauma Acute Care Surg. 2014
Dec;77(6):926-33. doi: 10.1097/TA.0000000000000358. PubMed PMID: 25248062; PubMed
Central PMCID: PMC4474478.


572: Sedwick C. A vesicular protein important for puberty. PLoS Biol. 2014 Sep
23;12(9):e1001953. doi: 10.1371/journal.pbio.1001953. eCollection 2014 Sep.
PubMed PMID: 25247306; PubMed Central PMCID: PMC4172425.


573: Nauck MA. Update on developments with SGLT2 inhibitors in the management of 
type 2 diabetes. Drug Des Devel Ther. 2014 Sep 11;8:1335-80. doi:
10.2147/DDDT.S50773. eCollection 2014. Review. PubMed PMID: 25246775; PubMed
Central PMCID: PMC4166348.


574: Kamate M, Jambagi M, Gowda P, Sonoli S. Fructose-1,6-diphosphatase
deficiency: a treatable neurometabolic disorder. BMJ Case Rep. 2014 Sep 22;2014. 
pii: bcr2013201553. doi: 10.1136/bcr-2013-201553. PubMed PMID: 25246452.


575: Chitnis AS, Ganz ML, Benjamin N, Langer J, Hammer M. Clinical effectiveness 
of liraglutide across body mass index in patients with type 2 diabetes in the
United States: a retrospective cohort study. Adv Ther. 2014 Sep;31(9):986-99.
doi: 10.1007/s12325-014-0153-5. Epub 2014 Sep 23. PubMed PMID: 25245811; PubMed
Central PMCID: PMC4176953.


576: Kamenov Z. Effectiveness and Tolerability of Second-Line Therapy with
Vildagliptin Versus Other Oral Agents in Type 2 Diabetes (EDGE): Post Hoc
Sub-Analysis of Bulgarian Data. Diabetes Ther. 2014 Dec;5(2):483-98. doi:
10.1007/s13300-014-0083-x. Epub 2014 Sep 23. PubMed PMID: 25245616; PubMed
Central PMCID: PMC4269645.


577: Wu T, Xie G, Ni Y, Liu T, Yang M, Wei H, Jia W, Ji G. Serum metabolite
signatures of type 2 diabetes mellitus complications. J Proteome Res. 2015 Jan
2;14(1):447-56. doi: 10.1021/pr500825y. Epub 2014 Oct 6. PubMed PMID: 25245142.


578: Zhao L, Jia KP, Wang L, Chen MN, Wang YP, Yang YL. [Expression of orexin-A
in insulin induced acute hypoglycemia in rat hypothalamus]. Zhongguo Ying Yong
Sheng Li Xue Za Zhi. 2014 May;30(3):212-3, 217. Chinese. PubMed PMID: 25244783.


579: Hsu JH, Yang RC, Lin SJ, Liou SF, Dai ZK, Yeh JL, Wu JR. Exogenous heat
shock cognate protein 70 pretreatment attenuates cardiac and hepatic dysfunction 
with associated anti-inflammatory responses in experimental septic shock. Shock. 
2014 Dec;42(6):540-7. doi: 10.1097/SHK.0000000000000254. PubMed PMID: 25243423.


580: Al-Zubeidi H, Gottschalk ME, Newfield RS. Successful use of long acting
octreotide in two cases with Beckwith-Wiedemann syndrome and severe hypoglycemia.
Int J Pediatr Endocrinol. 2014;2014(1):18. doi: 10.1186/1687-9856-2014-18. Epub
2014 Sep 15. PubMed PMID: 25243012; PubMed Central PMCID: PMC4168987.


581: Anderson P. Managing diabetes in nursing and care homes. Nurs Times. 2014
Aug 20-Sep 2;110(34-35):20-1. Review. PubMed PMID: 25241436.


582: Jellyman JK, Valenzuela OA, Allen VL, Forhead AJ, Holdstock NB, Fowden AL.
Neonatal glucocorticoid overexposure programs pituitary-adrenal function in
ponies. Domest Anim Endocrinol. 2015 Jan;50:45-9. doi:
10.1016/j.domaniend.2014.06.006. Epub 2014 Jul 3. PubMed PMID: 25240233.


583: Bedenis R, Price AH, Robertson CM, Morling JR, Frier BM, Strachan MW, Price 
JF. Association between severe hypoglycemia, adverse macrovascular events, and
inflammation in the Edinburgh Type 2 Diabetes Study. Diabetes Care. 2014
Dec;37(12):3301-8. doi: 10.2337/dc14-0908. Epub 2014 Sep 19. PubMed PMID:
25239782.


584: Jackson S, le Roux CW, Docherty NG. Bariatric surgery and microvascular
complications of type 2 diabetes mellitus. Curr Atheroscler Rep. 2014
Nov;16(11):453. doi: 10.1007/s11883-014-0453-x. Review. PubMed PMID: 25239035.


585: Warfa O, Njai D, Ahmed L, Admani B, Were F, Wamalwa D, Osano B, Mburugu P,
Mohamed M. Evaluating the level of adherence to Ministry of Health guidelines in 
the management of severe acute malnutrition at Garissa Provincial General
Hospital, Garissa, Kenya. Pan Afr Med J. 2014 Mar 18;17:214. doi:
10.11604/pamj.2014.17.214.3821. eCollection 2014. PubMed PMID: 25237411; PubMed
Central PMCID: PMC4163184.


586: Lajara R, Aguilar R, Hehnke U, Woerle HJ, von Eynatten M. Efficacy and
safety of linagliptin in subjects with long-standing type 2 diabetes mellitus
(>10 years): evidence from pooled data of randomized, double-blind,
placebo-controlled, phase III trials. Clin Ther. 2014 Nov 1;36(11):1595-605. doi:
10.1016/j.clinthera.2014.07.020. Epub 2014 Sep 16. PubMed PMID: 25236917.


587: Matuleviciene V, Joseph JI, Andelin M, Hirsch IB, Attvall S, Pivodic A,
Dahlqvist S, Klonoff D, Haraldsson B, Lind M. A clinical trial of the accuracy
and treatment experience of the Dexcom G4 sensor (Dexcom G4 system) and Enlite
sensor (guardian REAL-time system) tested simultaneously in ambulatory patients
with type 1 diabetes. Diabetes Technol Ther. 2014 Nov;16(11):759-67. doi:
10.1089/dia.2014.0238. Epub 2014 Sep 18. PubMed PMID: 25233297; PubMed Central
PMCID: PMC4201312.


588: Lim CS, Marcelo CB, Bryant SM. Those Salicylate Cases-How Sweet Are They? Am
J Ther. 2014 Sep 17. [Epub ahead of print] PubMed PMID: 25233267.


589: Myngheer N, Allegaert K, Hattersley A, McDonald T, Kramer H, Ashcroft FM,
Verhaeghe J, Mathieu C, Casteels K. Fetal macrosomia and neonatal
hyperinsulinemic hypoglycemia associated with transplacental transfer of
sulfonylurea in a mother with KCNJ11-related neonatal diabetes. Diabetes Care.
2014 Dec;37(12):3333-5. doi: 10.2337/dc14-1247. Epub 2014 Sep 17. PubMed PMID:
25231897.


590: Tamrakar P, Ibrahim BA, Gujar AD, Briski KP. Estrogen regulates energy
metabolic pathway and upstream adenosine 5'-monophosphate-activated protein
kinase and phosphatase enzyme expression in dorsal vagal complex metabolosensory 
neurons during glucostasis and hypoglycemia. J Neurosci Res. 2015
Feb;93(2):321-32. doi: 10.1002/jnr.23481. Epub 2014 Sep 17. PubMed PMID:
25231731; PubMed Central PMCID: PMC4270942.


591: Stenerson M, Cameron F, Payne SR, Payne SL, Ly TT, Wilson DM, Buckingham BA.
The impact of accelerometer use in exercise-associated hypoglycemia prevention in
type 1 diabetes. J Diabetes Sci Technol. 2015 Jan;9(1):80-5. doi:
10.1177/1932296814551045. Epub 2014 Sep 17. PubMed PMID: 25231116; PubMed Central
PMCID: PMC4495548.


592: Ahrén B, Foley JE, Dejager S, Akacha M, Shao Q, Heimann G, Dworak M,
Schweizer A. Higher Risk of Hypoglycemia with Glimepiride Versus Vildagliptin in 
Patients with Type 2 Diabetes is not Driven by High Doses of Glimepiride:
Divergent Patient Susceptibilities? Diabetes Ther. 2014 Dec;5(2):459-69. doi:
10.1007/s13300-014-0082-y. Epub 2014 Sep 18. PubMed PMID: 25230877; PubMed
Central PMCID: PMC4269641.


593: White M, Zacharin MR, Werther GA, Cameron FJ. Intravenous glucagon in a
deliberate insulin overdose in an adolescent with type 1 diabetes mellitus.
Pediatr Diabetes. 2016 Feb;17(1):66-9. doi: 10.1111/pedi.12210. Epub 2014 Sep 17.
PubMed PMID: 25229989.


594: Papademetriou V, Lovato L, Doumas M, Nylen E, Mottl A, Cohen RM, Applegate
WB, Puntakee Z, Yale JF, Cushman WC; ACCORD Study Group. Chronic kidney disease
and intensive glycemic control increase cardiovascular risk in patients with type
2 diabetes. Kidney Int. 2015 Mar;87(3):649-59. doi: 10.1038/ki.2014.296. Epub
2014 Sep 17. PubMed PMID: 25229335.


595: Inagaki N, Ueki K, Tanizawa Y, Watada H, Nakamura J, Yamada Y, Shimomura I, 
Nishimura R, Yamazaki T, Kadowaki T. Protocol for a large-scale prospective
observational study with alogliptin in patients with type 2 diabetes: J-BRAND
Registry. BMJ Open. 2014 Sep 16;4(9):e004760. doi: 10.1136/bmjopen-2013-004760.
PubMed PMID: 25227623; PubMed Central PMCID: PMC4166248.


596: Gallen IW. Exercise for people with type 1 diabetes. Med Sport Sci.
2014;60:141-53. doi: 10.1159/000357344. Epub 2014 Sep 9. Review. PubMed PMID:
25226809.


597: Ferriolli E, Pessanha FP, Marchesi JC. Diabetes and exercise in the elderly.
Med Sport Sci. 2014;60:122-9. doi: 10.1159/000357342. Epub 2014 Sep 9. Review.
PubMed PMID: 25226807.


598: Demirbilek H, Tahir S, Baran RT, Sherif M, Shah P, Ozbek MN, Hatipoglu N,
Baran A, Arya VB, Hussain K. Familial isolated growth hormone deficiency due to a
novel homozygous missense mutation in the growth hormone releasing hormone
receptor gene: clinical presentation with hypoglycemia. J Clin Endocrinol Metab. 
2014 Dec;99(12):E2730-4. doi: 10.1210/jc.2014-2696. PubMed PMID: 25226297.


599: Phillips PJ, Leow S. HbA1c, blood glucose monitoring and insulin therapy.
Aust Fam Physician. 2014 Sep;43(9):611-5. PubMed PMID: 25225645.


600: Melin EO, Thunander M, Landin-Olsson M, Hillman M, Thulesius HO. Depression,
smoking, physical inactivity and season independently associated with midnight
salivary cortisol in type 1 diabetes. BMC Endocr Disord. 2014 Sep 16;14:75. doi: 
10.1186/1472-6823-14-75. PubMed PMID: 25224993; PubMed Central PMCID: PMC4236572.


601: Brooks ED, Koeberl DD. Large animal models and new therapies for glycogen
storage disease. J Inherit Metab Dis. 2015 May;38(3):505-9. doi:
10.1007/s10545-014-9766-8. Epub 2014 Sep 16. PubMed PMID: 25224826; PubMed
Central PMCID: PMC4513910.


602: Sykes AP, O'Connor-Semmes R, Dobbins R, Dorey DJ, Lorimer JD, Walker S,
Wilkison WO, Kler L. Randomized trial showing efficacy and safety of twice-daily 
remogliflozin etabonate for the treatment of type 2 diabetes. Diabetes Obes
Metab. 2015 Jan;17(1):94-7. doi: 10.1111/dom.12391. Epub 2014 Nov 3. PubMed PMID:
25223369.


603: Watterson KR, Hudson BD, Ulven T, Milligan G. Treatment of type 2 diabetes
by free Fatty Acid receptor agonists. Front Endocrinol (Lausanne). 2014 Aug
28;5:137. doi: 10.3389/fendo.2014.00137. eCollection 2014. Review. PubMed PMID:
25221541; PubMed Central PMCID: PMC4147718.


604: Yeh MC, Chen LJ, Niu HS, Yang TT, Lin KC, Cheng JT. Signals for increase of 
μ-opioid receptor expression in muscle by hyperglycemia. Neurosci Lett. 2014 Oct 
17;582:109-14. doi: 10.1016/j.neulet.2014.09.008. Epub 2014 Sep 8. PubMed PMID:
25220705.


605: Eng C, Kramer CK, Zinman B, Retnakaran R. Glucagon-like peptide-1 receptor
agonist and basal insulin combination treatment for the management of type 2
diabetes: a systematic review and meta-analysis. Lancet. 2014 Dec
20;384(9961):2228-34. doi: 10.1016/S0140-6736(14)61335-0. Epub 2014 Sep 11.
Review. PubMed PMID: 25220191.


606: Kim CH, Park SH, Sim YB, Sharma N, Kim SS, Lim SM, Jung JS, Suh HW. Effect
of pertussis and cholera toxins administered supraspinally on CA3 hippocampal
neuronal cell death and the blood glucose level induced by kainic acid in mice.
Neurosci Res. 2014 Dec;89:31-6. doi: 10.1016/j.neures.2014.08.017. Epub 2014 Sep 
10. PubMed PMID: 25218563.


607: Kuriyama C, Xu JZ, Lee SP, Qi J, Kimata H, Kakimoto T, Nakayama K, Watanabe 
Y, Taniuchi N, Hikida K, Matsushita Y, Arakawa K, Saito A, Ueta K, Shiotani M.
Analysis of the effect of canagliflozin on renal glucose reabsorption and
progression of hyperglycemia in zucker diabetic Fatty rats. J Pharmacol Exp Ther.
2014 Nov;351(2):423-31. doi: 10.1124/jpet.114.217992. Epub 2014 Sep 12. PubMed
PMID: 25216746.


608: Cichosz SL, Frystyk J, Tarnow L, Fleischer J. Combining information of
autonomic modulation and CGM measurements enables prediction and improves
detection of spontaneous hypoglycemic events. J Diabetes Sci Technol. 2015
Jan;9(1):132-7. doi: 10.1177/1932296814549830. Epub 2014 Sep 12. PubMed PMID:
25216731; PubMed Central PMCID: PMC4495539.


609: Minera G, Robinson E. Accidental acute alcohol intoxication in infants:
review and case report. J Emerg Med. 2014 Nov;47(5):524-6. doi:
10.1016/j.jemermed.2014.06.032. Epub 2014 Sep 10. Review. PubMed PMID: 25216537.


610: Rosenstock J, Cefalu WT, Lapuerta P, Zambrowicz B, Ogbaa I, Banks P, Sands
A. Greater dose-ranging effects on A1C levels than on glucosuria with LX4211, a
dual inhibitor of SGLT1 and SGLT2, in patients with type 2 diabetes on metformin 
monotherapy. Diabetes Care. 2015 Mar;38(3):431-8. doi: 10.2337/dc14-0890. Epub
2014 Sep 11. PubMed PMID: 25216510.


611: Kushwaha RN, Srivastava R, Mishra A, Rawat AK, Srivastava AK, Haq W, Katti
SB. Design, synthesis, biological screening, and molecular docking studies of
piperazine-derived constrained inhibitors of DPP-IV for the treatment of type 2
diabetes. Chem Biol Drug Des. 2015 Apr;85(4):439-46. doi: 10.1111/cbdd.12426.
Epub 2014 Oct 16. PubMed PMID: 25216392.


612: Iqbal N, Allen E, Öhman P. Long-term safety and tolerability of saxagliptin 
add-on therapy in older patients (aged ≥ 65 years) with type 2 diabetes. Clin
Interv Aging. 2014 Sep 4;9:1479-87. doi: 10.2147/CIA.S68193. eCollection 2014.
PubMed PMID: 25214775; PubMed Central PMCID: PMC4158996.


613: Shepard JA, Vajda K, Nyer M, Clarke W, Gonder-Frederick L. Understanding the
construct of fear of hypoglycemia in pediatric type 1 diabetes. J Pediatr
Psychol. 2014 Nov-Dec;39(10):1115-25. doi: 10.1093/jpepsy/jsu068. Epub 2014 Sep
11. PubMed PMID: 25214644; PubMed Central PMCID: PMC4201766.


614: Passanisi S, Timpanaro T, Lo Presti D, Caruso-Nicoletti M. Recurrent
hypoglycaemia in type-1 diabetes mellitus may unravel the association with
Addison's disease: a case report. BMC Res Notes. 2014 Sep 12;7:634. doi:
10.1186/1756-0500-7-634. PubMed PMID: 25214204; PubMed Central PMCID: PMC4169830.


615: Kiadaliri AA, Gerdtham UG, Eliasson B, Carlsson KS. Cost-utility analysis of
glucagon-like Peptide-1 agonists compared with dipeptidyl peptidase-4 inhibitors 
or neutral protamine hagedorn Basal insulin as add-on to metformin in type 2
diabetes in sweden. Diabetes Ther. 2014 Dec;5(2):591-607. doi:
10.1007/s13300-014-0080-0. Epub 2014 Sep 12. PubMed PMID: 25213800; PubMed
Central PMCID: PMC4269657.


616: Peene B, D'Hooge D, Vandebrouck T, Mathieu C. Patient-reported frequency,
awareness and patient-physician communication of hypoglycaemia in Belgium. Acta
Clin Belg. 2014 Dec;69(6):439-45. doi: 10.1179/2295333714Y.0000000050. Epub 2014 
Sep 12. PubMed PMID: 25212241.


617: Oron T, Farfel A, Muller I, Miller S, Atlas E, Nimri R, Phillip M. A remote 
monitoring system for artificial pancreas support is safe, reliable, and user
friendly. Diabetes Technol Ther. 2014 Nov;16(11):699-705. doi:
10.1089/dia.2014.0090. Epub 2014 Sep 11. PubMed PMID: 25211216.


618: Alpern D, Langer D, Ballester B, Le Gras S, Romier C, Mengus G, Davidson I. 
TAF4, a subunit of transcription factor II D, directs promoter occupancy of
nuclear receptor HNF4A during post-natal hepatocyte differentiation. Elife. 2014 
Sep 10;3:e03613. doi: 10.7554/eLife.03613. PubMed PMID: 25209997; PubMed Central 
PMCID: PMC4359380.


619: Feliciano Pereira P, das Graças de Almeida C, Alfenas Rde C. Glycemic index 
role on visceral obesity, subclinical inflammation and associated chronic
diseases. Nutr Hosp. 2014 Aug 1;30(2):237-43. doi: 10.3305/nh.2014.30.2.7506.
PubMed PMID: 25208774.


620: Weissman PN, Carr MC, Ye J, Cirkel DT, Stewart M, Perry C, Pratley R.
HARMONY 4: randomised clinical trial comparing once-weekly albiglutide and
insulin glargine in patients with type 2 diabetes inadequately controlled with
metformin with or without sulfonylurea. Diabetologia. 2014 Dec;57(12):2475-84.
doi: 10.1007/s00125-014-3360-3. Epub 2014 Sep 11. PubMed PMID: 25208756.


621: Barnes TM, Otero YF, Elliott AD, Locke AD, Malabanan CM, Coldren AG,
Brissova M, Piston DW, McGuinness OP. Interleukin-6 amplifies glucagon secretion:
coordinated control via the brain and pancreas. Am J Physiol Endocrinol Metab.
2014 Nov 15;307(10):E896-905. doi: 10.1152/ajpendo.00343.2014. Epub 2014 Sep 9.
PubMed PMID: 25205821; PubMed Central PMCID: PMC4233256.


622: Leiss V, Flockerzie K, Novakovic A, Rath M, Schönsiegel A, Birnbaumer L,
Schürmann A, Harteneck C, Nürnberg B. Insulin secretion stimulated by L-arginine 
and its metabolite L-ornithine depends on Gα(i2). Am J Physiol Endocrinol Metab. 
2014 Nov 1;307(9):E800-12. doi: 10.1152/ajpendo.00337.2014. Epub 2014 Sep 9.
PubMed PMID: 25205820; PubMed Central PMCID: PMC4216945.


623: Freckmann G, Jendrike N, Pleus S, Buck H, Bousamra S, Galley P, Thukral A,
Wagner R, Weinert S, Haug C. Use of microdialysis-based continuous glucose
monitoring to drive real-time semi-closed-loop insulin infusion. J Diabetes Sci
Technol. 2014 Nov;8(6):1074-80. doi: 10.1177/1932296814549828. Epub 2014 Sep 9.
PubMed PMID: 25205589; PubMed Central PMCID: PMC4455459.


624: Laurenius A, Werling M, Le Roux CW, Fändriks L, Olbers T. More symptoms but 
similar blood glucose curve after oral carbohydrate provocation in patients with 
a history of hypoglycemia-like symptoms compared to asymptomatic patients after
Roux-en-Y gastric bypass. Surg Obes Relat Dis. 2014 Nov-Dec;10(6):1047-54. doi:
10.1016/j.soard.2014.04.007. Epub 2014 Apr 18. PubMed PMID: 25205571.


625: Visser GH, de Valk HW. Management of diabetes in pregnancy: antenatal
follow-up and decisions concerning timing and mode of delivery. Best Pract Res
Clin Obstet Gynaecol. 2015 Feb;29(2):237-43. doi: 10.1016/j.bpobgyn.2014.08.005. 
Epub 2014 Aug 21. Review. PubMed PMID: 25205235.


626: Mogensen UM, Andersson C, Fosbøl EL, Schramm TK, Vaag A, Scheller NM,
Torp-Pedersen C, Gislason G, Køber L. Sulfonylurea in combination with insulin is
associated with increased mortality compared with a combination of insulin and
metformin in a retrospective Danish nationwide study. Diabetologia. 2015
Jan;58(1):50-8. doi: 10.1007/s00125-014-3372-z. Epub 2014 Sep 10. PubMed PMID:
25205223.


627: Leiter LA, Yoon KH, Arias P, Langslet G, Xie J, Balis DA, Millington D,
Vercruysse F, Canovatchel W, Meininger G. Canagliflozin provides durable glycemic
improvements and body weight reduction over 104 weeks versus glimepiride in
patients with type 2 diabetes on metformin: a randomized, double-blind, phase 3
study. Diabetes Care. 2015 Mar;38(3):355-64. doi: 10.2337/dc13-2762. Epub 2014
Sep 9. PubMed PMID: 25205142.


628: Simon AC, Schopman JE, Hoekstra JB, Abu-Hanna A, Gerdes VE, Peek N, Holleman
F. Factors that drive insulin-dosing decisions of diabetes care providers: a
vignette-based study in the Netherlands. Diabet Med. 2015 Jan;32(1):69-77. doi:
10.1111/dme.12586. Epub 2014 Oct 11. PubMed PMID: 25204362.


629: Gloria-Bottini F, Pietropolli A, Neri A, Coppeta L, Magrini A, Bottini E. A 
study of adenylate kinase locus 1 (ak 1 ) genetic polymorphism in diabetic
pregnancy. J Reprod Infertil. 2014 Jul;15(3):161-4. PubMed PMID: 25202675; PubMed
Central PMCID: PMC4138424.


630: Tsai CY, Chou SC, Liu HT, Lin JD, Lin YC. Persistent hypoglycemia as an
early, atypical presentation of hepatocellular carcinoma: A case report and
systematic review of the literature. Oncol Lett. 2014 Oct;8(4):1810-1814. Epub
2014 Jul 18. PubMed PMID: 25202415; PubMed Central PMCID: PMC4156172.


631: Kamocki ZK, Wodyńska NA, Pryczynicz A. Co-existence of insulinoma and
diabetes: A case report. Oncol Lett. 2014 Oct;8(4):1697-1700. Epub 2014 Jul 10.
PubMed PMID: 25202394; PubMed Central PMCID: PMC4156181.


632: Arya VB, Guemes M, Nessa A, Alam S, Shah P, Gilbert C, Senniappan S,
Flanagan SE, Ellard S, Hussain K. Clinical and histological heterogeneity of
congenital hyperinsulinism due to paternally inherited heterozygous ABCC8/KCNJ11 
mutations. Eur J Endocrinol. 2014 Dec;171(6):685-95. doi: 10.1530/EJE-14-0353.
Epub 2014 Sep 8. PubMed PMID: 25201519.


633: Kacheva S, Kolk K, Morgenthaler NG, Brabant G, Karges W. Gender-specific
co-activation of arginine vasopressin and the hypothalamic-pituitary-adrenal axis
during stress. Clin Endocrinol (Oxf). 2015 Apr;82(4):570-6. doi:
10.1111/cen.12608. Epub 2014 Oct 20. PubMed PMID: 25200793.


634: Choi BY, Kim JH, Kim HJ, Lee BE, Kim IY, Sohn M, Suh SW. Zinc chelation
reduces traumatic brain injury-induced neurogenesis in the subgranular zone of
the hippocampal dentate gyrus. J Trace Elem Med Biol. 2014 Oct;28(4):474-81. doi:
10.1016/j.jtemb.2014.07.007. Epub 2014 Aug 4. PubMed PMID: 25200616.


635: Taborsky GJ Jr, Mei Q, Hackney DJ, Mundinger TO. The search for the
mechanism of early sympathetic islet neuropathy in autoimmune diabetes. Diabetes 
Obes Metab. 2014 Sep;16 Suppl 1:96-101. doi: 10.1111/dom.12341. Review. PubMed
PMID: 25200302; PubMed Central PMCID: PMC4159727.


636: Thorens B. Neural regulation of pancreatic islet cell mass and function.
Diabetes Obes Metab. 2014 Sep;16 Suppl 1:87-95. doi: 10.1111/dom.12346. Review.
PubMed PMID: 25200301.


637: Ogunnowo-Bada EO, Heeley N, Brochard L, Evans ML. Brain glucose sensing,
glucokinase and neural control of metabolism and islet function. Diabetes Obes
Metab. 2014 Sep;16 Suppl 1:26-32. doi: 10.1111/dom.12334. Review. PubMed PMID:
25200293; PubMed Central PMCID: PMC4405079.


638: Inagaki N, Kondo K, Yoshinari T, Ishii M, Sakai M, Kuki H, Furihata K.
Pharmacokinetic and pharmacodynamic profiles of canagliflozin in Japanese
patients with type 2 diabetes mellitus and moderate renal impairment. Clin Drug
Investig. 2014 Oct;34(10):731-42. doi: 10.1007/s40261-014-0226-x. PubMed PMID:
25200141; PubMed Central PMCID: PMC4168221.


639: Mesa J. [New insulin types in type 1 diabetes mellitus]. Med Clin (Barc).
2015 Jul 20;145(2):70-5. doi: 10.1016/j.medcli.2014.04.024. Epub 2014 Sep 4.
Review. Spanish. PubMed PMID: 25200067.


640: Grünert SC. Clinical and genetical heterogeneity of late-onset multiple
acyl-coenzyme A dehydrogenase deficiency. Orphanet J Rare Dis. 2014 Jul 22;9:117.
doi: 10.1186/s13023-014-0117-5. PubMed PMID: 25200064; PubMed Central PMCID:
PMC4222585.


641: Hulkower RD, Pollack RM, Zonszein J. Understanding hypoglycemia in
hospitalized patients. Diabetes Manag (Lond). 2014 Mar;4(2):165-176. PubMed PMID:
25197322; PubMed Central PMCID: PMC4153389.


642: Iannotti LL, Trehan I, Clitheroe KL, Manary MJ. Diagnosis and treatment of
severely malnourished children with diarrhoea. J Paediatr Child Health. 2015
Apr;51(4):387-95. doi: 10.1111/jpc.12711. Epub 2014 Sep 5. PubMed PMID: 25196813.


643: Tenorio J, Mansilla A, Valencia M, Martínez-Glez V, Romanelli V, Arias P,
Castrejón N, Poletta F, Guillén-Navarro E, Gordo G, Mansilla E, García-Santiago
F, González-Casado I, Vallespín E, Palomares M, Mori MA, Santos-Simarro F,
García-Miñaur S, Fernández L, Mena R, Benito-Sanz S, del Pozo Á, Silla JC, Ibañez
K, López-Granados E, Martín-Trujillo A, Montaner D; SOGRI Consortium, Heath KE,
Campos-Barros Á, Dopazo J, Nevado J, Monk D, Ruiz-Pérez VL, Lapunzina P. A new
overgrowth syndrome is due to mutations in RNF125. Hum Mutat. 2014
Dec;35(12):1436-41. doi: 10.1002/humu.22689. PubMed PMID: 25196541.


644: Owens DR, Traylor L, Dain MP, Landgraf W. Efficacy and safety of basal
insulin glargine 12 and 24 weeks after initiation in persons with type 2
diabetes: a pooled analysis of data from treatment arms of 15 treat-to-target
randomised controlled trials. Diabetes Res Clin Pract. 2014 Nov;106(2):264-74.
doi: 10.1016/j.diabres.2014.08.003. Epub 2014 Aug 12. PubMed PMID: 25195151.


645: Musella M, Milone M, Maietta P, Bianco P, Pisapia A, Gaudioso D, Palumbo R. 
Bariatric surgery is not contraindicated in obese patients suffering from
glycogen storage disease type IXa. A case report with follow-up at three years.
Int J Surg Case Rep. 2014;5(10):686-8. doi: 10.1016/j.ijscr.2014.06.009. Epub
2014 Aug 15. PubMed PMID: 25194605; PubMed Central PMCID: PMC4189068.


646: Colpaert K, Oeyen S, Sijnave B, Peleman R, Benoit D, Decruyenaere J.
Influence of smart real-time electronic alerting on glucose control in critically
ill patients. J Crit Care. 2015 Feb;30(1):216.e1-6. doi:
10.1016/j.jcrc.2014.07.030. Epub 2014 Aug 7. PubMed PMID: 25194590.


647: Yki-Järvinen H, Bergenstal R, Ziemen M, Wardecki M, Muehlen-Bartmer I,
Boelle E, Riddle MC; EDITION 2 Study Investigators. New insulin glargine 300
units/mL versus glargine 100 units/mL in people with type 2 diabetes using oral
agents and basal insulin: glucose control and hypoglycemia in a 6-month
randomized controlled trial (EDITION 2). Diabetes Care. 2014 Dec;37(12):3235-43. 
doi: 10.2337/dc14-0990. Epub 2014 Sep 5. PubMed PMID: 25193531.


648: Mulla I, Schmidt K, Cashy J, Wallia A, Andrei AC, Johnson Oakes D, Aleppo G,
Li C, Grady KL, McGee E, Molitch ME. Comparison of glycemic and surgical outcomes
after change in glycemic targets in cardiac surgery patients. Diabetes Care. 2014
Nov;37(11):2960-5. doi: 10.2337/dc14-1199. Epub 2014 Sep 5. PubMed PMID:
25193527.


649: Tsujimoto T, Yamamoto-Honda R, Kajio H, Kishimoto M, Noto H, Hachiya R,
Kimura A, Kakei M, Noda M. Prediction of 90-day mortality in patients without
diabetes by severe hypoglycemia: blood glucose level as a novel marker of
severity of underlying disease. Acta Diabetol. 2015 Apr;52(2):307-14. doi:
10.1007/s00592-014-0640-9. Epub 2014 Sep 7. PubMed PMID: 25192953; PubMed Central
PMCID: PMC4374114.


650: Abed J, Judeh H, Abed E, Kim M, Arabelo H, Gurunathan R. "Fixing a heart":
the game of electrolytes in anorexia nervosa. Nutr J. 2014 Sep 5;13:90. doi:
10.1186/1475-2891-13-90. PubMed PMID: 25192814; PubMed Central PMCID: PMC4168120.


651: Venturini FP, Moraes FD, Cortella LR, Rossi PA, Cruz C, Moraes G. Metabolic 
effects of trichlorfon (Masoten®) on the neotropical freshwater fish pacu
(Piaractus mesopotamicus). Fish Physiol Biochem. 2015 Feb;41(1):299-309. doi:
10.1007/s10695-014-9983-y. Epub 2014 Sep 6. PubMed PMID: 25192665.


652: Jonas D, Dietz W, Simma B. Hypoglycemia in Newborn Infants at Risk. Klin
Padiatr. 2014 Sep 5. [Epub ahead of print] PubMed PMID: 25192404.


653: Kaku K, Mori M, Kanoo T, Katou M, Seino Y. Efficacy and safety of alogliptin
added to insulin in Japanese patients with type 2 diabetes: a randomized,
double-blind, 12-week, placebo-controlled trial followed by an open-label,
long-term extension phase. Expert Opin Pharmacother. 2014 Oct;15(15):2121-30.
doi: 10.1517/14656566.2014.956722. Epub 2014 Sep 5. PubMed PMID: 25190226.


654: Cinotti R, Ichai C, Orban JC, Kalfon P, Feuillet F, Roquilly A, Riou B,
Blanloeil Y, Asehnoune K, Rozec B. Effects of tight computerized glucose control 
on neurological outcome in severely brain injured patients: a multicenter
sub-group analysis of the randomized-controlled open-label CGAO-REA study. Crit
Care. 2014 Sep 5;18(5):498. doi: 10.1186/s13054-014-0498-9. PubMed PMID:
25189764; PubMed Central PMCID: PMC4174656.


655: Ciancio G, Burke GW. Type 2 diabetes: is pancreas transplantation an option?
Curr Diab Rep. 2014;14(11):542. doi: 10.1007/s11892-014-0542-9. Review. PubMed
PMID: 25189435.


656: Chen YC, Liu CH, Yu CY, Huang GS. Intra-arterial calcium stimulation test
with hepatic venous sampling for preoperative diagnosis of a large insulinoma in 
an obese young man. Singapore Med J. 2014 Aug;55(8):e132-5. PubMed PMID:
25189314; PubMed Central PMCID: PMC4294102.


657: Chen CF, Tai YK. A rare haemoglobin variant (Hb Phnom Penh) manifesting as a
falsely high haemoglobin A1c value on ion-exchange chromatography. Singapore Med 
J. 2014 Aug;55(8):e126-8. PubMed PMID: 25189312; PubMed Central PMCID:
PMC4294098.


658: Harris DL, Weston PJ, Harding JE. Lactate, rather than ketones, may provide 
alternative cerebral fuel in hypoglycaemic newborns. Arch Dis Child Fetal
Neonatal Ed. 2015 Mar;100(2):F161-4. doi: 10.1136/archdischild-2014-306435. Epub 
2014 Sep 4. PubMed PMID: 25189167.


659: Costa Gil JE, Litwak LE, Fuente GV, Faingold MC. [Therapeutic compliance and
flexibility in the use of basal insulins]. Medicina (B Aires). 2014;74(4):273-81.
Review. Spanish. PubMed PMID: 25188652.


660: Gao GQ, Heng XY, Wang YL, Li WX, Dong QY, Liang CG, DU WH, Liu XM.
Comparison of continuous subcutaneous insulin infusion and insulin glargine-based
multiple daily insulin aspart injections with preferential adjustment of basal
insulin in patients with type 2 diabetes. Exp Ther Med. 2014 Oct;8(4):1191-1196. 
Epub 2014 Jul 29. PubMed PMID: 25187822; PubMed Central PMCID: PMC4151650.


661: Rosiak M, Grzeszczak S, Kosior DA, Postuła M. Emerging treatments in type 2 
diabetes: focus on canagliflozin. Ther Clin Risk Manag. 2014 Aug 21;10:683-9.
doi: 10.2147/TCRM.S39145. eCollection 2014. Review. PubMed PMID: 25187722; PubMed
Central PMCID: PMC4149387.


662: Lash RW, Giordano TJ, Moraitis AG, Hodish I. Histological insights into the 
pathogenesis of post-Roux-en-Y hyperinsulinaemic hypoglycaemia. Diabet Med. 2014 
Dec;31(12):e29-32. doi: 10.1111/dme.12571. PubMed PMID: 25187473.


663: Leelarathna L, Dellweg S, Mader JK, Barnard K, Benesch C, Ellmerer M,
Heinemann L, Kojzar H, Thabit H, Wilinska ME, Wysocki T, Pieber TR, Arnolds S,
Evans ML, Hovorka R; AP@home consortium. Assessing the effectiveness of 3 months 
day and night home closed-loop insulin delivery in adults with suboptimally
controlled type 1 diabetes: a randomised crossover study protocol. BMJ Open. 2014
Sep 3;4(9):e006075. doi: 10.1136/bmjopen-2014-006075. PubMed PMID: 25186158;
PubMed Central PMCID: PMC4158197.


664: Briggs D. Metformin-associated lactic acidosis. Emerg Nurse. 2014
Sep;22(5):20-5. doi: 10.7748/en.22.5.20.e1332. PubMed PMID: 25185923.


665: Summa NM, Eshar D, Lee-Chow B, Larrat S, Brown DC. Comparison of a human
portable glucometer and an automated chemistry analyzer for measurement of blood 
glucose concentration in pet ferrets (Mustela putorius furo). Can Vet J. 2014
Sep;55(9):865-9. PubMed PMID: 25183894; PubMed Central PMCID: PMC4137928.


666: Falip M, Miró J, Carreño M, Jaraba S, Becerra JL, Cayuela N, Perez Maraver
M, Graus F. Hypoglycemic seizures and epilepsy in type I diabetes mellitus. J
Neurol Sci. 2014 Nov 15;346(1-2):307-9. doi: 10.1016/j.jns.2014.08.024. Epub 2014
Aug 27. PubMed PMID: 25183236.


667: Poovathingal MA, Nagiri SK, Nagaraja. The emerging trends of falciparum
malaria: a study from a tertiary centre in an endemic area of India. Asian Pac J 
Trop Biomed. 2014 May;4(Suppl 1):S81-6. doi: 10.12980/APJTB.4.2014C1139. PubMed
PMID: 25183153; PubMed Central PMCID: PMC4025285.


668: Aranha A, Malabu UH, Vangaveti V, Reda ES, Tan YM, Sangla KS. Macrosomia in 
non-gestational diabetes pregnancy: glucose tolerance test characteristics and
feto-maternal complications in tropical Asia Pacific Australia. Asian Pac J Trop 
Biomed. 2014 Jun;4(6):436-40. doi: 10.12980/APJTB.4.2014APJTB-2013-0027. PubMed
PMID: 25182943; PubMed Central PMCID: PMC3994351.


669: Robertson K, Riddell MC, Guinhouya BC, Adolfsson P, Hanas R; International
Society for Pediatric and Adolescent Diabetes. ISPAD Clinical Practice Consensus 
Guidelines 2014. Exercise in children and adolescents with diabetes. Pediatr
Diabetes. 2014 Sep;15 Suppl 20:203-23. doi: 10.1111/pedi.12176. PubMed PMID:
25182315.


670: Brink S, Joel D, Laffel L, Lee WW, Olsen B, Phelan H, Hanas R; International
Society for Pediatric and Adolescent Diabetes. ISPAD Clinical Practice Consensus 
Guidelines 2014. Sick day management in children and adolescents with diabetes.
Pediatr Diabetes. 2014 Sep;15 Suppl 20:193-202. doi: 10.1111/pedi.12193. PubMed
PMID: 25182314.


671: Danne T, Bangstad HJ, Deeb L, Jarosz-Chobot P, Mungaie L, Saboo B, Urakami
T, Battelino T, Hanas R; International Society for Pediatric and Adolescent
Diabetes. ISPAD Clinical Practice Consensus Guidelines 2014. Insulin treatment in
children and adolescents with diabetes. Pediatr Diabetes. 2014 Sep;15 Suppl
20:115-34. doi: 10.1111/pedi.12184. Erratum in: Pediatr Diabetes. 2015
Sep;16(6):463-4. PubMed PMID: 25182312.


672: Rewers MJ, Pillay K, de Beaufort C, Craig ME, Hanas R, Acerini CL, Maahs DM;
International Society for Pediatric and Adolescent Diabetes. ISPAD Clinical
Practice Consensus Guidelines 2014. Assessment and monitoring of glycemic control
in children and adolescents with diabetes. Pediatr Diabetes. 2014 Sep;15 Suppl
20:102-14. doi: 10.1111/pedi.12190. PubMed PMID: 25182311.


673: Lange K, Swift P, Pańkowska E, Danne T; International Society for Pediatric 
and Adolescent Diabetes. ISPAD Clinical Practice Consensus Guidelines 2014.
Diabetes education in children and adolescents. Pediatr Diabetes. 2014 Sep;15
Suppl 20:77-85. doi: 10.1111/pedi.12187. PubMed PMID: 25182309.


674: Rylander D Jr. Treating severe hypoglycemia: rapid mixing of lyophilized
glucagon and diluent at point of care with the Enject GlucaPen. J Diabetes Sci
Technol. 2015 Jan;9(1):34-7. doi: 10.1177/1932296814549597. Epub 2014 Sep 2.
PubMed PMID: 25182147; PubMed Central PMCID: PMC4495522.


675: Donovan CM, Watts AG. Peripheral and central glucose sensing in hypoglycemic
detection. Physiology (Bethesda). 2014 Sep;29(5):314-24. doi:
10.1152/physiol.00069.2013. Review. PubMed PMID: 25180261; PubMed Central PMCID: 
PMC4214828.


676: Sieck G. Living a healthier lifestyle. Physiology (Bethesda). 2014
Sep;29(5):302-3. doi: 10.1152/physiol.00036.2014. Review. PubMed PMID: 25180259.


677: Parekh TM, Raji M, Lin YL, Tan A, Kuo YF, Goodwin JS. Hypoglycemia after
antimicrobial drug prescription for older patients using sulfonylureas. JAMA
Intern Med. 2014 Oct;174(10):1605-12. doi: 10.1001/jamainternmed.2014.3293.
PubMed PMID: 25179404.


678: Pawlick R, Gala-Lopez B, Pepper AR, McCall M, Ziff O, Shapiro AM. The
combination of anti-NKG2D and CTLA-4 Ig therapy prolongs islet allograft survival
in a murine model. Am J Transplant. 2014 Oct;14(10):2367-74. doi:
10.1111/ajt.12838. Epub 2014 Sep 1. Erratum in: Am J Transplant. 2014
Nov;14(11):2674. PubMed PMID: 25179027.


679: Lipska KJ. Improving safety of diabetes mellitus management. JAMA Intern
Med. 2014 Oct;174(10):1612-3. doi: 10.1001/jamainternmed.2014.3290. PubMed PMID: 
25178715; PubMed Central PMCID: PMC4428672.


680: Li X, Xu Z, Jiang Z, Sun L, Ji J, Miao J, Zhang X, Li X, Huang S, Wang T,
Zhang L. Hypoglycemic effect of catalpol on high-fat diet/streptozotocin-induced 
diabetic mice by increasing skeletal muscle mitochondrial biogenesis. Acta
Biochim Biophys Sin (Shanghai). 2014 Sep;46(9):738-48. doi: 10.1093/abbs/gmu065. 
PubMed PMID: 25178463.


681: Reddy V R S, M E S, Gowda Y C B, Suhail S M. Comparison of Point of Care
(POC) Testing of Glucose by B Braun Glucometer and Hemocue Glucose 201+ Analyser 
Versus Centralised Testing in Neonatal Intensive Care Unit (NICU). J Clin Diagn
Res. 2014 Jul;8(7):PC10-3. doi: 10.7860/JCDR/2014/8666.4538. Epub 2014 Jul 20.
PubMed PMID: 25177612; PubMed Central PMCID: PMC4149118.


682: Grunberger G. Clinical utility of dipeptidyl peptidase-4 inhibitors: a
descriptive summary of current efficacy trials. Eur J Clin Pharmacol. 2014
Nov;70(11):1277-89. doi: 10.1007/s00228-014-1727-5. Epub 2014 Sep 2. Review.
PubMed PMID: 25176337.


683: de Ranitz-Greven WL, Beulens JW, Hoeks LB, Belle-van Meerkerk G, Biesma DH, 
de Valk HW. Patients with type 2 diabetes mellitus failing on oral agents and
starting once daily insulin regimen; a small randomized study investigating
effects of adding vildagliptin. BMC Res Notes. 2014 Aug 29;7:579. doi:
10.1186/1756-0500-7-579. PubMed PMID: 25175981; PubMed Central PMCID: PMC4161897.


684: Rowe BH, Singh M, Villa-Roel C, Leiter LA, Hramiak I, Edmonds ML, Lang E,
Sivilotti M, Scheuermeyer F, Worster A, Riley J, Afilalo M, Stiell I, Yale JF,
Woo VC, Campbell S; Canadian Association of Emergency Physicians Research
Consortium. Acute management and outcomes of patients with diabetes mellitus
presenting to Canadian emergency departments with hypoglycemia. Can J Diabetes.
2015 Feb;39(1):55-64. doi: 10.1016/j.jcjd.2014.04.001. Epub 2014 Aug 29. PubMed
PMID: 25175314.


685: Matoba K, Mitsuishi S, Hayashida S, Yamazaki H. Hypopituitarism possibly due
to lymphocytic hypophysitis in a patient with type 1 diabetes. Intern Med.
2014;53(17):1961-4. Epub 2014 Sep 1. PubMed PMID: 25175130.


686: van Veggel KM, Huits RM, Donker GH, Lentjes EG, van Doorn J. Column
chromatographic characterization of complex formation of pro-IGF-II isoforms with
acid labile subunit and IGF-binding proteins associated with non-islet cell
tumour induced hypoglycaemia. Growth Horm IGF Res. 2014 Dec;24(6):233-8. doi:
10.1016/j.ghir.2014.08.002. Epub 2014 Aug 14. PubMed PMID: 25174810.


687: Andronikou S, Pillay T, Gabuza L, Mahomed N, Naidoo J, Hlabangana LT, du
Plessis V, Prabhu SP. Corpus callosum thickness in children: an MR
pattern-recognition approach on the midsagittal image. Pediatr Radiol. 2015
Feb;45(2):258-72. doi: 10.1007/s00247-014-2998-9. Epub 2014 Aug 31. Review.
PubMed PMID: 25173405.


688: Sandler V, Misiasz MR, Jones J, Baldwin D. Reducing the risk of hypoglycemia
associated with intravenous insulin: experience with a computerized insulin
infusion program in 4 adult intensive care units. J Diabetes Sci Technol. 2014
Sep;8(5):923-9. doi: 10.1177/1932296814540870. Epub 2014 Jul 1. PubMed PMID:
25172875; PubMed Central PMCID: PMC4455385.


689: Sim YB, Park SH, Kim SS, Lim SM, Jung JS, Lee JK, Suh HW. Pertussis toxin
administered spinally induces a hypoglycemic effect on normal and diabetic mice. 
Pharmacology. 2014;94(1-2):29-40. doi: 10.1159/000363578. Epub 2014 Aug 28.
PubMed PMID: 25171426.


690: Ceriello A, Sportiello L, Rafaniello C, Rossi F. DPP-4 inhibitors:
pharmacological differences and their clinical implications. Expert Opin Drug
Saf. 2014 Sep;13 Suppl 1:S57-68. doi: 10.1517/14740338.2014.944862. Review.
PubMed PMID: 25171159.


691: Paul SK, Maggs D, Klein K, Best JH. Dynamic risk factors associated with
non-severe hypoglycemia in patients treated with insulin glargine or exenatide
once weekly. J Diabetes. 2015 Jan;7(1):60-7. doi: 10.1111/1753-0407.12208. Epub
2014 Dec 17. PubMed PMID: 25168883.


692: Umayahara R, Yonemoto T, Kyou C, Morishita K, Ogawa T, Taguchi Y, Inoue T.
Low-dose glimepiride with sitagliptin improves glycemic control without
dose-dependency in patients with type 2 diabetes inadequately controlled on
high-dose glimepiride. Endocr J. 2014;61(12):1163-70. doi:
10.1507/endocrj.EJ14-0233. Epub 2014 Aug 27. PubMed PMID: 25168659.


693: Lee JH, Lee JH, Jin M, Han SD, Chon GR, Kim IH, Kim S, Kim SY, Choi SB, Noh 
YH. Diet control to achieve euglycemia induces significant loss of heart and
liver weight via increased autophagy compared with ad libitum diet in diabetic
rats. Exp Mol Med. 2014 Aug 29;46:e111. doi: 10.1038/emm.2014.52. PubMed PMID:
25168310; PubMed Central PMCID: PMC4150935.


694: Bryzinski B, Allen E, Cook W, Hirshberg B. Saxagliptin efficacy and safety
in patients with type 2 diabetes receiving concomitant statin therapy. J Diabetes
Complications. 2014 Nov-Dec;28(6):887-93. doi: 10.1016/j.jdiacomp.2014.07.006.
Epub 2014 Jul 17. PubMed PMID: 25168266.


695: Saunders R, Lian J, Karolicki B, Valentine W. The cost-effectiveness and
budget impact of stepwise addition of bolus insulin in the treatment of type 2
diabetes: evaluation of the FullSTEP trial. J Med Econ. 2014 Dec;17(12):827-36.
doi: 10.3111/13696998.2014.959590. Epub 2014 Sep 12. PubMed PMID: 25168164.


696: Umpierrez GE, Reyes D, Smiley D, Hermayer K, Khan A, Olson DE, Pasquel F,
Jacobs S, Newton C, Peng L, Fonseca V. Hospital discharge algorithm based on
admission HbA1c for the management of patients with type 2 diabetes. Diabetes
Care. 2014 Nov;37(11):2934-9. doi: 10.2337/dc14-0479. Epub 2014 Aug 28. PubMed
PMID: 25168125; PubMed Central PMCID: PMC4207201.


697: Smolen HJ, Murphy DR, Gahn JC, Yu X, Curtis BH. The evaluation of clinical
and cost outcomes associated with earlier initiation of insulin in patients with 
type 2 diabetes mellitus. J Manag Care Spec Pharm. 2014 Sep;20(9):968-84. PubMed 
PMID: 25166296.


698: Chung N, Rascati K, Lopez D, Jokerst J, Garza A. Impact of a clinical
pharmacy program on changes in hemoglobin A1c, diabetes-related hospitalizations,
and diabetes-related emergency department visits for patients with diabetes in an
underserved population. J Manag Care Spec Pharm. 2014 Sep;20(9):914-9. PubMed
PMID: 25166290.


699: Sha S, Devineni D, Ghosh A, Polidori D, Hompesch M, Arnolds S, Morrow L,
Spitzer H, Demarest K, Rothenberg P. Pharmacodynamic effects of canagliflozin, a 
sodium glucose co-transporter 2 inhibitor, from a randomized study in patients
with type 2 diabetes. PLoS One. 2014 Aug 28;9(8):e105638. doi:
10.1371/journal.pone.0105638. eCollection 2014. PubMed PMID: 25166023; PubMed
Central PMCID: PMC4148334.


700: Mihout F, Devuyst O, Bensman A, Brocheriou I, Ridel C, Wagner CA, Mohebbi N,
Boffa JJ, Plaisier E, Ronco P. Acute metabolic acidosis in a GLUT2-deficient
patient with Fanconi-Bickel syndrome: new pathophysiology insights. Nephrol Dial 
Transplant. 2014 Sep;29 Suppl 4:iv113-6. doi: 10.1093/ndt/gfu018. PubMed PMID:
25165176.


701: Kevat DA, Sinha AK, McLean AG. Lower treatment targets for gestational
diabetes: is lower really better? Med J Aust. 2014 Aug 18;201(4):204-7. PubMed
PMID: 25164846.


702: Rajas F, Clar J, Gautier-Stein A, Mithieux G. Lessons from new mouse models 
of glycogen storage disease type 1a in relation to the time course and organ
specificity of the disease. J Inherit Metab Dis. 2015 May;38(3):521-7. doi:
10.1007/s10545-014-9761-0. Epub 2014 Aug 28. PubMed PMID: 25164786.


703: Derks TG, Smit GP. Dietary management in glycogen storage disease type III: 
what is the evidence? J Inherit Metab Dis. 2015 May;38(3):545-50. doi:
10.1007/s10545-014-9756-x. Epub 2014 Aug 28. PubMed PMID: 25164784.


704: Brancato D, Fleres M, Aiello V, Saura G, Scorsone A, Ferrara L, Provenzano
F, Di Noto A, Spano L, Provenzano V. The effectiveness and durability of an early
insulin pump therapy in children and adolescents with type 1 diabetes mellitus.
Diabetes Technol Ther. 2014 Nov;16(11):735-41. doi: 10.1089/dia.2014.0034. Epub
2014 Aug 27. PubMed PMID: 25162664; PubMed Central PMCID: PMC4201306.


705: Lindquist BE, Shuttleworth CW. Spreading depolarization-induced adenosine
accumulation reflects metabolic status in vitro and in vivo. J Cereb Blood Flow
Metab. 2014 Nov;34(11):1779-90. doi: 10.1038/jcbfm.2014.146. Epub 2014 Aug 27.
PubMed PMID: 25160669; PubMed Central PMCID: PMC4269755.


706: Chung ST, Haymond MW. Minimizing morbidity of hypoglycemia in diabetes: a
review of mini-dose glucagon. J Diabetes Sci Technol. 2015 Jan;9(1):44-51. doi:
10.1177/1932296814547518. Epub 2014 Aug 26. Review. PubMed PMID: 25160667; PubMed
Central PMCID: PMC4495540.


707: Alrifai MT, AlShaya MA, Abulaban A, Alfadhel M. Hereditary neurometabolic
causes of infantile spasms in 80 children presenting to a tertiary care center.
Pediatr Neurol. 2014 Sep;51(3):390-7. doi: 10.1016/j.pediatrneurol.2014.05.015.
Epub 2014 May 21. PubMed PMID: 25160544.


708: Scheen AJ. [Alogliptin (Vipidia): a selective DPP-4 inhibitor with a good
cardiovascular safety]. Rev Med Liege. 2014 Jul-Aug;69(7-8):460-6. Review.
French. PubMed PMID: 25158388.


709: Rice BB, Zhang W, Bai S, Siegel PB, Cline MA, Gilbert ER. Insulin-induced
hypoglycemia associations with gene expression changes in liver and hypothalamus 
of chickens from lines selected for low or high body weight. Gen Comp Endocrinol.
2014 Nov 1;208:1-4. doi: 10.1016/j.ygcen.2014.08.010. Epub 2014 Aug 23. PubMed
PMID: 25157791.


710: Choudhury SR, Datta A, Chanda S, Pathak AN, Das S. Overview of current and
upcoming strategies implied for the therapy of type 2 diabetes mellitus. Curr
Diabetes Rev. 2014;10(4):275-82. Review. PubMed PMID: 25156606.


711: Reusch J, Stewart MW, Perkins CM, Cirkel DT, Ye J, Perry CR, Reinhardt RR,
Bode BW. Efficacy and safety of once-weekly glucagon-like peptide 1 receptor
agonist albiglutide (HARMONY 1 trial): 52-week primary endpoint results from a
randomized, double-blind, placebo-controlled trial in patients with type 2
diabetes mellitus not controlled on pioglitazone, with or without metformin.
Diabetes Obes Metab. 2014 Dec;16(12):1257-64. doi: 10.1111/dom.12382. Epub 2014
Oct 6. PubMed PMID: 25155146.


712: Jonas D, Dietz W, Simma B. Hypoglycemia in newborn infants at risk. Klin
Padiatr. 2014 Sep;226(5):287-91. doi: 10.1055/s-0034-1385928. Epub 2014 Aug 25.
PubMed PMID: 25153912.


713: Wu P, He P, Zhao S, Huang T, Lu Y, Zhang K. Effects of ursolic acid
derivatives on Caco-2 cells and their alleviating role in streptozocin-induced
type 2 diabetic rats. Molecules. 2014 Aug 19;19(8):12559-76. doi:
10.3390/molecules190812559. PubMed PMID: 25153871.


714: Malabu UH, Vangaveti VN, Kennedy RL. Disease burden evaluation of
fall-related events in the elderly due to hypoglycemia and other diabetic
complications: a clinical review. Clin Epidemiol. 2014 Aug 14;6:287-94. doi:
10.2147/CLEP.S66821. eCollection 2014. Review. PubMed PMID: 25152631; PubMed
Central PMCID: PMC4140240.


715: Tamrakar P, Shrestha P, Briski KP. Sex-specific basal and hypoglycemic
patterns of in vivo caudal dorsal vagal complex astrocyte glycogen metabolic
enzyme protein expression. Brain Res. 2014 Oct 24;1586:90-8. doi:
10.1016/j.brainres.2014.08.042. Epub 2014 Aug 22. PubMed PMID: 25152463.


716: Brown ST, Grima DG, Sauriol L. Cost-effectiveness of insulin glargine versus
sitagliptin in insulin-naïve patients with type 2 diabetes mellitus. Clin Ther.
2014 Nov 1;36(11):1576-87. doi: 10.1016/j.clinthera.2014.07.019. Epub 2014 Aug
20. PubMed PMID: 25151573.


717: Pham PM, Pham PA, Pham SV, Pham PT, Pham PT, Pham PC. Correction of
hyponatremia and osmotic demyelinating syndrome: have we neglected to think
intracellularly? Clin Exp Nephrol. 2015 Jun;19(3):489-95. doi:
10.1007/s10157-014-1021-y. Epub 2014 Aug 24. PubMed PMID: 25150510.


718: Szałek E, Karbownik A, Sobańska K, Grabowski T, Połom W, Lewandowska M, Wolc
A, Matuszewski M, Grześkowiak E. The pharmacokinetics and hypoglycaemic effect of
sunitinib in the diabetic rabbits. Pharmacol Rep. 2014 Oct;66(5):892-6. doi:
10.1016/j.pharep.2014.05.011. Epub 2014 Jun 6. PubMed PMID: 25149997.


719: Nayeri F, Shariat M, Mousavi Behbahani HM, Dehghan P, Ebrahim B. Blood
glucose measurement by glucometer in comparison with standard method in diagnosis
of neonatal hypoglycemia. Acta Med Iran. 2014;52(8):619-22. PubMed PMID:
25149886.


720: Chen PH, Wang JS, Hwang JI, Lin SY, Sheu WH, Wu YJ, Peng CM, Lee IT.
Insulinoma in a young female patient with systemic lupus erythematosus: a case
report. Endocr Pract. 2014 Dec;20(12):e256-9. doi: 10.4158/EP14181.CR. PubMed
PMID: 25148817.


721: Gataullina S, Delonlay P, Lemaire E, Boddaert N, Bulteau C, Soufflet C, Laín
GA, Nabbout R, Chiron C, Dulac O. Seizures and epilepsy in hypoglycaemia caused
by inborn errors of metabolism. Dev Med Child Neurol. 2015 Feb;57(2):194-9. doi: 
10.1111/dmcn.12574. Epub 2014 Aug 22. PubMed PMID: 25145506.


722: Tanaka S, Suzuki K, Aoki C, Niitani M, Kato K, Tomotsune T, Aso Y. Add-on
treatment with teneligliptin ameliorates glucose fluctuations and improves
glycemic control index in Japanese patients with type 2 diabetes on insulin
therapy. Diabetes Technol Ther. 2014 Dec;16(12):840-5. doi:
10.1089/dia.2014.0095. Epub 2014 Aug 21. PubMed PMID: 25144424; PubMed Central
PMCID: PMC4241879.


723: Deepaklal MC, Joseph K, Kurian R, Thakkar NA. Efficacy of insulin lispro in 
improving glycemic control in gestational diabetes. Indian J Endocrinol Metab.
2014 Jul;18(4):491-5. doi: 10.4103/2230-8210.137492. PubMed PMID: 25143904;
PubMed Central PMCID: PMC4138903.


724: Bhattacharyya A, Shetty R, Rajkumar C, Bantwal G. Switching from basal or
basal-bolus insulin to biphasic insulin aspart 30: Results from the Indian cohort
of the A1 chieve study. Indian J Endocrinol Metab. 2014 Jul;18(4):480-5. doi:
10.4103/2230-8210.137490. PubMed PMID: 25143902; PubMed Central PMCID:
PMC4138901.


725: Dardano A, Bianchi C, Del Prato S, Miccoli R. Insulin degludec/insulin
aspart combination for the treatment of type 1 and type 2 diabetes. Vasc Health
Risk Manag. 2014 Aug 5;10:465-75. doi: 10.2147/VHRM.S40097. eCollection 2014.
Review. PubMed PMID: 25143741; PubMed Central PMCID: PMC4132254.


726: Hanefeld M, Berria R, Lin J, Aronson R, Darmon P, Evans M, Van Gaal L.
Lixisenatide treatment for older patients with type 2 diabetes mellitus
uncontrolled on oral antidiabetics: meta-analysis of five randomized controlled
trials. Adv Ther. 2014 Aug;31(8):861-72. doi: 10.1007/s12325-014-0146-4. Epub
2014 Aug 21. PubMed PMID: 25143188.


727: Schwartz DD, Wasserman R, Powell PW, Axelrad ME. Neurocognitive outcomes in 
pediatric diabetes: a developmental perspective. Curr Diab Rep. 2014
Oct;14(10):533. doi: 10.1007/s11892-014-0533-x. Review. PubMed PMID: 25142718.


728: Tan JH, Poon WB, Lian WB, Ho SK. A Comparison of the Short-term Morbidity
and Mortality Between Late Preterm and Term Newborns. Ann Acad Med Singapore.
2014 Jul;43(7):346-54. PubMed PMID: 25142470.


729: Shirakawa J, Murohashi Y, Okazaki N, Yamazaki S, Tamura T, Okuyama T,
Togashi Y, Terauchi Y. Using miglitol at 30 min before meal is effective in
hyperinsulinemic hypoglycemia after a total gastrectomy. Endocr J.
2014;61(11):1115-23. Epub 2014 Aug 19. PubMed PMID: 25142087.


730: Haglind CB, Nordenström A, Ask S, von Döbeln U, Gustafsson J, Stenlid MH.
Increased and early lipolysis in children with long-chain 3-hydroxyacyl-CoA
dehydrogenase (LCHAD) deficiency during fast. J Inherit Metab Dis. 2015
Mar;38(2):315-22. doi: 10.1007/s10545-014-9750-3. Epub 2014 Aug 21. Erratum in: J
Inherit Metab Dis. 2015 Mar;38(2):377. PubMed PMID: 25141826.


731: El Youssef J, Castle JR, Bakhtiani PA, Haidar A, Branigan DL, Breen M, Ward 
WK. Quantification of the glycemic response to microdoses of subcutaneous
glucagon at varying insulin levels. Diabetes Care. 2014 Nov;37(11):3054-60. doi: 
10.2337/dc14-0803. Epub 2014 Aug 19. PubMed PMID: 25139882; PubMed Central PMCID:
PMC4207205.


732: Boom DT, Sechterberger MK, Rijkenberg S, Kreder S, Bosman RJ, Wester JP, van
Stijn I, DeVries JH, van der Voort PH. Insulin treatment guided by subcutaneous
continuous glucose monitoring compared to frequent point-of-care measurement in
critically ill patients: a randomized controlled trial. Crit Care. 2014 Aug
20;18(4):453. doi: 10.1186/s13054-014-0453-9. PubMed PMID: 25139609; PubMed
Central PMCID: PMC4161875.


733: Kähler P, Grevstad B, Almdal T, Gluud C, Wetterslev J, Lund SS, Vaag A,
Hemmingsen B. Targeting intensive versus conventional glycaemic control for type 
1 diabetes mellitus: a systematic review with meta-analyses and trial sequential 
analyses of randomised clinical trials. BMJ Open. 2014 Aug 19;4(8):e004806. doi: 
10.1136/bmjopen-2014-004806. Review. Erratum in: BMJ Open.
2015;5(6):e004806corr1. Lund, Søren Søgaard [added]. PubMed PMID: 25138801;
PubMed Central PMCID: PMC4139659.


734: Alcubierre N, Rubinat E, Traveset A, Martinez-Alonso M, Hernandez M, Jurjo
C, Mauricio D. A prospective cross-sectional study on quality of life and
treatment satisfaction in type 2 diabetic patients with retinopathy without other
major late diabetic complications. Health Qual Life Outcomes. 2014 Aug 20;12:131.
doi: 10.1186/s12955-014-0131-2. PubMed PMID: 25138117; PubMed Central PMCID:
PMC4244048.


735: Engvall JC, Padula C, Krajewski A, Rourke J, McGillivray CG, Desroches S,
Anger W Jr, Celia C. Empowering the development of a nurse-driven protocol.
Medsurg Nurs. 2014 May-Jun;23(3):149-54. PubMed PMID: 25137789.


736: Song F, Zhong LJ, Han L, Xie GH, Xiao C, Zhao B, Hu YQ, Wang SY, Qin CJ,
Zhang Y, Lai DM, Cui P, Fang XM. Intensive insulin therapy for septic patients: a
meta-analysis of randomized controlled trials. Biomed Res Int. 2014;2014:698265. 
doi: 10.1155/2014/698265. Epub 2014 Jun 18. Review. PubMed PMID: 25136614; PubMed
Central PMCID: PMC4086473.


737: Kropff J, Bruttomesso D, Doll W, Farret A, Galasso S, Luijf YM, Mader JK,
Place J, Boscari F, Pieber TR, Renard E, DeVries JH. Accuracy of two continuous
glucose monitoring systems: a head-to-head comparison under clinical research
centre and daily life conditions. Diabetes Obes Metab. 2015 Apr;17(4):343-9. doi:
10.1111/dom.12378. Epub 2014 Sep 10. PubMed PMID: 25132320; PubMed Central PMCID:
PMC4409843.


738: Del Prato S, Camisasca R, Wilson C, Fleck P. Durability of the efficacy and 
safety of alogliptin compared with glipizide in type 2 diabetes mellitus: a
2-year study. Diabetes Obes Metab. 2014 Dec;16(12):1239-46. doi:
10.1111/dom.12377. Epub 2014 Sep 25. PubMed PMID: 25132212.


739: Kook PH, Drögemüller M, Leeb T, Hinden S, Ruetten M, Howard J. Hepatic
fungal infection in a young beagle with unrecognised hereditary cobalamin
deficiency (Imerslund-Gräsbeck syndrome). J Small Anim Pract. 2015
Feb;56(2):138-41. doi: 10.1111/jsap.12251. Epub 2014 Aug 8. PubMed PMID:
25131805.


740: Sinclair AJ, Hillson R, Bayer AJ; National Expert Working Group. Diabetes
and dementia in older people: a Best Clinical Practice Statement by a
multidisciplinary National Expert Working Group. Diabet Med. 2014
Sep;31(9):1024-31. doi: 10.1111/dme.12467. PubMed PMID: 25131194.


741: Matsumoto S, Tan P, Baker J, Durbin K, Tomiya M, Azuma K, Doi M, Elliott RB.
Clinical porcine islet xenotransplantation under comprehensive regulation.
Transplant Proc. 2014 Jul-Aug;46(6):1992-5. doi:
10.1016/j.transproceed.2014.06.008. PubMed PMID: 25131091.


742: Anazawa T, Saito T, Goto M, Kenmochi T, Uemoto S, Itoh T, Yasunami Y, Kenjo 
A, Kimura T, Ise K, Tsuchiya T, Gotoh M. Long-term outcomes of clinical
transplantation of pancreatic islets with uncontrolled donors after cardiac
death: a multicenter experience in Japan. Transplant Proc. 2014
Jul-Aug;46(6):1980-4. doi: 10.1016/j.transproceed.2014.06.006. PubMed PMID:
25131088.


743: Gruessner RW, Cercone R, Galvani C, Rana A, Porubsky M, Gruessner AC, Rilo
H. Results of open and robot-assisted pancreatectomies with autologous islet
transplantations: treating chronic pancreatitis and preventing surgically induced
diabetes. Transplant Proc. 2014 Jul-Aug;46(6):1978-9. doi:
10.1016/j.transproceed.2014.06.005. PubMed PMID: 25131087.


744: Kitzmann JP, Karatzas T, Mueller KR, Avgoustiniatos ES, Gruessner AC,
Balamurugan AN, Bellin MD, Hering BJ, Papas KK. Islet preparation purity is
overestimated, and less pure fractions have lower post-culture viability before
clinical allotransplantation. Transplant Proc. 2014 Jul-Aug;46(6):1953-5. doi:
10.1016/j.transproceed.2014.06.011. PubMed PMID: 25131080; PubMed Central PMCID: 
PMC4148821.


745: Gruessner RW, Gruessner AC. What defines success in pancreas and islet
transplantation-insulin independence or prevention of hypoglycemia? A review.
Transplant Proc. 2014 Jul-Aug;46(6):1898-9. doi:
10.1016/j.transproceed.2014.06.004. Review. PubMed PMID: 25131065.


746: Charbonnel B, Bertolini M, Tinahones FJ, Domingo MP, Davies M. Lixisenatide 
plus basal insulin in patients with type 2 diabetes mellitus: a meta-analysis. J 
Diabetes Complications. 2014 Nov-Dec;28(6):880-6. doi:
10.1016/j.jdiacomp.2014.07.007. Epub 2014 Jul 18. PubMed PMID: 25130920.


747: Seguí Díaz M, Divisón JA, Escobar Cervantes C. [Insulin treatment in
patients over 80 years old and the risk of hypoglycemia]. Semergen. 2014
Oct;40(7):397-8. doi: 10.1016/j.semerg.2014.06.011. Epub 2014 Aug 14. Spanish.
PubMed PMID: 25129658.


748: Geisler ME, O'Mahony A, Meaney S, Waterstone JJ, O'Donoghue K. Obstetric and
perinatal outcomes of twin pregnancies conceived following IVF/ICSI treatment
compared with spontaneously conceived twin pregnancies. Eur J Obstet Gynecol
Reprod Biol. 2014 Oct;181:78-83. doi: 10.1016/j.ejogrb.2014.07.033. Epub 2014 Aug
1. PubMed PMID: 25129152.


749: Ozcan S, Amiel SA, Rogers H, Choudhary P, Cox A, de Zoysa N, Hopkins D,
Forbes A. Poorer glycaemic control in type 1 diabetes is associated with reduced 
self-management and poorer perceived health: a cross-sectional study. Diabetes
Res Clin Pract. 2014 Oct;106(1):35-41. doi: 10.1016/j.diabres.2014.07.023. Epub
2014 Jul 26. PubMed PMID: 25128266.


750: Ly TT, Brnabic AJ, Eggleston A, Kolivos A, McBride ME, Schrover R, Jones TW.
A cost-effectiveness analysis of sensor-augmented insulin pump therapy and
automated insulin suspension versus standard pump therapy for hypoglycemic
unaware patients with type 1 diabetes. Value Health. 2014 Jul;17(5):561-9. doi:
10.1016/j.jval.2014.05.008. Epub 2014 Jul 15. PubMed PMID: 25128049.


751: Arvia C, Siciliano V, Chatzianagnostou K, Laws G, Quinones Galvan A, Mammini
C, Berti S, Molinaro S, Iervasi G. Conventional insulin vs insulin infusion
therapy in acute coronary syndrome diabetic patients. World J Diabetes. 2014 Aug 
15;5(4):562-8. doi: 10.4239/wjd.v5.i4.562. PubMed PMID: 25126402; PubMed Central 
PMCID: PMC4127591.


752: Ruiz Gracia T, García de la Torre Lobo N, Durán Rodríguez Hervada A, Calle
Pascual AL. Structured SMBG in early management of T2DM: Contributions from the
St Carlos study. World J Diabetes. 2014 Aug 15;5(4):471-81. doi:
10.4239/wjd.v5.i4.471. Review. PubMed PMID: 25126393; PubMed Central PMCID:
PMC4127582.


753: Davis SN, Tate D, Hedrington MS. Mechanisms of hypoglycemia and
exercise-associated autonomic dysfunction. Trans Am Clin Climatol Assoc.
2014;125:281-91; discussion 291-2. Review. PubMed PMID: 25125745; PubMed Central 
PMCID: PMC4112662.


754: Gomez AM, Umpierrez GE. Continuous glucose monitoring in insulin-treated
patients in non-ICU settings. J Diabetes Sci Technol. 2014 Sep;8(5):930-6. doi:
10.1177/1932296814546025. Epub 2014 Aug 13. Review. PubMed PMID: 25125454; PubMed
Central PMCID: PMC4455384.


755: Labialle S, Marty V, Bortolin-Cavaillé ML, Hoareau-Osman M, Pradère JP,
Valet P, Martin PG, Cavaillé J. The miR-379/miR-410 cluster at the imprinted
Dlk1-Dio3 domain controls neonatal metabolic adaptation. EMBO J. 2014 Oct
1;33(19):2216-30. doi: 10.15252/embj.201387038. Epub 2014 Aug 14. PubMed PMID:
25124681; PubMed Central PMCID: PMC4282508.


756: Yang XP, Lai D, Zhong XY, Shen HP, Huang YL. Efficacy and safety of
canagliflozin in subjects with type 2 diabetes: systematic review and
meta-analysis. Eur J Clin Pharmacol. 2014 Oct;70(10):1149-58. doi:
10.1007/s00228-014-1730-x. Epub 2014 Aug 16. Review. PubMed PMID: 25124541.


757: Kanhere S. Recent advances in neonatal seizures. Indian J Pediatr. 2014
Sep;81(9):917-25. doi: 10.1007/s12098-014-1540-2. Epub 2014 Aug 16. PubMed PMID: 
25124329.


758: Quinn CM, Duran RM, Audet GN, Charkoudian N, Leon LR. Cardiovascular and
thermoregulatory biomarkers of heat stroke severity in a conscious rat model. J
Appl Physiol (1985). 2014 Nov 1;117(9):971-8. doi:
10.1152/japplphysiol.00365.2014. Epub 2014 Aug 14. PubMed PMID: 25123200.


759: Højlund K. Metabolism and insulin signaling in common metabolic disorders
and inherited insulin resistance. Dan Med J. 2014 Jul;61(7):B4890. Review. PubMed
PMID: 25123125.


760: Adiong JP, Kim E, Koren G, Bozzo P. Consuming non-alcoholic beer and other
beverages during pregnancy and breastfeeding. Can Fam Physician. 2014
Aug;60(8):724-5. PubMed PMID: 25122816; PubMed Central PMCID: PMC4131961.


761: Raina SK. Understanding correlation in the context of outliers. J Postgrad
Med. 2014 Jul-Sep;60(3):343-4. doi: 10.4103/0022-3859.138830. PubMed PMID:
25121385.


762: Insulin degludec. Uncertainty over cardiovascular harms. Prescrire Int. 2014
Jun;23(150):149. PubMed PMID: 25121146.


763: Mohan M, P LS, Reddy PV. Pregnancy with gilbert syndrome - a case report. J 
Clin Diagn Res. 2014 Jun;8(6):OD01-2. doi: 10.7860/JCDR/2014/9327.4426. Epub 2014
Jun 20. PubMed PMID: 25121033; PubMed Central PMCID: PMC4129268.


764: Christensen M, Miossec P, Larsen BD, Werner U, Knop FK. The design and
discovery of lixisenatide for the treatment of type 2 diabetes mellitus. Expert
Opin Drug Discov. 2014 Oct;9(10):1223-51. doi: 10.1517/17460441.2014.942638. Epub
2014 Aug 14. Review. PubMed PMID: 25119443.


765: Husted GR, Thorsteinsson B, Esbensen BA, Gluud C, Winkel P, Hommel E,
Zoffmann V. Effect of guided self-determination youth intervention integrated
into outpatient visits versus treatment as usual on glycemic control and life
skills: a randomized clinical trial in adolescents with type 1 diabetes. Trials. 
2014 Aug 12;15:321. doi: 10.1186/1745-6215-15-321. PubMed PMID: 25118146; PubMed 
Central PMCID: PMC4247629.


766: LaGamma EF, Kirtok N, Chan O, Nankova BB. Partial blockade of nicotinic
acetylcholine receptors improves the counterregulatory response to hypoglycemia
in recurrently hypoglycemic rats. Am J Physiol Endocrinol Metab. 2014 Oct
1;307(7):E580-8. doi: 10.1152/ajpendo.00237.2014. Epub 2014 Aug 12. PubMed PMID: 
25117409; PubMed Central PMCID: PMC4250232.


767: Ionut V, Castro AV, Woolcott OO, Stefanovski D, Iyer MS, Broussard JL, Burch
M, Elazary R, Kolka CM, Mkrtchyan H, Bediako IA, Bergman RN. Hepatic portal vein 
denervation impairs oral glucose tolerance but not exenatide's effect on
glycemia. Am J Physiol Endocrinol Metab. 2014 Oct 15;307(8):E644-52. doi:
10.1152/ajpendo.00244.2014. Epub 2014 Aug 12. PubMed PMID: 25117408; PubMed
Central PMCID: PMC4200304.


768: Wang C, Pang S, Jiang Q, Duan G, Sun Y, Li M. Treatment with acarbose in
severe hypoglycaemia due to late dumping syndrome. West Indian Med J. 2013
Dec;62(9):861-3. doi: 10.7727/wimj.2012.266. PubMed PMID: 25117397.


769: Jahnavi S, Poovazhagi V, Kanthimathi S, Balamurugan K, Bodhini D, Yadav J,
Jain V, Khadgawat R, Sikdar M, Bhavatharini A, Das AK, Kaur T, Mohan V, Radha V. 
Novel ABCC8 (SUR1) gene mutations in Asian Indian children with congenital
hyperinsulinemic hypoglycemia. Ann Hum Genet. 2014 Sep;78(5):311-9. doi:
10.1111/ahg.12070. PubMed PMID: 25117148.


770: Schernthaner G, Mogensen CE, Schernthaner GH. The effects of GLP-1
analogues, DPP-4 inhibitors and SGLT2 inhibitors on the renal system. Diab Vasc
Dis Res. 2014 Sep;11(5):306-23. doi: 10.1177/1479164114542802. Review. PubMed
PMID: 25116004; PubMed Central PMCID: PMC4230539.


771: Raccah D, Miossec P, Esposito V, Niemoeller E, Cho M, Gerich J. Efficacy and
safety of lixisenatide in elderly (≥65 years old) and very elderly (≥75 years
old) patients with type 2 diabetes: an analysis from the GetGoal phase III
programme. Diabetes Metab Res Rev. 2015 Feb;31(2):204-11. doi: 10.1002/dmrr.2588.
Epub 2014 Sep 16. PubMed PMID: 25115916.


772: Schopman JE, Admiraal WM, Soeters MR, Ackermans MT, Bisschop PL, Frier BM,
Hoekstra JB, Romijn JA, Verberne HJ, Holleman F. (18)F-fluorodeoxyglucose uptake 
in brown adipose tissue during insulin-induced hypoglycemia and mild cold
exposure in non-diabetic adults. Metabolism. 2014 Oct;63(10):1280-6. doi:
10.1016/j.metabol.2014.06.017. Epub 2014 Jun 30. PubMed PMID: 25115550.


773: Buse JB, Vilsbøll T, Thurman J, Blevins TC, Langbakke IH, Bøttcher SG,
Rodbard HW; NN9068-3912 (DUAL-II) Trial Investigators. Contribution of
liraglutide in the fixed-ratio combination of insulin degludec and liraglutide
(IDegLira). Diabetes Care. 2014 Nov;37(11):2926-33. doi: 10.2337/dc14-0785. Epub 
2014 Aug 11. PubMed PMID: 25114296.


774: Otlivanchik O, Le Foll C, Levin BE. Perifornical hypothalamic orexin and
serotonin modulate the counterregulatory response to hypoglycemic and glucoprivic
stimuli. Diabetes. 2015 Jan;64(1):226-35. doi: 10.2337/db14-0671. Epub 2014 Aug
11. PubMed PMID: 25114294; PubMed Central PMCID: PMC4274798.


775: Meng W, Zhu HH, Li H, Wang G, Wei D, Feng X. Solitary fibrous tumors of the 
pleura with Doege-Potter syndrome: a case report and three-decade review of the
literature. BMC Res Notes. 2014 Aug 11;7:515. doi: 10.1186/1756-0500-7-515.
Review. PubMed PMID: 25113505; PubMed Central PMCID: PMC4267432.


776: Frandsen CS, Madsbad S. Efficacy and safety of dipeptidyl peptidase-4
inhibitors as an add-on to insulin treatment in patients with Type 2 diabetes: a 
review. Diabet Med. 2014 Nov;31(11):1293-300. doi: 10.1111/dme.12561. Review.
PubMed PMID: 25112609.


777: Lanthaler B, Wieser S, Deutschmann A, Schossig A, Fauth C, Zschocke J,
Witsch-Baumgartner M. Genotype-based databases for variants causing rare
diseases. Gene. 2014 Oct 15;550(1):136-40. doi: 10.1016/j.gene.2014.08.016. Epub 
2014 Aug 8. PubMed PMID: 25111118.


778: Vadász J, Barta G, Krasznai G, Ludger F, Zalatnai A. [Insulin-like growth
factor-II secreting prostate tumour causing severe hypoglycaemi]. Orv Hetil. 2014
Aug 17;155(33):1319-24. doi: 10.1556/OH.2014.29981. Hungarian. PubMed PMID:
25109918.


779: Zintzaras E, Miligkos M, Ziakas P, Balk EM, Mademtzoglou D, Doxani C,
Mprotsis T, Gowri R, Xanthopoulou P, Mpoulimari I, Kokkali C, Dimoulou G,
Rodopolou P, Stefanidis I, Kent DM, Hadjigeorgiou GM. Assessment of the relative 
effectiveness and tolerability of treatments of type 2 diabetes mellitus: a
network meta-analysis. Clin Ther. 2014 Oct 1;36(10):1443-53.e9. doi:
10.1016/j.clinthera.2014.06.035. Epub 2014 Aug 8. PubMed PMID: 25109773.


780: Davis KL, Wei W, Meyers JL, Kilpatrick BS, Pandya N. Association between
different hemoglobin A1c levels and clinical outcomes among elderly nursing home 
residents with type 2 diabetes mellitus. J Am Med Dir Assoc. 2014
Oct;15(10):757-62. doi: 10.1016/j.jamda.2014.06.007. Epub 2014 Aug 5. PubMed
PMID: 25106810.


781: Sobol-Pacyniak AB, Szymczak W, Kwarta P, Loba J, Pietras T. Selected factors
determining a way of coping with stress in type 2 diabetic patients. Biomed Res
Int. 2014;2014:587823. doi: 10.1155/2014/587823. Epub 2014 Jul 3. PubMed PMID:
25105132; PubMed Central PMCID: PMC4106051.


782: Crook MA. Hypoglycemia, hypotriglyceridemia and starvation associated with
cardiogenic shock. Nutrition. 2014 Sep;30(9):1093-4. doi:
10.1016/j.nut.2014.03.028. Epub 2014 Apr 15. PubMed PMID: 25102822.


783: Gutiérrez-Padilla JA, Padilla-Muñoz H, Gutiérrez-González H, Barrera-de León
JC, Aguirre-Jáuregui OM, Martínez-Verónica R, Gutiérrez-González I, Avalos-Huizar
LM. [Clinical course of children of mothers with addictions into a neonatal
intensive care unit in western Mexico]. Ginecol Obstet Mex. 2014 Jul;82(7):441-7.
Spanish. PubMed PMID: 25102669.


784: Mukherjee KK, Dutta P, Singh A, Gupta P, Srinivasan A, Bhagat H, Mathuriya
SN, Shah VN, Bhansali A. Choice of fluid therapy in patients of craniopharyngioma
in the perioperative period: A hospital-based preliminary study. Surg Neurol Int.
2014 Jul 8;5:105. doi: 10.4103/2152-7806.136399. eCollection 2014. PubMed PMID:
25101200; PubMed Central PMCID: PMC4123258.


785: Hermann GE, Viard E, Rogers RC. Hindbrain glucoprivation effects on gastric 
vagal reflex circuits and gastric motility in the rat are suppressed by the
astrocyte inhibitor fluorocitrate. J Neurosci. 2014 Aug 6;34(32):10488-96. doi:
10.1523/JNEUROSCI.1406-14.2014. PubMed PMID: 25100584; PubMed Central PMCID:
PMC4122796.


786: Bouchonville M, Jaghab J, Duran-Valdez E, Schrader R, Schade D. The
Effectiveness and Risks of Programming an Insulin Pump to Counteract the Dawn
Phenomenon in Type 1 Diabetes. Endocr Pract. 2014 Aug 6:1-25. [Epub ahead of
print] PubMed PMID: 25100389.


787: Argento NB, Nakamura K. Personal real-time continuous glucose monitoring in 
patients 65 years and older. Endocr Pract. 2014 Dec;20(12):1297-302. doi:
10.4158/EP14017.OR. PubMed PMID: 25100367.


788: Herrmann K, Shan K, Brunell SC, Chen S. Effects of pramlintide in patients
with type 2 diabetes mellitus: an analysis using daily insulin dose tertiles.
Endocr Pract. 2014 Oct;20(10):1070-5. doi: 10.4158/EP13477.OR. PubMed PMID:
25100363.


789: Umpierrez GE, Schwartz S. Use of incretin-based therapy in hospitalized
patients with hyperglycemia. Endocr Pract. 2014 Sep;20(9):933-44. doi:
10.4158/EP13471.RA. PubMed PMID: 25100362.


790: Nicolas K, Raroque S, Rowland D, Chaiban J. Is There a "July Effect" for
Inpatient Glycemic Control? Endocr Pract. 2014 Aug 6:1-19. [Epub ahead of print] 
PubMed PMID: 25100361.


791: Mousavi SN, Nematy M, Norouzy A, Safarian M, Samini F, Birjandinejad A,
Philippou E, Mafinejad A. Comparison of intensive insulin therapy versus
conventional glucose control in traumatic brain injury patients on parenteral
nutrition: A pilot randomized clinical trial. J Res Med Sci. 2014
May;19(5):420-5. PubMed PMID: 25097624; PubMed Central PMCID: PMC4116573.


792: Aktan AH, Ozcelik A, Cure E, Cure MC, Yuce S. Profound hypoglycemia-ınduced 
by vaccinium corymbosum juice and laurocerasus fruit. Indian J Pharmacol. 2014
Jul-Aug;46(4):446-7. doi: 10.4103/0253-7613.135963. PubMed PMID: 25097289; PubMed
Central PMCID: PMC4118544.


793: Quemerais MA, Doron M, Dutrech F, Melki V, Franc S, Antonakios M,
Charpentier G, Hanaire H, Benhamou PY; Diabeloop Consortium; Diabeloop
Consortium. Preliminary evaluation of a new semi-closed-loop insulin therapy
system over the prandial period in adult patients with type 1 diabetes: the WP6.0
Diabeloop study. J Diabetes Sci Technol. 2014 Nov;8(6):1177-84. doi:
10.1177/1932296814545668. Epub 2014 Aug 4. PubMed PMID: 25097057; PubMed Central 
PMCID: PMC4455472.


794: Joshi AS, Varthakavi PK, Bhagwat NM, Chadha MD, Mittal SS. Coeliac
autoimmunity in type I diabetes mellitus. Arab J Gastroenterol. 2014
Jun;15(2):53-7. doi: 10.1016/j.ajg.2014.04.004. Epub 2014 Jun 7. PubMed PMID:
25097046.


795: Ptaszynska A, Johnsson KM, Parikh SJ, de Bruin TW, Apanovitch AM, List JF.
Safety profile of dapagliflozin for type 2 diabetes: pooled analysis of clinical 
studies for overall safety and rare events. Drug Saf. 2014 Oct;37(10):815-29.
doi: 10.1007/s40264-014-0213-4. PubMed PMID: 25096959.


796: Hainer V, Aldhoon-Hainerová I. Tolerability and safety of the new
anti-obesity medications. Drug Saf. 2014 Sep;37(9):693-702. doi:
10.1007/s40264-014-0206-3. Review. PubMed PMID: 25096956.


797: Ludwig MS, Minguetti-Câmara VC, Heck TG, Scomazzon SP, Nunes PR, Bazotte RB,
Homem de Bittencourt PI Jr. Short-term but not long-term hypoglycaemia enhances
plasma levels and hepatic expression of HSP72 in insulin-treated rats: an effect 
associated with increased IL-6 levels but not with IL-10 or TNF-α. Mol Cell
Biochem. 2014 Dec;397(1-2):97-107. doi: 10.1007/s11010-014-2176-2. Epub 2014 Aug 
6. PubMed PMID: 25096025.


798: Berg EG. The lowest lows. What to know to manage blood glucose while
avoiding severe hypoglycemia. Diabetes Forecast. 2014 Jul;67(7):46-9. PubMed
PMID: 25095548.


799: Karon BS, Blanshan CT, Deobald GR, Wockenfus AM. Retrospective evaluation of
the accuracy of Roche AccuChek Inform and Nova StatStrip glucose meters when used
on critically ill patients. Diabetes Technol Ther. 2014 Dec;16(12):828-32. doi:
10.1089/dia.2014.0074. Epub 2014 Aug 5. PubMed PMID: 25093919.


800: Foubert LA, Lecomte PV, Nobels FR, Gulino AM, De Decker KH. Accuracy of a
feasibility version of an intravenous continuous glucose monitor in volunteers
with diabetes and hospitalized patients. Diabetes Technol Ther. 2014
Dec;16(12):858-66. doi: 10.1089/dia.2014.0082. Epub 2014 Aug 5. PubMed PMID:
25093257.


801: Lung TW, Petrie D, Herman WH, Palmer AJ, Svensson AM, Eliasson B, Clarke PM.
Severe hypoglycemia and mortality after cardiovascular events for type 1 diabetic
patients in Sweden. Diabetes Care. 2014 Nov;37(11):2974-81. doi:
10.2337/dc14-0405. Epub 2014 Aug 4. PubMed PMID: 25092684.


802: Breeding J, Welch S, Buscher H, Nair P, Frost C, Newman S, Whittam S. A
retrospective audit of insulin infusion management involving a locally developed 
dynamic insulin infusion guideline in a tertiary ICU. Aust Crit Care. 2015
Aug;28(3):149-59. doi: 10.1016/j.aucc.2014.07.002. Epub 2014 Aug 1. PubMed PMID: 
25092627.


803: Karthick V, Kumar VG, Dhas TS, Singaravelu G, Sadiq AM, Govindaraju K.
Effect of biologically synthesized gold nanoparticles on alloxan-induced diabetic
rats-an in vivo approach. Colloids Surf B Biointerfaces. 2014 Oct 1;122:505-11.
doi: 10.1016/j.colsurfb.2014.07.022. Epub 2014 Jul 21. PubMed PMID: 25092583.


804: Pagliarani S, Lucchiari S, Ulzi G, Violano R, Ripolone M, Bordoni A,
Nizzardo M, Gatti S, Corti S, Moggio M, Bresolin N, Comi GP. Glycogen storage
disease type III: A novel Agl knockout mouse model. Biochim Biophys Acta. 2014
Nov;1842(11):2318-28. doi: 10.1016/j.bbadis.2014.07.029. Epub 2014 Aug 1. PubMed 
PMID: 25092169.


805: Semple-Hess J, Campwala R. Pediatric submersion injuries: emergency care and
resuscitation. Pediatr Emerg Med Pract. 2014 Jun;11(6):1-21; quiz 21-2. PubMed
PMID: 25090739.


806: Sicras-Mainar A, Navarro-Artieda R. Healthcare costs of the combination of
metformin/dipeptidyl peptidase-4 inhibitors compared with metformin/other oral
antidiabetes agents in patients with type 2 diabetes and metabolic syndrome.
Diabetes Technol Ther. 2014 Nov;16(11):722-7. doi: 10.1089/dia.2014.0091. Epub
2014 Aug 4. PubMed PMID: 25089916.


807: Wang T, Gou Z, Wang F, Ma M, Zhai SD. Comparison of GLP-1 analogues versus
sitagliptin in the management of type 2 diabetes: systematic review and
meta-analysis of head-to-head studies. PLoS One. 2014 Aug 4;9(8):e103798. doi:
10.1371/journal.pone.0103798. eCollection 2014. Review. PubMed PMID: 25089625;
PubMed Central PMCID: PMC4121242.


808: Kuwata H, Tsujii S, Fujita N, Okamura S, Iburi T, Mashitani T, Kitatani M,
Furuya M, Hayashino Y, Ishii H. Switching from insulin to liraglutide improved
glycemic control and the quality of life scores in a case of type 2 diabetes and 
active Crohn's disease. Intern Med. 2014;53(15):1637-40. Epub 2014 Aug 1. PubMed 
PMID: 25088877.


809: Shen H, Sheng L, Chen Z, Jiang L, Su H, Yin L, Omary MB, Rui L. Mouse
hepatocyte overexpression of NF-κB-inducing kinase (NIK) triggers fatal
macrophage-dependent liver injury and fibrosis. Hepatology. 2014
Dec;60(6):2065-76. doi: 10.1002/hep.27348. Epub 2014 Oct 29. PubMed PMID:
25088600; PubMed Central PMCID: PMC4245385.


810: Deleo F, Matricardi S, Didato G, Montano N, Gnatkovsky V, Romito LM,
Battaglia G, Spreafico R, Villani F. An unusual behavioural and motor paroxysmal 
disorder caused by insulinoma-related hypoglycemia: a possible cause of epilepsy 
misdiagnosis. Seizure. 2014 Nov;23(10):909-11. doi:
10.1016/j.seizure.2014.06.018. Epub 2014 Jul 9. PubMed PMID: 25088567.


811: Yokoyama A, Yokoyama T, Mizukami T, Matsui T, Shiraishi K, Kimura M,
Matsushita S, Higuchi S, Maruyama K. Alcoholic Ketosis: Prevalence, Determinants,
and Ketohepatitis in Japanese Alcoholic Men. Alcohol Alcohol. 2014
Nov;49(6):618-25. doi: 10.1093/alcalc/agu048. Epub 2014 Aug 1. PubMed PMID:
25085997.


812: Shrestha PK, Tamrakar P, Ibrahim BA, Briski KP. Hindbrain medulla
catecholamine cell group involvement in lactate-sensitive hypoglycemia-associated
patterns of hypothalamic norepinephrine and epinephrine activity. Neuroscience.
2014 Oct 10;278:20-30. doi: 10.1016/j.neuroscience.2014.07.033. Epub 2014 Jul 30.
PubMed PMID: 25084049.


813: Coustan DR. Diagnosis of gestational diabetes. Scand J Clin Lab Invest
Suppl. 2014;244:27-33; discussion 32-3. doi: 10.3109/00365513.2014.936677. PubMed
PMID: 25083890.


814: Ludwig B, Reichel A, Kruppa A, Ludwig S, Steffen A, Weitz J, Bornstein SR.
Islet transplantation at the Dresden diabetes center: five years' experience.
Horm Metab Res. 2015 Jan;47(1):4-8. doi: 10.1055/s-0034-1385876. Epub 2014 Aug 1.
PubMed PMID: 25083718.


815: Sinha B, Gangopadhyay KK, Ghosal S. Is insulin degludec a more effective
treatment for patients using high doses of insulin glargine but not attaining
euglycemia? Some case reports from India. Diabetes Metab Syndr Obes. 2014 Jun
23;7:225-8. doi: 10.2147/DMSO.S63878. eCollection 2014. PubMed PMID: 25083136;
PubMed Central PMCID: PMC4112722.


816: Pratley RE. Linagliptin use in older individuals with type 2 diabetes. Clin 
Interv Aging. 2014 Jul 16;9:1109-14. doi: 10.2147/CIA.S62877. eCollection 2014.
Review. PubMed PMID: 25083132; PubMed Central PMCID: PMC4108453.


817: Lin JC, Shau WY, Lai MS. Long-acting insulin analogues and diabetic
retinopathy: a retrospective cohort study. Clin Ther. 2014 Sep 1;36(9):1255-68.
doi: 10.1016/j.clinthera.2014.06.031. Epub 2014 Jul 28. PubMed PMID: 25082730.


818: Vora J, Christensen T, Rana A, Bain SC. Insulin degludec versus insulin
glargine in type 1 and type 2 diabetes mellitus: a meta-analysis of endpoints in 
phase 3a trials. Diabetes Ther. 2014 Dec;5(2):435-46. doi:
10.1007/s13300-014-0076-9. Epub 2014 Aug 1. PubMed PMID: 25081590; PubMed Central
PMCID: PMC4269648.


819: Cavarzere P, Biban P, Gaudino R, Perlini S, Sartore L, Chini L, Silvagni D, 
Antoniazzi F. Diagnostic pitfalls in the assessment of congenital
hypopituitarism. J Endocrinol Invest. 2014 Dec;37(12):1201-9. doi:
10.1007/s40618-014-0139-9. Epub 2014 Aug 1. PubMed PMID: 25080869.


820: Skowronski K, Andrews J, Rodenhiser DI, Coomber BL. Genome-wide analysis in 
human colorectal cancer cells reveals ischemia-mediated expression of motility
genes via DNA hypomethylation. PLoS One. 2014 Jul 31;9(7):e103243. doi:
10.1371/journal.pone.0103243. eCollection 2014. Erratum in: PLoS One.
2014;9(10):e112576. Skowronki, Karolina [corrected to Skowronski, Karolina].
PubMed PMID: 25079072; PubMed Central PMCID: PMC4117527.


821: Nimri R, Muller I, Atlas E, Miller S, Fogel A, Bratina N, Kordonouri O,
Battelino T, Danne T, Phillip M. MD-Logic overnight control for 6 weeks of home
use in patients with type 1 diabetes: randomized crossover trial. Diabetes Care. 
2014 Nov;37(11):3025-32. doi: 10.2337/dc14-0835. Epub 2014 Jul 30. PubMed PMID:
25078901.


822: Riddle MC, Bolli GB, Ziemen M, Muehlen-Bartmer I, Bizet F, Home PD; EDITION 
1 Study Investigators. New insulin glargine 300 units/mL versus glargine 100
units/mL in people with type 2 diabetes using basal and mealtime insulin: glucose
control and hypoglycemia in a 6-month randomized controlled trial (EDITION 1).
Diabetes Care. 2014 Oct;37(10):2755-62. doi: 10.2337/dc14-0991. Epub 2014 Jul 30.
PubMed PMID: 25078900.


823: Nakashima J, Yamanouchi S, Sekiya S, Hirabayashi M, Mine K, Ohashi A, Tsuji 
S, Kasamatsu A, Kanzaki H, Hirano D, Kaneko K. Elective Cesarean section at 37
weeks is associated with the higher risk of neonatal complications. Tohoku J Exp 
Med. 2014;233(4):243-8. PubMed PMID: 25078250.


824: Evans AS, Hosseinian L, Mechanick JI. Emerging paradigms on glucose
management in the intensive care unit. Minerva Endocrinol. 2014 Dec;39(4):261-73.
Epub 2014 Jul 31. Review. PubMed PMID: 25078028.


825: Burgos Peláez R, Segurola Gurrutxaga H, Bretón Lesmes I. [Nutritional
support in stroke patients]. Nutr Hosp. 2014;29 Suppl 2:57-66. Review. Spanish.
PubMed PMID: 25077346.


826: Philippon M, Sejil S, Mugnier M, Rocher L, Guibergia C, Vialettes B, Delenne
B. Use of the continuous glucose monitoring system to treat insulin autoimmune
syndrome: quantification of glucose excursions and evaluation of treatment
efficacy. Diabet Med. 2014 Jul;31(7):e20-4. PubMed PMID: 25077287.


827: Yorifuji T. Congenital hyperinsulinism: current status and future
perspectives. Ann Pediatr Endocrinol Metab. 2014 Jun;19(2):57-68. doi:
10.6065/apem.2014.19.2.57. Epub 2014 Jun 30. Review. PubMed PMID: 25077087;
PubMed Central PMCID: PMC4114053.


828: Makabe T. [Ventricular fibrillation or general seizure?]. Dtsch Med
Wochenschr. 2014 Aug;139(31-32):1606-8. doi: 10.1055/s-0034-1370215. Epub 2014
Jul 30. German. PubMed PMID: 25076318.


829: Kostadinov S, Shah BA, Alroy J, Phornphutkul C. A case of galactosialidosis 
with novel mutations of the protective protein/cathepsin a gene: diagnosis
prompted by trophoblast vacuolization on placental examination. Pediatr Dev
Pathol. 2014 Nov-Dec;17(6):474-7. doi: 10.2350/14-05-1500-CR.1. Epub 2014 Jul 30.
PubMed PMID: 25075748.


830: Willcox ML, Dicko MI, Graz B, Forster M, Shinkins B, Diakite C, Giani S,
Falquet J, Diallo D, Dembélé E. Pre-hospital risk factors for inpatient death
from severe febrile illness in Malian children. PLoS One. 2014 Jul
30;9(7):e102530. doi: 10.1371/journal.pone.0102530. eCollection 2014. PubMed
PMID: 25075623; PubMed Central PMCID: PMC4116122.


831: Banin RM, Hirata BK, Andrade IS, Zemdegs JC, Clemente AP, Dornellas AP,
Boldarine VT, Estadella D, Albuquerque KT, Oyama LM, Ribeiro EB, Telles MM.
Beneficial effects of Ginkgo biloba extract on insulin signaling cascade,
dyslipidemia, and body adiposity of diet-induced obese rats. Braz J Med Biol Res.
2014 Sep;47(9):780-8. Epub 2014 Jul 25. PubMed PMID: 25075573; PubMed Central
PMCID: PMC4143206.


832: Martínez-Salazar EL, Tobón-Castaño A. Platelet profile is associated with
clinical complications in patients with vivax and falciparum malaria in Colombia.
Rev Soc Bras Med Trop. 2014 May-Jun;47(3):341-9. PubMed PMID: 25075486.


833: East CE, Dolan WJ, Forster DA. Antenatal breast milk expression by women
with diabetes for improving infant outcomes. Cochrane Database Syst Rev. 2014 Jul
30;7:CD010408. doi: 10.1002/14651858.CD010408.pub2. Review. PubMed PMID:
25074749.


834: Minakami H, Kubo T, Nakai A, Saito S, Unno N. Pregnancy outcomes of women
exposed to laninamivir during pregnancy. Pharmacoepidemiol Drug Saf. 2014
Oct;23(10):1084-7. doi: 10.1002/pds.3684. Epub 2014 Jul 29. PubMed PMID:
25074683; PubMed Central PMCID: PMC4265256.


835: Amrein K, Kachel N, Fries H, Hovorka R, Pieber TR, Plank J, Wenger U,
Lienhardt B, Maggiorini M. Glucose control in intensive care: usability, efficacy
and safety of Space GlucoseControl in two medical European intensive care units. 
BMC Endocr Disord. 2014 Jul 29;14:62. doi: 10.1186/1472-6823-14-62. PubMed PMID: 
25074071; PubMed Central PMCID: PMC4118658.


836: Zhao F, Ma YF, Wen JX, DU YF, Li CL, Li GW. Parsimonious model for blood
glucose level monitoring in type 2 diabetes patients. Biomed Environ Sci. 2014
Jul;27(7):559-63. doi: 10.3967/bes2014.086. PubMed PMID: 25073916.


837: Shah VN, Shoskes A, Tawfik B, Garg SK. Closed-loop system in the management 
of diabetes: past, present, and future. Diabetes Technol Ther. 2014
Aug;16(8):477-90. doi: 10.1089/dia.2014.0193. PubMed PMID: 25072271.


838: Joesting JJ, Moon ML, Gainey SJ, Tisza BL, Blevins NA, Freund GG. Fasting
Induces IL-1 Resistance and Free-Fatty Acid-Mediated Up-Regulation of IL-1R2 and 
IL-1RA. Front Immunol. 2014 Jul 9;5:315. doi: 10.3389/fimmu.2014.00315.
eCollection 2014. PubMed PMID: 25071776; PubMed Central PMCID: PMC4089087.


839: Li LO, Grevengoed TJ, Paul DS, Ilkayeva O, Koves TR, Pascual F, Newgard CB, 
Muoio DM, Coleman RA. Compartmentalized acyl-CoA metabolism in skeletal muscle
regulates systemic glucose homeostasis. Diabetes. 2015 Jan;64(1):23-35. doi:
10.2337/db13-1070. Epub 2014 Jul 28. PubMed PMID: 25071025; PubMed Central PMCID:
PMC4274800.


840: Brown LM, Corrado MM, van der Ende RM, Derks TG, Chen MA, Siegel S, Hoyt K, 
Correia CE, Lumpkin C, Flanagan TB, Carreras CT, Weinstein DA. Evaluation of
glycogen storage disease as a cause of ketotic hypoglycemia in children. J
Inherit Metab Dis. 2015 May;38(3):489-93. doi: 10.1007/s10545-014-9744-1. Epub
2014 Jul 29. PubMed PMID: 25070466.


841: Færch LH, Thorsteinsson B, Tarnow L, Holst JJ, Kjær T, Kanters J, Larroude
C, Dela F, Pedersen-Bjergaard U. Effects of angiotensin II receptor blockade on
cerebral, cardiovascular, counter-regulatory, and symptomatic responses during
hypoglycaemia in patients with type 1 diabetes. J Renin Angiotensin Aldosterone
Syst. 2015 Dec;16(4):1036-45. doi: 10.1177/1470320314529356. Epub 2014 Jul 27.
PubMed PMID: 25070348.


842: Redshaw C, Stewart C. Anesthetic agents in patients with very long-chain
acyl-coenzyme A dehydrogenase deficiency: a literature review. Paediatr Anaesth. 
2014 Nov;24(11):1115-9. doi: 10.1111/pan.12474. Epub 2014 Jul 29. Review. PubMed 
PMID: 25069536.


843: Wei YM, Yang HX, Zhu WW, Yang HY, Li HX, Kapur A. Effects of intervention to
mild GDM on outcomes. J Matern Fetal Neonatal Med. 2015 May;28(8):928-31. doi:
10.3109/14767058.2014.937697. Epub 2014 Jul 28. PubMed PMID: 25068946.


844: Fu H, Curtis BH, Schuster DP, Festa A, Kendall DM. Treatment patterns among 
older patients with type 2 diabetes in the United States: a retrospective cohort 
study. Diabetes Technol Ther. 2014 Dec;16(12):833-9. doi: 10.1089/dia.2014.0039. 
Epub 2014 Jul 28. PubMed PMID: 25068375.


845: Forlenza GP, Chinnakotla S, Schwarzenberg SJ, Cook M, Radosevich DM,
Manchester C, Gupta S, Nathan B, Bellin MD. Near-euglycemia can be achieved
safely in pediatric total pancreatectomy islet autotransplant recipients using an
adapted intravenous insulin infusion protocol. Diabetes Technol Ther. 2014
Nov;16(11):706-13. doi: 10.1089/dia.2014.0061. Epub 2014 Jul 28. PubMed PMID:
25068208; PubMed Central PMCID: PMC4201245.


846: Freitas C, Araújo C, Caldas R, Lopes DS, Nora M, Monteiro MP. Effect of new 
criteria on the diagnosis of gestational diabetes in women submitted to gastric
bypass. Surg Obes Relat Dis. 2014 Nov-Dec;10(6):1041-6. doi:
10.1016/j.soard.2014.03.013. Epub 2014 Mar 28. PubMed PMID: 25066444.


847: Marusic S, Sicaja M, Obreli Neto PR, Franic M, Marinovic I, Bacic-Vrca V.
Adverse drug reactions in elderly patients following discharge from an internal
medicine clinic. Int J Clin Pharmacol Ther. 2014 Oct;52(10):906-13. doi:
10.5414/CP202041. PubMed PMID: 25066228.


848: Berard L, MacNeill G. Insulin degludec, a long-acting once-daily basal
analogue for type 1 and type 2 diabetes mellitus. Can J Diabetes. 2015
Feb;39(1):4-9. doi: 10.1016/j.jcjd.2014.02.019. Epub 2014 Jul 22. PubMed PMID:
25065475.


849: Scheen AJ, Paquot N, Bauduceau B. [Diabetes mellitus in the elderly: from
the epidemiological challenge to a personalized approach]. Rev Med Liege. 2014
May-Jun;69(5-6):323-8. Review. French. PubMed PMID: 25065240.


850: Rausch R. [Diabetes mellitus type 1 and 2. Flexible therapy with insulin
degludec]. Med Monatsschr Pharm. 2014 Jul;37(7):273-4. German. PubMed PMID:
25065174.


851: Holmes AP, Turner PJ, Carter P, Leadbeater W, Ray CJ, Hauton D, Buckler KJ, 
Kumar P. Glycogen metabolism protects against metabolic insult to preserve
carotid body function during glucose deprivation. J Physiol. 2014 Oct 15;592(Pt
20):4493-506. doi: 10.1113/jphysiol.2014.276105. Epub 2014 Jul 25. PubMed PMID:
25063821; PubMed Central PMCID: PMC4287740.


852: Arafat AM, Kaczmarek P, Skrzypski M, Pruszyńska-Oszmałek E, Kołodziejski P, 
Adamidou A, Ruhla S, Szczepankiewicz D, Sassek M, Billert M, Wiedenmann B,
Pfeiffer AF, Nowak KW, Strowski MZ. Glucagon regulates orexin A secretion in
humans and rodents. Diabetologia. 2014 Oct;57(10):2108-16. doi:
10.1007/s00125-014-3335-4. Epub 2014 Jul 27. PubMed PMID: 25063274.


853: Li X, Du T, Li W, Zhang T, Liu H, Xiong Y. Efficacy and safety of
weight-based insulin glargine dose titration regimen compared with glucose level-
and current dose-based regimens in hospitalized patients with type 2 diabetes: a 
randomized, controlled study. Clin Ther. 2014 Sep 1;36(9):1269-75. doi:
10.1016/j.clinthera.2014.06.032. Epub 2014 Jul 22. PubMed PMID: 25062651.


854: Fulcher G, Singer J, Castañeda R, Fraige Filho F, Maffei L, Snyman J, Brod
M. The psychosocial and financial impact of non-severe hypoglycemic events on
people with diabetes: two international surveys. J Med Econ. 2014
Oct;17(10):751-61. doi: 10.3111/13696998.2014.946992. Epub 2014 Aug 5. PubMed
PMID: 25061766.


855: Ruby RJ, Armato JP, Pyke C, Peters AL. GLP-1 provoked severe hypoglycemia in
an individual with type 2 diabetes and a benign insulinoma. Diabetes Care. 2014
Aug;37(8):e177-8. doi: 10.2337/dc14-0514. PubMed PMID: 25061148.


856: de Mol P, de Vries ST, de Koning EJ, Gans RO, Bilo HJ, Tack CJ. Physical
activity at altitude: challenges for people with diabetes: a review. Diabetes
Care. 2014 Aug;37(8):2404-13. doi: 10.2337/dc13-2302. Review. PubMed PMID:
25061142.


857: Chan O, Sherwin RS. Is there cross talk between portal and hypothalamic
glucose-sensing circuits? Diabetes. 2014 Aug;63(8):2617-9. doi:
10.2337/db14-0755. PubMed PMID: 25060894.


858: Savas-Erdeve S, Yılmaz Agladioglu S, Onder A, Peltek Kendirci HN, Bas VN,
Sagsak E, Cetinkaya S, Aycan Z. An uncommon cause of hypoglycemia: insulin
autoimmune syndrome. Horm Res Paediatr. 2014;82(4):278-82. doi:
10.1159/000362758. Epub 2014 Jul 23. PubMed PMID: 25060673.


859: Perano S, Rayner CK, Couper J, Martin J, Horowitz M. Cystic fibrosis related
diabetes--a new perspective on the optimal management of postprandial glycemia. J
Diabetes Complications. 2014 Nov-Dec;28(6):904-11. doi:
10.1016/j.jdiacomp.2014.06.012. Epub 2014 Jun 21. Review. PubMed PMID: 25060530.


860: Klement J, Mergelkuhl B, Born J, Lehnert H, Hallschmid M. Role of
γ-aminobutyric acid signalling in the attenuation of counter-regulatory hormonal 
responses after antecedent hypoglycaemia in healthy men. Diabetes Obes Metab.
2014 Dec;16(12):1274-8. doi: 10.1111/dom.12358. Epub 2014 Aug 19. PubMed PMID:
25059854.


861: Cameron CM, Shibl R, McClure RJ, Ng SK, Hills AP. Maternal pregravid body
mass index and child hospital admissions in the first 5 years of life: results
from an Australian birth cohort. Int J Obes (Lond). 2014 Oct;38(10):1268-74. doi:
10.1038/ijo.2014.148. Epub 2014 Jul 25. PubMed PMID: 25059115.


862: Konstantinova M, Loizeau V, Pilorget V, Cali A, Danne T. Safety results from
OCAPI: a European Observational Cohort Study of insulin glulisine-treated
children aged 6-12 years with type 1 diabetes. Exp Clin Endocrinol Diabetes. 2014
Oct;122(9):523-7. doi: 10.1055/s-0034-1377005. Epub 2014 Jul 23. PubMed PMID:
25054310.


863: Hanafy A, Badr JM. Anti-hyperglycaemic effect of Phragmenthera austroarabica
A.G.Mill. & J.A.Nyberg extract in streptozotocin-induced diabetes in rats. Nat
Prod Res. 2014;28(24):2351-4. doi: 10.1080/14786419.2014.939588. Epub 2014 Jul
23. PubMed PMID: 25054215.


864: Gillis D, Krishnamohan A, Yaacov B, Shaag A, Jackman JE, Elpeleg O. TRMT10A 
dysfunction is associated with abnormalities in glucose homeostasis, short
stature and microcephaly. J Med Genet. 2014 Sep;51(9):581-6. doi:
10.1136/jmedgenet-2014-102282. Epub 2014 Jul 22. PubMed PMID: 25053765.


865: Tan HL, Manjunatha R, Barton D. Recurrent hypoglycaemia in a patient with
type 1 diabetes. BMJ Case Rep. 2014 Jul 21;2014. pii: bcr2014205613. doi:
10.1136/bcr-2014-205613. PubMed PMID: 25053672.


866: Christensen M, Calanna S, Sparre-Ulrich AH, Kristensen PL, Rosenkilde MM,
Faber J, Purrello F, van Hall G, Holst JJ, Vilsbøll T, Knop FK. Glucose-dependent
insulinotropic polypeptide augments glucagon responses to hypoglycemia in type 1 
diabetes. Diabetes. 2015 Jan;64(1):72-8. doi: 10.2337/db14-0440. Epub 2014 Jul
22. PubMed PMID: 25053587.


867: Benner C, van der Meulen T, Cacéres E, Tigyi K, Donaldson CJ, Huising MO.
The transcriptional landscape of mouse beta cells compared to human beta cells
reveals notable species differences in long non-coding RNA and protein-coding
gene expression. BMC Genomics. 2014 Jul 22;15:620. doi: 10.1186/1471-2164-15-620.
PubMed PMID: 25051960; PubMed Central PMCID: PMC4124169.


868: Konya H, Yano Y, Matsutani S, Tsunoda T, Ikawa T, Kusunoki Y, Matsuo T,
Miuchi M, Katsuno T, Hamaguchi T, Miyagawa J, Namba M. Profile of saxagliptin in 
the treatment of type 2 diabetes: focus on Japanese patients. Ther Clin Risk
Manag. 2014 Jul 11;10:547-58. doi: 10.2147/TCRM.S46076. eCollection 2014. Review.
PubMed PMID: 25050065; PubMed Central PMCID: PMC4103926.


869: Damci T, Emral R, Svendsen AL, Balkir T, Vora J; SOLVE™ study group. Lower
risk of hypoglycaemia and greater odds for weight loss with initiation of insulin
detemir compared with insulin glargine in Turkish patients with type 2 diabetes
mellitus: local results of a multinational observational study. BMC Endocr
Disord. 2014 Jul 21;14:61. doi: 10.1186/1472-6823-14-61. PubMed PMID: 25048824;
PubMed Central PMCID: PMC4223563.


870: Schmitt A, Reimer A, Kulzer B, Haak T, Gahr A, Hermanns N. Assessment of
diabetes acceptance can help identify patients with ineffective diabetes
self-care and poor diabetes control. Diabet Med. 2014 Nov;31(11):1446-51. doi:
10.1111/dme.12553. Epub 2014 Aug 2. PubMed PMID: 25047992.


871: Herbert LJ, Clary L, Owen V, Monaghan M, Alvarez V, Streisand R. Relations
among school/daycare functioning, fear of hypoglycaemia and quality of life in
parents of young children with type 1 diabetes. J Clin Nurs. 2015
May;24(9-10):1199-209. doi: 10.1111/jocn.12658. Epub 2014 Jul 22. PubMed PMID:
25047499.


872: Liu FP, Dong JJ, Yang Q, Xue XZ, Ren ZF, Gan YZ, Liao L. Glucagon-like
peptide 1 receptor agonist therapy is more efficacious than insulin glargine for 
poorly controlled type 2 diabetes: A systematic review and meta-analysis. J
Diabetes. 2015 May;7(3):322-8. doi: 10.1111/1753-0407.12200. Epub 2014 Sep 10.
PubMed PMID: 25047138.


873: Nguyen HP, Pickrell BB, Wright TS. Beta-blockers as therapy for infantile
hemangiomas. Semin Plast Surg. 2014 May;28(2):87-90. doi: 10.1055/s-0034-1376259.
PubMed PMID: 25045334; PubMed Central PMCID: PMC4078206.


874: Bays HE. Lowering low-density lipoprotein cholesterol levels in patients
with type 2 diabetes mellitus. Int J Gen Med. 2014 Jul 5;7:355-64. doi:
10.2147/IJGM.S65148. eCollection 2014. Review. PubMed PMID: 25045281; PubMed
Central PMCID: PMC4094576.


875: Weng J, Soegondo S, Schnell O, Sheu WH, Grzeszczak W, Watada H, Yamamoto N, 
Kalra S. Efficacy of acarbose in different geographical regions of the world:
analysis of a real-life database. Diabetes Metab Res Rev. 2015 Feb;31(2):155-67. 
doi: 10.1002/dmrr.2576. Epub 2014 Oct 12. PubMed PMID: 25044702.


876: Nya-Ngatchou JJ, Corl D, Onstad S, Yin T, Tylee T, Suhr L, Thompson RE,
Wisse BE. Point-of-care blood glucose measurement errors overestimate
hypoglycaemia rates in critically ill patients. Diabetes Metab Res Rev. 2015
Feb;31(2):147-54. doi: 10.1002/dmrr.2575. Epub 2014 Aug 13. PubMed PMID:
25044666.


877: Neerati P, Devde R, Gangi AK. Evaluation of the effect of curcumin capsules 
on glyburide therapy in patients with type-2 diabetes mellitus. Phytother Res.
2014 Dec;28(12):1796-800. doi: 10.1002/ptr.5201. Epub 2014 Jul 17. PubMed PMID:
25044423.


878: Santos Cavaiola T, Edelman S. Inhaled insulin: a breath of fresh air? A
review of inhaled insulin. Clin Ther. 2014 Aug 1;36(8):1275-89. doi:
10.1016/j.clinthera.2014.06.025. Epub 2014 Jul 17. Review. PubMed PMID: 25044021.


879: DCCT/EDIC research group. Effect of intensive diabetes treatment on
albuminuria in type 1 diabetes: long-term follow-up of the Diabetes Control and
Complications Trial and Epidemiology of Diabetes Interventions and Complications 
study. Lancet Diabetes Endocrinol. 2014 Oct;2(10):793-800. doi:
10.1016/S2213-8587(14)70155-X. Epub 2014 Jul 17. PubMed PMID: 25043685; PubMed
Central PMCID: PMC4215637.


880: Pitchaimani V, Arumugam S, Thandavarayan RA, Karuppagounder V, Sreedhar R,
Afrin R, Harima M, Suzuki H, Miyashita S, Nomoto M, Sone H, Suzuki K, Watanabe K.
Fasting mediated increase in p-BAD(ser155) and p-AKT(ser473) in the prefrontal
cortex of mice. Neurosci Lett. 2014 Sep 5;579:134-9. doi:
10.1016/j.neulet.2014.07.009. Epub 2014 Jul 17. PubMed PMID: 25043191.


881: Suh JM, Jonker JW, Ahmadian M, Goetz R, Lackey D, Osborn O, Huang Z, Liu W, 
Yoshihara E, van Dijk TH, Havinga R, Fan W, Yin YQ, Yu RT, Liddle C, Atkins AR,
Olefsky JM, Mohammadi M, Downes M, Evans RM. Endocrinization of FGF1 produces a
neomorphic and potent insulin sensitizer. Nature. 2014 Sep 18;513(7518):436-9.
doi: 10.1038/nature13540. Epub 2014 Jul 16. Erratum in: Nature. 2015 Apr
16;520(7547):388. PubMed PMID: 25043058; PubMed Central PMCID: PMC4184286.


882: Tonoli C, Heyman E, Roelands B, Pattyn N, Buyse L, Piacentini MF, Berthoin
S, Meeusen R. Type 1 diabetes-associated cognitive decline: a meta-analysis and
update of the current literature. J Diabetes. 2014 Nov;6(6):499-513. doi:
10.1111/1753-0407.12193. Epub 2014 Sep 10. Review. PubMed PMID: 25042689.


883: Andersen DK. Hypoglycemia after gastric bypass: an old problem resurfaces.
Surg Obes Relat Dis. 2014 Nov-Dec;10(6):1054-5. doi: 10.1016/j.soard.2014.05.008.
Epub 2014 May 17. PubMed PMID: 25042284.


884: Steil GM, Agus MS. Tight glycemic control in the ICU - is the earth flat?
Crit Care. 2014 Jun 27;18(3):159. doi: 10.1186/cc13950. PubMed PMID: 25041720;
PubMed Central PMCID: PMC4075133.


885: Porter JA, MacKenzie K, Darlow B, Day AS. Looking for coeliac disease in
children with type 1 diabetes mellitus. J Paediatr Child Health. 2014
Oct;50(10):811-6. doi: 10.1111/jpc.12643. Epub 2014 Jul 7. PubMed PMID: 25041529.


886: Kristensen PL, Diemar SS, Bay C, Pedersen-Bjergaard U, Beck-Nielsen H,
Christiansen JS, Nørgaard K, Perrild H, Tonny J, Parving HH, Thorsteinsson B,
Tarnow L. ACTH stimulation test in patients with type 1 diabetes and recurrent
severe hypoglycaemia. Clin Endocrinol (Oxf). 2015 Jan;82(1):155-6. doi:
10.1111/cen.12545. Epub 2014 Aug 7. PubMed PMID: 25041498.


887: Claydon-Platt K, Manias E, Dunning T. Development and evaluation of a
screening tool to identify people with diabetes at increased risk of medication
problems relating to hypoglycaemia and medication non-adherence. Contemp Nurse.
2014 Jul 19:4714-4729. [Epub ahead of print] PubMed PMID: 25040755.


888: Abou-Saleh A, Haq M, Barnes D. Inpatient management of diabetes in adults:
safety and good practice. Br J Hosp Med (Lond). 2014 May;75(5):258-63. doi:
10.12968/hmed.2014.75.5.258. PubMed PMID: 25040269.


889: Ly TT, Maahs DM, Rewers A, Dunger D, Oduwole A, Jones TW; International
Society for Pediatric and Adolescent Diabetes. ISPAD Clinical Practice Consensus 
Guidelines 2014. Assessment and management of hypoglycemia in children and
adolescents with diabetes. Pediatr Diabetes. 2014 Sep;15 Suppl 20:180-92. doi:
10.1111/pedi.12174. Epub 2014 Jul 12. PubMed PMID: 25040141.


890: Dąbrowski M. The outcome of care in people with type 1 diabetes after
switching to insulin glargine-based regimens in a real-life setting: a long-term 
observational study. Int J Clin Pract. 2014 Aug;68(8):1020-8. doi:
10.1111/ijcp.12427. Epub 2014 Jul 12. PubMed PMID: 25040042.


891: Strich D, Teomim R, Gillis D. The basal insulin dose; a lesson from
prolonged fasting in young individuals with type 1 diabetes. Pediatr Diabetes.
2015 Dec;16(8):629-33. doi: 10.1111/pedi.12173. Epub 2014 Jul 12. PubMed PMID:
25040034.


892: Bellin MD, Parazzoli S, Oseid E, Bogachus LD, Schuetz C, Patti ME, Dunn T,
Pruett T, Balamurugan AN, Hering B, Beilman G, Sutherland DE, Robertson RP.
Defective glucagon secretion during hypoglycemia after intrahepatic but not
nonhepatic islet autotransplantation. Am J Transplant. 2014 Aug;14(8):1880-6.
PubMed PMID: 25039984; PubMed Central PMCID: PMC4440232.


893: Johansen A, Kanijo B, Fredheim S, Olsen B, Hertz B, Lauridsen MH, Andersen
ML, Mortensen HB, Svensson J; Danish Society for Diabetes in Childhood.
Prevalence and predictors of severe hypoglycemia in Danish children and
adolescents with diabetes. Pediatr Diabetes. 2015 Aug;16(5):354-60. doi:
10.1111/pedi.12171. Epub 2014 Jul 12. PubMed PMID: 25039921.


894: Cameron FJ, Amin R, de Beaufort C, Codner E, Acerini CL; International
Society for Pediatric and Adolescent Diabetes. ISPAD Clinical Practice Consensus 
Guidelines 2014. Diabetes in adolescence. Pediatr Diabetes. 2014 Sep;15 Suppl
20:245-56. doi: 10.1111/pedi.12169. Epub 2014 Jul 12. PubMed PMID: 25039664.


895: Agarwal G, Sherifali D, Kaasalainen S, Dolovich L, Akhtar-Danesh N. Nurses' 
perception and comfort level with diabetes management practices in long-term
care. Can J Diabetes. 2014 Oct;38(5):314-9. doi: 10.1016/j.jcjd.2013.12.003. Epub
2014 Jul 16. PubMed PMID: 25037781.


896: Hommel E, Olsen B, Battelino T, Conget I, Schütz-Fuhrmann I, Hoogma R,
Schierloh U, Sulli N, Gough H, Castañeda J, de Portu S, Bolinder J; SWITCH Study 
Group. Impact of continuous glucose monitoring on quality of life, treatment
satisfaction, and use of medical care resources: analyses from the SWITCH study. 
Acta Diabetol. 2014 Oct;51(5):845-51. doi: 10.1007/s00592-014-0598-7. Epub 2014
Jul 19. PubMed PMID: 25037251; PubMed Central PMCID: PMC4176956.


897: Klein DJ, Battelino T, Chatterjee DJ, Jacobsen LV, Hale PM, Arslanian S;
NN2211-1800 Study Group. Liraglutide's safety, tolerability, pharmacokinetics,
and pharmacodynamics in pediatric type 2 diabetes: a randomized, double-blind,
placebo-controlled trial. Diabetes Technol Ther. 2014 Oct;16(10):679-87. doi:
10.1089/dia.2013.0366. Epub 2014 Jul 18. PubMed PMID: 25036533; PubMed Central
PMCID: PMC4183917.


898: Daburkar M, Lohar V, Rathore AS, Bhutada P, Tangadpaliwar S. An in vivo and 
in vitro investigation of the effect of Aloe vera gel ethanolic extract using
animal model with diabetic foot ulcer. J Pharm Bioallied Sci. 2014
Jul;6(3):205-12. doi: 10.4103/0975-7406.135248. PubMed PMID: 25035641; PubMed
Central PMCID: PMC4097935.


899: Bajwa SJ, Sehgal V, Kalra S, Baruah MP. Management of diabetes mellitus
type-2 in the geriatric population: Current perspectives. J Pharm Bioallied Sci. 
2014 Jul;6(3):151-7. doi: 10.4103/0975-7406.130956. Review. PubMed PMID:
25035634; PubMed Central PMCID: PMC4097928.


900: Krul-Poel YH, van Wijland H, Stam F, ten Boekel E, Lips P, Simsek S. Study
protocol: a randomised placebo-controlled clinical trial to study the effect of
vitamin D supplementation on glycaemic control in type 2 Diabetes Mellitus SUNNY 
trial. BMC Endocr Disord. 2014 Jul 17;14:59. doi: 10.1186/1472-6823-14-59. PubMed
PMID: 25033925; PubMed Central PMCID: PMC4107614.


901: Quinonez SC, Thoene JG. Dihydrolipoamide Dehydrogenase Deficiency. 2014 Jul 
17. In: Pagon RA, Adam MP, Ardinger HH, Wallace SE, Amemiya A, Bean LJH, Bird TD,
Fong CT, Mefford HC, Smith RJH, Stephens K, editors. GeneReviews® [Internet].
Seattle (WA): University of Washington, Seattle; 1993-2016. Available from
http://www.ncbi.nlm.nih.gov/books/NBK220444/
PubMed PMID: 25032271.


902: Lee SW, Lee EK, Yun T, Won YW, Ko EJ, Choi M, Choi SI, Park SS, Hong EK.
Recurrent hypoglycemia triggered by sorafenib therapy in a patient with
hemangiopericytoma. Endocrinol Metab (Seoul). 2014 Jun;29(2):202-5. doi:
10.3803/EnM.2014.29.2.202. Epub 2014 Jun 26. PubMed PMID: 25031894; PubMed
Central PMCID: PMC4091496.


903: Lee JH, Choi Y, Jun C, Hong YS, Cho HB, Kim JE, Lyoo IK. Neurocognitive
changes and their neural correlates in patients with type 2 diabetes mellitus.
Endocrinol Metab (Seoul). 2014 Jun;29(2):112-21. doi: 10.3803/EnM.2014.29.2.112. 
Review. PubMed PMID: 25031883; PubMed Central PMCID: PMC4091490.


904: Yu TM, Lin CL, Chang SN, Sung FC, Kao CH. Increased risk of stroke in
patients with chronic kidney disease after recurrent hypoglycemia. Neurology.
2014 Aug 19;83(8):686-94. doi: 10.1212/WNL.0000000000000711. Epub 2014 Jul 16.
PubMed PMID: 25031280.


905: Sakao Y, Sugiura T, Tsuji T, Ohashi N, Yasuda H, Fujigaki Y, Kato A.
Clinical manifestation of hypercalcemia caused by adrenal insufficiency in
hemodialysis patients: a case-series study. Intern Med. 2014;53(14):1485-90. Epub
2014 Jul 15. PubMed PMID: 25030558.


906: Chondrogiannis S, Marzola MC, Rubello D. ¹⁸F-DOPA PET/computed tomography
imaging. PET Clin. 2014 Jul;9(3):307-21. doi: 10.1016/j.cpet.2014.03.007. Epub
2014 Apr 29. Review. PubMed PMID: 25030394.


907: Terauchi Y, Satoi Y, Takeuchi M, Imaoka T. Monotherapy with the once weekly 
GLP-1 receptor agonist dulaglutide for 12 weeks in Japanese patients with type 2 
diabetes: dose-dependent effects on glycaemic control in a randomised,
double-blind, placebo-controlled study. Endocr J. 2014;61(10):949-59. Epub 2014
Jul 17. PubMed PMID: 25029955.


908: Niclauss N, Morel P, Berney T. Has the gap between pancreas and islet
transplantation closed? Transplantation. 2014 Sep 27;98(6):593-9. doi:
10.1097/TP.0000000000000288. Review. PubMed PMID: 25029387.


909: Bain SC. The clinical development program of lixisenatide: a once-daily
glucagon-like Peptide-1 receptor agonist. Diabetes Ther. 2014 Dec;5(2):367-83.
doi: 10.1007/s13300-014-0073-z. Epub 2014 Jul 16. PubMed PMID: 25027491; PubMed
Central PMCID: PMC4269639.


910: Klen J, Goričar K, Janež A, Dolžan V. The role of genetic factors and kidney
and liver function in glycemic control in type 2 diabetes patients on long-term
metformin and sulphonylurea cotreatment. Biomed Res Int. 2014;2014:934729. doi:
10.1155/2014/934729. Epub 2014 Jun 9. PubMed PMID: 25025077; PubMed Central
PMCID: PMC4070329.


911: Alsafadi TR, Hashmi SM, Youssef HA, Suliman AK, Abbas HM, Albaloushi MH.
Polycythemia in neonatal intensive care unit, risk factors, symptoms, pattern,
and management controversy. J Clin Neonatol. 2014 Apr;3(2):93-8. doi:
10.4103/2249-4847.134683. PubMed PMID: 25024975; PubMed Central PMCID:
PMC4089135.


912: Nader N, Weaver A, Eckert S, Lteif A. Effects of fiber supplementation on
glycemic excursions and incidence of hypoglycemia in children with type 1
diabetes. Int J Pediatr Endocrinol. 2014;2014(1):13. doi:
10.1186/1687-9856-2014-13. Epub 2014 Jun 21. PubMed PMID: 25024710; PubMed
Central PMCID: PMC4096442.


913: Kibbey RG, Choi CS, Lee HY, Cabrera O, Pongratz RL, Zhao X, Birkenfeld AL,
Li C, Berggren PO, Stanley C, Shulman GI. Mitochondrial GTP insensitivity
contributes to hypoglycemia in hyperinsulinemia hyperammonemia by inhibiting
glucagon release. Diabetes. 2014 Dec;63(12):4218-29. doi: 10.2337/db14-0783. Epub
2014 Jul 14. PubMed PMID: 25024374; PubMed Central PMCID: PMC4237996.


914: Liang Q, Zhong L, Zhang J, Wang Y, Bornstein SR, Triggle CR, Ding H, Lam KS,
Xu A. FGF21 maintains glucose homeostasis by mediating the cross talk between
liver and brain during prolonged fasting. Diabetes. 2014 Dec;63(12):4064-75. doi:
10.2337/db14-0541. Epub 2014 Jul 14. PubMed PMID: 25024372.


915: Amin A, Lau L, Crawford S, Edwards A, Pacaud D. Prospective assessment of
hypoglycemia symptoms in children and adults with type 1 diabetes. Can J
Diabetes. 2014 Aug;38(4):263-8. doi: 10.1016/j.jcjd.2014.05.007. Epub 2014 Jul 9.
PubMed PMID: 25023739.


916: Sreenan S, Andersen M, Thorsted BL, Wolden ML, Evans M. Increased Risk of
Severe Hypoglycemic Events with Increasing Frequency of Non-severe Hypoglycemic
Events in Patients with Type 1 and Type 2 Diabetes. Diabetes Ther. 2014
Dec;5(2):447-58. doi: 10.1007/s13300-014-0075-x. Epub 2014 Jul 15. PubMed PMID:
25023521; PubMed Central PMCID: PMC4269646.


917: Colmegna P, Sanchez Pena RS, Gondhalekar R, Dassau E, Doyle Iii FJ. Reducing
risks in type 1 diabetes using H∞ control. IEEE Trans Biomed Eng. 2014
Dec;61(12):2939-47. doi: 10.1109/TBME.2014.2336772. Epub 2014 Jul 9. PubMed PMID:
25020013.


918: Santos BL, Souza CF, Schuler-Faccini L, Refosco L, Epifanio M, Nalin T,
Vieira SM, Schwartz IV. Glycogen storage disease type I: clinical and laboratory 
profile. J Pediatr (Rio J). 2014 Nov-Dec;90(6):572-9. doi:
10.1016/j.jped.2014.02.005. Epub 2014 Jul 11. PubMed PMID: 25019649.


919: Mann KV, Raskin P. Exenatide extended-release: a once weekly treatment for
patients with type 2 diabetes. Diabetes Metab Syndr Obes. 2014 Jun 24;7:229-39.
doi: 10.2147/DMSO.S35331. eCollection 2014. Review. PubMed PMID: 25018644; PubMed
Central PMCID: PMC4075952.


920: Dungan KM, Povedano ST, Forst T, González JG, Atisso C, Sealls W, Fahrbach
JL. Once-weekly dulaglutide versus once-daily liraglutide in metformin-treated
patients with type 2 diabetes (AWARD-6): a randomised, open-label, phase 3,
non-inferiority trial. Lancet. 2014 Oct 11;384(9951):1349-57. doi:
10.1016/S0140-6736(14)60976-4. Epub 2014 Jul 10. Erratum in: Lancet. 2014 Oct
11:384(9951):1348. PubMed PMID: 25018121.


921: Keskinen P, Keskinen P. [Hypoglycemias as a therapeutic issue in type 1
diabetes?]. Duodecim. 2014;130(12):1245-52. Review. Finnish. PubMed PMID:
25016670.


922: Palmer J. Update on the management of neonatal sepsis in horses. Vet Clin
North Am Equine Pract. 2014 Aug;30(2):317-36, vii. doi:
10.1016/j.cveq.2014.04.005. Epub 2014 Jun 4. Review. PubMed PMID: 25016494.


923: Pérez A, Mediavilla JJ, Miñambres I, González-Segura D. Glycemic control in 
patients with type 2 diabetes mellitus in Spain. Rev Clin Esp. 2014
Nov;214(8):429-36. doi: 10.1016/j.rce.2014.05.028. Epub 2014 Jul 10. English,
Spanish. PubMed PMID: 25016415.


924: Lehrke M, Marx N, Patel S, Seck T, Crowe S, Cheng K, von Eynatten M,
Johansen OE. Safety and Tolerability of Linagliptin in Patients With Type 2
Diabetes: A Comprehensive Pooled Analysis of 22 Placebo-controlled Studies. Clin 
Ther. 2014 Aug 1;36(8):1130-46. doi: 10.1016/j.clinthera.2014.06.008. Epub 2014
Jul 8. Erratum in: Clin Ther. 2014 Nov 1;36(11):1705. PubMed PMID: 25015594.


925: Dehouck B, Prévot V, Langlet F. [Plasticity of the blood-hypothalamus
barrier: a role in energy homeostasis]. Med Sci (Paris). 2014
Jun-Jul;30(6-7):627-30. doi: 10.1051/medsci/20143006010. Epub 2014 Jul 11.
French. PubMed PMID: 25014451.


926: Lleva RR, Thomas P, Bozzo JE, Hendrickson KC, Inzucchi SE. Using the
glucometrics website to benchmark ICU glucose control before and after the
NICE-SUGAR study. J Diabetes Sci Technol. 2014 Sep;8(5):918-22. doi:
10.1177/1932296814540871. Epub 2014 Jul 10. PubMed PMID: 25013157; PubMed Central
PMCID: PMC4455376.


927: Abu-Remaileh M, Aqeilan RI. Tumor suppressor WWOX regulates glucose
metabolism via HIF1α modulation. Cell Death Differ. 2014 Nov;21(11):1805-14. doi:
10.1038/cdd.2014.95. Epub 2014 Jul 11. PubMed PMID: 25012504; PubMed Central
PMCID: PMC4211377.


928: Wong JC, Foster NC, Maahs DM, Raghinaru D, Bergenstal RM, Ahmann AJ, Peters 
AL, Bode BW, Aleppo G, Hirsch IB, Kleis L, Chase HP, DuBose SN, Miller KM, Beck
RW, Adi S; T1D Exchange Clinic Network. Real-time continuous glucose monitoring
among participants in the T1D Exchange clinic registry. Diabetes Care. 2014
Oct;37(10):2702-9. doi: 10.2337/dc14-0303. Epub 2014 Jul 10. PubMed PMID:
25011947; PubMed Central PMCID: PMC4392936.


929: Diamant M, Nauck MA, Shaginian R, Malone JK, Cleall S, Reaney M, de Vries D,
Hoogwerf BJ, MacConell L, Wolffenbuttel BH; 4B Study Group. Glucagon-like peptide
1 receptor agonist or bolus insulin with optimized basal insulin in type 2
diabetes. Diabetes Care. 2014 Oct;37(10):2763-73. doi: 10.2337/dc14-0876. Epub
2014 Jul 10. PubMed PMID: 25011946.


930: Braatvedt GD, Sykes AJ, Panossian Z, McNeill D. The clinical course of
patients with type 2 diabetes presenting to the hospital with
sulfonylurea-induced hypoglycemia. Diabetes Technol Ther. 2014 Oct;16(10):661-6. 
doi: 10.1089/dia.2014.0024. Epub 2014 Jul 10. PubMed PMID: 25010949.


931: Inagaki N, Kondo K, Yoshinari T, Takahashi N, Susuta Y, Kuki H. Efficacy and
safety of canagliflozin monotherapy in Japanese patients with type 2 diabetes
inadequately controlled with diet and exercise: a 24-week, randomized,
double-blind, placebo-controlled, Phase III study. Expert Opin Pharmacother. 2014
Aug;15(11):1501-15. doi: 10.1517/14656566.2014.935764. PubMed PMID: 25010793.


932: Rajendran R, Kerry C, Rayman G; MaGIC study group. Temporal patterns of
hypoglycaemia and burden of sulfonylurea-related hypoglycaemia in UK hospitals: a
retrospective multicentre audit of hospitalised patients with diabetes. BMJ Open.
2014 Jul 9;4(7):e005165. doi: 10.1136/bmjopen-2014-005165. PubMed PMID: 25009134;
PubMed Central PMCID: PMC4091462.


933: Wanschers BF, Szklarczyk R, van den Brand MA, Jonckheere A, Suijskens J,
Smeets R, Rodenburg RJ, Stephan K, Helland IB, Elkamil A, Rootwelt T, Ott M, van 
den Heuvel L, Nijtmans LG, Huynen MA. A mutation in the human CBP4 ortholog UQCC3
impairs complex III assembly, activity and cytochrome b stability. Hum Mol Genet.
2014 Dec 1;23(23):6356-65. doi: 10.1093/hmg/ddu357. Epub 2014 Jul 9. PubMed PMID:
25008109.


934: Sang Y, Xu Z, Liu M, Yan J, Wu Y, Zhu C, Ni G. Mutational analysis of ABCC8,
KCNJ11, GLUD1, HNF4A and GCK genes in 30 Chinese patients with congenital
hyperinsulinism. Endocr J. 2014;61(9):901-10. Epub 2014 Jul 8. PubMed PMID:
25008049.


935: Orme M, Fenici P, Lomon ID, Wygant G, Townsend R, Roudaut M. A systematic
review and mixed-treatment comparison of dapagliflozin with existing
anti-diabetes treatments for those with type 2 diabetes mellitus inadequately
controlled by sulfonylurea monotherapy. Diabetol Metab Syndr. 2014 Jun 11;6:73.
doi: 10.1186/1758-5996-6-73. eCollection 2014. Review. PubMed PMID: 25006351;
PubMed Central PMCID: PMC4085736.


936: Bell KJ, Gray R, Munns D, Petocz P, Howard G, Colagiuri S, Brand-Miller JC. 
Estimating insulin demand for protein-containing foods using the food insulin
index. Eur J Clin Nutr. 2014 Sep;68(9):1055-9. doi: 10.1038/ejcn.2014.126. Epub
2014 Jul 9. PubMed PMID: 25005674.


937: Ruiz J. [Therapeutic patient education revisited]. Rev Med Suisse. 2014 Jun 
4;10(433):1241-4. French. PubMed PMID: 25004769.


938: de Kalbermatten B, Jaafar J, Jornayvaz FR, Philippe J. [Combined treatment
of insulin and GLP-1 analogs: what do we expect?]. Rev Med Suisse. 2014 Jun
4;10(433):1235-6, 1238-40. Review. French. PubMed PMID: 25004768.


939: Philippe J. [Which insulin for which patients in 2014]. Rev Med Suisse. 2014
Jun 4;10(433):1230-4. Review. French. PubMed PMID: 25004767.


940: Vega Guedes B, Santana Acosta C, Cabrera F, Wägner AM. Factitious
hypoglycemia in pregnancy in a patient with type 2 diabetes. Obstet Gynecol. 2014
Aug;124(2 Pt 2 Suppl 1):456-8. doi: 10.1097/AOG.0000000000000138. PubMed PMID:
25004305.


941: Aveseh M, Nikooie R, Sheibani V, Esmaeili-Mahani S. Endurance training
increases brain lactate uptake during hypoglycemia by up regulation of brain
lactate transporters. Mol Cell Endocrinol. 2014 Aug 25;394(1-2):29-36. doi:
10.1016/j.mce.2014.06.019. Epub 2014 Jul 5. PubMed PMID: 25004253.


942: Marx SJ. Uncoupling of secretion from growth in some hormone secretory
tissues. J Clin Endocrinol Metab. 2014 Nov;99(11):4051-9. doi:
10.1210/jc.2014-2113. Epub 2014 Jul 8. Review. PubMed PMID: 25004249; PubMed
Central PMCID: PMC4223442.


943: Bridet L, Martin JJ, Nuno JL. Acute liver damage and anorexia nervosa: a
case report. Turk J Gastroenterol. 2014 Apr;25(2):205-8. doi:
10.5152/tjg.2014.2531. PubMed PMID: 25003683.


944: Tripathi AS, Mazumder PM, Chandewar AV. Evaluation of drug interaction of
glimepiride with phosphodiesterase inhibitors type V in diabetic nephropathy. Exp
Clin Endocrinol Diabetes. 2014 Nov;122(10):597-601. doi: 10.1055/s-0034-1382034. 
Epub 2014 Jul 8. PubMed PMID: 25003363.


945: Zisser H, Renard E, Kovatchev B, Cobelli C, Avogaro A, Nimri R, Magni L,
Buckingham BA, Chase HP, Doyle FJ 3rd, Lum J, Calhoun P, Kollman C, Dassau E,
Farret A, Place J, Breton M, Anderson SM, Dalla Man C, Del Favero S, Bruttomesso 
D, Filippi A, Scotton R, Phillip M, Atlas E, Muller I, Miller S, Toffanin C,
Raimondo DM, De Nicolao G, Beck RW; Control to Range Study Group. Multicenter
closed-loop insulin delivery study points to challenges for keeping blood glucose
in a safe range by a control algorithm in adults and adolescents with type 1
diabetes from various sites. Diabetes Technol Ther. 2014 Oct;16(10):613-22. doi: 
10.1089/dia.2014.0066. Epub 2014 Jul 8. Erratum in: Diabetes Technol Ther. 2015
Jan;17(1):68. Vistenin, Roberto [corrected to Visentin, Roberto]. PubMed PMID:
25003311; PubMed Central PMCID: PMC4183913.


946: Fiocchi A, Dionisi-Vici C, Cotugno G, Koch P, Dahdah L. Fruit-induced FPIES 
masquerading as hereditary fructose intolerance. Pediatrics. 2014
Aug;134(2):e602-5. doi: 10.1542/peds.2013-2623. Epub 2014 Jul 7. PubMed PMID:
25002667.


947: Mala T. Postprandial hyperinsulinemic hypoglycemia after gastric bypass
surgical treatment. Surg Obes Relat Dis. 2014 Nov-Dec;10(6):1220-5. doi:
10.1016/j.soard.2014.01.010. Epub 2014 Jan 22. Review. PubMed PMID: 25002326.


948: Lee TK, Lee C, Bischof R, Lambert GW, Clarke IJ, Henry BA. Stress-induced
behavioral and metabolic adaptations lead to an obesity-prone phenotype in ewes
with elevated cortisol responses. Psychoneuroendocrinology. 2014 Sep;47:166-77.
doi: 10.1016/j.psyneuen.2014.05.015. Epub 2014 May 29. PubMed PMID: 25001966.


949: Edwards TM, Spatz DL. Congenital hyperinsulinism: exclusive human milk and
breastfeeding. Adv Neonatal Care. 2014 Aug;14(4):262-6; quiz 267-8. doi:
10.1097/ANC.0000000000000085. Review. PubMed PMID: 25000103.


950: Doggrell SA, Tuli R. Dapagliflozin--do we need it registered for type 2
diabetes? Expert Opin Pharmacother. 2014 Aug;15(11):1631-5. doi:
10.1517/14656566.2014.930438. Epub 2014 Jul 5. PubMed PMID: 24998153.


951: Reznik Y, Cohen O, Aronson R, Conget I, Runzis S, Castaneda J, Lee SW;
OpT2mise Study Group. Insulin pump treatment compared with multiple daily
injections for treatment of type 2 diabetes (OpT2mise): a randomised open-label
controlled trial. Lancet. 2014 Oct 4;384(9950):1265-72. doi:
10.1016/S0140-6736(14)61037-0. Epub 2014 Jul 2. PubMed PMID: 24998009.


952: Morava E. Galactose supplementation in phosphoglucomutase-1 deficiency;
review and outlook for a novel treatable CDG. Mol Genet Metab. 2014
Aug;112(4):275-9. doi: 10.1016/j.ymgme.2014.06.002. Epub 2014 Jun 21. Review.
PubMed PMID: 24997537; PubMed Central PMCID: PMC4180034.


953: Kitada K, Nakano D, Ohsaki H, Hitomi H, Minamino T, Yatabe J, Felder RA,
Mori H, Masaki T, Kobori H, Nishiyama A. Hyperglycemia causes cellular senescence
via a SGLT2- and p21-dependent pathway in proximal tubules in the early stage of 
diabetic nephropathy. J Diabetes Complications. 2014 Sep-Oct;28(5):604-11. doi:
10.1016/j.jdiacomp.2014.05.010. Epub 2014 Jun 4. PubMed PMID: 24996978; PubMed
Central PMCID: PMC4153757.


954: Huidekoper HH, Ackermans MT, Ruiter AF, Sauerwein HP, Wijburg FA. Endogenous
glucose production from infancy to adulthood: a non-linear regression model. Arch
Dis Child. 2014 Dec;99(12):1098-102. doi: 10.1136/archdischild-2013-305718. Epub 
2014 Jul 4. PubMed PMID: 24996789.


955: Sundt TM. With the best of intentions. Eur J Cardiothorac Surg. 2015
Apr;47(4):739-40. doi: 10.1093/ejcts/ezu263. Epub 2014 Jul 4. PubMed PMID:
24996407.


956: Jayawardene D, Ward GM, O'Neal DN, Theverkalam G, MacIsaac AI, MacIsaac RJ. 
New treatments for type 2 diabetes: cardiovascular protection beyond glucose
lowering? Heart Lung Circ. 2014 Nov;23(11):997-1008. doi:
10.1016/j.hlc.2014.05.007. Epub 2014 Jun 10. Review. PubMed PMID: 24996388.


957: Girish G, Agarwal S, Satsangi DK, Tempe D, Dutta N, Pratap H. Glycemic
control in cardiac surgery: rationale and current evidence. Ann Card Anaesth.
2014 Jul-Sep;17(3):222-8. doi: 10.4103/0971-9784.135873. Review. PubMed PMID:
24994733.


958: Saravanan G, Ponmurugan P, Deepa MA, Senthilkumar B. Modulatory effects of
diosgenin on attenuating the key enzymes activities of carbohydrate metabolism
and glycogen content in streptozotocin-induced diabetic rats. Can J Diabetes.
2014 Dec;38(6):409-14. doi: 10.1016/j.jcjd.2014.02.004. Epub 2014 Jul 1. PubMed
PMID: 24993510.


959: Marchesini G, Veronese G, Forlani G, Forlani G, Ricciardi LM, Fabbri A;
Italian Society of Emergency Medicine SIMEU. The management of severe
hypoglycemia by the emergency system: the HYPOTHESIS study. Nutr Metab Cardiovasc
Dis. 2014 Nov;24(11):1181-8. doi: 10.1016/j.numecd.2014.05.012. Epub 2014 May 29.
PubMed PMID: 24993309.


960: Hassan A, Meo SA, Usmani AM, Shaikh TJ. Diabetes during Ramadan -
PRE-approach model: presentation, risk stratification, education. Eur Rev Med
Pharmacol Sci. 2014;18(12):1798-805. PubMed PMID: 24992624.


961: Neumiller JJ. Empagliflozin: a new sodium-glucose co-transporter 2 (SGLT2)
inhibitor for the treatment of type 2 diabetes. Drugs Context. 2014 Jun
11;3:212262. doi: 10.7573/dic.212262. eCollection 2014. Review. PubMed PMID:
24991224; PubMed Central PMCID: PMC4079288.


962: Burris HH, Camargo CA Jr. Time for large randomised trials of vitamin D for 
women with gestational diabetes mellitus to improve perinatal health outcomes.
Diabetologia. 2014 Sep;57(9):1746-8. doi: 10.1007/s00125-014-3314-9. Epub 2014
Jul 4. PubMed PMID: 24989998; PubMed Central PMCID: PMC4131713.


963: Scheuing N, Badenhoop K, Borkenstein M, Konrad K, Lilienthal E, Laubner K,
Naeke A, Rami-Merhar B, Thon A, Wiemann D, Holl RW; German/Austrian Diabetes
Prospective Documentation Initiative. Why is insulin pump treatment rarely used
in adolescents and young adults with cystic fibrosis-related diabetes? Pediatr
Diabetes. 2015 Feb;16(1):10-5. doi: 10.1111/pedi.12158. Epub 2014 Jul 2. PubMed
PMID: 24984902.


964: Bochorishvili G, Nguyen T, Coates MB, Viar KE, Stornetta RL, Guyenet PG. The
orexinergic neurons receive synaptic input from C1 cells in rats. J Comp Neurol. 
2014 Dec 1;522(17):3834-46. doi: 10.1002/cne.23643. Epub 2014 Jul 14. PubMed
PMID: 24984694; PubMed Central PMCID: PMC4167913.


965: Mughal F. Ramadan: what it means for general practice. Br J Gen Pract. 2014 
Jul;64(624):356. doi: 10.3399/bjgp14X680605. PubMed PMID: 24982480; PubMed
Central PMCID: PMC4073713.


966: Jones M, Navarre C. Fluid therapy in small ruminants and camelids. Vet Clin 
North Am Food Anim Pract. 2014 Jul;30(2):441-53, vii. doi:
10.1016/j.cvfa.2014.04.006. Epub 2014 May 28. Review. PubMed PMID: 24980731.


967: Schifman RB, Nguyen TT, Page ST. Reliability of point-of-care capillary
blood glucose measurements in the critical value range. Arch Pathol Lab Med. 2014
Jul;138(7):962-6. doi: 10.5858/arpa.2013-0455-OA. PubMed PMID: 24978924.


968: Burson R, Moran K. Hypoglycemia treatment. Home Healthc Nurse. 2014
Jul-Aug;32(7):437. doi: 10.1097/NHH.0000000000000106. PubMed PMID: 24978580.


969: Park SH, Kim DW. Insulinoma presenting as medically intractable temporal
lobe epilepsy. J Epilepsy Res. 2014 Jun 30;4(1):21-3. eCollection 2014 Jun.
PubMed PMID: 24977127; PubMed Central PMCID: PMC4066620.


970: Gopal-Kothandapani JS, Hussain K. Congenital hyperinsulinism: Role of
fluorine-18L-3, 4 hydroxyphenylalanine positron emission tomography scanning.
World J Radiol. 2014 Jun 28;6(6):252-60. doi: 10.4329/wjr.v6.i6.252. Review.
PubMed PMID: 24976928; PubMed Central PMCID: PMC4072812.


971: de Galan BE. [Prevention of insulin-induced hypoglycaemia in the elderly].
Ned Tijdschr Geneeskd. 2014;158:A7722. Dutch. PubMed PMID: 24975981.


972: Wendel CS, Fotieo GG, Shah JH, Felicetta J, Curtis BH, Murata GH. Incidence 
of non-severe hypoglycaemia and intensity of treatment among veterans with type 2
diabetes in the U.S.A.: a prospective observational study. Diabet Med. 2014
Dec;31(12):1524-31. doi: 10.1111/dme.12543. Epub 2014 Jul 22. PubMed PMID:
24975871.


973: Mustafa OG, Choudhary P. Hypoglycaemia in hospital: a preventable killer?
Diabet Med. 2014 Oct;31(10):1151-2. doi: 10.1111/dme.12541. PubMed PMID:
24975637.


974: Svačina Š. [Why and how do insulin agents act on weight]. Vnitr Lek. 2014
May-Jun;60(5-6):448, 450-53. Review. Czech. PubMed PMID: 24974747.


975: Jaiswal M, McKeon K, Comment N, Henderson J, Swanson S, Plunkett C, Nelson
P, Pop-Busui R. Association between impaired cardiovascular autonomic function
and hypoglycemia in patients with type 1 diabetes. Diabetes Care. 2014
Sep;37(9):2616-21. doi: 10.2337/dc14-0445. Epub 2014 Jun 27. PubMed PMID:
24973438; PubMed Central PMCID: PMC4140160.


976: Stuckey HL, Mullan-Jensen CB, Reach G, Kovacs Burns K, Piana N, Vallis M,
Wens J, Willaing I, Skovlund SE, Peyrot M. Personal accounts of the negative and 
adaptive psychosocial experiences of people with diabetes in the second Diabetes 
Attitudes, Wishes and Needs (DAWN2) study. Diabetes Care. 2014 Sep;37(9):2466-74.
doi: 10.2337/dc13-2536. Epub 2014 Jun 27. PubMed PMID: 24973437.


977: Angelopoulos TP, Doupis J. Sodium-Glucose linked transporter 2 (SGLT2)
inhibitors--fighting diabetes from a new perspective. Adv Ther. 2014
Jun;31(6):579-91. doi: 10.1007/s12325-014-0127-7. Epub 2014 Jun 28. PubMed PMID: 
24972995.


978: Hsieh A, Twigg SM. The enigma of the dead-in-bed syndrome: challenges in
predicting and preventing this devastating complication of type 1 diabetes. J
Diabetes Complications. 2014 Sep-Oct;28(5):585-7. doi:
10.1016/j.jdiacomp.2014.04.005. Epub 2014 Apr 18. Review. PubMed PMID: 24972763.


979: Patockova J, Sliva J, Marhol P, Crkovska J, Stipek S. The influence of
vitamin-rich diet on the extent of lipoperoxidation in brain of mice during an
acute post-insulin hypoglycaemia. Eur J Pharmacol. 2014 Oct 5;740:641-4. doi:
10.1016/j.ejphar.2014.06.015. Epub 2014 Jun 24. PubMed PMID: 24972242.


980: Costantino D, Guaraldi C. [Role of D-chiro-inositol in glucidic metabolism
alterations during pregnancy]. Minerva Ginecol. 2014 Jun;66(3):281-91. Italian.
PubMed PMID: 24971783.


981: Foroozanfard F, Moosavi SG, Mansouri F, Bazarganipour F. Obstetric and
Neonatal Outcome in PCOS with Gestational Diabetes Mellitus. J Family Reprod
Health. 2014 Mar;8(1):7-12. PubMed PMID: 24971127; PubMed Central PMCID:
PMC4064757.


982: Ceriello A, Gallo M, Candido R, De Micheli A, Esposito K, Gentile S, Medea
G. Personalized therapy algorithms for type 2 diabetes: a phenotype-based
approach. Pharmgenomics Pers Med. 2014 Jun 19;7:129-36. doi: 10.2147/PGPM.S50288.
eCollection 2014. Review. PubMed PMID: 24971031; PubMed Central PMCID:
PMC4070713.


983: Sicras-Mainar A, Navarro-Artieda R. Use of metformin and vildagliptin for
treatment of type 2 diabetes in the elderly. Drug Des Devel Ther. 2014 Jun
18;8:811-8. doi: 10.2147/DDDT.S65327. eCollection 2014. PubMed PMID: 24970999;
PubMed Central PMCID: PMC4069049.


984: Kalra S, Gupta Y. Culture bound hypoglycemia symptomatology. J Midlife
Health. 2014 Apr;5(2):98. doi: 10.4103/0976-7800.134000. PubMed PMID: 24970990;
PubMed Central PMCID: PMC4071653.


985: Berkowitz SA, Gao X, Tucker KL. Food-insecure dietary patterns are
associated with poor longitudinal glycemic control in diabetes: results from the 
Boston Puerto Rican Health study. Diabetes Care. 2014 Sep;37(9):2587-92. doi:
10.2337/dc14-0753. Epub 2014 Jun 26. PubMed PMID: 24969578; PubMed Central PMCID:
PMC4140162.


986: Beaudet A, Clegg J, Thuresson PO, Lloyd A, McEwan P. Review of utility
values for economic modeling in type 2 diabetes. Value Health. 2014
Jun;17(4):462-70. doi: 10.1016/j.jval.2014.03.003. Epub 2014 May 17. Review.
PubMed PMID: 24969008.


987: Agarwal SK, Singh BK, Wadhwa R. Study of optimal basal insulin glargine dose
requirement in Indian population as an add on therapy to oral hypoglycaemic
agents to achieve target fasting blood glucose levels. J Indian Med Assoc. 2013
Sep;111(9):626-8. PubMed PMID: 24968533.


988: Singh AK, Sinha B. Advances in basal insulin therapy: lessons from current
evidence. J Indian Med Assoc. 2013 Nov;111(11):735-6, 738-42. Review. PubMed
PMID: 24968481.


989: Oldenbeuving G, McDonald JR, Goodwin ML, Sayilir R, Reijngoud DJ, Gladden
LB, Nijsten MW. A patient with acute liver failure and extreme hypoglycaemia with
lactic acidosis who was not in a coma: causes and consequences of
lactate-protected hypoglycaemia. Anaesth Intensive Care. 2014 Jul;42(4):507-11.
PubMed PMID: 24967767.


990: Rudchenko A, Akude E, Cooper E. Synapses on sympathetic neurons and
parasympathetic neurons differ in their vulnerability to diabetes. J Neurosci.
2014 Jun 25;34(26):8865-74. doi: 10.1523/JNEUROSCI.0033-14.2014. PubMed PMID:
24966386.


991: Law JR, Yeşiltepe-Mutlu G, Helms S, Meyer E, Özsu E, Çizmecioğlu F, Lin FC, 
Hatun Ş, Calikoglu AS. Adolescents with Type 1 diabetes mellitus experience
psychosensorial symptoms during hypoglycaemia. Diabet Med. 2014
Oct;31(10):1245-51. doi: 10.1111/dme.12533. Epub 2014 Jul 15. PubMed PMID:
24965522; PubMed Central PMCID: PMC4167966.


992: Quirk H, Blake H, Tennyson R, Randell TL, Glazebrook C. Physical activity
interventions in children and young people with Type 1 diabetes mellitus: a
systematic review with meta-analysis. Diabet Med. 2014 Oct;31(10):1163-73. doi:
10.1111/dme.12531. Review. PubMed PMID: 24965376; PubMed Central PMCID:
PMC4232875.


993: Viswanathan P, Iarikov D, Wassel R, Davidson A, Nambiar S. Hypoglycemia in
patients treated with linezolid. Clin Infect Dis. 2014 Oct 15;59(8):e93-5. doi:
10.1093/cid/ciu487. Epub 2014 Jun 25. PubMed PMID: 24965346.


994: Yang H, Heng X, Liang C, Liu X, Du W, Li S, Wang Y, Dong Q, Li W, Pan Z,
Gong Q, Gao G. Comparison of continuous subcutaneous insulin infusion and
multiple daily insulin injections in Chinese patients with type 2 diabetes
mellitus. J Int Med Res. 2014 Jun 25;42(4):1002-1010. [Epub ahead of print]
PubMed PMID: 24965335.


995: Tamagawa E, Inaba H, Ota T, Ariyasu H, Kawashima H, Wakasaki H, Furuta H,
Nishi M, Nakao T, Kaito H, Iijima K, Nakanishi K, Yoshikawa N, Akamizu T. Bartter
syndrome type 3 in an elderly complicated with adrenocorticotropin-deficiency.
Endocr J. 2014;61(9):855-60. Epub 2014 Jun 24. PubMed PMID: 24965226.


996: Riggs MM, Seman LJ, Staab A, MacGregor TR, Gillespie W, Gastonguay MR,
Woerle HJ, Macha S. Exposure-response modelling for empagliflozin, a sodium
glucose cotransporter 2 (SGLT2) inhibitor, in patients with type 2 diabetes. Br J
Clin Pharmacol. 2014 Dec;78(6):1407-18. doi: 10.1111/bcp.12453. PubMed PMID:
24964723; PubMed Central PMCID: PMC4256629.


997: Nack R, DeClue AE. In cats with newly diagnosed diabetes mellitus, use of a 
near-euglycemic management paradigm improves remission rate over a traditional
paradigm. Vet Q. 2014;34(3):132-6. doi: 10.1080/01652176.2014.924057. Epub 2014
Jun 25. PubMed PMID: 24964071.


998: Joshi SR, Ramachandran A, Chadha M, Chatterjee S, Rathod R, Kalra S.
Acarbose plus metformin fixed-dose combination in the management of type 2
diabetes. Expert Opin Pharmacother. 2014 Aug;15(11):1611-20. doi:
10.1517/14656566.2014.932771. Epub 2014 Jun 25. Review. PubMed PMID: 24963542.


999: Purnell TS, Joy S, Little E, Bridges JF, Maruthur N. Patient preferences for
noninsulin diabetes medications: a systematic review. Diabetes Care. 2014
Jul;37(7):2055-62. doi: 10.2337/dc13-2527. Review. PubMed PMID: 24963113; PubMed 
Central PMCID: PMC4067391.


1000: Leelarathna L, Dellweg S, Mader JK, Allen JM, Benesch C, Doll W, Ellmerer
M, Hartnell S, Heinemann L, Kojzar H, Michalewski L, Nodale M, Thabit H, Wilinska
ME, Pieber TR, Arnolds S, Evans ML, Hovorka R; AP@home Consortium. Day and night 
home closed-loop insulin delivery in adults with type 1 diabetes: three-center
randomized crossover study. Diabetes Care. 2014 Jul;37(7):1931-7. doi:
10.2337/dc13-2911. PubMed PMID: 24963110.


1001: Cryer PE. Glycemic goals in diabetes: trade-off between glycemic control
and iatrogenic hypoglycemia. Diabetes. 2014 Jul;63(7):2188-95. doi:
10.2337/db14-0059. PubMed PMID: 24962915.


1002: Morag I, Okrent AL, Strauss T, Staretz-Chacham O, Kuint J, Simchen MJ,
Kugelman A. Early neonatal morbidities and associated modifiable and
non-modifiable risk factors in a cohort of infants born at 34-35 weeks of
gestation. J Matern Fetal Neonatal Med. 2015 May;28(8):876-82. doi:
10.3109/14767058.2014.938043. Epub 2014 Jul 16. PubMed PMID: 24962498.


1003: Papineau SD, Wilson S. Dentition abnormalities in a Timothy syndrome
patient with a novel genetic mutation: a case report. Pediatr Dent. 2014
May-Jun;36(3):245-9. PubMed PMID: 24960393.


1004: Filip R, Lewandowska A, Szczepankiewicz M, Majda B. State of patients'
knowledge about treatment and proceedings in type 2 diabetes. Ann Agric Environ
Med. 2014;21(2):359-63. doi: 10.5604/1232-1966.1108605. PubMed PMID: 24959790.


1005: Winther B, Jackson D, Mulroy C, MacKay M. Evaluation of serum carnitine
levels for pediatric patients receiving carnitine-free and carnitine-supplemented
parenteral nutrition. Hosp Pharm. 2014 Jun;49(6):549-53. doi:
10.1310/hpj4906-549. PubMed PMID: 24958973; PubMed Central PMCID: PMC4062735.


1006: Home PD, Bolli GB, Mathieu C, Deerochanawong C, Landgraf W, Candelas C,
Pilorget V, Dain MP, Riddle MC. Modulation of insulin dose titration using a
hypoglycaemia-sensitive algorithm: insulin glargine versus neutral protamine
Hagedorn insulin in insulin-naïve people with type 2 diabetes. Diabetes Obes
Metab. 2015 Jan;17(1):15-22. doi: 10.1111/dom.12329. Epub 2014 Jul 12. PubMed
PMID: 24957785; PubMed Central PMCID: PMC4282751.


1007: Strain WD, Cos X, Hirst M, Vencio S, Mohan V, Vokó Z, Yabe D, Blüher M,
Paldánius PM. Time to do more: addressing clinical inertia in the management of
type 2 diabetes mellitus. Diabetes Res Clin Pract. 2014 Sep;105(3):302-12. doi:
10.1016/j.diabres.2014.05.005. Epub 2014 May 27. PubMed PMID: 24956964.


1008: Fabris C, Facchinetti A, Sparacino G, Zanon M, Guerra S, Maran A, Cobelli
C. Glucose variability indices in type 1 diabetes: parsimonious set of indices
revealed by sparse principal component analysis. Diabetes Technol Ther. 2014
Oct;16(10):644-52. doi: 10.1089/dia.2013.0252. Epub 2014 Jun 23. PubMed PMID:
24956070.


1009: Maiti S, Mukherjee S. Controlled drug delivery attributes of co-polymer
micelles and xanthan-O-carboxymethyl hydrogel particles. Int J Biol Macromol.
2014 Sep;70:37-43. doi: 10.1016/j.ijbiomac.2014.06.015. Epub 2014 Jun 20. PubMed 
PMID: 24954271.


1010: Hawkes CP, McDarby V, Cody D. Fear of hypoglycemia in parents of children
with type 1 diabetes. J Paediatr Child Health. 2014 Aug;50(8):639-42. doi:
10.1111/jpc.12621. Epub 2014 Jun 22. PubMed PMID: 24953343.


1011: Bozorgmehr K, Szecsenyi J, Ose D, Besier W, Mayer M, Krisam J, Jacke CO,
Salize HJ, Brandner R, Schmitt S, Kiel M, Kamradt M, Freund T. Practice
network-based care management for patients with type 2 diabetes and multiple
comorbidities (GEDIMAplus): study protocol for a randomized controlled trial.
Trials. 2014 Jun 21;15:243. doi: 10.1186/1745-6215-15-243. PubMed PMID: 24952740;
PubMed Central PMCID: PMC4082294.


1012: Kim GW, Chung SH. Clinical implication of SGLT2 inhibitors in type 2
diabetes. Arch Pharm Res. 2014 Aug;37(8):957-66. doi: 10.1007/s12272-014-0419-0. 
Epub 2014 Jun 21. Review. PubMed PMID: 24950857.


1013: Dodd KA, Bird BH, Jones ME, Nichol ST, Spiropoulou CF. Kyasanur Forest
disease virus infection in mice is associated with higher morbidity and mortality
than infection with the closely related Alkhurma hemorrhagic fever virus. PLoS
One. 2014 Jun 20;9(6):e100301. doi: 10.1371/journal.pone.0100301. eCollection
2014. PubMed PMID: 24950196; PubMed Central PMCID: PMC4065072.


1014: Aydin M, Deveci U, Hakan N. Neonatal hypoglycemia associated with the
antenatal corticosteroids may be secondary to fetal adrenal suppression. J Matern
Fetal Neonatal Med. 2015 May;28(8):892. doi: 10.3109/14767058.2014.936002. Epub
2014 Jul 3. PubMed PMID: 24949932.


1015: Kinoshita K, Ozaki N, Takagi Y, Murata Y, Oshida Y, Hayashi Y. Glucagon is 
essential for adaptive thermogenesis in brown adipose tissue. Endocrinology. 2014
Sep;155(9):3484-92. doi: 10.1210/en.2014-1175. Epub 2014 Jun 20. PubMed PMID:
24949663.


1016: Takahara M, Shiraiwa T, Katakami N, Matsuoka TA, Shimomura I. Efficacy of
adding once-daily insulin glulisine in Japanese type 2 diabetes patients treated 
with insulin glargine and sitagliptin. Diabetes Technol Ther. 2014
Oct;16(10):633-9. doi: 10.1089/dia.2014.0075. Epub 2014 Jun 20. PubMed PMID:
24949654.


1017: Sabzehei MK, Basiri B, Bazmamoun H. The Etiology, Clinical Type, and Short 
Outcome of Seizures in NewbornsHospitalized in Besat Hospital/Hamadan/ Iran. Iran
J Child Neurol. 2014 Spring;8(2):24-8. PubMed PMID: 24949047; PubMed Central
PMCID: PMC4058061.


1018: Tahrani AA. SGLT-2 inhibitors as second-line therapy in type 2 diabetes.
Lancet Diabetes Endocrinol. 2014 Sep;2(9):678-9. doi:
10.1016/S2213-8587(14)70135-4. Epub 2014 Jun 16. PubMed PMID: 24948512.


1019: Bailey SC, Brega AG, Crutchfield TM, Elasy T, Herr H, Kaphingst K, Karter
AJ, Moreland-Russell S, Osborn CY, Pignone M, Rothman R, Schillinger D. Update on
health literacy and diabetes. Diabetes Educ. 2014 Sep-Oct;40(5):581-604. doi:
10.1177/0145721714540220. Epub 2014 Jun 19. Review. PubMed PMID: 24947871; PubMed
Central PMCID: PMC4174500.


1020: Münnich A, Küchenmeister U. Causes, diagnosis and therapy of common
diseases in neonatal puppies in the first days of life: cornerstones of practical
approach. Reprod Domest Anim. 2014 Jun;49 Suppl 2:64-74. doi: 10.1111/rda.12329. 
PubMed PMID: 24947863.


1021: Chan S. Epilepsy following neonatal hypoglycaemia--a spectrum of severity. 
Dev Med Child Neurol. 2014 Nov;56(11):1037. doi: 10.1111/dmcn.12515. Epub 2014
Jun 20. PubMed PMID: 24947747.


1022: de Wit HM, Vervoort GM, Jansen HJ, de Grauw WJ, de Galan BE, Tack CJ.
Liraglutide reverses pronounced insulin-associated weight gain, improves
glycaemic control and decreases insulin dose in patients with type 2 diabetes: a 
26 week, randomised clinical trial (ELEGANT). Diabetologia. 2014
Sep;57(9):1812-9. doi: 10.1007/s00125-014-3302-0. Epub 2014 Jun 20. PubMed PMID: 
24947583.


1023: Kahles F, Meyer C, Möllmann J, Diebold S, Findeisen HM, Lebherz C,
Trautwein C, Koch A, Tacke F, Marx N, Lehrke M. GLP-1 secretion is increased by
inflammatory stimuli in an IL-6-dependent manner, leading to hyperinsulinemia and
blood glucose lowering. Diabetes. 2014 Oct;63(10):3221-9. doi: 10.2337/db14-0100.
Epub 2014 Jun 19. PubMed PMID: 24947356.


1024: Ganz ML, Wintfeld NS, Li Q, Lee YC, Gatt E, Huang JC. Severe hypoglycemia
rates and associated costs among type 2 diabetics starting basal insulin therapy 
in the United States. Curr Med Res Opin. 2014 Oct;30(10):1991-2000. doi:
10.1185/03007995.2014.936930. Epub 2014 Jul 15. PubMed PMID: 24945720.


1025: Ince DA, Sahin NM, Ecevit A, Kurt A, Kinik ST, Flanagan SE, Hussain K,
Tarcan A. Congenital hyperinsulinism in a newborn with a novel homozygous
mutation (p.Q392H) in the ABCC8 gene. J Pediatr Endocrinol Metab. 2014
Nov;27(11-12):1253-5. doi: 10.1515/jpem-2014-0072. PubMed PMID: 24945427.


1026: Mahalakshmi MM, Bhavadharini B, Kumar M, Anjana RM, Shah SS, Bridgette A,
Choudhury M, Henderson M, Desborough L, Viswanathan M, Ranjani H. Clinical
profile, outcomes, and progression to type 2 diabetes among Indian women with
gestational diabetes mellitus seen at a diabetes center in south India. Indian J 
Endocrinol Metab. 2014 May;18(3):400-6. doi: 10.4103/2230-8210.131205. PubMed
PMID: 24944938; PubMed Central PMCID: PMC4056142.


1027: Li J, Feng Z, Li Q, He Y, Zhao C, He J. Insulin glargine effectively
achieves glycemic control and improves insulin resistance in patients with early 
type 2 diabetes that exhibit a high risk for cardiovascular disease. Exp Ther
Med. 2014 Jul;8(1):147-152. Epub 2014 Apr 24. PubMed PMID: 24944613; PubMed
Central PMCID: PMC4061209.


1028: Brown LD, Thorn SR, O'Meara MC, Lavezzi JR, Rozance PJ. A physiological
increase in insulin suppresses muscle-specific ubiquitin ligase gene activation
in fetal sheep with sustained hypoglycemia. Physiol Rep. 2014 Jun 18;2(6). pii:
e12045. doi: 10.14814/phy2.12045. PubMed PMID: 24944291; PubMed Central PMCID:
PMC4208658.


1029: Cobelli C, Renard E, Kovatchev B. The artificial pancreas: a digital-age
treatment for diabetes. Lancet Diabetes Endocrinol. 2014 Sep;2(9):679-81. doi:
10.1016/S2213-8587(14)70126-3. Epub 2014 Jun 16. PubMed PMID: 24943066.


1030: Thabit H, Lubina-Solomon A, Stadler M, Leelarathna L, Walkinshaw E, Pernet 
A, Allen JM, Iqbal A, Choudhary P, Kumareswaran K, Nodale M, Nisbet C, Wilinska
ME, Barnard KD, Dunger DB, Heller SR, Amiel SA, Evans ML, Hovorka R. Home use of 
closed-loop insulin delivery for overnight glucose control in adults with type 1 
diabetes: a 4-week, multicentre, randomised crossover study. Lancet Diabetes
Endocrinol. 2014 Sep;2(9):701-9. doi: 10.1016/S2213-8587(14)70114-7. Epub 2014
Jun 16. PubMed PMID: 24943065; PubMed Central PMCID: PMC4165604.


1031: Mao S, Zhang A, Huang S. Sirolimus in severe hyperinsulinemic hypoglycemia.
N Engl J Med. 2014 Jun 19;370(25):2448. doi: 10.1056/NEJMc1404716#SA1. PubMed
PMID: 24941188.


1032: Senniappan S, Brown RE, Hussain K. Sirolimus in severe hyperinsulinemic
hypoglycemia. N Engl J Med. 2014 Jun 19;370(25):2448-9. doi:
10.1056/NEJMc1404716. PubMed PMID: 24941187.


1033: Pfützner A, Dissel S, Forkel C, Grenningloh M, Bitton G, Nagar R, Forst T. 
Standardized modulation of the injection site allows for insulin dose reduction
without deterioration of metabolic control. Curr Med Res Opin. 2014
Oct;30(10):2001-8. doi: 10.1185/03007995.2014.933098. Epub 2014 Jul 4. PubMed
PMID: 24940825.


1034: Acquistapace G, Rossi M, Garbi M, Cosci P, Canetta C, Manelli A, Ricevuti
G. Acute metformin intoxication: 2012 experience of Emergency Departement of
Lodi, Italy. Clin Chem Lab Med. 2014 Oct;52(10):1489-97. doi:
10.1515/cclm-2014-0208. PubMed PMID: 24940713.


1035: Hoelmkjaer KM, Spodsberg EM, Bjornvad CR. Insulin detemir treatment in
diabetic cats in a practice setting. J Feline Med Surg. 2015 Feb;17(2):144-51.
doi: 10.1177/1098612X14538642. Epub 2014 Jun 17. PubMed PMID: 24938314.


1036: Patell RD, Dosi RV. OBSTACLE hypoglycemia: Targeting a major hurdle in
diabetes management! J Postgrad Med. 2014 Apr-Jun;60(2):161-2. PubMed PMID:
24937878.


1037: Tang D, Kang R, Van Houten B, Zeh HJ, Billiar TR, Lotze MT. High mobility
group box 1 (HMGB1) phenotypic role revealed with stress. Mol Med. 2014 Aug
19;20:359-62. doi: 10.2119/molmed.2014.00063. PubMed PMID: 24937773; PubMed
Central PMCID: PMC4153844.


1038: Demirbilek H, Shah P, Arya VB, Hinchey L, Flanagan SE, Ellard S, Hussain K.
Long-term follow-up of children with congenital hyperinsulinism on octreotide
therapy. J Clin Endocrinol Metab. 2014 Oct;99(10):3660-7. doi:
10.1210/jc.2014-1866. Epub 2014 Jun 17. PubMed PMID: 24937539.


1039: Nimri R, Phillip M. Artificial pancreas: fuzzy logic and control of
glycemia. Curr Opin Endocrinol Diabetes Obes. 2014 Aug;21(4):251-6. doi:
10.1097/MED.0000000000000073. Review. PubMed PMID: 24937038.


1040: Schmiegelow K, Nielsen SN, Frandsen TL, Nersting J.
Mercaptopurine/Methotrexate maintenance therapy of childhood acute lymphoblastic 
leukemia: clinical facts and fiction. J Pediatr Hematol Oncol. 2014
Oct;36(7):503-17. doi: 10.1097/MPH.0000000000000206. Review. PubMed PMID:
24936744; PubMed Central PMCID: PMC4222610.


1041: Distiller LA, Nortje H, Wellmann H, Amod A, Lombard L. A 24-week,
prospective, randomized, open-label, treat-to-target pilot study of obese type 2 
diabetes patients with severe insulin resistance to assess the addition of
exenatide on the efficacy of u-500 regular insulin plus metformin. Endocr Pract. 
2014 Nov;20(11):1143-50. doi: 10.4158/EP14067.OR. PubMed PMID: 24936555.


1042: Dendy JA, Chockalingam V, Tirumalasetty NN, Dornelles A, Blonde L, Bolton
PM, Meadows RY, Andrews SS. Identifying risk factors for severe hypoglycemia in
hospitalized patients with diabetes. Endocr Pract. 2014 Oct;20(10):1051-6. doi:
10.4158/EP13467.OR. PubMed PMID: 24936545.


1043: Rochester CD, Akiyode O. Novel and emerging diabetes mellitus drug
therapies for the type 2 diabetes patient. World J Diabetes. 2014 Jun
15;5(3):305-15. doi: 10.4239/wjd.v5.i3.305. Review. PubMed PMID: 24936252; PubMed
Central PMCID: PMC4058735.


1044: Bilotta F, Guerra C, Badenes R, Lolli S, Rosa G. Short acting insulin
analogues in intensive care unit patients. World J Diabetes. 2014 Jun
15;5(3):230-4. doi: 10.4239/wjd.v5.i3.230. PubMed PMID: 24936244; PubMed Central 
PMCID: PMC4058727.


1045: Breitschwerdt EB, Goldkamp C, Castleman WL, Cullen JM, Mascarelli PE,
Thalhem L, Schaer M. Hyperinsulinemic hypoglycemia syndrome in 2 dogs with
bartonellosis. J Vet Intern Med. 2014 Jul-Aug;28(4):1331-5. doi:
10.1111/jvim.12381. Epub 2014 Jun 16. PubMed PMID: 24934703.


1046: Khowaja A, Johnson-Rabbett B, Bantle J, Moheet A. Hypoglycemia mediated by 
paraneoplastic production of Insulin like growth factor-2 from a malignant renal 
solitary fibrous tumor - clinical case and literature review. BMC Endocr Disord. 
2014 Jun 17;14:49. doi: 10.1186/1472-6823-14-49. PubMed PMID: 24934576; PubMed
Central PMCID: PMC4067084.


1047: Svane MS, Madsbad S. Bariatric surgery - effects on obesity and related
co-morbidities. Curr Diabetes Rev. 2014 May;10(3):208-14. Review. PubMed PMID:
24934290.


1048: Blue Cross Blue Shield Association; Kaiser Permanente. Artificial pancreas 
device systems. Technol Eval Cent Assess Program Exec Summ. 2014 Apr;28(14):1-4. 
PubMed PMID: 24933743.


1049: Russell M, Benton D, Kingsley M. Carbohydrate ingestion before and during
soccer match play and blood glucose and lactate concentrations. J Athl Train.
2014 Jul-Aug;49(4):447-53. doi: 10.4085/1062-6050-49.3.12. Epub 2014 Jun 16.
PubMed PMID: 24933430; PubMed Central PMCID: PMC4151832.


1050: Stadler J, Jannasch C, Mack SL, Dietz S, Zöls S, Ritzmann M, Hoelzle K,
Hoelzle LE. Clinical and haematological characterisation of Mycoplasma suis
infections in splenectomised and non-splenectomised pigs. Vet Microbiol. 2014 Aug
6;172(1-2):294-300. doi: 10.1016/j.vetmic.2014.05.012. Epub 2014 May 13. PubMed
PMID: 24933162.


1051: Durmaz E, Flanagan SE, Parlak M, Ellard S, Akcurin S, Bircan I. A
combination of nifedipine and octreotide treatment in an hyperinsulinemic
hypoglycemic infant. J Clin Res Pediatr Endocrinol. 2014;6(2):119-21. doi:
10.4274/Jcrpe.1230. PubMed PMID: 24932607; PubMed Central PMCID: PMC4141574.


1052: Russell SJ, El-Khatib FH, Sinha M, Magyar KL, McKeon K, Goergen LG, Balliro
C, Hillard MA, Nathan DM, Damiano ER. Outpatient glycemic control with a bionic
pancreas in type 1 diabetes. N Engl J Med. 2014 Jul 24;371(4):313-25. doi:
10.1056/NEJMoa1314474. Epub 2014 Jun 15. PubMed PMID: 24931572; PubMed Central
PMCID: PMC4183762.


1053: McCall M, Shapiro AM. Islet cell transplantation. Semin Pediatr Surg. 2014 
Apr;23(2):83-90. doi: 10.1053/j.sempedsurg.2014.03.006. Epub 2014 May 2. Review. 
PubMed PMID: 24931353.


1054: Shah P, Demirbilek H, Hussain K. Persistent hyperinsulinaemic hypoglycaemia
in infancy. Semin Pediatr Surg. 2014 Apr;23(2):76-82. doi:
10.1053/j.sempedsurg.2014.03.005. Epub 2014 Mar 15. Review. PubMed PMID:
24931352.


1055: Kleinridders A, Ferris HA, Cai W, Kahn CR. Insulin action in brain
regulates systemic metabolism and brain function. Diabetes. 2014
Jul;63(7):2232-43. doi: 10.2337/db14-0568. Epub 2014 Jun 15. Review. PubMed PMID:
24931034; PubMed Central PMCID: PMC4066341.


1056: Xiang L, Lu S, Mittwede PN, Clemmer JS, Husband GW, Hester RL.
β(2)-Adrenoreceptor blockade improves early posttrauma hyperglycemia and
pulmonary injury in obese rats. Am J Physiol Heart Circ Physiol. 2014 Aug
15;307(4):H621-7. doi: 10.1152/ajpheart.00208.2014. Epub 2014 Jun 13. PubMed
PMID: 24929860; PubMed Central PMCID: PMC4137123.


1057: Aroor AR, Sowers JR, Jia G, DeMarco VG. Pleiotropic effects of the
dipeptidylpeptidase-4 inhibitors on the cardiovascular system. Am J Physiol Heart
Circ Physiol. 2014 Aug 15;307(4):H477-92. Review. PubMed PMID: 24929856; PubMed
Central PMCID: PMC4137125.


1058: Strobel A, Gingold DB, Calvello EJ. TTP presenting as refractory
hypoglycemia in a patient with thromboangiitis obliterans. Am J Emerg Med. 2014
Dec;32(12):1554.e5-7. doi: 10.1016/j.ajem.2014.04.044. Epub 2014 Apr 26. PubMed
PMID: 24929773.


1059: Østoft SH, Bagger JI, Hansen T, Pedersen O, Faber J, Holst JJ, Knop FK,
Vilsbøll T. Glucose-lowering effects and low risk of hypoglycemia in patients
with maturity-onset diabetes of the young when treated with a GLP-1 receptor
agonist: a double-blind, randomized, crossover trial. Diabetes Care. 2014
Jul;37(7):1797-805. doi: 10.2337/dc13-3007. PubMed PMID: 24929431.


1060: Rosenstock J, Jelaska A, Frappin G, Salsali A, Kim G, Woerle HJ, Broedl UC;
EMPA-REG MDI Trial Investigators. Improved glucose control with weight loss,
lower insulin doses, and no increased hypoglycemia with empagliflozin added to
titrated multiple daily injections of insulin in obese inadequately controlled
type 2 diabetes. Diabetes Care. 2014 Jul;37(7):1815-23. doi: 10.2337/dc13-3055.
Epub 2014 Jun 14. PubMed PMID: 24929430.


1061: Kovatchev BP, Renard E, Cobelli C, Zisser HC, Keith-Hynes P, Anderson SM,
Brown SA, Chernavvsky DR, Breton MD, Mize LB, Farret A, Place J, Bruttomesso D,
Del Favero S, Boscari F, Galasso S, Avogaro A, Magni L, Di Palma F, Toffanin C,
Messori M, Dassau E, Doyle FJ 3rd. Safety of outpatient closed-loop control:
first randomized crossover trials of a wearable artificial pancreas. Diabetes
Care. 2014 Jul;37(7):1789-96. doi: 10.2337/dc13-2076. Epub 2014 Jun 14. PubMed
PMID: 24929429; PubMed Central PMCID: PMC4067397.


1062: Kong AP, Yang X, Luk A, Cheung KK, Ma RC, So WY, Ho CS, Chan MH, Ozaki R,
Chow CC, Brown N, Chan JC. Hypoglycaemia, chronic kidney disease and death in
type 2 diabetes: the Hong Kong diabetes registry. BMC Endocr Disord. 2014 Jun
13;14:48. doi: 10.1186/1472-6823-14-48. PubMed PMID: 24927961; PubMed Central
PMCID: PMC4151079.


1063: Nannapaneni N, Elkhider A, Steinberg J. Hypoglycemic hemiparesis: the
stroke masquerader. Am J Med. 2014 Sep;127(9):e13. doi:
10.1016/j.amjmed.2014.06.001. Epub 2014 Jun 10. PubMed PMID: 24927910.


1064: Shimizu K, Ogura H, Wasa M, Hirose T, Shimazu T, Nagasaka H, Hirano K.
Refractory hypoglycemia and subsequent cardiogenic shock in starvation and
refeeding: report of three cases. Nutrition. 2014 Sep;30(9):1090-2. doi:
10.1016/j.nut.2014.01.007. Epub 2014 Feb 15. PubMed PMID: 24927630.


1065: Farid D, Rosenberg E, Bartlett G. Importance of education in managing type 
2 diabetes during Ramadan. Can Fam Physician. 2014 Jun;60(6):508-10, 518-20.
English, French. PubMed PMID: 24925933; PubMed Central PMCID: PMC4055309.


1066: Cooper MN, de Klerk NH, Jones TW, Davis EA. Clinical and demographic risk
factors associated with mortality during early adulthood in a population-based
cohort of childhood-onset type 1 diabetes. Diabet Med. 2014 Dec;31(12):1550-8.
doi: 10.1111/dme.12522. Epub 2014 Jul 16. PubMed PMID: 24925517.


1067: Guo YJ, Zhou Y, Zhang SY, Wei Q, Huang Y, Xia WQ, Wang SH. Optimal target
range for blood glucose in hyperglycaemic patients in a neurocritical care unit. 
Diab Vasc Dis Res. 2014 Sep;11(5):352-8. doi: 10.1177/1479164114530580. Epub 2014
Jun 12. PubMed PMID: 24925103.


1068: Scheen AJ. [Bydureon: first once weekly GLP-1 receptor agonist (exenatide
LAR)]. Rev Med Liege. 2014 Apr;69(4):214-9. French. PubMed PMID: 24923102.


1069: Chanson P, Pariente A. [Hypoglycemia could increase the risk of arrhythmia 
in diabetics, explaining the increased cardiovascular mortality in the intensive 
control of blood glucose]. Rev Prat. 2014 May;64(5):614. French. PubMed PMID:
24923040.


1070: Jensen VF, Mølck AM, Bøgh IB, Lykkesfeldt J. Effect of insulin-induced
hypoglycaemia on the peripheral nervous system: focus on adaptive mechanisms,
pathogenesis and histopathological changes. J Neuroendocrinol. 2014
Aug;26(8):482-96. doi: 10.1111/jne.12170. Review. PubMed PMID: 24921897.


1071: Hassanein M, Abdallah K, Schweizer A. A double-blind, randomized trial,
including frequent patient-physician contacts and Ramadan-focused advice,
assessing vildagliptin and gliclazide in patients with type 2 diabetes fasting
during Ramadan: the STEADFAST study. Vasc Health Risk Manag. 2014 May
28;10:319-26. doi: 10.2147/VHRM.S64038. eCollection 2014. PubMed PMID: 24920915; 
PubMed Central PMCID: PMC4045264.


1072: Polonsky WH, Thompson S, Wei W, Riddle MC, Chaudhari S, Jackson J, Bruno
AS. Greater fear of hypoglycaemia with premixed insulin than with basal-bolus
insulin glargine and glulisine: patient-reported outcomes from a 60-week
randomised study. Diabetes Obes Metab. 2014 Nov;16(11):1121-7. doi:
10.1111/dom.12328. Epub 2014 Jul 12. PubMed PMID: 24919603.


1073: Nauck MA, Del Prato S, Durán-García S, Rohwedder K, Langkilde AM, Sugg J,
Parikh SJ. Durability of glycaemic efficacy over 2 years with dapagliflozin
versus glipizide as add-on therapies in patients whose type 2 diabetes mellitus
is inadequately controlled with metformin. Diabetes Obes Metab. 2014
Nov;16(11):1111-20. doi: 10.1111/dom.12327. Epub 2014 Jul 10. PubMed PMID:
24919526.


1074: Blonde L, Baron MA, Zhou R, Banerji MA. Efficacy and risk of hypoglycemia
with use of insulin glargine or comparators in patients with cardiovascular risk 
factors. Postgrad Med. 2014 May;126(3):172-89. doi: 10.3810/pgm.2014.05.2766.
PubMed PMID: 24918802.


1075: McGill JB. Anti-diabetes therapy: safety considerations for patients with
impaired kidney function. Postgrad Med. 2014 May;126(3):161-71. doi:
10.3810/pgm.2014.05.2765. Review. PubMed PMID: 24918801.


1076: Williamson C, Glauser TA, Burton BS, Schneider D, Dubois AM, Patel D.
Health care provider management of patients with type 2 diabetes mellitus:
analysis of trends in attitudes and practices. Postgrad Med. 2014
May;126(3):145-60. doi: 10.3810/pgm.2014.05.2764. PubMed PMID: 24918800.


1077: Banerji MA, Baron MA, Gao L, Blonde L. Influence of baseline glycemia on
outcomes with insulin glargine use in patients uncontrolled on oral agents.
Postgrad Med. 2014 May;126(3):111-25. doi: 10.3810/pgm.2014.05.2761. PubMed PMID:
24918797.


1078: Yacoub TG. Application of clinical judgment and guidelines to achieving
glycemic goals in type 2 diabetes: focus on pharmacologic therapy. Postgrad Med. 
2014 May;126(3):95-106. doi: 10.3810/pgm.2014.05.2759. Review. PubMed PMID:
24918795.


1079: Usiskin K, Kline I, Fung A, Mayer C, Meininger G. Safety and tolerability
of canagliflozin in patients with type 2 diabetes mellitus: pooled analysis of
phase 3 study results. Postgrad Med. 2014 May;126(3):16-34. doi:
10.3810/pgm.2014.05.2753. PubMed PMID: 24918789.


1080: Vadalá S, Pellegrini D, Verdaguer MF, Schrappe M, Alvarez J, Bruetman JE.
[Stress (Takotsubo) cardiomyopathy in a patient with anorexia nervosa]. Medicina 
(B Aires). 2014;74(3):222-4. Spanish. PubMed PMID: 24918671.


1081: Amblee A. Dulaglutide for the treatment of type 2 diabetes. Drugs Today
(Barc). 2014 Apr;50(4):277-89. doi: 10.1358/dot.2014.50.4.2132740. Review. PubMed
PMID: 24918645.


1082: Mahmoudi Z, Jensen MH, Dencker Johansen M, Christensen TF, Tarnow L,
Christiansen JS, Hejlesen O. Accuracy evaluation of a new real-time continuous
glucose monitoring algorithm in hypoglycemia. Diabetes Technol Ther. 2014
Oct;16(10):667-78. doi: 10.1089/dia.2014.0043. Epub 2014 Jun 11. PubMed PMID:
24918271.


1083: Li CJ, Liu XJ, Bai L, Yu Q, Zhang QM, Yu P, Yu DM. Efficacy and safety of
vildagliptin, Saxagliptin or Sitagliptin as add-on therapy in Chinese patients
with type 2 diabetes inadequately controlled with dual combination of traditional
oral hypoglycemic agents. Diabetol Metab Syndr. 2014 May 31;6:69. doi:
10.1186/1758-5996-6-69. eCollection 2014. PubMed PMID: 24917890; PubMed Central
PMCID: PMC4050987.


1084: Deliens C, Losseau C, Vandeleene B, Boland B. Postprandial reactive
hypoglycaemia in a very old patient. Acta Clin Belg. 2014 Aug;69(4):290-3. doi:
10.1179/2295333714Y.0000000026. Epub 2014 Jun 10. PubMed PMID: 24916750.


1085: Langen ES, Kuperstock JL, Sung JF, Taslimi M, Byrne J, El-Sayed YY.
Maternal glucose response to betamethasone administration. Am J Perinatol. 2015
Feb;30(2):143-8. doi: 10.1055/s-0034-1376387. Epub 2014 Jun 10. PubMed PMID:
24915559.


1086: Andrews MA, O'Malley PG. Diabetes overtreatment in elderly individuals:
risky business in need of better management. JAMA. 2014 Jun 11;311(22):2326-7.
doi: 10.1001/jama.2014.4563. PubMed PMID: 24915264.


1087: Wallia A, Molitch ME. Insulin therapy for type 2 diabetes mellitus. JAMA.
2014 Jun 11;311(22):2315-25. doi: 10.1001/jama.2014.5951. Review. PubMed PMID:
24915263.


1088: Todi S, Bhattacharya M. Glycemic variability and outcome in critically ill.
Indian J Crit Care Med. 2014 May;18(5):285-90. doi: 10.4103/0972-5229.132484.
PubMed PMID: 24914256; PubMed Central PMCID: PMC4047689.


1089: Lee SA, Cho SJ, Jeong MH, Kim YJ, Kim CJ, Cho MC, Kim HS, Ahn Y, Koh G, Lee
JM, Oh SK, Yun KH, Kim HY, Cho CG, Lee DH; KAMIR/KorMI Registry. Hypoglycemia at 
admission in patients with acute myocardial infarction predicts a higher 30-day
mortality in patients with poorly controlled type 2 diabetes than in
well-controlled patients. Diabetes Care. 2014 Aug;37(8):2366-73. doi:
10.2337/dc13-2856. Epub 2014 Jun 9. PubMed PMID: 24914243.


1090: Marín-Hernández A, López-Ramírez SY, Del Mazo-Monsalvo I, Gallardo-Pérez
JC, Rodríguez-Enríquez S, Moreno-Sánchez R, Saavedra E. Modeling cancer
glycolysis under hypoglycemia, and the role played by the differential expression
of glycolytic isoforms. FEBS J. 2014 Aug;281(15):3325-45. doi:
10.1111/febs.12864. Epub 2014 Jul 1. PubMed PMID: 24912776.


1091: Kehar M, Bijarnia S, Ellard S, Houghton J, Saxena R, Verma IC, Wadhwa N.
Fanconi-Bickel syndrome - mutation in SLC2A2 gene. Indian J Pediatr. 2014
Nov;81(11):1237-9. doi: 10.1007/s12098-014-1487-3. Epub 2014 Jun 10. PubMed PMID:
24912437; PubMed Central PMCID: PMC4353876.


1092: Oishi M. [Differential diagnosis of epilepsy]. Nihon Rinsho. 2014
May;72(5):839-44. Review. Japanese. PubMed PMID: 24912284.


1093: Gizewska M, Wilk M, Patalan M, Mackay D, Peregud-Pegorzelski J, Gawrych E, 
Walczak M, Petriczko E, Brodkiewicz A. The significance of molecular studies in
the long-term follow-up of children with beckwith- wiedemann syndrome. Turk J
Pediatr. 2014 Mar-Apr;56(2):177-82. PubMed PMID: 24911853.


1094: Korytkowski MT. In-patient management of diabetes: Controversies and
guidelines. Indian J Endocrinol Metab. 2013 Dec;17(Suppl 3):S630-5. doi:
10.4103/2230-8210.123554. Review. PubMed PMID: 24910825; PubMed Central PMCID:
PMC4046603.


1095: Holman RR, Sourij H, Califf RM. Cardiovascular outcome trials of
glucose-lowering drugs or strategies in type 2 diabetes. Lancet. 2014 Jun
7;383(9933):2008-17. doi: 10.1016/S0140-6736(14)60794-7. Review. Erratum in:
Lancet. 2014 Jun 28;383(9936):2212. PubMed PMID: 24910232.


1096: Pan C, Han P, Ji L, Ji Q, Lu J, Lin J, Liu J, Su B, Shi J, Wang P.
Weight-neutral effect of once-daily insulin detemir in Chinese type 2 diabetes
patients: subgroup analysis of the SOLVE study. J Diabetes. 2015 Mar;7(2):222-30.
doi: 10.1111/1753-0407.12179. Epub 2014 Sep 4. PubMed PMID: 24909984.


1097: Fredheim S, Delli A, Rida H, Drivvoll AK, Skrivarhaug T, Bjarnason R,
Thorsson A, Lindblad B, Svensson J. Equal access to health care may diminish the 
differences in outcome between native and immigrant patients with type 1
diabetes. Pediatr Diabetes. 2014 Nov;15(7):519-27. doi: 10.1111/pedi.12157. Epub 
2014 Jun 9. PubMed PMID: 24909643.


1098: Babiker T, Chakera AJ, Shepherd M, Hattersley AT. A diagnostic approach for
defining idiopathic remitting diabetes: a retrospective cohort study. BMC Endocr 
Disord. 2014 Jun 9;14:45. doi: 10.1186/1472-6823-14-45. PubMed PMID: 24909320;
PubMed Central PMCID: PMC4064804.


1099: Kaku K, Kiyosue A, Inoue S, Ueda N, Tokudome T, Yang J, Langkilde AM.
Efficacy and safety of dapagliflozin monotherapy in Japanese patients with type 2
diabetes inadequately controlled by diet and exercise. Diabetes Obes Metab. 2014 
Nov;16(11):1102-10. doi: 10.1111/dom.12325. Epub 2014 Jul 8. PubMed PMID:
24909293.


1100: Krentz AJ, Morrow L, Petersson M, Norjavaara E, Hompesch M. Effect of
exogenously administered glucagon versus spontaneous endogenous
counter-regulation on glycaemic recovery from insulin-induced hypoglycaemia in
patients with type 2 diabetes treated with a novel glucokinase activator,
AZD1656, and metformin. Diabetes Obes Metab. 2014 Nov;16(11):1096-101. doi:
10.1111/dom.12323. Epub 2014 Jul 3. PubMed PMID: 24909093.


1101: Scully D, Hawkes CP, McGlacken-Byrne SM, Murphy N. Difficulties associated 
with diabetes management during the Junior Certificate examination. Ir Med J.
2014 May;107(5):154-6. PubMed PMID: 24908865.


1102: Park JH, Kang JH, Lee KH, Kim NH, Yoo HW, Lee DY, Yoo EG. Insulin pump
therapy in transient neonatal diabetes mellitus. Ann Pediatr Endocrinol Metab.
2013 Sep;18(3):148-51. doi: 10.6065/apem.2013.18.3.148. Epub 2013 Sep 30. PubMed 
PMID: 24904869; PubMed Central PMCID: PMC4027075.


1103: Lee YA. Diabetes care for emerging adults: transition from pediatric to
adult diabetes care systems. Ann Pediatr Endocrinol Metab. 2013 Sep;18(3):106-10.
doi: 10.6065/apem.2013.18.3.106. Epub 2013 Sep 30. Review. PubMed PMID: 24904862;
PubMed Central PMCID: PMC4027079.


1104: Botros N, Rijnaarts I, Brandts H, Bleumink G, Janssen I, de Boer H. Effect 
of carbohydrate restriction in patients with hyperinsulinemic hypoglycemia after 
Roux-en-Y gastric bypass. Obes Surg. 2014 Nov;24(11):1850-5. doi:
10.1007/s11695-014-1319-6. PubMed PMID: 24902654.


1105: Shiryazdi SM, Kargar S, Afkhami-Ardekani M, Neamatzadeh H. Risk of
postoperative hypocalcemia in patients underwent total thyroidectomy, subtotal
thyroidectomy and lobectomy surgeries. Acta Med Iran. 2014;52(3):206-9. PubMed
PMID: 24901723.


1106: Afman G, Garside RM, Dinan N, Gant N, Betts JA, Williams C. Effect of
carbohydrate or sodium bicarbonate ingestion on performance during a validated
basketball simulation test. Int J Sport Nutr Exerc Metab. 2014 Dec;24(6):632-44. 
doi: 10.1123/ijsnem.2013-0168. Epub 2014 Jun 5. PubMed PMID: 24901305.


1107: Toda N, Hao X, Ogawa Y, Oda K, Yu M, Fu Z, Chen Y, Kim Y, Lizarzaburu M,
Lively S, Lawlis S, Murakoshi M, Nara F, Watanabe N, Reagan JD, Tian H, Fu A,
Motani A, Liu Q, Lin YJ, Zhuang R, Xiong Y, Fan P, Medina J, Li L, Izumi M,
Okuyama R, Shibuya S. Potent and Orally Bioavailable GPR142 Agonists as Novel
Insulin Secretagogues for the Treatment of Type 2 Diabetes. ACS Med Chem Lett.
2013 Jun 17;4(8):790-4. doi: 10.1021/ml400186z. eCollection 2013 Aug 8. PubMed
PMID: 24900747; PubMed Central PMCID: PMC4027368.


1108: Wang Y, Liu JJ, Dransfield PJ, Zhu L, Wang Z, Du X, Jiao X, Su Y, Li AR,
Brown SP, Kasparian A, Vimolratana M, Yu M, Pattaropong V, Houze JB, Swaminath G,
Tran T, Nguyen K, Guo Q, Zhang J, Zhuang R, Li F, Miao L, Bartberger MD, Correll 
TL, Chow D, Wong S, Luo J, Lin DC, Medina JC. Discovery and Optimization of
Potent GPR40 Full Agonists Containing Tricyclic Spirocycles. ACS Med Chem Lett.
2013 May 7;4(6):551-5. doi: 10.1021/ml300427u. eCollection 2013 Jun 13. PubMed
PMID: 24900707; PubMed Central PMCID: PMC4027505.


1109: Younk LM, Lamos EM, Davis SN. The cardiovascular effects of insulin. Expert
Opin Drug Saf. 2014 Jul;13(7):955-66. doi: 10.1517/14740338.2014.919256. Epub
2014 Jun 5. Review. PubMed PMID: 24899093.


1110: Kilpatrick CR, Elliott MB, Pratt E, Schafers SJ, Blackburn MC, Heard K,
McGill JB, Thoelke M, Tobin GS. Prevention of inpatient hypoglycemia with a
real-time informatics alert. J Hosp Med. 2014 Oct;9(10):621-6. doi:
10.1002/jhm.2221. Epub 2014 Jun 5. PubMed PMID: 24898687.


1111: Rosenstock J, Fonseca VA, Gross JL, Ratner RE, Ahrén B, Chow FC, Yang F,
Miller D, Johnson SL, Stewart MW, Leiter LA; Harmony 6 Study Group. Advancing
basal insulin replacement in type 2 diabetes inadequately controlled with insulin
glargine plus oral agents: a comparison of adding albiglutide, a weekly GLP-1
receptor agonist, versus thrice-daily prandial insulin lispro. Diabetes Care.
2014 Aug;37(8):2317-25. doi: 10.2337/dc14-0001. Epub 2014 Jun 4. PubMed PMID:
24898300.


1112: Sanon VP, Sanon S, Kanakia R, Yu H, Araj F, Oliveros R, Chilton R.
Hypoglycemia from a cardiologist's perspective. Clin Cardiol. 2014
Aug;37(8):499-504. doi: 10.1002/clc.22288. Epub 2014 Jun 4. Review. PubMed PMID: 
24895268.


1113: Davis CS, Fleming JW, Warrington LE. Sodium glucose co-transporter 2
inhibitors: a novel approach to the management of type 2 diabetes mellitus. J Am 
Assoc Nurse Pract. 2014 Jul;26(7):356-63. doi: 10.1002/2327-6924.12135. Epub 2014
Jun 4. PubMed PMID: 24895099.


1114: Jamshed N, Ekka M, Aggarwal P, Narayan S. Severe hypoglycemia as a
presenting feature of aluminum phosphide poisoning. Ann Saudi Med. 2014
Mar-Apr;34(2):189. doi: 0.5144/0256.4947.2014.189. PubMed PMID: 24894792.


1115: Maahs DM, Hermann JM, DuBose SN, Miller KM, Heidtmann B, DiMeglio LA,
Rami-Merhar B, Beck RW, Schober E, Tamborlane WV, Kapellen TM, Holl RW; DPV
Initiative; T1D Exchange Clinic Network. Contrasting the clinical care and
outcomes of 2,622 children with type 1 diabetes less than 6 years of age in the
United States T1D Exchange and German/Austrian DPV registries. Diabetologia. 2014
Aug;57(8):1578-85. doi: 10.1007/s00125-014-3272-2. Epub 2014 Jun 4. PubMed PMID: 
24893863.


1116: Safdieh JE. Patient management problem. Continuum (Minneap Minn). 2014
Jun;20(3 Neurology of Systemic Disease):734-8; preferred response 739-46. doi:
10.1212/01.CON.0000450980.16356.5e. PubMed PMID: 24893248.


1117: Fabris C, Sparacino G, Sejling AS, Goljahani A, Duun-Henriksen J, Remvig
LS, Juhl CB, Cobelli C. Hypoglycemia-related electroencephalogram changes
assessed by multiscale entropy. Diabetes Technol Ther. 2014 Oct;16(10):688-94.
doi: 10.1089/dia.2013.0331. Epub 2014 Jun 3. Review. PubMed PMID: 24892361.


1118: Mohammedi K, Abi Khalil C, Olivier S, Benabad I, Roussel R, Marre M.
Paraneoplastic hypoglycemia in a patient with a malignant solitary fibrous tumor.
Endocrinol Diabetes Metab Case Rep. 2014;2014:140026. doi: 10.1530/EDM-14-0026.
Epub 2014 May 1. PubMed PMID: 24891941; PubMed Central PMCID: PMC4031926.


1119: Seth B, Datta V, Bhakhri BK. Umbilical artery pH at birth and
neurobehavioral outcome in early preterm infants: A cohort study. J Pediatr
Neurosci. 2014 Jan;9(1):7-10. doi: 10.4103/1817-1745.131470. PubMed PMID:
24891894; PubMed Central PMCID: PMC4040041.


1120: Ioannides Y, Lokulo-Sodipe K, Mackay DJ, Davies JH, Temple IK. Temple
syndrome: improving the recognition of an underdiagnosed chromosome 14 imprinting
disorder: an analysis of 51 published cases. J Med Genet. 2014 Aug;51(8):495-501.
doi: 10.1136/jmedgenet-2014-102396. Epub 2014 Jun 2. PubMed PMID: 24891339.


1121: Leiter LA, Cefalu WT, de Bruin TW, Gause-Nilsson I, Sugg J, Parikh SJ.
Dapagliflozin added to usual care in individuals with type 2 diabetes mellitus
with preexisting cardiovascular disease: a 24-week, multicenter, randomized,
double-blind, placebo-controlled study with a 28-week extension. J Am Geriatr
Soc. 2014 Jul;62(7):1252-62. doi: 10.1111/jgs.12881. Epub 2014 Jun 2. PubMed
PMID: 24890683.


1122: Challis BG, Harris J, Sleigh A, Isaac I, Orme SM, Seevaratnam N, Dhatariya 
K, Simpson HL, Semple RK. Familial adult onset hyperinsulinism due to an
activating glucokinase mutation: implications for pharmacological glucokinase
activation. Clin Endocrinol (Oxf). 2014 Dec;81(6):855-61. doi: 10.1111/cen.12517.
Epub 2014 Jul 2. PubMed PMID: 24890200; PubMed Central PMCID: PMC4735948.


1123: Melin A, Tornberg ÅB, Skouby S, Møller SS, Sundgot-Borgen J, Faber J,
Sidelmann JJ, Aziz M, Sjödin A. Energy availability and the female athlete triad 
in elite endurance athletes. Scand J Med Sci Sports. 2015 Oct;25(5):610-22. doi: 
10.1111/sms.12261. Epub 2014 May 30. PubMed PMID: 24888644.


1124: Petit-Bibal C, Rothenbuhler A, Lucchini P, Aboumrad B, Castell AL, Le Fur
S, Bougnères P. Decrease in clinical hypoglycemia in young children with type 1
diabetes treated with free-mixed aspart and detemir insulin: an open labeled
randomized trial. Pediatr Diabetes. 2015 Aug;16(5):345-53. doi:
10.1111/pedi.12156. Epub 2014 May 29. Erratum in: Pediatr Diabetes. 2016
Mar;17(2):164. PubMed PMID: 24888575.


1125: Heise T, Nosek L, Roepstorff C, Chenji S, Klein O, Haahr H. Distinct
Prandial and Basal Glucose-Lowering Effects of Insulin Degludec/Insulin Aspart
(IDegAsp) at Steady State in Subjects with Type 1 Diabetes Mellitus. Diabetes
Ther. 2014 Jun;5(1):255-65. doi: 10.1007/s13300-014-0070-2. Epub 2014 Jun 3.
PubMed PMID: 24888255; PubMed Central PMCID: PMC4065302.


1126: Tham LS, Fen Zhao CM, Natanegara F, Lowe S, Chen C, Lim CN, Linnebjerg H,
Willis BA, Mitchell MI, Wise SD. Modeling and simulations to confirm a controlled
hypoglycemic stress test in healthy subjects is not associated with clinically
significant QT prolongations. Int J Clin Pharmacol Ther. 2014 Sep;52(9):717-25.
doi: 10.5414/CP202012. PubMed PMID: 24887333.


1127: Lanspa MJ, Dickerson J, Morris AH, Orme JF, Holmen J, Hirshberg EL.
Coefficient of glucose variation is independently associated with mortality in
critically ill patients receiving intravenous insulin. Crit Care. 2014 Apr
30;18(2):R86. doi: 10.1186/cc13851. PubMed PMID: 24886864; PubMed Central PMCID: 
PMC4075237.


1128: Aron DC, Lowery J, Tseng CL, Conlin P, Kahwati L. De-implementation of
inappropriately tight control (of hypoglycemia) for health: protocol with an
example of a research grant application. Implement Sci. 2014 May 19;9:58. doi:
10.1186/1748-5908-9-58. PubMed PMID: 24886315; PubMed Central PMCID: PMC4046046.


1129: Vann MA. Management of diabetes medications for patients undergoing
ambulatory surgery. Anesthesiol Clin. 2014 Jun;32(2):329-39. doi:
10.1016/j.anclin.2014.02.008. Epub 2014 Apr 18. Review. PubMed PMID: 24882121.


1130: Rocca A, Calise F, Marino G, Montagnani S, Cinelli M, Amato B, Guerra G.
Primary giant hepatic neuroendocrine carcinoma: a case report. Int J Surg.
2014;12 Suppl 1:S218-21. doi: 10.1016/j.ijsu.2014.05.056. Epub 2014 May 29.
PubMed PMID: 24881911.


1131: Gaál Z, Papp Z, Bakó B. [Evaluation of the DIABOBHU Observational Study].
Orv Hetil. 2014 Jun 8;155(23):903-10. doi: 10.1556/OH.2014.29927. Hungarian.
PubMed PMID: 24880969.


1132: Manen O, Martel V, Germa R, Paris J, Perrier E. Should a pilot on insulin
really fly? Lancet Diabetes Endocrinol. 2014 Jun;2(6):451. doi:
10.1016/S2213-8587(14)70056-7. Epub 2014 Mar 26. PubMed PMID: 24880563.


1133: Ly TT, Breton MD, Keith-Hynes P, De Salvo D, Clinton P, Benassi K, Mize B, 
Chernavvsky D, Place J, Wilson DM, Kovatchev BP, Buckingham BA. Overnight glucose
control with an automated, unified safety system in children and adolescents with
type 1 diabetes at diabetes camp. Diabetes Care. 2014 Aug;37(8):2310-6. doi:
10.2337/dc14-0147. Epub 2014 May 30. PubMed PMID: 24879841; PubMed Central PMCID:
PMC4179507.


1134: Wysham C, Blevins T, Arakaki R, Colon G, Garcia P, Atisso C, Kuhstoss D,
Lakshmanan M. Efficacy and safety of dulaglutide added onto pioglitazone and
metformin versus exenatide in type 2 diabetes in a randomized controlled trial
(AWARD-1). Diabetes Care. 2014 Aug;37(8):2159-67. doi: 10.2337/dc13-2760. Epub
2014 May 30. Erratum in: Diabetes Care. 2014 Oct;37(10):2895. Diabetes Care. 2015
Jul;38(7):1393-4. PubMed PMID: 24879836.


1135: Ondruskova N, Honzik T, Vondrackova A, Tesarova M, Zeman J, Hansikova H.
Glycogen storage disease-like phenotype with central nervous system involvement
in a PGM1-CDG patient. Neuro Endocrinol Lett. 2014;35(2):137-41. PubMed PMID:
24878975.


1136: Kim MS, Ryabets-Lienhard A, Bali B, Lane CJ, Park AH, Hall S, Geffner ME.
Decreased adrenomedullary function in infants with classical congenital adrenal
hyperplasia. J Clin Endocrinol Metab. 2014 Aug;99(8):E1597-601. doi:
10.1210/jc.2014-1274. Epub 2014 May 30. PubMed PMID: 24878051; PubMed Central
PMCID: PMC4121032.


1137: Carrington MJ, Chan YK, Stewart S, Sjouke B, Brazilek R, Cohen N. Long-term
tolerance and efficacy of adjunctive exenatide therapy on glycaemic control and
bodyweight in type 2 diabetes: a retrospective study from a specialist diabetes
outpatient clinic. Intern Med J. 2014 Apr;44(4):345-53. PubMed PMID: 24877253.


1138: Thomas F, Signal M, Harris DL, Weston PJ, Harding JE, Shaw GM, Chase JG;
CHYLD Study Group. Continuous glucose monitoring in newborn infants: how do
errors in calibration measurements affect detected hypoglycemia? J Diabetes Sci
Technol. 2014 May;8(3):543-50. doi: 10.1177/1932296814524857. Epub 2014 Feb 27.
PubMed PMID: 24876618; PubMed Central PMCID: PMC4455445.


1139: Hermanns N, Schumann B, Kulzer B, Haak T. The impact of continuous glucose 
monitoring on low interstitial glucose values and low blood glucose values
assessed by point-of-care blood glucose meters: results of a crossover trial. J
Diabetes Sci Technol. 2014 May;8(3):516-22. doi: 10.1177/1932296814524105. Epub
2014 Feb 21. PubMed PMID: 24876615; PubMed Central PMCID: PMC4455434.


1140: Turksoy K, Quinn LT, Littlejohn E, Cinar A. An integrated multivariable
artificial pancreas control system. J Diabetes Sci Technol. 2014
May;8(3):498-507. doi: 10.1177/1932296814524862. Epub 2014 Apr 7. PubMed PMID:
24876613; PubMed Central PMCID: PMC4455451.


1141: Rasbach LE, Atkins AE, Milaszewski KM, Keady J, Schmidt LM, Volkening LK,
Laffel LM. Treatment recommendations following 3-day masked continuous glucose
monitoring (CGM) in youth with type 1 diabetes. J Diabetes Sci Technol. 2014
May;8(3):494-7. doi: 10.1177/1932296814528135. Epub 2014 Mar 22. Erratum in: J
Diabetes Sci Technol. 2014 Jul;8(4):NP1. PubMed PMID: 24876612; PubMed Central
PMCID: PMC4455435.


1142: Walker TC, Yucha CB. Continuous glucose monitors: use of waveform versus
glycemic values in the improvements of glucose control, quality of life, and fear
of hypoglycemia. J Diabetes Sci Technol. 2014 May;8(3):488-93. doi:
10.1177/1932296814528434. Epub 2014 Mar 22. PubMed PMID: 24876611; PubMed Central
PMCID: PMC4455439.


1143: Schnell O, Erbach M. Impact of a reduced error range of SMBG in
insulin-treated patients in Germany. J Diabetes Sci Technol. 2014
May;8(3):479-82. doi: 10.1177/1932296813516206. Epub 2014 Feb 5. PubMed PMID:
24876609; PubMed Central PMCID: PMC4455448.


1144: Kannan S, Satra A, Calogeras E, Lock P, Lansang MC. Insulin pump patient
characteristics and glucose control in the hospitalized setting. J Diabetes Sci
Technol. 2014 May;8(3):473-8. doi: 10.1177/1932296814522809. Epub 2014 Feb 18.
PubMed PMID: 24876608; PubMed Central PMCID: PMC4455446.


1145: Flory JH, Aleman JO, Furst J, Seley JJ. Basal Insulin Use in the
Non-Critical Care Setting: Is Fasting Hypoglycemia Inevitable or Preventable? J
Diabetes Sci Technol. 2014 Jan 21;8(2):427-428. [Epub ahead of print] PubMed
PMID: 24876599; PubMed Central PMCID: PMC4455403.


1146: Lodwig V, Kulzer B, Schnell O, Heinemann L. What Are the Next Steps in
Continuous Glucose Monitoring? J Diabetes Sci Technol. 2014 Mar 13;8(2):397-402. 
[Epub ahead of print] Review. PubMed PMID: 24876593; PubMed Central PMCID:
PMC4455401.


1147: Lodwig V, Kulzer B, Schnell O, Heinemann L. Current Trends in Continuous
Glucose Monitoring. J Diabetes Sci Technol. 2014 Mar 13;8(2):390-396. [Epub ahead
of print] Review. PubMed PMID: 24876592; PubMed Central PMCID: PMC4455393.


1148: Harvey RA, Dassau E, Zisser H, Seborg DE, Doyle FJ 3rd. Design of the
Glucose Rate Increase Detector: A Meal Detection Module for the Health Monitoring
System. J Diabetes Sci Technol. 2014 Mar 13;8(2):307-320. [Epub ahead of print]
PubMed PMID: 24876583; PubMed Central PMCID: PMC4455414.


1149: Oud L, Spellman C. The Association of Glucose Variability and Home
Discharge Among Survivors of Critical Illness Managed With a Computerized
Decision-Support Tool for Glycemic Control. J Diabetes Sci Technol. 2014 Feb
5;8(2):277-285. [Epub ahead of print] PubMed PMID: 24876579; PubMed Central
PMCID: PMC4455424.


1150: Leelarathna L, Thabit H, Allen JM, Nodale M, Wilinska ME, Powell K, Lane S,
Evans ML, Hovorka R; on behalf of the AP@home consortium. Evaluating the
Performance of a Novel Embedded Closed-loop System. J Diabetes Sci Technol. 2014 
Mar 24;8(2):267-272. [Epub ahead of print] PubMed PMID: 24876577; PubMed Central 
PMCID: PMC4455420.


1151: Place J, Farret A, Del Favero S, Bruttomesso D, Renard E. Assessment of
Patient Perceptions About Web Telemonitoring Applied to Artificial Pancreas Use
at Home. J Diabetes Sci Technol. 2014 Mar 2;8(2):225-229. [Epub ahead of print]
PubMed PMID: 24876571; PubMed Central PMCID: PMC4455392.


1152: Meade LT. Use of Real-Time Continuous Glucose Monitoring in Patients on
Insulin Pump Therapy: Real-Life Experience in an Endocrinology Office. J Diabetes
Sci Technol. 2014 Jan 1;8(1):190-191. [Epub ahead of print] PubMed PMID:
24876557; PubMed Central PMCID: PMC4454119.


1153: Miao R, Wei W, Lin J, Xie L, Baser O. Does Device Make Any Difference? A
Real-world Retrospective Study of Insulin Treatment Among Elderly Patients With
Type 2 Diabetes. J Diabetes Sci Technol. 2014 Jan 1;8(1):150-158. [Epub ahead of 
print] PubMed PMID: 24876551; PubMed Central PMCID: PMC4454098.


1154: Jensen MH, Mahmoudi Z, Christensen TF, Tarnow L, Seto E, Johansen MD,
Hejlesen OK. Evaluation of an Algorithm for Retrospective Hypoglycemia Detection 
Using Professional Continuous Glucose Monitoring Data. J Diabetes Sci Technol.
2014 Jan 1;8(1):117-122. [Epub ahead of print] PubMed PMID: 24876547; PubMed
Central PMCID: PMC4454097.


1155: Monaghan M, Younge TB, McCarter R, Cogen FR, Streisand R. Average Daily
Risk Range (ADRR) in Young Children With Type 1 Diabetes. J Diabetes Sci Technol.
2014 Jan 1;8(1):70-73. [Epub ahead of print] PubMed PMID: 24876540; PubMed
Central PMCID: PMC4454111.


1156: Stenerson M, Cameron F, Wilson DM, Harris B, Payne S, Bequette BW,
Buckingham BA. The Impact of Accelerometer and Heart Rate Data on Hypoglycemia
Mitigation in Type 1 Diabetes. J Diabetes Sci Technol. 2014 Jan 1;8(1):64-69.
[Epub ahead of print] PubMed PMID: 24876539; PubMed Central PMCID: PMC4454114.


1157: Finan DA, McCann TW Jr, Mackowiak L, Dassau E, Patek SD, Kovatchev BP,
Doyle FJ 3rd, Zisser H, Anhalt H, Venugopalan R. Closed-Loop Control Performance 
of the Hypoglycemia-Hyperglycemia Minimizer (HHM) System in a Feasibility Study. 
J Diabetes Sci Technol. 2014 Jan 1;8(1):35-42. [Epub ahead of print] PubMed PMID:
24876535; PubMed Central PMCID: PMC4454115.


1158: Man CD, Micheletto F, Lv D, Breton M, Kovatchev B, Cobelli C. The
UVA/PADOVA Type 1 Diabetes Simulator: New Features. J Diabetes Sci Technol. 2014 
Jan 1;8(1):26-34. [Epub ahead of print] PubMed PMID: 24876534; PubMed Central
PMCID: PMC4454102.


1159: Carter A. Multiple Source Biosimilar Insulin, What's a Provider to Do? J
Diabetes Sci Technol. 2014 Jan 1;8(1):20-22. [Epub ahead of print] PubMed PMID:
24876532; PubMed Central PMCID: PMC4454116.


1160: Saur NM, England MR, Menzie W, Melanson AM, Trieu MQ, Berlin J, Hurley J,
Krystyniak K, Kongable GL, Nasraway SA Jr. Accuracy of a novel noninvasive
transdermal continuous glucose monitor in critically ill patients. J Diabetes Sci
Technol. 2014 Sep;8(5):945-50. doi: 10.1177/1932296814536138. Epub 2014 May 27.
PubMed PMID: 24876448; PubMed Central PMCID: PMC4455366.


1161: Finan DA, McCann TW Jr, Rhein K, Dassau E, Breton MD, Patek SD, Anhalt H,
Kovatchev BP, Doyle FJ 3rd, Anderson SM, Zisser H, Venugopalan R. Effect of
algorithm aggressiveness on the performance of the Hypoglycemia-Hyperglycemia
Minimizer (HHM) System. J Diabetes Sci Technol. 2014 Jul;8(4):685-90. doi:
10.1177/1932296814534589. Epub 2014 May 18. PubMed PMID: 24876443.


1162: Schnell O, Alawi H, Battelino T, Ceriello A, Diem P, Felton AM, Harno K,
Satman I, Vergès B. The role of self-monitoring of blood glucose in patients
treated with SGLT-2 inhibitors: a European expert recommendation. J Diabetes Sci 
Technol. 2014 Jul;8(4):783-90. doi: 10.1177/1932296814534366. Epub 2014 May 18.
Review. PubMed PMID: 24876442.


1163: Haluzik M, Mraz M, Kopecky P, Lips M, Svacina S. Glucose control in the
ICU: is there a time for more ambitious targets again? J Diabetes Sci Technol.
2014 Jul;8(4):652-7. doi: 10.1177/1932296814533847. Epub 2014 May 18. Review.
PubMed PMID: 24876440.


1164: Roberts R, Walsh J, Heinemann L. Help! Someone is beeping... J Diabetes Sci
Technol. 2014 Jul;8(4):627-9. doi: 10.1177/1932296814532882. Epub 2014 May 12.
PubMed PMID: 24876435.


1165: Maynard G, Schnipper JL, Messler J, Ramos P, Kulasa K, Nolan A, Rogers K.
Design and implementation of a web-based reporting and benchmarking center for
inpatient glucometrics. J Diabetes Sci Technol. 2014 Jul;8(4):630-40. doi:
10.1177/1932296814532237. Epub 2014 May 12. Review. PubMed PMID: 24876426.


1166: Otto EA, Tannan V. Evaluation of the utility of a glycemic pattern
identification system. J Diabetes Sci Technol. 2014 Jul;8(4):830-8. doi:
10.1177/1932296814532210. Epub 2014 May 12. PubMed PMID: 24876425.


1167: Schierenbeck F, Wallin M, Franco-Cereceda A, Liska J. Evaluation of
intravascular microdialysis for continuous blood glucose monitoring in
hypoglycemia: an animal model. J Diabetes Sci Technol. 2014 Jul;8(4):839-44. doi:
10.1177/1932296814532206. Epub 2014 Apr 17. PubMed PMID: 24876424.


1168: Dunn TC, Hayter GA, Doniger KJ, Wolpert HA. Development of the Likelihood
of Low Glucose (LLG) algorithm for evaluating risk of hypoglycemia: a new
approach for using continuous glucose data to guide therapeutic decision making. 
J Diabetes Sci Technol. 2014 Jul;8(4):720-30. doi: 10.1177/1932296814532200. Epub
2014 Apr 17. PubMed PMID: 24876422.


1169: Hanberger L, Birkebaek N, Bjarnason R, Drivvoll AK, Johansen A, Skrivarhaug
T, Thorsson AV, Samuelsson U. Childhood diabetes in the Nordic countries: a
comparison of quality registries. J Diabetes Sci Technol. 2014 Jul;8(4):738-44.
doi: 10.1177/1932296814531479. Epub 2014 Apr 17. PubMed PMID: 24876421.


1170: Mahmoudi Z, Johansen MD, Christiansen JS, Hejlesen O. Comparison between
one-point calibration and two-point calibration approaches in a continuous
glucose monitoring algorithm. J Diabetes Sci Technol. 2014 Jul;8(4):709-19. doi: 
10.1177/1932296814531356. Epub 2014 Apr 21. PubMed PMID: 24876420.


1171: Issafras H, Bedinger DH, Corbin JA, Goldfine ID, Bhaskar V, White ML, Rubin
P, Scannon PJ. Selective allosteric antibodies to the insulin receptor for the
treatment of hyperglycemic and hypoglycemic disorders. J Diabetes Sci Technol.
2014 Jul;8(4):865-73. doi: 10.1177/1932296814529886. Epub 2014 Apr 7. PubMed
PMID: 24876415.


1172: Cichosz SL, Frystyk J, Hejlesen OK, Tarnow L, Fleischer J. A novel
algorithm for prediction and detection of hypoglycemia based on continuous
glucose monitoring and heart rate variability in patients with type 1 diabetes. J
Diabetes Sci Technol. 2014 Jul;8(4):731-7. doi: 10.1177/1932296814528838. Epub
2014 Mar 31. PubMed PMID: 24876412.


1173: Rai B, Utekar T, Ray R. Preterm delivery and neonatal meningitis due to
transplacental acquisition of non-typhoidal Salmonella serovar montevideo. BMJ
Case Rep. 2014 May 29;2014. pii: bcr2014205082. doi: 10.1136/bcr-2014-205082.
PubMed PMID: 24876215.


1174: Karsli-Uzunbas G, Guo JY, Price S, Teng X, Laddha SV, Khor S, Kalaany NY,
Jacks T, Chan CS, Rabinowitz JD, White E. Autophagy is required for glucose
homeostasis and lung tumor maintenance. Cancer Discov. 2014 Aug;4(8):914-27. doi:
10.1158/2159-8290.CD-14-0363. Epub 2014 May 29. PubMed PMID: 24875857; PubMed
Central PMCID: PMC4125614.


1175: Derosa G, Bonaventura A, Bianchi L, Romano D, Fogari E, D'Angelo A,
Maffioli P. Vildagliptin compared to glimepiride on post-prandial lipemia and on 
insulin resistance in type 2 diabetic patients. Metabolism. 2014
Jul;63(7):957-67. doi: 10.1016/j.metabol.2014.04.008. Epub 2014 Apr 23. PubMed
PMID: 24874591.


1176: Linder N, Hiersch L, Fridman E, Lubin D, Kouadio F, Berkowicz N, Merlob P, 
Melamed N. The effect of gestational age on neonatal outcome in low-risk
singleton term deliveries. J Matern Fetal Neonatal Med. 2015 Feb;28(3):297-302.
doi: 10.3109/14767058.2014.916266. Epub 2014 May 29. PubMed PMID: 24874190.


1177: Lin YC, Thùy TD, Wang SY, Huang PL. Type 1 diabetes, cardiovascular
complications and sesame ( zhī má). J Tradit Complement Med. 2014 Jan;4(1):36-41.
doi: 10.4103/2225-4110.124817. Review. PubMed PMID: 24872931; PubMed Central
PMCID: PMC4032840.


1178: Todi S. Glycemic control in critically ill: A moving target. Indian J Crit 
Care Med. 2014 Apr;18(4):229-33. doi: 10.4103/0972-5229.130574. Review. PubMed
PMID: 24872652; PubMed Central PMCID: PMC4033856.


1179: Benaiges D, Chillarón JJ, Carrera MJ, Cots F, Puig de Dou J, Corominas E,
Pedro-Botet J, Flores-Le Roux JA, Claret C, Goday A, Cano JF. Efficacy of
treatment for hyperglycemic crisis in elderly diabetic patients in a day
hospital. Clin Interv Aging. 2014 May 14;9:843-9. doi: 10.2147/CIA.S60581.
eCollection 2014. PubMed PMID: 24868152; PubMed Central PMCID: PMC4027922.


1180: Avogaro A, Dardano A, de Kreutzenberg SV, Del Prato S. Dipeptidyl
peptidase-4 inhibitors can minimize the hypoglycaemic burden and enhance safety
in elderly people with diabetes. Diabetes Obes Metab. 2015 Feb;17(2):107-15. doi:
10.1111/dom.12319. Epub 2014 Jun 25. Review. PubMed PMID: 24867662.


1181: Peterson A, Hanberger L, Akesson K, Bojestig M, Andersson Gäre B,
Samuelsson U. Improved results in paediatric diabetes care using a quality
registry in an improvement collaborative: a case study in Sweden. PLoS One. 2014 
May 27;9(5):e97875. doi: 10.1371/journal.pone.0097875. eCollection 2014. PubMed
PMID: 24867418; PubMed Central PMCID: PMC4035257.


1182: Mendivil CO, Márquez-Rodríguez E, Angel ID, Paz G, Rodríguez C, Almada J,
Szyskowsky O. Comparative effectiveness of vildagliptin in combination with other
oral anti-diabetes agents in usual-care conditions: the EDGE-Latin America study.
Curr Med Res Opin. 2014 Sep;30(9):1769-76. doi: 10.1185/03007995.2014.928274.
Epub 2014 Jun 11. PubMed PMID: 24867177.


1183: Hilgenfeld R, Seipke G, Berchtold H, Owens DR. The evolution of insulin
glargine and its continuing contribution to diabetes care. Drugs. 2014
Jun;74(8):911-27. doi: 10.1007/s40265-014-0226-4. Review. PubMed PMID: 24866023; 
PubMed Central PMCID: PMC4045187.


1184: Cotter DG, Ercal B, d'Avignon DA, Dietzen DJ, Crawford PA. Impairments of
hepatic gluconeogenesis and ketogenesis in PPARα-deficient neonatal mice. Am J
Physiol Endocrinol Metab. 2014 Jul 15;307(2):E176-85. doi:
10.1152/ajpendo.00087.2014. Epub 2014 May 27. PubMed PMID: 24865983; PubMed
Central PMCID: PMC4101633.


1185: Schernthaner G, Barnett AH, Patel S, Hehnke U, von Eynatten M, Woerle HJ.
Safety and efficacy of the dipeptidyl peptidase-4 inhibitor linagliptin in
elderly patients with type 2 diabetes: a comprehensive analysis of data from 1331
individuals aged ≥ 65 years. Diabetes Obes Metab. 2014 Nov;16(11):1078-86. doi:
10.1111/dom.12321. Epub 2014 Jul 3. PubMed PMID: 24865132.


1186: Adams DR, Yuan H, Holyoak T, Arajs KH, Hakimi P, Markello TC, Wolfe LA,
Vilboux T, Burton BK, Fajardo KF, Grahame G, Holloman C, Sincan M, Smith AC,
Wells GA, Huang Y, Vega H, Snyder JP, Golas GA, Tifft CJ, Boerkoel CF, Hanson RW,
Traynelis SF, Kerr DS, Gahl WA. Three rare diseases in one Sib pair: RAI1, PCK1, 
GRIN2B mutations associated with Smith-Magenis Syndrome, cytosolic PEPCK
deficiency and NMDA receptor glutamate insensitivity. Mol Genet Metab. 2014
Nov;113(3):161-70. doi: 10.1016/j.ymgme.2014.04.001. Epub 2014 Apr 13. PubMed
PMID: 24863970; PubMed Central PMCID: PMC4219933.


1187: Del Prato S, Foley JE, Kothny W, Kozlovski P, Stumvoll M, Paldánius PM,
Matthews DR. Study to determine the durability of glycaemic control with early
treatment with a vildagliptin-metformin combination regimen vs. standard-of-care 
metformin monotherapy-the VERIFY trial: a randomized double-blind trial. Diabet
Med. 2014 Oct;31(10):1178-84. doi: 10.1111/dme.12508. Epub 2014 Jul 17. PubMed
PMID: 24863949; PubMed Central PMCID: PMC4232870.


1188: Cerezo M, Tomic T, Ballotti R, Rocchi S. Is it time to test biguanide
metformin in the treatment of melanoma? Pigment Cell Melanoma Res. 2015
Jan;28(1):8-20. doi: 10.1111/pcmr.12267. Epub 2014 Jun 26. Review. PubMed PMID:
24862830.


1189: Sui P, Cao H, Meng L, Hu P, Ma H, Du J. The synergistic effect of humanized
monoclonal antibodies targeting insulin-like growth factor 1 receptor (IGF-1R)
and chemotherapy. Curr Drug Targets. 2014;15(7):674-80. Review. PubMed PMID:
24862189.


1190: Fong CY, Harvey AS. Variable outcome for epilepsy after neonatal
hypoglycaemia. Dev Med Child Neurol. 2014 Nov;56(11):1093-9. doi:
10.1111/dmcn.12496. Epub 2014 May 26. PubMed PMID: 24861161.


1191: Wang YB, Wang S, Bai R, Du JL, Xing Q, Ba Y, Yang Y, Zhang XY, Shi CH, Yao 
JJ. Efficacy of switching from premixed insulin to insulin glargine regimen in
Type 2 diabetes mellitus patients with different islet functions. Mol Med Rep.
2014 Aug;10(2):1096-102. doi: 10.3892/mmr.2014.2263. Epub 2014 May 22. PubMed
PMID: 24859808.


1192: Joergensen JS, Lamont RF, Torloni MR. Vitamin D and gestational diabetes:
an update. Curr Opin Clin Nutr Metab Care. 2014 Jul;17(4):360-7. doi:
10.1097/MCO.0000000000000064. Review. PubMed PMID: 24859729.


1193: Kalaivanan P, Arya VB, Shah P, Datta V, Flanagan SE, Mackay DJ, Ellard S,
Senniappan S, Hussain K. Chromosome 6q24 transient neonatal diabetes mellitus and
protein sensitive hyperinsulinaemic hypoglycaemia. J Pediatr Endocrinol Metab.
2014 Nov;27(11-12):1065-9. doi: 10.1515/jpem-2014-0031. PubMed PMID: 24859512.


1194: Campbell MD, Walker M, Trenell MI, Luzio S, Dunseath G, Tuner D, Bracken
RM, Bain SC, Russell M, Stevenson EJ, West DJ. Metabolic implications when
employing heavy pre- and post-exercise rapid-acting insulin reductions to prevent
hypoglycaemia in type 1 diabetes patients: a randomised clinical trial. PLoS One.
2014 May 23;9(5):e97143. doi: 10.1371/journal.pone.0097143. eCollection 2014.
PubMed PMID: 24858952; PubMed Central PMCID: PMC4032262.


1195: Erion DM, Lapworth A, Amor PA, Bai G, Vera NB, Clark RW, Yan Q, Zhu Y, Ross
TT, Purkal J, Gorgoglione M, Zhang G, Bonato V, Baker L, Barucci N, D'Aquila T,
Robertson A, Aiello RJ, Yan J, Trimmer J, Rolph TP, Pfefferkorn JA. The
hepatoselective glucokinase activator PF-04991532 ameliorates hyperglycemia
without causing hepatic steatosis in diabetic rats. PLoS One. 2014 May
23;9(5):e97139. doi: 10.1371/journal.pone.0097139. eCollection 2014. PubMed PMID:
24858947; PubMed Central PMCID: PMC4032240.


1196: Berkowitz SA, Karter AJ, Lyles CR, Liu JY, Schillinger D, Adler NE, Moffet 
HH, Sarkar U. Low socioeconomic status is associated with increased risk for
hypoglycemia in diabetes patients: the Diabetes Study of Northern California
(DISTANCE). J Health Care Poor Underserved. 2014 May;25(2):478-90. doi:
10.1353/hpu.2014.0106. PubMed PMID: 24858863; PubMed Central PMCID: PMC4034138.


1197: Tan A, Holmes HM, Kuo YF, Raji MA, Goodwin JS. Coadministration of
co-trimoxazole with sulfonylureas: hypoglycemia events and pattern of use. J
Gerontol A Biol Sci Med Sci. 2015 Feb;70(2):247-54. doi: 10.1093/gerona/glu072.
Epub 2014 May 24. PubMed PMID: 24858839; PubMed Central PMCID: PMC4311183.


1198: Baudin E, Caron P, Lombard-Bohas C, Tabarin A, Mitry E, Reznick Y, Taieb D,
Pattou F, Goudet P, Vezzosi D, Scoazec JY, Cadiot G, Borson-Chazot F, Do Cao C;
pour la Société française d’endocrinologie et le Groupe d’étude des tumeurs
endocrines. [Malignant insulinoma: recommendations for workup and treatment].
Presse Med. 2014 Jun;43(6 Pt 1):645-59. doi: 10.1016/j.lpm.2013.08.007. Epub 2014
May 21. French. PubMed PMID: 24857257.


1199: Rosenstock J, Fonseca V, Schinzel S, Dain MP, Mullins P, Riddle M. Reduced 
risk of hypoglycemia with once-daily glargine versus twice-daily NPH and number
needed to harm with NPH to demonstrate the risk of one additional hypoglycemic
event in type 2 diabetes: Evidence from a long-term controlled trial. J Diabetes 
Complications. 2014 Sep-Oct;28(5):742-9. doi: 10.1016/j.jdiacomp.2014.04.003.
Epub 2014 Apr 16. PubMed PMID: 24856612.


1200: Houin S, Rozance PJ. 50 years ago in the Journal of pediatrics: The
incidence of neonatal hypoglycemia in a nursery for premature infants. J Pediatr.
2014 Jun;164(6):1485. doi: 10.1016/j.jpeds.2014.01.015. PubMed PMID: 24855928;
PubMed Central PMCID: PMC4428118.


1201: Hawkes CP, Stanley CA. 50 years ago in the Journal of pediatrics: Ketotic
hypoglycemia. J Pediatr. 2014 Jun;164(6):1310. doi: 10.1016/j.jpeds.2013.11.028. 
PubMed PMID: 24855926.


1202: Lopez JM, Annunziata K, Bailey RA, Rupnow MF, Morisky DE. Impact of
hypoglycemia on patients with type 2 diabetes mellitus and their quality of life,
work productivity, and medication adherence. Patient Prefer Adherence. 2014 May
8;8:683-92. doi: 10.2147/PPA.S58813. eCollection 2014. PubMed PMID: 24855344;
PubMed Central PMCID: PMC4020884.


1203: Goudie RJ, Lunn D, Hovorka R, Murphy HR. Pharmacokinetics of insulin aspart
in pregnant women with type 1 diabetes: every day is different. Diabetes Care.
2014 Jun;37(6):e121-2. doi: 10.2337/dc13-2535. PubMed PMID: 24855162.


1204: Davidson MB. Insulin analogs--is there a compelling case to use them? No!
Diabetes Care. 2014 Jun;37(6):1771-4. doi: 10.2337/dc13-2915. PubMed PMID:
24855160; PubMed Central PMCID: PMC4030087.


1205: Grunberger G. Insulin analogs-are they worth it? Yes! Diabetes Care. 2014
Jun;37(6):1767-70. doi: 10.2337/dc14-0031. PubMed PMID: 24855159.


1206: Trief PM, Xing D, Foster NC, Maahs DM, Kittelsrud JM, Olson BA, Young LA,
Peters AL, Bergenstal RM, Miller KM, Beck RW, Weinstock RS; T1D Exchange Clinic
Network. Depression in adults in the T1D Exchange Clinic Registry. Diabetes Care.
2014 Jun;37(6):1563-72. doi: 10.2337/dc13-1867. PubMed PMID: 24855157.


1207: Home P, Riddle M, Cefalu WT, Bailey CJ, Bretzel RG, Del Prato S, Leroith D,
Schernthaner G, van Gaal L, Raz I. Insulin therapy in people with type 2
diabetes: opportunities and challenges? Diabetes Care. 2014 Jun;37(6):1499-508.
doi: 10.2337/dc13-2743. PubMed PMID: 24855154.


1208: Lang T. Neonatal hypoglycemia. Clin Biochem. 2014 Jun;47(9):718-9. doi:
10.1016/j.clinbiochem.2014.05.026. Epub 2014 May 20. PubMed PMID: 24854693.


1209: Seifert GJ, Poxleitner PJ, Richter SC, Hopt UT, Wittel UA. Dissecting the
effect of moxifloxacin in mice with infected necrosis in taurocholate induced
necrotizing pancreatitis. Pancreatology. 2014 May-Jun;14(3):179-85. doi:
10.1016/j.pan.2014.02.003. Epub 2014 Feb 20. PubMed PMID: 24854613.


1210: Little SA, Leelarathna L, Walkinshaw E, Tan HK, Chapple O, Lubina-Solomon
A, Chadwick TJ, Barendse S, Stocken DD, Brennand C, Marshall SM, Wood R, Speight 
J, Kerr D, Flanagan D, Heller SR, Evans ML, Shaw JA. Recovery of hypoglycemia
awareness in long-standing type 1 diabetes: a multicenter 2 × 2 factorial
randomized controlled trial comparing insulin pump with multiple daily injections
and continuous with conventional glucose self-monitoring (HypoCOMPaSS). Diabetes 
Care. 2014 Aug;37(8):2114-22. doi: 10.2337/dc14-0030. Epub 2014 May 22. PubMed
PMID: 24854041.


1211: Andreassen LM, Sandberg S, Kristensen GB, Sølvik UØ, Kjome RL. Nursing home
patients with diabetes: prevalence, drug treatment and glycemic control. Diabetes
Res Clin Pract. 2014 Jul;105(1):102-9. doi: 10.1016/j.diabres.2014.04.012. Epub
2014 Apr 28. PubMed PMID: 24853809.


1212: Ampudia-Blasco FJ, Galán M, Brod M. A cross-sectional survey among patients
and prescribers on insulin dosing irregularities and impact of mild
(self-treated) hypoglycemia episodes in Spanish patients with type 2 diabetes as 
compared to other European patients. Endocrinol Nutr. 2014 Oct;61(8):426-33. doi:
10.1016/j.endonu.2014.03.008. Epub 2014 May 20. PubMed PMID: 24853553.


1213: Arora S, Probst MA, Andrews L, Camilion M, Grock A, Hayward G, Menchine M. 
A randomized, controlled trial of oral versus intravenous fluids for lowering
blood glucose in emergency department patients with hyperglycemia. CJEM. 2014
May;16(3):214-9. PubMed PMID: 24852584.


1214: McIntyre HD. Dose adjustment for normal eating: a role for the expert
patient? Diabetes Metab J. 2014 Apr;38(2):87-91. doi: 10.4093/dmj.2014.38.2.87.
Review. PubMed PMID: 24851201; PubMed Central PMCID: PMC4021305.


1215: Doupis J. Linagliptin: from bench to bedside. Drug Des Devel Ther. 2014 May
5;8:431-46. doi: 10.2147/DDDT.S59523. eCollection 2014. Review. PubMed PMID:
24851042; PubMed Central PMCID: PMC4018312.


1216: Grissinger M, Gaunt MJ. Reducing harm in patients using insulin. Consult
Pharm. 2014;29(5):290-302. doi: 10.4140/TCP.n.2014.290. PubMed PMID: 24849687.


1217: Mullens DJ, Shubrook JH. Hypoglycaemia in a 94-year-old man without
diabetes. BMJ Case Rep. 2014 May 20;2014. pii: bcr2014204067. doi:
10.1136/bcr-2014-204067. PubMed PMID: 24849646.


1218: Chu DH, Castelo-Soccio L, Wan J, Gelfand JM, Shaddy RE, Shah KN, Perman MJ,
Treat JR, Yan AC. Retrospective analysis of beta-blocker instituted for treatment
of hemangiomas (RABBIT study). Clin Pediatr (Phila). 2014 Oct;53(11):1084-90.
doi: 10.1177/0009922814535660. Epub 2014 May 21. PubMed PMID: 24849505; PubMed
Central PMCID: PMC4312282.


1219: Elkon B, Cambrin JR, Hirshberg E, Bratton SL. Hyperglycemia: an independent
risk factor for poor outcome in children with traumatic brain injury*. Pediatr
Crit Care Med. 2014 Sep;15(7):623-31. doi: 10.1097/PCC.0000000000000170. PubMed
PMID: 24849146.


1220: Thomaseth K, Brehm A, Pavan A, Pacini G, Roden M. Modeling glucose and free
fatty acid kinetics during insulin-modified intravenous glucose tolerance test in
healthy humans: role of counterregulatory response. Am J Physiol Regul Integr
Comp Physiol. 2014 Aug 1;307(3):R321-31. doi: 10.1152/ajpregu.00314.2013. Epub
2014 May 21. PubMed PMID: 24848363.


1221: Yin J, Kuang J, Chandalia M, Tuvdendorj D, Tumurbaatar B, Abate N, Chen JD.
Hypoglycemic effects and mechanisms of electroacupuncture on insulin resistance. 
Am J Physiol Regul Integr Comp Physiol. 2014 Aug 1;307(3):R332-9. doi:
10.1152/ajpregu.00465.2013. Epub 2014 May 21. PubMed PMID: 24848362; PubMed
Central PMCID: PMC4121630.


1222: Madiraju AK, Erion DM, Rahimi Y, Zhang XM, Braddock DT, Albright RA,
Prigaro BJ, Wood JL, Bhanot S, MacDonald MJ, Jurczak MJ, Camporez JP, Lee HY,
Cline GW, Samuel VT, Kibbey RG, Shulman GI. Metformin suppresses gluconeogenesis 
by inhibiting mitochondrial glycerophosphate dehydrogenase. Nature. 2014 Jun
26;510(7506):542-6. doi: 10.1038/nature13270. Epub 2014 May 21. PubMed PMID:
24847880; PubMed Central PMCID: PMC4074244.


1223: Nakamura K, Lim SY, Ochiai K, Yamasaki M, Ohta H, Morishita K, Takagi S,
Takiguchi M. Contrast-enhanced ultrasonographic findings in three dogs with
pancreatic insulinoma. Vet Radiol Ultrasound. 2015 Jan-Feb;56(1):55-62. doi:
10.1111/vru.12177. Epub 2014 May 21. PubMed PMID: 24846763.


1224: Guiducci L, Iervasi G, Quinones-Galvan A. On the paradox insulin
resistance/insulin hypersensitivity and obesity: two tales of the same history.
Expert Rev Cardiovasc Ther. 2014 Jun;12(6):637-42. doi:
10.1586/14779072.2014.910115. PubMed PMID: 24846675.


1225: Naidoo P, Rambiritch V, Butkow N, Saman S. Optimal utilisation of
sulphonylureas in resource-constrained settings. Cardiovasc J Afr. 2014
Mar-Apr;25(2):83-5. doi: 10.5830/CVJA-2014-007. Review. PubMed PMID: 24844554;
PubMed Central PMCID: PMC4026768.


1226: Fukui K, Imagawa A. Adaptation of the brain to hypoglycemia: Does the brain
stand by for the next hypoglycemia event? J Diabetes Investig. 2014 May
4;5(3):284-5. doi: 10.1111/jdi.12210. Epub 2014 Mar 18. PubMed PMID: 24843775;
PubMed Central PMCID: PMC4020331.


1227: Fujita Y, Inagaki N. Renal sodium glucose cotransporter 2 inhibitors as a
novel therapeutic approach to treatment of type 2 diabetes: Clinical data and
mechanism of action. J Diabetes Investig. 2014 May 4;5(3):265-75. doi:
10.1111/jdi.12214. Epub 2014 Apr 2. Review. PubMed PMID: 24843771; PubMed Central
PMCID: PMC4020327.


1228: Tanaka T, Goto H, Araki R, Yamamoto M, Tanaka T, Fujiwara R, Murata K.
Efficacy and safety of sitagliptin in Japanese patients with type 2 diabetes
switched from glinides. J Diabetes Investig. 2014 Mar 23;5(2):199-205. doi:
10.1111/jdi.12140. Epub 2013 Sep 24. PubMed PMID: 24843761; PubMed Central PMCID:
PMC4023584.


1229: Kawamori R, Kaku K, Hanafusa T, Oikawa T, Kageyama S, Hotta N. Effect of
combination therapy with repaglinide and metformin hydrochloride on glycemic
control in Japanese patients with type 2 diabetes mellitus. J Diabetes Investig. 
2014 Feb 12;5(1):72-9. doi: 10.1111/jdi.12121. Epub 2013 Aug 2. PubMed PMID:
24843740; PubMed Central PMCID: PMC4025226.


1230: Onishi Y, Iwamoto Y, Yoo SJ, Clauson P, Tamer SC, Park S. Insulin degludec 
compared with insulin glargine in insulin-naïve patients with type 2 diabetes: A 
26-week, randomized, controlled, Pan-Asian, treat-to-target trial. J Diabetes
Investig. 2013 Nov 27;4(6):605-12. doi: 10.1111/jdi.12102. Epub 2013 Jun 3.
PubMed PMID: 24843715; PubMed Central PMCID: PMC4020256.


1231: Tajima N, Kadowaki T, Okamoto T, Sato A, Okuyama K, Minamide T, Arjona
Ferreira JC. Sitagliptin added to voglibose monotherapy improves glycemic control
in patients with type 2 diabetes. J Diabetes Investig. 2013 Nov 27;4(6):595-604. 
doi: 10.1111/jdi.12116. Epub 2013 Jul 21. PubMed PMID: 24843714; PubMed Central
PMCID: PMC4020255.


1232: Usui R, Yabe D, Kuwata H, Fujiwara S, Watanabe K, Hyo T, Yasuhara A,
Iwasaki M, Kitatani N, Kuwabara K, Yokota K, Kurose T, Seino Y. Retrospective
analysis of safety and efficacy of insulin-to-liraglutide switch in Japanese type
2 diabetes: A caution against inappropriate use in patients with reduced β-cell
function. J Diabetes Investig. 2013 Nov 27;4(6):585-94. doi: 10.1111/jdi.12111.
Epub 2013 Jun 25. PubMed PMID: 24843713; PubMed Central PMCID: PMC4020254.


1233: Kadowaki T, Kondo K. Efficacy and safety of teneligliptin in combination
with pioglitazone in Japanese patients with type 2 diabetes mellitus. J Diabetes 
Investig. 2013 Nov 27;4(6):576-84. doi: 10.1111/jdi.12092. Epub 2013 May 27.
PubMed PMID: 24843712; PubMed Central PMCID: PMC4020253.


1234: Umpierrez G, Tofé Povedano S, Pérez Manghi F, Shurzinske L, Pechtner V.
Efficacy and safety of dulaglutide monotherapy versus metformin in type 2
diabetes in a randomized controlled trial (AWARD-3). Diabetes Care. 2014
Aug;37(8):2168-76. doi: 10.2337/dc13-2759. Epub 2014 May 19. PubMed PMID:
24842985.


1235: Kumar N, Singh P, Kumar J, Dhanwal DK. Recurrent hypoglycaemia: a delayed
presentation of Sheehan syndrome. BMJ Case Rep. 2014 May 19;2014. pii:
bcr2013200991. doi: 10.1136/bcr-2013-200991. PubMed PMID: 24842349.


1236: Meece JD, Pearson TL, Siminerio LM. Complementary Approaches to Improving
Glucose Control-Insulin and Incretins: Patient Case Studies in Action. Diabetes
Educ. 2014 May 19;40(1 suppl):4S-26S. [Epub ahead of print] PubMed PMID:
24841710.


1237: Urakami T, Naito Y, Seino Y. Insulin glargine in pediatric patients with
type 1 diabetes in Japan. Pediatr Int. 2014 Dec;56(6):822-8. doi:
10.1111/ped.12379. Epub 2014 Sep 16. PubMed PMID: 24840321; PubMed Central PMCID:
PMC4311442.


1238: Garg SK, Buse JB, Skyler JS, Vaughn DE, Muchmore DB. Subcutaneous injection
of hyaluronidase with recombinant human insulin compared with insulin lispro in
type 1 diabetes. Diabetes Obes Metab. 2014 Nov;16(11):1065-9. doi:
10.1111/dom.12315. Epub 2014 Jun 19. PubMed PMID: 24840317.


1239: Arya VB, Senniappan S, Demirbilek H, Alam S, Flanagan SE, Ellard S, Hussain
K. Pancreatic endocrine and exocrine function in children following near-total
pancreatectomy for diffuse congenital hyperinsulinism. PLoS One. 2014 May
19;9(5):e98054. doi: 10.1371/journal.pone.0098054. eCollection 2014. PubMed PMID:
24840042; PubMed Central PMCID: PMC4026387.


1240: Lauridsen JT, Lønborg J, Gundgaard J, Jensen HH. Diminishing marginal
disutility of hypoglycaemic events: results from a time trade-off survey in five 
countries. Qual Life Res. 2014 Nov;23(9):2645-50. doi: 10.1007/s11136-014-0712-x.
Epub 2014 May 17. PubMed PMID: 24838908.


1241: Lipska KJ, Ross JS, Wang Y, Inzucchi SE, Minges K, Karter AJ, Huang ES,
Desai MM, Gill TM, Krumholz HM. National trends in US hospital admissions for
hyperglycemia and hypoglycemia among Medicare beneficiaries, 1999 to 2011. JAMA
Intern Med. 2014 Jul;174(7):1116-24. doi: 10.1001/jamainternmed.2014.1824. PubMed
PMID: 24838229; PubMed Central PMCID: PMC4152370.


1242: Li CJ, Yu Q, Yu P, Zhang QM, Ding M, Liu XJ, Yu DM. Efficacy and safety
comparison of add-on therapy with liraglutide, saxagliptin and vildagliptin, all 
in combination with current conventional oral hypoglycemic agents therapy in
poorly controlled Chinese type 2 diabetes. Exp Clin Endocrinol Diabetes. 2014
Sep;122(8):469-76. doi: 10.1055/s-0034-1374586. Epub 2014 May 16. PubMed PMID:
24838155.


1243: Redberg RF. Hospital admissions for hypoglycemia now exceed those for
hyperglycemia in Medicare beneficiaries. JAMA Intern Med. 2014 Jul;174(7):1125.
doi: 10.1001/jamainternmed.2014.2192. PubMed PMID: 24838084.


1244: Siddique H, Alam MM, Safi AW, Leong WB, Crowley K, Tahrani AA. In-patient
diabetes care: the impact of diabetes outreach team on long-term glycaemic
control. Int J Clin Pract. 2014 Nov;68(11):1333-7. doi: 10.1111/ijcp.12458. Epub 
2014 May 18. PubMed PMID: 24837872.


1245: Lablanche S, Borot S, Thaunat O, Bayle F, Badet L, Morelon E, Thivolet C,
Wojtusciszyn A, Frimat L, Kessler L, Penfornis A, Brault C, Colin C, Bosco D,
Berney T, Benhamou PY; GRAGIL Network. Impact of anti-insulin antibodies on islet
transplantation outcome: data from the GRAGIL Network. Transplantation. 2014 Aug 
27;98(4):475-82. doi: 10.1097/TP.0000000000000081. PubMed PMID: 24837539.


1246: Forst T, Bramlage P. Vildagliptin , a DPP-4 inhibitor for the twice-daily
treatment of type 2 diabetes mellitus with or without metformin. Expert Opin
Pharmacother. 2014 Jun;15(9):1299-313. doi: 10.1517/14656566.2014.920009. Review.
PubMed PMID: 24837407.


1247: García BF, Peromingo R, Galindo J, Arrieta F, Sánchez J, Vázquez C,
Botella-Carretero JI. Case report subtotal pancreatectomy as treatment for severe
hypoglycemia after gastric bypass. Endocrinol Nutr. 2014 Aug-Sep;61(7):391-3.
doi: 10.1016/j.endonu.2014.04.001. Epub 2014 May 16. English, Spanish. PubMed
PMID: 24837353.


1248: McFarlane MR, Brown MS, Goldstein JL, Zhao TJ. Induced ablation of ghrelin 
cells in adult mice does not decrease food intake, body weight, or response to
high-fat diet. Cell Metab. 2014 Jul 1;20(1):54-60. doi:
10.1016/j.cmet.2014.04.007. Epub 2014 May 15. PubMed PMID: 24836560; PubMed
Central PMCID: PMC4079744.


1249: McGee P, Steffes M, Nowicki M, Bayless M, Gubitosi-Klug R, Cleary P, Lachin
J, Palmer J; DCCT/EDIC Research Group. Insulin secretion measured by stimulated
C-peptide in long-established Type 1 diabetes in the Diabetes Control and
Complications Trial (DCCT)/ Epidemiology of Diabetes Interventions and
Complications (EDIC) cohort: a pilot study. Diabet Med. 2014 Oct;31(10):1264-8.
doi: 10.1111/dme.12504. Epub 2014 Jun 9. PubMed PMID: 24836354; PubMed Central
PMCID: PMC4167980.


1250: Brindis F, González-Andrade M, González-Trujano ME, Estrada-Soto S,
Villalobos-Molina R. Postprandial glycaemia and inhibition of α-glucosidase
activity by aqueous extract from Coriandrum sativum. Nat Prod Res.
2014;28(22):2021-5. doi: 10.1080/14786419.2014.917414. Epub 2014 May 16. PubMed
PMID: 24836119.


1251: Takano R, Yoshida M, Inoue M, Honda T, Nakashima R, Matsumoto K, Yano T,
Ogata T, Watanabe N, Toda N. Discovery of 3-aryl-3-ethoxypropanoic acids as
orally active GPR40 agonists. Bioorg Med Chem Lett. 2014 Jul 1;24(13):2949-53.
doi: 10.1016/j.bmcl.2014.04.065. Epub 2014 Apr 26. PubMed PMID: 24835985.


1252: Sundercombe SL, Raynes-Greenow CH, Turner RM, Jeffery HE. Do neonatal
hypoglycaemia guidelines in Australia and New Zealand facilitate breast feeding? 
Midwifery. 2014 Dec;30(12):1179-86. doi: 10.1016/j.midw.2014.04.004. Epub 2014
Apr 28. PubMed PMID: 24835006.


1253: Marcinkiewicz A, Szosland D, Rybacki M, Wagrowska-Koski E, Wiszniewska M,
Walusiak-Skorupa J. [Good practice in occupational health services:
recommendations for prophylactic examinations and medical certifications in
persons with diabetes mellitus]. Med Pr. 2014;65(1):131-41. Polish. PubMed PMID: 
24834700.


1254: Agrawal V, Garcia JM. The macimorelin-stimulated growth hormone test for
adult growth hormone deficiency diagnosis. Expert Rev Mol Diagn. 2014
Jul;14(6):647-54. doi: 10.1586/14737159.2014.915746. Epub 2014 May 16. Review.
PubMed PMID: 24834478.


1255: Song L, Zhi ZL, Pickup JC. Nanolayer encapsulation of insulin-chitosan
complexes improves efficiency of oral insulin delivery. Int J Nanomedicine. 2014 
May 2;9:2127-36. doi: 10.2147/IJN.S59075. eCollection 2014. PubMed PMID:
24833901; PubMed Central PMCID: PMC4014370.


1256: Ad N, Tran HA, Halpin L, Speir AM, Rongione AJ, Pritchard G, Holmes SD.
Practice changes in blood glucose management following open heart surgery: from a
prospective randomized study to everyday practice. Eur J Cardiothorac Surg. 2015 
Apr;47(4):733-9. doi: 10.1093/ejcts/ezu205. Epub 2014 May 15. PubMed PMID:
24833003.


1257: Li P, Hunt KJ, Taber DJ, Carter RE, Kettinger L, Luttrell D, Egidi MF,
Finch NJ, Baliga P, Lin A, Biggins S, Hermayer KL. Inflammatory biomarkers,
glycemic variability, hypoglycemia, and renal transplant outcomes: results of a
randomized controlled trial. Transplantation. 2014 Sep 27;98(6):632-9. doi:
10.1097/TP.0000000000000123. PubMed PMID: 24831919.


1258: Wei W, Zhou S, Miao R, Pan C, Xie L, Baser O, Gill J. Much ado about
nothing? A real-world study of patients with type 2 diabetes switching Basal
insulin analogs. Adv Ther. 2014 May;31(5):539-60. doi: 10.1007/s12325-014-0120-1.
Epub 2014 May 16. PubMed PMID: 24831915; PubMed Central PMCID: PMC4033813.


1259: Plosker GL. Canagliflozin: a review of its use in patients with type 2
diabetes mellitus. Drugs. 2014 May;74(7):807-24. doi: 10.1007/s40265-014-0225-5. 
Review. PubMed PMID: 24831734.


1260: Jin J, Panserat S, Kamalam BS, Aguirre P, Véron V, Médale F. Insulin
regulates lipid and glucose metabolism similarly in two lines of rainbow trout
divergently selected for muscle fat content. Gen Comp Endocrinol. 2014 Aug
1;204:49-59. doi: 10.1016/j.ygcen.2014.04.027. Epub 2014 May 14. PubMed PMID:
24830905.


1261: Kawalec P, Mikrut A, Łopuch S. The safety of dipeptidyl peptidase-4 (DPP-4)
inhibitors or sodium-glucose cotransporter 2 (SGLT-2) inhibitors added to
metformin background therapy in patients with type 2 diabetes mellitus: a
systematic review and meta-analysis. Diabetes Metab Res Rev. 2014
May;30(4):269-83. Review. PubMed PMID: 24829965.


1262: Cruijsen M, Koehestani P, Huttjes S, Leenders K, Janssen I, de Boer H.
Perioperative glycaemic control in insulin-treated type 2 diabetes patients
undergoing gastric bypass surgery. Neth J Med. 2014 May;72(4):202-9. PubMed PMID:
24829176.


1263: Balakrishnan NP, Samavedham L, Rangaiah GP. Personalized mechanistic models
for exercise, meal and insulin interventions in children and adolescents with
type 1 diabetes. J Theor Biol. 2014 Sep 21;357:62-73. doi:
10.1016/j.jtbi.2014.04.038. Epub 2014 May 11. PubMed PMID: 24828465.


1264: Eliasson B, Ekström N, Bruce Wirta S, Odén A, Fard MP, Svensson AM.
Metabolic effects of Basal or premixed insulin treatment in 5077 insulin-naïve
type 2 diabetes patients: registry-based observational study in clinical
practice. Diabetes Ther. 2014 Jun;5(1):243-54. doi: 10.1007/s13300-014-0068-9.
Epub 2014 May 15. PubMed PMID: 24828137; PubMed Central PMCID: PMC4065300.


1265: Manner DH, Luo J, Qu Y, Berry S, Gaydos BL, Jacober SJ. A clinical utility 
index for selecting an optimal insulin dosing algorithm for LY2605541 in patients
with type 2 diabetes pretreated with basal insulin. Diabetes Technol Ther. 2014
Aug;16(8):499-505. doi: 10.1089/dia.2013.0268. Epub 2014 May 13. PubMed PMID:
24825416.


1266: Derosa G, Bonaventura A, Bianchi L, Romano D, Fogari E, D'Angelo A,
Maffioli P. Comparison of vildagliptin and glimepiride: effects on glycaemic
control, fat tolerance and inflammatory markers in people with type 2 diabetes.
Diabet Med. 2014 Dec;31(12):1515-23. doi: 10.1111/dme.12499. Epub 2014 Jun 19.
PubMed PMID: 24824633.


1267: Piette JD, Aikens JE, Rosland AM, Sussman JB. Rethinking the frequency of
between-visit monitoring for patients with diabetes. Med Care. 2014
Jun;52(6):511-8. doi: 10.1097/MLR.0000000000000131. PubMed PMID: 24824536; PubMed
Central PMCID: PMC4118735.


1268: Olsen SE, Asvold BO, Frier BM, Aune SE, Hansen LI, Bjørgaas MR.
Hypoglycaemia symptoms and impaired awareness of hypoglycaemia in adults with
Type 1 diabetes: the association with diabetes duration. Diabet Med. 2014
Oct;31(10):1210-7. doi: 10.1111/dme.12496. Epub 2014 May 30. PubMed PMID:
24824356.


1269: Bajaj M, Gilman R, Patel S, Kempthorne-Rawson J, Lewis-D'Agostino D, Woerle
HJ. Linagliptin improved glycaemic control without weight gain or hypoglycaemia
in patients with type 2 diabetes inadequately controlled by a combination of
metformin and pioglitazone: a 24-week randomized, double-blind study. Diabet Med.
2014 Dec;31(12):1505-14. doi: 10.1111/dme.12495. Epub 2014 Jul 7. PubMed PMID:
24824197; PubMed Central PMCID: PMC4257097.


1270: Disma N, Mameli L, Pistorio A, Davidson A, Barabino P, Locatelli BG,
Sonzogni V, Montobbio G. A novel balanced isotonic sodium solution vs normal
saline during major surgery in children up to 36 months: a multicenter RCT.
Paediatr Anaesth. 2014 Sep;24(9):980-6. doi: 10.1111/pan.12439. Epub 2014 May 14.
PubMed PMID: 24824018.


1271: Wight N, Marinelli KA; Academy of Breastfeeding Medicine. ABM clinical
protocol #1: guidelines for blood glucose monitoring and treatment of
hypoglycemia in term and late-preterm neonates, revised 2014. Breastfeed Med.
2014 May;9(4):173-9. doi: 10.1089/bfm.2014.9986. PubMed PMID: 24823918; PubMed
Central PMCID: PMC4026103.


1272: Lundgren M, Sahlin Å, Svensson C, Carlsson A, Cedervall E, Jönsson B,
Jönsson I, Larsson K, Lernmark Å, Neiderud J, Vigård T, Elding Larsson H; DiPiS
study group. Reduced morbidity at diagnosis and improved glycemic control in
children previously enrolled in DiPiS follow-up. Pediatr Diabetes. 2014
Nov;15(7):494-501. doi: 10.1111/pedi.12151. Epub 2014 May 13. PubMed PMID:
24823816; PubMed Central PMCID: PMC4190091.


1273: Yang W, Xing X, Lv X, Li Y, Ma J, Yuan G, Sun F, Wang W, Woloschak M,
Lukashevich V, Kozlovski P, Kothny W; all investigators. Vildagliptin added to
sulfonylurea improves glycemic control without hypoglycemia and weight gain in
Chinese patients with type 2 diabetes mellitus. J Diabetes. 2015 Mar;7(2):174-81.
doi: 10.1111/1753-0407.12169. Epub 2014 Jul 29. PubMed PMID: 24823599.


1274: Kalra S, Deepak MC, Narang P, Singh V, Maheshwari A. Correlation between
measures of hypoglycemia and glycemic improvement in sulfonylurea treated
patients with type 2 diabetes in India: results from the OBSTACLE hypoglycemia
study. J Postgrad Med. 2014 Apr-Jun;60(2):151-5. doi: 10.4103/0022-3859.132322.
PubMed PMID: 24823514.


1275: Cheng Q, Yang S, Zhao C, Wang Z, Feng Z, Li R, Ye P, Zhang S, Deng H, Zhou 
B, Long J, Gong L, Qing H, Luo C, Li Q. Efficacy of metformin-based oral
antidiabetic drugs is not inferior to insulin glargine in newly diagnosed type 2 
diabetic patients with severe hyperglycemia after short-term intensive insulin
therapy. J Diabetes. 2015 Mar;7(2):182-91. doi: 10.1111/1753-0407.12167. Epub
2014 Aug 7. PubMed PMID: 24823280.


1276: Canadian Diabetes Association Clinical Practice Guidelines Expert
Committee, Clayton D, Woo V, Yale JF. Hypoglycemia. Can J Diabetes. 2013 Apr;37
Suppl 1:S69-71. doi: 10.1016/j.jcjd.2013.01.022. Epub 2013 Mar 26. PubMed PMID:
24070966.


1277: Canadian Diabetes Association Clinical Practice Guidelines Expert
Committee, McGibbon A, Richardson C, Hernandez C, Dornan J. Pharmacotherapy in
type 1 diabetes. Can J Diabetes. 2013 Apr;37 Suppl 1:S56-60. doi:
10.1016/j.jcjd.2013.01.020. Epub 2013 Mar 26. PubMed PMID: 24070964.


1278: Filipski KJ, Pfefferkorn JA. A patent review of glucokinase activators and 
disruptors of the glucokinase--glucokinase regulatory protein interaction:
2011-2014. Expert Opin Ther Pat. 2014 Aug;24(8):875-91. doi:
10.1517/13543776.2014.918957. Epub 2014 May 12. Review. PubMed PMID: 24821087.


1279: Hoste J, Daci E, Mathieu C. Effectiveness and tolerability of second-line
therapy with vildagliptin versus other oral agents in type 2 diabetes (EDGE):
post-hoc subanalysis of the Belgian data. Acta Clin Belg. 2014 Jun;69(3):171-6.
doi: 10.1179/2295333714Y.0000000018. Epub 2014 Mar 20. PubMed PMID: 24820924.


1280: Abdallah TM, Elmardi KA, Elhassan AH, Omer MB, Elhag MS, Desogi MA, Siddig 
MF, Adam I. Comparison of artesunate and quinine in the treatment of severe
Plasmodium falciparum malaria at Kassala hospital, Sudan. J Infect Dev Ctries.
2014 May 14;8(5):611-5. doi: 10.3855/jidc.3813. PubMed PMID: 24820465.


1281: Scherbaum WA, Scherbaum CR. [Diabetes emergencies]. Med Klin Intensivmed
Notfmed. 2014 May;109(4):279-92; quiz 293-4. doi: 10.1007/s00063-013-0334-z.
Review. German. PubMed PMID: 24820043.


1282: Boerner BP, Miles CD, Shivaswamy V. Efficacy and safety of sitagliptin for 
the treatment of new-onset diabetes after renal transplantation. Int J
Endocrinol. 2014;2014:617638. doi: 10.1155/2014/617638. Epub 2014 Apr 10. PubMed 
PMID: 24817885; PubMed Central PMCID: PMC4003765.


1283: Sehested LT, Pedersen P. Prognosis and risk factors for intrauterine growth
retardation. Dan Med J. 2014 Apr;61(4):A4826. PubMed PMID: 24814595.


1284: Saint-Martin C, Zhou Q, Martin GM, Vaury C, Leroy G, Arnoux JB, de Lonlay
P, Shyng SL, Bellanné-Chantelot C. Monoallelic ABCC8 mutations are a common cause
of diazoxide-unresponsive diffuse form of congenital hyperinsulinism. Clin Genet.
2015 May;87(5):448-54. doi: 10.1111/cge.12428. Epub 2014 Jun 6. PubMed PMID:
24814349; PubMed Central PMCID: PMC4229485.


1285: Jauch-Chara K, Oltmanns KM. Glycemic control after brain injury: boon and
bane for the brain. Neuroscience. 2014 Dec 26;283:202-9. doi:
10.1016/j.neuroscience.2014.04.059. Epub 2014 May 9. Review. PubMed PMID:
24814022.


1286: Umpierrez GE, Kosiborod M. Inpatient dysglycemia and clinical outcomes:
association or causation? J Diabetes Complications. 2014 Jul-Aug;28(4):427-9.
doi: 10.1016/j.jdiacomp.2014.03.008. Epub 2014 Mar 21. PubMed PMID: 24813860.


1287: Aye MM, Atkin SL. Patient safety and minimizing risk with insulin
administration - role of insulin degludec. Drug Healthc Patient Saf. 2014 Apr
30;6:55-67. doi: 10.2147/DHPS.S59566. eCollection 2014. Review. PubMed PMID:
24812526; PubMed Central PMCID: PMC4010638.


1288: Walz L, Pettersson B, Rosenqvist U, Deleskog A, Journath G, Wändell P.
Impact of symptomatic hypoglycemia on medication adherence, patient satisfaction 
with treatment, and glycemic control in patients with type 2 diabetes. Patient
Prefer Adherence. 2014 Apr 30;8:593-601. doi: 10.2147/PPA.S58781. eCollection
2014. PubMed PMID: 24812495; PubMed Central PMCID: PMC4011898.


1289: Fulcher GR, Christiansen JS, Bantwal G, Polaszewska-Muszynska M, Mersebach 
H, Andersen TH, Niskanen LK; BOOST: Intensify Premix I Investigators. Comparison 
of insulin degludec/insulin aspart and biphasic insulin aspart 30 in
uncontrolled, insulin-treated type 2 diabetes: a phase 3a, randomized,
treat-to-target trial. Diabetes Care. 2014 Aug;37(8):2084-90. doi:
10.2337/dc13-2908. Epub 2014 May 8. PubMed PMID: 24812432.


1290: Basu R, Johnson ML, Kudva YC, Basu A. Exercise, hypoglycemia, and type 1
diabetes. Diabetes Technol Ther. 2014 Jun;16(6):331-7. doi:
10.1089/dia.2014.0097. Epub 2014 May 8. PubMed PMID: 24811269; PubMed Central
PMCID: PMC4029043.


1291: Fu H, Xie W, Curtis B, Schuster D. Identifying factors associated with
hypoglycemia-related hospitalizations among elderly patients with T2DM in the US:
a novel approach using influential variable analysis. Curr Med Res Opin. 2014
Sep;30(9):1787-93. doi: 10.1185/03007995.2014.922944. Epub 2014 May 29. PubMed
PMID: 24810150.


1292: Bröms G, Granath F, Linder M, Stephansson O, Elmberg M, Kieler H. Birth
outcomes in women with inflammatory bowel disease: effects of disease activity
and drug exposure. Inflamm Bowel Dis. 2014 Jun;20(6):1091-8. doi:
10.1097/MIB.0000000000000060. PubMed PMID: 24810137.


1293: Chen JL, Chen PF, Wang HM. Decreased complexity of glucose dynamics in
diabetes: evidence from multiscale entropy analysis of continuous glucose
monitoring system data. Am J Physiol Regul Integr Comp Physiol. 2014 Jul
15;307(2):R179-83. PubMed PMID: 24808497.


1294: Frontera JA. Management of hepatic encephalopathy. Curr Treat Options
Neurol. 2014 Jun;16(6):297. doi: 10.1007/s11940-014-0297-2. PubMed PMID:
24807164.


1295: Fang Y, Gao J, Qi L, Li N. CTCF-regulating endocrine function of pancreatic
islet cells in transgenic mice. Horm Metab Res. 2014 Jun;46(6):419-23. doi:
10.1055/s-0034-1372593. Epub 2014 May 7. PubMed PMID: 24806748.


1296: Khoury N, Semenkovich K, Arbeláez AM. Coeliac disease presenting as severe 
hypoglycaemia in youth with type 1 diabetes. Diabet Med. 2014 Dec;31(12):e33-6.
doi: 10.1111/dme.12488. PubMed PMID: 24805141.


1297: Nixon R, Folwell R, Pickup JC. Variations in the quality and sustainability
of long-term glycaemic control with continuous subcutaneous insulin infusion.
Diabet Med. 2014 Oct;31(10):1174-7. doi: 10.1111/dme.12486. Epub 2014 May 20.
PubMed PMID: 24804864.


1298: Maahs DM, Calhoun P, Buckingham BA, Chase HP, Hramiak I, Lum J, Cameron F, 
Bequette BW, Aye T, Paul T, Slover R, Wadwa RP, Wilson DM, Kollman C, Beck RW; In
Home Closed Loop Study Group. A randomized trial of a home system to reduce
nocturnal hypoglycemia in type 1 diabetes. Diabetes Care. 2014 Jul;37(7):1885-91.
doi: 10.2337/dc13-2159. Epub 2014 May 7. PubMed PMID: 24804697; PubMed Central
PMCID: PMC4067393.


1299: Wynyard S, Nathu D, Garkavenko O, Denner J, Elliott R. Microbiological
safety of the first clinical pig islet xenotransplantation trial in New Zealand. 
Xenotransplantation. 2014 Jul-Aug;21(4):309-23. doi: 10.1111/xen.12102. Epub 2014
May 7. PubMed PMID: 24801820.


1300: Reddy M, Herrero P, El Sharkawy M, Pesl P, Jugnee N, Thomson H, Pavitt D,
Toumazou C, Johnston D, Georgiou P, Oliver N. Feasibility study of a bio-inspired
artificial pancreas in adults with type 1 diabetes. Diabetes Technol Ther. 2014
Sep;16(9):550-7. doi: 10.1089/dia.2014.0009. Epub 2014 May 6. PubMed PMID:
24801544; PubMed Central PMCID: PMC4135321.


1301: Zhang RN, Li YF, Qiu WJ, Ye J, Han LS, Zhang HW, Lin N, Gu XF. Clinical
features and mutations in seven Chinese patients with very long chain acyl-CoA
dehydrogenase deficiency. World J Pediatr. 2014 May;10(2):119-25. doi:
10.1007/s12519-014-0480-2. Epub 2014 May 7. PubMed PMID: 24801231.


1302: Smith GC, McEwen H, Steinberg JD, Shepherd PR. The activation of the
Akt/PKB signalling pathway in the brains of clozapine-exposed rats is linked to
hyperinsulinemia and not a direct drug effect. Psychopharmacology (Berl). 2014
Dec;231(23):4553-60. doi: 10.1007/s00213-014-3608-0. Epub 2014 May 7. PubMed
PMID: 24800899.


1303: Wiles JR, Leslie N, Knilans TK, Akinbi H. Prolonged QTc interval in
association with medium-chain acyl-coenzyme A dehydrogenase deficiency.
Pediatrics. 2014 Jun;133(6):e1781-6. doi: 10.1542/peds.2013-1105. Epub 2014 May
5. Review. PubMed PMID: 24799540; PubMed Central PMCID: PMC4035587.


1304: Dehours E, Bounes V, Bagheri H, Vallé B, Ducassé JL, Montastruc JL. Adverse
drug reactions in an emergency medical dispatching centre. Eur J Clin Pharmacol. 
2014 Jul;70(7):881-7. doi: 10.1007/s00228-014-1685-y. Epub 2014 May 7. PubMed
PMID: 24798891.


1305: Hu L, Gu Q, Zhu Z, Yang C, Chen C, Cao Y, Zhou W. Flash visual evoked
potentials are not specific enough to identify parieto-occipital lobe involvement
in term neonates after significant hypoglycaemia. Acta Paediatr. 2014
Aug;103(8):e329-33. doi: 10.1111/apa.12673. Epub 2014 May 19. PubMed PMID:
24798709.


1306: Iglesias P, Heras M, Díez JJ. Diabetes mellitus and kidney disease in the
elderly. Nefrologia. 2014 May 21;34(3):285-92. doi:
10.3265/Nefrologia.pre2014.Feb.12319. Epub 2014 Apr 10. Review. English, Spanish.
PubMed PMID: 24798557.


1307: Moheet A, Seaquist ER. Diabetes: Hypoglycaemia, emergency care and diabetes
mellitus. Nat Rev Endocrinol. 2014 Jul;10(7):384-5. doi: 10.1038/nrendo.2014.67. 
Epub 2014 May 6. PubMed PMID: 24798062.


1308: Zeng YC, Li MJ, Chen Y, Jiang L, Wang SM, Mo XL, Li BY. The use of
glyburide in the management of gestational diabetes mellitus: a meta-analysis.
Adv Med Sci. 2014 Mar;59(1):95-101. doi: 10.1016/j.advms.2014.03.001. Epub 2014
Mar 22. PubMed PMID: 24797983.


1309: Migra M, Knazeje M, Ochodnicky M, Kovar F, Lacko A, Mokan M. The detection 
of early myocardial changes in asymptomatic diabetic individuals by 99mTc -
Myoview gated-SPET and heart rate variability measurement. Bratisl Lek Listy.
2014;115(4):216-20. PubMed PMID: 24797596.


1310: Traina AN, Lull ME, Hui AC, Zahorian TM, Lyons-Patterson J. Once-weekly
exenatide as adjunct treatment of type 1 diabetes mellitus in patients receiving 
continuous subcutaneous insulin infusion therapy. Can J Diabetes. 2014
Aug;38(4):269-72. doi: 10.1016/j.jcjd.2013.10.006. Epub 2014 May 3. PubMed PMID: 
24797495.


1311: Sakurai T. [Preventive strategy for cognitive decline in elderly with
diabetes mellitus]. Nihon Rinsho. 2014 Apr;72(4):692-6. Japanese. PubMed PMID:
24796099.


1312: Sato-Miyata Y, Muramatsu K, Funakoshi M, Tsuda M, Aigaki T. Overexpression 
of dilp2 causes nutrient-dependent semi-lethality in Drosophila. Front Physiol.
2014 Apr 16;5:147. doi: 10.3389/fphys.2014.00147. eCollection 2014. PubMed PMID: 
24795642; PubMed Central PMCID: PMC3997005.


1313: Pedersen-Bjergaard U, Kristensen PL, Beck-Nielsen H, Nørgaard K, Perrild H,
Christiansen JS, Jensen T, Hougaard P, Parving HH, Thorsteinsson B, Tarnow L.
Effect of insulin analogues on risk of severe hypoglycaemia in patients with type
1 diabetes prone to recurrent severe hypoglycaemia (HypoAna trial): a
prospective, randomised, open-label, blinded-endpoint crossover trial. Lancet
Diabetes Endocrinol. 2014 Jul;2(7):553-61. doi: 10.1016/S2213-8587(14)70073-7.
Epub 2014 May 2. PubMed PMID: 24794703.


1314: Knip M. Insulin analogues for recurrent severe hypoglycaemia. Lancet
Diabetes Endocrinol. 2014 Jul;2(7):529-30. doi: 10.1016/S2213-8587(14)70105-6.
Epub 2014 May 2. PubMed PMID: 24794702.


1315: Joshi R, Patel S, Wert Y, Parvathaneni A, Cheriyath P. Decreased mortality 
with tight glycemic control in critically ill patients: a retrospective analysis 
in a large community hospital system. Endocr Pract. 2014 Sep;20(9):907-18. doi:
10.4158/EP13374.OR. PubMed PMID: 24793915.


1316: Bayoumi I, Al Balas M, Handler SM, Dolovich L, Hutchison B, Holbrook A. The
effectiveness of computerized drug-lab alerts: a systematic review and
meta-analysis. Int J Med Inform. 2014 Jun;83(6):406-15. doi:
10.1016/j.ijmedinf.2014.03.003. Epub 2014 Mar 29. Review. PubMed PMID: 24793784.


1317: Linder N, Lahat Y, Kogan A, Fridman E, Kouadio F, Melamed N, Yogev Y,
Klinger G. Macrosomic newborns of non-diabetic mothers: anthropometric
measurements and neonatal complications. Arch Dis Child Fetal Neonatal Ed. 2014
Sep;99(5):F353-8. doi: 10.1136/archdischild-2013-305032. Epub 2014 May 3. PubMed 
PMID: 24792775.


1318: Scheen AJ, Charbonnel B. Effects of glucose-lowering agents on vascular
outcomes in type 2 diabetes: a critical reappraisal. Diabetes Metab. 2014
Jun;40(3):176-85. doi: 10.1016/j.diabet.2014.03.004. Epub 2014 Apr 30. Review.
PubMed PMID: 24792220.


1319: King AB. Reassessment of insulin dosing guidelines in continuous
subcutaneous insulin infusion treated type 1 diabetes. Curr Diab Rep. 2014
Jun;14(6):503. doi: 10.1007/s11892-014-0503-3. Review. PubMed PMID: 24792068.


1320: Rodrigues Vilela V, de Castro Ruiz Marques A, Schamber CR, Bazotte RB.
Hypoglycemia induced by insulin as a triggering factor of cognitive deficit in
diabetic children. ScientificWorldJournal. 2014 Mar 23;2014:616534. doi:
10.1155/2014/616534. eCollection 2014. Review. PubMed PMID: 24790575; PubMed
Central PMCID: PMC3982249.


1321: Salvo MC, Brooks AD, Thacker SM. Patient considerations in the management
of type 2 diabetes - critical appraisal of dapagliflozin. Patient Prefer
Adherence. 2014 Apr 22;8:493-502. doi: 10.2147/PPA.S59169. eCollection 2014.
Review. PubMed PMID: 24790417; PubMed Central PMCID: PMC4003262.


1322: Pafili K, Papanas N. Tofogliflozin: the road goes ever on. Expert Opin
Pharmacother. 2014 Jun;15(9):1197-201. doi: 10.1517/14656566.2014.916278. Epub
2014 Apr 30. PubMed PMID: 24787286.


1323: Hargraves JD. Glycemic control in cardiac surgery: implementing an
evidence-based insulin infusion protocol. Am J Crit Care. 2014 May;23(3):250-8.
doi: 10.4037/ajcc2014236. PubMed PMID: 24786814.


1324: Evans KJ, Thompson J, Spratt SE, Lien LF, Vorderstrasse A. The
implementation and evaluation of an evidence-based protocol to treat diabetic
ketoacidosis: a quality improvement study. Adv Emerg Nurs J. 2014
Apr-Jun;36(2):189-98. doi: 10.1097/TME.0000000000000021. PubMed PMID: 24785671.


1325: Campbell MD, Walker M, Trenell MI, Stevenson EJ, Turner D, Bracken RM, Shaw
JA, West DJ. A low-glycemic index meal and bedtime snack prevents postprandial
hyperglycemia and associated rises in inflammatory markers, providing protection 
from early but not late nocturnal hypoglycemia following evening exercise in type
1 diabetes. Diabetes Care. 2014 Jul;37(7):1845-53. doi: 10.2337/dc14-0186. Epub
2014 May 1. PubMed PMID: 24784832.


1326: Mohamed K, Yates J, Roberts A. Diabetes mellitus: considerations for the
dental practitioner. Dent Update. 2014 Mar;41(2):144-6, 149-50, 153-4. PubMed
PMID: 24783883.


1327: Guzman DC, Garcia EH, Mejia GB, Olguin HJ, Gonzalez JA, Labra Ruiz NA.
Effect of morphine and lacosamide on levels of dopamine and 5-HIAA in brain
regions of rats with induced hypoglycemia. Pak J Biol Sci. 2014 Jan
15;17(2):292-6. PubMed PMID: 24783817.


1328: Lang TF, Hussain K. Pediatric hypoglycemia. Adv Clin Chem. 2014;63:211-45. 
Review. PubMed PMID: 24783355.


1329: Srinivasan V, Agus MS. Tight glucose control in critically ill children--a 
systematic review and meta-analysis. Pediatr Diabetes. 2014 Mar;15(2):75-83.
Review. PubMed PMID: 24783254.


1330: Moy FM, Ray A, Buckley BS. Techniques of monitoring blood glucose during
pregnancy for women with pre-existing diabetes. Cochrane Database Syst Rev. 2014 
Apr 30;4:CD009613. doi: 10.1002/14651858.CD009613.pub2. Review. PubMed PMID:
24782359.


1331: Leonardi R, Rock CO, Jackowski S. Pank1 deletion in leptin-deficient mice
reduces hyperglycaemia and hyperinsulinaemia and modifies global metabolism
without affecting insulin resistance. Diabetologia. 2014 Jul;57(7):1466-75. doi: 
10.1007/s00125-014-3245-5. Epub 2014 Apr 30. PubMed PMID: 24781151; PubMed
Central PMCID: PMC4618598.


1332: Thomas MC. Glycemic exposure, glycemic control, and metabolic karma in
diabetic complications. Adv Chronic Kidney Dis. 2014 May;21(3):311-7. doi:
10.1053/j.ackd.2014.03.004. Review. PubMed PMID: 24780460.


1333: Macrae D, Grieve R, Allen E, Sadique Z, Betts H, Morris K, Pappachan VJ,
Parslow R, Tasker RC, Baines P, Broadhead M, Duthie ML, Fortune PM, Inwald D,
McMaster P, Peters MJ, Schindler M, Guerriero C, Piercy D, Slavik Z, Snowdon C,
Van Dyck L, Elbourne D. A clinical and economic evaluation of Control of
Hyperglycaemia in Paediatric intensive care (CHiP): a randomised controlled
trial. Health Technol Assess. 2014 Apr;18(26):1-210. doi: 10.3310/hta18260.
PubMed PMID: 24780450.


1334: Zasimowicz E, Wolszczak B, Zasimowicz B. [Influence of ethyl alcohol on
diabetes pathogenesis type]. Pol Merkur Lekarski. 2014 Mar;36(213):212-4. Review.
Polish. PubMed PMID: 24779223.


1335: Kaiser C. Sugar smack. Thoroughly investigate & treat all reversible causes
in head injury. JEMS. 2014 Apr;39(4):20-1. PubMed PMID: 24779094.


1336: Gavin JR 3rd, Jones MR, Ford DM, Truitt KE. Safety and efficacy of
colesevelam HCl in the treatment of elderly patients. Drugs Aging. 2014
Jun;31(6):461-70. doi: 10.1007/s40266-014-0174-4. PubMed PMID: 24777691; PubMed
Central PMCID: PMC4033819.


1337: Persson M, Fadl H. Perinatal outcome in relation to fetal sex in offspring 
to mothers with pre-gestational and gestational diabetes--a population-based
study. Diabet Med. 2014 Sep;31(9):1047-54. doi: 10.1111/dme.12479. Epub 2014 May 
12. PubMed PMID: 24773081.


1338: Baker DJ, Atkinson AM, Wilkinson GP, Coope GJ, Charles AD, Leighton B.
Characterization of the heterozygous glucokinase knockout mouse as a
translational disease model for glucose control in type 2 diabetes. Br J
Pharmacol. 2014 Apr;171(7):1629-41. PubMed PMID: 24772483; PubMed Central PMCID: 
PMC3966744.


1339: Riaz M, Basit A, Fawwad A, Yakoob Ahmedani M, Ali Rizvi Z. Factors
associated with non-adherence to insulin in patients with type 1 diabetes. Pak J 
Med Sci. 2014 Mar;30(2):233-9. PubMed PMID: 24772118; PubMed Central PMCID:
PMC3998985.


1340: Tolpygo SM, Pevtsova EI, Shoibonov BB, Kotov AV. Comparative study of the
effects of free bound and carrier protein angiotensin II in experimental
hypoglycemia and hyperglycemia. Bull Exp Biol Med. 2014 Feb;156(4):419-22. doi:
10.1007/s10517-014-2364-9. Epub 2014 Mar 5. PubMed PMID: 24771417.


1341: Pettersen JC, Litchfield J, Neef N, Schmidt SP, Shirai N, Walters KM,
Enerson BE, Chatman LA, Pfefferkorn JA. The relationship of glucokinase
activator-induced hypoglycemia with arteriopathy, neuronal necrosis, and
peripheral neuropathy in nonclinical studies. Toxicol Pathol. 2014
Jun;42(4):696-708. doi: 10.1177/0192623314526006. Epub 2014 Apr 24. PubMed PMID: 
24771080.


1342: Patel AX, Miller SR, Nathan PJ, Kanakaraj P, Napolitano A, Lawrence P, Koch
A, Bullmore ET. Neuroendocrine and sympathetic responses to an orexin receptor
antagonist, SB-649868, and alprazolam following insulin-induced hypoglycemia in
humans. Psychopharmacology (Berl). 2014 Oct;231(19):3817-28. doi:
10.1007/s00213-014-3520-7. Epub 2014 Apr 26. PubMed PMID: 24770625; PubMed
Central PMCID: PMC4159598.


1343: Shubrook JH Jr. Managing recent-onset diabetes: choosing durable,
well-tolerated therapies and understanding the role of incretin-based therapies. 
J Am Osteopath Assoc. 2014 May;114(5 Suppl 2):S6-13. doi: 10.7556/jaoa.2014.088. 
Review. PubMed PMID: 24769506.


1344: Moghissi ES. Treating patients with diabetes of long duration: GLP-1
receptor agonists and insulin in combination. J Am Osteopath Assoc. 2014
May;114(5 Suppl 2):S22-9. doi: 10.7556/jaoa.2014.086. Review. PubMed PMID:
24769505.


1345: Repas TB. Managing loss of glycemic control in middle-aged patients with
diabetes: the role of GLP-1 receptor agonists in combination-therapy regimens. J 
Am Osteopath Assoc. 2014 May;114(5 Suppl 2):S14-21. doi: 10.7556/jaoa.2014.085.
Review. PubMed PMID: 24769504.


1346: Strilka RJ, Armen SB, Indeck MC. Qualitative analysis of subcutaneous
Lispro and regular insulin injections for stress hyperglycemia: a pilot numerical
study. J Theor Biol. 2014 Sep 7;356:192-200. doi: 10.1016/j.jtbi.2014.04.023.
Epub 2014 Apr 24. PubMed PMID: 24769252.


1347: Engoren M, Schwann TA, Habib RH. Hyperglycemia, hypoglycemia, and glycemic 
complexity are associated with worse outcomes after surgery. J Crit Care. 2014
Aug;29(4):611-7. doi: 10.1016/j.jcrc.2014.03.014. Epub 2014 Mar 21. PubMed PMID: 
24768531.


1348: Su DF, Wang XY. Metformin vs insulin in the management of gestational
diabetes: a systematic review and meta-analysis. Diabetes Res Clin Pract. 2014
Jun;104(3):353-7. doi: 10.1016/j.diabres.2013.12.056. Epub 2014 Jan 8. Review.
PubMed PMID: 24768511.


1349: Qiu NC, Zhang Q, Song X, Liu ME, Li XK, Shan CX, Qiu M. Impact of the
hepatic branch of the vagus and Roux-en-Y gastric bypass on the hypoglycemic
effect and glucagon-like peptide-1 in rats with type 2 diabetes mellitus. J Surg 
Res. 2014 Sep;191(1):123-9. doi: 10.1016/j.jss.2014.03.062. Epub 2014 Mar 26.
PubMed PMID: 24768143.


1350: Park E, Pearson NM, Pillow MT, Toledo A. Neonatal endocrine emergencies: a 
primer for the emergency physician. Emerg Med Clin North Am. 2014
May;32(2):421-35. doi: 10.1016/j.emc.2014.01.003. Epub 2014 Feb 20. Review.
PubMed PMID: 24766941.


1351: Allison MG, McCurdy MT. Alcoholic metabolic emergencies. Emerg Med Clin
North Am. 2014 May;32(2):293-301. doi: 10.1016/j.emc.2013.12.002. Epub 2014 Feb
19. Review. PubMed PMID: 24766933.
[truncated: 7,546,599 more chars]
