# Supplementary material for: Invisible Brain: Knowledge in Research Works and Neuron Activity
Source: PLoS One. 2016 Jul 20;11(7):e0158590. doi: 10.1371/journal.pone.0158590 (PMC4954711; doi:10.1371/journal.pone.0158590)
Supplement: S4 File — (ZIP) [file pone.0158590.s004.zip › Infectious disease_pubmed.txt]

1: Lamps LW. Infectious Diseases of the Lower Gastrointestinal Tract. Surg Pathol
Clin. 2010 Jun;3(2):297-326. doi: 10.1016/j.path.2010.05.009. Epub 2010 Aug 16.
Review. PubMed PMID: 26839133.


2: Franks TJ, Galvin JR. Hypersensitivity Pneumonitis: Essential Radiologic and
Pathologic Findings. Surg Pathol Clin. 2010 Mar;3(1):187-98. doi:
10.1016/j.path.2010.03.005. Epub 2010 Jul 7. Review. PubMed PMID: 26839033.


3: Chan JS. Villitis of Unknown Etiology and Massive Chronic Intervillositis.
Surg Pathol Clin. 2013 Mar;6(1):115-26. doi: 10.1016/j.path.2012.11.004. Epub
2012 Dec 21. PubMed PMID: 26838706.


4: Coleman JF, Hansel DE. Benign Diseases of the Bladder. Surg Pathol Clin. 2008 
Dec;1(1):129-58. doi: 10.1016/j.path.2008.07.001. Epub 2008 Dec 6. Review. PubMed
PMID: 26837905.


5: Bell T, Smoot J, Patterson J, Smalligan R, Jordan R. Ebola virus disease: The 
use of fluorescents as markers of contamination for personal protective
equipment. IDCases. 2014 Dec 24;2(1):27-30. doi: 10.1016/j.idcr.2014.12.003.
eCollection 2015. PubMed PMID: 26793445; PubMed Central PMCID: PMC4672605.


6: Torres JR, Leopoldo Códova G, Castro JS, Rodríguez L, Saravia V, Arvelaez J,
Ríos-Fabra A, Longhi MA, Marcano M. Chikungunya fever: Atypical and lethal cases 
in the Western hemisphere: A Venezuelan experience. IDCases. 2014 Dec
18;2(1):6-10. doi: 10.1016/j.idcr.2014.12.002. eCollection 2015. PubMed PMID:
26793440; PubMed Central PMCID: PMC4672604.


7: Collins S, White J, Ramsay M, Amirthalingam G. The importance of tetanus risk 
assessment during wound management. IDCases. 2014 Dec 10;2(1):3-5. doi:
10.1016/j.idcr.2014.11.003. eCollection 2015. PubMed PMID: 26793439; PubMed
Central PMCID: PMC4672608.


8: Alexander SC, Fortenberry JD, Pollak KI, Bravender T, Østbye T, Shields CG.
Physicians Use of Inclusive Sexual Orientation Language During Teenage Annual
Visits. LGBT Health. 2014 Dec;1(4):283-91. doi: 10.1089/lgbt.2014.0035. Epub 2014
Sep 18. PubMed PMID: 26789857.


9: Coban AY, Deveci A, Sunter AT, Palomino JC, Martin A. Resazurin microtiter
assay for isoniazid, rifampicin, ethambutol and streptomycin resistance detection
in Mycobacterium tuberculosis: Updated meta-analysis. Int J Mycobacteriol. 2014
Dec;3(4):230-41. doi: 10.1016/j.ijmyco.2014.09.002. Epub 2014 Sep 29. Review.
PubMed PMID: 26786621.


10: Mortaz E, Adcock IM, Barnes PJ. Sarcoidosis: Role of non-tuberculosis
mycobacteria and Mycobacterium tuberculosis. Int J Mycobacteriol. 2014
Dec;3(4):225-9. doi: 10.1016/j.ijmyco.2014.10.008. Epub 2014 Oct 30. Review.
PubMed PMID: 26786620.


11: Frick SE, Flothmann C, Preiswerk B, Behr R, Genoni M. Extracorporeal Membrane
Oxygenation in Miliary Tuberculosis and AIDS: A Case Report. Thorac Cardiovasc
Surg Rep. 2015 Dec;4(1):18-20. doi: 10.1055/s-0034-1394105. Epub 2014 Nov 25.
PubMed PMID: 26693121; PubMed Central PMCID: PMC4670299.


12: Adalja AA, Sell TK, Ravi SJ, Minton K, Morhard R. Emergency Preparedness in
the 10-Mile Emergency Planning Zone Surrounding Nuclear Power Plants. J Homel
Secur Emerg Manag. 2014 Dec;12(1):81-100. Epub 2014 Dec 6. PubMed PMID: 26692825;
PubMed Central PMCID: PMC4676567.


13: Sharifi I, Aflatoonian MR, Aflatoonian B, Kermanizadeh A. The severity of
cutaneous leishmaniasis before and after the earthquake in Bam, southeastern
Iran. J Parasit Dis. 2015 Dec;39(4):741-4. doi: 10.1007/s12639-014-0435-5. Epub
2014 Mar 12. PubMed PMID: 26688645; PubMed Central PMCID: PMC4675563.


14: Levine JE, Braun TM, Harris AC, Holler E, Taylor A, Miller H, Magenau J,
Weisdorf DJ, Ho VT, Bolaños-Meade J, Alousi AM, Ferrara JL; Blood and Marrow
Transplant Clinical Trials Network. A prognostic score for acute
graft-versus-host disease based on biomarkers: a multicentre study. Lancet
Haematol. 2015 Jan;2(1):e21-9. doi: 10.1016/S2352-3026(14)00035-0. Epub 2014 Dec 
23. PubMed PMID: 26687425.


15: Logan LK, Braykov NP, Weinstein RA, Laxminarayan R; CDC Epicenters Prevention
Program. Extended-Spectrum β-Lactamase-Producing and Third-Generation
Cephalosporin-Resistant Enterobacteriaceae in Children: Trends in the United
States, 1999-2011. J Pediatric Infect Dis Soc. 2014 Dec;3(4):320-8. doi:
10.1093/jpids/piu010. Epub 2014 Mar 19. PubMed PMID: 26625452.


16: Logan LK, Meltzer LA, McAuley JB, Hayden MK, Beck T, Braykov NP, Laxminarayan
R, Weinstein RA; CDC Epicenters Prevention Program. Extended-Spectrum
β-Lactamase-Producing Enterobacteriaceae Infections in Children: A Two-Center
Case-Case-Control Study of Risk Factors and Outcomes in Chicago, Illinois. J
Pediatric Infect Dis Soc. 2014 Dec;3(4):312-9. doi: 10.1093/jpids/piu011. Epub
2014 Mar 19. PubMed PMID: 26625451.


17: Ulloa-Gutierrez R, Salgado AP, Tremoulet AH. Kawasaki Disease in Latin
American Children: Past, Current, and Future Challenges. J Pediatric Infect Dis
Soc. 2014 Dec;3(4):280-1. doi: 10.1093/jpids/piu105. Epub 2014 Nov 5. PubMed
PMID: 26625447.


18: Shoghli A, Nabavi SM, Alavian SM, Kolifarhood G, Goya MM, Namazi R,
Fallahnezhad M, Mohajeri M, Mousavinasab N, Zanjani RS, Saeini MR, Jalilvand A.
Hepatitis B surface antigen prevalence in pregnant women: A cross-sectional
survey in Iran. Int J Prev Med. 2014 Dec;5(Suppl 3):S213-8. PubMed PMID:
26622992; PubMed Central PMCID: PMC4635415.


19: Sener A, Erkin Y, Sener A, Tasdogen A, Dokumaci E, Elar Z. In vitro
comparison of epidural bacteria filters permeability and screening scanning
electron microscopy. Braz J Anesthesiol. 2015 Nov-Dec;65(6):491-6. doi:
10.1016/j.bjane.2013.08.004. Epub 2013 Nov 11. PubMed PMID: 26614147.


20: Capewell LG, Harris AM, Yoder JS, Cope JR, Eddy BA, Roy SL, Visvesvara GS,
Fox LM, Beach MJ. Diagnosis, Clinical Course, and Treatment of Primary Amoebic
Meningoencephalitis in the United States, 1937-2013. J Pediatric Infect Dis Soc. 
2015 Dec;4(4):e68-75. doi: 10.1093/jpids/piu103. Epub 2014 Oct 23. PubMed PMID:
26582886.


21: Green N, Johnson AP, Henderson KL, Muller-Pebody B, Thelwall S, Robotham JV, 
Sharland M, Wolkewitz M, Deeny SR. Quantifying the Burden of Hospital-Acquired
Bloodstream Infection in Children in England by Estimating Excess Length of
Hospital Stay and Mortality Using a Multistate Analysis of Linked, Routinely
Collected Data. J Pediatric Infect Dis Soc. 2015 Dec;4(4):305-12. doi:
10.1093/jpids/piu073. Epub 2014 Jul 22. PubMed PMID: 26582869.


22: Bittencourt MG, Kherani S, Ferraz DA, Ansari M, Nasir H, Sepah YJ, Hanout M, 
Do DV, Nguyen QD. Variation of choroidal thickness and vessel diameter in
patients with posterior non-infectious uveitis. J Ophthalmic Inflamm Infect. 2014
Dec;4(1):14. doi: 10.1186/s12348-014-0014-z. Epub 2014 Aug 16. PubMed PMID:
26530342.


23: Tolstanov OK, Novak LV, Chuhriiev AN, Ivashchenko IN. [THE RESULTS OF
SCREENING OF DONATED BLOOD IN THE UKRAINE THE PRESENCE OF MARKERS
HEMOTRANSMISYVNYH INFECTIONS IN 2010-2012 YEARS]. Lik Sprava. 2014
Sep-Oct;(9-10):152-8. Ukrainian. PubMed PMID: 26492792.


24: de Vries SP, Bootsma HJ. Differential gene expression of Moraxella
catarrhalis upon exposure to human serum. Genom Data. 2014 Oct 2;2:312-3. doi:
10.1016/j.gdata.2014.09.008. eCollection 2014 Dec. PubMed PMID: 26484117; PubMed 
Central PMCID: PMC4536000.


25: Phillips AN, Cambiano V, Miners A, Revill P, Pillay D, Lundgren JD, Bennett
D, Raizes E, Nakagawa F, De Luca A, Vitoria M, Barcarolo J, Perriens J, Jordan
MR, Bertagnolio S. Effectiveness and cost-effectiveness of potential responses to
future high levels of transmitted HIV drug resistance in antiretroviral
drug-naive populations beginning treatment: modelling study and economic
analysis. Lancet HIV. 2014 Nov;1(2):e85-93. doi: 10.1016/S2352-3018(14)70021-9.
Epub 2014 Oct 14. PubMed PMID: 26423990.


26: Rasmussen TA, Tolstrup M, Brinkmann CR, Olesen R, Erikstrup C, Solomon A,
Winckelmann A, Palmer S, Dinarello C, Buzon M, Lichterfeld M, Lewin SR,
Østergaard L, Søgaard OS. Panobinostat, a histone deacetylase inhibitor, for
latent-virus reactivation in HIV-infected patients on suppressive antiretroviral 
therapy: a phase 1/2, single group, clinical trial. Lancet HIV. 2014
Oct;1(1):e13-21. doi: 10.1016/S2352-3018(14)70014-1. Epub 2014 Sep 15. PubMed
PMID: 26423811.


27: Landouré G, Maiga Y, Samassékou O, Nimaga K, Traoré M, Fischbeck KH. Epilepsy
genetics in Africa: challenges and future perspectives. North Afr Middle East
Epilepsy J. 2014 Sep-Oct;3(5):5-7. PubMed PMID: 26413584; PubMed Central PMCID:
PMC4580280.


28: Adesina A, Hiruye A, Berhe E, Haile A, Akinloye O, Abreha H, Tesfaye H, Klaus
K, Enquselassie F. TOWARDS A 'GLOBAL' STRATEGY FOR TACKLING THE GLOBAL BURDEN OF 
COMMUNICABLE AND NON-COMMUNICABLE DISEASES IN RESOURSE LIMITED SETTINGS. Ethiop
Med J. 2014 Oct;52(4):185-8. PubMed PMID: 26410991.


29: Fritch Lilla SA, Burgett SE, McGann KA, Wechsler DS. Persistent and Prolonged
Parvovirus B19 Viremia in a Pediatric Patient With Acute Lymphoblastic Leukemia. 
J Pediatric Infect Dis Soc. 2015 Sep;4(3):e38-40. doi: 10.1093/jpids/piu112. Epub
2014 Nov 23. PubMed PMID: 26407441.


30: Britton PN, Macartney K, Arbuckle S, Little D, Kesson A. A Rare Case of Q
Fever Osteomyelitis in a Child From Regional Australia. J Pediatric Infect Dis
Soc. 2015 Sep;4(3):e28-31. doi: 10.1093/jpids/piu095. Epub 2014 Oct 17. PubMed
PMID: 26407439.


31: Jones SJ, Nichols KR, DeYoung HL, Cox EG, Knoderer CA. Linezolid-Associated
Thrombocytopenia in Children With Renal Impairment. J Pediatric Infect Dis Soc.
2015 Sep;4(3):272-5. doi: 10.1093/jpids/piu035. Epub 2014 May 15. PubMed PMID:
26407433.


32: Calderón TA, Coffin SE, Sammons JS. Preventing the Spread of Pertussis in
Pediatric Healthcare Settings. J Pediatric Infect Dis Soc. 2015 Sep;4(3):252-9.
doi: 10.1093/jpids/piu056. Epub 2014 Jun 17. Review. PubMed PMID: 26407429.


33: Haber P, Moro PL, Cano M, Vellozzi C, Lewis P, Woo EJ, Broder K.
Post-Licensure Surveillance of Trivalent Live-Attenuated Influenza Vaccine in
Children Aged 2-18 Years, Vaccine Adverse Event Reporting System, United States, 
July 2005-June 2012. J Pediatric Infect Dis Soc. 2015 Sep;4(3):205-13. doi:
10.1093/jpids/piu034. Epub 2014 May 7. PubMed PMID: 26407428.


34: Dubos F, Nicolini G, Bielicki J, Sharland M. Qualitative Review of Web-Based 
Professional Education on Antibiotic Prescribing for Children: 10 Million Hits,
but Only 10 Good Web Sites. J Pediatric Infect Dis Soc. 2015 Jun;4(2):159-62.
doi: 10.1093/jpids/pit063. Epub 2013 Nov 17. PubMed PMID: 26407417.


35: Olson SC, Smith S, Weissman SJ, Kronman MP. Adverse Events in Pediatric
Patients Receiving Long-Term Outpatient Antimicrobials. J Pediatric Infect Dis
Soc. 2015 Jun;4(2):119-25. doi: 10.1093/jpids/piu037. Epub 2014 Apr 30. PubMed
PMID: 26407410; PubMed Central PMCID: PMC4608493.


36: Rose W, Read SE, Bitnun A, Rea E, Stephens D, Pongsamart W, Kitai I. Relating
Tuberculosis (TB) Contact Characteristics to QuantiFERON-TB-Gold and Tuberculin
Skin Test Results in the Toronto Pediatric TB Clinic. J Pediatric Infect Dis Soc.
2015 Jun;4(2):96-103. doi: 10.1093/jpids/piu024. Epub 2014 Apr 8. PubMed PMID:
26407408.


37: Patel RR, Hodinka RL, Kajon AE, Klieger S, Oikonomopoulou Z, Petersen H, Rand
E, Attiyeh EF, Fisher BT. A Case of Adenovirus Viremia in a Pediatric Liver
Transplant Recipient With Neutropenia and Lymphopenia: Who and When Should We
Treat? J Pediatric Infect Dis Soc. 2015 Mar;4(1):e1-5. doi: 10.1093/jpids/pit081.
Epub 2013 Dec 10. PubMed PMID: 26407369.


38: Schuster JE, Newland JG. An Enterovirus D68 Outbreak Highlights the Value of 
Pediatric Infectious Disease Specialists. J Pediatric Infect Dis Soc. 2015
Mar;4(1):87-8. doi: 10.1093/jpids/piu117. Epub 2014 Dec 3. Review. PubMed PMID:
26407368.


39: Haber P, Moro PL, Cano M, Vellozzi C, Lewis P, Woo EJ, Broder K.
Post-Licensure Surveillance of Trivalent Live-Attenuated Influenza Vaccine in
Children Aged 2-18 Years, Vaccine Adverse Event Reporting System, United States, 
July 2005-June 2012. J Pediatric Infect Dis Soc. 2015 Mar;4(1):82-3. doi:
10.1093/jpids/piu123. Epub 2014 Dec 18. PubMed PMID: 26407365.


40: Edwards MS, Rench MA, Todd CW, Czaicki N, Steurer FJ, Bern C, Montgomery SP. 
Perinatal Screening for Chagas Disease in Southern Texas. J Pediatric Infect Dis 
Soc. 2015 Mar;4(1):67-70. doi: 10.1093/jpids/pit056. Epub 2013 Oct 3. PubMed
PMID: 26407360.


41: Hersh AL, Gerber JS, Hicks LA, Pavia AT. Lessons Learned in Antibiotic
Stewardship: Fluoroquinolone Use in Pediatrics. J Pediatric Infect Dis Soc. 2015 
Mar;4(1):57-9. doi: 10.1093/jpids/piu044. Epub 2014 May 23. Review. PubMed PMID: 
26407358.


42: Ballif M, Renner L, Claude Dusingize J, Leroy V, Ayaya S, Wools-Kaloustian K,
Cortes CP, McGowan CC, Graber C, Mandalakas AM, Mofenson LM, Egger M, Kumara Wati
KD, Nallusamy R, Reubenson G, Davies MA, Fenner L; International Epidemiologic
Databases to Evaluate AIDS (IeDEA); International Epidemiologic Databases to
Evaluate AIDS IeDEA. Tuberculosis in Pediatric Antiretroviral Therapy Programs in
Low- and Middle-Income Countries: Diagnosis and Screening Practices. J Pediatric 
Infect Dis Soc. 2015 Mar;4(1):30-8. doi: 10.1093/jpids/piu020. Epub 2014 Mar 28. 
PubMed PMID: 26407355.


43: Danziger-Isakov L, Allen U, Englund J, Herold B, Hoffman J, Green M, Gantt S,
Kumar D, Michaels MG; American Society of Transplantation, Pediatric Infectious
Diseases Society, and International Pediatric Transplant Association. Recommended
Curriculum for Training in Pediatric Transplant Infectious Diseases. J Pediatric 
Infect Dis Soc. 2015 Mar;4(1):4-10. doi: 10.1093/jpids/pit079. Epub 2013 Dec 6.
PubMed PMID: 26407351.


44: Adams LV, Olotu R, Talbot EA, Cronin BJ, Christopher R, Mkomwa Z. Ending
neglect: providing effective childhood tuberculosis training for health care
workers in Tanzania. Public Health Action. 2014 Dec 21;4(4):233-7. doi:
10.5588/pha.14.0076. PubMed PMID: 26400701; PubMed Central PMCID: PMC4533512.


45: Kuksa L, Riekstina V, Leimane V, Ozere I, Skenders G, Van den Bergh R, Kremer
K, Acosta CD, Harries AD. Multi- and extensively drug-resistant tuberculosis in
Latvia: trends, characteristics and treatment outcomes. Public Health Action.
2014 Oct 21;4(Suppl 2):S47-53. doi: 10.5588/pha.14.0041. PubMed PMID: 26393098;
PubMed Central PMCID: PMC4547513.


46: Toit K, Altraja A, Acosta CD, Viiklepp P, Kremer K, Kummik T, Danilovitš M,
Van den Bergh R, Harries AD, Supply P. A four-year nationwide molecular
epidemiological study in Estonia: risk factors for tuberculosis transmission.
Public Health Action. 2014 Oct 21;4(Suppl 2):S34-40. doi: 10.5588/pha.14.0045.
PubMed PMID: 26393096; PubMed Central PMCID: PMC4547518.


47: Acosta CD, Dadu A, Ramsay A, Dara M. Drug-resistant tuberculosis in Eastern
Europe: challenges and ways forward. Public Health Action. 2014 Oct 21;4(Suppl
2):S3-S12. doi: 10.5588/pha.14.0087. Review. PubMed PMID: 26393095; PubMed
Central PMCID: PMC4547509.


48: Klimuk D, Hurevich H, Harries AD, Babrukevich A, Kremer K, Van den Bergh R,
Acosta CD, Astrauko A, Skrahina A. Tuberculosis in health care workers in
Belarus. Public Health Action. 2014 Oct 21;4(Suppl 2):S29-33. doi:
10.5588/pha.14.0044. PubMed PMID: 26393094; PubMed Central PMCID: PMC4547514.


49: Alikhanova N, Akhundova I, Seyfaddinova M, Mammadbayov E, Mirtskulava V,
Rüsch-Gerdes S, Bayramov R, Suleymanova J, Kremer K, Dadu A, Acosta CD, Harries
AD, Dara M. First national survey of anti-tuberculosis drug resistance in
Azerbaijan and risk factors analysis. Public Health Action. 2014 Oct 21;4(Suppl
2):S17-23. doi: 10.5588/pha.14.0049. PubMed PMID: 26393092; PubMed Central PMCID:
PMC4547507.


50: Cox H, Ford N. The scourge of tuberculosis and anti-tuberculosis drug
resistance in Eastern Europe. Public Health Action. 2014 Oct 21;4(Suppl 2):S1-2. 
doi: 10.5588/pha.14.0085. PubMed PMID: 26393090; PubMed Central PMCID:
PMC4547508.


51: Lawn SD. Enhancing the impact of antiretroviral scale-up on the
HIV-associated tuberculosis epidemic in Malawi. Public Health Action. 2014 Sep
21;4(3):204. doi: 10.5588/pha.14.0067. PubMed PMID: 26393084; PubMed Central
PMCID: PMC4533823.


52: Kaynak-Türkmen M, Cengiz-Erdem F, Sönmez F, Girişgen İ, Telli M, Berdeli A. A
newborn with pertussis accompanying nephrotic syndrome. Turk J Pediatr. 2014
Nov-Dec;56(6):665-8. PubMed PMID: 26388601.


53: Sarkari B, Gadami F, Shafiei R, Motazedian MH, Sedaghat F, Kasraian L,
Tavasoli AR, Zarnegar G, Nikmanesh Y, Davami MH. Seroprevalence of Leishmania
infection among the healthy blood donors in kala-azar endemic areas of Iran. J
Parasit Dis. 2015 Sep;39(3):545-9. doi: 10.1007/s12639-013-0393-3. Epub 2013 Nov 
21. PubMed PMID: 26345068; PubMed Central PMCID: PMC4554570.


54: Bishop SC, Woolliams JA. Genomics and disease resistance studies in
livestock. Livest Sci. 2014 Aug;166:190-198. PubMed PMID: 26339300; PubMed
Central PMCID: PMC4547482.


55: Fournier A, Antoun F, Charlois Ou C, Muller G, Ezri L, Morin P, Faure A,
Marteau D, Keshtmand H, Quelet S. [Longitudinal follow-up of contact subjects of 
cases of tuberculosis in Paris]. Rev Mal Respir. 2015 Sep;32(7):705-14. doi:
10.1016/j.rmr.2014.06.031. Epub 2014 Nov 6. French. PubMed PMID: 26337480.


56: Loechelt BJ, Green M, Gottlieb PA, Blumberg E, Weinberg A, Quinlan S, Baden
LR; Type 1 Diabetes TrialNet Study Group. Screening and Monitoring for Infectious
Complications When Immunosuppressive Agents Are Studied in the Treatment of
Autoimmune Disorders. J Pediatric Infect Dis Soc. 2015 Sep;4(3):198-204. doi:
10.1093/jpids/piu055. Epub 2014 Jun 26. PubMed PMID: 26336066; PubMed Central
PMCID: PMC4554203.


57: Ferrari FA, Goddard J, Paddock CD, Varela-Stokes AS. Ultrastructure of
Presumed "Candidatus Rickettsia Andeanae" in Amblyomma maculatum (Acari:
Ixodidae). J Med Entomol. 2014 Nov 1;51(6):1317-21. doi: 10.1603/ME14132. PubMed 
PMID: 26309324.


58: Odhiambo C, Venter M, Chepkorir E, Mbaika S, Lutomiah J, Swanepoel R, Sang R.
Vector Competence of Selected Mosquito Species in Kenya for Ngari and Bunyamwera 
Viruses. J Med Entomol. 2014 Nov 1;51(6):1248-53. doi: 10.1603/ME14063. Epub 2014
Nov 1. PubMed PMID: 26309314.


59: Andrews ES, Schoeler GB, Gozalo AS, Carbajal F, Lopez-Sifuentes V, Turell MJ.
Species Diversity, Seasonal, and Spatial Distribution of Mosquitoes (Diptera:
Culicidae) Captured in Aotus Monkey-Baited Traps in a Forested Site Near Iquitos,
Peru. J Med Entomol. 2014 Nov 1;51(6):1127-35. doi: 10.1603/ME14058. Epub 2014
Nov 1. PubMed PMID: 26309298.


60: Wright CY, Garland RM, Norval M, Vogel C. Human health impacts in a changing 
South African climate. S Afr Med J. 2014 Aug;104(8):579-82. PubMed PMID:
26307804.


61: Bateman C. Defusing the new drug-resistant TB time bomb. S Afr Med J. 2014
Aug;104(8):528-9. PubMed PMID: 26307800.


62: Rönn M, Hughes G, Simms I, Ison C, Alexander S, White PJ, Ward H. Challenges 
Presented by Re-Emerging Sexually Transmitted Infections in HIV Positive Men who 
have Sex with Men: An Observational Study of Lymphogranuloma Venereum in the UK. 
J AIDS Clin Res. 2014 Aug 1;5(8):1000329. PubMed PMID: 26301124; PubMed Central
PMCID: PMC4544700.


63: Kucharzik T, Maaser C. Infections and Chronic Inflammatory Bowel Disease.
Viszeralmedizin. 2014 Oct;30(5):326-32. doi: 10.1159/000366463. Review. PubMed
PMID: 26288602; PubMed Central PMCID: PMC4513823.


64: Keller PM, Weber MH. Rational Therapy of Clostridium difficile Infections.
Viszeralmedizin. 2014 Oct;30(5):304-9. doi: 10.1159/000366302. Review. PubMed
PMID: 26288096; PubMed Central PMCID: PMC4513822.


65: Lübbert C, Wiegand J, Karlas T. Therapy of Liver Abscesses. Viszeralmedizin. 
2014 Oct;30(5):334-41. doi: 10.1159/000366579. Review. PubMed PMID: 26287275;
PubMed Central PMCID: PMC4513824.


66: Bajpai S, Nadkar MY. Ebola Virus: Another Challenge from the Deadly Viral
Brigade. J Assoc Physicians India. 2014 Sep;62(9):818-22. PubMed PMID: 26259318.


67: Milic M, Frustaci A, Del Bufalo A, Sánchez-Alarcón J, Valencia-Quintana R,
Russo P, Bonassi S. DNA damage in non-communicable diseases: A clinical and
epidemiological perspective. Mutat Res. 2015 Jun;776:118-27. doi:
10.1016/j.mrfmmm.2014.11.009. Epub 2014 Dec 10. Review. PubMed PMID: 26255943.


68: Fernandes R, Riklon S, Langidrik JR, Williams SN, Kabua N. Collaboration
between a US Academic Institution and International Ministry of Health to develop
a culturally appropriate palliative care navigation curriculum. Healthc (Amst).
2014 Dec;2(4):275-9. doi: 10.1016/j.hjdsi.2014.08.001. Epub 2014 Oct 3. PubMed
PMID: 26250636.


69: Bakelants E, van der Hilst J, Corluy L, Achten R, Gyssens I, Messiaen P. The 
diagnostic tangle of pyoderma gangrenosum: a case report and review of the
literature. Neth J Med. 2014 Dec;72(10):541-4. PubMed PMID: 26219760.


70: Perdomo D, Aït-Ammar N, Syan S, Sachse M, Jhingan GD, Guillén N. Data set for
the proteomics analysis of the endomembrane system from the unicellular Entamoeba
histolytica. Data Brief. 2014 Sep 3;1:29-36. doi: 10.1016/j.dib.2014.08.007.
eCollection 2014 Dec. PubMed PMID: 26217682; PubMed Central PMCID: PMC4459567.


71: Guidelines on the Treatment of Skin and Oral HIV-Associated Conditions in
Children and Adults. Geneva: World Health Organization; 2014.
PubMed PMID: 26203484.


72: Yang G, Han M, Chen F, Xu Y, Chen E, Wang X, Liu Y, Sun J, Hou J, Ning Q,
Wang Z. Hepatitis B virus genotype B and mutations in basal core promoter and
pre-core/core genes associated with acute-on-chronic liver failure: a multicenter
cross-sectional study in China. Hepatol Int. 2014 Oct;8(4):508-16. doi:
10.1007/s12072-014-9554-4. Epub 2014 Jul 31. PubMed PMID: 26202756.


73: Jie Y, Li X, Lin G, Wu Y, Li X, Gao Z, Chong Y. Real-life practice of
antiviral therapy and disease patterns of patients with chronic hepatitis B: a
single-center retrospective observation study. Hepatol Int. 2014 Oct;8(4):501-7. 
doi: 10.1007/s12072-014-9551-7. Epub 2014 Jul 23. PubMed PMID: 26202755.


74: Sarin SK, Kedarisetty CK, Abbas Z, Amarapurkar D, Bihari C, Chan AC, Chawla
YK, Dokmeci AK, Garg H, Ghazinyan H, Hamid S, Kim DJ, Komolmit P, Lata S, Lee GH,
Lesmana LA, Mahtab M, Maiwall R, Moreau R, Ning Q, Pamecha V, Payawal DA, Rastogi
A, Rahman S, Rela M, Saraya A, Samuel D, Saraswat V, Shah S, Shiha G, Sharma BC, 
Sharma MK, Sharma K, Butt AS, Tan SS, Vashishtha C, Wani ZA, Yuen MF, Yokosuka O;
APASL ACLF Working Party. Acute-on-chronic liver failure: consensus
recommendations of the Asian Pacific Association for the Study of the Liver
(APASL) 2014. Hepatol Int. 2014 Oct;8(4):453-71. doi: 10.1007/s12072-014-9580-2. 
Epub 2014 Sep 26. PubMed PMID: 26202751.


75: Ali MA, El-Khodery SA, El-Said WE. Potential risk factors associated with
ill-thrift in buffalo calves (Bubalus bubalis) raised at smallholder farms in
Egypt. J Adv Res. 2015 Jul;6(4):601-7. doi: 10.1016/j.jare.2014.02.005. Epub 2014
Feb 28. PubMed PMID: 26199751; PubMed Central PMCID: PMC4506961.


76: Basisht G. Exploring insights towards definition and laws of health in
Ayurveda: Global health perspective. Ayu. 2014 Oct-Dec;35(4):351-5. doi:
10.4103/0974-8520.158975. PubMed PMID: 26195894; PubMed Central PMCID:
PMC4492016.


77: Kanik-Yuksek S, Tezer H, Ozkaya-Parlakay A, Sayed-Oskovi H, Turan M. An
Adolescent Boy Presenting with Complicated Meningococcal Meningitis Serogroup A: 
What Is the State of Community Awareness for This Serious Disease? Iran J Public 
Health. 2014 Sep;43(9):1301-2. PubMed PMID: 26175987; PubMed Central PMCID:
PMC4500435.


78: Mousavi SM, Anjomshoa M. Prevention and Control of Non-Communicable Diseases 
in Iran: A Window of Opportunity for Policymakers. Iran J Public Health. 2014
Dec;43(12):1720-1. PubMed PMID: 26171369; PubMed Central PMCID: PMC4499098.


79: Molaee Zadeh M, Shahandeh K, Bigdeli S, Basseri HR. Conflict in Neighboring
Countries, a Great Risk for Malaria Elimination in Southwestern Iran: Narrative
Review Article. Iran J Public Health. 2014 Dec;43(12):1627-34. Review. PubMed
PMID: 26171354; PubMed Central PMCID: PMC4499083.


80: Bui TD, Kadzakumanja O, Munthali C. Mobilizing for the Lilongwe Diabetes Peer
Support Programme in Malawi. Malawi Med J. 2014 Dec;26(4):124-5. PubMed PMID:
26167262; PubMed Central PMCID: PMC4325347.


81: Lam S, Cao H, Wu J, Duan R, Hu J. Highly efficient retinal gene delivery with
helper-dependent adenoviral vectors. Genes Dis. 2014 Dec;1(2):227-237. PubMed
PMID: 26161435; PubMed Central PMCID: PMC4494825.


82: Varier RU, Jensen MK, Adams CJ, Book LS. Neonatal Cholestasis Caused by
Undiagnosed Maternal Graves' Disease. ACG Case Rep J. 2014 Oct 10;2(1):58-60.
doi: 10.14309/crj.2014.85. eCollection 2014 Oct. PubMed PMID: 26157908; PubMed
Central PMCID: PMC4435353.


83: Minasian V, Marandi SM, Kelishadi R, Abolhassani H. Correlation between
Aerobic Fitness and Body Composition in Middle School Students. Int J Prev Med.
2014 Dec;5(Suppl 2):S102-7. PubMed PMID: 26157558; PubMed Central PMCID:
PMC4476005.


84: Méthot PO, Fantini B. MEDICINE AND ECOLOGY: HISTORICAL AND CRITICAL
PERSPECTIVES ON THE CONCEPT OF 'EMERGING DISEASE'. Arch Int Hist Sci (Paris).
2014 Jun-Dec;64(172-173):213-30. PubMed PMID: 26152076.


85: Nwafor CC, Igbe AP, Akhiwu WO. Study of natural causes of death in
medicolegal autopsies seen in University of Benin Teaching Hospital. Niger
Postgrad Med J. 2014 Dec;21(4):305-10. PubMed PMID: 26151985.


86: Communicable Diseases and Severe Food Shortage: WHO Technical Note. Geneva:
World Health Organization; 2010 Oct.
PubMed PMID: 26158188.


87: Gupta C, Prakash D. Nutraceuticals for geriatrics. J Tradit Complement Med.
2014 Dec 17;5(1):5-14. doi: 10.1016/j.jtcme.2014.10.004. eCollection 2015 Jan.
Review. PubMed PMID: 26151003; PubMed Central PMCID: PMC4488102.


88: Pirrone V, Mell J, Janto B, Wigdahl B. Biomarkers of HIV Susceptibility and
Disease Progression. EBioMedicine. 2014 Nov 7;1(2-3):99-100. doi:
10.1016/j.ebiom.2014.11.003. eCollection 2014 Dec. PubMed PMID: 26137515; PubMed 
Central PMCID: PMC4457401.


89: Jackson WT. Dangerous Membranes: Viruses That Subvert Autophagosomes.
EBioMedicine. 2014 Nov 27;1(2-3):97-8. doi: 10.1016/j.ebiom.2014.11.015.
eCollection 2014 Dec. PubMed PMID: 26137514; PubMed Central PMCID: PMC4457410.


90: Hannan TJ, Roberts PL, Riehl TE, van der Post S, Binkley JM, Schwartz DJ,
Miyoshi H, Mack M, Schwendener RA, Hooton TM, Stappenbeck TS, Hansson GC, Stenson
WF, Colonna M, Stapleton AE, Hultgren SJ. Inhibition of Cyclooxygenase-2 Prevents
Chronic and Recurrent Cystitis. EBioMedicine. 2014 Oct 24;1(1):46-57. doi:
10.1016/j.ebiom.2014.10.011. eCollection 2014 Nov. PubMed PMID: 26125048; PubMed 
Central PMCID: PMC4457352.


91: Chefer S, Reba RC, Leyson CZ, Seidel J, Johnson RF, Blaney JE, Jahrling PB,
Dyall J. The effect of volume of interest definition on quantification of lymph
node immune response to a monkeypox virus infection assessed by (18)F-FDG-PET.
EJNMMI Res. 2014 Dec;4(1):49. doi: 10.1186/s13550-014-0049-z. Epub 2014 Sep 16.
PubMed PMID: 26116113; PubMed Central PMCID: PMC4452685.


92: Hosseini-Vasoukolaei N, Oshaghi MA, Shayan P, Vatandoost H, Babamahmoudi F,
Yaghoobi-Ershadi MR, Telmadarraiy Z, Mohtarami F. Anaplasma Infection in Ticks,
Livestock and Human in Ghaemshahr, Mazandaran Province, Iran. J Arthropod Borne
Dis. 2014 Apr 9;8(2):204-11. eCollection 2014 Dec. PubMed PMID: 26114134; PubMed 
Central PMCID: PMC4478432.


93: Sozmen K, Unal B. Socioeconomic Inequalities in Non-Communicable Diseases and
Self Assessed Health in Turkey. Iran J Public Health. 2014 Jun;43(6):736-48.
PubMed PMID: 26110144; PubMed Central PMCID: PMC4475592.


94: Zeliger HI. Co-morditities of environmental diseases: A common cause.
Interdiscip Toxicol. 2014 Sep;7(3):117-22. doi: 10.2478/intox-2014-0016. Epub
2014 Dec 30. PubMed PMID: 26109888; PubMed Central PMCID: PMC4434104.


95: Terajima J, Iyoda S, Ohnishi M, Watanabe H. Shiga Toxin (Verotoxin)-Producing
Escherichia coli in Japan. Microbiol Spectr. 2014 Oct;2(5). doi:
10.1128/microbiolspec.EHEC-0011-2013. PubMed PMID: 26104366.


96: Boyd SD, Joshi SA. High-Throughput DNA Sequencing Analysis of Antibody
Repertoires. Microbiol Spectr. 2014 Oct;2(5). doi:
10.1128/microbiolspec.AID-0017-2014. PubMed PMID: 26104353.


97: Huang K, Wu H. Prevention of Respiratory Syncytial Virus Infection: From
Vaccine to Antibody. Microbiol Spectr. 2014 Aug;2(4):AID-0014-2014. doi:
10.1128/microbiolspec.AID-0014-2014. Review. PubMed PMID: 26104207.


98: Ritchie JM. Animal Models of Enterohemorrhagic Escherichia coli Infection.
Microbiol Spectr. 2014 Aug;2(4):EHEC-0022-2013. doi:
10.1128/microbiolspec.EHEC-0022-2013. Review. PubMed PMID: 26104195.


99: Ríos-Hoyo A, Cortés MJ, Ríos-Ontiveros H, Meaney E, Ceballos G,
Gutiérrez-Salmeán G. Obesity, Metabolic Syndrome, and Dietary Therapeutical
Approaches with a Special Focus on Nutraceuticals (Polyphenols): A Mini-Review.
Int J Vitam Nutr Res. 2014;84(3-4):113-23. doi: 10.1024/0300-9831/a000198.
Review. PubMed PMID: 26098475.


100: Sen ES, Clarke SL, Ramanan AV. The child with joint pain in primary care.
Best Pract Res Clin Rheumatol. 2014 Dec;28(6):888-906. doi:
10.1016/j.berh.2015.04.008. Epub 2015 May 23. Review. PubMed PMID: 26096092.


101: Eubank S, Youssef M, Khorramzadeh Y. Using the network reliability
polynomial to characterize and design networks. J Complex Netw. 2014
Dec;2(4):356-372. PubMed PMID: 26085930; PubMed Central PMCID: PMC4465801.


102: Çetinkaya RA, Yılmaz S, Gül D, Yılmaz S, Avcı İY, Eyigün CP. Bombay Blood
Group in a Turkish Family: Serological and Molecular Analysis. Indian J Hematol
Blood Transfus. 2015 Sep;31(3):396-7. doi: 10.1007/s12288-014-0440-y. Epub 2014
Aug 6. PubMed PMID: 26085730; PubMed Central PMCID: PMC4465519.


103: Metan G, Türe Z, Pala Ç, Kaynar L, Yıldırım A, Elmalı F, Tutar N, Yozgat N, 
Eser B. A Single Center Experience for Antifungal Prophylaxis in Patients with
Acute Myelogenous Leukemia. Indian J Hematol Blood Transfus. 2015
Sep;31(3):339-45. doi: 10.1007/s12288-014-0472-3. Epub 2014 Nov 2. PubMed PMID:
26085718; PubMed Central PMCID: PMC4465513.


104: Arvas A. Vaccination in patients with immunosuppression. Turk Pediatri Ars. 
2014 Sep 1;49(3):181-5. doi: 10.5152/tpa.2014.2206. eCollection 2014 Sep. Review.
PubMed PMID: 26078660; PubMed Central PMCID: PMC4462293.


105: McKinney JL, Cerio D, Loghmanee C, Pinho P, Gomes R, Patel M, Miraglia J,
Youssef-Bessler M, Zippin J, Rao H. Surgical Management of Primary Cutaneous
Cryptococcosis after Failed Medical Management. J Hand Microsurg. 2015
Jun;7(1):116-8. doi: 10.1007/s12593-013-0114-2. Epub 2014 Jan 28. PubMed PMID:
26078520; PubMed Central PMCID: PMC4461594.


106: Salimi S, Farajian-Mashhadi F, Alavi-Naini R, Talebian G, Narooie-Nejad M.
Association between vitamin D receptor polymorphisms and haplotypes with
pulmonary tuberculosis. Biomed Rep. 2015 Mar;3(2):189-194. Epub 2014 Dec 15.
PubMed PMID: 26075071; PubMed Central PMCID: PMC4448014.


107: Moradi G, Mohraz M, Gouya MM, Dejman M, Seyedalinaghi S, Khoshravesh S,
Malekafzali Ardakani H. Health Needs of People Living with HIV/AIDS: From the
Perspective of Policy Makers, Physicians and Consultants, and People Living with 
HIV/AIDS. Iran J Public Health. 2014 Oct;43(10):1424-35. PubMed PMID: 26060705;
PubMed Central PMCID: PMC4441896.


108: [Abstracts of the 15th National Infectious Disease Meeting, Bordeaux Lac,
France]. Med Mal Infect. 2014 Jun;44(6 Suppl):1-111. French. PubMed PMID:
26056694.


109: Hess S, Hansson SH, Pedersen KT, Basu S, Høilund-Carlsen PF. FDG-PET/CT in
Infectious and Inflammatory Diseases. PET Clin. 2014 Oct;9(4):497-519, vi-vii.
doi: 10.1016/j.cpet.2014.07.002. Epub 2014 Aug 10. Review. PubMed PMID: 26050949.


110: [Surveillance and prevention of patient blood exposure accidents]. Rev
Infirm. 2014 Oct;204:8. French. PubMed PMID: 26050393.


111: Mburu RW, Folayan MO, Akanni O. The Abuja +12 declaration: implications for 
HIV response in Africa. Afr J Reprod Health. 2014 Sep;18(3 Spec No):34-46. PubMed
PMID: 26050375.


112: Omonzejele PF. Some ethical issues in HIV/AIDS care. Afr J Reprod Health.
2014 Sep;18(3 Spec No):14-6. PubMed PMID: 26050372.


113: Wasserman S, Meintjes G. The diagnosis, management and prevention of
HIV-associated tuberculosis. S Afr Med J. 2014 Dec;104(12):886-93. Review. PubMed
PMID: 26042273.


114: Fatti G, Shaikh N, Eley B, Jackson D, Grimwood A. Adolescent and young
pregnant women at increased risk of mother-to-child transmission of HIV and
poorer maternal and infant health outcomes: A cohort study at public facilities
in the Nelson Mandela Bay Metropolitan district, Eastern Cape, South Africa. S
Afr Med J. 2014 Dec;104(12):874-80. PubMed PMID: 26042271.


115: Constantatos SN, Boutall AH, Stewart CJ. Recommendations for amniocentesis
in HIV-positive women. S Afr Med J. 2014 Dec;104(12):844-5. PubMed PMID:
26042263.


116: Ren P, Zou G, Bailly B, Xu S, Zeng M, Chen X, Shen L, Zhang Y, Guillon P,
Arenzana-Seisdedos F, Buchy P, Li J, von Itzstein M, Li Q, Altmeyer R. The
approved pediatric drug suramin identified as a clinical candidate for the
treatment of EV71 infection-suramin inhibits EV71 infection in vitro and in vivo.
Emerg Microbes Infect. 2014 Sep;3(9):e62. doi: 10.1038/emi.2014.60. Epub 2014 Sep
3. PubMed PMID: 26038755; PubMed Central PMCID: PMC4185360.


117: de Gouw D, Serra DO, de Jonge MI, Hermans PW, Wessels HJ, Zomer A, Yantorno 
OM, Diavatopoulos DA, Mooi FR. The vaccine potential of Bordetella pertussis
biofilm-derived membrane proteins. Emerg Microbes Infect. 2014 Aug;3(8):e58. doi:
10.1038/emi.2014.58. Epub 2014 Aug 20. PubMed PMID: 26038752; PubMed Central
PMCID: PMC4150286.


118: Feng J, Wang T, Shi W, Zhang S, Sullivan D, Auwaerter PG, Zhang Y.
Identification of novel activity against Borrelia burgdorferi persisters using an
FDA approved drug library. Emerg Microbes Infect. 2014 Jul;3(7):e49. doi:
10.1038/emi.2014.53. Epub 2014 Jul 2. PubMed PMID: 26038747; PubMed Central
PMCID: PMC4126181.


119: Goyette-Desjardins G, Auger JP, Xu J, Segura M, Gottschalk M. Streptococcus 
suis, an important pig pathogen and emerging zoonotic agent-an update on the
worldwide distribution based on serotyping and sequence typing. Emerg Microbes
Infect. 2014 Jun;3(6):e45. doi: 10.1038/emi.2014.45. Epub 2014 Jun 18. Review.
PubMed PMID: 26038745; PubMed Central PMCID: PMC4078792.


120: Yakob L, Riley TV, Paterson DL, Marquess J, Clements AC. Assessing control
bundles for Clostridium difficile: a review and mathematical model. Emerg
Microbes Infect. 2014 Jun;3(6):e43. doi: 10.1038/emi.2014.43. Epub 2014 Jun 18.
PubMed PMID: 26038744; PubMed Central PMCID: PMC4078791.


121: Jauneikaite E, Mary Carnon Jefferies J, William Vere Churton N, Tzer Pin Lin
R, Lloyd Hibberd M, Charles Clarke S. Genetic diversity of Streptococcus
pneumoniae causing meningitis and sepsis in Singapore during the first year of
PCV7 implementation. Emerg Microbes Infect. 2014 Jun;3(6):e39. doi:
10.1038/emi.2014.37. Epub 2014 Jun 4. PubMed PMID: 26038742; PubMed Central
PMCID: PMC4078789.


122: Rodrigues AM, de Hoog G, Zhang Y, de Camargo ZP. Emerging sporotrichosis is 
driven by clonal and recombinant Sporothrix species. Emerg Microbes Infect. 2014 
May;3(5):e32. doi: 10.1038/emi.2014.33. Epub 2014 May 7. PubMed PMID: 26038739;
PubMed Central PMCID: PMC4051365.


123: Kouznetsova J, Sun W, Martínez-Romero C, Tawa G, Shinn P, Chen CZ, Schimmer 
A, Sanderson P, McKew JC, Zheng W, García-Sastre A. Identification of 53
compounds that block Ebola virus-like particle entry via a repurposing screen of 
approved drugs. Emerg Microbes Infect. 2014 Dec;3(12):e84. doi:
10.1038/emi.2014.88. Epub 2014 Dec 17. PubMed PMID: 26038505; PubMed Central
PMCID: PMC4317638.


124: Zhang X, Song Z, He J, Yen HL, Li J, Zhu Z, Tian D, Wang W, Xu L, Guan W,
Liu Y, Wang S, Shi B, Zhang W, Qin B, Cai J, Wan Y, Xu C, Ren X, Chen H, Liu L,
Yang Y, Zhou X, Zhou W, Xu J, Zhang X, Peiris M, Hu Y, Yuan Z. Drug
susceptibility profile and pathogenicity of H7N9 influenza virus (Anhui1 lineage)
with R292K substitution. Emerg Microbes Infect. 2014 Nov;3(11):e78. doi:
10.1038/emi.2014.80. Epub 2014 Nov 12. PubMed PMID: 26038501; PubMed Central
PMCID: PMC4274890.


125: Kim YI, Pascua PN, Kwon HI, Lim GJ, Kim EH, Yoon SW, Park SJ, Kim SM, Choi
EJ, Si YJ, Lee OJ, Shim WS, Kim SW, Mo IP, Bae Y, Lim YT, Sung MH, Kim CJ, Webby 
RJ, Webster RG, Choi YK. Pathobiological features of a novel, highly pathogenic
avian influenza A(H5N8) virus. Emerg Microbes Infect. 2014 Oct;3(10):e75. doi:
10.1038/emi.2014.75. Epub 2014 Oct 22. PubMed PMID: 26038499; PubMed Central
PMCID: PMC4217095.


126: Xie J, He JB, Shi JW, Xiao Q, Li L, Woo PC. An adult zebrafish model for
Laribacter hongkongensis infection: Koch's postulates fulfilled. Emerg Microbes
Infect. 2014 Oct;3(10):e73. doi: 10.1038/emi.2014.73. Epub 2014 Oct 22. PubMed
PMID: 26038498; PubMed Central PMCID: PMC4217094.


127: Lau SK, Chan SY, Curreem SO, Hui SW, Lau CC, Lee P, Ho CC, Martelli P, Woo
PC. Burkholderia pseudomallei in soil samples from an oceanarium in Hong Kong
detected using a sensitive PCR assay. Emerg Microbes Infect. 2014 Oct;3(10):e69. 
doi: 10.1038/emi.2014.69. Epub 2014 Oct 1. PubMed PMID: 26038496; PubMed Central 
PMCID: PMC4217092.


128: Wani MY, Dhama K, Latheef SK, Barathidassan R, Tiwari R, Chakraborty S,
Chawak MM, Singh SD. Experimental pathological studies of an Indian chicken
anaemia virus isolate and its detection by PCR and FAT. Pak J Biol Sci. 2014
Jun;17(6):802-11. PubMed PMID: 26035953.


129: Dhama K, Singh SD, Barathidasan R, Desingu PA, Chakraborty S, Tiwari R,
Kumar MA. Emergence of Avian Infectious Bronchitis Virus and its variants need
better diagnosis, prevention and control strategies: a global perspective. Pak J 
Biol Sci. 2014 Jun;17(6):751-67. PubMed PMID: 26035949.


130: Thapa K, Pant BR. Pesticides in vegetable and food commodities: environment 
and public health concern. J Nepal Health Res Counc. 2014 Sep-Oct;12(28):208-10. 
PubMed PMID: 26032063.


131: Bamba S, Sourabié Y, Guiguemdé TR, Karou DS, Simporé J, Bambara M, Villena
I. Seroprevalence of latent Toxoplasma gondii infection among HIV-infected
pregnant women in Bobo-Dioulasso, Burkina Faso. Pak J Biol Sci. 2014
Sep;17(9):1074-8. PubMed PMID: 26031029.


132: Verma AK, Kumar A, Sahzad, Reddy NC, Shende AN. Seroprevalence of infectious
bovine rhinotracheitis in dairy animals with reproductive disorders in Uttar
Pradesh, India. Pak J Biol Sci. 2014 May;17(5):720-4. PubMed PMID: 26031007.


133: Carmona-Cervantes J. [Efficacy of thiamine pyrophosphate or carboxylase in
the salvage of diabetic foot]. Acta Ortop Mex. 2014 May-Jun;28(3):168-72.
Spanish. PubMed PMID: 26021112.


134: Heidenreich A, Pfister D, Thissen A, Piper C, Porres D. Radical retropubic
and perineal prostatectomy for clinically localised prostate cancer in renal
transplant recipients. Arab J Urol. 2014 Jun;12(2):142-8. doi:
10.1016/j.aju.2014.01.004. Epub 2014 Feb 20. PubMed PMID: 26019939; PubMed
Central PMCID: PMC4434433.


135: Pasha YZ, Ahmadpour-Kacho M, Behmadi R, Jahangir T. 3-Day versus 5-Day
Course of Intravenous Antibiotics for Suspected Early Onset Neonatal Sepsis: A
Randomized Controlled Trial. Iran J Pediatr. 2014 Dec;24(6):673-8. Epub 2014 Oct 
29. PubMed PMID: 26019770; PubMed Central PMCID: PMC4442826.


136: Barthel R, Mohareb E, Younan R, Gladnishka T, Kalvatchev N, Moemen A,
Mansour SS, Rossi C, Schoepp R, Christova I. Seroprevalance of Crimean-Congo
haemorrhagic fever in Bulgarian livestock. Biotechnol Biotechnol Equip. 2014 May 
4;28(3):540-542. Epub 2014 Jul 8. PubMed PMID: 26019541; PubMed Central PMCID:
PMC4434116.


137: Vachev T, Ivanova D, Yahubyan G, Naimov S, Minkov I, Gozmanova M. Detection 
of Potato spindle tuber viroid sequence variants derived from PSTVd-infected
Phelipanche ramosa in flower organs of tomato plants. Biotechnol Biotechnol
Equip. 2014 May 4;28(3):402-407. Epub 2014 Jul 4. PubMed PMID: 26019526; PubMed
Central PMCID: PMC4434055.


138: Staniforth R. Why do health workers decline flu vaccination? Nurs Times.
2014 Dec 3-9;110(49):16-7. PubMed PMID: 26016133.


139: Merrifield N. Bloodborne virus exposure from sharps injuries on the rise.
Nurs Times. 2014 Dec 17-2015 Jan 13;110(51):8. PubMed PMID: 26012063.


140: Calkin S. British ebola nurse's African colleague dies of the virus. Nurs
Times. 2014 Sep 17-23;110(38):5. PubMed PMID: 26012002.


141: Heydari G, Heidari F, Yousefifard M, Hosseini M. Smoking and diet in healthy
adults: a cross-sectional study in tehran, iran, 2010. Iran J Public Health. 2014
Apr;43(4):485-91. PubMed PMID: 26005659; PubMed Central PMCID: PMC4433730.


142: Dyawanapelly S, Ghodke SB, Vishwanathan R, Dandekar P, Jain R. RNA
interference-based therapeutics: molecular platforms for infectious diseases. J
Biomed Nanotechnol. 2014 Sep;10(9):1998-2037. Review. PubMed PMID: 25992447.


143: Corti M, Villafañe M, Bistmans A, Narbaitz M, Gilardi L. Primary extranodal 
non-hodgkin lymphoma of the head and neck in patients with acquired
immunodeficiency syndrome: a clinicopathologic study of 24 patients in a single
hospital of infectious diseases in Argentina. Int Arch Otorhinolaryngol. 2014
Jul;18(3):260-5. doi: 10.1055/s-0034-1373782. Epub 2014 Apr 9. PubMed PMID:
25992103; PubMed Central PMCID: PMC4297006.


144: Hilal T, Hurley P, McCormick M. Disseminated tuberculosis with tuberculous
meningitis in an immunocompetent host. Oxf Med Case Reports. 2014 Oct
27;2014(7):125-8. doi: 10.1093/omcr/omu049. eCollection 2014 Oct. PubMed PMID:
25988054; PubMed Central PMCID: PMC4370030.


145: Macías A, Aguirre C, Bustamante A, Garcés C, Echeverri V, Díaz A. Cat
scratch disease in Medellín, Colombia. Oxf Med Case Reports. 2014 Jun
1;2014(3):43-5. doi: 10.1093/omcr/omu018. eCollection 2014 Jun. PubMed PMID:
25988023; PubMed Central PMCID: PMC4369997.


146: Scott JG, Yoshimizu MH, Kasai S. Pyrethroid resistance in Culex pipiens
mosquitoes. Pestic Biochem Physiol. 2015 May;120:68-76. doi:
10.1016/j.pestbp.2014.12.018. Epub 2014 Dec 19. Review. PubMed PMID: 25987223.


147: Ozer A, Altuntas CZ, Izgi K, Bicer F, Hultgren SJ, Liu G, Daneshgari F.
Advanced glycation end products facilitate bacterial adherence in urinary tract
infection in diabetic mice. Pathog Dis. 2015 Jul;73(5). pii: ftu004. doi:
10.1093/femspd/ftu004. Epub 2014 Dec 4. PubMed PMID: 25986378; PubMed Central
PMCID: PMC4444075.


148: Lin H, Hou S, Wang S, Wang Y, LuanI Y, Hou X. [Immunogenicity of recombinant
Lactobacillus casei expressing VP2 protein of infectious bursal disease virus in 
chickens]. Sheng Wu Gong Cheng Xue Bao. 2014 Nov;30(11):1679-90. Chinese. PubMed 
PMID: 25985519.


149: Liu Y, Li X, Li Z, Wang Y, Li X, Cao H, Zheng SJ. [Preparation and
identification of monoclonal antibodies against infectious bursal disease virus
(IBDV) VP4]. Sheng Wu Gong Cheng Xue Bao. 2014 Nov;30(11):1660-8. Chinese. PubMed
PMID: 25985517.


150: White KM, De Jesus P, Chen Z, Abreu P Jr, Barile E, Mak PA, Anderson P,
Nguyen QT, Inoue A, Stertz S, Koenig R, Pellecchia M, Palese P, Kuhen K,
García-Sastre A, Chanda SK, Shaw ML. A Potent Anti-influenza Compound Blocks
Fusion through Stabilization of the Prefusion Conformation of the Hemagglutinin
Protein. ACS Infect Dis. 2015 Feb 13;1(2):98-109. Epub 2014 Dec 15. PubMed PMID: 
25984567; PubMed Central PMCID: PMC4426349.


151: Moraski GC, Miller PA, Bailey MA, Ollinger J, Parish T, Boshoff HI, Cho S,
Anderson JR, Mulugeta S, Franzblau SG, Miller MJ. Putting Tuberculosis (TB) To
Rest: Transformation of the Sleep Aid, Ambien, and "Anagrams" Generated Potent
Antituberculosis Agents. ACS Infect Dis. 2015 Feb 13;1(2):85-90. Epub 2014 Dec
27. PubMed PMID: 25984566; PubMed Central PMCID: PMC4426345.


152: Nayiga S, DiLiberto D, Taaka L, Nabirye C, Haaland A, Staedke SG, Chandler
CI. Strengthening patient-centred communication in rural Ugandan health centres: 
A theory-driven evaluation within a cluster randomized trial. Evaluation (Lond). 
2014 Oct;20(4):471-491. PubMed PMID: 25983612; PubMed Central PMCID: PMC4425297.


153: Brooke RJ, Mutters NT, Péter O, Kretzschmar ME, Teunis PF. Exposure to low
doses of Coxiella burnetii caused high illness attack rates: Insights from
combining human challenge and outbreak data. Epidemics. 2015 Jun;11:1-6. doi:
10.1016/j.epidem.2014.12.004. Epub 2014 Dec 31. PubMed PMID: 25979276.


154: Brito SM, Coutinho HD, Talvani A, Coronel C, Barbosa AG, Vega C, Figueredo
FG, Tintino SR, Lima LF, Boligon AA, Athayde ML, Menezes IR. Analysis of
bioactivities and chemical composition of Ziziphus joazeiro Mart. using HPLC-DAD.
Food Chem. 2015 Nov 1;186:185-91. doi: 10.1016/j.foodchem.2014.10.031. Epub 2014 
Oct 17. PubMed PMID: 25976809.


155: Shiryaev SA, Remacle AG, Cieplak P, Strongin AY. Peptide Sequence Region
That is Essential for the Interactions of the Enterotoxigenic Bacteroides
fragilis Metalloproteinase II with E-cadherin. J Proteolysis. 2014 Dec
22;1(1):3-14. PubMed PMID: 25964952; PubMed Central PMCID: PMC4425422.


156: Prasad R, Gupta N, Singh M. Multidrug resistant tuberculosis: trends and
control. Indian J Chest Dis Allied Sci. 2014 Oct-Dec;56(4):237-46. Review. PubMed
PMID: 25962197.


157: Vittor AY, Garland JM, Gilman RH. Molecular Diagnosis of TB in the HIV
Positive Population. Ann Glob Health. 2014 Nov-Dec;80(6):476-85. doi:
10.1016/j.aogh.2015.01.001. Review. PubMed PMID: 25960097.


158: Maeurer M, Magalhaes I, Andersson J, Ljungman P, Sandholm E, Uhlin M,
Mattsson J, Ringdén O. Allogeneic Hematopoietic Cell Transplantation for GATA2
Deficiency in a Patient With Disseminated Human Papillomavirus Disease.
Transplantation. 2014 Dec 27;98(12):e95-6. doi: 10.1097/TP.0000000000000520.
PubMed PMID: 25955344.


159: Khandaker G, Rashid H. Editorial: Thematic issue: infectious diseases seldom
discriminate. Infect Disord Drug Targets. 2014;14(3):149. PubMed PMID: 25944334.


160: Qasim M, Lim DJ, Park H, Na D. Nanotechnology for diagnosis and treatment of
infectious diseases. J Nanosci Nanotechnol. 2014 Oct;14(10):7374-87. Review.
PubMed PMID: 25942798.


161: Special issue dedicated to John G. Bartlett. Clin Infect Dis. 2014 Sep 15;59
Suppl 2:S61-92. PubMed PMID: 25941688.


162: Kepp O, Senovilla L, Vitale I, Vacchelli E, Adjemian S, Agostinis P, Apetoh 
L, Aranda F, Barnaba V, Bloy N, Bracci L, Breckpot K, Brough D, Buqué A, Castro
MG, Cirone M, Colombo MI, Cremer I, Demaria S, Dini L, Eliopoulos AG, Faggioni A,
Formenti SC, Fučíková J, Gabriele L, Gaipl US, Galon J, Garg A, Ghiringhelli F,
Giese NA, Guo ZS, Hemminki A, Herrmann M, Hodge JW, Holdenrieder S, Honeychurch
J, Hu HM, Huang X, Illidge TM, Kono K, Korbelik M, Krysko DV, Loi S, Lowenstein
PR, Lugli E, Ma Y, Madeo F, Manfredi AA, Martins I, Mavilio D, Menger L,
Merendino N, Michaud M, Mignot G, Mossman KL, Multhoff G, Oehler R, Palombo F,
Panaretakis T, Pol J, Proietti E, Ricci JE, Riganti C, Rovere-Querini P,
Rubartelli A, Sistigu A, Smyth MJ, Sonnemann J, Spisek R, Stagg J, Sukkurwala AQ,
Tartour E, Thorburn A, Thorne SH, Vandenabeele P, Velotti F, Workenhe ST, Yang H,
Zong WX, Zitvogel L, Kroemer G, Galluzzi L. Consensus guidelines for the
detection of immunogenic cell death. Oncoimmunology. 2014 Dec 13;3(9):e955691.
eCollection 2014 Oct. Review. PubMed PMID: 25941621; PubMed Central PMCID:
PMC4292729.


163: Arredouani MS. New insights into androgenic immune regulation.
Oncoimmunology. 2014 Dec 13;3(9):e954968. eCollection 2014 Oct. PubMed PMID:
25941609; PubMed Central PMCID: PMC4292726.


164: Gupta R, Garg M, Gupta AK, Anand C. Tuberculous osteomyelitis of the
maxilla: A rarest of rare case report. Natl J Maxillofac Surg. 2014
Jul-Dec;5(2):188-91. doi: 10.4103/0975-5950.154833. PubMed PMID: 25937732; PubMed
Central PMCID: PMC4405963.


165: van Stuijvenberg ME, Nel J, Schoeman SE, Lombard CJ, du Plessis LM, Dhansay 
MA. Low intake of calcium and vitamin D, but not zinc, iron or vitamin A, is
associated with stunting in 2- to 5-year-old children. Nutrition. 2015
Jun;31(6):841-6. doi: 10.1016/j.nut.2014.12.011. Epub 2014 Dec 31. PubMed PMID:
25933491.


166: Niebylski ML, Redburn KA, Duhaney T, Campbell NR. Healthy food subsidies and
unhealthy food taxation: A systematic review of the evidence. Nutrition. 2015
Jun;31(6):787-95. doi: 10.1016/j.nut.2014.12.010. Epub 2014 Dec 31. Review.
PubMed PMID: 25933484.


167: Alkhoury F, Diaz D, Hidalgo J. Acute acalculous cholecystitis (AAC) in the
pediatric population associated with Epstein-Barr Virus (EBV) infection. Case
report and review of the literature. Int J Surg Case Rep. 2015;11:50-2. doi:
10.1016/j.ijscr.2014.06.006. Epub 2014 Dec 12. PubMed PMID: 25932972; PubMed
Central PMCID: PMC4446661.


168: Khodabakhshi B, Besharat M, Rajabli N. Women presented with breast
involvement of tuberculosis. Iran J Public Health. 2014 Aug;43(8):1166. PubMed
PMID: 25927055; PubMed Central PMCID: PMC4411922.


169: Haghi Ashtiani MT, Sadeghian M, Nikmanesh B, Pourakbari B, Mahmoudi S,
Mamishi S. Antimicrobial susceptibility trends among Streptococcus pneumoniae
over an 11-year period in an Iranian referral children Hospital. Iran J
Microbiol. 2014 Dec;6(6):382-6. PubMed PMID: 25926954; PubMed Central PMCID:
PMC4411422.


170: Allami A, Mohammadi N. Varicella immunity in Iran: an age-stratified
systematic review and meta-analysis. Iran J Microbiol. 2014 Dec;6(6):372-81.
PubMed PMID: 25926953; PubMed Central PMCID: PMC4411421.


171: Pfeifer K, Kalra V, Adebowale A, Juthani-Mehta M, Soo-Shin M. Apical
Pneumocystis jiroveci as an AIDS defining illness: A case report illustrating a
change in the paradigm. J Radiol Case Rep. 2014 Nov 30;8(11):15-24. doi:
10.3941/jrcr.v8i11.1772. eCollection 2014 Nov. PubMed PMID: 25926907; PubMed
Central PMCID: PMC4394979.


172: Momjian R, George M. Atypical imaging features of tuberculous spondylitis:
case report with literature review. J Radiol Case Rep. 2014 Nov 30;8(11):1-14.
doi: 10.3941/jrcr.v8i11.2309. eCollection 2014 Nov. Review. PubMed PMID:
25926906; PubMed Central PMCID: PMC4394978.


173: Lee C, Walker SA, Daneman N, Elligsen M, Palmay L, Coburn B, Simor A. Point 
prevalence survey of antimicrobial utilization in a Canadian tertiary-care
teaching hospital. J Epidemiol Glob Health. 2015 Jun;5(2):143-50. doi:
10.1016/j.jegh.2014.06.003. Epub 2014 Aug 8. PubMed PMID: 25922323.


174: Doctors Company. Rising number of infectious disease cases creates patient
safety issues. Mich Med. 2014 Jul-Aug;113(4):6. PubMed PMID: 25920139.


175: Daya M, van der Merwe L, van Helden PD, Möller M, Hoal EG. Investigating the
Role of Gene-Gene Interactions in TB Susceptibility. PLoS One. 2015 Apr
28;10(4):e0123970. doi: 10.1371/journal.pone.0123970. eCollection 2014. PubMed
PMID: 25919455; PubMed Central PMCID: PMC4412713.


176: von Bargen K, Gagnaire A, Arce-Gorvel V, de Bovis B, Baudimont F, Chasson L,
Bosilkovski M, Papadopoulos A, Martirosyan A, Henri S, Mège JL, Malissen B,
Gorvel JP. Cervical Lymph Nodes as a Selective Niche for Brucella during Oral
Infections. PLoS One. 2015 Apr 28;10(4):e0121790. doi:
10.1371/journal.pone.0121790. eCollection 2014. PubMed PMID: 25919005; PubMed
Central PMCID: PMC4412401.


177: Ogbera AO, Kapur A, Odeyemi K, Longe-Peters K, Adeyeye OO, Odeniyi I,
Ogunnowo BE. Screening for diabetes mellitus and human immunodefiency virus
infection in persons with tuberculosis. J Prev Med Hyg. 2014 Jun;55(2):42-5.
PubMed PMID: 25916018; PubMed Central PMCID: PMC4718331.


178: Alhan E, Kozanoğlu B, Tümgör G, Çelik Ü, Yaman A, Bozdemir N.
Epidemiological shift of hepatitis A in central Adana, Turkey. Turk J
Gastroenterol. 2014 Dec;25 Suppl 1:6-8. doi: 10.5152/tjg.2014.4163. PubMed PMID: 
25910370.


179: Rossouw TM, van Rooyen M, Louw JM, Richter KL. Blood-borne infections in
healthcare workers in South Africa. S Afr Med J. 2014 Nov;104(11):732-5. Review. 
PubMed PMID: 25909108.


180: Petersen M, Schwab J, Gruber S, Blaser N, Schomaker M, van der Laan M.
Targeted Maximum Likelihood Estimation for Dynamic and Static Longitudinal
Marginal Structural Working Models. J Causal Inference. 2014 Jun 18;2(2):147-185.
PubMed PMID: 25909047; PubMed Central PMCID: PMC4405134.


181: Ghosh S, Avadhany ST. Effects of physical activity on pupil cycle time (PCT)
in healthy Indian male. Indian J Physiol Pharmacol. 2014 Jul-Sep;58(3):262-70.
PubMed PMID: 25906609.


182: Lazarus J, Hennessey DJ. Acute and Subacute, and Riedel’s Thyroiditis. 2012 
Mar 10. In: De Groot LJ, Beck-Peccoz P, Chrousos G, Dungan K, Grossman A,
Hershman JM, Koch C, McLachlan R, New M, Rebar R, Singer F, Vinik A, Weickert MO,
editors. Endotext [Internet]. South Dartmouth (MA): MDText.com, Inc.; 2000-.
Available from http://www.ncbi.nlm.nih.gov/books/NBK285553/
PubMed PMID: 25905408.


183: Boutzios G, Kaltsas G. Immune System Effects on the Endocrine System. 2015
Mar 28. In: De Groot LJ, Beck-Peccoz P, Chrousos G, Dungan K, Grossman A,
Hershman JM, Koch C, McLachlan R, New M, Rebar R, Singer F, Vinik A, Weickert MO,
editors. Endotext [Internet]. South Dartmouth (MA): MDText.com, Inc.; 2000-.
Available from http://www.ncbi.nlm.nih.gov/books/NBK279139/
PubMed PMID: 25905362.


184: Cheah YK. Factors influencing consumer purchase decisions for
health-promoting goods and services in malaysia. Malays J Med Sci. 2014
Nov-Dec;21(6):36-44. PubMed PMID: 25897281; PubMed Central PMCID: PMC4391453.


185: Wan Mohamed Noor WN, Sandhu SS, Ahmad Mahir HM, Kurup D, Rusli N, Saat Z,
Chong CK, Sulaiman LH, Abdullah NH. Responding to the Potential of Ebola Virus
Disease (EVD) Importation into Malaysia. Malays J Med Sci. 2014
Nov-Dec;21(6):3-8. PubMed PMID: 25897276; PubMed Central PMCID: PMC4391448.


186: Al-Hazzaa HM, Abahussain NA, Al-Sobayel HI, Qahwaji DM, Alsulaiman NA,
Musaiger AO. Prevalence of overweight, obesity, and abdominal obesity among urban
Saudi adolescents: gender and regional variations. J Health Popul Nutr. 2014
Dec;32(4):634-45. PubMed PMID: 25895197; PubMed Central PMCID: PMC4438694.


187: Ramanan V, Scull MA, Sheahan TP, Rice CM, Bhatia SN. New Methods in Tissue
Engineering: Improved Models for Viral Infection. Annu Rev Virol. 2014
Nov;1:475-499. PubMed PMID: 25893203; PubMed Central PMCID: PMC4398347.


188: Abuajah CI, Ogbonna AC, Osuji CM. Functional components and medicinal
properties of food: a review. J Food Sci Technol. 2015 May;52(5):2522-9. doi:
10.1007/s13197-014-1396-5. Epub 2014 May 16. Review. PubMed PMID: 25892752;
PubMed Central PMCID: PMC4397330.


189: Rosenblatt AE, Stein SL. Cutaneous reactions to vaccinations. Clin Dermatol.
2015 May-Jun;33(3):327-32. doi: 10.1016/j.clindermatol.2014.12.009. Epub 2014 Dec
8. PubMed PMID: 25889134.


190: Walther B, Janssen T, Gehlen H, Vincze S, Borchers K, Wieler LH, Barton AK, 
Lübke-Becker A. [Infection control and hygiene management in equine hospitals].
Berl Munch Tierarztl Wochenschr. 2014 Nov-Dec;127(11-12):486-97. Review. German. 
PubMed PMID: 25872258.


191: Zhang YX, Li XY, Huang YM, Zhou YD, Bi SL, Cen S. [Construction of cDNA
infectious clones of EV71 highly-pathogenic and cell-culture-adapted strains].
Bing Du Xue Bao. 2014 Nov;30(6):605-13. Chinese. PubMed PMID: 25868273.


192: Smith S. Cancer Treatment: The Cost Factor. West Indian Med J. 2014
Dec;63(7):766-70. doi: 10.7727/wimj. 2014.080. Epub 2014 Aug 29. PubMed PMID:
25867563; PubMed Central PMCID: PMC4668973.


193: Boukhris I, Rachdi I, Chérif E, Azzabi S, Ben Hassine L, Kéchaou I, Kaouech 
Z, Kooli C, Khalfallah N. [Syndrome d'activation macrophagique: une série de 11
cas tunisiens]. Tunis Med. 2014 Nov;92(11):663-8. French. PubMed PMID: 25867147.


194: Cho HW, Chu C. Is tuberculosis still the number one infectious disease in
Korea? Osong Public Health Res Perspect. 2014 Dec;5(Suppl):S1-2. doi:
10.1016/j.phrp.2014.11.003. PubMed PMID: 25861574; PubMed Central PMCID:
PMC4301641.


195: Pollitt LC, Sim D, Salathé R, Read AF. Understanding genetic variation in in
vivo tolerance to artesunate: implications for treatment efficacy and resistance 
monitoring. Evol Appl. 2015 Mar;8(3):296-304. doi: 10.1111/eva.12194. Epub 2014
Aug 11. PubMed PMID: 25861387; PubMed Central PMCID: PMC4380923.


196: Chang Q, Wang W, Regev-Yochay G, Lipsitch M, Hanage WP. Antibiotics in
agriculture and the risk to human health: how worried should we be? Evol Appl.
2015 Mar;8(3):240-7. doi: 10.1111/eva.12185. Epub 2014 Aug 2. Review. PubMed
PMID: 25861382; PubMed Central PMCID: PMC4380918.


197: Diomandé M, Eti E, Ouattara B, Cheteu KE, Kouakou Ehaulier Soh CL,
Gbané-Koné M, Djaha Kouassi JM, Kouakou N'zué M. [Sacroiliac joint disorders in
Abidjan: epidemiological, clinical, radiological and etiological
characteristics]. Tunis Med. 2014 Oct;92(10):631-4. French. PubMed PMID:
25860679.


198: Mahmoudvand H, Asadi A, Harandi MF, Sharififar F, Jahanbakhsh S, Dezaki ES. 
In vitro lethal effects of various extracts of Nigella sativa seed on hydatid
cyst protoscoleces. Iran J Basic Med Sci. 2014 Dec;17(12):1001-6. PubMed PMID:
25859304; PubMed Central PMCID: PMC4387222.


199: Choi HY, Nickless D, Tee W, Tong E, Aboltins CA. Acute scrotal ulcers in
typhoid Fever: case report and literature review. Trop Med Health. 2015
Mar;43(1):69-73. doi: 10.2149/tmh.2014-28. Epub 2014 Nov 15. PubMed PMID:
25859155; PubMed Central PMCID: PMC4361342.


200: McIver L, Hashizume M, Kim H, Honda Y, Pretrick M, Iddings S, Pavlin B.
Assessment of Climate-sensitive Infectious Diseases in the Federated States of
Micronesia. Trop Med Health. 2015 Mar;43(1):29-40. doi: 10.2149/tmh.2014-17. Epub
2014 Nov 15. PubMed PMID: 25859151; PubMed Central PMCID: PMC4361343.


201: Imai C, Hashizume M. A systematic review of methodology: time series
regression analysis for environmental factors and infectious diseases. Trop Med
Health. 2015 Mar;43(1):1-9. doi: 10.2149/tmh.2014-21. Epub 2014 Oct 16. Review.
PubMed PMID: 25859149; PubMed Central PMCID: PMC4361341.


202: Ito A, Wandra T, Li T, Dekumyoy P, Nkouawa A, Okamoto M, Budke CM. The
present situation of human taeniases and cysticercosis in Asia. Recent Pat
Antiinfect Drug Discov. 2014;9(3):173-85. Review. PubMed PMID: 25858304.


203: Perilla-Gonzalez Y, Gomez-Suta D, Delgado-Osorio N, Hurtado-Hurtado N,
Baquero-Rodriguez JD, Lopez-Isaza AF, Lagos-Grisales GJ, Villegas S,
Rodriguez-Morales AJ. Study of the scientific production on leishmaniasis in
Latin America. Recent Pat Antiinfect Drug Discov. 2014;9(3):216-22. PubMed PMID: 
25858270.


204: Munoz-Urbano M, Lopez-Isaza AF, Hurtado-Hurtado N, Gomez-Suta D,
Murillo-Abadia J, Delgado-Osorio N, Lagos-Grisales GJ, Villegas S, Medina-Morales
DA, Rodriguez-Morales AJ. Scientific research in malaria: bibliometric assessment
of the Latin-American contributions. Recent Pat Antiinfect Drug Discov.
2014;9(3):209-15. PubMed PMID: 25858269.


205: Delgado-Osorio N, Vera-Polania F, Lopez-Isaza AF, Martinez-Pulgarin DF,
Murillo-Abadia J, Munoz-Urbano M, Cardona-Ospina JA, Bello R, Lagos-Grisales GJ, 
Villegas-Rojas S, Rodriguez-Morales AJ. Bibliometric assessment of the
contributions of literature on Chagas disease in Latin America and the Caribbean.
Recent Pat Antiinfect Drug Discov. 2014;9(3):202-8. PubMed PMID: 25858262.


206: Vera-Polania F, Perilla-Gonzalez Y, Martinez-Pulgarin DF, Baquero-Rodriguez 
JD, Munoz-Urbano M, Lagos-Gallego M, Lagos-Grisales GJ, Villegas S,
Rodriguez-Morales AJ. Bibliometric assessment of the Latin-American contributions
in dengue. Recent Pat Antiinfect Drug Discov. 2014;9(3):195-201. PubMed PMID:
25858260.


207: Xu JQ, Zhou FC, Yin QB, Wu CY. [Evaluation of comprehensive measures of
schistosomiasis control in Caidian District, Wuhan City]. Zhongguo Xue Xi Chong
Bing Fang Zhi Za Zhi. 2014 Dec;26(6):690-2. Chinese. PubMed PMID: 25856904.


208: Xiang RD, Zhang ZH, Yu B, Shan XW, Deng F, Xu XW, Fang R, Liu Zhi-Shuang,
Zhang HE, Wang HL. [Effect of comprehensive schistosomiasis control strategy
based on infection source control in Hanchuan City]. Zhongguo Xue Xi Chong Bing
Fang Zhi Za Zhi. 2014 Dec;26(6):658-61. Chinese. PubMed PMID: 25856894.


209: Qian YL, Wang W, Hong QB, Liang YS. [Bibliometric analysis of literature
regarding integrated schistosomiasis control strategy with emphasis on infectious
source control]. Zhongguo Xue Xi Chong Bing Fang Zhi Za Zhi. 2014
Dec;26(6):626-31. Chinese. PubMed PMID: 25856887.


210: Cao CL, Bao ZP, Yang PC, Chen Z, Yan J, Ren GH, Li YY, Cai SX, Liu JB, Xu J,
Li SZ, Guo JG, Zhou XN. [Schistosomiasis control effect of measures of replacing 
cattle with machine for cultivation and forbidding depasturage of livestock on
marshlands in marshland and lake regions]. Zhongguo Xue Xi Chong Bing Fang Zhi Za
Zhi. 2014 Dec;26(6):602-7. Chinese. PubMed PMID: 25856882.


211: Xia ZG, Xu JF, Zhang SS, Wang RB, Qian YJ, Zhou SS, Yang WZ, Zhou XN.
[Determination of key interventions for the transition from control to
elimination of malaria in China]. Zhongguo Xue Xi Chong Bing Fang Zhi Za Zhi.
2014 Dec;26(6):598-601. Chinese. PubMed PMID: 25856881.


212: Hua Z, Frohlich KM, Zhang Y, Feng X, Zhang J, Shen L. Andrographolide
inhibits intracellular Chlamydia trachomatis multiplication and reduces secretion
of proinflammatory mediators produced by human epithelial cells. Pathog Dis. 2015
Feb;73(1):1-11. doi: 10.1093/femspd/ftu022. Epub 2014 Dec 17. PubMed PMID:
25854005; PubMed Central PMCID: PMC4542904.


213: Courivaud C, Roubiou C, Delabrousse E, Bresson-Vautrin C, Chalopin JM,
Ducloux D. Polycystic kidney size and outcomes on peritoneal dialysis: comparison
with haemodialysis. Clin Kidney J. 2014 Apr;7(2):138-43. doi: 10.1093/ckj/sft171.
Epub 2014 Feb 23. PubMed PMID: 25852862; PubMed Central PMCID: PMC4377775.


214: Bosilkovski M, Rodriguez-Morales AJ. Brucellosis and its particularities in 
children travelers. Recent Pat Antiinfect Drug Discov. 2014;9(3):164-72. Review. 
PubMed PMID: 25851430.


215: Paniz Mondolfi AE, Sordillo EM. Invited editorial: zoonotic lymphatic
filariasis in the Americas: trends in epidemiology, diagnosis and treatment, with
special emphasis on brugian filariasis. Recent Pat Antiinfect Drug Discov.
2014;9(3):161-3. PubMed PMID: 25851428.


216: Memish ZA. Invited Editorial: MERS-CoV An Emerging Viral Zoonotic Disease:
Three Years After and Counting. Recent Pat Antiinfect Drug Discov.
2014;9(3):159-60. PubMed PMID: 25851253.


217: Morris LE, Posada R, Hickman CJ, Latner DR, Singh TA, Rautenberg A, Jao J,
Bellini WJ, Sperling R. Susceptibility to Measles Among Perinatally HIV-Infected 
Adolescents and Young Adults. J Pediatric Infect Dis Soc. 2015 Mar;4(1):63-6.
doi: 10.1093/jpids/pit054. Epub 2013 Sep 24. PubMed PMID: 25844166; PubMed
Central PMCID: PMC4381743.


218: Pinzone MR, Berretta M, Cacopardo B, Nunnari G. Epstein-barr virus- and
Kaposi sarcoma-associated herpesvirus-related malignancies in the setting of
human immunodeficiency virus infection. Semin Oncol. 2015 Apr;42(2):258-71. doi: 
10.1053/j.seminoncol.2014.12.026. Epub 2014 Dec 31. Review. PubMed PMID:
25843730.


219: Klepac P, Funk S, Hollingsworth TD, Metcalf CJ, Hampson K. Six challenges in
the eradication of infectious diseases. Epidemics. 2015 Mar;10:97-101. doi:
10.1016/j.epidem.2014.12.001. Epub 2014 Dec 12. PubMed PMID: 25843393.


220: Metcalf CJ, Edmunds WJ, Lessler J. Six challenges in modelling for public
health policy. Epidemics. 2015 Mar;10:93-6. doi: 10.1016/j.epidem.2014.08.008.
Epub 2014 Oct 7. PubMed PMID: 25843392.


221: Frost SD, Pybus OG, Gog JR, Viboud C, Bonhoeffer S, Bedford T. Eight
challenges in phylodynamic inference. Epidemics. 2015 Mar;10:88-92. doi:
10.1016/j.epidem.2014.09.001. Epub 2014 Sep 16. PubMed PMID: 25843391; PubMed
Central PMCID: PMC4383806.


222: De Angelis D, Presanis AM, Birrell PJ, Tomba GS, House T. Four key
challenges in infectious disease modelling using data from multiple sources.
Epidemics. 2015 Mar;10:83-7. doi: 10.1016/j.epidem.2014.09.004. Epub 2014 Sep 28.
PubMed PMID: 25843390; PubMed Central PMCID: PMC4383805.


223: Lessler J, Edmunds WJ, Halloran ME, Hollingsworth TD, Lloyd AL. Seven
challenges for model-driven data collection in experimental and observational
studies. Epidemics. 2015 Mar;10:78-82. doi: 10.1016/j.epidem.2014.12.002. Epub
2014 Dec 16. PubMed PMID: 25843389; PubMed Central PMCID: PMC4387311.


224: Eames K, Bansal S, Frost S, Riley S. Six challenges in measuring contact
networks for use in modelling. Epidemics. 2015 Mar;10:72-7. doi:
10.1016/j.epidem.2014.08.006. Epub 2014 Aug 30. PubMed PMID: 25843388.


225: Riley S, Eames K, Isham V, Mollison D, Trapman P. Five challenges for
spatial epidemic models. Epidemics. 2015 Mar;10:68-71. doi:
10.1016/j.epidem.2014.07.001. Epub 2014 Jul 31. PubMed PMID: 25843387; PubMed
Central PMCID: PMC4383807.


226: Ball F, Britton T, House T, Isham V, Mollison D, Pellis L, Scalia Tomba G.
Seven challenges for metapopulation models of epidemics, including households
models. Epidemics. 2015 Mar;10:63-7. doi: 10.1016/j.epidem.2014.08.001. Epub 2014
Aug 17. PubMed PMID: 25843386.


227: Pellis L, Ball F, Bansal S, Eames K, House T, Isham V, Trapman P. Eight
challenges for network epidemic models. Epidemics. 2015 Mar;10:58-62. doi:
10.1016/j.epidem.2014.07.003. Epub 2014 Aug 4. PubMed PMID: 25843385.


228: Britton T, House T, Lloyd AL, Mollison D, Riley S, Trapman P. Five
challenges for stochastic epidemic models involving global transmission.
Epidemics. 2015 Mar;10:54-7. doi: 10.1016/j.epidem.2014.05.002. Epub 2014 Jun 5. 
PubMed PMID: 25843384.


229: Roberts M, Andreasen V, Lloyd A, Pellis L. Nine challenges for deterministic
epidemic models. Epidemics. 2015 Mar;10:49-53. doi: 10.1016/j.epidem.2014.09.006.
Epub 2014 Sep 27. PubMed PMID: 25843383.


230: Gog JR, Pellis L, Wood JL, McLean AR, Arinaminpathy N, Lloyd-Smith JO. Seven
challenges in modeling pathogen dynamics within-host and across scales.
Epidemics. 2015 Mar;10:45-8. doi: 10.1016/j.epidem.2014.09.009. Epub 2014 Sep 30.
PubMed PMID: 25843382.


231: Metcalf CJ, Birger RB, Funk S, Kouyos RD, Lloyd-Smith JO, Jansen VA. Five
challenges in evolution and infectious diseases. Epidemics. 2015 Mar;10:40-4.
doi: 10.1016/j.epidem.2014.12.003. Epub 2014 Dec 18. PubMed PMID: 25843381.


232: Lloyd-Smith JO, Funk S, McLean AR, Riley S, Wood JL. Nine challenges in
modelling the emergence of novel pathogens. Epidemics. 2015 Mar;10:35-9. doi:
10.1016/j.epidem.2014.09.002. Epub 2014 Sep 19. PubMed PMID: 25843380.


233: Wikramaratna PS, Kucharski A, Gupta S, Andreasen V, McLean AR, Gog JR. Five 
challenges in modelling interacting strain dynamics. Epidemics. 2015 Mar;10:31-4.
doi: 10.1016/j.epidem.2014.07.005. Epub 2014 Oct 7. PubMed PMID: 25843379.


234: Buhnerkempe MG, Roberts MG, Dobson AP, Heesterbeek H, Hudson PJ, Lloyd-Smith
JO. Eight challenges in modelling disease ecology in multi-host, multi-agent
systems. Epidemics. 2015 Mar;10:26-30. doi: 10.1016/j.epidem.2014.10.001. Epub
2014 Dec 9. PubMed PMID: 25843378; PubMed Central PMCID: PMC4437722.


235: Funk S, Bansal S, Bauch CT, Eames KT, Edmunds WJ, Galvani AP, Klepac P. Nine
challenges in incorporating the dynamics of behaviour in infectious diseases
models. Epidemics. 2015 Mar;10:21-5. doi: 10.1016/j.epidem.2014.09.005. Epub 2014
Sep 28. PubMed PMID: 25843377.


236: Hollingsworth TD, Pulliam JR, Funk S, Truscott JE, Isham V, Lloyd AL. Seven 
challenges for modelling indirect transmission: vector-borne diseases,
macroparasites and neglected tropical diseases. Epidemics. 2015 Mar;10:16-20.
doi: 10.1016/j.epidem.2014.08.007. Epub 2014 Aug 30. PubMed PMID: 25843376;
PubMed Central PMCID: PMC4383804.


237: Metcalf CJ, Andreasen V, Bjørnstad ON, Eames K, Edmunds WJ, Funk S,
Hollingsworth TD, Lessler J, Viboud C, Grenfell BT. Seven challenges in modeling 
vaccine preventable diseases. Epidemics. 2015 Mar;10:11-5. doi:
10.1016/j.epidem.2014.08.004. Epub 2014 Aug 27. PubMed PMID: 25843375.


238: Brooks-Pollock E, de Jong MC, Keeling MJ, Klinkenberg D, Wood JL. Eight
challenges in modelling infectious livestock diseases. Epidemics. 2015
Mar;10:1-5. doi: 10.1016/j.epidem.2014.08.005. Epub 2014 Aug 26. PubMed PMID:
25843373.


239: Sither CB, Harrison BA, Bintz B, Wilson MR, Kim J, Graham M, Caillouët KA,
Hutchinson ML, Byrd BD. First Record of Aedes stimulans from Louisiana. J Am Mosq
Control Assoc. 2014 Dec;30(4):305-8. doi: 10.2987/14-6429R.1. PubMed PMID:
25843137.


240: Rakhmanin IuA, German SV. [Prevalence and transmission pathways of the
pyloric Helicobacter infection. Transmission from person to person (literature
review)]. Gig Sanit. 2014 Jul-Aug;(4):10-3. Review. Russian. PubMed PMID:
25842486.


241: Fallon SC, Kim ME, Hallmark CA, Carpenter JL, Eldin KW, Lopez ME, Wesson DE,
Brandt ML, Ruben Rodriguez J. Correlating surgical and pathological diagnoses in 
pediatric appendicitis. J Pediatr Surg. 2015 Apr;50(4):638-41. doi:
10.1016/j.jpedsurg.2014.11.001. Epub 2014 Nov 6. PubMed PMID: 25840078.


242: Narmaki E, Siassi F, Fariba Koohdani, Qorbani M, Shiraseb F, Ataie-Jafari A,
Sotoudeh G. Dietary diversity as a proxy measure of blood antioxidant status in
women. Nutrition. 2015 May;31(5):722-6. doi: 10.1016/j.nut.2014.12.012. Epub 2014
Dec 31. PubMed PMID: 25837219.


243: Some EN, Meda N. Does the national program of prevention of mother to child 
transmission of HIV (PMTCT) reach its target in Ouagadougou, Burkina Faso? Afr
Health Sci. 2014 Dec;14(4):889-98. doi: 10.4314/ahs.v14i4.17. PubMed PMID:
25834498; PubMed Central PMCID: PMC4370068.


244: Hekimoğlu HC, Demirci NA. Evaluation of cases with a preliminary diagnosis
of Crimean- Congo hemorrhagic fever and comparison of characteristics in patients
admitted to a secondary care hospital in Kastamonu, Turkey. Afr Health Sci. 2014 
Dec;14(4):873-81. doi: 10.4314/ahs.v14i4.15. PubMed PMID: 25834496; PubMed
Central PMCID: PMC4370066.


245: Wasay M, Zaidi S, Khan M, Jooma R. Non communicable diseases in Pakistan:
burden, challenges and way forward for health care authorities. J Pak Med Assoc. 
2014 Nov;64(11):1218-9. PubMed PMID: 25831633.


246: Kritikos A, Pagin M, Borens O, Voide C, Orasch C. Identification of
Propionibacterium avidum from a breast abscess: an overlooked etiology of
clinically significant infections. New Microbes New Infect. 2014 Dec 19;4:9-10.
doi: 10.1016/j.nmni.2014.12.001. eCollection 2015 Mar. PubMed PMID: 25830026;
PubMed Central PMCID: PMC4354868.


247: Aldemir-Kocabaş B, Karbuz A, Karadeniz C, Çiftçi Ö, Özdemir H, Bolkent MG,
Uçar T, Tutar E, Atalay S, Fitöz S, Çiftçi E, İnce E. Another face of Kawasaki
disease. Turk J Pediatr. 2014 Jul-Aug;56(4):392-8. PubMed PMID: 25818958.


248: Oniankitan O, Kakpovi K, Agoda-Koussema LK, Tagbor KC, Fianyo E, Houzou P,
Koffi-Tessio VE, Mijiyawa M. [Cervical spondylodiscitis in hospital environment
in Lomé (Togo)]. Tunis Med. 2014 Aug-Sep;92(8-9):567-9. French. PubMed PMID:
25815544.


249: Shiba K. [Technical evaluation of medical practice--conversion from things
to skill and art. Topics: VI. Issues on fee for medical services in 20 internal
medicine fields; 13. Infectious Disease Committee]. Nihon Naika Gakkai Zasshi.
2014 Dec 10;103(12):3052-4. Review. Japanese. PubMed PMID: 25812332.


250: Pandey AB, Nandi S, Tiwari AK, Audarya SD, Sharma K, Pradhan SK, Chauhan RS.
Investigation of an outbreak of infectious pustular balanoposthitis in cattle
breeding bulls at a frozen semen bank. Rev Sci Tech. 2014 Dec;33(3):927-36.
PubMed PMID: 25812216.


251: Alqumber MA. Association between Papio hamadryas populations and human
gastrointestinal infectious diseases in southwestern Saudi Arabia. Ann Saudi Med.
2014 Jul-Aug;34(4):297-301. doi: 10.5144/0256-4947.2014.297. PubMed PMID:
25811201.


252: Ishida A, Kida H, Muraoka H, Nishine H, Mineshita M, Miyazawa T. Intractable
pneumothorax managed by talc pleurodesis and bronchial occlusion with spigots.
Respirol Case Rep. 2015 Mar;3(1):13-5. doi: 10.1002/rcr2.88. Epub 2014 Dec 24.
PubMed PMID: 25802742; PubMed Central PMCID: PMC4364791.


253: Vahid-Dastjerdi E, Sarmast Z, Abdolazimi Z, Mahboubi A, Amdjadi P,
Kamalinejad M. Effect of Rhus coriaria L. water extract on five common oral
bacteria and bacterial biofilm formation on orthodontic wire. Iran J Microbiol.
2014 Aug;6(4):269-75. PubMed PMID: 25802711; PubMed Central PMCID: PMC4367944.


254: Sobouti B, Fallah S, Mobayen M, Noorbakhsh S, Ghavami Y. Colonization of
Mycoplasma hominis and Ureaplasma urealyticum in pregnant women and their
transmission to offspring. Iran J Microbiol. 2014 Aug;6(4):219-24. PubMed PMID:
25802703; PubMed Central PMCID: PMC4367936.


255: Mamishi S, Moradkhani S, Mahmoudi S, Hosseinpour-Sadeghi R, Pourakbari B.
Penicillin-Resistant trend of Streptococcus pneumoniae in Asia: A systematic
review. Iran J Microbiol. 2014 Aug;6(4):198-210. Review. PubMed PMID: 25802701;
PubMed Central PMCID: PMC4367934.


256: Jiménez ME, Sammán N. [Chemical characterization and quantification of
fructooligosaccharides, phenolic compounds and antiradical activity of Andean
roots and tubers grown in Northwest of Argentina]. Arch Latinoam Nutr. 2014
Jun;64(2):131-8. Spanish. PubMed PMID: 25799690.


257: Pontiles de Sánchez M, Morón de Salim A, Rodríguez de Perdomo H, Perdomo
Oramas G. [Prevalence of no alcohol fatty liver disease (NAFLD) in a population
of obese children in Valencia, Venezuela]. Arch Latinoam Nutr. 2014
Jun;64(2):73-82. Spanish. PubMed PMID: 25799683.


258: Wright AC, Lamsal D, Ksetree M, Sharma A, Jaffe K. From maid to mother:
transforming facilities, staff training, and caregiver dignity in an
institutional facility for young children in Nepal. Infant Ment Health J. 2014
Mar-Apr;35(2):132-43. doi: 10.1002/imhj.21429. Epub 2014 Jan 22. PubMed PMID:
25798519.


259: Hu Z, Follmann DA, Wang N. Estimation of mean response via effective
balancing score. Biometrika. 2014 Sep;101(3):613-624. PubMed PMID: 25797955;
PubMed Central PMCID: PMC4365779.


260: Itoh M, Oki M, Yanagi H, Oka A, Tajiri S, Fukuda R, Ozawa H, Takagi A.
Disseminated mucormycosis infection after the first course of dose-modified
R-EPOCH for advanced-stage lymphoma. Kansenshogaku Zasshi. 2014 Nov;88(6 Suppl
11):7-10. PubMed PMID: 25796920.


261: Saadah H. Pilot error. J Okla State Med Assoc. 2014 Nov;107(11):584-6.
PubMed PMID: 25796764.


262: Fontes FL, Pinheiro DM, Oliveira AH, Oliveira RK, Lajus TB, Agnez-Lima LF.
Role of DNA repair in host immune response and inflammation. Mutat Res Rev Mutat 
Res. 2015 Jan-Mar;763:246-57. doi: 10.1016/j.mrrev.2014.11.004. Epub 2014 Nov 27.
Review. PubMed PMID: 25795123.


263: Amani J, Mirhosseini SA, Imani Fooladi AA. A review approaches to identify
enteric bacterial pathogens. Jundishapur J Microbiol. 2014 Dec 10;8(2):e17473.
doi: 10.5812/jjm.17473. eCollection 2015 Feb. Review. PubMed PMID: 25793091;
PubMed Central PMCID: PMC4353029.


264: Mehregan FF, Ziaee V, Ahmadinejad Z, Tahghighi F, Sabouni F, Moradinejad MH.
Periodic Fever, Aphthous Stomatitis, Pharyngitis and Cervical Adenitis (PFAPA)
Syndrome in Iranian Children First Report of Iranian Periodic Fever and
Autoinflammatory Registry (IPFAIR). Iran J Pediatr. 2014 Oct;24(5):598-602. Epub 
2014 Oct 24. PubMed PMID: 25793068; PubMed Central PMCID: PMC4359414.


265: Sarmast Shooshtari MH, Makvandi M, Rasti M, Neisi N, Rastegarvand N,
Pouremamali A, Sadeghi Haj M, Ghaedi F. Evaluation of hepatitis B surface
antibody and specific gamma interferon response in health care workers after
vaccination. Jundishapur J Microbiol. 2014 Dec 6;8(1):e13801. doi:
10.5812/jjm.13801. eCollection 2015 Jan. PubMed PMID: 25789124; PubMed Central
PMCID: PMC4350039.


266: Xu D, Zhao M, Song Y, Song J, Huang Y, Wang J. Novel insights in preventing 
Gram-negative bacterial infection in cirrhotic patients: review on the effects of
GM-CSF in maintaining homeostasis of the immune system. Hepatol Int. 2015
Jan;9(1):28-34. doi: 10.1007/s12072-014-9588-7. Epub 2014 Nov 21. PubMed PMID:
25788376.


267: Liu JM, Liao XC. [Effect of integrated control of schistosomiasis in Shashi 
District from 2009 to 2013]. Zhongguo Xue Xi Chong Bing Fang Zhi Za Zhi. 2014
Oct;26(5):581-2, 585. Chinese. PubMed PMID: 25782269.


268: Wang YB, Shan XW, Cai SX, Zhou XR, Zhang J, Chen YY, Tu ZW, Liu JB.
[Surveillance of schistosomiasis in Hubei Province in 2013]. Zhongguo Xue Xi
Chong Bing Fang Zhi Za Zhi. 2014 Oct;26(5):579-80. Chinese. PubMed PMID:
25782268.


269: Wang CF, Wang CX, Mou LR, Zhong B, Liu Y, Wu ZS, Xu L, Meng XH, Yang ZC,
Cheng Y, Zhu JH, Zhou QF. [Strategy and effect of schistosomiasis emergency
control after earthquake in Lushan County]. Zhongguo Xue Xi Chong Bing Fang Zhi
Za Zhi. 2014 Oct;26(5):557-8, 572. Chinese. PubMed PMID: 25782260.


270: Wang QZ, Zhang SQ, Huang HG, Lin BF, Zhang Y, Wang FF, Gao FH, Wang TP.
[Survey of endemic situations in schistosomiasis transmission controlled or
interrupted regions in Anhui Province]. Zhongguo Xue Xi Chong Bing Fang Zhi Za
Zhi. 2014 Oct;26(5):482-5, 490. Chinese. PubMed PMID: 25782240.


271: Mitchell-Fearon K, Waldron N, James K, Laws H, Holder-Nevins D,
Eldemire-Shearer D. Hypertension and Diabetes Prevalence in Older Persons in
Jamaica, 2012. West Indian Med J. 2014 Sep;63(5):416-23. doi:
10.7727/wimj.2014.065. Epub 2014 Aug 14. PubMed PMID: 25781276; PubMed Central
PMCID: PMC4655690.


272: Ebrahimzadeh A, Mohammadifard M, Naseh G. Comparison of chest x-ray findings
of smear positive and smear negative patients with pulmonary tuberculosis. Iran J
Radiol. 2014 Sep 23;11(4):e13575. doi: 10.5812/iranjradiol.13575. eCollection
2014 Dec. PubMed PMID: 25780545; PubMed Central PMCID: PMC4347801.


273: Eamsobhana P. Eosinophilic meningitis caused by Angiostrongylus
cantonensis--a neglected disease with escalating importance. Trop Biomed. 2014
Dec;31(4):569-78. Review. PubMed PMID: 25776582.


274: Taherkhani R, Farshadpour F, Makvandi M, Samarbafzadeh AR. Cloning of fliC
Gene From Salmonella typhimurium in the Expression Vector pVAX1 and Evaluation of
its Expression in Eukaryotic Cells. Jundishapur J Microbiol. 2014
Nov;7(11):e12351. doi: 10.5812/jjm.12351. Epub 2014 Nov 1. PubMed PMID: 25774273;
PubMed Central PMCID: PMC4332235.


275: Alavi SM, Roozbeh F, Behmanesh F, Alavi L. Antibiotics use patterns for
surgical prophylaxis site infection in different surgical wards of a teaching
hospital in ahvaz, iran. Jundishapur J Microbiol. 2014 Nov;7(11):e12251. doi:
10.5812/jjm.12251. Epub 2014 Nov 1. PubMed PMID: 25774270; PubMed Central PMCID: 
PMC4332232.


276: Kao YH, Magsombol BM, Takano A, Wijaya L, Tay KH, Chow PK, Goh AS, Ng DC.
RETRACTED ARTICLE: A Case Series of Four Patients With Clinically Significant
Radiomicrosphere Pneumonitis After Yttrium-90 Radioembolization from the
Perspective of Lung Dosimetry. Nucl Med Mol Imaging. 2015 Mar;49(1):81. doi:
10.1007/s13139-014-0305-1. Epub 2014 Nov 11. PubMed PMID: 25767630; PubMed
Central PMCID: PMC4354787.


277: Farazi A, Sofian M, Jabbariasl M, Nayebzadeh B. Coenzyme q10 administration 
in community-acquired pneumonia in the elderly. Iran Red Crescent Med J. 2014 Dec
1;16(12):e18852. doi: 10.5812/ircmj.18852. eCollection 2014 Dec. PubMed PMID:
25763241; PubMed Central PMCID: PMC4341326.


278: Peerayeh SN, Karmostaji A, Sarasiabi SS, Javadpour S, Davoodian P, Moradi N.
In Vitro Activity of Tigecycline and Colistin against clinical isolates of
Acinetobacter baumannii in Hospitals in Tehran and Bandar-Abbas, Iran. Electron
Physician. 2014 Jul 1;6(3):919-24. doi: 10.14661/2014.919-924. eCollection 2014
Jul-Sep. PubMed PMID: 25763168; PubMed Central PMCID: PMC4324296.


279: Makiani MJ, Davoodian P, Abedi F, Hossini M, Zare S, Rahimi S, Jahanshahi
KA, Eftekhari TE. AIDS and hepatitis B and C high risk behaviors among 15 to 45
years old individuals in Bandar Abbas (Iran) in 2012. Electron Physician. 2014
Jul 1;6(3):884-9. doi: 10.14661/2014.883-889. eCollection 2014 Jul-Sep. PubMed
PMID: 25763163; PubMed Central PMCID: PMC4324297.


280: Damhoff HN, Kuhn RJ, Stadler LP. Severe Malaria Complicated by G6PD
Deficiency in a Pediatric Tanzanian Immigrant. J Pediatr Pharmacol Ther. 2014
Oct-Dec;19(4):325-34. doi: 10.5863/1551-6776-19.4.325. PubMed PMID: 25762879;
PubMed Central PMCID: PMC4341419.


281: Hosseininasab A, Sharifi I, Daei MH, Zarean M, Dadkhah M. Causes of
pediatric visceral leishmaniasis in southeastern iran. Iran J Parasitol. 2014
Oct-Dec;9(4):584-7. PubMed PMID: 25759741; PubMed Central PMCID: PMC4345099.


282: Li WH, Qu ZG, Zhang NZ, Yue L, Gai WY, Jia WZ, Luo JX, Yin H, Fu BQ.
Preliminary Analysis of Taenia multiceps Metacestode Antigens by Two-Dimensional 
Electrophoresis. Iran J Parasitol. 2014 Oct-Dec;9(4):568-73. PubMed PMID:
25759739; PubMed Central PMCID: PMC4345097.


283: Mahmoudvand H, Saedi Dezaki E, Sharififar F, Ezatpour B, Jahanbakhsh S,
Fasihi Harandi M. Protoscolecidal Effect of Berberis vulgaris Root Extract and
Its Main Compound, Berberine in Cystic Echinococcosis. Iran J Parasitol. 2014
Oct-Dec;9(4):503-10. PubMed PMID: 25759731; PubMed Central PMCID: PMC4345089.


284: Gampenrieder SP, Rinnerthaler G, Greil R. Bone-targeted therapy in
metastatic breast cancer - all well-established knowledge? Breast Care (Basel).
2014 Oct;9(5):323-30. doi: 10.1159/000368710. Review. PubMed PMID: 25759612;
PubMed Central PMCID: PMC4322685.


285: Agodi A, Auxilia F, Brusaferro S, Chiesa R, D'Alessandro D, D'Errico MM,
Finzi G, Meledandri M, Mongardi M, Montagna MT, Mura I, Orsi GB, Pasquarella C,
Signorelli C, Zarrilli R; GISIO-SItI. [Education and training in patient safety
and prevention and control of healthcare associated infections]. Epidemiol Prev. 
2014 Nov-Dec;38(6 Suppl 2):153-7. Italian. PubMed PMID: 25759361.


286: Faggiano F, Concina D, Molinar R, Allara E. [Primary prevention of cancer
and cardiovascular diseases: an overview of scientific literature]. Epidemiol
Prev. 2014 Nov-Dec;38(6 Suppl 2):19-22. Review. Italian. PubMed PMID: 25759338.


287: Lala MM, Merchant RH. After 3 decades of paediatric HIV/AIDS--where do we
stand? Indian J Med Res. 2014 Dec;140(6):704-6. PubMed PMID: 25758566; PubMed
Central PMCID: PMC4365341.


288: Baud D, Goy G, Vasilevsky S, Osterheld MC, Roth-Kleiner M, Croxatto A, Greub
G. Roles of bovine Waddlia chondrophila and Chlamydia trachomatis in human
preterm birth. New Microbes New Infect. 2014 Nov 29;3:41-5. doi:
10.1016/j.nmni.2014.11.004. eCollection 2015 Jan. PubMed PMID: 25755892; PubMed
Central PMCID: PMC4337939.


289: Pedersen M, Seetharam A. Infections after orthotopic liver transplantation. 
J Clin Exp Hepatol. 2014 Dec;4(4):347-60. doi: 10.1016/j.jceh.2014.07.004. Epub
2014 Jul 24. Review. PubMed PMID: 25755581; PubMed Central PMCID: PMC4298628.


290: Shalimar. Gut microbiome and liver diseases. J Clin Exp Hepatol. 2014
Sep;4(3):267-8. doi: 10.1016/j.jceh.2014.08.010. Epub 2014 Sep 18. PubMed PMID:
25755571; PubMed Central PMCID: PMC4284292.


291: Infection prevention and control quiz. Can Nurse. 2014 Dec;110(9):30-2.
PubMed PMID: 25751981.


292: Ferguson-Paré M. The SARS experience. Can Nurse. 2014 Dec;110(9):27. PubMed 
PMID: 25751979.


293: Stevenson L, Sabo K, Lamont L, Huckstep S, Gordon D. How we are preparing
for Ebola. Can Nurse. 2014 Dec;110(9):24-6. PubMed PMID: 25751978.


294: Silas L. "Safety is not negotiable". Can Nurse. 2014 Dec;110(9):23. PubMed
PMID: 25751977.


295: Tan LJ, Wang M, Zhu Y. [Research progress of adverse reactions of
traditional Chinese medicine injections]. Zhongguo Zhong Yao Za Zhi. 2014
Oct;39(20):3889-98. Review. Chinese. PubMed PMID: 25751935.


296: Alavi SM, Bakhtiarinia P, Eghtesad M, Albaji A, Salmanzadeh S. A comparative
study on the prevalence and risk factors of tuberculosis among the prisoners in
khuzestan, South-west iran. Jundishapur J Microbiol. 2014 Dec 1;7(12):e18872.
doi: 10.5812/jjm.18872. eCollection 2014 Dec. PubMed PMID: 25741435; PubMed
Central PMCID: PMC4335546.


297: Ekrami A, Khosravi AD, Samarbaf Zadeh AR, Hashemzadeh M. Nocardia
co-infection in patients with pulmonary tuberculosis. Jundishapur J Microbiol.
2014 Dec 1;7(12):e12495. doi: 10.5812/jjm.12495. eCollection 2014 Dec. PubMed
PMID: 25741428; PubMed Central PMCID: PMC4335542.


298: Shokrollahi MR, Noorbakhsh S, Monavari HR, Ghavidel Darestani S, Vosoughi
Motlagh A, Javadi Nia S. Acute nonbacterial gastroenteritis in hospitalized
children: a cross sectional study. Jundishapur J Microbiol. 2014 Dec
1;7(12):e11840. doi: 10.5812/jjm.11840. eCollection 2014 Dec. PubMed PMID:
25741426; PubMed Central PMCID: PMC4335547.


299: Huang Y, Deng H, Peng Z, Huang Y, Long Q, Huang A. Mutations of Basal core
promoter and precore regions in hepatitis B virus genotypes B and C. Hepat Mon.
2014 Dec 28;15(1):e23034. doi: 10.5812/hepatmon.23034. eCollection 2015 Jan.
PubMed PMID: 25741368; PubMed Central PMCID: PMC4344649.


300: Ardalan MR. Global scientific vision with local vigilance: renal
transplantation in developing countries. Nephrourol Mon. 2014 Dec 20;7(1):e22653.
doi: 10.5812/numonthly.22653. eCollection 2015 Jan. Review. PubMed PMID:
25738120; PubMed Central PMCID: PMC4330688.


301: Ardalan M, Rezaeifar P. Von Willebrand factor-cleaving protease activity in 
thrombotic microangiopathy: first report from iran. Nephrourol Mon. 2014 Nov
11;6(6):e18900. doi: 10.5812/numonthly.18900. eCollection 2014 Nov. PubMed PMID: 
25738110; PubMed Central PMCID: PMC4330667.


302: Moradi J, Mosavari N, Ebrahimi M, Arefpajohi R, Tebianian M. Evaluation of
Mycobacterium tuberculosis Early Secreted Antigenic Target 6 Recombinant Protein 
as a Diagnostic Marker in Skin Test. Osong Public Health Res Perspect. 2015
Feb;6(1):34-8. doi: 10.1016/j.phrp.2014.12.002. Epub 2014 Dec 24. PubMed PMID:
25737829; PubMed Central PMCID: PMC4346597.


303: Blyth DM, Mende K, Weintrob AC, Beckius ML, Zera WC, Bradley W, Lu D,
Tribble DR, Murray CK. Resistance patterns and clinical significance of Candida
colonization and infection in combat-related injured patients from iraq and
afghanistan. Open Forum Infect Dis. 2014 Dec 16;1(3):ofu109. doi:
10.1093/ofid/ofu109. eCollection 2014 Dec. PubMed PMID: 25734177; PubMed Central 
PMCID: PMC4324214.


304: Lo J, Rosenberg ES, Fitzgerald ML, Bazner SB, Ihenachor EJ, Hawxhurst V,
Borkowska AH, Wei J, Zimmerman CO, Burdo TH, Williams KC, Freeman MW, Grinspoon
SK. High-density lipoprotein-mediated cholesterol efflux capacity is improved by 
treatment with antiretroviral therapy in acute human immunodeficiency virus
infection. Open Forum Infect Dis. 2014 Dec 16;1(3):ofu108. doi:
10.1093/ofid/ofu108. eCollection 2014 Dec. PubMed PMID: 25734176; PubMed Central 
PMCID: PMC4324225.


305: Rhein J, Bahr NC, Morawski BM, Schutz C, Zhang Y, Finkelman M, Meya DB,
Meintjes G, Boulware DR. Detection of High Cerebrospinal Fluid Levels of
(1→3)-β-d-Glucan in Cryptococcal Meningitis. Open Forum Infect Dis. 2014 Nov
26;1(3):ofu105. doi: 10.1093/ofid/ofu105. eCollection 2014 Dec. PubMed PMID:
25734173; PubMed Central PMCID: PMC4324234.


306: Gouma S, Schurink-Van't Klooster TM, de Melker HE, Kerkhof J, Smits GP,
Hahné SJ, van Els CA, Boland GJ, Vossen AC, Goswami PR, Koopmans MP, van
Binnendijk RS. Mumps serum antibody levels before and after an outbreak to assess
infection and immunity in vaccinated students. Open Forum Infect Dis. 2014 Nov
13;1(3):ofu101. doi: 10.1093/ofid/ofu101. eCollection 2014 Dec. PubMed PMID:
25734169; PubMed Central PMCID: PMC4324217.


307: Schechter MC, Workowski KA, Fairley JK. Unusual presentation of chikungunya 
virus infection with concomintant erysipelas in a returning traveler from the
Caribbean: a case report. Open Forum Infect Dis. 2014 Nov 20;1(3):ofu097. doi:
10.1093/ofid/ofu097. eCollection 2014 Dec. PubMed PMID: 25734165; PubMed Central 
PMCID: PMC4324224.


308: Balcha TT, Skogmar S, Sturegård E, Schön T, Winqvist N, Reepalu A, Jemal ZH,
Tibesso G, Björk J, Björkman P. A Clinical Scoring Algorithm for Determination of
the Risk of Tuberculosis in HIV-Infected Adults: A Cohort Study Performed at
Ethiopian Health Centers. Open Forum Infect Dis. 2014 Oct 10;1(3):ofu095. doi:
10.1093/ofid/ofu095. eCollection 2014 Dec. PubMed PMID: 25734163; PubMed Central 
PMCID: PMC4324227.


309: Nabeta HW, Bahr NC, Rhein J, Fossland N, Kiragga AN, Meya DB, Dunlop SJ,
Boulware DR. Accuracy of noninvasive intraocular pressure or optic nerve sheath
diameter measurements for predicting elevated intracranial pressure in
cryptococcal meningitis. Open Forum Infect Dis. 2014 Oct 11;1(3):ofu093. doi:
10.1093/ofid/ofu093. eCollection 2014 Dec. PubMed PMID: 25734161; PubMed Central 
PMCID: PMC4324219.


310: Pascopella L, Barry PM, Flood J, DeRiemer K. Death with tuberculosis in
california, 1994-2008. Open Forum Infect Dis. 2014 Oct 1;1(3):ofu090. doi:
10.1093/ofid/ofu090. eCollection 2014 Dec. PubMed PMID: 25734158; PubMed Central 
PMCID: PMC4324218.


311: Suchindran S, Regan S, Meigs JB, Grinspoon SK, Triant VA. Aspirin Use for
Primary and Secondary Prevention in Human Immunodeficiency Virus (HIV)-Infected
and HIV-Uninfected Patients. Open Forum Infect Dis. 2014 Oct 20;1(3):ofu076. doi:
10.1093/ofid/ofu076. eCollection 2014 Dec. PubMed PMID: 25734156; PubMed Central 
PMCID: PMC4324233.


312: Lewis SS, Cox GM, Stout JE. Clinical utility of indium 111-labeled white
blood cell scintigraphy for evaluation of suspected infection. Open Forum Infect 
Dis. 2014 Sep 17;1(2):ofu089. doi: 10.1093/ofid/ofu089. eCollection 2014 Sep.
PubMed PMID: 25734155; PubMed Central PMCID: PMC4281781.


313: Sanchez TH, Kelley CF, Rosenberg E, Luisi N, O'Hara B, Lambert R, Coleman R,
Frew P, Salazar LF, Tao S, Clarke W, Del Rio C, Sullivan PS. Lack of Awareness of
Human Immunodeficiency Virus (HIV) Infection: Problems and Solutions With
Self-reported HIV Serostatus of Men Who Have Sex With Men. Open Forum Infect Dis.
2014 Sep 13;1(2):ofu084. doi: 10.1093/ofid/ofu084. eCollection 2014 Sep. PubMed
PMID: 25734150; PubMed Central PMCID: PMC4281805.


314: Shrestha S, Knight GM, Fofana M, Cohen T, White RG, Cobelens F, Dowdy DW.
Drivers and trajectories of resistance to new first-line drug regimens for
tuberculosis. Open Forum Infect Dis. 2014 Aug 30;1(2):ofu073. doi:
10.1093/ofid/ofu073. eCollection 2014 Sep. PubMed PMID: 25734143; PubMed Central 
PMCID: PMC4281792.


315: Bahr NC, Rolfes MA, Musubire A, Nabeta H, Williams DA, Rhein J, Kambugu A,
Meya DB, Boulware DR. Standardized electrolyte supplementation and fluid
management improves survival during amphotericin therapy for cryptococcal
meningitis in resource-limited settings. Open Forum Infect Dis. 2014 Aug
25;1(2):ofu070. doi: 10.1093/ofid/ofu070. eCollection 2014 Sep. PubMed PMID:
25734140; PubMed Central PMCID: PMC4281785.


316: El-Sayed D, Grotts J, Golgert WA, Sugar AM. Sensitivity and specificity of
procalcitonin in predicting bacterial infections in patients with renal
impairment. Open Forum Infect Dis. 2014 Aug 21;1(2):ofu068. doi:
10.1093/ofid/ofu068. eCollection 2014 Sep. PubMed PMID: 25734138; PubMed Central 
PMCID: PMC4281808.


317: Subramaniam K, Plank RM, Lin N, Goldman-Yassen A, Ivan E, Becerril C, Kemal 
K, Heo M, Keller MJ, Mutimura E, Anastos K, Daily JP. Plasmodium falciparum
Infection Does Not Affect Human Immunodeficiency Virus Viral Load in Coinfected
Rwandan Adults. Open Forum Infect Dis. 2014 Aug 21;1(2):ofu066. doi:
10.1093/ofid/ofu066. eCollection 2014 Sep. PubMed PMID: 25734136; PubMed Central 
PMCID: PMC4281786.


318: Layden JE, Phillips R, Opare-Sem O, Akere A, Salako BL, Nelson K, Dugas L,
Luke A, Tayo BO, Cooper RS. Hepatitis C in sub-saharan Africa: urgent need for
attention. Open Forum Infect Dis. 2014 Sep 17;1(2):ofu065. doi:
10.1093/ofid/ofu065. eCollection 2014 Sep. PubMed PMID: 25734135; PubMed Central 
PMCID: PMC4281810.


319: Iyoda S, Manning SD, Seto K, Kimata K, Isobe J, Etoh Y, Ichihara S, Migita
Y, Ogata K, Honda M, Kubota T, Kawano K, Matsumoto K, Kudaka J, Asai N, Yabata J,
Tominaga K, Terajima J, Morita-Ishihara T, Izumiya H, Ogura Y, Saitoh T, Iguchi
A, Kobayashi H, Hara-Kudo Y, Ohnishi M, Arai R, Kawase M, Asano Y, Asoshima N,
Chiba K, Furukawa I, Kuroki T, Hamada M, Harada S, Hatakeyama T, Hirochi T,
Sakamoto Y, Hiroi M, Takashi K, Horikawa K, Iwabuchi K, Kameyama M, Kasahara H,
Kawanishi S, Kikuchi K, Ueno H, Kitahashi T, Kojima Y, Konishi N, Obata H, Kai A,
Kono T, Kurazono T, Matsumoto M, Matsumoto Y, Nagai Y, Naitoh H, Nakajima H,
Nakamura H, Nakane K, Nishi K, Saitoh E, Satoh H, Takamura M, Shiraki Y, Tanabe
J, Tanaka K, Tokoi Y, Yatsuyanagi J. Phylogenetic Clades 6 and 8 of
Enterohemorrhagic Escherichia coli O157:H7 With Particular stx Subtypes are More 
Frequently Found in Isolates From Hemolytic Uremic Syndrome Patients Than From
Asymptomatic Carriers. Open Forum Infect Dis. 2014 Aug 12;1(2):ofu061. doi:
10.1093/ofid/ofu061. eCollection 2014 Sep. PubMed PMID: 25734131; PubMed Central 
PMCID: PMC4281788.


320: Cloete C, Regan S, Giddy J, Govender T, Erlwanger A, Gaynes MR, Freedberg
KA, Katz JN, Walensky RP, Losina E, Bassett IV. The Linkage Outcomes of a
Large-scale, Rapid Transfer of HIV-infected Patients From Hospital-based to
Community-based Clinics in South Africa. Open Forum Infect Dis. 2014 Aug
12;1(2):ofu058. doi: 10.1093/ofid/ofu058. eCollection 2014 Sep. PubMed PMID:
25734128; PubMed Central PMCID: PMC4281821.


321: Chan J, Gandhi RT. A Case of Septic Arthritis of the Shoulder Due to
Yersinia enterocolitica with Review of the Literature. Open Forum Infect Dis.
2014 Aug 2;1(2):ofu054. doi: 10.1093/ofid/ofu054. eCollection 2014 Sep. PubMed
PMID: 25734124; PubMed Central PMCID: PMC4281793.


322: Apewokin S, Vyas K, Lester LK, Grazzuitti M, Haselow DT, Wolfe F, Roberts M,
Bellamy W, Kumar NS, Hunter D, Lee J, Laudadio J, Wheeler JG, Bradsher R.
Influenza a outbreak in an ambulatory stem cell transplant center. Open Forum
Infect Dis. 2014 Aug 7;1(2):ofu050. doi: 10.1093/ofid/ofu050. eCollection 2014
Sep. PubMed PMID: 25734122; PubMed Central PMCID: PMC4281787.


323: Lessa FC, Mu Y, Winston LG, Dumyati GK, Farley MM, Beldavs ZG, Kast K,
Holzbauer SM, Meek JI, Cohen J, McDonald LC, Fridkin SK. Determinants of
Clostridium difficile Infection Incidence Across Diverse United States Geographic
Locations. Open Forum Infect Dis. 2014 Jul 28;1(2):ofu048. doi:
10.1093/ofid/ofu048. eCollection 2014 Sep. PubMed PMID: 25734120; PubMed Central 
PMCID: PMC4281776.


324: Rajagopal S, Magaret A, Mugo N, Wald A. Incidence of herpes simplex virus
type 2 infections in Africa: a systematic review. Open Forum Infect Dis. 2014 Jul
11;1(2):ofu043. doi: 10.1093/ofid/ofu043. eCollection 2014 Sep. Review. PubMed
PMID: 25734115; PubMed Central PMCID: PMC4281803.


325: Keller LE, Friley J, Dixit C, Nahm MH, McDaniel LS. Nonencapsulated
Streptococcus pneumoniae Cause Acute Otitis Media in the Chinchilla That Is
Enhanced by Pneumococcal Surface Protein K. Open Forum Infect Dis. 2014 Jul
1;1(2):ofu037. doi: 10.1093/ofid/ofu037. eCollection 2014 Sep. PubMed PMID:
25734113; PubMed Central PMCID: PMC4281809.


326: Colasanti J, Armstrong WS. A Glimpse of the Early Years of the Human
Immunodeficiency Virus Epidemic: A Fellow's Experience in 2014. Open Forum Infect
Dis. 2014 Jul 16;1(2):ofu035. doi: 10.1093/ofid/ofu035. eCollection 2014 Sep.
PubMed PMID: 25734112; PubMed Central PMCID: PMC4281818.


327: Joseph P. Good-bye Agar-Agar: What's Coming for Infectious Disease (ID)
Diagnostic Tests (Acute and Convalescent ID Doctors). Open Forum Infect Dis. 2014
Aug 1;1(2):ofu033. doi: 10.1093/ofid/ofu033. eCollection 2014 Sep. PubMed PMID:
25734111; PubMed Central PMCID: PMC4281797.


328: Gounder PP, Callinan LS, Holman RC, Cheng PY, Bruce MG, Redd JT, Steiner CA,
Bresee J, Hennessy TW. Influenza hospitalizations among american indian/alaska
native people and in the United States general population. Open Forum Infect Dis.
2014 Jun 10;1(1):ofu031. doi: 10.1093/ofid/ofu031. eCollection 2014 Mar. PubMed
PMID: 25734102; PubMed Central PMCID: PMC4324209.


329: Connolly-Andersen AM, Thunberg T, Ahlm C. Endothelial activation and repair 
during hantavirus infection: association with disease outcome. Open Forum Infect 
Dis. 2014 May 29;1(1):ofu027. doi: 10.1093/ofid/ofu027. eCollection 2014 Mar.
PubMed PMID: 25734100; PubMed Central PMCID: PMC4324194.


330: Henrich TJ, McLaren PJ, Rao SS, Lin NH, Hanhauser E, Giguel F, Gulick RM,
Ribaudo H, de Bakker PI, Kuritzkes DR. Genome-Wide Association Study of Human
Immunodeficiency Virus (HIV)-1 Coreceptor Usage in Treatment-Naive Patients from 
An AIDS Clinical Trials Group Study. Open Forum Infect Dis. 2014 May
22;1(1):ofu018. doi: 10.1093/ofid/ofu018. eCollection 2014 Mar. PubMed PMID:
25734091; PubMed Central PMCID: PMC4324186.


331: Peixoto D, Hammond SP, Issa NC, Madan R, Gill RR, Milner DA, Colson YL, Koo 
S, Baden LR, Marty FM. Green herring syndrome: bacterial infection in patients
with mucormycosis cavitary lung disease. Open Forum Infect Dis. 2014 May
12;1(1):ofu014. doi: 10.1093/ofid/ofu014. eCollection 2014 Mar. PubMed PMID:
25734087; PubMed Central PMCID: PMC4324200.


332: Assoumou SA, Huang W, Horsburgh CR Jr, Drainoni ML, Linas BP. Relationship
between hepatitis C clinical testing site and linkage to care. Open Forum Infect 
Dis. 2014 May 14;1(1):ofu009. doi: 10.1093/ofid/ofu009. eCollection 2014 Mar.
PubMed PMID: 25734083; PubMed Central PMCID: PMC4324178.


333: Solomon DA, Milner DA Jr. ID Learning Unit: Understanding and Interpreting
Testing for Clostridium difficile. Open Forum Infect Dis. 2014 May
16;1(1):ofu007. doi: 10.1093/ofid/ofu007. eCollection 2014 Mar. PubMed PMID:
25734081; PubMed Central PMCID: PMC4324208.


334: von Braun A, Braun DL, Kamarachev J, Günthard HF. New onset of kaposi
sarcoma in a human immunodeficiency virus-1-infected homosexual man, despite
early antiretroviral treatment, sustained viral suppression, and immune
restoration. Open Forum Infect Dis. 2014 Apr 17;1(1):ofu005. doi:
10.1093/ofid/ofu005. eCollection 2014 Mar. PubMed PMID: 25734079; PubMed Central 
PMCID: PMC4324193.


335: Natsume S, Iwasaki Y, Yajima K, Yuu K, Oohinata R, Ishiyama S, Takahashi K, 
Maeda Y. [Effectiveness of chemoradiotherapy for a patient with local recurrence 
of advanced gastric cancer followed by curable gastrectomy]. Gan To Kagaku Ryoho.
2014 Nov;41(12):2326-8. Japanese. PubMed PMID: 25731511.


336: Matsumoto T, Yamazaki T. [The evaluation of the utility of QuantiFERON
TB-Gold In-Tube; QFT-GIT]. Kekkaku. 2014 Sep;89(9):743-55. Japanese. PubMed PMID:
25730946.


337: Magurano F, Baggieri M, Fortuna C, Bella A, Filia A, Rota MC, Benedetti E,
Bucci P, Marchi A, Nicoletti L. Measles elimination in Italy: data from
laboratory activity, 2011-2013. J Clin Virol. 2015 Mar;64:34-9. doi:
10.1016/j.jcv.2014.12.019. Epub 2014 Dec 31. PubMed PMID: 25728076.


338: May S, Ngui SL, Collins S, Lattimore S, Ramsay M, Tedder RS, Ijaz S.
Molecular epidemiology of newly acquired hepatitis C infections in England
2008-2011: genotype, phylogeny and mutation analysis. J Clin Virol. 2015
Mar;64:6-11. doi: 10.1016/j.jcv.2014.12.014. Epub 2014 Dec 27. PubMed PMID:
25728071.


339: Dolan K, Moazen B, Noori A, Rahimzadeh S, Farzadfar F, Hariga F. People who 
inject drugs in prison: HIV prevalence, transmission and prevention. Int J Drug
Policy. 2015 Feb;26 Suppl 1:S12-5. doi: 10.1016/j.drugpo.2014.10.012. Epub 2014
Dec 1. PubMed PMID: 25727258.


340: Iarullina LG, Kasimova RI, Akhatova AR. [Comparison of the transcriptional
activity of protective protein genes in different wheat cultivars infected with
Septoria nodorum Berk]. Prikl Biokhim Mikrobiol. 2014 Nov-Dec;50(6):599-603.
Russian. PubMed PMID: 25726669.


341: Ho ZJ, Hwang YF, Lee JM. Emerging and re-emerging infectious diseases:
challenges and opportunities for militaries. Mil Med Res. 2014 Sep 24;1:21. doi: 
10.1186/2054-9369-1-21. eCollection 2014. PubMed PMID: 25722877; PubMed Central
PMCID: PMC4341224.


342: Elbadry MA, Merrill MM, Ma MM, Ma MJ, Lu JH, Cao WC, Gray GC. China's great 
wall, Israel's Bar Lev Line, and passive infectious disease surveillance. Mil Med
Res. 2014 Jul 21;1:15. doi: 10.1186/2054-9369-1-15. eCollection 2014. PubMed
PMID: 25722872; PubMed Central PMCID: PMC4340838.


343: Mbabu M, Njeru I, File S, Osoro E, Kiambi S, Bitek A, Ithondeka P,
Kairu-Wanyoike S, Sharif S, Gogstad E, Gakuya F, Sandhaus K, Munyua P, Montgomery
J, Breiman R, Rubin C, Njenga K. Establishing a One Health office in Kenya. Pan
Afr Med J. 2014 Sep 29;19:106. doi: 10.11604/pamj.2014.19.106.4588. eCollection
2014. PubMed PMID: 25722779; PubMed Central PMCID: PMC4337352.


344: Remoli ME, Marchi A, Fortuna C, Benedetti E, Minelli G, Fiorentini C, Mel R,
Venturi G, Ciufolini MG. Anti-tick-borne encephalitis (TBE) virus neutralizing
antibodies dynamics in natural infections versus vaccination. Pathog Dis. 2015
Mar;73(2):1-3. doi: 10.1093/femspd/ftu002. Epub 2014 Dec 4. PubMed PMID:
25722483.


345: Flego V, Lender DM, Bulat-Kardum L. Pericardial effusion as the first
manifestation of occupational tuberculosis in a health care worker. Arh Hig Rada 
Toksikol. 2014 Dec;65(4):417-22. doi: 10.2478/10004-1254-65-2014-2548. PubMed
PMID: 25720029.


346: Bhavnani SK, Dang B, Caro M, Bellala G, Visweswaran S, Mejias A, Divekar R. 
Heterogeneity within and across Pediatric Pulmonary Infections: From Bipartite
Networks to At-Risk Subphenotypes. AMIA Jt Summits Transl Sci Proc. 2014 Apr
7;2014:29-34. eCollection 2014. PubMed PMID: 25717396; PubMed Central PMCID:
PMC4333711.


347: Drutskaya MS, Efimov GA, Zvartsev RV, Chashchina AA, Chudakov DM, Tillib SV,
Kruglov AA, Nedospasov SA. Experimental models of arthritis in which pathogenesis
is dependent on TNF expression. Biochemistry (Mosc). 2014 Dec;79(12):1349-57.
doi: 10.1134/S0006297914120086. PubMed PMID: 25716728.


348: Shakya AK, Nandakumar KS. Synthetic polymer as an adjuvant in
collagen-induced arthritis. Curr Protoc Mouse Biol. 2014 Mar 21;4(1):11-24. doi: 
10.1002/9780470942390.mo130226. PubMed PMID: 25715674.


349: Navrotsky AN. [A case of acute opisthorchiasis concurrent with chronic
hereditary hemolytic anemia]. Ter Arkh. 2014;86(11):84-6. Russian. PubMed PMID:
25715494.


350: Popova OP, Petrova MS, Borisova OY, Skirda TA, Gracheva NM, Malyshev NA.
[Clinical features of pertussis in adults]. Ter Arkh. 2014;86(11):78-81. Russian.
PubMed PMID: 25715492.


351: Padmanabhan PK, Polidoro RB, Barteneva NS, Gazzinelli RT, Burleigh BA.
Transient transfection and expression of foreign and endogenous genes in the
intracellular stages of Trypanosoma cruzi. Mol Biochem Parasitol. 2014
Dec;198(2):100-3. doi: 10.1016/j.molbiopara.2015.02.001. Epub 2015 Feb 21. PubMed
PMID: 25712770.


352: A message from the editorial board of Maryland Medicine. Md Med.
2014;15(3):36-7. PubMed PMID: 25711053.


353: Chevillotte J. [France mobilizes health care professionals against ebola].
Rev Infirm. 2014 Dec;206:8. French. PubMed PMID: 25710982.


354: Jones KR, Kang EM. Graft versus host disease: New insights into A2A receptor
agonist therapy. Comput Struct Biotechnol J. 2014 Dec 14;13:101-5. doi:
10.1016/j.csbj.2014.12.003. eCollection 2015. Review. PubMed PMID: 25709759;
PubMed Central PMCID: PMC4334952.


355: Sarfo FS, Acheampong JW, Appiah LT, Oparebea E, Akpalu A, Bedu-Addo G. The
profile of risk factors and in-patient outcomes of stroke in Kumasi, Ghana. Ghana
Med J. 2014 Sep;48(3):127-34. PubMed PMID: 25709121; PubMed Central PMCID:
PMC4335440.


356: McGill AT. Causes of metabolic syndrome and obesity-related co-morbidities
Part 1: A composite unifying theory review of human-specific co-adaptations to
brain energy consumption. Arch Public Health. 2014 Sep 1;72(1):30. doi:
10.1186/2049-3258-72-30. eCollection 2014. PubMed PMID: 25708524; PubMed Central 
PMCID: PMC4335398.


357: Bengis RG, Frean J. Anthrax as an example of the One Health concept. Rev Sci
Tech. 2014 Aug;33(2):593-604. PubMed PMID: 25707186.


358: Wang LF, Crameri G. Emerging zoonotic viral diseases. Rev Sci Tech. 2014
Aug;33(2):569-81. PubMed PMID: 25707184.


359: de La Rocque S, Formenty P. Applying the One Health principles: a
trans-sectoral coordination framework for preventing and responding to Rift
Valley fever outbreaks. Rev Sci Tech. 2014 Aug;33(2):555-67. PubMed PMID:
25707183.


360: Pastoret PP, Van Gucht S, Brochier B. Eradicating rabies at source. Rev Sci 
Tech. 2014 Aug;33(2):509-19, 497-508. English, French. PubMed PMID: 25707180.


361: Black PF, Butler CD. One Health in a world with climate change. Rev Sci
Tech. 2014 Aug;33(2):465-73. PubMed PMID: 25707177.


362: Vandersmissen A, Welburn SC. Current initiatives in One Health:
consolidating the One Health Global Network. Rev Sci Tech. 2014 Aug;33(2):421-32.
PubMed PMID: 25707173.


363: Stephen C, Karesh WB. Is One Health delivering results? Introduction. Rev
Sci Tech. 2014 Aug;33(2):375-92. English, French, Spanish. PubMed PMID: 25707169.


364: Błaszkowska J, Góralska K. Parasites and fungi as a threat for prenatal and 
postnatal human development. Ann Parasitol. 2014;60(4):225-34. Review. PubMed
PMID: 25706418.


365: Connaughton A, Childs A, Dylewski S, Sabesan VJ. Biofilm Disrupting
Technology for Orthopedic Implants: What's on the Horizon? Front Med (Lausanne). 
2014 Aug 15;1:22. doi: 10.3389/fmed.2014.00022. eCollection 2014. Review. PubMed 
PMID: 25705632; PubMed Central PMCID: PMC4335381.


366: Kotera A, Sagishima K, Tashiro T, Niimori D, Kamohara H, Kinoshita Y. A
validation of presepsin levels in kidney dysfunction patients: four case reports.
J Intensive Care. 2014 Dec 3;2(1):63. doi: 10.1186/s40560-014-0063-2. eCollection
2014. PubMed PMID: 25705419; PubMed Central PMCID: PMC4336244.


367: Hifumi T, Fujimi S, Yamagishi T, Arai S, Sawabe K, Yamamoto A, Ato M,
Shibayama K, Ginnaga A, Kiriu N, Kato H, Koido Y, Inoue J, Kishikawa M, Abe Y,
Kawakita K, Hagiike M, Kuroda Y. Clinical characteristics of redback spider
bites. J Intensive Care. 2014 Nov 2;2(1):62. doi: 10.1186/s40560-014-0062-3.
eCollection 2014. PubMed PMID: 25705418; PubMed Central PMCID: PMC4336278.


368: Koinuma T, Nunomiya S, Wada M, Koyama K, Suzuki T. Concurrent treatment with
a tumor necrosis factor-alpha inhibitor and veno-venous extracorporeal membrane
oxygenation in a post-hematopoietic stem cell transplant patient with idiopathic 
pneumonia syndrome: a case report. J Intensive Care. 2014 Aug 22;2(1):48. doi:
10.1186/s40560-014-0048-1. eCollection 2014. PubMed PMID: 25705409; PubMed
Central PMCID: PMC4336281.


369: Kafil HS, Asgharzadeh M. Vancomycin-resistant enteroccus faecium and
enterococcus faecalis isolated from education hospital of iran. Maedica (Buchar).
2014 Dec;9(4):323-7. PubMed PMID: 25705299; PubMed Central PMCID: PMC4316874.


370: Santana IU, Dias B, Nunes EA, Rocha FA, Silva FS Jr, Santiago MB. Visceral
leishmaniasis mimicking systemic lupus erythematosus: Case series and a
systematic literature review. Semin Arthritis Rheum. 2015 Jun;44(6):658-65. doi: 
10.1016/j.semarthrit.2014.12.004. Epub 2014 Dec 29. PubMed PMID: 25704907.


371: Orságová I, RoŽnovský L, Petroušová L, Konečná M, Kabieszová L, Šafarčík K, 
Kloudová A. [Thyroid dysfunction during interferon alpha therapy for chronic
hepatitis B and C - twenty years of experience.]. Klin Mikrobiol Infekc Lek. 2014
Sep;20(3):92-97. Czech. PubMed PMID: 25702290.


372: Valentine MA, Perdue CL, Cummings JF, Smith JC, Gray GC. Evaluation of the
certificate in emerging infectious disease research and the certificate in one
health training programs, University of Florida. J Epidemiol Glob Health. 2015
Mar;5(1):23-31. doi: 10.1016/j.jegh.2014.10.004. Epub 2014 Nov 24. PubMed PMID:
25700920.


373: Tambo E, Xiao-Nong Z. Acquired immunity and asymptomatic reservoir impact on
frontline and airport ebola outbreak syndromic surveillance and response. Infect 
Dis Poverty. 2014 Oct 29;3:41. doi: 10.1186/2049-9957-3-41. eCollection 2014.
Erratum in: Infect Dis Poverty. 2015;4:16. PubMed PMID: 25699182; PubMed Central 
PMCID: PMC4333876.


374: Carlone S, Minenna M, Morlino P, Mosca L, Pasqua F, Pela R, Schino P,
Tubaldi A, Tupputi E, De Benedetto F; Buccalin Trial Group. Clinical efficacy and
tolerability of an immune-stimulant(*) constituted by inactivated bacterial
bodies in the prophylaxis of infectious episodes of airways: a double blind,
placebo-controlled, randomized, multicentre study. Multidiscip Respir Med. 2014
Nov 19;9(1):58. doi: 10.1186/2049-6958-9-58. eCollection 2014. PubMed PMID:
25699178; PubMed Central PMCID: PMC4334598.


375: Tehrani A, Javanbakht J, Khani F, Hassan MA, Khadivar F, Dadashi F,
Alimohammadi S, Amani A. Prevalence and pathological study of Paramphistomum
infection in the small intestine of slaughtered ovine. J Parasit Dis. 2015
Mar;39(1):100-6. doi: 10.1007/s12639-013-0287-4. Epub 2013 Apr 4. PubMed PMID:
25698870; PubMed Central PMCID: PMC4328005.


376: Camara A, Baldé NM, Sobngwi-Tambekou J, Kengne AP, Diallo MM, Tchatchoua AP,
Kaké A, Sylvie N, Balkau B, Bonnet F, Sobngwi E. Poor glycemic control in type 2 
diabetes in the South of the Sahara: the issue of limited access to an HbA1c
test. Diabetes Res Clin Pract. 2015 Apr;108(1):187-92. doi:
10.1016/j.diabres.2014.08.025. Epub 2014 Sep 16. PubMed PMID: 25697633.


377: Loricera J, Blanco R, Hernández JL, Castañeda S, Mera A, Pérez-Pampín E,
Peiró E, Humbría A, Calvo-Alén J, Aurrecoechea E, Narváez J, Sánchez-Andrade A,
Vela P, Díez E, Mata C, Lluch P, Moll C, Hernández Í, Calvo-Río V, Ortiz-Sanjuán 
F, González-Vela C, Pina T, González-Gay MÁ. Tocilizumab in giant cell arteritis:
Multicenter open-label study of 22 patients. Semin Arthritis Rheum. 2015
Jun;44(6):717-23. doi: 10.1016/j.semarthrit.2014.12.005. Epub 2014 Dec 27. PubMed
PMID: 25697557.


378: McCullough J. RBCs as targets of infection. Hematology Am Soc Hematol Educ
Program. 2014 Dec 5;2014(1):404-9. doi: 10.1182/asheducation-2014.1.404. Epub
2014 Nov 18. Review. PubMed PMID: 25696886.


379: Weyrich AS. Platelets: more than a sack of glue. Hematology Am Soc Hematol
Educ Program. 2014 Dec 5;2014(1):400-3. doi: 10.1182/asheducation-2014.1.400.
Epub 2014 Nov 18. Review. PubMed PMID: 25696885.


380: Shojaa M, Aghaie M, Qorbani M, Khashayar P, Amoli M, Keshtkar AA, Mohebi R, 
Ansari H, Asayesh H, RoknSharifi S. Association of the CTLA-4 1722TC polymorphism
and systemic lupus erythematosus: a systematic review and meta analysis. Med J
Islam Repub Iran. 2014 Nov 19;28:132. eCollection 2014. Review. PubMed PMID:
25694990; PubMed Central PMCID: PMC4322325.


381: Bociaga-Jasik M, Piatek A, Garlicki A. Ebola virus disease - pathogenesis,
clinical presentation and management. Folia Med Cracov. 2014;54(3):49-55. Review.
PubMed PMID: 25694095.


382: Mrozek-Budzyn D. Ebola virus disease control in Poland - are we ready for
fight? Folia Med Cracov. 2014;54(3):33-7. Review. PubMed PMID: 25694093.


383: Gałas A. The evolution of Ebola virus disease outbreaks. Folia Med Cracov.
2014;54(3):27-32. Review. PubMed PMID: 25694092.


384: Gałas A. The determinants of spread of Ebola virus disease - an evidence
from the past outbreak experiences. Folia Med Cracov. 2014;54(3):17-25. Review.
PubMed PMID: 25694091.


385: Bond S. Cochrane review examines use of intraprtum prophylactic antibiotics 
for prevention of neonatal group B strep colonization. J Midwifery Womens Health.
2014 Nov-Dec;59(6):668-9. PubMed PMID: 25692193.


386: van Dijk JG, Fouchier RA, Klaassen M, Matson KD. Minor differences in body
condition and immune status between avian influenza virus-infected and
noninfected mallards: a sign of coevolution? Ecol Evol. 2015 Jan;5(2):436-49.
doi: 10.1002/ece3.1359. Epub 2014 Dec 31. PubMed PMID: 25691969; PubMed Central
PMCID: PMC4314274.


387: Loogman MC, Bouma M, Burgers JS. [Practice guideline on 'Acute diarrhoea'
from the Dutch College of General Practitioners]. Ned Tijdschr Geneeskd.
2014;158:A8659. Review. Dutch. PubMed PMID: 25690070.


388: Jiang XL, Zhang S, Jiang M, Bi ZQ, Liang MF, Ding SJ, Wang SW, Liu JY, Zhou 
SQ, Zhang XM, Li DX, Xu AQ. A cluster of person-to-person transmission cases
caused by SFTS virus in Penglai, China. Clin Microbiol Infect. 2015
Mar;21(3):274-9. doi: 10.1016/j.cmi.2014.10.006. Epub 2014 Oct 29. PubMed PMID:
25687766.


389: McRee A, Wilkes RP, Dawson J, Parry R, Foggin C, Adams H, Odoi A, Kennedy
MA. Serological detection of infection with canine distemper virus, canine
parvovirus and canine adenovirus in communal dogs from Zimbabwe. J S Afr Vet
Assoc. 2014 Sep 5;85(1):1110. doi: 10.4102/jsava.v85i1.1110. PubMed PMID:
25686382.


390: Schieffelin JS, Xu T, Sun W. Does screening keep Ebola out of USA? Trop Med 
Surg. 2014;2. pii: 1000177. PubMed PMID: 25685826; PubMed Central PMCID:
PMC4325372.


391: Cope RC, Cassey P, Hugo GJ, Ross JV. Assessment of the risk of ebola
importation to australia. PLoS Curr. 2014 Dec 10;6. pii:
ecurrents.outbreaks.aa0375fd48a92c7c9422aa543a88711f. doi:
10.1371/currents.outbreaks.aa0375fd48a92c7c9422aa543a88711f. PubMed PMID:
25685627; PubMed Central PMCID: PMC4323413.


392: Lessler J, Rodriguez-Barraquer I, Cummings DA, Garske T, Van Kerkhove M,
Mills H, Truelove S, Hakeem R, Albarrak A, Ferguson NM; MERS-CoV Scenario
Modeling Working Group; MERS-CoV Scenario Modeling Working Group. Estimating
Potential Incidence of MERS-CoV Associated with Hajj Pilgrims to Saudi Arabia,
2014. PLoS Curr. 2014 Nov 24;6. pii:
ecurrents.outbreaks.c5c9c9abd636164a9b6fd4dbda974369. doi:
10.1371/currents.outbreaks.c5c9c9abd636164a9b6fd4dbda974369. PubMed PMID:
25685624; PubMed Central PMCID: PMC4323406.


393: Funk A, Uadiale K, Kamau C, Caugant DA, Ango U, Greig J. Sequential
outbreaks due to a new strain of Neisseria meningitidis serogroup C in northern
Nigeria, 2013-14. PLoS Curr. 2014 Dec 29;6. pii:
ecurrents.outbreaks.b50c2aaf1032b3ccade0fca0b63ee518. doi:
10.1371/currents.outbreaks.b50c2aaf1032b3ccade0fca0b63ee518. PubMed PMID:
25685621; PubMed Central PMCID: PMC4322033.


394: Babaie J, Fatemi F, Ardalan A, Mohammadi H, Soroush M. Communicable diseases
surveillance system in East azerbaijan earthquake: strengths and weaknesses. PLoS
Curr. 2014 Dec 8;6. pii: ecurrents.dis.9085e38035f25b34f093f357ac2c3973. doi:
10.1371/currents.dis.9085e38035f25b34f093f357ac2c3973. PubMed PMID: 25685619;
PubMed Central PMCID: PMC4322006.


395: Islam T, Hiatt T, Hennig C, Nishikiori N. Drug-resistant tuberculosis in the
WHO Western Pacific Region. Western Pac Surveill Response J. 2014 Dec
18;5(4):34-46. doi: 10.5365/WPSAR.2014.5.4.007. eCollection 2014 Oct-Dec. PubMed 
PMID: 25685604; PubMed Central PMCID: PMC4318977.


396: Arima Y, Matsui T, Shimada T, Ishikane M, Kawabata K, Sunagawa T, Kinoshita 
H, Takasaki T, Tsuda Y, Sawabe K, Oishi K. Ongoing local transmission of dengue
in Japan, August to September 2014. Western Pac Surveill Response J. 2014 Oct
28;5(4):27-9. doi: 10.5365/WPSAR.2014.5.3.007. eCollection 2014 Oct-Dec. PubMed
PMID: 25685602; PubMed Central PMCID: PMC4318974.


397: Tsend S, Baljinnyam Z, Suuri B, Dashbal E, Oidov B, Roth F, Zinstag J,
Schelling E, Dambadarjaa D. Seroprevalence survey of brucellosis among rural
people in Mongolia. Western Pac Surveill Response J. 2014 Nov 11;5(4):13-20. doi:
10.5365/WPSAR.2014.5.1.002. eCollection 2014 Oct-Dec. PubMed PMID: 25685600;
PubMed Central PMCID: PMC4318973.


398: Appuhamy R, Moffatt C, Davis S, Kelly P, Kennedy K. Hepatitis E in a food
handler--a rapid risk assessment to guide the public health response. Western Pac
Surveill Response J. 2014 Oct 30;5(4):1-4. doi: 10.5365/WPSAR.2014.5.3.003.
eCollection 2014 Oct-Dec. PubMed PMID: 25685598; PubMed Central PMCID:
PMC4318976.


399: Baldawa S, Nayak N, Kukreja S, D'souza D, Diyora B, Sharma A. Cerebral
nocardiosis. Asian J Neurosurg. 2014 Oct-Dec;9(4):245. doi:
10.4103/1793-5482.146661. PubMed PMID: 25685238; PubMed Central PMCID:
PMC4323985.


400: Sridhar S, Gautret P, Brouqui P. A comprehensive review of the Kumbh Mela:
identifying risks for spread of infectious diseases. Clin Microbiol Infect. 2015 
Feb;21(2):128-33. doi: 10.1016/j.cmi.2014.11.021. Epub 2014 Dec 3. Review. PubMed
PMID: 25682278.


401: Alqahtani AS, Rashid H, Heywood AE. Vaccinations against respiratory tract
infections at Hajj. Clin Microbiol Infect. 2015 Feb;21(2):115-27. doi:
10.1016/j.cmi.2014.11.026. Epub 2014 Dec 4. Review. PubMed PMID: 25682277.


402: Al-Tawfiq JA, Memish ZA. Potential risk for drug resistance globalization at
the Hajj. Clin Microbiol Infect. 2015 Feb;21(2):109-14. doi:
10.1016/j.cmi.2014.11.013. Epub 2014 Nov 22. Review. PubMed PMID: 25682276.


403: Gautret P. Religious mass gatherings: connecting people and infectious
agents. Clin Microbiol Infect. 2015 Feb;21(2):107-8. doi:
10.1016/j.cmi.2014.11.023. Epub 2014 Dec 3. PubMed PMID: 25682275.


404: Yang HF, Pan AJ, Hu LF, Liu YY, Cheng J, Ye Y, Li JB. Galleria mellonella as
an in vivo model for assessing the efficacy of antimicrobial agents against
Enterobacter cloacae infection. J Microbiol Immunol Infect. 2014 Nov 22. pii:
S1684-1182(14)00241-2. doi: 10.1016/j.jmii.2014.11.011. [Epub ahead of print]
PubMed PMID: 25682237.


405: Doudkani-Fard M, Ziaee V, Moradinejad MH, Sedaghat M, Haghi-Ashtiani MT,
Ahmadinejad Z. Sensitivity and specificity of adenosine deaminase in diagnosis of
juvenile idiopathic arthritis. Med J Islam Repub Iran. 2014 Oct 15;28:113.
eCollection 2014. PubMed PMID: 25678992; PubMed Central PMCID: PMC4313457.


406: Weathers PJ, Towler M, Hassanali A, Lutgen P, Engeu PO. Dried-leaf Artemisia
annua: A practical malaria therapeutic for developing countries? World J
Pharmacol. 2014 Dec 9;3(4):39-55. PubMed PMID: 25678989; PubMed Central PMCID:
PMC4323188.


407: Bamorovat M, Sharifi I, Mohammadi MA, Fasihi Harandi M, Mohebali M,
Malekpour Afshar R, Babaei Z, Ziaali N, Aflatoonian MR. Canine visceral
leishmaniasis in kerman, southeast of iran: a seroepidemiological,
histopathological and molecular study. Iran J Parasitol. 2014 Sep;9(3):342-9.
PubMed PMID: 25678918; PubMed Central PMCID: PMC4316565.


408: Okuma Y, Hosomi Y, Imamura A. Lung cancer patients harboring epidermal
growth factor receptor mutation among those infected by human immunodeficiency
virus. Onco Targets Ther. 2014 Dec 31;8:111-5. doi: 10.2147/OTT.S76712.
eCollection 2015. PubMed PMID: 25678798; PubMed Central PMCID: PMC4317148.


409: Cotten CM. Antibiotic stewardship: reassessment of guidelines for management
of neonatal sepsis. Clin Perinatol. 2015 Mar;42(1):195-206, x. doi:
10.1016/j.clp.2014.10.007. Epub 2014 Nov 28. Review. PubMed PMID: 25678005.


410: Blanchard AC, Quach C, Autmizguine J. Staphylococcal infections in infants: 
updates and current challenges. Clin Perinatol. 2015 Mar;42(1):119-32, ix. doi:
10.1016/j.clp.2014.10.013. Epub 2014 Nov 28. Review. PubMed PMID: 25678000.


411: Neu N, Duchon J, Zachariah P. TORCH infections. Clin Perinatol. 2015
Mar;42(1):77-103, viii. doi: 10.1016/j.clp.2014.11.001. Epub 2014 Dec 20. Review.
PubMed PMID: 25677998.


412: James SH, Kimberlin DW. Neonatal herpes simplex virus infection:
epidemiology and treatment. Clin Perinatol. 2015 Mar;42(1):47-59, viii. doi:
10.1016/j.clp.2014.10.005. Epub 2014 Dec 4. Review. PubMed PMID: 25677996.


413: Arshad M, Seed PC. Urinary tract infections in the infant. Clin Perinatol.
2015 Mar;42(1):17-28, vii. doi: 10.1016/j.clp.2014.10.003. Epub 2014 Dec 24.
Review. PubMed PMID: 25677994.


414: Wang YF, Xu HF, Han ZG, Zeng L, Liang CY, Chen XJ, Chen YJ, Cai JP, Hao W,
Chan JF, Wang M, Fu N, Che XY. Serological surveillance for Penicillium marneffei
infection in HIV-infected patients during 2004-2011 in Guangzhou, China. Clin
Microbiol Infect. 2015 May;21(5):484-9. doi: 10.1016/j.cmi.2014.12.014. Epub 2014
Dec 26. PubMed PMID: 25677258.


415: Jia Z, Chen S, Hao C, Huang Y, Liu Z, Pan A, Liao R, Wang X, Lu Z. Outbreak 
of extrapulmonary tuberculosis infection associated with acupuncture point
injection. Clin Microbiol Infect. 2015 Apr;21(4):349-53. doi:
10.1016/j.cmi.2014.10.023. Epub 2014 Nov 14. PubMed PMID: 25677256.


416: Yu G, Wang LG, Yan GR, He QY. DOSE: an R/Bioconductor package for disease
ontology semantic and enrichment analysis. Bioinformatics. 2015 Feb
15;31(4):608-9. doi: 10.1093/bioinformatics/btu684. Epub 2014 Oct 17. PubMed
PMID: 25677125.


417: Mitchell JD. Surgical approach to pulmonary nontuberculous mycobacterial
infections. Clin Chest Med. 2015 Mar;36(1):117-22. doi:
10.1016/j.ccm.2014.11.004. Epub 2014 Dec 19. Review. PubMed PMID: 25676524.


418: Henkle E, Winthrop KL. Nontuberculous mycobacteria infections in
immunosuppressed hosts. Clin Chest Med. 2015 Mar;36(1):91-9. doi:
10.1016/j.ccm.2014.11.002. Epub 2014 Dec 23. Review. PubMed PMID: 25676522;
PubMed Central PMCID: PMC4710582.


419: Kasperbauer SH, De Groote MA. The treatment of rapidly growing mycobacterial
infections. Clin Chest Med. 2015 Mar;36(1):67-78. doi: 10.1016/j.ccm.2014.10.004.
Epub 2014 Nov 5. Review. PubMed PMID: 25676520.


420: Egelund EF, Fennelly KP, Peloquin CA. Medications and monitoring in
nontuberculous mycobacteria infections. Clin Chest Med. 2015 Mar;36(1):55-66.
doi: 10.1016/j.ccm.2014.11.001. Epub 2014 Dec 18. Review. PubMed PMID: 25676519.


421: Prevots DR, Marras TK. Epidemiology of human pulmonary infection with
nontuberculous mycobacteria: a review. Clin Chest Med. 2015 Mar;36(1):13-34. doi:
10.1016/j.ccm.2014.10.002. Epub 2014 Nov 6. Review. PubMed PMID: 25676516; PubMed
Central PMCID: PMC4332564.


422: Faubel S, Franch H, Vijayan A, Barron MA, Heung M, Liu KD, Koyner JL, Conner
MJ Jr. Preparing for renal replacement therapy in patients with the Ebola virus
disease. Blood Purif. 2014;38(3-4):276-85. doi: 10.1159/000371530. Epub 2015 Feb 
11. PubMed PMID: 25675963.


423: Ronco C. Ebola virus disease and blood purification techniques. Blood Purif.
2014;38(3-4):273-5. doi: 10.1159/000375257. Epub 2015 Feb 11. PubMed PMID:
25675876.


424: Siromakha SO, Prokopovych LM, Rudenko KV, Rusnak AO, Truba IaP, D'ordiaĭ IS,
Holovenko OS, Zhovnir VA, Ialyns'ka TA, Zakharova VP, Lazoryshynets' VV, Knyshov 
HV. [Observation of urgent cardiosurgical intervention in a child conducted on
infectious endocarditis and acute impairment of brain blood circulation]. Klin
Khir. 2014 Oct;(10):71-2. Ukrainian. PubMed PMID: 25675795.


425: Nelson CA, Kovarik CL, Morssink CB. Tele-leprology: a literature review of
applications of telemedicine and tele-education to leprosy. Lepr Rev. 2014
Dec;85(4):250-61. Review. PubMed PMID: 25675649.


426: Levy J. [Recent epidemiology of pertussis: implications for vaccination].
Rev Med Brux. 2014 Sep;35(4):330-4. French. PubMed PMID: 25675639.


427: Singh RP. The discovery and eradication of potato spindle tuber viroid in
Canada. Virusdisease. 2014 Dec;25(4):415-24. doi: 10.1007/s13337-014-0225-9. Epub
2014 Dec 2. Review. PubMed PMID: 25674616; PubMed Central PMCID: PMC4262315.


428: Gowthaman V, Singh SD, Dhama K, Barathidasan R, Mathapati BS, Srinivasan P, 
Saravanan S, Ramakrishnan MA. Molecular detection and characterization of
infectious laryngotracheitis virus (Gallid herpesvirus-1) from clinical samples
of commercial poultry flocks in India. Virusdisease. 2014;25(3):345-9. doi:
10.1007/s13337-014-0206-z. Epub 2014 Apr 1. PubMed PMID: 25674602; PubMed Central
PMCID: PMC4188208.


429: Achachi A, Ait Barka E, Ibriz M. Recent advances in Citrus psorosis virus.
Virusdisease. 2014;25(3):261-76. doi: 10.1007/s13337-014-0199-7. Epub 2014 Feb
20. Review. PubMed PMID: 25674593; PubMed Central PMCID: PMC4188200.


430: Henning J, Hla T, Meers J. Interdisciplinary communication of infectious
disease research - translating complex epidemiological findings into
understandable messages for village chicken farmers in Myanmar. Springerplus.
2014 Dec 11;3:726. doi: 10.1186/2193-1801-3-726. eCollection 2014. PubMed PMID:
25674462; PubMed Central PMCID: PMC4320238.


431: Nakamichi K, Lim CK, Saijo M. [New approach for JC virus detection and its
application for PML diagnosis]. Rinsho Shinkeigaku. 2014;54(12):1028-30. doi:
10.5692/clinicalneurol.54.1028. Review. Japanese. PubMed PMID: 25672699.


432: Saijo M. [Diagnostic and therapeutic strategy for acyclovir-resistant herpes
encephalitis]. Rinsho Shinkeigaku. 2014;54(12):1024-7. doi:
10.5692/clinicalneurol.54.1024. Review. Japanese. PubMed PMID: 25672698.


433: Nair GB, Niederman MS. Year in review 2013: Critical Care--respiratory
infections. Crit Care. 2014 Oct 29;18(5):572. doi: 10.1186/s13054-014-0572-3.
Review. PubMed PMID: 25672674; PubMed Central PMCID: PMC4330923.


434: Shimada T, Sunagawa T, Taniguchi K, Yahata Y, Kamiya H, Yamamoto KU, Yasui
Y, Okabe N. Description of hospitalized cases of influenza A(H1N1)pdm09 infection
on the basis of the national hospitalized-case surveillance, 2009-2010, Japan.
Jpn J Infect Dis. 2015;68(2):151-8. doi: 10.7883/yoken.JJID.2014.125. Epub 2014
Dec 24. PubMed PMID: 25672359.


435: Karaaslan A, Soysal A, Sarmış A, Kadayifci EK, Cerit K, Atıcı S, Söyletir G,
Bakır M. Lactococcus lactis Catherter-Related Bloodstream Infection in an Infant:
Case Report. Jpn J Infect Dis. 2015;68(4):341-2. doi:
10.7883/yoken.JJID.2014.137. Epub 2014 Dec 24. PubMed PMID: 25672357.


436: Higa F, Haroon A, Iha Y, Tasato D, Nakamura H, Kinjo T, Tamayose M, Furugen 
M, Miyagi K, Haranaga S, Tateyama M, Fujita J. Interleukin-17A in Legionella
pneumonia: a retrospective study. Jpn J Infect Dis. 2015;68(2):148-50. doi:
10.7883/yoken.JJID.2014.171. Epub 2014 Dec 24. PubMed PMID: 25672354.


437: Mohsenpour B, Hajibagheri K, Afrasiabian S, Ghaderi E, Ghasembegloo S. ABO
blood groups and susceptibility to brucellosis. Jpn J Infect Dis.
2015;68(2):124-7. doi: 10.7883/yoken.JJID.2014.185. Epub 2014 Dec 24. PubMed
PMID: 25672353.


438: Nakamichi S, Izumikawa K, Inoue K, Sakamoto N, Ishimatsu Y, Kohno S, Ozono
Y. [A unique Lemierre syndrome case in an elderly woman with deviation of the
tongue]. Kansenshogaku Zasshi. 2014 Sep;88(5):704-7. Japanese. PubMed PMID:
25672142.


439: Niki Y; Japanese Association for infectious disease. [Practical guidelines
for the management and treatment of infections caused by MRSA, the 2nd Edition]. 
Kansenshogaku Zasshi. 2014 Sep;88(5):597-668. Japanese. PubMed PMID: 25672136.


440: Godefroid C, Buttafuoco F, Richard T, Goubella A, Vanhaeverbeek M. [Why can 
it be difficult for clinicians to diagnose acute lyme disease? From
physiopathology to diagnosis, via abductive reasoning and Bayes theorem]. Rev Med
Brux. 2014 Sep-Oct;35(5):440-4. French. PubMed PMID: 25672014.


441: Berdan B, Goozner M. On Ebola, preparation no substitute for experience. Mod
Healthc. 2014 Dec 1;44(48):30-1. PubMed PMID: 25671872.


442: Salcito K, Singer BH, Weiss MG, Winkler MS, Krieger GR, Wielga M, Utzinger
J. Multinational corporations and infectious disease: Embracing human rights
management techniques. Infect Dis Poverty. 2014 Nov 3;3(1):39. doi:
10.1186/2049-9957-3-39. eCollection 2014. PubMed PMID: 25671119; PubMed Central
PMCID: PMC4323175.


443: Bervoets L, Van Noten C, Van Roosbroeck S, Hansen D, Van Hoorenbeeck K,
Verheyen E, Van Hal G, Vankerckhoven V. Reliability and Validity of the Dutch
Physical Activity Questionnaires for Children (PAQ-C) and Adolescents (PAQ-A).
Arch Public Health. 2014 Dec 24;72(1):47. doi: 10.1186/2049-3258-72-47.
eCollection 2014. PubMed PMID: 25671114; PubMed Central PMCID: PMC4323128.


444: Degroote S, Vogelaers D, Vandijck DM. What determines health-related quality
of life among people living with HIV: an updated review of the literature. Arch
Public Health. 2014 Nov 17;72(1):40. doi: 10.1186/2049-3258-72-40. eCollection
2014. PubMed PMID: 25671112; PubMed Central PMCID: PMC4323115.


445: Moraitis AG, Freeman LA, Shamburek RD, Wesley R, Wilson W, Grant CM, Price
S, Demosky S, Thacker SG, Zarzour A, Hornung RL, Pucino F, Csako G, Yarboro C,
McInnes IB, Kuroiwa T, Boumpas D, Rao VK, Illei GG, Remaley AT. Elevated
interleukin-10: a new cause of dyslipidemia leading to severe HDL deficiency. J
Clin Lipidol. 2015 Jan-Feb;9(1):81-90. doi: 10.1016/j.jacl.2014.09.014. Epub 2014
Oct 5. PubMed PMID: 25670364.


446: The end of AIDS. Time. 2014 Dec 1-8;184(21-22):46-51. PubMed PMID: 25668839.


447: Zhao S, Ghose-Paul C, Zhang K, Tzipori S, Sun X. Immune-based treatment and 
prevention of Clostridium difficile infection. Hum Vaccin Immunother.
2014;10(12):3522-30. doi: 10.4161/21645515.2014.980193. Review. PubMed PMID:
25668664; PubMed Central PMCID: PMC4514135.


448: Jones CA, Chan C. Bon voyage: an update on safe travel in pregnancy. J
Obstet Gynaecol Can. 2014 Dec;36(12):1101-6. Review. PubMed PMID: 25668047.


449: Zhang X, Liu L, Xu W, Wang Y, Gao S, Chen S, DU Y. Intracellular levels of
hepatitis B virus DNA and mutational patterns of the polymerase gene of hepatitis
B virus in peripheral blood mononuclear cells of patients with lamivudine or
telbivudine resistance. Exp Ther Med. 2015 Mar;9(3):885-890. Epub 2014 Dec 24.
PubMed PMID: 25667647; PubMed Central PMCID: PMC4316898.


450: Chillo P, Humphrey SH, Meda J, Kerry VB. Cardiac critical care in
resource-limited environments: lessons from Tanzania. Glob Heart. 2014
Sep;9(3):311-8. doi: 10.1016/j.gheart.2014.06.004. Epub 2014 Oct 31. Review.
PubMed PMID: 25667182.


451: Gidwani S, Nair A. The burden of pulmonary hypertension in resource-limited 
settings. Glob Heart. 2014 Sep;9(3):297-310. doi: 10.1016/j.gheart.2014.08.007.
Epub 2014 Oct 31. Review. PubMed PMID: 25667181.


452: Safe handling of Ebola samples: guidance from the CDC. MLO Med Lab Obs. 2014
Oct;46(10):18-9. PubMed PMID: 25665241.


453: Khosravi N, Izadi A, Noorbakhsh S, Javadinia S, Tabatabaei A, Ashouri S,
Asgarian R. Assessments of blood lead levels in children with febrile convulsion.
Med J Islam Repub Iran. 2014 Sep 16;28:97. eCollection 2014. PubMed PMID:
25664298; PubMed Central PMCID: PMC4301208.


454: Simonetti JA, Gingo MR, Kingsley L, Kessinger C, Lucht L, Balasubramani G,
Leader JK, Huang L, Greenblatt RM, Dermand J, Kleerup EC, Morris A. Pulmonary
Function in HIV-Infected Recreational Drug Users in the Era of Anti-Retroviral
Therapy. J AIDS Clin Res. 2014 Nov;5(11). pii: 365. PubMed PMID: 25664201; PubMed
Central PMCID: PMC4318265.


455: Hou X, Xu J, Hao Q, Xu G, Geng Z, Zhang L. Prevalence of Borrelia
burgdorferi sensu lato in rodents from Jiangxi, southeastern China region. Int J 
Clin Exp Med. 2014 Dec 15;7(12):5563-7. eCollection 2014. PubMed PMID: 25664072; 
PubMed Central PMCID: PMC4307519.


456: Jiang Y, Liu H, Qiu Y, Li G, Dou X, Wan K. Polymorphisms of FtsK/SpoIIIE
protein in Mycobacterium tuberculosis complex strains may affect both protein
function and host immune reaction. Int J Clin Exp Med. 2014 Dec 15;7(12):5385-93.
eCollection 2014. PubMed PMID: 25664047; PubMed Central PMCID: PMC4307494.


457: Taramasso L, Madeddu G, Ricci E, De Socio GV, Menzaghi B, Orofino G,
Passerini S, Franzetti M, Maggi P, Dentone C, Martinelli C, Celesia BM, Penco G, 
Libertone R, Quirino T, Bonfanti P, Di Biagio A; CISAI Study Group.
Raltegravir-based therapy in a cohort of HIV/HCV co-infected individuals. Biomed 
Pharmacother. 2015 Feb;69:233-6. doi: 10.1016/j.biopha.2014.12.006. Epub 2014 Dec
12. PubMed PMID: 25661363.


458: Tamari R, Castro-Malaspina H. Transplant for MDS: challenges and emerging
strategies. Best Pract Res Clin Haematol. 2015 Mar;28(1):43-54. doi:
10.1016/j.beha.2014.11.006. Epub 2014 Dec 4. Review. PubMed PMID: 25659729.


459: Lesprit P, de Pontfarcy A, Esposito-Farese M, Ferrand H, Mainardi JL,
Lafaurie M, Parize P, Rioux C, Tubach F, Lucet JC. Postprescription review
improves in-hospital antibiotic use: a multicenter randomized controlled trial.
Clin Microbiol Infect. 2015 Feb;21(2):180.e1-7. doi: 10.1016/j.cmi.2014.08.015.
Epub 2014 Oct 14. PubMed PMID: 25658564.


460: Litvinov N, da Silva MT, van der Heijden IM, Graça MG, Marques de Oliveira
L, Fu L, Giudice M, Zilda de Aquino M, Odone-Filho V, Marques HH, Costa SF, Levin
AS. An outbreak of invasive fusariosis in a children's cancer hospital. Clin
Microbiol Infect. 2015 Mar;21(3):268.e1-7. doi: 10.1016/j.cmi.2014.09.004. Epub
2014 Oct 12. PubMed PMID: 25658562.


461: Chen XP, Dong YJ, Guo WP, Wang W, Li MH, Xu J, Dumler JS, Zhang YZ.
Detection of Wolbachia genes in a patient with non-Hodgkin's lymphoma. Clin
Microbiol Infect. 2015 Feb;21(2):182.e1-4. doi: 10.1016/j.cmi.2014.09.008. Epub
2014 Oct 29. PubMed PMID: 25658559.


462: Glasner C, Pluister G, Westh H, Arends JP, Empel J, Giles E, Laurent F,
Layer F, Marstein L, Matussek A, Mellmann A, Pérez-Vásquez M, Ungvári E, Yan X,
Žemličková H, Grundmann H, van Dijl JM. Staphylococcus aureus spa type t437:
identification of the most dominant community-associated clone from Asia across
Europe. Clin Microbiol Infect. 2015 Feb;21(2):163.e1-8. doi:
10.1016/j.cmi.2014.09.010. Epub 2014 Oct 29. PubMed PMID: 25658555.


463: Yan X, Song Y, Yu X, Tao X, Yan J, Luo F, Zhang H, Zhang J, Li Q, He L, Li
S, Meng F, Zhang J, Grundmann H. Factors associated with Staphylococcus aureus
nasal carriage among healthy people in Northern China. Clin Microbiol Infect.
2015 Feb;21(2):157-62. doi: 10.1016/j.cmi.2014.08.023. Epub 2014 Oct 29. PubMed
PMID: 25658548.


464: Li F, Zhang D, Li Y, Jiang D, Luo S, Du N, Chen W, Deng L, Zeng C. Whole
genome characterization of hepatitis B virus quasispecies with massively parallel
pyrosequencing. Clin Microbiol Infect. 2015 Mar;21(3):280-7. doi:
10.1016/j.cmi.2014.10.007. Epub 2014 Oct 29. PubMed PMID: 25658544.


465: Horrillo L, San Martín JV, Molina L, Madroñal E, Matía B, Castro A,
García-Martínez J, Barrios A, Cabello N, Arata IG, Casas JM, Ruiz Giardin JM.
Atypical presentation in adults in the largest community outbreak of
leishmaniasis in Europe (Fuenlabrada, Spain). Clin Microbiol Infect. 2015
Mar;21(3):269-73. doi: 10.1016/j.cmi.2014.10.017. Epub 2014 Oct 29. PubMed PMID: 
25658537.


466: Ene L, Duiculescu D, Tardei G, Ruta S, Smith DM, Mehta S, Letendre S, Achim 
CL. Hepatitis B virus compartmentalization in the cerebrospinal fluid of
HIV-infected patients. Clin Microbiol Infect. 2015 Apr;21(4):387.e5-8. doi:
10.1016/j.cmi.2014.11.012. Epub 2014 Nov 23. PubMed PMID: 25658525; PubMed
Central PMCID: PMC4424164.


467: Coumou J, Herkes EA, Brouwer MC, van de Beek D, Tas SW, Casteelen G, van
Vugt M, Starink MV, de Vries HJ, de Wever B, Spanjaard L, Hovius JW. Ticking the 
right boxes: classification of patients suspected of Lyme borreliosis at an
academic referral center in the Netherlands. Clin Microbiol Infect. 2015
Apr;21(4):368.e11-20. doi: 10.1016/j.cmi.2014.11.014. Epub 2014 Nov 22. PubMed
PMID: 25658524.


468: Stewardson AJ, Gaïa N, François P, Malhotra-Kumar S, Delémont C, Martinez de
Tejada B, Schrenzel J, Harbarth S, Lazarevic V; SATURN WP1 and WP3 Study Groups. 
Collateral damage from oral ciprofloxacin versus nitrofurantoin in outpatients
with urinary tract infections: a culture-free analysis of gut microbiota. Clin
Microbiol Infect. 2015 Apr;21(4):344.e1-11. doi: 10.1016/j.cmi.2014.11.016. Epub 
2014 Nov 25. PubMed PMID: 25658522.


469: Gubbels S, Nielsen J, Voldstedlund M, Kristensen B, Schønheyder HC,
Vandenbroucke-Grauls CM, Arpi M, Björnsdóttir MK, Knudsen JD, Dessau RB, Jensen
TG, Kjældgaard P, Lemming L, Møller JK, Hansen DS, Mølbak K. Utilization of blood
cultures in Danish hospitals: a population-based descriptive analysis. Clin
Microbiol Infect. 2015 Apr;21(4):344.e13-21. doi: 10.1016/j.cmi.2014.11.018. Epub
2014 Nov 23. PubMed PMID: 25658520.


470: Jin K, Simpkins JW, Ji X, Leis M, Stambler I. The Critical Need to Promote
Research of Aging and Aging-related Diseases to Improve Health and Longevity of
the Elderly Population. Aging Dis. 2014 Dec 15;6(1):1-5. doi:
10.14336/AD.2014.1210. eCollection 2015 Feb. PubMed PMID: 25657847; PubMed
Central PMCID: PMC4306469.


471: Ghaemi S, Najafi R, Kelishadi R. Cord blood lipoprotein profile in term,
preterm, and late preterm newborns. J Res Med Sci. 2014 Nov;19(11):1038-40.
PubMed PMID: 25657747; PubMed Central PMCID: PMC4310075.


472: Dey A, Allen J, Hankey-Giblin PA. Ontogeny and polarization of macrophages
in inflammation: blood monocytes versus tissue macrophages. Front Immunol. 2015
Jan 22;5:683. doi: 10.3389/fimmu.2014.00683. eCollection 2014. Review. PubMed
PMID: 25657646; PubMed Central PMCID: PMC4303141.


473: Welkers MR, Jonges M, Jeeninga RE, Koopmans MP, de Jong MD. Improved
detection of artifactual viral minority variants in high-throughput sequencing
data. Front Microbiol. 2015 Jan 22;5:804. doi: 10.3389/fmicb.2014.00804.
eCollection 2014. PubMed PMID: 25657642; PubMed Central PMCID: PMC4302989.


474: Proietti C, Doolan DL. The case for a rational genome-based vaccine against 
malaria. Front Microbiol. 2015 Jan 22;5:741. doi: 10.3389/fmicb.2014.00741.
eCollection 2014. Review. PubMed PMID: 25657640; PubMed Central PMCID:
PMC4302942.


475: Färnert A, Wyss K, Dashti S, Naucler P. Duration of residency in a
non-endemic area and risk of severe malaria in African immigrants. Clin Microbiol
Infect. 2015 May;21(5):494-501. doi: 10.1016/j.cmi.2014.12.011. Epub 2014 Dec 26.
PubMed PMID: 25656623.


476: Nozza S, Galli L, Antinori A, Chiappetta S, Mazzotta F, Zaccarelli M, Ottou 
S, De Battista D, Pogliaghi M, Di Pietro M, Malnati M, Ripa M, Bonora S, Lazzarin
A; VEMAN Study Group. Maraviroc 150 mg daily plus lopinavir/ritonavir, a
nucleoside/nucleotide reverse transcriptase inhibitor-sparing regimen for
HIV-infected naive patients: 48-week final results of VEMAN study. Clin Microbiol
Infect. 2015 May;21(5):510.e1-9. doi: 10.1016/j.cmi.2014.12.006. Epub 2014 Dec
11. PubMed PMID: 25656621.


477: Fiore L, De Dominicis A, Daas A, Costanzo A. Calibration of Ph. Eur. BRP
batch 4 for oral poliomyelitis vaccine (OPV). Pharmeur Bio Sci Notes.
2014;2014:18-38. PubMed PMID: 25655241.


478: Demshar J. Is your organization ready for an infectious disease outbreak?
Fla Nurse. 2014 Dec;62(4):7. PubMed PMID: 25654968.


479: Chi TH, Yuan CH, Chen HS. Parotid abscess: a retrospective study of 14 cases
at a regional hospital in Taiwan. B-ENT. 2014;10(4):315-8. PubMed PMID: 25654957.


480: Huang J, Li X, Cheng X, Cheng N, Liu J, Lei W, Liu B, Zhang L. [Expression
of intestinal defensin-5, soluble phospholipase A2 and lysozyme and the relation 
to bacterial translocation in rat models of acute liver failure]. Zhonghua Gan
Zang Bing Za Zhi. 2014 Dec;22(12):932-7. doi:
10.3760/cma.j.issn.1007-3418.2014.12.011. Chinese. PubMed PMID: 25654288.


481: Jain P, Jain I. Oral Manifestations of Tuberculosis: Step towards Early
Diagnosis. J Clin Diagn Res. 2014 Dec;8(12):ZE18-21. doi:
10.7860/JCDR/2014/10080.5281. Epub 2014 Dec 5. Review. PubMed PMID: 25654056;
PubMed Central PMCID: PMC4316362.


482: Ekins S, Freundlich JS, Coffee M. A common feature pharmacophore for
FDA-approved drugs inhibiting the Ebola virus. Version 2. F1000Res. 2014 Nov 14
[revised 2014 Dec 12];3:277. doi: 10.12688/f1000research.5741.2. eCollection
2014. PubMed PMID: 25653841.


483: Nagelkerke SQ, Kuijpers TW. Immunomodulation by IVIg and the Role of
Fc-Gamma Receptors: Classic Mechanisms of Action after all? Front Immunol. 2015
Jan 21;5:674. doi: 10.3389/fimmu.2014.00674. eCollection 2014. Review. PubMed
PMID: 25653650; PubMed Central PMCID: PMC4301001.


484: Pritchett-Corning KR, Prins JB, Feinstein R, Goodwin J, Nicklas W, Riley L; 
Federation of Laboratory Animal Science Associations; American Association for
Laboratory Animal Science. AALAS/FELASA Working Group on Health Monitoring of
rodents for animal transfer. J Am Assoc Lab Anim Sci. 2014 Nov;53(6):633-40.
PubMed PMID: 25650968; PubMed Central PMCID: PMC4253575.


485: Daly R. Hospitals' Ebola preparation costs can vary widely. Healthc Financ
Manage. 2014 Dec;68(12):60-2, 64. PubMed PMID: 25650481.


486: Wik O, Ellström KG. [New neonatal unit reduces the risk of disease
transmission]. Lakartidningen. 2014 Sep 24-30;111(39):1665-6. Swedish. PubMed
PMID: 25650464.


487: Zhao Y, Wang X, Chen P, Zeng X, Bao H, Wang Y, Xu X, Jiang Y, Chen H, Li G. 
Detection of antibodies against avian influenza virus by protein microarray using
nucleoprotein expressed in insect cells. J Vet Med Sci. 2015 Apr;77(4):413-9.
doi: 10.1292/jvms.14-0207. Epub 2014 Dec 19. PubMed PMID: 25650059; PubMed
Central PMCID: PMC4427741.


488: Huong CT, Murano T, Uno Y, Usui T, Yamaguchi T. Molecular detection of avian
pathogens in poultry red mite (Dermanyssus gallinae) collected in chicken farms. 
J Vet Med Sci. 2014 Dec;76(12):1583-7. doi: 10.1292/jvms.14-0253. Epub 2014 Sep
8. PubMed PMID: 25649939; PubMed Central PMCID: PMC4300372.


489: Tabatabaei-Malazy O, Mohajeri-Tehrani MR, Heshmat R, Taheri E, Shafiee G,
Razzaghy-Azar M, Rabbani A, Qorbani M, Adibi H, Shahbazi S, Karimi F, Rezaian S, 
Larijani B. Efficacy and safety of Samtropin™ recombinant human growth hormone; a
double-blind randomized clinical trial. J Diabetes Metab Disord. 2014 Dec
31;13(1):115. doi: 10.1186/s40200-014-0115-0. eCollection 2014. PubMed PMID:
25648850; PubMed Central PMCID: PMC4304100.


490: Fernández S, Nicolás D, Pericás JM, Castro Rebollo P, Vila J, Miró JM,
Blanco JL, Nicolás JM. A case of Mycoplasma hominis disseminated infection in a
human immunodeficiency virus-1-infected pregnant woman with
hypogammaglobulinemia. J Microbiol Immunol Infect. 2014 Nov 25. pii:
S1684-1182(14)00236-9. doi: 10.1016/j.jmii.2014.11.006. [Epub ahead of print]
PubMed PMID: 25648665.


491: Zimmer J, Hobkirk J, Mohamed F, Browning MJ, Stover CM. On the Functional
Overlap between Complement and Anti-Microbial Peptides. Front Immunol. 2015 Jan
19;5:689. doi: 10.3389/fimmu.2014.00689. eCollection 2014. Review. PubMed PMID:
25646095; PubMed Central PMCID: PMC4298222.


492: Cruz-Córdova A, Espinosa-Mazariego K, Ochoa SA, Saldaña Z, Rodea GE,
Cázares-Domínguez V, Rodríguez-Ramírez V, Eslava-Campos CA, Navarro-Ocaña A,
Arrellano-Galindo J, Hernández-Castro R, Gómez-Duarte OG, Qadri F,
Xicohtencatl-Cortes J. CS21 positive multidrug-resistant ETEC clinical isolates
from children with diarrhea are associated with self-aggregation, and adherence. 
Front Microbiol. 2014 Dec 17;5:709. doi: 10.3389/fmicb.2014.00709. eCollection
2014. PubMed PMID: 25646093; PubMed Central PMCID: PMC4297921.


493: Castilla Valdez MP, Méndez Rodríguez Y, Palacios-Saucedo GC. [Evolution of
pediatric patients with liver transplantation in a tertiary care hospital in
northeast country]. Gac Med Mex. 2014 Dec;150 Suppl 3:282-7. Spanish. PubMed
PMID: 25643877.


494: Grieb G, Kim BS, Simons D, Bernhagen J, Pallua N. MIF and CD74 - suitability
as clinical biomarkers. Mini Rev Med Chem. 2014;14(14):1125-31. Review. PubMed
PMID: 25643609.


495: Buljubašić M, Keglević MV. Morbidity trends of elderly people registered in 
Croatian family practice: a longitudinal study based on routinely collected data.
Coll Antropol. 2014 Dec;38 Suppl 2:31-6. PubMed PMID: 25643524.


496: Mohammadi KA, Alhussainy NH. Incidence of leishmaniasis in Al Baha Province,
Saudi Arabia: past and present situation (observational and descriptive study). J
Egypt Soc Parasitol. 2014 Dec;44(3):591-6. PubMed PMID: 25643500.


497: Alaan K, Fisher M, Ellis B. Cat scratch disease of the eye: a case report
and literature review. W V Med J. 2014 Sep-Oct;110(5):16-8. Review. PubMed PMID: 
25643469.


498: Stock I. [Yersinia pestis and plague - an update]. Med Monatsschr Pharm.
2014 Dec;37(12):441-8; quiz 449. Review. German. PubMed PMID: 25643450.


499: McAlarnen L, Smith K, Brownstein JS, Jerde C. Internet and free press are
associated with reduced lags in global outbreak reporting. PLoS Curr. 2014 Oct
30;6. pii: ecurrents.outbreaks.cecdec16fa17091eea4c4a725dba9e16. doi:
10.1371/currents.outbreaks.cecdec16fa17091eea4c4a725dba9e16. PubMed PMID:
25642380; PubMed Central PMCID: PMC4234456.


500: Ohkusa Y, Sugawara T, Arai S, Satoh H, Okuno H, Tanaka-Taya K, Oishi K.
Short-term Prediction of the Incidence of Congenital Rubella Syndrome. PLoS Curr.
2014 Oct 30;6. pii: ecurrents.outbreaks.8c74272f4348781c5d01c81e6150c2f7. doi:
10.1371/currents.outbreaks.8c74272f4348781c5d01c81e6150c2f7. PubMed PMID:
25642379; PubMed Central PMCID: PMC4234431.


501: Bradley DT, McFarland M, Clarke M. The effectiveness of disaster risk
communication: a systematic review of intervention studies. PLoS Curr. 2014 Aug
22;6. pii: ecurrents.dis.349062e0db1048bb9fc3a3fa67d8a4f8. doi:
10.1371/currents.dis.349062e0db1048bb9fc3a3fa67d8a4f8. PubMed PMID: 25642365;
PubMed Central PMCID: PMC4172473.


502: Gomes MF, Pastore Y Piontti A, Rossi L, Chao D, Longini I, Halloran ME,
Vespignani A. Assessing the international spreading risk associated with the 2014
west african ebola outbreak. PLoS Curr. 2014 Sep 2;6. pii:
ecurrents.outbreaks.cd818f63d40e24aef769dda7df9e0da5. doi:
10.1371/currents.outbreaks.cd818f63d40e24aef769dda7df9e0da5. PubMed PMID:
25642360; PubMed Central PMCID: PMC4169359.


503: Henriquez-Camacho C, Losa J, Miranda JJ, Cheyne NE. Addressing healthy aging
populations in developing countries: unlocking the opportunity of eHealth and
mHealth. Emerg Themes Epidemiol. 2014 Dec 31;11(1):136. doi:
10.1186/s12982-014-0021-4. eCollection 2014. PubMed PMID: 25642276; PubMed
Central PMCID: PMC4312594.


504: Stevens H, Ximenes RA, Dantas OM, Rodrigues LC. Risk factors for
tuberculosis in older children and adolescents: a matched case-control study in
Recife, Brazil. Emerg Themes Epidemiol. 2014 Dec 30;11(1):20. doi:
10.1186/s12982-014-0020-5. eCollection 2014. PubMed PMID: 25642275; PubMed
Central PMCID: PMC4312596.


505: Tofighi Naeem A, Mahmoudi S, Saboui F, Hajjaran H, Pourakbari B, Mohebali M,
Zarkesh MR, Mamishi S. Clinical Features and Laboratory Findings of Visceral
Leishmaniasis in Children Referred To Children Medical Center Hospital, Tehran,
Iran during 2004-2011. Iran J Parasitol. 2014 Mar;9(1):1-5. PubMed PMID:
25642253; PubMed Central PMCID: PMC4289866.


506: Sofat N, Wait R, Robertson SD, Baines DL, Baker EH. Interaction between
extracellular matrix molecules and microbial pathogens: evidence for the missing 
link in autoimmunity with rheumatoid arthritis as a disease model. Front
Microbiol. 2015 Jan 14;5:783. doi: 10.3389/fmicb.2014.00783. eCollection 2014.
PubMed PMID: 25642219; PubMed Central PMCID: PMC4294210.


507: Ribeiro C, Sarmento E Castro R, Dinis-Ribeiro M, Fernandes L. Effectiveness 
of Psycho-Educational Intervention in HIV Patients' Treatment. Front Psychiatry. 
2015 Jan 15;5:198. doi: 10.3389/fpsyt.2014.00198. eCollection 2014. PubMed PMID: 
25642197; PubMed Central PMCID: PMC4295437.


508: Liu L, Zhang R, Tang Y, Lu H. The use of ventriculoperitoneal shunts for
uncontrollable intracranial hypertension in patients with HIV-associated
cryptococcal meningitis with or without hydrocephalus. Biosci Trends. 2014
Dec;8(6):327-32. doi: 10.5582/bst.2014.01070. PubMed PMID: 25641179.


509: Cai R, Qi T, Lu H. Central nervous system infection with non-tuberculous
mycobacteria: a report of that infection in two patients with AIDS. Drug Discov
Ther. 2014 Dec;8(6):276-9. doi: 10.5582/ddt.2014.01047. PubMed PMID: 25639308.


510: Hu F, Hu B, Chen R, Ma Y, Niu L, Qin X, Hu Z. A systematic review of social 
capital and chronic non-communicable diseases. Biosci Trends. 2014
Dec;8(6):290-6. doi: 10.5582/bst.2014.01138. Review. PubMed PMID: 25639224.


511: Tilakaratne D, Warren L, Menz J. A casemix study of patients seen by a
dermatology trainee in rural and urban outpatient settings. Australas J Dermatol.
2016 Feb;57(1):33-8. doi: 10.1111/ajd.12273. Epub 2014 Dec 30. PubMed PMID:
25639145.


512: Cento V, Tontodonati M, Di Maio VC, Bellocchi MC, Valenti F, Manunta A,
Fortuna S, Armenia D, Carioti L, Antonucci FP, Bertoli A, Trave F, Cacciatore P, 
Angelico M, Navarra P, Neumann AU, Vecchiet J, Parruti G, Babudieri S, Perno CF, 
Ceccherini-Silberstein F. Kinetics of hepatitis C virus RNA decay, quasispecies
evolution and risk of virological failure during telaprevir-based triple therapy 
in clinical practice. Dig Liver Dis. 2015 Mar;47(3):233-41. doi:
10.1016/j.dld.2014.12.004. Epub 2014 Dec 27. PubMed PMID: 25637450.


513: Garbuglia AR, Alessandrini AI, Pavio N, Tessé S, Grignolo S, Viscoli C, Lapa
D, Capobianchi MR. Male patient with acute hepatitis E in Genoa, Italy: figatelli
(pork liver sausage) as probable source of the infection. Clin Microbiol Infect. 
2015 Jan;21(1):e4-6. doi: 10.1016/j.cmi.2014.07.007. Epub 2014 Oct 12. PubMed
PMID: 25636944.


514: Lempereur L, Shiels B, Heyman P, Moreau E, Saegerman C, Losson B, Malandrin 
L. A retrospective serological survey on human babesiosis in Belgium. Clin
Microbiol Infect. 2015 Jan;21(1):96.e1-7. doi: 10.1016/j.cmi.2014.07.004. Epub
2014 Oct 12. PubMed PMID: 25636942.


515: Clemente W, Vidal E, Girão E, Ramos AS, Govedic F, Merino E, Muñoz P, Sabé
N, Cervera C, Cota GF, Cordero E, Mena A, Montejo M, López-Medrano F, Aguado JM, 
Fernandes P, Valerio M, Carratalá J, Moreno A, Oliveira J, Mourão PH,
Torre-Cisneros J. Risk factors, clinical features and outcomes of visceral
leishmaniasis in solid-organ transplant recipients: a retrospective multicenter
case-control study. Clin Microbiol Infect. 2015 Jan;21(1):89-95. doi:
10.1016/j.cmi.2014.09.002. Epub 2014 Oct 12. PubMed PMID: 25636932.


516: Farmakiotis D, Kyvernitakis A, Tarrand JJ, Kontoyiannis DP. Early initiation
of appropriate treatment is associated with increased survival in cancer patients
with Candida glabrata fungaemia: a potential benefit from infectious disease
consultation. Clin Microbiol Infect. 2015 Jan;21(1):79-86. doi:
10.1016/j.cmi.2014.07.006. Epub 2014 Oct 12. PubMed PMID: 25636931.


517: Orvin K, Goldberg E, Bernstine H, Groshar D, Sagie A, Kornowski R, Bishara
J. The role of FDG-PET/CT imaging in early detection of extra-cardiac
complications of infective endocarditis. Clin Microbiol Infect. 2015
Jan;21(1):69-76. doi: 10.1016/j.cmi.2014.08.012. Epub 2014 Oct 29. PubMed PMID:
25636930.


518: Zusman O, Farbman L, Tredler Z, Daitch V, Lador A, Leibovici L, Paul M.
Association between hypoalbuminemia and mortality among subjects treated with
ertapenem versus other carbapenems: prospective cohort study. Clin Microbiol
Infect. 2015 Jan;21(1):54-8. doi: 10.1016/j.cmi.2014.08.003. Epub 2014 Oct 12.
PubMed PMID: 25636928.


519: Amit S, Mishali H, Kotlovsky T, Schwaber MJ, Carmeli Y. Bloodstream
infections among carriers of carbapenem-resistant Klebsiella pneumoniae:
etiology, incidence and predictors. Clin Microbiol Infect. 2015 Jan;21(1):30-4.
doi: 10.1016/j.cmi.2014.08.001. Epub 2014 Oct 12. PubMed PMID: 25636924.


520: Beckett CL, Harbarth S, Huttner B. Special considerations of antibiotic
prescription in the geriatric population. Clin Microbiol Infect. 2015
Jan;21(1):3-9. doi: 10.1016/j.cmi.2014.08.018. Epub 2014 Oct 13. Review. PubMed
PMID: 25636920.


521: Belhassen-García M, Pérez Del Villar L, Pardo-Lledias J, Gutiérrez Zufiaurre
MN, Velasco-Tirado V, Cordero-Sánchez M, Muñoz Criado S, Muñoz Bellido JL, Muro
A. Imported transmissible diseases in minors coming to Spain from low-income
areas. Clin Microbiol Infect. 2015 Apr;21(4):370.e5-8. doi:
10.1016/j.cmi.2014.11.024. Epub 2014 Dec 3. PubMed PMID: 25636386.


522: Nsoesie EO, Kluberg SA, Mekaru SR, Majumder MS, Khan K, Hay SI, Brownstein
JS. New digital technologies for the surveillance of infectious diseases at mass 
gathering events. Clin Microbiol Infect. 2015 Feb;21(2):134-40. doi:
10.1016/j.cmi.2014.12.017. Epub 2014 Dec 31. Review. PubMed PMID: 25636385;
PubMed Central PMCID: PMC4332877.


523: Madani ZS, Haddadi A, Mesgarani A, Seyedmajidi M, Mostafazadeh A, Bijani A, 
Ashraphpour M. Histopathologic Responses of the Dental Pulp to Calcium-Enriched
Mixture (CEM) and Mineral Trioxide Aggregate (MTA) in Diabetic and Non-Diabetic
Rats. Int J Mol Cell Med. 2014 Fall;3(4):263-71. PubMed PMID: 25635253; PubMed
Central PMCID: PMC4293614.


524: Najjar Z, Hope K, Clark P, Nguyen O, Rosewell A, Conaty S. Sustained
outbreak of measles in New South Wales, 2012: risks for measles elimination in
Australia. Western Pac Surveill Response J. 2015 Jan 30;5(1):14-20. doi:
10.5365/WPSAR.2013.4.4.002. eCollection 2014. PubMed PMID: 25635228; PubMed
Central PMCID: PMC3984967.


525: Blanco JC, Boukhvalova MS, Perez DR, Vogel SN, Kajon A. Modeling Human
Respiratory Viral Infections in the Cotton Rat (Sigmodon hispidus). J Antivir
Antiretrovir. 2014 Mar 3;6:40-42. PubMed PMID: 25635205; PubMed Central PMCID:
PMC4307615.


526: Olwit C, Musisi S, Leshabari S, Sanyu I. Chronic sorrow: lived experiences
of caregivers of patients diagnosed with schizophrenia in Butabika Mental
Hospital, Kampala, Uganda. Arch Psychiatr Nurs. 2015 Feb;29(1):43-8. doi:
10.1016/j.apnu.2014.09.007. Epub 2014 Oct 22. PubMed PMID: 25634874.


527: Venier AG. Root cause analysis to support infection control in healthcare
premises. J Hosp Infect. 2015 Apr;89(4):331-4. doi: 10.1016/j.jhin.2014.12.003.
Epub 2014 Dec 30. PubMed PMID: 25634490.


528: Saji J, Arai M, Yamamoto T, Mineshita M, Miyazawa T. [Efficacy of omalizumab
in patients with severe asthma using the asthma health questionnaire and asthma
control test]. Arerugi. 2014 Dec;63(10):1338-47. Japanese. PubMed PMID: 25634459.


529: Ismail B, Anil M. Regression methods for analyzing the risk factors for a
life style disease among the young population of India. Indian Heart J. 2014
Nov-Dec;66(6):587-92. doi: 10.1016/j.ihj.2014.05.027. Epub 2014 Aug 5. PubMed
PMID: 25634389; PubMed Central PMCID: PMC4310968.


530: Barrs VR, Ujvari B, Dhand NK, Peters IR, Talbot J, Johnson LR, Billen F,
Martin P, Beatty JA, Belov K. Detection of Aspergillus-specific antibodies by
agar gel double immunodiffusion and IgG ELISA in feline upper respiratory tract
aspergillosis. Vet J. 2015 Mar;203(3):285-9. doi: 10.1016/j.tvjl.2014.12.020.
Epub 2014 Dec 24. PubMed PMID: 25634077.


531: Li X, He QH, Wang YJ, Bai Y, Kuang NZ, Liu CS. [Effect of Zhibai Dihuang
Pill on uPA of Uu-infection infertility patients]. Zhongguo Zhong Xi Yi Jie He Za
Zhi. 2014 Dec;34(12):1449-52. Chinese. PubMed PMID: 25632744.


532: Chiamchanya N. The prevalence of transfusion-transmissible infection in
blood donors in Thammasat University Hospital between 2007-2012. J Med Assoc
Thai. 2014 Oct;97(10):1055-63. PubMed PMID: 25632622.


533: Arbabi-Kalati F, Nosratzehi T, Bameri Z, Rigi FM. Detection of Salivary
Human Papilloma Viruses 16 and 18 (HPV) in Smoker Men in an Iranian Population by
PCR: A Pilot Study. Int J High Risk Behav Addict. 2014 Jul 12;3(3):e18053. doi:
10.5812/ijhrba.18053. eCollection 2014 Sep. PubMed PMID: 25632381; PubMed Central
PMCID: PMC4295126.


534: Moosavian M, Shoja S, Nashibi R, Ebrahimi N, Tabatabaiefar MA, Rostami S,
Peymani A. Post Neurosurgical Meningitis due to Colistin Heteroresistant
Acinetobacter baumannii. Jundishapur J Microbiol. 2014 Oct;7(10):e12287. doi:
10.5812/jjm.12287. Epub 2014 Oct 1. PubMed PMID: 25632326; PubMed Central PMCID: 
PMC4295316.


535: Hajilooi M, Lotfi P, Seif F, Bazmani A, Momeni M, Ravary A, Kazemi Arababadi
M, Khalilian AR. The Cytotoxic T Lymphocyte Antigen-4 +49A/G Single Nucleotide
Polymorphism Association With Visceral Leishmaniasis. Jundishapur J Microbiol.
2014 Oct;7(10):e12143. doi: 10.5812/jjm.12143. Epub 2014 Oct 1. PubMed PMID:
25632324; PubMed Central PMCID: PMC4295314.


536: Afghah S, Aghahasani M, Noori-Khajavi M, Tavakoli E. Survey of suicide
attempts in sari. Iran J Psychiatry. 2014 Apr;9(2):89-95. PubMed PMID: 25632286; 
PubMed Central PMCID: PMC4300471.


537: Todorovic M, Balint B, Andjelic B, Mihaljevic B. Multiple malignancies in a 
female patient with common variable immunodeficiency syndrome. Singapore Med J.
2014 Oct;55(10):e162-4. PubMed PMID: 25631905; PubMed Central PMCID: PMC4293974.


538: Ang CY, Yew AK, Tay DK, Chia SL, Yeo SJ, Lo NN, Chin PL. Reducing allograft 
contamination and disease transmission: intraosseous temperatures of femoral head
allografts during autoclaving. Singapore Med J. 2014 Oct;55(10):526-8. PubMed
PMID: 25631893; PubMed Central PMCID: PMC4293962.


539: Lumb R, Bastian IB, Jelfs PJ, Keehner TJ, Pandey SK, Sievers A. Tuberculosis
in Australia: bacteriologically-confirmed cases and drug resistance, 2011. A
report of the Australian Mycobacterium Reference Laboratory Network. Commun Dis
Intell Q Rep. 2014 Dec 31;38(4):E369-75. PubMed PMID: 25631600.


540: Bareja C, Waring J, Stapledon R, Toms C, Douglas P; National Tuberculosis
Advisory Committee, for the Communicable Diseases Network Australia. Tuberculosis
notifications in Australia, 2011. Commun Dis Intell Q Rep. 2014 Dec
31;38(4):E356-68. PubMed PMID: 25631599.


541: Deverell M, Zurynski YA, Elliott EJ; all chief investigators of APSU
surveillance studies. Australian Paediatric Surveillance Unit annual report,
2013. Commun Dis Intell Q Rep. 2014 Dec 31;38(4):E343-2. PubMed PMID: 25631597.


542: Chatterji M, Baldwin AM, Prakash R, Vlack SA, Lambert SB. Public health
response to a measles outbreak in a large correctional facility, Queensland,
2013. Commun Dis Intell Q Rep. 2014 Dec 31;38(4):E294-7. PubMed PMID: 25631590.


543: Knope K, Sloan-Gardner TS, Stafford RJ. Histamine fish poisoning in
Australia, 2001 to 2013. Commun Dis Intell Q Rep. 2014 Dec 31;38(4):E285-93.
PubMed PMID: 25631589.


544: Sloan-Gardner TS, Glynn-Robinson AJ, Roberts-Witteveen A, Krsteski R, Rogers
K, Kaye A, Moffatt CR. An outbreak of gastroenteritis linked to a buffet lunch
served at a Canberra restaurant. Commun Dis Intell Q Rep. 2014 Dec
31;38(4):E273-8. PubMed PMID: 25631587.


545: Aymami M, Revest M, Piau C, Chabanne C, Le Gall F, Lelong B, Verhoye JP,
Michelet C, Tattevin P, Flécher E. Heart transplantation as salvage treatment of 
intractable infective endocarditis. Clin Microbiol Infect. 2015
Apr;21(4):371.e1-4. doi: 10.1016/j.cmi.2014.11.027. Epub 2014 Dec 11. PubMed
PMID: 25630459.


546: Rager-Zisman B. Antibody therapy to limit the spread of Ebola virus. Isr Med
Assoc J. 2014 Dec;16(12):743. PubMed PMID: 25630200.


547: de Hoyos-Parra R. The need for an international debate in pediatrics about
obesity and nutrition. Salud Publica Mex. 2014;56 Suppl 2:s167-9. PubMed PMID:
25629250.


548: Fekri S, Vatandoost H, Daryanavard A, Shahi M, Safari R, Raeisi A, Omar AS, 
Sharif M, Azizi A, Ali AA, Nasser A, Hasaballah I, Hanafi-Bojd AA. Malaria
situation in an endemic area, southeastern iran. J Arthropod Borne Dis. 2013 Dec 
18;8(1):82-90. eCollection 2014. PubMed PMID: 25629068; PubMed Central PMCID:
PMC4289514.


549: Maleki-Ravasan N, Oshaghi MA, Hajikhani S, Saeidi Z, Akhavan AA,
Gerami-Shoar M, Shirazi MH, Yakhchali B, Rassi Y, Afshar D. Aerobic Microbial
Community of Insectary Population of Phlebotomus papatasi. J Arthropod Borne Dis.
2013 Dec 18;8(1):69-81. eCollection 2014. PubMed PMID: 25629067; PubMed Central
PMCID: PMC4289513.


550: Vazirianzadeh B, Dehghani R, Mehdinejad M, Sharififard M, Nasirabadi N. The 
First Report of Drug Resistant Bacteria Isolated from the Brown-Banded Cockroach,
Supella longipalpa, in Ahvaz, South-western Iran. J Arthropod Borne Dis. 2013 Dec
18;8(1):53-9. eCollection 2014. PubMed PMID: 25629065; PubMed Central PMCID:
PMC4289511.


551: Kuwabara N, Ching MS. A review of factors affecting vaccine preventable
disease in Japan. Hawaii J Med Public Health. 2014 Dec;73(12):376-81. Review.
PubMed PMID: 25628969; PubMed Central PMCID: PMC4300546.


552: Roossinck MJ. Metagenomics of plant and fungal viruses reveals an abundance 
of persistent lifestyles. Front Microbiol. 2015 Jan 12;5:767. doi:
10.3389/fmicb.2014.00767. eCollection 2014. PubMed PMID: 25628611; PubMed Central
PMCID: PMC4290624.


553: Salamanca SA, Sorrentino EE, Nosanchuk JD, Martinez LR. Impact of
methamphetamine on infection and immunity. Front Neurosci. 2015 Jan 12;8:445.
doi: 10.3389/fnins.2014.00445. eCollection 2014. Review. PubMed PMID: 25628526;
PubMed Central PMCID: PMC4290678.


554: Serpa Neto A, Pereira VG, Colombo G, Scarin FC, Pessoa CM, Rocha LL. Should 
we treat fever in critically ill patients? A summary of the current evidence from
three randomized controlled trials. Einstein (Sao Paulo). 2014
Oct-Dec;12(4):518-23. doi: 10.1590/S1679-45082014RW2785. Epub 2014 Nov 18.
Review. English, Portuguese. PubMed PMID: 25628209.


555: Beber AA, Knob CF, Shons KR, Neumaier W, da Silva JC, Monticielo OA.
[Pyoderma gangrenosum associated with rheumatoid arthritis: a case report]. Rev
Bras Reumatol. 2014 Jul-Aug;54(4):322-5. doi: 10.1016/j.rbr.2013.02.004. Epub
2014 Aug 26. Portuguese. PubMed PMID: 25627229.


556: Bankvall M, Sjöberg F, Gale G, Wold A, Jontell M, Östman S. The oral
microbiota of patients with recurrent aphthous stomatitis. J Oral Microbiol. 2014
Oct 29;6:25739. doi: 10.3402/jom.v6.25739. eCollection 2014. PubMed PMID:
25626771; PubMed Central PMCID: PMC4221501.


557: Palácios VR, Gonçalves NV, Bichara CN, Fontelles MJ, Andriolo RB, Silva
Junior JB, Póvoa MM. Leprosy and pregnancy: detection coefficient and proposal
for a new index. Rev Soc Bras Med Trop. 2014 Nov-Dec;47(6):798-800. doi:
10.1590/0037-8682-0026-2014. PubMed PMID: 25626664.


558: Monteiro JP, Cruz ML, Mussi-Pinhata MM, Salomão RG, Jordão Junior A, Read
JS, Pilotto JH, Cohen RA, Stoszek SK, Siberry GK. Vitamin A, vitamin E, iron and 
zinc status in a cohort of HIV-infected mothers and their uninfected infants. Rev
Soc Bras Med Trop. 2014 Nov-Dec;47(6):692-700. doi: 10.1590/0037-8682-0226-2014. 
PubMed PMID: 25626647.


559: Figueiredo ML, Figueiredo LT. Emerging alphaviruses in the Americas:
Chikungunya and Mayaro. Rev Soc Bras Med Trop. 2014 Nov-Dec;47(6):677-83. doi:
10.1590/0037-8682-0246-2014. PubMed PMID: 25626645.


560: Casados RM. Quality laboratory management in infectious disease. MLO Med Lab
Obs. 2014 Nov;46(11):46-7. PubMed PMID: 25626221.


561: Centers for Disease Control and Prevention. How clinical laboratories can
safely manage specimens from persons under investigation for Ebola virus disease.
MLO Med Lab Obs. 2014 Nov;46(11):45. PubMed PMID: 25626220.


562: Svoboda LK, Harris A, Bailey NJ, Schwentner R, Tomazou E, von Levetzow C,
Magnuson B, Ljungman M, Kovar H, Lawlor ER. Overexpression of HOX genes is
prevalent in Ewing sarcoma and is associated with altered epigenetic regulation
of developmental transcription programs. Epigenetics. 2014 Dec;9(12):1613-25.
doi: 10.4161/15592294.2014.988048. PubMed PMID: 25625846; PubMed Central PMCID:
PMC4622732.


563: Ribeiro BN, Guimarães AC, Yazawa F, Takara TF, de Carvalho GM, Zappelini CE.
Sensorineural hearing loss in hemorrhagic dengue? Int J Surg Case Rep.
2015;8C:38-41. doi: 10.1016/j.ijscr.2014.10.057. Epub 2014 Dec 11. PubMed PMID:
25625489; PubMed Central PMCID: PMC4353986.


564: Raguin G, Eholié S. Ebola: national health stakeholders are the cornerstones
of the response. Lancet. 2014 Dec 20;384(9961):2207-8. doi:
10.1016/S0140-6736(14)62419-3. Epub 2014 Dec 19. PubMed PMID: 25625390.


565: Green A. Remembering health workers who died from Ebola in 2014. Lancet.
2014 Dec 20;384(9961):2201-6. doi: 10.1016/S0140-6736(14)62417-X. Epub 2014 Dec
19. PubMed PMID: 25625389.


566: Bennet N. 2014: news round up of the year. Lancet. 2014 Dec
20;384(9961):2187-8. doi: 10.1016/S0140-6736(14)62415-6. Epub 2014 Dec 19. PubMed
PMID: 25625387.


567: Ebola: protection of health-care workers. Lancet. 2014 Dec
20;384(9961):2174. doi: 10.1016/S0140-6736(14)62413-2. Epub 2014 Dec 19. PubMed
PMID: 25625381.


568: Cheng B, Cai Q, Wu Y, Zhao Y, Guo Q, Li G, Zhang X, Zhang A, Niu Y. Primary 
renal sinus tumor: Three case reports with a review of the literature. Oncol
Lett. 2015 Feb;9(2):829-832. Epub 2014 Nov 24. PubMed PMID: 25624907; PubMed
Central PMCID: PMC4301526.


569: DU ZH, Qiu HY, Wei T, Zhu JQ. Granular cell tumor of the thyroid: Clinical
and pathological characteristics of a rare case in a 14-year-old girl. Oncol
Lett. 2015 Feb;9(2):777-779. Epub 2014 Dec 8. PubMed PMID: 25624902; PubMed
Central PMCID: PMC4301563.


570: Zajkowska A, Garkowski A, Czupryna P, Moniuszko A, Pancewicz S, Zajkowska J.
Madelung's disease in a patient with chronic alcohol abuse. Arch Med Sci. 2014
Dec 22;10(6):1268-9. doi: 10.5114/aoms.2013.36914. Epub 2013 Aug 8. PubMed PMID: 
25624869; PubMed Central PMCID: PMC4296059.


571: Kolaparthy LK, Sanivarapu S, Swarna C, Devulapalli NS. Neutrophil
extracellular traps: Their role in periodontal disease. J Indian Soc Periodontol.
2014 Nov-Dec;18(6):693-7. doi: 10.4103/0972-124X.147399. Review. Retraction in: J
Indian Soc Periodontol. 2015 Mar-Apr;19(2):128. PubMed PMID: 25624623; PubMed
Central PMCID: PMC4296451.


572: Riedel DJ, Cox ER, Stafford KA, Gilliam BL. Clinical presentation and
outcomes of prostate cancer in an urban cohort of predominantly African American,
human immunodeficiency virus-infected patients. Urology. 2015 Feb;85(2):415-21.
doi: 10.1016/j.urology.2014.09.054. Epub 2014 Nov 4. PubMed PMID: 25623706;
PubMed Central PMCID: PMC4308815.


573: Zhou J, Ma X. [The pathologic diagnosis and common myths in infectious
diseases]. Zhonghua Nei Ke Za Zhi. 2014 Dec;53(12):933-6. Chinese. PubMed PMID:
25623557.


574: Bian F, Li W, Li X, Lu J. [Application of GoPubMed in bibliometric analysis 
of literature on CRISPR]. Zhonghua Liu Xing Bing Xue Za Zhi. 2014
Dec;35(12):1400-3. Chinese. PubMed PMID: 25623464.


575: Liu Z, Fang M, Hu B, Bi Z, Kou Z, Ren Y, Chen B, Bi Z. [Molecular types of
group A Streptococcus isolated from scarlet fever patients and asymptomatic
carriers in Shandong province, 2013]. Zhonghua Liu Xing Bing Xue Za Zhi. 2014
Dec;35(12):1375-8. Chinese. PubMed PMID: 25623458.


576: Wu H, Wang J, Tong Z, Tang A, Ren F, Ye L, Wang C. [Epidemiological
characteristics of severe fever with thrombocytopenia syndrome in Zhoushan,
Zhejiang, 2011-2013]. Zhonghua Liu Xing Bing Xue Za Zhi. 2014 Dec;35(12):1371-4. 
Chinese. PubMed PMID: 25623457.


577: Ren R, Zhou L, Xiang N, Liu B, Zhao J, Geng X, Wang Y, Li C, Lyu Y, Yang F, 
Yang M, Sui H, Huang X, Meng L, Hong Z, Tu W, Cao Y, Li L, Ding F, Wang Z, Wang
R, Yao J, Gao Y, Jin L, Zhang Y, Ni D, Li Q, Feng Z. [Epidemiological
characteristics of human avian influenza A (H7N9) virus infection in China].
Zhonghua Liu Xing Bing Xue Za Zhi. 2014 Dec;35(12):1362-5. Chinese. PubMed PMID: 
25623455.


578: Yang D, Zhao H, Gao G, Wei K, Zhang L, Han N, Xiao J, Li X, Wang F, Liang H,
Zhang W, Wu L. [Relationship between CD4(+) T lymphocyte cell count and the
prognosis (including the healing of the incision wound) of HIV/AIDS patients who 
had undergone surgical operation]. Zhonghua Liu Xing Bing Xue Za Zhi. 2014
Dec;35(12):1333-6. Chinese. PubMed PMID: 25623449.


579: Qiu T, Ding P, Liu X, Xu J, Guo H, Fu G, Xu X, Huan X. [Epidemiological
characteristics of HIV/AIDS patients newly received highly active antiretroviral 
therapy during 2005-2013 in Jiangsu province]. Zhonghua Liu Xing Bing Xue Za Zhi.
2014 Dec;35(12):1320-3. Chinese. PubMed PMID: 25623446.


580: Feng L, Yang P, Zhang T, Yang J, Fu C, Qin Y, Zhang Y, Ma C, Liu Z, Wang Q, 
Zhao G, Yu H; for Chinese Center for Disease Control and Prevention; for Chinese 
Center for Disease Control and Prevention. [Technical guidelines for the
application of seasonal influenza vaccine in China (2014-2015)]. Zhonghua Liu
Xing Bing Xue Za Zhi. 2014 Dec;35(12):1295-319. Chinese. PubMed PMID: 25623445.


581: Nugmanova Z, Patel N, Nurbakhyt A, Akhmetova GM, Kovtunenko N, Trumova Z,
McNutt LA. Universal precautions in Central Asia: the need for multiple
strategies in this window of opportunity. J Hosp Infect. 2015 Mar;89(3):197-201. 
doi: 10.1016/j.jhin.2014.11.011. Epub 2014 Dec 24. PubMed PMID: 25623208.


582: Matuka O, Singh TS, Bryce E, Yassi A, Kgasha O, Zungu M, Kyaw K, Malotle M, 
Renton K, O'Hara L. Pilot study to detect airborne Mycobacterium tuberculosis
exposure in a South African public healthcare facility outpatient clinic. J Hosp 
Infect. 2015 Mar;89(3):192-6. doi: 10.1016/j.jhin.2014.11.013. Epub 2014 Dec 27. 
PubMed PMID: 25623206.


583: Ducomble T, Faucheux S, Helbig U, Kaisers UX, König B, Knaust A, Lübbert C, 
Möller I, Rodloff AC, Schweickert B, Eckmanns T. Large hospital outbreak of
KPC-2-producing Klebsiella pneumoniae: investigating mortality and the impact of 
screening for KPC-2 with polymerase chain reaction. J Hosp Infect. 2015
Mar;89(3):179-85. doi: 10.1016/j.jhin.2014.11.012. Epub 2014 Dec 30. PubMed PMID:
25623204.


584: Qu J, Ye H, Yu R, Lü X. [Role of efflux pumps in resistance to tigecycline
in Acinetobacter baumannii]. Zhonghua Yi Xue Za Zhi. 2014 Dec 16;94(46):3661-5.
Chinese. PubMed PMID: 25622961.


585: Jiang S, Wang H, Yang C, Yang X, Shao F, Li G, Wang Y. [Clinical analyses of
septic arthritis in neonates]. Zhonghua Yi Xue Za Zhi. 2014 Dec 9;94(45):3593-5. 
Chinese. PubMed PMID: 25622842.


586: Xiao H, Zuo C, Ouyang Y, Tang M, Tang W, Pan S, Yin B, Luo W, Quan H, Qiu X.
[Multivariate analysis of risk factors for pulmonary infection after radical
gastrectomy for gastric cancer]. Zhonghua Yi Xue Za Zhi. 2014 Nov
18;94(42):3310-3. Chinese. PubMed PMID: 25622629.


587: Maheswaran S, Rupa V, Ebenezer J, Manoharan A, Irodi A. Relative etiological
importance of adenoid hypertrophy versus sinusitis in children with persistent
rhinorrhoea. Indian J Otolaryngol Head Neck Surg. 2015 Mar;67(1):34-8. doi:
10.1007/s12070-014-0743-1. Epub 2014 Jul 4. PubMed PMID: 25621229; PubMed Central
PMCID: PMC4298585.


588: Graham BB, Kumar R. Schistosomiasis and the pulmonary vasculature (2013
Grover Conference series). Pulm Circ. 2014 Sep;4(3):353-62. doi: 10.1086/675983. 
Review. PubMed PMID: 25621148; PubMed Central PMCID: PMC4278594.


589: Jiang Q, Chen MJ, Yang C, Qiu YT, Tian Z, Zhang ZY, Qiu WL. Post-infectious 
myositis ossificans in medial, lateral pterygoid muscles: A case report and
review of the literature. Oncol Lett. 2015 Feb;9(2):920-926. Epub 2014 Nov 19.
PubMed PMID: 25621069; PubMed Central PMCID: PMC4301508.


590: Pan Y, Wu X, Liu J, Muheremu A. Abnormal liver function induced by
myofibroblastic sarcoma infiltrating the liver: A case report. Oncol Lett. 2015
Feb;9(2):798-800. Epub 2014 Nov 27. PubMed PMID: 25621053; PubMed Central PMCID: 
PMC4301523.


591: McLean JS, Lasken RS. Single cell genomics of bacterial pathogens: outlook
for infectious disease research. Genome Med. 2014 Nov 20;6(11):108. doi:
10.1186/s13073-014-0108-0. eCollection 2014. PubMed PMID: 25621014; PubMed
Central PMCID: PMC4304388.


592: Marancik D, Gao G, Paneru B, Ma H, Hernandez AG, Salem M, Yao J, Palti Y,
Wiens GD. Whole-body transcriptome of selectively bred, resistant-, control-, and
susceptible-line rainbow trout following experimental challenge with
Flavobacterium psychrophilum. Front Genet. 2015 Jan 8;5:453. doi:
10.3389/fgene.2014.00453. eCollection 2014. PubMed PMID: 25620978; PubMed Central
PMCID: PMC4288049.


593: VanderWeele TJ, Tchetgen Tchetgen EJ, Halloran ME. Interference and
Sensitivity Analysis. Stat Sci. 2014 Nov;29(4):687-706. PubMed PMID: 25620841;
PubMed Central PMCID: PMC4300555.


594: Chokoeva AA, Tchernev G, Tana C, Ananiev J, Wollina U. Sarcoid-like pattern 
in a patient with tuberculosis. J Biol Regul Homeost Agents. 2014
Oct-Dec;28(4):783-8. PubMed PMID: 25620187.


595: Heller R, Heller LC. Gene electrotransfer clinical trials. Adv Genet.
2015;89:235-62. doi: 10.1016/bs.adgen.2014.10.006. Epub 2014 Dec 4. PubMed PMID: 
25620013.


596: Du Y, Yu F, Zhang L, Wang X, Jin B, Wang Y, Mei K, Lu J, Jiang L. [Analysis 
of protective effect of using chickenpox live attenuated vaccine among 4-17 years
old children in Minhang district, Shanghai]. Zhonghua Yu Fang Yi Xue Za Zhi. 2014
Dec;48(12):1048-52. Chinese. PubMed PMID: 25619214.


597: Yan B, Lyu J, Liu J, Feng Y, Xu A, Chen S, Zhou L, Liang X, Cui F, Wang F,
Zhang L. [Antibody persistence following booster vaccination with three doses of 
hepatitis B vaccines among low-response adults in Zhangqiu county of Shandong
province: 24-month of follow-up from 2009]. Zhonghua Yu Fang Yi Xue Za Zhi. 2014 
Dec;48(12):1043-7. Chinese. PubMed PMID: 25619213.


598: Gahungu T, Coppieters Y, Berghmans L. [Analysis of health policies to
prevent non communicable diseases in the Wallonie-Brussels Federation]. Rev Med
Brux. 2014 Nov-Dec;35(6):476-82. Review. French. PubMed PMID: 25619046.


599: Pérez Márquez VM, Ochoa JL, Cruz CV, Alonso PS, Olmedo-Alvarez G, Vaca S,
Abascal EN. Isolation of Actinobacillus pleuropneumoniae from layer hens showing 
clinical signs of infectious coryza. Avian Dis. 2014 Dec;58(4):638-41. PubMed
PMID: 25619011.


600: Gallardo RA, Carrasco-Medanic R, Zhou H, Lyu S, Wang Y, Woolcock PR, Hoerr
FJ. Effects of challenge with very virulent infectious bursal disease virus
reassortants in commercial chickens. Avian Dis. 2014 Dec;58(4):579-86. PubMed
PMID: 25619003.


601: Pitesky M, Chin RP, Carnaccini S, Sentíes-Cué CG, Charlton B, Woolcock PR,
Shivaprasad HL. Spatial and temporal epidemiology of infectious laryngotracheitis
in central California: 2000-2012. Avian Dis. 2014 Dec;58(4):558-65. PubMed PMID: 
25619000.


602: Śmietanka K, Olszewska M, Domańska-Blicharz K, Bocian AL, Minta Z.
Experimental infection of different species of birds with pigeon paramyxovirus
type 1 virus--evaluation of clinical outcomes, viral shedding, and distribution
in tissues. Avian Dis. 2014 Dec;58(4):523-30. PubMed PMID: 25618996.


603: Ahlgren I, Yamada S, Wong A. Rising oceans, climate change, food aid, and
human rights in the Marshall Islands. Health Hum Rights. 2014;16(1):69-80. PubMed
PMID: 25618915.


604: Baba H, Sato Y, Toyonaga Y, Hanaki H, Sunakawa K. Nationwide survey of the
development of drug resistance in the pediatric field in 2007, 2010, and 2012:
drug sensitivity of Haemophilus influenzae serotype b strain in Japan. J Infect
Chemother. 2015 Apr;21(4):277-83. doi: 10.1016/j.jiac.2014.12.006. Epub 2014 Dec 
26. PubMed PMID: 25618776.


605: Murillo O, Grau I, Lora-Tamayo J, Gomez-Junyent J, Ribera A, Tubau F, Ariza 
J, Pallares R. The changing epidemiology of bacteraemic osteoarticular infections
in the early 21st century. Clin Microbiol Infect. 2015 Mar;21(3):254.e1-8. doi:
10.1016/j.cmi.2014.09.007. Epub 2014 Oct 12. PubMed PMID: 25618436.


606: Babiuk LA. CSCI/RCPSC Henry Friesen lecture: controlling infectious diseases
through vaccination. Clin Invest Med. 2014 Dec 1;37(6):E409-13. PubMed PMID:
25618274.


607: Davis R, Parand A, Pinto A, Buetow S. Systematic review of the effectiveness
of strategies to encourage patients to remind healthcare professionals about
their hand hygiene. J Hosp Infect. 2015 Mar;89(3):141-62. doi:
10.1016/j.jhin.2014.11.010. Epub 2014 Dec 16. Review. PubMed PMID: 25617088.


608: Hosseinzadeh H, Alaw Qotbi AA, Seidavi A, Norris D, Brown D. Effects of
different levels of coriander (Coriandrum sativum) seed powder and extract on
serum biochemical parameters, microbiota, and immunity in broiler chicks.
ScientificWorldJournal. 2014;2014:628979. doi: 10.1155/2014/628979. Epub 2014 Dec
28. PubMed PMID: 25614892; PubMed Central PMCID: PMC4295613.


609: Davarpasand T, Hosseinsabet A, Sotudeh Anvary M. Mitral-aortic intervalvular
fibrosa involvement by takayasu' arteritis. Int Cardiovasc Res J. 2014
Dec;8(4):181-3. Epub 2014 Dec 1. PubMed PMID: 25614864; PubMed Central PMCID:
PMC4302508.


610: Ahadi Z, Shafiee G, Qorbani M, Sajedinejad S, Kelishadi R, Arzaghi SM,
Larijani B, Heshmat R. An overview on the successes, challenges and future
perspective of a national school-based surveillance program: the CASPIAN study. J
Diabetes Metab Disord. 2014 Dec 20;13(1):120. doi: 10.1186/s40200-014-0120-3.
eCollection 2014. PubMed PMID: 25614853; PubMed Central PMCID: PMC4302132.


611: Chantrey J, Dale TD, Read JM, White S, Whitfield F, Jones D, McInnes CJ,
Begon M. European red squirrel population dynamics driven by squirrelpox at a
gray squirrel invasion interface. Ecol Evol. 2014 Oct;4(19):3788-99. doi:
10.1002/ece3.1216. Epub 2014 Sep 11. PubMed PMID: 25614793; PubMed Central PMCID:
PMC4301051.


612: Hoang LT, Shimizu C, Ling L, Naim AN, Khor CC, Tremoulet AH, Wright V, Levin
M, Hibberd ML, Burns JC. Global gene expression profiling identifies new
therapeutic targets in acute Kawasaki disease. Genome Med. 2014 Nov 20;6(11):541.
doi: 10.1186/s13073-014-0102-6. eCollection 2014. PubMed PMID: 25614765; PubMed
Central PMCID: PMC4279699.


613: Nyati KK, Prasad KN. Role of cytokines and Toll-like receptors in the
immunopathogenesis of Guillain-Barré syndrome. Mediators Inflamm.
2014;2014:758639. doi: 10.1155/2014/758639. Epub 2014 Sep 22. Review. PubMed
PMID: 25614713; PubMed Central PMCID: PMC4189947.


614: Baugh L, Phan I, Begley DW, Clifton MC, Armour B, Dranow DM, Taylor BM,
Muruthi MM, Abendroth J, Fairman JW, Fox D 3rd, Dieterich SH, Staker BL, Gardberg
AS, Choi R, Hewitt SN, Napuli AJ, Myers J, Barrett LK, Zhang Y, Ferrell M, Mundt 
E, Thompkins K, Tran N, Lyons-Abbott S, Abramov A, Sekar A, Serbzhinskiy D,
Lorimer D, Buchko GW, Stacy R, Stewart LJ, Edwards TE, Van Voorhis WC, Myler PJ. 
Increasing the structural coverage of tuberculosis drug targets. Tuberculosis
(Edinb). 2015 Mar;95(2):142-8. doi: 10.1016/j.tube.2014.12.003. Epub 2014 Dec 19.
PubMed PMID: 25613812; PubMed Central PMCID: PMC4361283.


615: Al-Shekaili T, Baylis M, Ganapathy K. Molecular detection of infectious
bronchitis and avian metapneumoviruses in Oman backyard poultry. Res Vet Sci.
2015 Apr;99:46-52. doi: 10.1016/j.rvsc.2014.12.018. Epub 2014 Dec 30. PubMed
PMID: 25613085.


616: Manchester A. Contagion and the value of resistance. Nurs N Z. 2014
Sep;20(8):26-7. PubMed PMID: 25612372.


617: Del Rio C. HIV prevention: integrating biomedical and behevioral
interventions. Top Antivir Med. 2014 Dec-2015 Jan;22(5):702-6. Review. PubMed
PMID: 25612180.


618: De Guzman MC, Chawla R, Duttchen K. Possible Neonatal Herpes Simplex Virus
(HSV) Acquired Postpartum from Maternal Oral HSV Reactivation after Neuraxial
Morphine. A A Case Rep. 2014 May 1;2(9):103-5. doi: 10.1213/XAA.0000000000000013.
PubMed PMID: 25611872.


619: Niculescu EC, Dop D, Diaconu R, Stepan AE, Gheonea C, Stănescu GL. Vertical 
transmission of HIV/TB in newborns: a case report. Rom J Morphol Embryol.
2014;55(4):1473-6. PubMed PMID: 25611284.


620: Mitoiu D, David C, Peride I, Niculae A, Mureşan A, Ciocâlteu A, Geavlete BF,
Checheriţă IA. Intra-peritoneal chronic loculation in peritoneal dialysis
patients - a new medical management approach. Rom J Morphol Embryol.
2014;55(4):1409-13. PubMed PMID: 25611274.


621: Hafizi M, Mardani S, Borhani A, Ahmadi A, Nasri P, Nasri H. Association of
helicobacter pylori infection with serum magnesium in kidney transplant patients.
J Renal Inj Prev. 2014 Dec 1;3(4):101-5. doi: 10.12861/jrip.2014.29. eCollection 
2014. PubMed PMID: 25610889; PubMed Central PMCID: PMC4301387.


622: Jafari-Adli S, Jouyandeh Z, Qorbani M, Soroush A, Larijani B, Hasani-Ranjbar
S. Prevalence of obesity and overweight in adults and children in Iran; a
systematic review. J Diabetes Metab Disord. 2014 Dec 23;13(1):121. doi:
10.1186/s40200-014-0121-2. eCollection 2014. PubMed PMID: 25610814; PubMed
Central PMCID: PMC4301060.


623: Graner MW, Lillehei KO, Katsanis E. Endoplasmic reticulum chaperones and
their roles in the immunogenicity of cancer vaccines. Front Oncol. 2015 Jan
6;4:379. doi: 10.3389/fonc.2014.00379. eCollection 2014. Review. PubMed PMID:
25610811; PubMed Central PMCID: PMC4285071.


624: Nkoke C, Lekoubou A, Yonta EW, Dzudie A, Kengne AP. Shone's anomaly: a
report of one case in sub-Saharan Africa. Cardiovasc Diagn Ther. 2014
Dec;4(6):495-8. doi: 10.3978/j.issn.2223-3652.2014.12.04. PubMed PMID: 25610807; 
PubMed Central PMCID: PMC4278041.


625: Atıcı S, Kadayıfcı EK, Karaaslan A, Toper MH, Celikel CA, Soysal A, Bakır M.
Atypical presentation of cat-scratch disease in an immunocompetent child with
serological and pathological evidence. Case Rep Pediatr. 2014;2014:397437. doi:
10.1155/2014/397437. Epub 2014 Dec 28. PubMed PMID: 25610689; PubMed Central
PMCID: PMC4291153.


626: Saba Shirvan A, Mardani K. Molecular detection of infectious bronchitis and 
Newcastle disease viruses in broiler chickens with respiratory signs using Duplex
RT-PCR. Vet Res Forum. 2014 Fall;5(4):319-23. PubMed PMID: 25610585; PubMed
Central PMCID: PMC4299999.


627: Najafi H, Madadgar O, Jamshidi S, Ghalyanchi Langeroudi A, Darzi Lemraski M.
Molecular and clinical study on prevalence of feline herpesvirus type 1 and
calicivirus in correlation with feline leukemia and immunodeficiency viruses. Vet
Res Forum. 2014 Fall;5(4):255-61. PubMed PMID: 25610576; PubMed Central PMCID:
PMC4299990.


628: Janocha-Litwin J, Pazgan-Simon M, Simon K. DRESS syndrome as a complication 
of treatment of hepatitis C virus-associated post-inflammatory liver cirrhosis
with peginterferon α2a and ribavirin. Postepy Dermatol Alergol. 2014
Dec;31(6):401-4. doi: 10.5114/pdia.2014.40939. Epub 2014 Dec 3. PubMed PMID:
25610356; PubMed Central PMCID: PMC4293381.


629: Vancelik S, Set T, Akturk Z, Calikoglu O, Kosan Z. The changing rate of
suspected rabies bites after begin to act animal shelter in erzurum city.
Eurasian J Med. 2014 Oct;46(3):151-5. doi: 10.5152/eajm.2014.49. Epub 2014 Aug
26. PubMed PMID: 25610317; PubMed Central PMCID: PMC4299841.


630: Uyanik MH, Yazgi H, Ozden K, Erdil Z, Ayyildiz A. Comparison of
coagulase-negative staphylococci isolated from blood cultures as a true
bacteremia agent and contaminant in terms of slime production and methicillin
resistance. Eurasian J Med. 2014 Jun;46(2):115-9. doi: 10.5152/eajm.2014.26.
PubMed PMID: 25610309; PubMed Central PMCID: PMC4261457.


631: Dutta S, Deshmukh PR. Prevalence and determinants of self-reported chronic
bronchitis among women in rural Central India. Med J Armed Forces India. 2015
Jan;71(1):48-52. doi: 10.1016/j.mjafi.2014.10.002. Epub 2014 Nov 22. PubMed PMID:
25609864; PubMed Central PMCID: PMC4297829.


632: Craig TJ, Li HH, Riedl M, Bernstein JA, Lumry WR, MacGinnitie AJ, Stolz LE, 
Biedenkapp J, Chyung Y. Characterization of anaphylaxis after ecallantide
treatment of hereditary angioedema attacks. J Allergy Clin Immunol Pract. 2015
Mar-Apr;3(2):206-212.e4. doi: 10.1016/j.jaip.2014.09.001. Epub 2014 Oct 29.
PubMed PMID: 25609335.


633: Zhou J, Ma Q, Guo C, Shi L, Yao Y, Yu J, Zhang X. [A study on the
relationship between endoplasmic reticulum aminopeptidase2 genetic polymorphisms 
and non-small cell lung cancer in Yunnan Han population]. Zhonghua Jie He He Hu
Xi Za Zhi. 2014 Dec;37(12):909-14. Chinese. PubMed PMID: 25609128.


634: Zhang Z, Liu Q. [Investigation progress of the hazard and prevention of
infections diseases in medical workers]. Zhonghua Lao Dong Wei Sheng Zhi Ye Bing 
Za Zhi. 2014 Dec;32(12):951-4. Chinese. PubMed PMID: 25608906.


635: Kim S. [Control discourses and power relations of yellow fever: Philadelphia
in 1793]. Uisahak. 2014 Dec;23(3):513-41. doi: 10.13081/kjmh.2014.23.513. Korean.
PubMed PMID: 25608507.


636: Grünewald T. [When Ebola fever is suspected--fundamentals, preparation and
management]. MMW Fortschr Med. 2014 Dec 15;156(21-22):60-2, 64-5. Review. German.
PubMed PMID: 25608412.


637: Füessl HS, Stiefelhagen P. [STIKO recommendations. Should I vaccinate all
patients against influenza]. MMW Fortschr Med. 2014 Dec 15;156(21-22):32. German.
PubMed PMID: 25608391.


638: Hader G, Schlimpert V. [Proper use is decisive. Does "Ebola protective
clothing" provide adequate protection?]. MMW Fortschr Med. 2014 Dec
15;156(21-22):6. German. PubMed PMID: 25608374.


639: Laprugne-Garcia E. [Hand hygiene and the prevention of infectious diseases
in pediatrics]. Soins Pediatr Pueric. 2014 Nov-Dec;(281):27-9. French. PubMed
PMID: 25608366.


640: Bourrillon A. [Infectious disease epidemics in pediatrics]. Soins Pediatr
Pueric. 2014 Nov-Dec;(281):16-8. French. PubMed PMID: 25608363.


641: Minor P. The polio endgame. Hum Vaccin Immunother. 2014;10(7):2106-8. doi:
10.4161/21645515.2014.981115. Review. PubMed PMID: 25608050; PubMed Central
PMCID: PMC4370356.


642: Emerging disease in Europe could wipe out American salamanders. Mar Pollut
Bull. 2014 Dec 15;89(1-2):2. PubMed PMID: 25606612.


643: Yao Y, Des Marais TL, Costa M. Chromatin Memory in the Development of Human 
Cancers. Gene Technol. 2014 Aug 11;3(2):114. PubMed PMID: 25606572; PubMed
Central PMCID: PMC4297643.


644: Takeshima SN, Miyasaka T, Polat M, Kikuya M, Matsumoto Y, Mingala CN,
Villanueva MA, Salces AJ, Onuma M, Aida Y. The great diversity of major
histocompatibility complex class II genes in Philippine native cattle. Meta Gene.
2014 Feb 19;2:176-90. doi: 10.1016/j.mgene.2013.12.005. eCollection 2014 Dec.
PubMed PMID: 25606401.


645: Peles E, Schreiber S, Linzy S, Domani Y, Adelson M. Differences in
methylphenidate abuse rates among methadone maintenance treatment patients in two
clinics. J Subst Abuse Treat. 2015 Jul;54:44-9. doi: 10.1016/j.jsat.2014.12.010. 
Epub 2014 Dec 30. PubMed PMID: 25605438.


646: Lopez AD, Williams TN, Levin A, Tonelli M, Singh JA, Burney PG, Rehm J,
Volkow ND, Koob G, Ferri CP. Remembering the forgotten non-communicable diseases.
BMC Med. 2014 Oct 22;12:200. doi: 10.1186/s12916-014-0200-8. PubMed PMID:
25604462; PubMed Central PMCID: PMC4207624.


647: de Ruiter A, Taylor GP, Clayden P, Dhar J, Gandhi K, Gilleece Y, Harding K, 
Hay P, Kennedy J, Low-Beer N, Lyall H, Palfreeman A, O'Shea S, Tookey P, Tosswill
J, Welch S, Wilkins E; British HIV Association. British HIV Association
guidelines for the management of HIV infection in pregnant women 2012 (2014
interim review). HIV Med. 2014 Sep;15 Suppl 4:1-77. doi: 10.1111/hiv.12185.
PubMed PMID: 25604045.


648: Lin C, Lin CN, Wang YC, Liu FY, Chien YW, Chuang YJ, Lan CY, Hsieh WP, Chen 
BS. Robustness analysis on interspecies interaction network for iron and glucose 
competition between Candida albicans and zebrafish during infection. BMC Syst
Biol. 2014;8 Suppl 5:S6. doi: 10.1186/1752-0509-8-S5-S6. Epub 2014 Dec 12. PubMed
PMID: 25603810; PubMed Central PMCID: PMC4305985.


649: Bahreynian M, Motlagh ME, Qorbani M, Heshmat R, Ardalan G, Kelishadi R.
Prevalence of Growth Disorders in a Nationally Representative Sample of Iranian
Adolescents According to Socioeconomic Status: The CASPIAN-III Study. Pediatr
Neonatol. 2015 Aug;56(4):242-7. doi: 10.1016/j.pedneo.2014.12.001. Epub 2014 Dec 
19. PubMed PMID: 25603727.


650: Zhang H, Chen Y, Hou P, Wang Q, Hu G, Li X, Wang M, Bi Z. [Contaminant
levels and drug resistance analysis of Salmonella isolated from broiler
production and processing course in Shandong Province in 2012]. Wei Sheng Yan
Jiu. 2014 Nov;43(6):933-8. Chinese. PubMed PMID: 25603602.


651: Gianella P, Gasche-Soccal P, van Delden C, Hachulla AL, Rochat T. [Invasive 
pulmonary aspergillosis and chronic pulmonary aspergillosis]. Rev Med Suisse.
2014 Nov 19;10(451):2202-7. Review. French. PubMed PMID: 25603567.


652: Petrignani M, van Beek J, Borsboom G, Richardus JH, Koopmans M. Norovirus
introduction routes into nursing homes and risk factors for spread: a systematic 
review and meta-analysis of observational studies. J Hosp Infect. 2015
Mar;89(3):163-78. doi: 10.1016/j.jhin.2014.11.015. Epub 2014 Dec 29. Review.
PubMed PMID: 25601744.


653: Barten DG, Gulikers DE, Versteegen MG, Thimister WP, de Mast Q,
Bleeker-Rovers CP. Iliopsoas abscess associated with endovascular infection: an
acute case of chronic Q fever. Am J Emerg Med. 2015 Jun;33(6):862.e1-3. doi:
10.1016/j.ajem.2014.12.043. Epub 2014 Dec 30. PubMed PMID: 25601161.


654: Bhattacharjee A, Majumder S, Majumdar SB, Choudhuri SK, Roy S, Majumdar S.
Co-administration of glycyrrhizic acid with the antileishmanial drug sodium
antimony gluconate (SAG) cures SAG-resistant visceral leishmaniasis. Int J
Antimicrob Agents. 2015 Mar;45(3):268-77. doi: 10.1016/j.ijantimicag.2014.10.023.
Epub 2014 Dec 8. PubMed PMID: 25600891.


655: Fahmy J, Halabi-Tawil M, Bagot M, Tournant B, Petit A. [Erythema nodosum
during the course of idiopathic granulomatous mastitis]. Ann Dermatol Venereol.
2015 Jan;142(1):46-9. doi: 10.1016/j.annder.2014.09.009. Epub 2014 Oct 17.
French. PubMed PMID: 25600795.


656: Korndewal MJ, Mollema L, Tcherniaeva I, van der Klis F, Kroes AC,
Oudesluys-Murphy AM, Vossen AC, de Melker HE. Cytomegalovirus infection in the
Netherlands: seroprevalence, risk factors, and implications. J Clin Virol. 2015
Feb;63:53-8. doi: 10.1016/j.jcv.2014.11.033. Epub 2014 Dec 2. PubMed PMID:
25600606.


657: Johnston SC, Johnson JC, Stonier SW, Lin KL, Kisalu NK, Hensley LE, Rimoin
AW. Cytokine modulation correlates with severity of monkeypox disease in humans. 
J Clin Virol. 2015 Feb;63:42-5. doi: 10.1016/j.jcv.2014.12.001. Epub 2014 Dec 4. 
PubMed PMID: 25600603.


658: Silva LS, Almeida BL, Melo AK, Brito DC, Braz AS, Freire EA. [IgA
nephropathy in systemic lupus erythematosus patients: case report and literature 
review.]. Rev Bras Reumatol. 2014 Dec 19. pii: S0482-5004(14)00244-7. doi:
10.1016/j.rbr.2014.10.011. [Epub ahead of print] Portuguese. PubMed PMID:
25600457.


659: Kömür S, İnal AS, Ulu AC, Kurtaran B, Taşova Y, Salih H, Aksu Z. Effects of 
mannose-binding lectin and mannose-binding lectin polymorphisms on treatment
response in patients with chronic hepatitis C. Turk J Gastroenterol. 2014
Dec;25(6):702-6. doi: 10.5152/tjg.2014.6583. PubMed PMID: 25599785.


660: İşlek A, Sayar E, Yılmaz A, Baysan BÖ, Mutlu D, Artan R. The role of
Bifidobacterium lactis B94 plus inulin in the treatment of acute infectious
diarrhea in children. Turk J Gastroenterol. 2014 Dec;25(6):628-33. doi:
10.5152/tjg.2014.14022. PubMed PMID: 25599772.


661: Igarashi T, Kuze A, Sobue S, Yamamoto A, Yamamoto K, Oyoshi K, Imaoka K,
Fukuda T. Japan's efforts to promote global health using satellite remote sensing
data from the Japan Aerospace Exploration Agency for prediction of infectious
diseases and air quality. Geospat Health. 2014 Dec 1;8(3):S603-10. doi:
10.4081/gh.2014.299. PubMed PMID: 25599641.


662: Zolla-Pazner S, Edlefsen PT, Rolland M, Kong XP, deCamp A, Gottardo R,
Williams C, Tovanabutra S, Sharpe-Cohen S, Mullins JI, deSouza MS, Karasavvas N, 
Nitayaphan S, Rerks-Ngarm S, Pitisuttihum P, Kaewkungwal J, O'Connell RJ, Robb
ML, Michael NL, Kim JH, Gilbert P. Vaccine-induced Human Antibodies Specific for 
the Third Variable Region of HIV-1 gp120 Impose Immune Pressure on Infecting
Viruses. EBioMedicine. 2014 Nov 1;1(1):37-45. PubMed PMID: 25599085; PubMed
Central PMCID: PMC4293639.


663: White TB, McCoy AM, Streva VA, Fenrich J, Deininger PL. A droplet digital
PCR detection method for rare L1 insertions in tumors. Mob DNA. 2014 Dec
31;5(1):30. doi: 10.1186/s13100-014-0030-4. eCollection 2014. PubMed PMID:
25598847; PubMed Central PMCID: PMC4297411.


664: Madani ZS, Goudarzipor D, Haddadi A, Saeidi A, Bijani A. A CBCT Assessment
of Apical Transportation in Root Canals Prepared with Hand K-Flexofile and K3
Rotary Instruments. Iran Endod J. 2015 Winter;10(1):44-8. Epub 2014 Dec 24.
PubMed PMID: 25598809; PubMed Central PMCID: PMC4293580.


665: Sikorska K, Romanowski T, Stalke P, Izycka Swieszewska E, Bielawski KP.
Association of hepcidin mRNA expression with hepatocyte iron accumulation and
effects of antiviral therapy in chronic hepatitis C infection. Hepat Mon. 2014
Nov 1;14(11):e21184. doi: 10.5812/hepatmon.21184. eCollection 2014 Nov. PubMed
PMID: 25598789; PubMed Central PMCID: PMC4286710.


666: Zhang X, An Y, Jiang X, Xu M, Xu L, Chen S, Xi Y. Entecavir versus
Lamivudine therapy for patients with chronic hepatitis B-associated liver
failure: a meta-analysis. Hepat Mon. 2014 Nov 11;14(11):e19164. doi:
10.5812/hepatmon.19164. eCollection 2014 Nov. PubMed PMID: 25598786; PubMed
Central PMCID: PMC4286714.


667: Bjerrum JT, Wang Y, Hao F, Coskun M, Ludwig C, Günther U, Nielsen OH.
Metabonomics of human fecal extracts characterize ulcerative colitis, Crohn's
disease and healthy individuals. Metabolomics. 2015;11:122-133. Epub 2014 Jun 1. 
PubMed PMID: 25598765; PubMed Central PMCID: PMC4289537.


668: Ahia CL, Blais CM. Primary palliative care for the general internist:
integrating goals of care discussions into the outpatient setting. Ochsner J.
2014 Winter;14(4):704-11. Review. PubMed PMID: 25598737; PubMed Central PMCID:
PMC4295749.


669: Mella DB, Kamiya-Matsuoka C, Liao B, Tummala S, de Groot J. Recurrent
encephaloclastic cyst induced by intraventricular topotecan. J Neurol Sci. 2015
Feb 15;349(1-2):52-3. doi: 10.1016/j.jns.2014.12.024. Epub 2014 Dec 24. PubMed
PMID: 25598491.


670: Yang J, Feng L, Zheng Y, Yu H. [Estimation on the indirect economic burden
of disease-related premature deaths in China, 2012]. Zhonghua Liu Xing Bing Xue
Za Zhi. 2014 Nov;35(11):1256-62. Chinese. PubMed PMID: 25598260.


671: Xu K, Zhu L, Tang F, Bao C, Zhu Y, Cao M, Du G, Xu J, Peng H, Zhai X. [Rate 
of infection and related risk factors on hepatitis C virus in three counties of
Jiangsu province]. Zhonghua Liu Xing Bing Xue Za Zhi. 2014 Nov;35(11):1212-7.
Chinese. PubMed PMID: 25598250.


672: Zhang M, Wang L, Deng Q, Zhao Y, Huang Z, Li Y, Jiang Y, Wang L. [Fruit and 
vegetables intake among the Chinese migrant population aged 18 to 59 years old in
2012]. Zhonghua Liu Xing Bing Xue Za Zhi. 2014 Nov;35(11):1198-201. Chinese.
PubMed PMID: 25598247.


673: Wang L, Wang L. [Surveillance and control of risk factors: the key to the
chronic non-communicable disease control and prevalence among floating
population]. Zhonghua Liu Xing Bing Xue Za Zhi. 2014 Nov;35(11):1184-5. Chinese. 
PubMed PMID: 25598244.


674: Bouwknegt M, Verhaelen K, Rzeżutka A, Kozyra I, Maunula L, von Bonsdorff CH,
Vantarakis A, Kokkinos P, Petrovic T, Lazic S, Pavlik I, Vasickova P, Willems KA,
Havelaar AH, Rutjes SA, de Roda Husman AM. Quantitative farm-to-fork risk
assessment model for norovirus and hepatitis A virus in European leafy green
vegetable and berry fruit supply chains. Int J Food Microbiol. 2015 Apr
2;198:50-8. doi: 10.1016/j.ijfoodmicro.2014.12.013. Epub 2014 Dec 18. PubMed
PMID: 25598201.


675: de Jong MD, Koopmans M, Goossens H; authors of the original article. Authors
reply: management of patients with Ebola virus disease in Europe: high-level
isolation units should have a key role. Euro Surveill. 2014 Dec 18;19(50):20990. 
PubMed PMID: 25597544.


676: Ippolito G, Puro V, Brouqui P, Lauria FN, Fusco FM; EuroNHID Consortium.
Letter to the editor: management of patients with Ebola virus disease in Europe: 
high-level isolation units should have a key role. Euro Surveill. 2014 Dec
18;19(50):20993. PubMed PMID: 25597543.


677: Liu DP, Wang ET, Pan YH, Cheng SH. Innovative applications of immunisation
registration information systems: example of improved measles control in Taiwan. 
Euro Surveill. 2014 Dec 18;19(50):20994. PubMed PMID: 25597542.


678: Harries M, Monazahian M, Wenzel J, Jilg W, Weber M, Ehlers J, Dreesman J,
Mertens E. Foodborne hepatitis A outbreak associated with bakery products in
northern Germany, 2012. Euro Surveill. 2014 Dec 18;19(50):20992. PubMed PMID:
25597541.


679: El-Bahnasawy MM, Elmeniawy NZ, Morsy TA. An interventional program for
nursing staff on selected mass gathering infectious diseases at Hajj. J Egypt Soc
Parasitol. 2014 Aug;44(2):405-24. PubMed PMID: 25597156.


680: Shiro H, Sato Y, Toyonaga Y, Hanaki H, Sunakawa K. Nationwide survey of the 
development of drug resistance in the pediatric field in 2000-2001, 2004, 2007,
2010, and 2012: evaluation of the changes in drug sensitivity of Haemophilus
influenzae and patients' background factors. J Infect Chemother. 2015
Apr;21(4):247-56. doi: 10.1016/j.jiac.2014.11.012. Epub 2014 Dec 18. PubMed PMID:
25596977.


681: McDonagh P, Sheehy PA, Norris JM. Combination siRNA therapy against feline
coronavirus can delay the emergence of antiviral resistance in vitro. Vet
Microbiol. 2015 Mar 23;176(1-2):10-8. doi: 10.1016/j.vetmic.2014.12.009. Epub
2014 Dec 19. PubMed PMID: 25596968.


682: Asner SA, Rose W, Petrich A, Richardson S, Tran DJ. Is virus coinfection a
predictor of severity in children with viral respiratory infections? Clin
Microbiol Infect. 2015 Mar;21(3):264.e1-6. doi: 10.1016/j.cmi.2014.08.024. Epub
2014 Oct 29. PubMed PMID: 25596778.


683: Takishita C, Yajima K, Iwasaki Y, Ohashi M, Iwanaga T, Oohinata R. [A case
of early gastric cancer with multiple synchronous bone metastases treated
complete response with S-1+CDDP]. Gan To Kagaku Ryoho. 2014 Dec;41(13):2611-4.
Review. Japanese. PubMed PMID: 25596058.


684: Gemmetto V, Barrat A, Cattuto C. Mitigation of infectious disease at school:
targeted class closure vs school closure. BMC Infect Dis. 2014 Dec 31;14:695.
doi: 10.1186/s12879-014-0695-9. PubMed PMID: 25595123; PubMed Central PMCID:
PMC4297433.


685: Sbong S, Feldman M. Frequency and causes of C-reactive protein and
erythrocyte sedimentation rate disagreements in adults. Int J Rheum Dis. 2015
Jan;18(1):29-32. doi: 10.1111/1756-185X.12537. Epub 2014 Dec 31. PubMed PMID:
25594234.


686: van Nunen DP, van den Boogaard MJ, Don Griot JP, Rüttermann M, van der Veken
LT, Breugem CC. Elevated Infant Mortality Rate among Dutch Oral Cleft Cases: A
Retrospective Analysis from 1997 to 2011. Front Surg. 2014 Dec 4;1:48. doi:
10.3389/fsurg.2014.00048. eCollection 2014. PubMed PMID: 25593972; PubMed Central
PMCID: PMC4286963.


687: Guandalini S. Are probiotics or prebiotics useful in pediatric irritable
bowel syndrome or inflammatory bowel disease? Front Med (Lausanne). 2014 Aug
28;1:23. doi: 10.3389/fmed.2014.00023. eCollection 2014. Review. PubMed PMID:
25593899; PubMed Central PMCID: PMC4292186.


688: Baziar N, Jafarian K, Shadman Z, Qorbani M, Khoshniat Nikoo M, Abd Mishani
M. Effect of therapeutic dose of vitamin d on serum adiponectin and glycemia in
vitamin d-insufficient or deficient type 2 diabetic patients. Iran Red Crescent
Med J. 2014 Sep 5;16(9):e21458. doi: 10.5812/ircmj.21458. eCollection 2014 Sep.
PubMed PMID: 25593737; PubMed Central PMCID: PMC4270651.


689: Rostami Dovom M, Ramezani Tehrani F, Amiri P, Amirshekari G, Farahmand M,
Azizi F. Main facilitators of smoking among young males in tehran: tehran lipid
and glucose study. Iran Red Crescent Med J. 2014 Sep 5;16(9):e15429. doi:
10.5812/ircmj.15429. eCollection 2014 Sep. PubMed PMID: 25593726; PubMed Central 
PMCID: PMC4270672.


690: Haghdoost AA, Afshari M, Baneshi MR, Gouya MM, Nasehi M, Movahednia M.
Estimating the annual risk of tuberculosis infection and disease in southeast of 
iran using the bayesian mixture method. Iran Red Crescent Med J. 2014 Sep
5;16(9):e15308. doi: 10.5812/ircmj.15308. eCollection 2014 Sep. PubMed PMID:
25593722; PubMed Central PMCID: PMC4270654.


691: Ejtehadi F, Anushiravani A, Bananzadeh A, Geramizadeh B. Gastrointestinal
basidiobolomycosis accompanied by liver involvement: a case report. Iran Red
Crescent Med J. 2014 Aug 17;16(9):e14109. doi: 10.5812/ircmj.14109. eCollection
2014 Sep. PubMed PMID: 25593711; PubMed Central PMCID: PMC4270646.


692: Mozafari H, Asadi Fakhr A, Salehi I, Moghimbigi A. The ability of
bispectral-guided management compared to routine monitoring for reflecting
awareness rate in patients undergoing abdominal surgery. Iran Red Crescent Med J.
2014 Sep 5;16(9):e13584. doi: 10.5812/ircmj.13584. eCollection 2014 Sep. PubMed
PMID: 25593710; PubMed Central PMCID: PMC4270681.


693: Geller G, Dvoskin R, Thio CL, Duggal P, Lewis MH, Bailey TC, Sutherland A,
Salmon DA, Kahn JP. Genomics and infectious disease: a call to identify the
ethical, legal and social implications for public health and clinical practice.
Genome Med. 2014 Nov 18;6(11):106. doi: 10.1186/s13073-014-0106-2. eCollection
2014. PubMed PMID: 25593592; PubMed Central PMCID: PMC4295297.


694: Aung AK, Trubiano JA, Spelman DW. Travel risk assessment, advice and
vaccinations in immunocompromised travellers (HIV, solid organ transplant and
haematopoeitic stem cell transplant recipients): A review. Travel Med Infect Dis.
2015 Jan-Feb;13(1):31-47. doi: 10.1016/j.tmaid.2014.12.007. Epub 2014 Dec 31.
Review. PubMed PMID: 25593039.


695: Chuang YY, Huang YC. Livestock-associated meticillin-resistant
Staphylococcus aureus in Asia: an emerging issue? Int J Antimicrob Agents. 2015
Apr;45(4):334-40. doi: 10.1016/j.ijantimicag.2014.12.007. Epub 2014 Dec 24.
Review. PubMed PMID: 25593014.


696: Ikebe T, Chiba K, Shima T, Masuda C, Okuno R, Ohya H, Ogata K, Katsukawa C, 
Kawahara R, Tominaga K, Yabata J, Tada Y, Okabe N, Watanabe H, Chang B, Ogawa M, 
Ohnishi M; Working group for beta-hemolytic streptococci in Japan. Evaluation of 
streptococcal toxic shock-like syndrome caused by group B streptococcus in adults
in Japan between 2009 and 2013. J Infect Chemother. 2015 Mar;21(3):207-11. doi:
10.1016/j.jiac.2014.12.002. Epub 2014 Dec 18. PubMed PMID: 25592810.


697: Cowan L, Haines FJ, Everett HE, Crudgington B, Johns HL, Clifford D, Drew
TW, Crooke HR. Factors affecting the infectivity of tissues from pigs with
classical swine fever: thermal inactivation rates and oral infectious dose. Vet
Microbiol. 2015 Mar 23;176(1-2):1-9. doi: 10.1016/j.vetmic.2014.12.003. Epub 2014
Dec 13. PubMed PMID: 25592758.


698: Gherardi G, Creti R, Pompilio A, Di Bonaventura G. An overview of various
typing methods for clinical epidemiology of the emerging pathogen
Stenotrophomonas maltophilia. Diagn Microbiol Infect Dis. 2015 Mar;81(3):219-26. 
doi: 10.1016/j.diagmicrobio.2014.11.005. Epub 2014 Nov 15. Review. PubMed PMID:
25592000.


699: Maliogka VI, Martelli GP, Fuchs M, Katis NI. Control of viruses infecting
grapevine. Adv Virus Res. 2015;91:175-227. doi: 10.1016/bs.aivir.2014.11.002.
Epub 2014 Dec 12. PubMed PMID: 25591880.


700: Smirnova NF, Khodova MA, Sivertseva SA, Boĭko AN, Gusev EI. [An analysis of 
an effect of infectious diseases and diet factors on the risk of multiple
sclerosis in the population of the Republic North Ossetia - Alania.]. Zh Nevrol
Psikhiatr Im S S Korsakova. 2014;114(10 Vypusk 2 Rasseiannyi skleroz):12-17.
Russian. PubMed PMID: 25591530.


701: Li H, Dong GD, Liu JM, Gao JX, Shi YJ, Zhang YG, Jin YM, Lu K, Cheng GF, Lin
JJ. Elimination of schistosomiasis japonica from formerly endemic areas in
mountainous regions of southern China using a praziquantel regimen. Vet
Parasitol. 2015 Mar 15;208(3-4):254-8. doi: 10.1016/j.vetpar.2014.12.031. Epub
2014 Dec 31. PubMed PMID: 25591407.


702: Selemetas N, Phelan P, O'Kiely P, de Waal T. The effects of farm management 
practices on liver fluke prevalence and the current internal parasite control
measures employed on Irish dairy farms. Vet Parasitol. 2015 Jan
30;207(3-4):228-40. doi: 10.1016/j.vetpar.2014.12.010. Epub 2014 Dec 27. PubMed
PMID: 25591405.


703: Stollery N. Lower limb problems. Practitioner. 2014 Oct;258(1775):32-3.
PubMed PMID: 25591286.


704: Silva CA, Albuquerque VL, Antunes MF. Leprosy as a neglected disease and its
stigma in the northeast of Brazil. Indian J Lepr. 2014 Apr-Jun;86(2):53-9. PubMed
PMID: 25591279.


705: Rodrigues Coura J, Momen H. Reemerging Ebola haemorrhagic fever 2014 and the
risks of its introduction into Brazil. Mem Inst Oswaldo Cruz. 2014
Dec;109(8):975-7. doi: 10.1590/0074-0276140428. PubMed PMID: 25591107; PubMed
Central PMCID: PMC4325613.


706: Salehi M, Salehi H, Salehi MM, Salehi M. Comparison between antibiotic
therapy of Brucellosis with and without vitamin A. Adv Biomed Res. 2014 Dec
6;3:245. doi: 10.4103/2277-9175.146365. eCollection 2014. PubMed PMID: 25590023; 
PubMed Central PMCID: PMC4283253.


707: Zhang J, Xu J, Du X, Yu Y, Lv F. Rare and persistent Rhodococcus equi
infection in a diffuse large B cell lymphoma patient: case report and review of
the literature. J Thorac Dis. 2014 Dec;6(12):E281-8. doi:
10.3978/j.issn.2072-1439.2014.12.17. PubMed PMID: 25590009; PubMed Central PMCID:
PMC4283301.


708: Fu X, Liang W, Du P, Yan M, Kan B. Transcript changes in Vibrio cholerae in 
response to salt stress. Gut Pathog. 2014 Dec 30;6(1):47. doi:
10.1186/s13099-014-0047-8. eCollection 2014. PubMed PMID: 25589902; PubMed
Central PMCID: PMC4293811.


709: Mohamed RM, Abdel-Hafeez EH, Belal US, Norose K, Aosai F. Human Cystic
Echinococcosis in the Nalut District of Western Libya: A Clinico-epidemiological 
Study. Trop Med Health. 2014 Dec;42(4):177-84. doi: 10.2149/tmh.2014-16. Epub
2014 Sep 17. PubMed PMID: 25589882; PubMed Central PMCID: PMC4287493.


710: Gagua AK, Ivanenkov IM, Vorob'ev PIu. [Opportunities for volatile fatty
acids using in early diagnostics of infected pancreonecrosis]. Khirurgiia (Mosk).
2014;(11):13-6. Russian. PubMed PMID: 25589178.


711: Cambau E, Viveiros M, Machado D, Raskine L, Ritter C, Tortoli E, Matthys V, 
Hoffner S, Richter E, Perez Del Molino ML, Cirillo DM, van Soolingen D, Böttger
EC. Revisiting susceptibility testing in MDR-TB by a standardized quantitative
phenotypic assessment in a European multicentre study. J Antimicrob Chemother.
2015 Mar;70(3):686-96. doi: 10.1093/jac/dku438. Epub 2014 Nov 11. PubMed PMID:
25587993.


712: Shalhoub S, Wang L, Ching A, Husain S, Rotstein C. Micafungin compared with 
caspofungin for the treatment of febrile episodes in neutropenic patients with
hematological malignancies: A retrospective study. Can J Infect Dis Med
Microbiol. 2014 Nov-Dec;25(6):299-304. PubMed PMID: 25587291; PubMed Central
PMCID: PMC4277157.


713: Gray J. Infection control: beyond the horizon. J Hosp Infect. 2015
Apr;89(4):237-40. doi: 10.1016/j.jhin.2014.11.004. Epub 2014 Dec 13. Review.
PubMed PMID: 25586986.


714: Hasnain SE, O'Toole RF, Grover S, Ehtesham NZ. Whole genome sequencing: a
new paradigm in the surveillance and control of human tuberculosis. Tuberculosis 
(Edinb). 2015 Mar;95(2):91-4. doi: 10.1016/j.tube.2014.12.007. Epub 2014 Dec 31. 
Review. PubMed PMID: 25586521.


715: Ganor-Paz Y, Kailer D, Shechter-Maor G, Regev R, Fejgin MD, Biron-Shental T.
Obstetric and neonatal outcomes after preterm premature rupture of membranes
among women carrying group B streptococcus. Int J Gynaecol Obstet. 2015
Apr;129(1):13-6. doi: 10.1016/j.ijgo.2014.10.024. Epub 2014 Dec 18. PubMed PMID: 
25585859.


716: Mathias JM. Former OR Manager of the Year directs team at Nebraska
biocontainment unit. OR Manager. 2014 Dec;30(12):1, 12-4. PubMed PMID: 25585447.


717: Saxena S, Samala G, Sridevi JP, Devi PB, Yogeeswari P, Sriram D. Design and 
development of novel Mycobacterium tuberculosis L-alanine dehydrogenase
inhibitors. Eur J Med Chem. 2015 Mar 6;92:401-14. doi:
10.1016/j.ejmech.2014.12.046. Epub 2014 Dec 27. PubMed PMID: 25585006.


718: Ciofi degli Atti M, Esposito S, Parola L, Ravà L, Gargantini G, Longhi R;
GSAQ working group. In-hospital management of children with bacterial meningitis 
in Italy. Ital J Pediatr. 2014 Nov 14;40:87. doi: 10.1186/s13052-014-0087-1.
PubMed PMID: 25584885; PubMed Central PMCID: PMC4247725.


719: Garip Y, Eser F, Erten S, Yilmaz O, Yildirim P. Brucellosis in
spondyloarthritis mimicking an exacerbation. Acta Reumatol Port. 2014
Oct-Dec;39(4):351-2. PubMed PMID: 25584623.


720: Haghgoo R, Rezvani MB, Salehi Zeinabadi M. Comparison of nano-hydroxyapatite
and sodium fluoride mouthrinse for remineralization of incipient carious lesions.
J Dent (Tehran). 2014 Jul;11(4):406-10. Epub 2014 Jul 31. PubMed PMID: 25584051; 
PubMed Central PMCID: PMC4283741.


721: Mitchell RM, Whitlock RH, Gröhn YT, Schukken YH. Back to the real world:
connecting models with data. Prev Vet Med. 2015 Feb 1;118(2-3):215-25. doi:
10.1016/j.prevetmed.2014.12.009. Epub 2014 Dec 22. PubMed PMID: 25583453.


722: Huijbers PM, van Hoek AH, Graat EA, Haenen AP, Florijn A, Hengeveld PD, van 
Duijkeren E. Methicillin-resistant Staphylococcus aureus and extended-spectrum
and AmpC β-lactamase-producing Escherichia coli in broilers and in people living 
and/or working on organic broiler farms. Vet Microbiol. 2015 Mar
23;176(1-2):120-5. doi: 10.1016/j.vetmic.2014.12.010. Epub 2014 Dec 19. PubMed
PMID: 25582613.


723: Boggild AK, Lau R, Reynaud D, Kain KC, Gerson M. Failure of
atovaquone-proguanil malaria chemoprophylaxis in a traveler to Ghana. Travel Med 
Infect Dis. 2015 Jan-Feb;13(1):89-93. doi: 10.1016/j.tmaid.2014.12.010. Epub 2014
Dec 31. PubMed PMID: 25582377.


724: Ni M, Chen X, Hu X, Ma Y. [Study on the mortality and risk factors among
HIV/AIDS patients receiving antiretroviral therapy in Xinjiang Uygur Autonomous
Region]. Zhonghua Yu Fang Yi Xue Za Zhi. 2014 Nov;48(11):953-8. Chinese. PubMed
PMID: 25582364.


725: Shan D, Wang J, Sun J, Duan S, Guo Y. [A study on the effectiveness of
prevention of mother-to-child HIV, syphilis, and hepatitis B transmission among
pregnant women in Dehong prefecture,Yunnan province, China from 2011 to 2013].
Zhonghua Yu Fang Yi Xue Za Zhi. 2014 Nov;48(11):942-6. Chinese. PubMed PMID:
25582362.


726: Li P, Wang L, Guo W, Qin Q, Ding Z, Cui Y. [Mobility of HIV/AIPS and
affecting factors anlysis in 2013, China]. Zhonghua Yu Fang Yi Xue Za Zhi. 2014
Nov;48(11):934-7. Chinese. PubMed PMID: 25582360.


727: Hess V, Mendelsohn A. Sauvages' paperwork: how disease classification arose 
from scholarly note-taking. Early Sci Med. 2014;19(5):471-503. PubMed PMID:
25581994.


728: Mihai M, Manole A, Dascălu CG, Manole M, Petrariu FD, Moraru D. Descriptive 
study on acute gastroenteritis in 3,883 patients admitted in "sf. Maria" children
hospital from Iaşi, Romania, between 2008 and 2013. Rev Med Chir Soc Med Nat
Iasi. 2014 Oct-Dec;118(4):1086-93. PubMed PMID: 25581974.


729: Trecker MA, Dillon JA. Identification of demographic and behavioral risk
factors for antibiotic resistant gonorrhea infections to combat the emergence of 
potentially untreatable infections. Sex Transm Dis. 2014 Dec;41(12):730-1. doi:
10.1097/OLQ.0000000000000214. PubMed PMID: 25581809.


730: Takuva S, Mugurungi O, Mutsvangwa J, Machiha A, Mupambo AC, Maseko V, Cham
F, Mungofa S, Mason P, Lewis DA. Etiology and antimicrobial susceptibility of
pathogens responsible for urethral discharge among men in Harare, Zimbabwe. Sex
Transm Dis. 2014 Dec;41(12):713-7. doi: 10.1097/OLQ.0000000000000204. PubMed
PMID: 25581806.


731: Trecker MA, Gu W, Jolly A, Waldner CL, Dillon JA. Female partner
notification is a promising prevention strategy for controlling sexually
transmitted infections in Shanghai: demographic and behavioral data from a
Shanghai clinic. Sex Transm Dis. 2014 Dec;41(12):702-5. doi:
10.1097/OLQ.0000000000000208. PubMed PMID: 25581804.


732: Peake RW. Diagnostics in the front line against infectious disease. Clin
Chem. 2014 Dec;60(12):1586-7. PubMed PMID: 25580505.


733: Park LS, Tate JP, Rodriguez-Barradas MC, Rimland D, Goetz MB, Gibert C,
Brown ST, Kelley MJ, Justice AC, Dubrow R. Cancer Incidence in HIV-Infected
Versus Uninfected Veterans: Comparison of Cancer Registry and ICD-9 Code
Diagnoses. J AIDS Clin Res. 2014 Jul;5(7):1000318. PubMed PMID: 25580366; PubMed 
Central PMCID: PMC4285627.


734: Arapovic J, Skocibusic S, Grgic S, Nikolic J. The first evidence of lyme
neuroborreliosis in southern bosnia and herzegovina. Case Rep Infect Dis.
2014;2014:231969. doi: 10.1155/2014/231969. Epub 2014 Dec 15. PubMed PMID:
25580319; PubMed Central PMCID: PMC4279250.


735: Koutsoumpas AL, Smyk DS, Bogdanos DP. E. coli Induced Experimental Model of 
Primary Biliary Cirrhosis: At Last. Int J Hepatol. 2014;2014:848373. doi:
10.1155/2014/848373. Epub 2014 Dec 16. Review. PubMed PMID: 25580301; PubMed
Central PMCID: PMC4280654.


736: Carvalho DM, Garcia FG, Terra AP, Lopes Tosta AC, Silva Lde A, Castellano
LR, Silva Teixeira DN. Elevated dengue virus nonstructural protein 1 serum levels
and altered toll-like receptor 4 expression, nitric oxide, and tumor necrosis
factor alpha production in dengue hemorrhagic Fever patients. J Trop Med.
2014;2014:901276. doi: 10.1155/2014/901276. Epub 2014 Dec 11. PubMed PMID:
25580138; PubMed Central PMCID: PMC4279176.


737: Ismayilova R, Nasirova E, Hanou C, Rivard RG, Bautista CT. Patterns of
brucellosis infection symptoms in azerbaijan: a latent class cluster analysis. J 
Trop Med. 2014;2014:593873. doi: 10.1155/2014/593873. Epub 2014 Dec 14. PubMed
PMID: 25580137; PubMed Central PMCID: PMC4279714.


738: Miller JC, Kiss IZ. Epidemic spread in networks: Existing methods and
current challenges. Math Model Nat Phenom. 2014 Jan;9(2):4-42. PubMed PMID:
25580063; PubMed Central PMCID: PMC4287241.


739: Pastor-Fernández I, Arranz-Solís D, Regidor-Cerrillo J, Álvarez-García G,
Hemphill A, García-Culebras A, Cuevas-Martín C, Ortega-Mora LM. A vaccine
formulation combining rhoptry proteins NcROP40 and NcROP2 improves pup survival
in a pregnant mouse model of neosporosis. Vet Parasitol. 2015 Jan
30;207(3-4):203-15. doi: 10.1016/j.vetpar.2014.12.009. Epub 2014 Dec 25. PubMed
PMID: 25579396.


740: Learmount J, Gettinby G, Boughtflower V, Stephens N, Hartley K, Allanson P, 
Gutierrez AB, Perez D, Taylor M. Evaluation of 'best practice' (SCOPS) guidelines
for nematode control on commercial sheep farms in England and Wales. Vet
Parasitol. 2015 Jan 30;207(3-4):259-65. doi: 10.1016/j.vetpar.2014.12.004. Epub
2014 Dec 13. PubMed PMID: 25579395.


741: Seto WH. Airborne transmission and precautions: facts and myths. J Hosp
Infect. 2015 Apr;89(4):225-8. doi: 10.1016/j.jhin.2014.11.005. Epub 2014 Dec 13. 
Review. PubMed PMID: 25578684.


742: Lu DY, Lu TR, Che JY, Wu HY, Xu B. New Perspectives of HIV/AIDS Therapy
Study. Recent Pat Antiinfect Drug Discov. 2014;9(2):112-20. PubMed PMID:
25578060.


743: Christoforou A, Snowdon W, Laesango N, Vatucawaqa S, Lamar D, Alam L, Lippwe
K, Havea IL, Tairea K, Hoejskov P, Waqanivalu T, Webster J. Progress on salt
reduction in the Pacific Islands: from strategies to action. Heart Lung Circ.
2015 May;24(5):503-9. doi: 10.1016/j.hlc.2014.11.023. Epub 2014 Dec 10. PubMed
PMID: 25577701.


744: Gazdag G, Szabo Z, Szlavik J. [Psychiatric aspects of infectious diseases --
a literature review]. Neuropsychopharmacol Hung. 2014 Dec;16(4):181-7. Review.
Hungarian. PubMed PMID: 25577481.


745: Owen JL, Yang T, Mohamadzadeh M. New insights into gastrointestinal anthrax 
infection. Trends Mol Med. 2015 Mar;21(3):154-63. doi:
10.1016/j.molmed.2014.12.003. Epub 2014 Dec 19. Review. PubMed PMID: 25577136;
PubMed Central PMCID: PMC4352373.


746: Scasso S, Laufer J, Rodriguez G, Alonso JG, Sosa CG. Vaginal group B
streptococcus status during intrapartum antibiotic prophylaxis. Int J Gynaecol
Obstet. 2015 Apr;129(1):9-12. doi: 10.1016/j.ijgo.2014.10.018. Epub 2014 Dec 18. 
PubMed PMID: 25577036.


747: Chander J, Stchigel AM, Alastruey-Izquierdo A, Jayant M, Bala K, Rani H,
Handa U, Punia RS, Dalal U, Attri AK, Monzon A, Cano-Lira JF, Guarro J. Fungal
necrotizing fasciitis, an emerging infectious disease caused by Apophysomyces
(Mucorales). Rev Iberoam Micol. 2015 Apr-Jun;32(2):93-8. doi:
10.1016/j.riam.2014.06.005. Epub 2014 Oct 27. PubMed PMID: 25576377.


748: Pillai S, Tantsis E, Prelog K, Ramanathan S, Webster R, Ouvrier RA, Kesson
A, Brilot F, Dale RC. Confirmed enterovirus encephalitis with associated
steroid-responsive acute disseminated encephalomyelitis: an overlapping infection
and inflammation syndrome. Eur J Paediatr Neurol. 2015 Mar;19(2):266-70. doi:
10.1016/j.ejpn.2014.12.015. Epub 2014 Dec 24. PubMed PMID: 25576193.


749: Li Q, Wang X, Gao Z, Sun Z, Cui Z, Duan Z, Li J, Gu M, Wang X, Hu J, Liu X, 
Liu X. Novel reassortant H5N5 viruses bind to a human-type receptor as a factor
in pandemic risk. Vet Microbiol. 2015 Feb 25;175(2-4):356-61. doi:
10.1016/j.vetmic.2014.11.030. Epub 2014 Dec 24. PubMed PMID: 25575877.


750: Salamati P, Mansour Razavi S. Establishment of a mass gathering department
within health service systems. Travel Med Infect Dis. 2015 Jan-Feb;13(1):110-1.
doi: 10.1016/j.tmaid.2014.12.008. Epub 2014 Dec 29. PubMed PMID: 25575830.


751: Adhikari K, Gupta N, Koshy AK. Gender differences on risk factors of
non-communicable diseases--a community based cross-sectional study in central
Nepal. J Nepal Health Res Counc. 2014 May-Aug;12(27):89-93. PubMed PMID:
25574999.


752: Lewis J, Turtle L, Khoo S, Nsutebu EN. A case of iatrogenic adrenal
suppression after co-administration of cobicistat and fluticasone nasal drops.
AIDS. 2014 Nov 13;28(17):2636-7. doi: 10.1097/QAD.0000000000000462. PubMed PMID: 
25574967.


753: Kourtis AP, Ellington S, Pazol K, Flowers L, Haddad L, Jamieson DJ.
Complications of cesarean deliveries among HIV-infected women in the United
States. AIDS. 2014 Nov 13;28(17):2609-18. doi: 10.1097/QAD.0000000000000474.
PubMed PMID: 25574961; PubMed Central PMCID: PMC4509679.


754: Borges ÁH, Lundgren JD, Ridolfo A, Katlama C, Antunes F, Grzeszczuk A,
Blaxhult A, Mitsura VM, Doroana M, Battegay M, Gargalianos P, Mocroft A; EuroSIDA
in EuroCOORD. Thrombocytopenia is associated with an increased risk of cancer
during treated HIV disease. AIDS. 2014 Nov 13;28(17):2565-71. doi:
10.1097/QAD.0000000000000433. PubMed PMID: 25574959.


755: Lamorde M, Schapiro JM, Burger D, Back DJ. Antiretroviral drugs for
prevention of mother-to-child transmission: pharmacologic considerations for a
public health approach. AIDS. 2014 Nov 13;28(17):2551-63. doi:
10.1097/QAD.0000000000000439. Review. PubMed PMID: 25574958.


756: Ohagi Y, Tamura S, Nakamoto C, Nakamoto H, Saijo M, Shimojima M, Nakano Y,
Fujimoto T. Mild clinical course of severe Fever with thrombocytopenia syndrome
virus infection in an elderly Japanese patient. Case Rep Infect Dis.
2014;2014:918135. doi: 10.1155/2014/918135. Epub 2014 Dec 4. PubMed PMID:
25574405; PubMed Central PMCID: PMC4275604.


757: Ben O, Yusuf T. PCR pattern of HIV-exposed infants in a tertiary hospital.
Pan Afr Med J. 2014 Aug 28;18:345. doi: 10.11604/pamj.2014.18.345.3713.
eCollection 2014. PubMed PMID: 25574321; PubMed Central PMCID: PMC4282809.


758: Zhan XH, Zha GC, Jiao JW, Yang LY, Zhan XF, Chen JT, Xie DD, Eyi UM, Matesa 
RA, Obono MM, Ehapo CS, Wei EJ, Zheng YZ, Yang H, Lin M. Rapid identification of 
apolipoprotein E genotypes by high-resolution melting analysis in Chinese Han and
African Fang populations. Exp Ther Med. 2015 Feb;9(2):469-475. Epub 2014 Dec 1.
PubMed PMID: 25574218; PubMed Central PMCID: PMC4280925.


759: Yadigar S, Balkan II, Saltoglu N. A kikuchi-fujimoto disease case mimicking 
T cell lymphoma with prolonged Fever. Case Rep Med. 2014;2014:957134. doi:
10.1155/2014/957134. Epub 2014 Dec 9. PubMed PMID: 25574175; PubMed Central
PMCID: PMC4276327.


760: Wilson MR, Milne G, Vryonis E. Kikuchi-fujimoto disease: a rare cause of
Fever in the returning traveller. Case Rep Med. 2014;2014:868190. doi:
10.1155/2014/868190. Epub 2014 Dec 10. PubMed PMID: 25574174; PubMed Central
PMCID: PMC4276685.


761: Zimmerman RK, Rinaldo CR, Nowalk MP, Balasubramani GK, Thompson MG, Bullotta
A, Susick M, Wisniewski S. Detection of influenza virus infection using two PCR
methods. Adv Virol. 2014;2014:274679. doi: 10.1155/2014/274679. Epub 2014 Dec 9. 
PubMed PMID: 25574169; PubMed Central PMCID: PMC4276355.


762: Klotz SA, Dorn PL, Mosbacher M, Schmidt JO. Kissing bugs in the United
States: risk for vector-borne disease in humans. Environ Health Insights. 2014
Dec 10;8(Suppl 2):49-59. doi: 10.4137/EHI.S16003. eCollection 2014. Review.
PubMed PMID: 25574143; PubMed Central PMCID: PMC4264683.


763: de Araújo Lobo JM, Christofferson RC, Mores CN. Investigations of Koutango
Virus Infectivity and Dissemination Dynamics in Aedes aegypti Mosquitoes. Environ
Health Insights. 2014 Oct 29;8(Suppl 2):9-13. doi: 10.4137/EHI.S16005.
eCollection 2014. PubMed PMID: 25574140; PubMed Central PMCID: PMC4267440.


764: Ebringer A, Rashid T, Wilson C. Fundamental immunological problems
associated with "transmissible spongiform encephalopathies". Med Hypotheses. 2015
Feb;84(2):94-9. doi: 10.1016/j.mehy.2014.12.011. Epub 2014 Dec 26. PubMed PMID:
25573495.


765: Pitman JP, Wilkinson R, Liu Y, von Finckenstein B, Smit Sibinga CT, Lowrance
DW, Marfin AA, Postma MJ, Mataranyika M, Basavaraju SV. Blood component use in a 
sub-Saharan African country: results of a 4-year evaluation of diagnoses
associated with transfusion orders in Namibia. Transfus Med Rev. 2015
Jan;29(1):45-51. doi: 10.1016/j.tmrv.2014.11.003. Epub 2014 Nov 27. PubMed PMID: 
25573416.


766: Pennisi MG. Leishmaniosis of companion animals in Europe: an update. Vet
Parasitol. 2015 Feb 28;208(1-2):35-47. doi: 10.1016/j.vetpar.2014.12.023. Epub
2014 Dec 23. PubMed PMID: 25573248.


767: Wang Z, Ma LJ, Kang Y, Li X, Zhang XJ. Dickkopf-3 (Dkk3) induces apoptosis
in cisplatin-resistant lung adenocarcinoma cells via the Wnt/β-catenin pathway.
Oncol Rep. 2015 Mar;33(3):1097-106. doi: 10.3892/or.2014.3704. Epub 2014 Dec 30. 
PubMed PMID: 25573172.


768: Khiabanian H, Carpenter Z, Kugelman J, Chan J, Trifonov V, Nagle E, Warren
T, Iversen P, Bavari S, Palacios G, Rabadan R. Viral diversity and clonal
evolution from unphased genomic data. BMC Genomics. 2014;15 Suppl 6:S17. doi:
10.1186/1471-2164-15-S6-S17. Epub 2014 Oct 17. PubMed PMID: 25573168; PubMed
Central PMCID: PMC4240099.


769: Spinas E, Kritas SK, Saggini A, Mobili A, Caraffa A, Antinolfi P, Pantalone 
A, Tei M, Speziali A, Saggini R, Conti P. Role of mast cells in atherosclerosis: 
a classical inflammatory disease. Int J Immunopathol Pharmacol. 2014
Oct-Dec;27(4):517-21. Review. PubMed PMID: 25572731.


770: Schaus C. The prediction of epidemics through mathematical modeling. Bull
Soc Sci Med Grand Duche Luxemb. 2014;(3):93-104. PubMed PMID: 25571676.


771: Lion A, Urhausen A, Delagardelle C, Seil R, Theisen D. [Promotion of
physical activity for secondary prevention in patients with chronic diseases: the
situation in the Grand-Duchy of Luxembourg]. Bull Soc Sci Med Grand Duche Luxemb.
2014;(3):57-72. French. PubMed PMID: 25571673.


772: Ogbuagu O, Villanueva M. Extensive Central Nervous System Cryptococcal
Disease Presenting as Immune Reconstitution Syndrome in a Patient with Advanced
HIV: Report of a Case and Review of Management Dilemmas and Strategies. Infect
Dis Rep. 2014 Nov 19;6(4):5576. doi: 10.4081/idr.2014.5576. eCollection 2014 Nov 
19. Review. PubMed PMID: 25568756; PubMed Central PMCID: PMC4274402.


773: Verma V, Roman M, Shah D, Zaretskaya M, Yassin MH. A case of chronic
progressive lyme encephalitis as a manifestation of late lyme neuroborreliosis.
Infect Dis Rep. 2014 Dec 11;6(4):5496. doi: 10.4081/idr.2014.5496. eCollection
2014 Nov 19. PubMed PMID: 25568755; PubMed Central PMCID: PMC4274401.


774: Potchen MJ, Siddiqi OK, Elafros MA, Koralnik IJ, Theodore WH, Sikazwe I,
Kalungwana L, Bositis CM, Birbeck GL. Neuroimaging abnormalities and seizure
recurrence in a prospective cohort study of zambians with human immunodeficiency 
virus and first seizure. Neurol Int. 2014 Oct 23;6(4):5547. doi:
10.4081/ni.2014.5547. eCollection 2014 Oct 23. PubMed PMID: 25568738; PubMed
Central PMCID: PMC4274408.


775: Dizdar S, Dzinovic A, Gojak R, Bakalovic G, Selimovic A. Descriptive review 
of the patients suffering from tuberculosis in the past 10 years treated at
pediatric clinic of clinical center of sarajevo university. Med Arch. 2014
Oct;68(5):317-8. doi: 10.5455/medarh.2014.68.317-318. Epub 2014 Oct 15. PubMed
PMID: 25568562; PubMed Central PMCID: PMC4269533.


776: Junuzovic D, Zunic L, Dervisefendic M, Skopljak A, Pasagic A, Masic I. The
toxic effect on leukocyte lineage of antimicrobial therapy in urinary and
respiratory infections. Med Arch. 2014 Jun;68(3):167-9. doi:
10.5455/medarh.2014.68.167-169. Epub 2014 May 31. PubMed PMID: 25568526; PubMed
Central PMCID: PMC4240340.


777: Burekovic A, Dizdarevic-Bostandzic A, Godinjak A. Poorly Regulated Blood
Glucose in Diabetic Patients-predictor of Acute Infections. Med Arch. 2014
Jun;68(3):163-6. doi: 10.5455/medarh.2014.68.163-166. Epub 2014 May 31. PubMed
PMID: 25568525; PubMed Central PMCID: PMC4240338.


778: Biscevic-Tokic J, Tokic N, Musanovic A. Pneumonia as the most common lower
respiratory tract infection. Med Arch. 2013 Dec;67(6):442-5. doi:
10.5455/medarh.2013.67.442-445. Epub 2013 Dec 28. PubMed PMID: 25568518; PubMed
Central PMCID: PMC4272454.


779: Quelhas-Santos J, Pestana M. Plasma renalase in chronic kidney disease:
differences and similarities between humans and rats. Curr Hypertens Rev.
2014;10(3):166-70. Review. PubMed PMID: 25567503.


780: Liu D, Tan J, Guo Y, Ye G, Zhu L, Zhang J, Li Y, Deng Y, Wang G, Wang L.
[The contributing risk factors, prevention and treatment of functional dependence
among the oldest-old and elderly subjects]. Zhonghua Nei Ke Za Zhi. 2014
Oct;53(10):772-7. Chinese. PubMed PMID: 25567147.


781: Zhang Z, Zhu X, Ding Y, Gao Z, Li Y, Shan A, Liu Y, Xia W. [Evaluation on
the hepatitis A vaccine in preventing hepatitis A infection in Tianjin, from 2000
to 2011]. Zhonghua Liu Xing Bing Xue Za Zhi. 2014 Oct;35(10):1127-30. Chinese.
PubMed PMID: 25567018.


782: Liu J, Lyu J, Yan B, Feng Y, Zhang L, Xu A. [Matching study on immune
response between single anti-HBc positivity and healthy adults after primary
immunization and revaccination of hepatitis B vaccine]. Zhonghua Liu Xing Bing
Xue Za Zhi. 2014 Oct;35(10):1091-4. Chinese. PubMed PMID: 25567010.


783: Petnicki-Ocwieja T, Kern A. Mechanisms of Borrelia burgdorferi
internalization and intracellular innate immune signaling. Front Cell Infect
Microbiol. 2014 Dec 15;4:175. doi: 10.3389/fcimb.2014.00175. eCollection 2014.
Review. PubMed PMID: 25566512; PubMed Central PMCID: PMC4266086.


784: Farrugia A, Quinti I. Manufacture of immunoglobulin products for patients
with primary antibody deficiencies - the effect of processing conditions on
product safety and efficacy. Front Immunol. 2014 Dec 23;5:665. doi:
10.3389/fimmu.2014.00665. eCollection 2014. Review. PubMed PMID: 25566269; PubMed
Central PMCID: PMC4274962.


785: Bekiaris V, Šedý JR, Ware CF. Mixing Signals: Molecular Turn Ons and Turn
Offs for Innate γδ T-Cells. Front Immunol. 2014 Dec 18;5:654. doi:
10.3389/fimmu.2014.00654. eCollection 2014. Review. PubMed PMID: 25566265; PubMed
Central PMCID: PMC4270187.


786: Schmid MA, Diamond MS, Harris E. Dendritic cells in dengue virus infection: 
targets of virus replication and mediators of immunity. Front Immunol. 2014 Dec
17;5:647. doi: 10.3389/fimmu.2014.00647. eCollection 2014. Review. PubMed PMID:
25566258; PubMed Central PMCID: PMC4269190.


787: Kerr J, Quinti I, Eibl M, Chapel H, Späth PJ, Sewell WA, Salama A, van
Schaik IN, Kuijpers TW, Peter HH. Is dosing of therapeutic immunoglobulins
optimal? A review of a three-decade long debate in europe. Front Immunol. 2014
Dec 12;5:629. doi: 10.3389/fimmu.2014.00629. eCollection 2014. Review. PubMed
PMID: 25566244; PubMed Central PMCID: PMC4263903.


788: Ruiz S, Wolfe DN. Vaccination against Q fever for biodefense and public
health indications. Front Microbiol. 2014 Dec 16;5:726. doi:
10.3389/fmicb.2014.00726. eCollection 2014. PubMed PMID: 25566235; PubMed Central
PMCID: PMC4267281.


789: Robertson P, Abdelhady H, Garduño RA. The many forms of a pleomorphic
bacterial pathogen-the developmental network of Legionella pneumophila. Front
Microbiol. 2014 Dec 22;5:670. doi: 10.3389/fmicb.2014.00670. eCollection 2014.
Review. PubMed PMID: 25566200; PubMed Central PMCID: PMC4273665.


790: Tontodonati M, Cenderello G, Celesia BM, Trezzi M, Ursini T, Costantini A,
Marra D, Polilli E, Catalani C, Butini L, Sozio F, Mazzotta E, Sciacca A,
Rizzardini G, Manzoli L, Cozzi-Lepri A, Parruti G. Cost of HAART in Italy:
multicentric evaluation and determinants from a large HIV outpatient cohort.
Clinicoecon Outcomes Res. 2014 Dec 22;7:27-35. doi: 10.2147/CEOR.S69183.
eCollection 2015. PubMed PMID: 25565872; PubMed Central PMCID: PMC4278727.


791: Seidell JC, Halberstadt J. [Salt and hypertension: a need for reduction on a
population level?]. Ned Tijdschr Geneeskd. 2014;158:A8503. Dutch. PubMed PMID:
25563778.


792: Durieux-Paillard S. [Migration and infectious diseases: there are more than 
Ebola]. Rev Med Suisse. 2014 Nov 26;10(452):2292-3. French. PubMed PMID:
25562985.


793: Kaparos N, Favrat B, D'Acremont V. [Fever and lymphadenopathy: acute
toxoplasmosis in an immunocompetent patient]. Rev Med Suisse. 2014 Nov
26;10(452):2264, 2266-8, 2270. Review. French. PubMed PMID: 25562978.


794: Wang YC, Shao Q, Zhang LP, Zhen W, Wu XM, Ma XZ, Zhao Y, Hu KX. [Evaluation 
of a self-prepared anti-WNV-IgG diagnostic ELISA kit with a panel of serum
samples collected from the people from areas in which West Nile fever is
endemic]. Bing Du Xue Bao. 2014 Sep;30(5):549-53. Chinese. PubMed PMID: 25562965.


795: Maesschalck J. [Cutaneous eruptions related to infectious diseases in
children: guidelines for community pharmacists]. J Pharm Belg. 2014 Dec;(4):4-19.
Review. French. PubMed PMID: 25562922.


796: Reece R, Chow EJ, Rana A, Kojic EM, Flanigan TP. Tick-borne illness in Rhode
Island - how big a problem is it? R I Med J (2013). 2014 Jan 5;98(1):35-7. PubMed
PMID: 25562059.


797: Chan PA, Maher J, Poole D, Alexander-Scott N, Ducharme RB, Yates G, Benben
S, Nunn A, Comella J, Bandy U, Montague BT, Kojic E, Chapin K, Flanigan TP.
Addressing the increasing burden of sexually transmitted infections in Rhode
Island. R I Med J (2013). 2014 Jan 5;98(1):31-4. PubMed PMID: 25562058.


798: Montague BT, Comella J, Alexander-Scott NE, Bandy U, Kwara A. Tuberculosis
control in RI: maintaining control efforts in the context of declining incidence 
and funding for tuberculosis programs. R I Med J (2013). 2014 Jan 5;98(1):18-21. 
PubMed PMID: 25562055.


799: Montague BT. Public-private partnerships, programs target infectious
diseases in RI. R I Med J (2013). 2014 Jan 5;98(1):17. PubMed PMID: 25562054.


800: Pourhossein B, Yaghmaei F, Esmaeili S, Banafshi O, Afrasiabian S, Shirzadi
MR, Schleiss M, Mostafavi E. Acute human cytomegalovirus infection with bleeding 
in iran. Osong Public Health Res Perspect. 2014 Dec;5(6):383-6. doi:
10.1016/j.phrp.2014.10.003. Epub 2014 Oct 31. PubMed PMID: 25562049; PubMed
Central PMCID: PMC4281639.


801: Hong JE, Hong KJ, Choi WY, Lee WJ, Choi YH, Jeong CH, Cho KI. Ebola
hemorrhagic Fever and the current state of vaccine development. Osong Public
Health Res Perspect. 2014 Dec;5(6):378-82. doi: 10.1016/j.phrp.2014.09.006. Epub 
2014 Nov 1. PubMed PMID: 25562048; PubMed Central PMCID: PMC4281581.


802: Nikyar B, Sedehi M, Qorbani M, Nikyar A, Golalipour MJ. Ethnical variations 
in the incidence of congenital heart defects in gorgan, northern iran: a
single-center study. J Tehran Heart Cent. 2014 Jan 12;9(1):9-14. PubMed PMID:
25561964; PubMed Central PMCID: PMC4277794.


803: Zargar UR, Chishti MZ, Ahmad F, Rather MI. Does alteration in biodiversity
really affect disease outcome? - A debate is brewing. Saudi J Biol Sci. 2015
Jan;22(1):14-8. doi: 10.1016/j.sjbs.2014.05.004. Epub 2014 May 27. Review. PubMed
PMID: 25561877; PubMed Central PMCID: PMC4281613.


804: Al-Somai N, Al-Muhur M, Quteimat O, Hamzah N. The impact of clinical
pharmacist and ID intervention in rationalization of antimicrobial use. Saudi
Pharm J. 2014 Dec;22(6):516-21. doi: 10.1016/j.jsps.2014.02.003. Epub 2014 Feb
26. PubMed PMID: 25561863; PubMed Central PMCID: PMC4281637.


805: Lu ZH, Huang XP, Sun W, Zhu YL, Cui JJ, Chen W, Huang LH, Kuai SG, Du HJ, Ju
ZX, Gan JH. T helper cell dysregulation with hepatitis B and rebalance with
glucocorticoids. World J Gastroenterol. 2014 Dec 28;20(48):18354-9. doi:
10.3748/wjg.v20.i48.18354. PubMed PMID: 25561802; PubMed Central PMCID:
PMC4277972.


806: Di Pietro M, Filardo S, De Santis F, Mastromarino P, Sessa R. Chlamydia
pneumoniae and oxidative stress in cardiovascular disease: state of the art and
prevention strategies. Int J Mol Sci. 2014 Dec 30;16(1):724-35. doi:
10.3390/ijms16010724. Review. PubMed PMID: 25561227; PubMed Central PMCID:
PMC4307271.


807: Navarro-Meza M, Arroyo-Helguera O, Pacheco-Moisés F, Pita-López ML,
Santoyo-Telles F, Ortiz GG. [Levels of oxidative stress in serum and dietary
behavior in adults in a rural area of Jalisco, Mexico]. Nutr Hosp. 2014 Dec
1;31(1):341-50. doi: 10.3305/nh.2015.31.1.7824. Spanish. PubMed PMID: 25561128.


808: Gamboa F, Acosta A, García DA, Velosa J, Araya N, Ledergerber R. Occurrence 
of porphyromonas gingivalis and its antibacterial susceptibility to metronidazole
and tetracycline in patients with chronic periodontitis. Acta Odontol Latinoam.
2014;27(3):137-44. doi: 10.1590/S1852-48342014000300007. PubMed PMID: 25560693.


809: Lin HC, Chen CJ, Chiang KH, Yen TY, Ho CM, Hwang KP, Su BH, Lin HC, Li TC,
Lu JJ. Clonal dissemination of invasive and colonizing clonal complex 1 of
serotype VI group B Streptococcus in central Taiwan. J Microbiol Immunol Infect. 
2014 Nov 11. pii: S1684-1182(14)00229-1. doi: 10.1016/j.jmii.2014.11.002. [Epub
ahead of print] PubMed PMID: 25560254.


810: Mihăilă C, Ananiadou S. Semi-supervised learning of causal relations in
biomedical scientific discourse. Biomed Eng Online. 2014;13 Suppl 2:S1. doi:
10.1186/1475-925X-13-S2-S1. Epub 2014 Dec 11. PubMed PMID: 25559746; PubMed
Central PMCID: PMC4304242.


811: Kolotilin I, Topp E, Cox E, Devriendt B, Conrad U, Joensuu J, Stöger E,
Warzecha H, McAllister T, Potter A, McLean MD, Hall JC, Menassa R. Plant-based
solutions for veterinary immunotherapeutics and prophylactics. Vet Res. 2014 Dec 
31;45:117. doi: 10.1186/s13567-014-0117-4. Review. PubMed PMID: 25559098; PubMed 
Central PMCID: PMC4280687.


812: Magrini A, Grana M, Vicentini L. [Chemical, physical and biological risks in
law enforcement]. G Ital Med Lav Ergon. 2014 Oct-Dec;36(4):382-91. Review.
Spanish. PubMed PMID: 25558740.


813: Pira E. [The protection of health in law enforcement]. G Ital Med Lav Ergon.
2014 Oct-Dec;36(4):379-81. Spanish. PubMed PMID: 25558739.


814: Sartorelli P, Paolucci V. [Dermatoses in the grocery industry]. G Ital Med
Lav Ergon. 2014 Oct-Dec;36(4):244-7. Review. Spanish. PubMed PMID: 25558717.


815: Lev O, Rager-Zisman B. Protecting public health in the age of emerging
infections. Isr Med Assoc J. 2014 Nov;16(11):677-82. PubMed PMID: 25558694.


816: Kaya O, Alp Çavuş S, Turhan Ö, Isiköz Taşbakan M, Pullukçu H, Ertuğrul MB,
Şenol S, Çetin ÇB, Özhak Baysan B, Sayin Kutl S, Metin DY, Avci M, Mermut G,
Avkan Oğuz V, Yapar N. Evaluation of patients with zygomycosis. Turk J Med Sci.
2014;44(3):476-83. PubMed PMID: 25558652.


817: Ebola preparation eases concerns. Tenn Med. 2014 Winter;107(6):18. PubMed
PMID: 25558521.


818: Alexander HK, Martin G, Martin OY, Bonhoeffer S. Evolutionary rescue:
linking theory for conservation and medicine. Evol Appl. 2014 Dec;7(10):1161-79. 
doi: 10.1111/eva.12221. Epub 2014 Oct 15. Review. PubMed PMID: 25558278; PubMed
Central PMCID: PMC4275089.


819: Kyaw LL, Nozaki I, Wada K, Oo KY, Tin HH, Yoshihara N. Ensuring accurate
testing for human immunodeficiency virus in Myanmar. Bull World Health Organ.
2015 Jan 1;93(1):42-6. doi: 10.2471/BLT.14.138909. Epub 2014 Oct 24. PubMed PMID:
25558106; PubMed Central PMCID: PMC4271681.


820: Mak DB, Regan AK, Joyce S, Gibbs R, Effler PV. Antenatal care provider's
advice is the key determinant of influenza vaccination uptake in pregnant women. 
Aust N Z J Obstet Gynaecol. 2015 Apr;55(2):131-7. doi: 10.1111/ajo.12292. Epub
2014 Dec 31. PubMed PMID: 25557858.


821: Schueler M, Braun DA, Chandrasekar G, Gee HY, Klasson TD, Halbritter J,
Bieder A, Porath JD, Airik R, Zhou W, LoTurco JJ, Che A, Otto EA, Böckenhauer D, 
Sebire NJ, Honzik T, Harris PC, Koon SJ, Gunay-Aygun M, Saunier S, Zerres K,
Bruechle NO, Drenth JP, Pelletier L, Tapia-Páez I, Lifton RP, Giles RH, Kere J,
Hildebrandt F. DCDC2 mutations cause a renal-hepatic ciliopathy by disrupting Wnt
signaling. Am J Hum Genet. 2015 Jan 8;96(1):81-92. doi:
10.1016/j.ajhg.2014.12.002. Epub 2014 Dec 31. PubMed PMID: 25557784; PubMed
Central PMCID: PMC4289677.


822: Julin K, Johansen LH, Sommer AI, Jørgensen JB. Persistent infections with
infectious pancreatic necrosis virus (IPNV) of different virulence in Atlantic
salmon, Salmo salar L. J Fish Dis. 2015 Nov;38(11):1005-19. doi:
10.1111/jfd.12317. Epub 2014 Dec 29. PubMed PMID: 25557127.


823: Sato S, Li K, Kameyama T, Hayashi T, Ishida Y, Murakami S, Watanabe T,
Iijima S, Sakurai Y, Watashi K, Tsutsumi S, Sato Y, Akita H, Wakita T, Rice CM,
Harashima H, Kohara M, Tanaka Y, Takaoka A. The RNA sensor RIG-I dually functions
as an innate sensor and direct antiviral factor for hepatitis B virus. Immunity. 
2015 Jan 20;42(1):123-32. doi: 10.1016/j.immuni.2014.12.016. Epub 2014 Dec 18.
PubMed PMID: 25557055.


824: Cies JJ, Moore WS 2nd, Miller K, Small C, Carella D, Conley S, Parker J,
Shea P, Chopra A. Therapeutic drug monitoring of continuous-infusion acylovir for
disseminated herpes simplex virus infection in a neonate receiving concurrent
extracorporeal life support and continuous renal replacement therapy.
Pharmacotherapy. 2015 Feb;35(2):229-33. doi: 10.1002/phar.1526. Epub 2014 Dec 29.
PubMed PMID: 25556960.


825: Shi XH, Ma J, Li C, Wen YB, Li H, Li MX, Li XW, Li XM. Clinical features of 
30 patients with cryoglobulinemia. Zhongguo Yi Xue Ke Xue Yuan Xue Bao. 2014
Dec;36(6):639-44. doi: 10.3881/j.issn.1000-503X.2014.06.015. PubMed PMID:
25556739.


826: Randle RW, Ahmed S, Levine EA, Fino NF, Swett KR, Stewart JH, Shen P,
Votanopoulos KI. Significance of diabetes on morbidity and mortality following
cytoreductive surgery with hyperthermic intraperitoneal chemotherapy. J Surg
Oncol. 2015 May;111(6):740-5. doi: 10.1002/jso.23865. Epub 2014 Dec 29. PubMed
PMID: 25556634; PubMed Central PMCID: PMC4406797.


827: Burkhardt R, Pankow W. The diagnosis of chronic obstructive pulmonary
disease. Dtsch Arztebl Int. 2014 Dec 5;111(49):834-45, quiz 846. doi:
10.3238/arztebl.2014.0834. Review. PubMed PMID: 25556602; PubMed Central PMCID:
PMC4284520.


828: Jongudomkarn D, Macduff C. Development of a family nursing model for
prevention of cancer and other noncommunicable diseases through an appreciative
inquiry. Asian Pac J Cancer Prev. 2014;15(23):10367-74. PubMed PMID: 25556477.


829: Bravo EF, Saint-Pierre GE, Yaikin PJ, Meier MJ. Description of deaths on
Easter Island, 2000-2012 period. Asian Pac J Cancer Prev. 2014;15(23):10091-4.
PubMed PMID: 25556431.


830: Ekanayake CD, Padumadasa S, Premaratna R, Rajendrajith S, Samaranayake WW.
Transplacental transfer of dengue. Ceylon Med J. 2014 Dec;59(4):145-6. doi:
10.4038/cmj.v59i4.7871. PubMed PMID: 25556415.


831: Demir F, Kimiloglu E, Igdem AA, Ayanoglu YT, Erdogan N. High risk HPV in
situ hybridization, p16 INK 4A, and survivin expressions in cervical carcinomas
and intraepithelial neoplasms: evaluation of prognostic factors. Eur J Gynaecol
Oncol. 2014;35(6):708-17. PubMed PMID: 25556279.


832: Wallon M, Kieffer F, Huissoud C, Peyron F. Cesarean delivery or induction of
labor does not prevent vertical transmission of toxoplasmosis in late pregnancy. 
Int J Gynaecol Obstet. 2015 May;129(2):176-7. doi: 10.1016/j.ijgo.2014.10.026.
Epub 2014 Dec 22. PubMed PMID: 25556076.


833: Ge P, Xi J, Ding J, Jin F, Zhang H, Guo L, Zhang J, Li J, Gan Z, Wu B, Liang
J, Wang X, Wang X. Primary case of human pneumonic plague occurring in a
Himalayan marmot natural focus area Gansu Province, China. Int J Infect Dis. 2015
Apr;33:67-70. doi: 10.1016/j.ijid.2014.12.044. Epub 2014 Dec 30. PubMed PMID:
25555623.


834: Chua CL, Robinson LJ, Baiwog F, Stanisic DI, Hamilton JA, Brown GV, Rogerson
SJ, Boeuf P. High numbers of circulating pigmented polymorphonuclear neutrophils 
as a prognostic marker for decreased birth weight during malaria in pregnancy.
Int J Parasitol. 2015 Feb;45(2-3):107-11. doi: 10.1016/j.ijpara.2014.12.002. Epub
2014 Dec 31. PubMed PMID: 25555554.


835: Eckalbar JC, Eckalbar WL. Dynamics of an SIR model with vaccination
dependent on past prevalence with high-order distributed delay. Biosystems. 2015 
Mar;129:50-65. doi: 10.1016/j.biosystems.2014.12.004. Epub 2014 Dec 30. PubMed
PMID: 25555542.


836: Gu W, Yang Z, Chen Y, Yin J, Yang J, Li C, Zhou Y, Yin J, Xu W, Zhao S,
Liang J, Wang X, Jing H, Fu X. Molecular characteristics of Salmonella enterica
Paratyphi A in Yunnan Province, southwest China. Infect Genet Evol. 2015
Mar;30:181-5. doi: 10.1016/j.meegid.2014.12.028. Epub 2014 Dec 31. PubMed PMID:
25555526.


837: Gayretli Aydin ZG, Tanir G, Metin O, Aydin Teke T, Bayhan GI, Oz FN,
Caglayik DY, Gençtürk Z. Transient sinus bradycardia during the course of
Crimean-Congo hemorrhagic fever in children. Ticks Tick Borne Dis. 2015
Mar;6(2):185-8. doi: 10.1016/j.ttbdis.2014.12.003. Epub 2014 Dec 30. PubMed PMID:
25555370.


838: Proietti M, Calvieri C, Malatino L, Signorelli S, Corazza GR, Perticone F,
Vestri AR, Loffredo L, Davì G, Violi F, Basili S; ARAPACIS (Atrial Fibrillation
Registry for Ankle-Brachial Index Prevalence Assessment-Collaborative Italian
Study) STUDY Investigators. Relationship between carotid intima-media thickness
and non valvular atrial fibrillation type. Atherosclerosis. 2015
Feb;238(2):350-5. doi: 10.1016/j.atherosclerosis.2014.12.022. Epub 2014 Dec 20.
PubMed PMID: 25555267.


839: Yu Z, Sun W, Li X, Chen Q, Chai H, Gao X, Guo J, Zhang K, Wang T, Feng N,
Zheng X, Wang H, Zhao Y, Qin C, Huang G, Yang S, Hua Y, Zhang X, Gao Y, Xia X.
Adaptive amino acid substitutions enhance the virulence of a reassortant H7N1
avian influenza virus isolated from wild waterfowl in mice. Virology. 2015
Feb;476:233-9. doi: 10.1016/j.virol.2014.11.031. Epub 2014 Dec 30. PubMed PMID:
25555151.


840: Rizzo LF, Mana DL, Bruno OD. [Non-autoimmune thyroiditis]. Medicina (B
Aires). 2014;74(6):481-92. Review. Spanish. PubMed PMID: 25555013.


841: Przybylska-Felus M, Furgala A, Zwolinska-Wcislo M, Mazur M, Widera A, Thor
P, Mach T. Disturbances of autonomic nervous system activity and diminished
response to stress in patients with celiac disease. J Physiol Pharmacol. 2014
Dec;65(6):833-41. PubMed PMID: 25554987.


842: Neafsey DE, Waterhouse RM, Abai MR, Aganezov SS, Alekseyev MA, Allen JE,
Amon J, Arcà B, Arensburger P, Artemov G, Assour LA, Basseri H, Berlin A, Birren 
BW, Blandin SA, Brockman AI, Burkot TR, Burt A, Chan CS, Chauve C, Chiu JC,
Christensen M, Costantini C, Davidson VL, Deligianni E, Dottorini T, Dritsou V,
Gabriel SB, Guelbeogo WM, Hall AB, Han MV, Hlaing T, Hughes DS, Jenkins AM, Jiang
X, Jungreis I, Kakani EG, Kamali M, Kemppainen P, Kennedy RC, Kirmitzoglou IK,
Koekemoer LL, Laban N, Langridge N, Lawniczak MK, Lirakis M, Lobo NF, Lowy E,
MacCallum RM, Mao C, Maslen G, Mbogo C, McCarthy J, Michel K, Mitchell SN, Moore 
W, Murphy KA, Naumenko AN, Nolan T, Novoa EM, O'Loughlin S, Oringanje C, Oshaghi 
MA, Pakpour N, Papathanos PA, Peery AN, Povelones M, Prakash A, Price DP,
Rajaraman A, Reimer LJ, Rinker DC, Rokas A, Russell TL, Sagnon N, Sharakhova MV, 
Shea T, Simão FA, Simard F, Slotman MA, Somboon P, Stegniy V, Struchiner CJ,
Thomas GW, Tojo M, Topalis P, Tubio JM, Unger MF, Vontas J, Walton C, Wilding CS,
Willis JH, Wu YC, Yan G, Zdobnov EM, Zhou X, Catteruccia F, Christophides GK,
Collins FH, Cornman RS, Crisanti A, Donnelly MJ, Emrich SJ, Fontaine MC, Gelbart 
W, Hahn MW, Hansen IA, Howell PI, Kafatos FC, Kellis M, Lawson D, Louis C,
Luckhart S, Muskavitch MA, Ribeiro JM, Riehle MA, Sharakhov IV, Tu Z, Zwiebel LJ,
Besansky NJ. Mosquito genomics. Highly evolvable malaria vectors: the genomes of 
16 Anopheles mosquitoes. Science. 2015 Jan 2;347(6217):1258522. doi:
10.1126/science.1258522. Epub 2014 Nov 27. PubMed PMID: 25554792; PubMed Central 
PMCID: PMC4380271.


843: Panicker G, Rajbhandari I, Gurbaxani BM, Querec TD, Unger ER. Development
and evaluation of multiplexed immunoassay for detection of antibodies to HPV
vaccine types. J Immunol Methods. 2015 Feb;417:107-14. doi:
10.1016/j.jim.2014.12.013. Epub 2014 Dec 30. PubMed PMID: 25554636; PubMed
Central PMCID: PMC4587388.


844: Ko CY, Chu YY, Narumiya S, Chi JY, Furuyashiki T, Aoki T, Wang SM, Chang WC,
Wang JM. CCAAT/enhancer-binding protein delta/miR135a/thrombospondin 1 axis
mediates PGE2-induced angiogenesis in Alzheimer's disease. Neurobiol Aging. 2015 
Mar;36(3):1356-68. doi: 10.1016/j.neurobiolaging.2014.11.020. Epub 2014 Dec 4.
PubMed PMID: 25554493.


845: Liu GL, Parti RP, Dillon JA. Suppression of ERK activation in urethral
epithelial cells infected with Neisseria gonorrhoeae and its isogenic minD mutant
contributes to anti-apoptosis. Microbes Infect. 2015 Apr;17(4):317-22. doi:
10.1016/j.micinf.2014.12.012. Epub 2014 Dec 29. PubMed PMID: 25554485.


846: Fujioka H, Yamasaki K, Furusawa K, Tamura K, Oguro K, Kurihara S, Seki S,
Oshima S, Imajoh M. Prevalence and characteristics of Cyprinid herpesvirus 3
(CyHV-3) infection in common carp (Cyprinus carpio L.) inhabiting three rivers in
Kochi Prefecture, Japan. Vet Microbiol. 2015 Feb 25;175(2-4):362-8. doi:
10.1016/j.vetmic.2014.12.002. Epub 2014 Dec 11. PubMed PMID: 25554244.


847: Kumar S. DNA vaccine against infectious bursal disease virus: still more to 
explore. Vet Microbiol. 2015 Feb 25;175(2-4):389-90. doi:
10.1016/j.vetmic.2014.12.014. Epub 2014 Dec 24. PubMed PMID: 25554242.


848: Aikawa NE, França IL, Ribeiro AC, Sallum AM, Bonfa E, Silva CA. Short and
long-term immunogenicity and safety following the 23-valent polysaccharide
pneumococcal vaccine in juvenile idiopathic arthritis patients under conventional
DMARDs with or without anti-TNF therapy. Vaccine. 2015 Jan 29;33(5):604-9. doi:
10.1016/j.vaccine.2014.12.030. Epub 2014 Dec 29. PubMed PMID: 25554240.


849: Zhao Y, Zheng M, Liu Z. A unified framework of mutual influence between two 
pathogens in multiplex networks. Chaos. 2014 Dec;24(4):043129. doi:
10.1063/1.4902254. PubMed PMID: 25554049.


850: Zhang HF, Xie JR, Tang M, Lai YC. Suppression of epidemic spreading in
complex networks by local information based behavioral responses. Chaos. 2014
Dec;24(4):043106. doi: 10.1063/1.4896333. PubMed PMID: 25554026.


851: Hox V, Desai A, Bandara G, Gilfillan AM, Metcalfe DD, Olivera A. Estrogen
increases the severity of anaphylaxis in female mice through enhanced endothelial
nitric oxide synthase expression and nitric oxide production. J Allergy Clin
Immunol. 2015 Mar;135(3):729-36.e5. doi: 10.1016/j.jaci.2014.11.003. Epub 2014
Dec 29. PubMed PMID: 25553642.


852: Ilharreborde B. Sequelae of pediatric osteoarticular infection. Orthop
Traumatol Surg Res. 2015 Feb;101(1 Suppl):S129-37. doi:
10.1016/j.otsr.2014.07.029. Epub 2014 Dec 29. Review. PubMed PMID: 25553604.


853: Liu BX, Dai XJ, Liu H, Gong HH, Wang YX, Zhang LL. Cerebellar cryptococcosis
characterized by a space-occupying lesion in an immunocompetent non-HIV patient. 
Neuropsychiatr Dis Treat. 2014 Dec 19;11:21-4. doi: 10.2147/NDT.S75432.
eCollection 2015. PubMed PMID: 25552907; PubMed Central PMCID: PMC4277240.


854: Cheng J, Zhou ZW, Sheng HP, He LJ, Fan XW, He ZX, Sun T, Zhang X, Zhao RJ,
Gu L, Cao C, Zhou SF. An evidence-based update on the pharmacological activities 
and possible molecular targets of Lycium barbarum polysaccharides. Drug Des Devel
Ther. 2014 Dec 17;9:33-78. doi: 10.2147/DDDT.S72892. eCollection 2015. Review.
PubMed PMID: 25552899; PubMed Central PMCID: PMC4277126.


855: Heiden D, Tun N, Maningding E, Heiden M, Rose-Nussbaumer J, Chan KN,
Khizniak T, Yakubenko A, Lewallen S, Keenan JD, Saranchuk P. Training clinicians 
treating HIV to diagnose cytomegalovirus retinitis. Bull World Health Organ. 2014
Dec 1;92(12):903-8. doi: 10.2471/BLT.14.142372. Epub 2014 Sep 22. PubMed PMID:
25552774; PubMed Central PMCID: PMC4264397.


856: Ghaffar A, Tran N, Røttingen JA, Kieny MP. Health policy and systems
research: building momentum and community. Bull World Health Organ. 2014 Dec
1;92(12):851. doi: 10.2471/BLT.14.149393. PubMed PMID: 25552766; PubMed Central
PMCID: PMC4264400.


857: Brennan B, Li P, Zhang S, Li A, Liang M, Li D, Elliott RM. Reverse genetics 
system for severe fever with thrombocytopenia syndrome virus. J Virol. 2015
Mar;89(6):3026-37. doi: 10.1128/JVI.03432-14. Epub 2014 Dec 31. PubMed PMID:
25552716; PubMed Central PMCID: PMC4337530.


858: Lau SK, Woo PC, Li KS, Tsang AK, Fan RY, Luk HK, Cai JP, Chan KH, Zheng BJ, 
Wang M, Yuen KY. Discovery of a novel coronavirus, China Rattus coronavirus
HKU24, from Norway rats supports the murine origin of Betacoronavirus 1 and has
implications for the ancestor of Betacoronavirus lineage A. J Virol. 2015
Mar;89(6):3076-92. doi: 10.1128/JVI.02420-14. Epub 2014 Dec 31. PubMed PMID:
25552712; PubMed Central PMCID: PMC4337523.


859: Klumpers F, Morgan B, Terburg D, Stein DJ, van Honk J. Impaired acquisition 
of classically conditioned fear-potentiated startle reflexes in humans with focal
bilateral basolateral amygdala damage. Soc Cogn Affect Neurosci. 2015
Sep;10(9):1161-8. doi: 10.1093/scan/nsu164. Epub 2014 Dec 30. PubMed PMID:
25552573; PubMed Central PMCID: PMC4560935.


860: Poole E, Juss JK, Krishna B, Herre J, Chilvers ER, Sinclair J. Alveolar
Macrophages Isolated Directly From Human Cytomegalovirus (HCMV)-Seropositive
Individuals Are Sites of HCMV Reactivation In Vivo. J Infect Dis. 2015 Jun
15;211(12):1936-42. doi: 10.1093/infdis/jiu837. Epub 2014 Dec 30. PubMed PMID:
25552371; PubMed Central PMCID: PMC4442624.


861: Ul'ianov VIu, Opredelentseva SV, Shvidenko IG, Norkin IA, Korshunov GV,
Gladkova EV. [The biological kinetics of biofilms of clinical strains of
Staphylococcus aureus and Pseudomonas aeruginosa separated from patients with
bronchopulmonary complications under traumatic disease of spinal cord]. Klin Lab 
Diagn. 2014 Aug;59(8):43-7. Russian. PubMed PMID: 25552053.


862: Şenateş E, Doğan A, Şenates BE, Bodakçi E, Bekçibasi M. An incidental case
of biliary fascioliasis mimicking cholangiocellular carcinoma. Infez Med. 2014
Dec;22(4):313-6. PubMed PMID: 25551848.


863: Manfredi R, Calza L, Marinacci G, Cascavilla A, Colangeli V, Salvadori C,
Martelli G, Appolloni L, Puggioli C, Viale P. Raltegravir use prospectively
assessed in a major HIV outpatient clinic in Italy: sample population,
virological-immunological activity, and tolerability profile. Infez Med. 2014
Dec;22(4):288-95. PubMed PMID: 25551844.


864: Metan G, Pala Ç, Kaynar L, Cevahir F, Alp E. A nightmare for haematology
clinics: extensively drug-resistant (XDR) Acinetobacter baumannnii. Infez Med.
2014 Dec;22(4):277-82. PubMed PMID: 25551842.


865: Sherbany H, McCauley J, Meningher T, Hindiyeh M, Dichtiar R, Markovich MP,
Mendelson E, Mandelboim M. Return of pandemic H1N1 influenza virus. BMC Infect
Dis. 2014 Dec 31;14:710. doi: 10.1186/s12879-014-0710-1. PubMed PMID: 25551676;
PubMed Central PMCID: PMC4375933.


866: Xu M, Cao C, Wang D, Kan B. Identifying environmental risk factors of
cholera in a coastal area with geospatial technologies. Int J Environ Res Public 
Health. 2014 Dec 29;12(1):354-70. doi: 10.3390/ijerph120100354. PubMed PMID:
25551518; PubMed Central PMCID: PMC4306866.


867: Ding H, Chen Y, Yu Z, Horby PW, Wang F, Hu J, Yang X, Mao H, Qin S, Chai C, 
Liu S, Chen E, Yu H. A family cluster of three confirmed cases infected with
avian influenza A (H7N9) virus in Zhejiang Province of China. BMC Infect Dis.
2014 Dec 31;14:698. doi: 10.1186/s12879-014-0698-6. PubMed PMID: 25551435; PubMed
Central PMCID: PMC4304124.


868: Xu C, Wang J, Wang L, Cao C. Spatial pattern of severe acute respiratory
syndrome in-out flow in 2003 in Mainland China. BMC Infect Dis. 2014 Dec
31;14:721. doi: 10.1186/s12879-014-0721-y. PubMed PMID: 25551367; PubMed Central 
PMCID: PMC4322810.


869: Grabowicz M, Andres D, Lebar MD, Malojčić G, Kahne D, Silhavy TJ. A mutant
Escherichia coli that attaches peptidoglycan to lipopolysaccharide and displays
cell wall on its surface. Elife. 2014 Dec 31;3:e05334. doi: 10.7554/eLife.05334. 
PubMed PMID: 25551294; PubMed Central PMCID: PMC4296511.


870: Frustaci A, Petrosillo N, Francone M, Verardo R, Ippolito G, Chimenti C.
Biopsy-proven autoimmune myocarditis in HIV-associated dilated cardiomyopathy.
BMC Infect Dis. 2014 Dec 31;14:729. doi: 10.1186/s12879-014-0729-3. PubMed PMID: 
25551279; PubMed Central PMCID: PMC4325940.


871: Milinovich GJ, Avril SM, Clements AC, Brownstein JS, Tong S, Hu W. Using
internet search queries for infectious disease surveillance: screening diseases
for suitability. BMC Infect Dis. 2014 Dec 31;14:690. doi:
10.1186/s12879-014-0690-1. PubMed PMID: 25551277; PubMed Central PMCID:
PMC4300155.


872: Yang B, Fan S, Zhi X, Wang Y, Wang Y, Zheng Q, Sun G. Prevalence of
hyperhomocysteinemia in China: a systematic review and meta-analysis. Nutrients. 
2014 Dec 29;7(1):74-90. doi: 10.3390/nu7010074. Review. PubMed PMID: 25551247;
PubMed Central PMCID: PMC4303827.


873: van Aar F, Mooij SH, van der Sande MA, Meijer CJ, King AJ, Verhagen DW,
Heijman T, Coutinho RA, Schim van der Loeff MF. Twelve-month incidence and
clearance of oral HPV infection in HIV-negative and HIV-infected men who have sex
with men: the H2M cohort study. BMC Infect Dis. 2014 Dec 31;14:668. doi:
10.1186/s12879-014-0668-z. PubMed PMID: 25551194; PubMed Central PMCID:
PMC4299566.


874: Onishi Y, Eshita Y, Ji RC, Onishi M, Kobayashi T, Mizuno M, Yoshida J,
Kubota N. Anticancer efficacy of a supramolecular complex of a
2-diethylaminoethyl-dextran-MMA graft copolymer and paclitaxel used as an
artificial enzyme. Beilstein J Nanotechnol. 2014 Dec 1;5:2293-307. doi:
10.3762/bjnano.5.238. eCollection 2014. Review. PubMed PMID: 25551057; PubMed
Central PMCID: PMC4273266.


875: Dong JZ, Wang LP, Zhang SN, Shi KQ, Chen SL, Yang NB, Ni SL, Zhu JH, Lu MQ. 
LPS pretreatment ameliorates D-galactosamine/lipopolysaccharide-induced acute
liver failure in rat. Int J Clin Exp Pathol. 2014 Oct 15;7(11):7399-408.
eCollection 2014. PubMed PMID: 25550775; PubMed Central PMCID: PMC4270629.


876: Leavenworth JW, Verbinnen B, Wang Q, Shen E, Cantor H. Intracellular
osteopontin regulates homeostasis and function of natural killer cells. Proc Natl
Acad Sci U S A. 2015 Jan 13;112(2):494-9. doi: 10.1073/pnas.1423011112. Epub 2014
Dec 30. PubMed PMID: 25550515; PubMed Central PMCID: PMC4299239.


877: Vellakkal S, Millett C, Basu S, Khan Z, Aitsi-Selmi A, Stuckler D, Ebrahim
S. Are estimates of socioeconomic inequalities in chronic disease artefactually
narrowed by self-reported measures of prevalence in low-income and middle-income 
countries? Findings from the WHO-SAGE survey. J Epidemiol Community Health. 2015 
Mar;69(3):218-25. doi: 10.1136/jech-2014-204621. Epub 2014 Dec 30. PubMed PMID:
25550454; PubMed Central PMCID: PMC4345525.


878: Agweyu A, Gathara D, Oliwa J, Muinga N, Edwards T, Allen E, Maleche-Obimbo
E, English M; Severe Pneumonia Study Group. Oral amoxicillin versus benzyl
penicillin for severe pneumonia among kenyan children: a pragmatic randomized
controlled noninferiority trial. Clin Infect Dis. 2015 Apr 15;60(8):1216-24. doi:
10.1093/cid/ciu1166. Epub 2014 Dec 30. PubMed PMID: 25550349; PubMed Central
PMCID: PMC4370168.


879: Engström P, Krishnan KS, Ngyuen BD, Chorell E, Normark J, Silver J, Bastidas
RJ, Welch MD, Hultgren SJ, Wolf-Watz H, Valdivia RH, Almqvist F, Bergström S. A
2-pyridone-amide inhibitor targets the glucose metabolism pathway of Chlamydia
trachomatis. MBio. 2014 Dec 30;6(1):e02304-14. doi: 10.1128/mBio.02304-14. PubMed
PMID: 25550323; PubMed Central PMCID: PMC4281921.


880: Peng D, Kurup SP, Yao PY, Minning TA, Tarleton RL. CRISPR-Cas9-mediated
single-gene and gene family disruption in Trypanosoma cruzi. MBio. 2014 Dec
30;6(1):e02097-14. doi: 10.1128/mBio.02097-14. PubMed PMID: 25550322; PubMed
Central PMCID: PMC4281920.


881: Hernandez-Ceron N, Chavez-Casillas JA, Feng Z. Discrete stochastic
metapopulation model with arbitrarily distributed infectious period. Math Biosci.
2015 Mar;261:74-82. doi: 10.1016/j.mbs.2014.12.003. Epub 2014 Dec 27. PubMed
PMID: 25550286.


882: Hyndman TH, Johnson RS. Evidence for the vertical transmission of Sunshine
virus. Vet Microbiol. 2015 Feb 25;175(2-4):179-84. doi:
10.1016/j.vetmic.2014.11.008. Epub 2014 Nov 18. PubMed PMID: 25550284.


883: Patel PN, Shah RY, Ferguson JF, Reilly MP. Human experimental endotoxemia in
modeling the pathophysiology, genomics, and therapeutics of innate immunity in
complex cardiometabolic diseases. Arterioscler Thromb Vasc Biol. 2015
Mar;35(3):525-34. doi: 10.1161/ATVBAHA.114.304455. Epub 2014 Dec 30. Review.
PubMed PMID: 25550206; PubMed Central PMCID: PMC4344396.


884: Ankcorn M, Evans C, Green ST. Acute painless hepatitis in pregnancy--a cause
for concern? BMJ. 2014 Dec 30;349:g7686. doi: 10.1136/bmj.g7686. PubMed PMID:
25550169.


885: Xu Y, Cao H, Liu H, Sun H, Martin B, Zhao Y, Wang Q, Deng G, Xue J, Zong Y, 
Zhu J, Wen F, Long LP, Wong SS, Zhao N, Fu X, Liao M, Hu G, Webby R, Gao GF, Wan 
XF. Identification of the source of A (H10N8) virus causing human infection.
Infect Genet Evol. 2015 Mar;30:159-63. doi: 10.1016/j.meegid.2014.12.026. Epub
2014 Dec 27. PubMed PMID: 25550151.


886: Park JE, Park ES, Yu JE, Rho J, Paudel S, Hyun BH, Yang DK, Shin HJ.
Development of transgenic mouse model expressing porcine aminopeptidase N and its
susceptibility to porcine epidemic diarrhea virus. Virus Res. 2015 Feb
2;197:108-15. doi: 10.1016/j.virusres.2014.12.024. Epub 2014 Dec 27. PubMed PMID:
25550073.


887: Yu NC, Chen IC. A decade of diabetes care in Taiwan. Diabetes Res Clin
Pract. 2014 Dec;106 Suppl 2:S305-8. doi: 10.1016/S0168-8227(14)70734-X. PubMed
PMID: 25550058.


888: Ibfelt T, Engelund EH, Schultz AC, Andersen LP. Effect of cleaning and
disinfection of toys on infectious diseases and micro-organisms in daycare
nurseries. J Hosp Infect. 2015 Feb;89(2):109-15. doi: 10.1016/j.jhin.2014.10.007.
Epub 2014 Dec 1. PubMed PMID: 25549827.


889: Rivera-Hernandez T, Carnathan DG, Moyle PM, Toth I, West NP, Young PR,
Silvestri G, Walker MJ. The contribution of non-human primate models to the
development of human vaccines. Discov Med. 2014 Dec;18(101):313-22. PubMed PMID: 
25549702; PubMed Central PMCID: PMC4465840.


890: Greub G, Schrenzel J. [The new face of diagnostic microbiology]. Rev Med
Suisse. 2014 Nov 12;10(450):2123-4. French. PubMed PMID: 25549371.


891: Wang Y, Wang Y, Xu H, Dai H, Meng S, Ye C. Rapid and sensitive detection of 
Listeria ivanovii by loop-mediated isothermal amplification of the smcL gene.
PLoS One. 2014 Dec 30;9(12):e115868. doi: 10.1371/journal.pone.0115868.
eCollection 2014. PubMed PMID: 25549337; PubMed Central PMCID: PMC4280119.


892: Fiallos E, Judkins J, Matlaf L, Prichard M, Dittmer D, Cobbs C, Soroceanu L.
Human cytomegalovirus gene expression in long-term infected glioma stem cells.
PLoS One. 2014 Dec 30;9(12):e116178. doi: 10.1371/journal.pone.0116178.
eCollection 2014. PubMed PMID: 25549333; PubMed Central PMCID: PMC4280176.


893: Dinarello CA. An expanding role for interleukin-1 blockade from gout to
cancer. Mol Med. 2014 Dec 16;20 Suppl 1:S43-58. doi: 10.2119/molmed.2014.00232.
Review. PubMed PMID: 25549233; PubMed Central PMCID: PMC4374514.


894: Weinke T, Glogger A, Bertrand I, Lukas K. The societal impact of herpes
zoster and postherpetic neuralgia on patients, life partners, and children of
patients in Germany. ScientificWorldJournal. 2014;2014:749698. doi:
10.1155/2014/749698. Epub 2014 Dec 8. PubMed PMID: 25548792; PubMed Central
PMCID: PMC4274846.


895: Nakayama T, Akahoshi M, Irino K, Kimoto Y, Arinobu Y, Niiro H, Tsukamoto H, 
Horiuchi T, Akashi K. Transient antiphospholipid syndrome associated with primary
cytomegalovirus infection: a case report and literature review. Case Rep
Rheumatol. 2014;2014:271548. doi: 10.1155/2014/271548. Epub 2014 Dec 8. PubMed
PMID: 25548710; PubMed Central PMCID: PMC4274647.


896: da Silva GA, Sugui D, Nunes RF, de Azevedo K, de Azevedo M, Marques A,
Martins C, Ferry FR. Mucocutaneous Leishmaniasis/HIV Coinfection Presented as a
Diffuse Desquamative Rash. Case Rep Infect Dis. 2014;2014:293761. doi:
10.1155/2014/293761. Epub 2014 Dec 8. PubMed PMID: 25548691; PubMed Central
PMCID: PMC4274836.


897: Naslund JA, Dionne-Odom J, Junior Destiné C, Jogerst KM, Renold Sénécharles 
R, Jean Louis M, Desir J, Néptune Ledan Y, Beauséjour JR, Charles R, Werbel A,
Talbot EA, Joseph P, Pape JW, Wright PF. Adapting and Implementing a Community
Program to Improve Retention in Care among Patients with HIV in Southern Haiti:
"Group of 6". AIDS Res Treat. 2014;2014:137545. doi: 10.1155/2014/137545. Epub
2014 Dec 7. PubMed PMID: 25548659; PubMed Central PMCID: PMC4274858.


898: Fan L, Owusu-Edusei K Jr, Schillie SF, Murphy TV. Antiviral treatment among 
pregnant women with chronic hepatitis B. Infect Dis Obstet Gynecol.
2014;2014:546165. doi: 10.1155/2014/546165. Epub 2014 Dec 7. PubMed PMID:
25548510; PubMed Central PMCID: PMC4274824.


899: Park HJ, Lee SE, Lee WJ, Oh JH, Maheswaran E, Seo KW, Song KH. Prevalence of
Dirofilaria immitis infection in stray cats by nested PCR in Korea. Korean J
Parasitol. 2014 Dec;52(6):691-4. doi: 10.3347/kjp.2014.52.6.691. Epub 2014 Dec
23. PubMed PMID: 25548424; PubMed Central PMCID: PMC4277035.


900: Mahmoudvand H, Dezaki ES, Kheirandish F, Ezatpour B, Jahanbakhsh S, Harandi 
MF. Scolicidal effects of black cumin seed (Nigella sativa) essential oil on
hydatid cysts. Korean J Parasitol. 2014 Dec;52(6):653-9. doi:
10.3347/kjp.2014.52.6.653. Epub 2014 Dec 23. PubMed PMID: 25548417; PubMed
Central PMCID: PMC4277028.


901: Asma UE, Taufiq F, Khan W. Prevalence and clinical manifestations of malaria
in Aligarh, India. Korean J Parasitol. 2014 Dec;52(6):621-9. doi:
10.3347/kjp.2014.52.6.621. Epub 2014 Dec 23. PubMed PMID: 25548413; PubMed
Central PMCID: PMC4277024.


902: Carter KH, Singh P, Mujica OJ, Escalada RP, Ade MP, Castellanos LG, Espinal 
MA. Malaria in the Americas: trends from 1959 to 2011. Am J Trop Med Hyg. 2015
Feb;92(2):302-16. doi: 10.4269/ajtmh.14-0368. Epub 2014 Dec 29. PubMed PMID:
25548378; PubMed Central PMCID: PMC4347333.


903: Baum R, Sharma S, Carpenter S, Li QZ, Busto P, Fitzgerald KA,
Marshak-Rothstein A, Gravallese EM. Cutting edge: AIM2 and endosomal TLRs
differentially regulate arthritis and autoantibody production in DNase
II-deficient mice. J Immunol. 2015 Feb 1;194(3):873-7. doi:
10.4049/jimmunol.1402573. Epub 2014 Dec 29. PubMed PMID: 25548216; PubMed Central
PMCID: PMC4299698.


904: Zhang H, Lu H, Pan SW, Xia D, Zhao Y, Xiao Y, He X, Yue H, Sun Z, Xu Y, Ruan
Y, Shao Y. Correlates of unprotected anal intercourse: the influence of anal sex 
position among men who have sex with men in Beijing, china. Arch Sex Behav. 2015 
Feb;44(2):375-87. doi: 10.1007/s10508-014-0396-x. Epub 2014 Dec 30. PubMed PMID: 
25548064.


905: Laperche S, Lefrère JJ, Morel P, Pouchol E, Pozzetto B. [Blood transfusion: 
control of infectious risks]. Presse Med. 2015 Feb;44(2):189-99. doi:
10.1016/j.lpm.2014.06.034. Epub 2014 Dec 26. Review. French. PubMed PMID:
25547992.


906: Tseng CP, Chan YJ. Overview of Ebola virus disease in 2014. J Chin Med
Assoc. 2015 Jan;78(1):51-5. doi: 10.1016/j.jcma.2014.11.007. Epub 2014 Dec 26.
PubMed PMID: 25547820.


907: Break TJ, Jaeger M, Solis NV, Filler SG, Rodriguez CA, Lim JK, Lee CC, Sobel
JD, Netea MG, Lionakis MS. CX3CR1 is dispensable for control of mucosal Candida
albicans infections in mice and humans. Infect Immun. 2015 Mar;83(3):958-65. doi:
10.1128/IAI.02604-14. Epub 2014 Dec 29. PubMed PMID: 25547797; PubMed Central
PMCID: PMC4333470.


908: Furci L, Baldan R, Bianchini V, Trovato A, Ossi C, Cichero P, Cirillo DM.
New role for human α-defensin 5 in the fight against hypervirulent Clostridium
difficile strains. Infect Immun. 2015 Mar;83(3):986-95. doi:
10.1128/IAI.02955-14. Epub 2014 Dec 29. PubMed PMID: 25547793; PubMed Central
PMCID: PMC4333456.


909: Frandoloso R, Martínez-Martínez S, Calmettes C, Fegan J, Costa E, Curran D, 
Yu RH, Gutiérrez-Martín CB, Rodríguez-Ferri EF, Moraes TF, Schryvers AB.
Nonbinding site-directed mutants of transferrin binding protein B exhibit
enhanced immunogenicity and protective capabilities. Infect Immun. 2015
Mar;83(3):1030-8. doi: 10.1128/IAI.02572-14. Epub 2014 Dec 29. PubMed PMID:
25547790; PubMed Central PMCID: PMC4333475.


910: Baldwin CL, Telfer JC. The bovine model for elucidating the role of γδ T
cells in controlling infectious diseases of importance to cattle and humans. Mol 
Immunol. 2015 Jul;66(1):35-47. doi: 10.1016/j.molimm.2014.10.024. Epub 2014 Dec
26. Review. PubMed PMID: 25547715.


911: Jordan RA, Bodechtel C, Hertrampf K, Hoffmann T, Kocher T, Nitschke I,
Schiffner U, Stark H, Zimmer S, Micheelis W; DMS V Surveillance Investigators’
Group. The Fifth German Oral Health Study (Fünfte Deutsche Mundgesundheitsstudie,
DMS V) - rationale, design, and methods. BMC Oral Health. 2014 Dec 29;14:161.
doi: 10.1186/1472-6831-14-161. PubMed PMID: 25547464; PubMed Central PMCID:
PMC4417261.


912: Campo JJ, Aponte JJ, Skinner J, Nakajima R, Molina DM, Liang L, Sacarlal J, 
Alonso PL, Crompton PD, Felgner PL, Dobaño C. RTS,S vaccination is associated
with serologic evidence of decreased exposure to Plasmodium falciparum liver- and
blood-stage parasites. Mol Cell Proteomics. 2015 Mar;14(3):519-31. doi:
10.1074/mcp.M114.044677. Epub 2014 Dec 29. PubMed PMID: 25547414; PubMed Central 
PMCID: PMC4349974.


913: Theriot CM, Schumacher CA, Bassis CM, Seekatz AM, Young VB. Effects of
tigecycline and vancomycin administration on established Clostridium difficile
infection. Antimicrob Agents Chemother. 2015 Mar;59(3):1596-604. doi:
10.1128/AAC.04296-14. Epub 2014 Dec 29. PubMed PMID: 25547352; PubMed Central
PMCID: PMC4325817.


914: Brändle G, L'Huillier AG, Wagner N, Gervaix A, Wildhaber BE, Lacroix L.
First report of Kocuria marina spontaneous peritonitis in a child. BMC Infect
Dis. 2014 Dec 30;14:719. doi: 10.1186/s12879-014-0719-5. PubMed PMID: 25547004;
PubMed Central PMCID: PMC4297396.


915: Bolekhan VN, Zagorodnikov GG, Gorichnyĭ VA, Orlova ES, Nikolaev PG.
[Problems and prospects of infectious diseases and HIV-infected military
personnel register organization]. Voen Med Zh. 2014 Aug;335(8):45-9. Russian.
PubMed PMID: 25546956.


916: Tefera M, Bacha T, Butteris S, Teshome G, Ross J, Hagen S, Svenson J, Busse 
H, Tefera G. Development of pediatric emergency medicine at Addis Ababa
University/Tikuranbessa Specialized Hospital, Ethiopia. Ethiop Med J. 2014
Jul;Suppl 2:27-35. PubMed PMID: 25546907.


917: Sarmiento E, Arraya M, Jaramillo M, Diez P, Fernandez-Yañez J, Palomo J,
Navarro J, Carbone J. Intravenous immunoglobulin as an intervention strategy of
risk factor modification for prevention of severe infection in heart
transplantation. Clin Exp Immunol. 2014 Dec;178 Suppl 1:156-8. doi:
10.1111/cei.12552. PubMed PMID: 25546803; PubMed Central PMCID: PMC4285532.


918: Aldemir-Kocabaş B, Kıcalı MM, Ramoğlu MG, Tutar E, Fitöz S, Çiftçi E, İnce
E. Recurrent Kawasaki disease in a child with retropharyngeal involvement: a case
report and literature review. Medicine (Baltimore). 2014 Dec;93(29):e139. doi:
10.1097/MD.0000000000000139. Review. PubMed PMID: 25546657; PubMed Central PMCID:
PMC4602626.


919: Mugasha C, Kigozi J, Kiragga A, Muganzi A, Sewankambo N, Coutinho A,
Nakanjako D. Intra-facility linkage of HIV-positive mothers and HIV-exposed
babies into HIV chronic care: rural and urban experience in a resource limited
setting. PLoS One. 2014 Dec 29;9(12):e115171. doi: 10.1371/journal.pone.0115171. 
eCollection 2014. PubMed PMID: 25546453; PubMed Central PMCID: PMC4278891.


920: Bunupuradah T, Hansudewechakul R, Kosalaraksa P, Ngampiyaskul C,
Kanjanavanit S, Wongsawat J, Luesomboon W, Sophonphan J, Puthanakit T,
Ruxrungtham K, Shearer WT, Ananworanich J; PREDICT study group. HLA-DRB1454 and
predictors of new-onset asthma in HIV-infected Thai children. Clin Immunol. 2015 
Mar;157(1):26-9. doi: 10.1016/j.clim.2014.12.006. Epub 2014 Dec 26. PubMed PMID: 
25546395.


921: Guerrero C, Tort J, Pérez J, Andrés M, Espejo E. Rhodococcus equi infection 
in a patient with Crohn's disease treated with infliximab. J Infect. 2015
Jun;70(6):689-90. doi: 10.1016/j.jinf.2014.12.008. Epub 2014 Dec 27. PubMed PMID:
25546345.


922: Davies GI, McIver L, Kim Y, Hashizume M, Iddings S, Chan V. Water-borne
diseases and extreme weather events in Cambodia: review of impacts and
implications of climate change. Int J Environ Res Public Health. 2014 Dec
23;12(1):191-213. doi: 10.3390/ijerph120100191. PubMed PMID: 25546280; PubMed
Central PMCID: PMC4306857.


923: Lam S, Leffley A, Cole DC. Applying an Ecohealth perspective in a state of
the environment report: experiences of a local public health unit in Canada. Int 
J Environ Res Public Health. 2014 Dec 23;12(1):16-31. doi:
10.3390/ijerph120100016. PubMed PMID: 25546271; PubMed Central PMCID: PMC4306848.


924: Fan J, Wei W, Bai Z, Fan C, Li S, Liu Q, Yang K. A systematic review and
meta-analysis of dengue risk with temperature change. Int J Environ Res Public
Health. 2014 Dec 23;12(1):1-15. doi: 10.3390/ijerph120100001. Review. PubMed
PMID: 25546270; PubMed Central PMCID: PMC4306847.


925: Hernandez BY, Goodman MT, Lynch CF, Cozen W, Unger ER, Steinau M, Thompson
T, Saber MS, Altekruse SF, Lyu C, Saraiya M; HPV Typing of Cancer Workgroup.
Human papillomavirus prevalence in invasive laryngeal cancer in the United
States. PLoS One. 2014 Dec 29;9(12):e115931. doi: 10.1371/journal.pone.0115931.
eCollection 2014. PubMed PMID: 25546150; PubMed Central PMCID: PMC4278830.


926: Guo X, Liu S, Wu L, Tang L. Application of a novel grey self-memory coupling
model to forecast the incidence rates of two notifiable diseases in China:
dysentery and gonorrhea. PLoS One. 2014 Dec 29;9(12):e115664. doi:
10.1371/journal.pone.0115664. eCollection 2014. PubMed PMID: 25546054; PubMed
Central PMCID: PMC4278705.


927: Teeple EA, Brown ER. Adjusting for time-dependent sensitivity in an
illness-death model, with application to mother-to-child transmission of HIV.
Stat Med. 2015 Apr 15;34(8):1277-92. doi: 10.1002/sim.6402. Epub 2014 Dec 29.
PubMed PMID: 25546029.


928: Atkinson SF, Sarkar S, Aviña A, Schuermann JA, Williamson P. A determination
of the spatial concordance between Lyme disease incidence and habitat probability
of its primary vector Ixodes scapularis (black-legged tick). Geospat Health. 2014
Nov;9(1):203-12. PubMed PMID: 25545937.


929: Rajabi M, Mansourian A, Pilesjö P, Bazmani A. Environmental modelling of
visceral leishmaniasis by susceptibility-mapping using neural networks: a case
study in north-western Iran. Geospat Health. 2014 Nov;9(1):179-91. PubMed PMID:
25545935.


930: Bhullar D, Jalodia R, Kalia M, Vrati S. Cytoplasmic translocation of
polypyrimidine tract-binding protein and its binding to viral RNA during Japanese
encephalitis virus infection inhibits virus replication. PLoS One. 2014 Dec
29;9(12):e114931. doi: 10.1371/journal.pone.0114931. eCollection 2014. PubMed
PMID: 25545659; PubMed Central PMCID: PMC4278868.


931: Lundbo LF, Clausen LN, Weis N, Schønning K, Rosenørn L, Benfield T,
Christensen PB. Influence of hepatitis C virus and IL28B genotypes on liver
stiffness. PLoS One. 2014 Dec 29;9(12):e115882. doi:
10.1371/journal.pone.0115882. eCollection 2014. PubMed PMID: 25545640; PubMed
Central PMCID: PMC4278774.


932: Yang H, Huang X, Zhou Z, Wang HH, Tong X, Wang Z, Wang J, Lu Z. Determinants
of initial utilization of community healthcare services among patients with major
non-communicable chronic diseases in South China. PLoS One. 2014 Dec
29;9(12):e116051. doi: 10.1371/journal.pone.0116051. eCollection 2014. PubMed
PMID: 25545636; PubMed Central PMCID: PMC4278805.


933: Massin S, Ventelou B, Nebout A, Verger P, Pulcini C. Cross-sectional survey:
risk-averse French general practitioners are more favorable toward influenza
vaccination. Vaccine. 2015 Jan 29;33(5):610-4. doi:
10.1016/j.vaccine.2014.12.038. Epub 2014 Dec 26. PubMed PMID: 25545596.


934: Lim C, Ang LW, Ma S, Lai FY, James L, Cutter J. Comparison of severely ill
patients with influenza A(H1N1)pdm09 infection during the pandemic and
post-pandemic periods in Singapore. Vaccine. 2015 Jan 29;33(5):615-20. doi:
10.1016/j.vaccine.2014.12.029. Epub 2014 Dec 26. PubMed PMID: 25545594.


935: Kurata T, Nakanishi S, Hashimoto M, Taoka M, Yamazaki Y, Isobe T, Kato J.
Novel essential gene Involved in 16S rRNA processing in Escherichia coli. J Mol
Biol. 2015 Feb 27;427(4):955-65. doi: 10.1016/j.jmb.2014.12.013. Epub 2014 Dec
26. PubMed PMID: 25545592.


936: Anderson DC, Lapp SA, Akinyi S, Meyer EV, Barnwell JW, Korir-Morrison C,
Galinski MR. Plasmodium vivax trophozoite-stage proteomes. J Proteomics. 2015 Feb
6;115:157-76. doi: 10.1016/j.jprot.2014.12.010. Epub 2014 Dec 27. PubMed PMID:
25545414; PubMed Central PMCID: PMC4436379.


937: Dunn JM, Krause PJ, Davis S, Vannier EG, Fitzpatrick MC, Rollend L,
Belperron AA, States SL, Stacey A, Bockenstedt LK, Fish D, Diuk-Wasser MA.
Borrelia burgdorferi promotes the establishment of Babesia microti in the
northeastern United States. PLoS One. 2014 Dec 29;9(12):e115494. doi:
10.1371/journal.pone.0115494. eCollection 2014. PubMed PMID: 25545393; PubMed
Central PMCID: PMC4278703.


938: Jones GW, McLeod L, Kennedy CL, Bozinovski S, Najdovska M, Jenkins BJ.
Imbalanced gp130 signalling in ApoE-deficient mice protects against
atherosclerosis. Atherosclerosis. 2015 Feb;238(2):321-8. doi:
10.1016/j.atherosclerosis.2014.12.037. Epub 2014 Dec 23. PubMed PMID: 25545330.


939: Boyd D, Taylor G, Fuller J, Bryce E, Embree J, Gravel D, Katz K, Kibsey P,
Kuhn M, Langley J, Mataseje L, Mitchell R, Roscoe D, Simor A, Thomas E, Turgeon
N, Mulvey M; Canadian Nosocomial Infection Surveillance Program. Complete
Sequence of Four Multidrug-Resistant MOBQ1 Plasmids Harboring blaGES-5 Isolated
from Escherichia coli and Serratia marcescens Persisting in a Hospital in Canada.
Microb Drug Resist. 2015 Jun;21(3):253-60. doi: 10.1089/mdr.2014.0205. Epub 2014 
Dec 29. PubMed PMID: 25545311.


940: Halpern SD, Emanuel EJ. Ethical guidance on the use of life-sustaining
therapies for patients with Ebola in developed countries. Ann Intern Med. 2015
Feb 17;162(4):304-5. doi: 10.7326/M14-2611. PubMed PMID: 25545099.


941: Beasley DW, McAuley AJ, Bente DA. Yellow fever virus: genetic and phenotypic
diversity and implications for detection, prevention and therapy. Antiviral Res. 
2015 Mar;115:48-70. doi: 10.1016/j.antiviral.2014.12.010. Epub 2014 Dec 26.
Review. PubMed PMID: 25545072.


942: Scheel TK, Simmonds P, Kapoor A. Surveying the global virome: identification
and characterization of HCV-related animal hepaciviruses. Antiviral Res. 2015
Mar;115:83-93. doi: 10.1016/j.antiviral.2014.12.014. Epub 2014 Dec 26. Review.
PubMed PMID: 25545071.


943: Van Tyne D, Gilmore MS. Virulence Plasmids of Nonsporulating Gram-Positive
Pathogens. Microbiol Spectr. 2014 Oct;2(5). doi:
10.1128/microbiolspec.PLAS-0002-2013. PubMed PMID: 25544937; PubMed Central
PMCID: PMC4275793.


944: Ural S, Gul Yurtsever S, Ormen B, Turker N, Kaptan F, El S, Akyildiz ZI,
Coskun NA. Gemella morbillorum Endocarditis. Case Rep Infect Dis.
2014;2014:456471. doi: 10.1155/2014/456471. Epub 2014 Dec 7. PubMed PMID:
25544914; PubMed Central PMCID: PMC4273548.


945: McManus KA, Pinkerton R, Dillingham R. Effects of recent Virginia AIDS Drug 
Assistance Program policy changes on diabetes and hyperlipidemia control in
people living with HIV. SAGE Open Med. 2014;2. pii: 2050312114532809. PubMed
PMID: 25544885; PubMed Central PMCID: PMC4276051.


946: Ren T, Huang C, Cheng M. Dietary blueberry and bifidobacteria attenuate
nonalcoholic fatty liver disease in rats by affecting SIRT1-mediated signaling
pathway. Oxid Med Cell Longev. 2014;2014:469059. doi: 10.1155/2014/469059. Epub
2014 Nov 27. PubMed PMID: 25544867; PubMed Central PMCID: PMC4265704.


947: Su W, Gao X, Jiang L, Qin J. Microfluidic platform towards point-of-care
diagnostics in infectious diseases. J Chromatogr A. 2015 Jan 16;1377:13-26. doi: 
10.1016/j.chroma.2014.12.041. Epub 2014 Dec 18. Review. PubMed PMID: 25544727.


948: Vandekerckhove S, Van Herreweghe S, Willems J, Danneels B, Desmet T, de Kock
C, Smith PJ, Chibale K, D'hooghe M. Synthesis of functionalized 3-, 5-, 6- and
8-aminoquinolines via intermediate (3-pyrrolin-1-yl)- and
(2-oxopyrrolidin-1-yl)quinolines and evaluation of their antiplasmodial and
antifungal activity. Eur J Med Chem. 2015 Mar 6;92:91-102. doi:
10.1016/j.ejmech.2014.12.020. Epub 2014 Dec 12. PubMed PMID: 25544689.


949: Cento V, Di Paolo D, Di Carlo D, Micheli V, Tontodonati M, De Leonardis F,
Aragri M, Antonucci FP, Di Maio VC, Mancon A, Lenci I, Manunta A, Taliani G, Di
Biagio A, Nicolini LA, Nosotti L, Sarrecchia C, Siciliano M, Landonio S,
Pellicelli A, Gasbarrini A, Vecchiet J, Magni CF, Babudieri S, Mura MS, Andreoni 
M, Parruti G, Rizzardini G, Angelico M, Perno CF, Ceccherini-Silberstein F.
Hepatitis C virus RNA levels at week-2 of telaprevir/boceprevir administration
are predictive of virological outcome. Dig Liver Dis. 2015 Feb;47(2):157-63. doi:
10.1016/j.dld.2014.11.010. Epub 2014 Nov 24. PubMed PMID: 25544656.


950: Ochoa J, Hincapié-Palacio D, Sepúlveda H, Ruiz D, Molina A, Echeverri S,
León AL, Escombe AR, Arbeláez MP. Simulation of risk of tuberculosis infection in
healthcare workers in hospitals of an intermediate incidence country. Epidemiol
Infect. 2015 Sep;143(12):2639-47. doi: 10.1017/S0950268814003537. Epub 2014 Dec
29. PubMed PMID: 25544572.


951: Granter SR, Bernstein A, Ostfeld RS. Of mice and men: lyme disease and
biodiversity. Perspect Biol Med. 2014 Spring;57(2):198-207. doi:
10.1353/pbm.2014.0015. PubMed PMID: 25544324.


952: Junka AF, Szymczyk P, Smutnicka D, Kos M, Smolina I, Bartoszewicz M, Chlebus
E, Turniak M, Sedghizadeh PP. Microbial biofilms are able to destroy
hydroxyapatite in the absence of host immunity in vitro. J Oral Maxillofac Surg. 
2015 Mar;73(3):451-64. doi: 10.1016/j.joms.2014.09.019. Epub 2014 Dec 24. PubMed 
PMID: 25544303; PubMed Central PMCID: PMC4331275.


953: Ryan BJ, Franklin RC, Burkle FM, Watt K, Aitken P, Smith EC, Leggat P.
Analyzing the impact of severe tropical cyclone Yasi on public health
infrastructure and the management of noncommunicable diseases. Prehosp Disaster
Med. 2015 Feb;30(1):28-37. doi: 10.1017/S1049023X1400137X. Epub 2014 Dec 29.
Review. PubMed PMID: 25544290.


954: Ahir S, Mania-Pramanik J, Chavan V, Kerkar S, Samant-Mavani P, Nanavati R,
Mehta P. Genetic variation in the promoter region of pro-inflammatory cytokine
TNF-α in perinatal HIV transmission from Mumbai, India. Cytokine. 2015
Mar;72(1):25-30. doi: 10.1016/j.cyto.2014.11.022. Epub 2014 Dec 24. PubMed PMID: 
25544182.


955: Singh V, Brecik M, Mukherjee R, Evans JC, Svetlíková Z, Blaško J, Surade S, 
Blackburn J, Warner DF, Mikušová K, Mizrahi V. The complex mechanism of
antimycobacterial action of 5-fluorouracil. Chem Biol. 2015 Jan 22;22(1):63-75.
doi: 10.1016/j.chembiol.2014.11.006. Epub 2014 Dec 24. PubMed PMID: 25544046.


956: Zhang X, Chen S, Jiang Y, Huang K, Huang J, Yang D, Zhu J, Zhu Y, Shi S,
Peng D, Liu X. Hemagglutinin glycosylation modulates the pathogenicity and
antigenicity of the H5N1 avian influenza virus. Vet Microbiol. 2015 Feb
25;175(2-4):244-56. doi: 10.1016/j.vetmic.2014.12.011. Epub 2014 Dec 18. PubMed
PMID: 25544041.


957: Rieger H, Lustig D, Barlow S, Ostermann H, Fiegl M, Peterson L, Rieger CT.
Applicability of the EORTC/MSG criteria for IFD in clinical practice. Ann
Hematol. 2015 May;94(5):847-55. doi: 10.1007/s00277-014-2282-y. Epub 2014 Dec 30.
PubMed PMID: 25544029.


958: Zheng L, Yang HL, Bi ZW, Kou ZQ, Zhang LY, Zhang AH, Yang L, Zhao ZT.
Epidemic characteristics and spatio-temporal patterns of scrub typhus during
2006-2013 in Tai'an, Northern China. Epidemiol Infect. 2015 Aug;143(11):2451-8.
doi: 10.1017/S0950268814003598. Epub 2014 Dec 29. PubMed PMID: 25543665.


959: Le Doare K, Allen L, Kampmann B, Heath PT, Taylor S, Hesseling AC, Gorringe 
A, Jones CE. Anti-group B Streptococcus antibody in infants born to mothers with 
human immunodeficiency virus (HIV) infection. Vaccine. 2015 Jan 29;33(5):621-7.
doi: 10.1016/j.vaccine.2014.12.025. Epub 2014 Dec 24. PubMed PMID: 25543061;
PubMed Central PMCID: PMC4315133.


960: Hollingsworth TD, Pilcher CD, Hecht FM, Deeks SG, Fraser C. High
Transmissibility During Early HIV Infection Among Men Who Have Sex With Men-San
Francisco, California. J Infect Dis. 2015 Jun 1;211(11):1757-60. doi:
10.1093/infdis/jiu831. Epub 2014 Dec 26. PubMed PMID: 25542958; PubMed Central
PMCID: PMC4425938.


961: Buick S, Joffe AM, Taylor G, Conly J. A consensus development conference
model for establishing health policy for surveillance and screening of
antimicrobial-resistant organisms. Clin Infect Dis. 2015 Apr 1;60(7):1095-101.
doi: 10.1093/cid/ciu1168. Epub 2014 Dec 26. Review. PubMed PMID: 25542896.


962: Conti F, Aragão Filho WC, Prando C, Deswarte C, Hubeau M, Newburger PE,
Casanova JL, Bustamante J, Condino-Neto A. Phagocyte nicotinamide adenine
dinucleotide phosphate oxidase activity in patients with inherited IFN-γR1 or
IFN-γR2 deficiency. J Allergy Clin Immunol. 2015 May;135(5):1393-5.e1. doi:
10.1016/j.jaci.2014.11.004. Epub 2014 Dec 24. PubMed PMID: 25542884; PubMed
Central PMCID: PMC4426233.


963: Pilatz A, Hossain H, Kaiser R, Mankertz A, Schüttler CG, Domann E, Schuppe
HC, Chakraborty T, Weidner W, Wagenlehner F. Acute epididymitis revisited: impact
of molecular diagnostics on etiology and contemporary guideline recommendations. 
Eur Urol. 2015 Sep;68(3):428-35. doi: 10.1016/j.eururo.2014.12.005. Epub 2014 Dec
24. PubMed PMID: 25542628.


964: Piwowar-Manning E, Fogel JM, Richardson P, Wolf S, Clarke W, Marzinke MA,
Fiamma A, Donnell D, Kulich M, Mbwambo JK, Richter L, Gray G, Sweat M, Coates TJ,
Eshleman SH. Performance of the fourth-generation Bio-Rad GS HIV Combo Ag/Ab
enzyme immunoassay for diagnosis of HIV infection in Southern Africa. J Clin
Virol. 2015 Jan;62:75-9. doi: 10.1016/j.jcv.2014.11.023. Epub 2014 Nov 27. PubMed
PMID: 25542477; PubMed Central PMCID: PMC4319362.


965: Koskenvuo M, Lautenschlager I, Kardas P, Auvinen E, Mannonen L, Huttunen P, 
Taskinen M, Vettenranta K, Hirsch HH. Diffuse gastrointestinal bleeding and BK
polyomavirus replication in a pediatric allogeneic haematopoietic stem cell
transplant patient. J Clin Virol. 2015 Jan;62:72-4. doi:
10.1016/j.jcv.2014.11.016. Epub 2014 Nov 18. Review. PubMed PMID: 25542476.


966: Orvain C, Ducancelle A, Eymerit-Morin C, Rousselet MC, Oberti F,
Hunault-Berger M, Tanguy-Schmidt A. Severe viral hepatitis in a patient with
chronic lymphocytic leukemia (CLL) complicated with autoimmune hemolytic anemia
(AIHA), treated with steroids. J Clin Virol. 2015 Jan;62:66-8. doi:
10.1016/j.jcv.2014.11.013. Epub 2014 Nov 18. Review. PubMed PMID: 25542474.


967: Giulieri SG, Chapuis-Taillard C, Manuel O, Hugli O, Pinget C, Wasserfallen
JB, Sahli R, Jaton K, Marchetti O, Meylan P. Rapid detection of enterovirus in
cerebrospinal fluid by a fully-automated PCR assay is associated with improved
management of aseptic meningitis in adult patients. J Clin Virol. 2015
Jan;62:58-62. doi: 10.1016/j.jcv.2014.11.001. Epub 2014 Nov 10. PubMed PMID:
25542472.


968: Fisher RG, Smith DM, Murrell B, Slabbert R, Kirby BM, Edson C, Cotton MF,
Haubrich RH, Kosakovsky Pond SL, Van Zyl GU. Next generation sequencing improves 
detection of drug resistance mutations in infants after PMTCT failure. J Clin
Virol. 2015 Jan;62:48-53. doi: 10.1016/j.jcv.2014.11.014. Epub 2014 Nov 20.
PubMed PMID: 25542470; PubMed Central PMCID: PMC4279108.


969: Maillet M, Bouvat E, Robert N, Baccard-Longère M, Morel-Baccard C, Morand P,
Vabret A, Stahl JP. Mumps outbreak and laboratory diagnosis. J Clin Virol. 2015
Jan;62:14-9. doi: 10.1016/j.jcv.2014.11.004. Epub 2014 Nov 15. PubMed PMID:
25542464.


970: Poelman R, Schölvinck EH, Borger R, Niesters HG, van Leer-Buter C. The
emergence of enterovirus D68 in a Dutch University Medical Center and the
necessity for routinely screening for respiratory viruses. J Clin Virol. 2015
Jan;62:1-5. doi: 10.1016/j.jcv.2014.11.011. Epub 2014 Nov 15. PubMed PMID:
25542461.


971: Apisarnthanarak P, Suvannarerg V, Pattaranutaporn P, Charoensak A, Raman SS,
Apisarnthanarak A. Alvarado score: can it reduce unnecessary CT scans for
evaluation of acute appendicitis? Am J Emerg Med. 2015 Feb;33(2):266-70. doi:
10.1016/j.ajem.2014.11.056. Epub 2014 Dec 3. PubMed PMID: 25542452.


972: Arrazola Martínez MP, de Juanes Pardo JR, García de Codes Ilario A.
[Vaccination--General concepts. Systematic vaccination schedules for the child
and adult in Spain. Impact of vaccination programs]. Enferm Infecc Microbiol
Clin. 2015 Jan;33(1):58-65. doi: 10.1016/j.eimc.2014.12.001. Epub 2014 Dec 23.
Spanish. PubMed PMID: 25542337.


973: Marinaro M, Greco G, Tarsitano E, Ventrella G, Camero M, Corrente M, Rezza
G, Buonavoglia D. Changes in peripheral blood leucocytes of sheep experimentally 
infected with Mycoplasma agalactiae. Vet Microbiol. 2015 Feb 25;175(2-4):257-64. 
doi: 10.1016/j.vetmic.2014.12.001. Epub 2014 Dec 10. PubMed PMID: 25542289.


974: Cunha CW, Knowles DP, Taus NS, O'Toole D, Nicola AV, Aguilar HC, Li H.
Antibodies to ovine herpesvirus 2 glycoproteins decrease virus infectivity and
prevent malignant catarrhal fever in rabbits. Vet Microbiol. 2015 Feb
25;175(2-4):349-55. doi: 10.1016/j.vetmic.2014.11.026. Epub 2014 Dec 9. PubMed
PMID: 25542288.


975: Okuda Y, Honda G, Kurata M, Kobayashi S, Sakamoto K, Takahashi K. A safe and
valid procedure for pure laparoscopic partial hepatectomy of the most
posterosuperior area: the top of segment 7. J Am Coll Surg. 2015
Mar;220(3):e17-21. doi: 10.1016/j.jamcollsurg.2014.11.021. Epub 2014 Nov 25.
PubMed PMID: 25542282.


976: Grosso D, Gaballa S, Alpdogan O, Carabasi M, Filicko-O'Hara J, Kasner M,
Martinez-Outschoorn U, Wagner JL, O'Hara W, Rudolph S, Chervoneva I, Colombe B,
Farley PC, Flomenberg P, Pro B, Sharma M, Shi W, Weiss M, Flomenberg N. A
two-step approach to myeloablative haploidentical transplantation: low nonrelapse
mortality and high survival confirmed in patients with earlier stage disease.
Biol Blood Marrow Transplant. 2015 Apr;21(4):646-52. doi:
10.1016/j.bbmt.2014.12.019. Epub 2014 Dec 23. PubMed PMID: 25542159.


977: Vasanthakumar R, Mohan V, Anand G, Deepa M, Babu S, Aravindhan V. Serum
IL-9, IL-17, and TGF-β levels in subjects with diabetic kidney disease
(CURES-134). Cytokine. 2015 Mar;72(1):109-12. doi: 10.1016/j.cyto.2014.10.009.
Epub 2014 Dec 23. PubMed PMID: 25542095.


978: Zhang Y, Li L, Dong X, Kong M, Gao L, Dong X, Xu W. Influenza surveillance
and incidence in a rural area in China during the 2009/2010 influenza pandemic.
PLoS One. 2014 Dec 26;9(12):e115347. doi: 10.1371/journal.pone.0115347.
eCollection 2014. PubMed PMID: 25542003; PubMed Central PMCID: PMC4277345.


979: Levin ML, Killmaster LF, Zemtsova GE, Ritter JM, Langham G. Clinical
presentation, convalescence, and relapse of rocky mountain spotted fever in dogs 
experimentally infected via tick bite. PLoS One. 2014 Dec 26;9(12):e115105. doi: 
10.1371/journal.pone.0115105. eCollection 2014. PubMed PMID: 25542001; PubMed
Central PMCID: PMC4277292.


980: Hobbs CV, Dixit S, Penzak SR, Sahu T, Orr-Gonzalez S, Lambert L, Zeleski K, 
Chen J, Neal J, Borkowsky W, Wu Y, Duffy PE. Neither the HIV protease inhibitor
lopinavir-ritonavir nor the antimicrobial trimethoprim-sulfamethoxazole prevent
malaria relapse in plasmodium cynomolgi-infected non-human primates. PLoS One.
2014 Dec 26;9(12):e115506. doi: 10.1371/journal.pone.0115506. eCollection 2014.
PubMed PMID: 25541998; PubMed Central PMCID: PMC4277318.


981: Peterson J, Gisslen M, Zetterberg H, Fuchs D, Shacklett BL, Hagberg L,
Yiannoutsos CT, Spudich SS, Price RW. Cerebrospinal fluid (CSF) neuronal
biomarkers across the spectrum of HIV infection: hierarchy of injury and
detection. PLoS One. 2014 Dec 26;9(12):e116081. doi:
10.1371/journal.pone.0116081. eCollection 2014. PubMed PMID: 25541953; PubMed
Central PMCID: PMC4277428.


982: Akbulut F, Kucuktopcu O, Sonmezay E, Simsek A, Ozgor F, Gurbuz ZG. Partial
penectomy after debridement of a Fournier's gangrene progressing with an isolated
penile necrosis. Ulus Travma Acil Cerrahi Derg. 2014 Sep;20(5):385-8. doi:
10.5505/tjtes.2014.93636. PubMed PMID: 25541853.


983: Moyen N, Thiberville SD, Pastorino B, Nougairede A, Thirion L, Mombouli JV, 
Dimi Y, Leparc-Goffart I, Capobianchi MR, Lepfoundzou AD, de Lamballerie X. First
reported chikungunya fever outbreak in the republic of Congo, 2011. PLoS One.
2014 Dec 26;9(12):e115938. doi: 10.1371/journal.pone.0115938. eCollection 2014.
PubMed PMID: 25541718; PubMed Central PMCID: PMC4277398.


984: Schuldt K, Ehmen C, Evans J, May J, Ansong D, Sievertsen J, Muntau B, Ruge
G, Agbenyega T, Horstmann RD. Endothelial protein C receptor gene variants not
associated with severe malaria in ghanaian children. PLoS One. 2014 Dec
26;9(12):e115770. doi: 10.1371/journal.pone.0115770. eCollection 2014. PubMed
PMID: 25541704; PubMed Central PMCID: PMC4277309.


985: Sun G, Matsui T, Hakozaki Y, Abe S. An infectious disease/fever screening
radar system which stratifies higher-risk patients within ten seconds using a
neural network and the fuzzy grouping method. J Infect. 2015 Mar;70(3):230-6.
doi: 10.1016/j.jinf.2014.12.007. Epub 2014 Dec 23. PubMed PMID: 25541528.


986: Hong HA, Paximadis M, Gray GE, Kuhn L, Tiemessen CT. Maternal human
leukocyte antigen-G (HLA-G) genetic variants associate with in utero
mother-to-child transmission of HIV-1 in Black South Africans. Infect Genet Evol.
2015 Mar;30:147-58. doi: 10.1016/j.meegid.2014.12.021. Epub 2014 Dec 23. PubMed
PMID: 25541520; PubMed Central PMCID: PMC4333678.


987: Ma J, Li P, Zhao X, Xu H, Wu W, Wang Y, Guo Y, Wang L, Feng Y, Xiao L.
Occurrence and molecular characterization of Cryptosporidium spp. and
Enterocytozoon bieneusi in dairy cattle, beef cattle and water buffaloes in
China. Vet Parasitol. 2015 Jan 30;207(3-4):220-7. doi:
10.1016/j.vetpar.2014.10.011. Epub 2014 Oct 25. PubMed PMID: 25541482.


988: Olsen JR, Gallacher J, Finlay AY, Piguet V, Francis NA. Time to resolution
and effect on quality of life of molluscum contagiosum in children in the UK: a
prospective community cohort study. Lancet Infect Dis. 2015 Feb;15(2):190-5. doi:
10.1016/S1473-3099(14)71053-9. Epub 2014 Dec 23. PubMed PMID: 25541478.


989: Da DF, Churcher TS, Yerbanga RS, Yaméogo B, Sangaré I, Ouedraogo JB, Sinden 
RE, Blagborough AM, Cohuet A. Experimental study of the relationship between
Plasmodium gametocyte density and infection success in mosquitoes; implications
for the evaluation of malaria transmission-reducing interventions. Exp Parasitol.
2015 Feb;149:74-83. doi: 10.1016/j.exppara.2014.12.010. Epub 2014 Dec 23. PubMed 
PMID: 25541384.


990: Thomson NA, Dunowska M, Munday JS. The use of quantitative PCR to detect
Felis catus papillomavirus type 2 DNA from a high proportion of queens and their 
kittens. Vet Microbiol. 2015 Feb 25;175(2-4):211-7. doi:
10.1016/j.vetmic.2014.11.028. Epub 2014 Dec 11. PubMed PMID: 25541379.


991: Mäding C, Jacob C, Münch C, von Lindeman K, Klewer J, Kugler J. Vaccination 
coverage among students from a German health care college. Am J Infect Control.
2015 Feb;43(2):191-4. doi: 10.1016/j.ajic.2014.10.019. Epub 2014 Dec 23. PubMed
PMID: 25541335.


992: Frumkin K. Bacteriology of urinary tract infections in emergency patients
aged 0-36 months. J Emerg Med. 2015 Apr;48(4):405-15. doi:
10.1016/j.jemermed.2014.11.004. Epub 2014 Dec 22. PubMed PMID: 25541327.


993: Payeras A, Villoslada A, Garau M, Salvador MN, Gallegos MC. Evolution of
pneumococcal infections in adult patients during a four-year period after
vaccination of a pediatric population with 13-valent pneumococcal conjugate
vaccine. Int J Infect Dis. 2015 Apr;33:22-7. doi: 10.1016/j.ijid.2014.12.035.
Epub 2014 Dec 23. PubMed PMID: 25541296.


994: Mørch K, Holmaas G, Frolander PS, Kristoffersen EK. Severe human Babesia
divergens infection in Norway. Int J Infect Dis. 2015 Apr;33:37-8. doi:
10.1016/j.ijid.2014.12.034. Epub 2014 Dec 23. PubMed PMID: 25541295.


995: Zhang L, Zhou S, Pan A, Li J, Liu B. Surveillance of antifungal
susceptibilities in clinical isolates of Candida species at 36 hospitals in China
from 2009 to 2013. Int J Infect Dis. 2015 Apr;33:1-4. doi:
10.1016/j.ijid.2014.12.033. Epub 2014 Dec 23. PubMed PMID: 25541294.


996: Verguet S, Johri M, Morris SK, Gauvreau CL, Jha P, Jit M. Controlling
measles using supplemental immunization activities: a mathematical model to
inform optimal policy. Vaccine. 2015 Mar 3;33(10):1291-6. doi:
10.1016/j.vaccine.2014.11.050. Epub 2014 Dec 23. PubMed PMID: 25541214; PubMed
Central PMCID: PMC4336184.


997: Nunes MC, Jones SA, Groome MJ, Kuwanda L, Van Niekerk N, von Gottberg A, de 
Gouveia L, Adrian PV, Madhi SA. Acquisition of Streptococcus pneumoniae in South 
African children vaccinated with 7-valent pneumococcal conjugate vaccine at 6, 14
and 40 weeks of age. Vaccine. 2015 Jan 29;33(5):628-34. doi:
10.1016/j.vaccine.2014.12.023. Epub 2014 Dec 23. PubMed PMID: 25541213.


998: Li S, Jia Z, Chen X, Geng X, Sun J. Identification and characterization of
the cDNAs encoding the two subunits of Chinese mitten crab (Eriocheir sinensis)
calcineurin: their implications in stress and immune response. Fish Shellfish
Immunol. 2015 Mar;43(1):91-102. doi: 10.1016/j.fsi.2014.12.020. Epub 2014 Dec 23.
PubMed PMID: 25541080.


999: Nelson R. Neglected tropical diseases take hold in the USA. Lancet Infect
Dis. 2014 Nov;14(11):1050-1. doi: 10.1016/S1473-3099(14)70795-9. Epub 2014 Sep
11. PubMed PMID: 25541050.


1000: Burki T. Preserving pathogens with pandemic potential. Lancet Infect Dis.
2014 Nov;14(11):1048-9. doi: 10.1016/S1473-3099(14)70979-X. Epub 2014 Oct 19.
PubMed PMID: 25541049.


1001: Sudeep AB, Ghodke YS, Gokhale MD, George RP, Dhaigude SD, Bondre VP.
Replication potential and different modes of transmission of West Nile virus in
an Indian strain of Culex gelidus Theobald (Diptera: Culicidae) mosquitoes. J
Vector Borne Dis. 2014 Dec;51(4):333-8. PubMed PMID: 25540967.


1002: Rohani A, Aidil Azahary AR, Malinda M, Zurainee MN, Rozilawati H, Wan
Najdah WM, Lee HL. Eco-virological survey of Aedes mosquito larvae in selected
dengue outbreak areas in Malaysia. J Vector Borne Dis. 2014 Dec;51(4):327-32.
PubMed PMID: 25540966.


1003: Saxena R, Das MK, Nagpal BN, Srivastava A, Gupta SK, Kumar A, Tomar AS,
Sinha AT, Vidyotma R, Jeyaseelan AT, Baraik VK, Singh VP. Identification of risk 
factors for malaria control by focused interventions in Ranchi district,
Jharkhand, India. J Vector Borne Dis. 2014 Dec;51(4):276-81. PubMed PMID:
25540958.


1004: Sudeep AB. Culex gelidus: an emerging mosquito vector with potential to
transmit multiple virus infections. J Vector Borne Dis. 2014 Dec;51(4):251-8.
Review. PubMed PMID: 25540955.


1005: Kibuuka H, Berkowitz NM, Millard M, Enama ME, Tindikahwa A, Sekiziyivu AB, 
Costner P, Sitar S, Glover D, Hu Z, Joshi G, Stanley D, Kunchai M, Eller LA,
Bailer RT, Koup RA, Nabel GJ, Mascola JR, Sullivan NJ, Graham BS, Roederer M,
Michael NL, Robb ML, Ledgerwood JE; RV 247 Study Team. Safety and immunogenicity 
of Ebola virus and Marburg virus glycoprotein DNA vaccines assessed separately
and concomitantly in healthy Ugandan adults: a phase 1b, randomised,
double-blind, placebo-controlled clinical trial. Lancet. 2015 Apr
18;385(9977):1545-54. doi: 10.1016/S0140-6736(14)62385-0. Epub 2014 Dec 23.
PubMed PMID: 25540891.


1006: Berendam SJ, Fallert Junecko BA, Murphey-Corb MA, Fuller DH, Reinhart TA.
Isolation, characterization, and functional analysis of ferret lymphatic
endothelial cells. Vet Immunol Immunopathol. 2015 Feb 15;163(3-4):134-45. doi:
10.1016/j.vetimm.2014.11.013. Epub 2014 Dec 3. PubMed PMID: 25540877; PubMed
Central PMCID: PMC4323863.


1007: Pietraforte D, Gambardella L, Marchesi A, de Jacobis IT, Viora M, Del
Principe D, Villani A, Malorni W, Straface E. Red blood cells as bioindicators of
cardiovascular risk in Kawasaki disease: A case report. Int J Cardiol. 2015 Feb
15;181:311-3. doi: 10.1016/j.ijcard.2014.11.223. Epub 2014 Dec 13. PubMed PMID:
25540846.


1008: Yadav N, Kar S, Madke B, Dashatwar D, Singh N, Prasad K, Kesari V. Leprosy 
elimination: A myth busted. J Neurosci Rural Pract. 2014 Nov;5(Suppl 1):S28-32.
doi: 10.4103/0976-3147.145197. PubMed PMID: 25540534; PubMed Central PMCID:
PMC4271377.


1009: Filioussis G, Petridou E, Karavanis E, Frey J. Pyogranulomatous pneumonia
in goats caused by an undescribed Porphyromonas species, "Porphyromonas
katsikii". J Clin Microbiol. 2015 Mar;53(3):795-8. doi: 10.1128/JCM.02682-14.
Epub 2014 Dec 24. PubMed PMID: 25540395; PubMed Central PMCID: PMC4390647.


1010: Wen GP, Tang ZM, Yang F, Zhang K, Ji WF, Cai W, Huang SJ, Wu T, Zhang J,
Zheng ZZ, Xia NS. A valuable antigen detection method for diagnosis of acute
hepatitis E. J Clin Microbiol. 2015 Mar;53(3):782-8. doi: 10.1128/JCM.01853-14.
Epub 2014 Dec 24. PubMed PMID: 25540394; PubMed Central PMCID: PMC4390668.


1011: Malani AN, Singal B, Wheat LJ, Al Sous O, Summons TA, Durkin MM, Pettit AC.
(1,3)-β-d-glucan in cerebrospinal fluid for diagnosis of fungal meningitis
associated with contaminated methylprednisolone injections. J Clin Microbiol.
2015 Mar;53(3):799-803. doi: 10.1128/JCM.02952-14. Epub 2014 Dec 24. PubMed PMID:
25540391; PubMed Central PMCID: PMC4390625.


1012: Ryder AB, Buonocore L, Vogel L, Nachbagauer R, Krammer F, Rose JK. A viable
recombinant rhabdovirus lacking its glycoprotein gene and expressing influenza
virus hemagglutinin and neuraminidase is a potent influenza vaccine. J Virol.
2015 Mar;89(5):2820-30. doi: 10.1128/JVI.03246-14. Epub 2014 Dec 24. PubMed PMID:
25540378; PubMed Central PMCID: PMC4325733.


1013: Parrish CR, Murcia PR, Holmes EC. Influenza virus reservoirs and
intermediate hosts: dogs, horses, and new possibilities for influenza virus
exposure of humans. J Virol. 2015 Mar;89(6):2990-4. doi: 10.1128/JVI.03146-14.
Epub 2014 Dec 24. Review. PubMed PMID: 25540375; PubMed Central PMCID:
PMC4337525.


1014: Bart MJ, Zeddeman A, van der Heide HG, Heuvelman K, van Gent M, Mooi FR.
Complete Genome Sequences of Bordetella pertussis Isolates B1917 and B1920,
Representing Two Predominant Global Lineages. Genome Announc. 2014 Dec 24;2(6).
pii: e01301-14. doi: 10.1128/genomeA.01301-14. PubMed PMID: 25540342; PubMed
Central PMCID: PMC4276820.


1015: Ghosh S, Barik A, Majumder S, Gorain A, Mukherjee S, Mazumdar S, Chatterjee
K, Bhaumik SK, Bandyopadhyay SK, Satpathi B, Majumder PP, Chowdhury A. Health &
Demographic Surveillance System Profile: The Birbhum population project (Birbhum 
HDSS). Int J Epidemiol. 2015 Feb;44(1):98-107. doi: 10.1093/ije/dyu228. Epub 2014
Dec 23. Review. PubMed PMID: 25540150.


1016: Mulu W, Demilie T, Yimer M, Meshesha K, Abera B. Dental caries and
associated factors among primary school children in Bahir Dar city: a
cross-sectional study. BMC Res Notes. 2014 Dec 23;7:949. doi:
10.1186/1756-0500-7-949. PubMed PMID: 25540044; PubMed Central PMCID: PMC4307198.


1017: Kramer CD, Weinberg EO, Gower AC, He X, Mekasha S, Slocum C, Beaulieu LM,
Wetzler L, Alekseyev Y, Gibson FC 3rd, Freedman JE, Ingalls RR, Genco CA.
Distinct gene signatures in aortic tissue from ApoE-/- mice exposed to pathogens 
or Western diet. BMC Genomics. 2014 Dec 24;15:1176. doi:
10.1186/1471-2164-15-1176. PubMed PMID: 25540039; PubMed Central PMCID:
PMC4367889.


1018: Zheng X, Wang J, Yang D. Antiviral therapy for chronic hepatitis B in
China. Med Microbiol Immunol. 2015 Feb;204(1):115-20. doi:
10.1007/s00430-014-0380-z. Epub 2014 Dec 25. Review. PubMed PMID: 25540038;
PubMed Central PMCID: PMC4305090.


1019: Milinovich GJ, Magalhães RJ, Hu W. Role of big data in the early detection 
of Ebola and other emerging infectious diseases. Lancet Glob Health. 2015
Jan;3(1):e20-1. doi: 10.1016/S2214-109X(14)70356-0. Epub 2014 Dec 3. PubMed PMID:
25539964.


1020: Anjana RM, Shanthirani CS, Unnikrishnan R, Mugilan P, Amutha A, Nair HD,
Subhashini S, Venkatesan U, Ali MK, Ranjani H, Mohan V. Regularity of follow-up, 
glycemic burden, and risk of microvascular complications in patients with type 2 
diabetes: a 9-year follow-up study. Acta Diabetol. 2015 Jun;52(3):601-9. doi:
10.1007/s00592-014-0701-0. Epub 2014 Dec 25. PubMed PMID: 25539883.


1021: Goñi F, Mathiason CK, Yim L, Wong K, Hayes-Klug J, Nalls A, Peyser D,
Estevez V, Denkers N, Xu J, Osborn DA, Miller KV, Warren RJ, Brown DR,
Chabalgoity JA, Hoover EA, Wisniewski T. Mucosal immunization with an attenuated 
Salmonella vaccine partially protects white-tailed deer from chronic wasting
disease. Vaccine. 2015 Jan 29;33(5):726-33. doi: 10.1016/j.vaccine.2014.11.035.
Epub 2014 Dec 21. PubMed PMID: 25539804; PubMed Central PMCID: PMC4304998.


1022: Plantin P. [What's new in paediatric dermatology?]. Ann Dermatol Venereol. 
2014 Dec;141 Suppl 4:S622-9. doi: 10.1016/S0151-9638(14)70166-8. Review. French. 
PubMed PMID: 25539754.


1023: Howell KJ, Weinert LA, Chaudhuri RR, Luan SL, Peters SE, Corander J, Harris
D, Angen Ø, Aragon V, Bensaid A, Williamson SM, Parkhill J, Langford PR, Rycroft 
AN, Wren BW, Holden MT, Tucker AW, Maskell DJ; BRADP1T Consortium. The use of
genome wide association methods to investigate pathogenicity, population
structure and serovar in Haemophilus parasuis. BMC Genomics. 2014 Dec 24;15:1179.
doi: 10.1186/1471-2164-15-1179. PubMed PMID: 25539682; PubMed Central PMCID:
PMC4532294.


1024: Lolekha R, Kullerk N, Wolfe MI, Klumthanom K, Singhagowin T, Pattanasin S, 
Sombat P, Naiwatanakul T, Leartvanangkul C, Voramongkol N. Assessment of a
couples HIV counseling and testing program for pregnant women and their partners 
in antenatal care (ANC) in 7 provinces, Thailand. BMC Int Health Hum Rights. 2014
Dec 24;14:39. doi: 10.1186/s12914-014-0039-2. PubMed PMID: 25539670; PubMed
Central PMCID: PMC4301829.


1025: Soleimani-Ahmadi M, Vatandoost H, Zare M, Alizadeh A, Salehi M. Community
knowledge and practices regarding malaria and long-lasting insecticidal nets
during malaria elimination programme in an endemic area in Iran. Malar J. 2014
Dec 24;13:511. doi: 10.1186/1475-2875-13-511. PubMed PMID: 25539639; PubMed
Central PMCID: PMC4364076.


1026: Ahmadi A, Daryushi H. Infective endocarditis in children: A 5 year
experience from Al-Zahra Hospital, Isfahan, Iran. Adv Biomed Res. 2014 Nov
29;3:228. doi: 10.4103/2277-9175.145715. eCollection 2014. PubMed PMID: 25538914;
PubMed Central PMCID: PMC4260283.


1027: Haley JA, Haughney E, Ullman E, Bean J, Haley JD, Fink MY. Altered
Transcriptional Control Networks with Trans-Differentiation of Isogenic
Mutant-KRas NSCLC Models. Front Oncol. 2014 Dec 8;4:344. doi:
10.3389/fonc.2014.00344. eCollection 2014. PubMed PMID: 25538889; PubMed Central 
PMCID: PMC4259114.


1028: Ranjani H, Pradeepa R, Mehreen TS, Anjana RM, Anand K, Garg R, Mohan V.
Determinants, consequences and prevention of childhood overweight and obesity: An
Indian context. Indian J Endocrinol Metab. 2014 Nov;18(Suppl 1):S17-25. doi:
10.4103/2230-8210.145049. Review. PubMed PMID: 25538874; PubMed Central PMCID:
PMC4266865.


1029: Armanian AM, Sadeghnia A, Hoseinzadeh M, Mirlohi M, Feizi A, Salehimehr N, 
Saee N, Nazari J. The Effect of Neutral Oligosaccharides on Reducing the
Incidence of Necrotizing Enterocolitis in Preterm infants: A Randomized Clinical 
Trial. Int J Prev Med. 2014 Nov;5(11):1387-95. PubMed PMID: 25538834; PubMed
Central PMCID: PMC4274545.


1030: Rashidi M, Poursafa P. Geographic Health's Way to Prevention of Diseases: A
Case Study on Arsenic Spatial Dispersion and Dyspnea in Isfahan Province. Int J
Prev Med. 2014 Nov;5(11):1372-8. PubMed PMID: 25538832; PubMed Central PMCID:
PMC4274543.


1031: Rafiei R, Ataie M, Ramezani MA, Etemadi A, Ataei B, Nikyar H, Abdoli S. A
new acupuncture method for management of irritable bowel syndrome: A randomized
double blind clinical trial. J Res Med Sci. 2014 Oct;19(10):913-7. PubMed PMID:
25538771; PubMed Central PMCID: PMC4274564.


1032: Compagno N, Malipiero G, Cinetto F, Agostini C. Immunoglobulin replacement 
therapy in secondary hypogammaglobulinemia. Front Immunol. 2014 Dec 8;5:626. doi:
10.3389/fimmu.2014.00626. eCollection 2014. Review. PubMed PMID: 25538710; PubMed
Central PMCID: PMC4259107.


1033: Anita P, Sivasamy S, Madan Kumar PD, Balan IN, Ethiraj S. In vitro
antibacterial activity of Camellia sinensis extract against cariogenic
microorganisms. J Basic Clin Pharm. 2014 Dec;6(1):35-9. doi:
10.4103/0976-0105.145777. PubMed PMID: 25538470; PubMed Central PMCID:
PMC4268628.


1034: Emodi I, Ikefuna A, Ujunwa F, Chinawa J. Synopsis of non-communicable
diseases in children admitted to the paediatric ward of the university of Nigeria
teaching hospital (UNTH) Enugu, Nigeria: A ten year review. Niger Med J. 2014
Nov;55(6):499-503. doi: 10.4103/0300-1652.144708. PubMed PMID: 25538370; PubMed
Central PMCID: PMC4262848.


1035: Skerry C, Scanlon K, Rosen H, Carbonetti NH. Sphingosine-1-phosphate
Receptor Agonism Reduces Bordetella pertussis-mediated Lung Pathology. J Infect
Dis. 2015 Jun 15;211(12):1883-6. doi: 10.1093/infdis/jiu823. Epub 2014 Dec 23.
PubMed PMID: 25538274.


1036: Marchelletta RR, Gareau MG, Okamoto S, Guiney DG, Barrett KE, Fierer J.
Salmonella-induced Diarrhea Occurs in the Absence of IL-8 Receptor
(CXCR2)-Dependent Neutrophilic Inflammation. J Infect Dis. 2015 Jul
1;212(1):128-36. doi: 10.1093/infdis/jiu829. Epub 2014 Dec 23. PubMed PMID:
25538271; PubMed Central PMCID: PMC4542593.


1037: Rodriguez-Barradas MC, Serpa JA, Munjal I, Mendoza D, Rueda AM, Mushtaq M, 
Pirofski LA. Quantitative and Qualitative Antibody Responses to Immunization With
the Pneumococcal Polysaccharide Vaccine in HIV-Infected Patients After Initiation
of Antiretroviral Treatment: Results From a Randomized Clinical Trial. J Infect
Dis. 2015 Jun 1;211(11):1703-11. doi: 10.1093/infdis/jiu819. Epub 2014 Dec 23.
PubMed PMID: 25538270; PubMed Central PMCID: PMC4471434.


1038: Poueymiro M, Cazalé AC, François JM, Parrou JL, Peeters N, Genin S. A
Ralstonia solanacearum type III effector directs the production of the plant
signal metabolite trehalose-6-phosphate. MBio. 2014 Dec 23;5(6). pii: e02065-14. 
doi: 10.1128/mBio.02065-14. PubMed PMID: 25538193; PubMed Central PMCID:
PMC4278537.


1039: Murphy D, Oshin F. Reptile-associated salmonellosis in children aged under 
5 years in South West England. Arch Dis Child. 2015 Apr;100(4):364-5. doi:
10.1136/archdischild-2014-306134. Epub 2014 Dec 22. PubMed PMID: 25538189.


1040: Saumoy M, Ordóñez-Llanos J, Martínez E, Ferrer E, Domingo P, Ribera E,
Negredo E, Curto J, Sánchez-Quesada JL, Di Yacovo S, González-Cordón A,
Podzamczer D. Atherogenic properties of lipoproteins in HIV patients starting
atazanavir/ritonavir or darunavir/ritonavir: a substudy of the ATADAR randomized 
study. J Antimicrob Chemother. 2015 Apr;70(4):1130-8. doi: 10.1093/jac/dku501.
Epub 2014 Dec 23. PubMed PMID: 25538166.


1041: Ehsani L, Reddy SC, Mosunjac M, Kraft CS, Guarner J. Fatal aortic
pseudoaneurysm from disseminated Mycobacterium kansasii infection: case report.
Hum Pathol. 2015 Mar;46(3):467-70. doi: 10.1016/j.humpath.2014.11.005. Epub 2014 
Nov 27. PubMed PMID: 25537975.


1042: Hayden MK, Lin MY, Lolans K, Weiner S, Blom D, Moore NM, Fogg L, Henry D,
Lyles R, Thurlow C, Sikka M, Hines D, Weinstein RA; Centers for Disease Control
and Prevention Epicenters Program. Prevention of colonization and infection by
Klebsiella pneumoniae carbapenemase-producing enterobacteriaceae in long-term
acute-care hospitals. Clin Infect Dis. 2015 Apr 15;60(8):1153-61. doi:
10.1093/cid/ciu1173. Epub 2014 Dec 23. PubMed PMID: 25537877.


1043: Marciano BE, Spalding C, Fitzgerald A, Mann D, Brown T, Osgood S, Yockey L,
Darnell DN, Barnhart L, Daub J, Boris L, Rump AP, Anderson VL, Haney C, Kuhns DB,
Rosenzweig SD, Kelly C, Zelazny A, Mason T, DeRavin SS, Kang E, Gallin JI, Malech
HL, Olivier KN, Uzel G, Freeman AF, Heller T, Zerbe CS, Holland SM. Common severe
infections in chronic granulomatous disease. Clin Infect Dis. 2015 Apr
15;60(8):1176-83. doi: 10.1093/cid/ciu1154. Epub 2014 Dec 23. PubMed PMID:
25537876; PubMed Central PMCID: PMC4400412.


1044: Esposito DH, Rosenthal BM, Slesak G, Tappe D, Fayer R, Bottieau E, Brown C,
Grobusch MP, Malvy D, von Sonnenburg F, Sotir MJ, Steiner F, Zanger P, Kozarsky
PE. Reply to Italiano et al. Clin Infect Dis. 2015 Apr 1;60(7):1135-6. doi:
10.1093/cid/ciu1165. Epub 2014 Dec 23. PubMed PMID: 25537874; PubMed Central
PMCID: PMC4620924.


1045: Walker M, Specht S, Churcher TS, Hoerauf A, Taylor MJ, Basáñez MG.
Therapeutic efficacy and macrofilaricidal activity of doxycycline for the
treatment of river blindness. Clin Infect Dis. 2015 Apr 15;60(8):1199-207. doi:
10.1093/cid/ciu1152. Epub 2014 Dec 23. PubMed PMID: 25537873; PubMed Central
PMCID: PMC4370165.


1046: Lawn SD, Nicol MP. Editorial commentary: dead or alive: can viability
staining predict response to tuberculosis treatment? Clin Infect Dis. 2015 Apr
15;60(8):1196-8. doi: 10.1093/cid/ciu1156. Epub 2014 Dec 23. PubMed PMID:
25537871; PubMed Central PMCID: PMC4370167.


1047: Yuan A, Lee Y, Choi U, Moeckel G, Karihaloo A. Chemokine receptor Cxcr4
contributes to kidney fibrosis via multiple effectors. Am J Physiol Renal
Physiol. 2015 Mar 1;308(5):F459-72. doi: 10.1152/ajprenal.00146.2014. Epub 2014
Dec 23. Erratum in: Am J Physiol Renal Physiol. 2015 Jul 15;309(2):F183. PubMed
PMID: 25537742; PubMed Central PMCID: PMC4346747.


1048: Melis G, Pia G, Piras I, Tusconi M. Mental disorders and HIV infection in
the emergency department: epidemiology and gender differences. Intern Emerg Med. 
2015 Jun;10(4):465-9. doi: 10.1007/s11739-014-1175-3. Epub 2014 Dec 24. PubMed
PMID: 25537441.


1049: Shen EP, Hsieh YT, Chu HS, Chang SC, Hu FR. Correlation of Pseudomonas
aeruginosa genotype with antibiotic susceptibility and clinical features of
induced central keratitis. Invest Ophthalmol Vis Sci. 2014 Dec 23;56(1):365-71.
doi: 10.1167/iovs.14-15241. PubMed PMID: 25537202.


1050: Kaneda M, Nagasaki H, Tasaki M, Kamiyama K. [Clinical utility of Pourmedia 
GBS agar on screening for vaginal colonization of Group B Streptococcus]. Rinsho 
Biseibutshu Jinsoku Shindan Kenkyukai Shi. 2014;25(1):1-6. Japanese. PubMed PMID:
25537178.


1051: Waggoner JJ, Pinsky BA. How great is the threat of chikungunya virus?
Expert Rev Anti Infect Ther. 2015 Mar;13(3):291-3. doi:
10.1586/14787210.2015.995634. Epub 2014 Dec 24. PubMed PMID: 25537007; PubMed
Central PMCID: PMC4649932.


1052: Nau JY. [Ebola: how to repatriate contaminated health care providers?]. Rev
Med Suisse. 2014 Nov 5;10(449):2118-9. French. PubMed PMID: 25536838.


1053: Valyshev AV. [Antimicrobial compounds of enterococci]. Zh Mikrobiol
Epidemiol Immunobiol. 2014 Sep-Oct;(5):119-26. Review. Russian. PubMed PMID:
25536783.


1054: Pushkareva VI, Ermolaeva SA, Gintsburg AL. [The role of technogenic and
biological factors in spread of foodborne bacterial infections]. Zh Mikrobiol
Epidemiol Immunobiol. 2014 Sep-Oct;(5):111-8. Review. Russian. PubMed PMID:
25536782.


1055: Petrova OA, Stoianova NA, Tokarevich NK, Arsent'eva NA, Liubimova NE,
Semenov AV, Totolian AA. [Content of some pro- and anti-inflammatory cytokines in
blood sera of leptospirosis patients]. Zh Mikrobiol Epidemiol Immunobiol. 2014
Sep-Oct;(5):60-4. Russian. PubMed PMID: 25536773.


1056: Narovlianskiĭ AN, Ozherelkov SV, Sanin AV, Kozlov VV, Salichev AV, Es'man
AS, Parfenova TM, Pronin AV, Deeva AV, Izmest'eva AV, Kozhevnikova TN,
Sosnovskaia OIu. [Antiviral activity and possible mechanisms of action of
moraprenil phosphates during experimental infection caused by herpes simplex type
1 virus]. Zh Mikrobiol Epidemiol Immunobiol. 2014 Sep-Oct;(5):54-60. Russian.
PubMed PMID: 25536772.


1057: Onishchenko GG, Ezhlova EB, Mel'nikova AA, Demona IuV, Dement'eva LA,
Paskakina ND, Frolova NV. [Actual problems of infectious disease control in
Russian Federation]. Zh Mikrobiol Epidemiol Immunobiol. 2014 Sep-Oct;(5):13-24.
Russian. PubMed PMID: 25536766.


1058: Dietz Ostergaard S, Butler K, Ritter JM, Johnson R, Sanders J, Powell N,
Lathrop G, Zaki SR, McNicholl JM, Kersh EN. A combined oral contraceptive affects
mucosal SHIV susceptibility factors in a pigtail macaque (Macaca nemestrina)
model. J Med Primatol. 2015 Apr;44(2):97-107. doi: 10.1111/jmp.12157. Epub 2014
Dec 23. PubMed PMID: 25536296; PubMed Central PMCID: PMC4355188.


1059: Satyanarayana G, Hammond SP, Broge TA Jr, Mackenzie MR, Viscidi R,
Politikos I, Koralnik IJ, Cutler CS, Ballen K, Boussiotis V, Marty FM, Tan CS. BK
polyomavirus reactivation after reduced-intensity double umbilical cord blood
cell transplantation. Transpl Immunol. 2015 Mar;32(2):116-20. doi:
10.1016/j.trim.2014.12.002. Epub 2014 Dec 20. PubMed PMID: 25536223; PubMed
Central PMCID: PMC4368450.


1060: Mo ST, Chiang SJ, Lai TY, Cheng YL, Chung CE, Kuo SC, Reece KM, Chen YC,
Chang NS, Wadzinski BE, Chiang CW. Visualization of subunit interactions and
ternary complexes of protein phosphatase 2A in mammalian cells. PLoS One. 2014
Dec 23;9(12):e116074. doi: 10.1371/journal.pone.0116074. eCollection 2014. PubMed
PMID: 25536081; PubMed Central PMCID: PMC4275284.


1061: Sayler KA, Barbet AF, Chamberlain C, Clapp WL, Alleman R, Loeb JC, Lednicky
JA. Isolation of Tacaribe virus, a Caribbean arenavirus, from host-seeking
Amblyomma americanum ticks in Florida. PLoS One. 2014 Dec 23;9(12):e115769. doi: 
10.1371/journal.pone.0115769. eCollection 2014. PubMed PMID: 25536075; PubMed
Central PMCID: PMC4275251.


1062: Challacombe JF, Stubben CJ, Klimko CP, Welkos SL, Kern SJ, Bozue JA,
Worsham PL, Cote CK, Wolfe DN. Interrogation of the Burkholderia pseudomallei
genome to address differential virulence among isolates. PLoS One. 2014 Dec
23;9(12):e115951. doi: 10.1371/journal.pone.0115951. eCollection 2014. Erratum
in: PLoS One. 2015;10(3):e0122178. PubMed PMID: 25536074; PubMed Central PMCID:
PMC4275268.


1063: Raffeiner B, Botsios C, Ometto F, Bernardi L, Stramare R, Todesco S, Sfriso
P, Punzi L. Effects of half dose etanercept (25 mg once a week) on clinical
remission and radiographic progression in patients with rheumatoid arthritis in
clinical remission achieved with standard dose. Clin Exp Rheumatol. 2015
Jan-Feb;33(1):63-8. Epub 2014 Dec 22. PubMed PMID: 25535985.


1064: Cuervo-Escobar S, Losada-Barragán M, Umaña-Pérez A, Porrozzi R,
Saboia-Vahia L, Miranda LH, Morgado FN, Menezes RC, Sánchez-Gómez M, Cuervo P.
T-cell populations and cytokine expression are impaired in thymus and spleen of
protein malnourished BALB/c mice infected with Leishmania infantum. PLoS One.
2014 Dec 23;9(12):e114584. doi: 10.1371/journal.pone.0114584. eCollection 2014.
PubMed PMID: 25535967; PubMed Central PMCID: PMC4275170.


1065: Bühler S, Jaeger VK, Kling K, Hatz C. To vaccinate or let it be--current
recommendations and the reality about yellow fever vaccination. Swiss Med Wkly.
2014 Dec 23;144:w14095. doi: 10.4414/smw.2014.14095. eCollection 2014. PubMed
PMID: 25535844.


1066: Edwards MS, Popek EJ, Wise B, Hatzenbuehler L, Arunachalam AR, Hair AB.
Ascending in utero herpes simplex virus infection in an initially
healthy-appearing premature infant. Pediatr Dev Pathol. 2015 Mar-Apr;18(2):155-8.
doi: 10.2350/14-09-1548-CR.1. Epub 2014 Dec 23. PubMed PMID: 25535792.


1067: Burkhalter F, Sannon H, Mayr M, Dickenmann M, Ernst S. Prevalence and risk 
factors for chronic kidney disease in a rural region of Haiti. Swiss Med Wkly.
2014 Dec 23;144:w14067. doi: 10.4414/smw.2014.14067. eCollection 2014. PubMed
PMID: 25535765.


1068: Soltani J Md, Esmailnasab N Md, Roshani D PhD, Karimi M Mhs, Amjadi MJ Mhs.
Acute flaccid paralysis and its differential diagnosis in in kurdistan province, 
Western iran; an 11-year surveillance. Iran J Pediatr. 2014 Apr;24(2):131-9.
PubMed PMID: 25535530; PubMed Central PMCID: PMC4268831.


1069: Alian S, Taghipour M, Sharifian R, Fereydouni MA. Cavernous sinus
thrombosis syndrome and brainstem involvement in patient with leptospirosis: Two 
rare complications of leptospirosis. J Res Med Sci. 2014 Sep;19(9):907-10. PubMed
PMID: 25535508; PubMed Central PMCID: PMC4268202.


1070: Kelley TR. Insights into Ebola and Other Emerging and Re-emerging
Infectious Disease Risks. Environ Health Insights. 2014 Oct 29;8:39-41. doi:
10.4137/EHI.S20757. eCollection 2014. PubMed PMID: 25535455; PubMed Central
PMCID: PMC4267510.


1071: Igonoh AK. My experience as an Ebola patient. Am J Trop Med Hyg. 2015
Feb;92(2):221-2. doi: 10.4269/ajtmh.14-0763. Epub 2014 Dec 22. PubMed PMID:
25535312; PubMed Central PMCID: PMC4347314.


1072: Schiebler M, Brown K, Hegyi K, Newton SM, Renna M, Hepburn L, Klapholz C,
Coulter S, Obregón-Henao A, Henao Tamayo M, Basaraba R, Kampmann B, Henry KM,
Burgon J, Renshaw SA, Fleming A, Kay RR, Anderson KE, Hawkins PT, Ordway DJ,
Rubinsztein DC, Floto RA. Functional drug screening reveals anticonvulsants as
enhancers of mTOR-independent autophagic killing of Mycobacterium tuberculosis
through inositol depletion. EMBO Mol Med. 2014 Dec 22;7(2):127-39. doi:
10.15252/emmm.201404137. PubMed PMID: 25535254; PubMed Central PMCID: PMC4328644.


1073: Lambe G, Le P, Clay TD. A finding with a diagnosis: I just can't put my
finger on it. BMJ Case Rep. 2014 Dec 22;2014. pii: bcr2014208665. doi:
10.1136/bcr-2014-208665. PubMed PMID: 25535240.


1074: Pinzone MR, Zanghì AM, Rapisarda L, D'Agata V, Benanti F, Spartà D, Nunnari
G, Cacopardo B. Cirrhotic patients are still at risk of developing hepatocellular
carcinoma despite Interferon-induced sustained virological response. Eur Rev Med 
Pharmacol Sci. 2014 Dec;18(2 Suppl):11-5. PubMed PMID: 25535185.


1075: Leslie EE, Christley RM, Geong M, Ward MP, Toribio JA. Analysis of pig
movements across eastern Indonesia, 2009-2010. Prev Vet Med. 2015 Mar
1;118(4):293-305. doi: 10.1016/j.prevetmed.2014.12.002. Epub 2014 Dec 11. PubMed 
PMID: 25534972.


1076: Koenigsknecht MJ, Theriot CM, Bergin IL, Schumacher CA, Schloss PD, Young
VB. Dynamics and establishment of Clostridium difficile infection in the murine
gastrointestinal tract. Infect Immun. 2015 Mar;83(3):934-41. doi:
10.1128/IAI.02768-14. Epub 2014 Dec 22. PubMed PMID: 25534943; PubMed Central
PMCID: PMC4333439.


1077: Sormani MP, Bruzzi P. Can we measure long-term treatment effects in
multiple sclerosis? Nat Rev Neurol. 2015 Mar;11(3):176-82. doi:
10.1038/nrneurol.2014.237. Epub 2014 Dec 23. Review. PubMed PMID: 25534913.


1078: Neibergs HL, Seabury CM, Wojtowicz AJ, Wang Z, Scraggs E, Kiser JN, Neupane
M, Womack JE, Van Eenennaam A, Hagevoort GR, Lehenbauer TW, Aly S, Davis J,
Taylor JF; Bovine Respiratory Disease Complex Coordinated Agricultural Project
Research Team. Susceptibility loci revealed for bovine respiratory disease
complex in pre-weaned holstein calves. BMC Genomics. 2014 Dec 22;15:1164. doi:
10.1186/1471-2164-15-1164. PubMed PMID: 25534905; PubMed Central PMCID:
PMC4445561.


1079: Li M, He X, Liu H, Fu Z, He X, Lu X. Proteomic analysis of silkworm midgut 
cellular proteins interacting with the 5' end of infectious flacherie virus
genomic RNA. Acta Biochim Biophys Sin (Shanghai). 2015 Feb;47(2):80-90. doi:
10.1093/abbs/gmu119. Epub 2014 Dec 22. PubMed PMID: 25534780.


1080: Mullane K, Lee C, Bressler A, Buitrago M, Weiss K, Dabovic K, Praestgaard
J, Leeds JA, Blais J, Pertel P. Multicenter, randomized clinical trial to compare
the safety and efficacy of LFF571 and vancomycin for Clostridium difficile
infections. Antimicrob Agents Chemother. 2015 Mar;59(3):1435-40. doi:
10.1128/AAC.04251-14. Epub 2014 Dec 22. PubMed PMID: 25534727; PubMed Central
PMCID: PMC4325808.


1081: Bhansali SG, Mullane K, Ting LS, Leeds JA, Dabovic K, Praestgaard J, Pertel
P. Pharmacokinetics of LFF571 and vancomycin in patients with moderate
Clostridium difficile infections. Antimicrob Agents Chemother. 2015
Mar;59(3):1441-5. doi: 10.1128/AAC.04252-14. Epub 2014 Dec 22. PubMed PMID:
25534724; PubMed Central PMCID: PMC4325791.


1082: Caesar JJ, Lavender H, Ward PN, Exley RM, Eaton J, Chittock E, Malik TH,
Goiecoechea De Jorge E, Pickering MC, Tang CM, Lea SM. Competition between
antagonistic complement factors for a single protein on N. meningitidis rules
disease susceptibility. Elife. 2014 Dec 23;3. doi: 10.7554/eLife.04008. PubMed
PMID: 25534642; PubMed Central PMCID: PMC4273445.


1083: Nash TE, Mahanty S, Loeb JA, Theodore WH, Friedman A, Sander JW, Singh G,
Cavalheiro E, Del Brutto OH, Takayanagui OM, Fleury A, Verastegui M, Preux PM,
Montano S, Pretell EJ, White AC Jr, Gonzales AE, Gilman RH, Garcia HH.
Neurocysticercosis: A natural human model of epileptogenesis. Epilepsia. 2015
Feb;56(2):177-83. doi: 10.1111/epi.12849. Epub 2014 Dec 23. Review. PubMed PMID: 
25534640; PubMed Central PMCID: PMC4339305.


1084: Burgess BA, Morley PS. Veterinary hospital surveillance systems. Vet Clin
North Am Small Anim Pract. 2015 Mar;45(2):235-42, v. doi:
10.1016/j.cvsm.2014.11.002. Epub 2014 Dec 18. Review. PubMed PMID: 25534534.


1085: Erskine HE, Moffitt TE, Copeland WE, Costello EJ, Ferrari AJ, Patton G,
Degenhardt L, Vos T, Whiteford HA, Scott JG. A heavy burden on young minds: the
global burden of mental and substance use disorders in children and youth.
Psychol Med. 2015 May;45(7):1551-63. doi: 10.1017/S0033291714002888. Epub 2014
Dec 23. PubMed PMID: 25534496.


1086: Terczyńska-Dyla E, Bibert S, Duong FH, Krol I, Jørgensen S, Collinet E,
Kutalik Z, Aubert V, Cerny A, Kaiser L, Malinverni R, Mangia A, Moradpour D,
Müllhaupt B, Negro F, Santoro R, Semela D, Semmo N; Swiss Hepatitis C Cohort
Study Group, Heim MH, Bochud PY, Hartmann R. Reduced IFNλ4 activity is associated
with improved HCV clearance and reduced expression of interferon-stimulated
genes. Nat Commun. 2014 Dec 23;5:5699. doi: 10.1038/ncomms6699. Erratum in: Nat
Commun. 2015;6:7280. PubMed PMID: 25534433.


1087: Brewster DR, Morris PS. Indigenous child health: are we making progress? J 
Paediatr Child Health. 2015 Jan;51(1):40-7. doi: 10.1111/jpc.12807. Epub 2014 Dec
23. PubMed PMID: 25534334.


1088: Thorup L, Frederiksen JM. [Central venous access in adults]. Ugeskr Laeger.
2014 Dec 15;176(51). pii: V07130470. Danish. PubMed PMID: 25534225.


1089: Wolf T, Kann G, Becker S, Stephan C, Brodt HR, de Leuw P, Grünewald T, Vogl
T, Kempf VA, Keppler OT, Zacharowski K. Severe Ebola virus disease with vascular 
leakage and multiorgan failure: treatment of a patient in intensive care. Lancet.
2015 Apr 11;385(9976):1428-35. doi: 10.1016/S0140-6736(14)62384-9. Epub 2014 Dec 
19. PubMed PMID: 25534190.


1090: Saleh N, Al Moghazy B. Seasonal variation and trend of chicken pox in the
southern region of Saudi Arabia (2007-2012). J Egypt Public Health Assoc. 2014
Dec;89(3):143-7. doi: 10.1097/01.EPX.0000456619.36915.df. PubMed PMID: 25534179.


1091: Nikolayevskyy V, Miotto P, Pimkina E, Balabanova Y, Kontsevaya I, Ignatyeva
O, Ambrosi A, Skenders G, Ambrozaitis A, Kovalyov A, Sadykhova A, Simak T,
Kritsky A, Mironova S, Tikhonova O, Dubrovskaya Y, Rodionova Y, Cirillo D,
Drobniewski F. Utility of propidium monoazide viability assay as a biomarker for 
a tuberculosis disease. Tuberculosis (Edinb). 2015 Mar;95(2):179-85. doi:
10.1016/j.tube.2014.11.005. Epub 2014 Dec 9. PubMed PMID: 25534168.


1092: Ma MJ, Yang XX, Qian YH, Zhao SY, Hua S, Wang TC, Chen SH, Ma GY, Sang XY, 
Liu LN, Wu AP, Jiang TJ, Gao YW, Gray GC, Zhao T, Ling X, Wang JL, Lu B, Qian J, 
Cao WC. Characterization of a novel reassortant influenza A virus (H2N2) from a
domestic duck in Eastern China. Sci Rep. 2014 Dec 23;4:7588. doi:
10.1038/srep07588. PubMed PMID: 25533850; PubMed Central PMCID: PMC4274511.


1093: Mandl JN, Ahmed R, Barreiro LB, Daszak P, Epstein JH, Virgin HW, Feinberg
MB. Reservoir host immune responses to emerging zoonotic viruses. Cell. 2015 Jan 
15;160(1-2):20-35. doi: 10.1016/j.cell.2014.12.003. Epub 2014 Dec 18. Review.
PubMed PMID: 25533784; PubMed Central PMCID: PMC4390999.


1094: Grencis RK. Immunity to helminths: resistance, regulation, and
susceptibility to gastrointestinal nematodes. Annu Rev Immunol. 2015;33:201-25.
doi: 10.1146/annurev-immunol-032713-120218. Epub 2014 Dec 17. Review. PubMed
PMID: 25533702.


1095: Pan H, Zhang J, Kuang D, Yang X, Ju W, Huang Z, Guo J, Li Y, Zhang P, Shi
W, Jin H, Shi X, Xu X, Meng J. Molecular analysis and antimicrobial
susceptibility of enterotoxigenic Escherichia coli from diarrheal patients. Diagn
Microbiol Infect Dis. 2015 Feb;81(2):126-31. doi:
10.1016/j.diagmicrobio.2014.10.008. Epub 2014 Oct 25. PubMed PMID: 25533613.


1096: Cornea Group of Ophthalmology Society, Chinese Medical Association; Cornea 
Group of Ophthalmology Society Chinese Medical Association. [Ten most progression
of corneal and ocular surface disease research in China]. Zhonghua Yan Ke Za Zhi.
2014 Sep;50(9):695-8. Chinese. PubMed PMID: 25533562.


1097: Fraeyman J, Symons L, De Loof H, De Meyer GR, Remmen R, Beutels P, Van Hal 
G. Medicine price awareness in chronic patients in Belgium. Health Policy. 2015
Feb;119(2):217-23. doi: 10.1016/j.healthpol.2014.12.004. Epub 2014 Dec 8. PubMed 
PMID: 25533549.


1098: Lai FY, Dover DC, Lee B, Fonseca K, Solomon N, Plitt SS, Jaipaul J, Tipples
GA, Charlton CL. Determining rubella immunity in pregnant Alberta women
2009-2012. Vaccine. 2015 Jan 29;33(5):635-41. doi: 10.1016/j.vaccine.2014.12.022.
Epub 2014 Dec 19. PubMed PMID: 25533327.


1099: Torres AG, Gregory AE, Hatcher CL, Vinet-Oliphant H, Morici LA, Titball RW,
Roy CJ. Protection of non-human primates against glanders with a gold
nanoparticle glycoconjugate vaccine. Vaccine. 2015 Jan 29;33(5):686-92. doi:
10.1016/j.vaccine.2014.11.057. Epub 2014 Dec 19. PubMed PMID: 25533326; PubMed
Central PMCID: PMC4304905.


1100: Andorko JI, Hess KL, Jewell CM. Harnessing biomaterials to engineer the
lymph node microenvironment for immunity or tolerance. AAPS J. 2015
Mar;17(2):323-38. doi: 10.1208/s12248-014-9708-2. Epub 2014 Dec 23. Review.
PubMed PMID: 25533221; PubMed Central PMCID: PMC4365095.


1101: Dudley DM, Bailey AL, Mehta SH, Hughes AL, Kirk GD, Westergaard RP,
O'Connor DH. Cross-clade simultaneous HIV drug resistance genotyping for reverse 
transcriptase, protease, and integrase inhibitor mutations by Illumina MiSeq.
Retrovirology. 2014 Dec 23;11:122. doi: 10.1186/s12977-014-0122-8. PubMed PMID:
25533166; PubMed Central PMCID: PMC4302432.


1102: Pedersen NC, Eckstrand C, Liu H, Leutenegger C, Murphy B. Levels of feline 
infectious peritonitis virus in blood, effusions, and various tissues and the
role of lymphopenia in disease outcome following experimental infection. Vet
Microbiol. 2015 Feb 25;175(2-4):157-66. doi: 10.1016/j.vetmic.2014.10.025. Epub
2014 Nov 1. PubMed PMID: 25532961.


1103: Lockwood C, Stern C. Interventions for the treatment of trachoma: an
overview of Cochrane systematic reviews. Int J Nurs Pract. 2014 Dec;20(6):709-21.
doi: 10.1111/ijn.12374. PubMed PMID: 25532886.


1104: Datta S, Roy S, Manna M. Therapy with radio-attenuated vaccine in
experimental murine visceral leishmaniasis showed enhanced T cell and inducible
nitric oxide synthase levels, suppressed tumor growth factor-beta production with
higher expression of some signaling molecules. Braz J Infect Dis. 2015
Jan-Feb;19(1):36-42. doi: 10.1016/j.bjid.2014.10.009. Epub 2014 Dec 19. PubMed
PMID: 25532783.


1105: Wang R, Yu D, Zhu L, Li J, Yue J, Kan B. IncA/C plasmids harboured in
serious multidrug-resistant Vibrio cholerae serogroup O139 strains in China. Int 
J Antimicrob Agents. 2015 Mar;45(3):249-54. doi:
10.1016/j.ijantimicag.2014.10.021. Epub 2014 Nov 29. PubMed PMID: 25532743.


1106: Wassing GM, Bergman P, Lindbom L, van der Does AM. Complexity of
antimicrobial peptide regulation during pathogen-host interactions. Int J
Antimicrob Agents. 2015 May;45(5):447-54. doi: 10.1016/j.ijantimicag.2014.11.003.
Epub 2014 Dec 2. Review. PubMed PMID: 25532742.


1107: Fong Y, Datta S, Georgiev IS, Kwong PD, Tomaras GD. Kernel-based logistic
regression model for protein sequence without vectorialization. Biostatistics.
2015 Jul;16(3):480-92. doi: 10.1093/biostatistics/kxu056. Epub 2014 Dec 22.
PubMed PMID: 25532524.


1108: Ma K, Xie YM, Yang W, Wang YY, Yi DH, Zhuang Y. [Analysis of
characteristics of traditional Chinese medicine and western medicine clinical use
in patients with viral hepatitis based on real world hospital information system 
data]. Zhongguo Zhong Yao Za Zhi. 2014 Sep;39(18):3535-40. Chinese. PubMed PMID: 
25532390.


1109: Li YR, Wang LX, Xie YM, Yang W, Wang ZY, Yi DH, Wang YY. [Study of clinical
character and medicinal therapy of viral hepatitis in hospital based on real
world]. Zhongguo Zhong Yao Za Zhi. 2014 Sep;39(18):3448-53. Chinese. PubMed PMID:
25532376.


1110: Liao B, Zhang F, Lin S, He H, Liu Y, Zhang J, Xu Y, Yi J, Chen Y, Liu H,
Wang Z, Cai W. Epidemiological, clinical and histological characteristics of
HBV/HDV co-infection: a retrospective cross-sectional study in Guangdong, China. 
PLoS One. 2014 Dec 22;9(12):e115888. doi: 10.1371/journal.pone.0115888.
eCollection 2014. PubMed PMID: 25532128; PubMed Central PMCID: PMC4274124.


1111: Maggio R, Viscomi C, Andreozzi P, D'Ettorre G, Viscogliosi G, Barbaro B,
Gori M, Vullo V, Balsano C. Normocaloric low cholesterol diet modulates Th17/Treg
balance in patients with chronic hepatitis C virus infection. PLoS One. 2014 Dec 
22;9(12):e112346. doi: 10.1371/journal.pone.0112346. eCollection 2014. PubMed
PMID: 25532016; PubMed Central PMCID: PMC4273946.


1112: Omar AA, Abdo NM, Salama MF, Al-Mousa HH. Occupational injuries prone to
infectious risks amongst healthcare personnel in Kuwait: a retrospective study.
Med Princ Pract. 2015;24(2):123-8. doi: 10.1159/000369462. Epub 2014 Dec 12.
PubMed PMID: 25531906.


1113: Venerito M, Malfertheiner P. Preneoplastic conditions in the stomach:
always a point of no return? Dig Dis. 2015;33(1):5-10. doi: 10.1159/000369185.
Epub 2014 Dec 17. Review. PubMed PMID: 25531491.


1114: Plumer L, Davison J, Saarma U. Rapid urbanization of red foxes in Estonia: 
distribution, behaviour, attacks on domestic animals, and health-risks related to
zoonotic diseases. PLoS One. 2014 Dec 22;9(12):e115124. doi:
10.1371/journal.pone.0115124. eCollection 2014. PubMed PMID: 25531399; PubMed
Central PMCID: PMC4274007.


1115: Zeng YL, Zhang XJ, Shang J, Ding GQ, Kang Y. [Single-chain human anti-EGFR 
antibody/truncated protamine fusion protein carrying Hsp47 siRNA can induce
apoptosis of human hepatic stellate cells]. Zhonghua Gan Zang Bing Za Zhi. 2014
Nov;22(11):843-8. doi: 10.3760/cma.j.issn.1007-3418.2014.11.009. Chinese. PubMed 
PMID: 25531382.


1116: Hu P, Zhao GD, Li H, Gao T, Li ST, Tang WL, Zhou HJ, Wang H, Xie Q.
[Effects of oral antiviral agents on long-term outcomes of treatment-naive
patients with HBV-related decompensated cirrhosis: a retrospective cohort study].
Zhonghua Gan Zang Bing Za Zhi. 2014 Nov;22(11):806-11. doi:
10.3760/cma.j.issn.1007-3418.2014.11.002. Chinese. PubMed PMID: 25531375.


1117: Chen K, Cao X, Zheng Y, Xu M, Peng J. [Comparative study of the MELD-Na and
Child-Turcotte-Pugh scores as short-term prognostic indicators of
acute-on-chronic hepatitis B liver failure]. Zhonghua Gan Zang Bing Za Zhi. 2014 
Nov;22(11):801-5. doi: 10.3760/cma.j.issn.1007-3418.2014.11.001. Chinese. PubMed 
PMID: 25531374.


1118: Nakasone H, Fukuda T, Kanda J, Mori T, Yano S, Kobayashi T, Miyamura K, Eto
T, Kanamori H, Iwato K, Uchida N, Mori S, Nagamura-Inoue T, Ichinohe T, Atsuta Y,
Teshima T, Murata M; GVHD working group of the Japan Society of Hematopoietic
Cell Transplantation. Impact of conditioning intensity and TBI on acute GVHD
after hematopoietic cell transplantation. Bone Marrow Transplant. 2015
Apr;50(4):559-65. doi: 10.1038/bmt.2014.293. Epub 2014 Dec 22. PubMed PMID:
25531281.


1119: Qu L, Ali MM, Aguirre SD, Liu H, Jiang Y, Li Y. Examination of bacterial
inhibition using a catalytic DNA. PLoS One. 2014 Dec 22;9(12):e115640. doi:
10.1371/journal.pone.0115640. eCollection 2014. PubMed PMID: 25531274; PubMed
Central PMCID: PMC4274092.


1120: Albariño CG, Wiggleton Guerrero L, Spengler JR, Uebelhoer LS, Chakrabarti
AK, Nichol ST, Towner JS. Recombinant Marburg viruses containing mutations in the
IID region of VP35 prevent inhibition of Host immune responses. Virology. 2015
Feb;476:85-91. doi: 10.1016/j.virol.2014.12.002. Epub 2014 Dec 19. PubMed PMID:
25531184.


1121: Abbasoğlu Z, Tanboğa İ, Küchler EC, Deeley K, Weber M, Kaspar C, Korachi M,
Vieira AR. Early childhood caries is associated with genetic variants in enamel
formation and immune response genes. Caries Res. 2015;49(1):70-7. doi:
10.1159/000362825. Epub 2014 Dec 18. PubMed PMID: 25531160; PubMed Central PMCID:
PMC4376372.


1122: Rosenberg ES, Millett GA, Sullivan PS, Del Rio C, Curran JW. Understanding 
the HIV disparities between black and white men who have sex with men in the USA 
using the HIV care continuum: a modeling study. Lancet HIV. 2014
Dec;1(3):e112-e118. PubMed PMID: 25530987; PubMed Central PMCID: PMC4269168.


1123: Zhang Q, Pan E, Liu L, Hu W, He Y, Xu Q, Liang C. Study on the relationship
between manganese concentrations in rural drinking water and incidence and
mortality caused by cancer in Huai'an city. Biomed Res Int. 2014;2014:645056.
doi: 10.1155/2014/645056. Epub 2014 Nov 3. PubMed PMID: 25530966; PubMed Central 
PMCID: PMC4235228.


1124: Calligaro GL, Esmail A, Gray DM. Severe airflow obstruction in vertically
acquired HIV infection. Respirol Case Rep. 2014 Dec;2(4):135-7. doi:
10.1002/rcr2.71. Epub 2014 Sep 23. PubMed PMID: 25530862; PubMed Central PMCID:
PMC4263494.


1125: Tribble DR, Rodriguez CJ. Combat-Related Invasive Fungal Wound Infections. 
Curr Fungal Infect Rep. 2014 Dec 1;8(4):277-286. PubMed PMID: 25530825; PubMed
Central PMCID: PMC4267292.


1126: Hodges M, Belle JH, Carlton EJ, Liang S, Li H, Luo W, Freeman MC, Liu Y,
Gao Y, Hess JJ, Remais JV. Delays reducing waterborne and water-related
infectious diseases in China under climate change. Nat Clim Chang. 2014
Dec;4:1109-1115. PubMed PMID: 25530812; PubMed Central PMCID: PMC4266400.


1127: Ismail Z, Halim SZ, Abdullah NR, Afzan A, Abdul Rashid BA, Jantan I. Safety
Evaluation of Oral Toxicity of Carica papaya Linn. Leaves: A Subchronic Toxicity 
Study in Sprague Dawley Rats. Evid Based Complement Alternat Med.
2014;2014:741470. doi: 10.1155/2014/741470. Epub 2014 Oct 29. PubMed PMID:
25530788; PubMed Central PMCID: PMC4228719.


1128: Kawamura I, Ohmagari N, Tsukahara M, Kudo T, Kurai H. Surveillance of
extended-spectrum β-lactamase-producing Escherichia coli and Klebsiella
pneumoniae at a comprehensive cancer center in Japan, 2009-2013. Am J Infect
Control. 2015 Feb;43(2):185-7. doi: 10.1016/j.ajic.2014.11.005. Epub 2014 Dec 17.
PubMed PMID: 25530558.


1129: GBD 2013 Mortality and Causes of Death Collaborators. Global, regional, and
national age-sex specific all-cause and cause-specific mortality for 240 causes
of death, 1990-2013: a systematic analysis for the Global Burden of Disease Study
2013. Lancet. 2015 Jan 10;385(9963):117-71. doi: 10.1016/S0140-6736(14)61682-2.
Epub 2014 Dec 18. PubMed PMID: 25530442; PubMed Central PMCID: PMC4340604.


1130: Shuchman M. Sierra Leone doctors call for better Ebola care for colleagues.
Lancet. 2014 Dec 20;384(9961):e67. doi: 10.1016/S0140-6736(14)62388-6. Epub 2014 
Dec 17. PubMed PMID: 25530440.


1131: Karim MR, Wang R, Yu F, Li T, Dong H, Li D, Zhang L, Li J, Jian F, Zhang S,
Rume FI, Ning C, Xiao L. Multi-locus analysis of Giardia duodenalis from nonhuman
primates kept in zoos in China: geographical segregation and host-adaptation of
assemblage B isolates. Infect Genet Evol. 2015 Mar;30:82-8. doi:
10.1016/j.meegid.2014.12.013. Epub 2014 Dec 18. PubMed PMID: 25530435.


1132: Harnish C, Gross B, Rittenhouse K, Bupp K, Vellucci A, Anderson J, Riley D,
Rogers FB. An alarming presentation of Creutzfeldt-Jakob disease following a
self-inflicted gunshot wound to the head. Injury. 2015 May;46(5):926-8. doi:
10.1016/j.injury.2014.11.037. Epub 2014 Dec 9. PubMed PMID: 25530409.


1133: Aujard Y. [Empiric antibiotic therapy for neonatal infections: time to
change]. Arch Pediatr. 2015 Feb;22(2):123-7. doi: 10.1016/j.arcped.2014.11.002.
Epub 2014 Nov 15. French. PubMed PMID: 25530299.


1134: Carbone F, Vuilleumier N, Bertolotto M, Burger F, Galan K, Roversi G,
Tamborino C, Casetta I, Seraceni S, Trentini A, Dallegri F, da Silva AR, Pende A,
Artom N, Mach F, Coen M, Fainardi E, Montecucco F. Treatment with recombinant
tissue plasminogen activator (r-TPA) induces neutrophil degranulation in vitro
via defined pathways. Vascul Pharmacol. 2015 Jan;64:16-27. doi:
10.1016/j.vph.2014.11.007. Epub 2014 Dec 18. PubMed PMID: 25530154.


1135: Machado-Silva A, Guimarães PP, Tavares CA, Sinisterra RD. New perspectives 
for leishmaniasis chemotherapy over current anti-leishmanial drugs: a patent
landscape. Expert Opin Ther Pat. 2015 Mar;25(3):247-60. doi:
10.1517/13543776.2014.993969. Epub 2014 Dec 20. Review. PubMed PMID: 25530084.


1136: Müller L, Schultz AC, Fonager J, Jensen T, Lisby M, Hindsdal K, Krusell L, 
Eshøj A, Møller LT, Porsbo LJ, Böttiger BE, Kuhn K, Engberg J, Ethelberg S.
Separate norovirus outbreaks linked to one source of imported frozen raspberries 
by molecular analysis, Denmark, 2010-2011. Epidemiol Infect. 2015
Aug;143(11):2299-307. doi: 10.1017/S0950268814003409. Epub 2014 Dec 22. PubMed
PMID: 25530074.


1137: Jiang S, Hotez PJ. Combating the emerging viral infectious diseases.
Microbes Infect. 2015 Feb;17(2):83. doi: 10.1016/j.micinf.2014.12.005. Epub 2014 
Dec 18. PubMed PMID: 25529754.


1138: Glubb DM, Maranian MJ, Michailidou K, Pooley KA, Meyer KB, Kar S, Carlebur 
S, O'Reilly M, Betts JA, Hillman KM, Kaufmann S, Beesley J, Canisius S, Hopper
JL, Southey MC, Tsimiklis H, Apicella C, Schmidt MK, Broeks A, Hogervorst FB, van
der Schoot CE, Muir K, Lophatananon A, Stewart-Brown S, Siriwanarangsan P,
Fasching PA, Ruebner M, Ekici AB, Beckmann MW, Peto J, dos-Santos-Silva I,
Fletcher O, Johnson N, Pharoah PD, Bolla MK, Wang Q, Dennis J, Sawyer EJ,
Tomlinson I, Kerin MJ, Miller N, Burwinkel B, Marme F, Yang R, Surowy H, Guénel
P, Truong T, Menegaux F, Sanchez M, Bojesen SE, Nordestgaard BG, Nielsen SF,
Flyger H, González-Neira A, Benitez J, Zamora MP, Arias Perez JI, Anton-Culver H,
Neuhausen SL, Brenner H, Dieffenbach AK, Arndt V, Stegmaier C, Meindl A,
Schmutzler RK, Brauch H, Ko YD, Brüning T; GENICA Network, Nevanlinna H, Muranen 
TA, Aittomäki K, Blomqvist C, Matsuo K, Ito H, Iwata H, Tanaka H, Dörk T,
Bogdanova NV, Helbig S, Lindblom A, Margolin S, Mannermaa A, Kataja V, Kosma VM, 
Hartikainen JM; kConFab Investigators, Wu AH, Tseng CC, Van Den Berg D, Stram DO,
Lambrechts D, Zhao H, Weltens C, van Limbergen E, Chang-Claude J, Flesch-Janys D,
Rudolph A, Seibold P, Radice P, Peterlongo P, Barile M, Capra F, Couch FJ, Olson 
JE, Hallberg E, Vachon C, Giles GG, Milne RL, McLean C, Haiman CA, Henderson BE, 
Schumacher F, Le Marchand L, Simard J, Goldberg MS, Labrèche F, Dumont M, Teo SH,
Yip CH, See MH, Cornes B, Cheng CY, Ikram MK, Kristensen V; Norwegian Breast
Cancer Study, Zheng W, Halverson SL, Shrubsole M, Long J, Winqvist R, Pylkäs K,
Jukkola-Vuorinen A, Kauppila S, Andrulis IL, Knight JA, Glendon G, Tchatchou S,
Devilee P, Tollenaar RA, Seynaeve C, Van Asperen CJ, García-Closas M, Figueroa J,
Chanock SJ, Lissowska J, Czene K, Klevebring D, Darabi H, Eriksson M, Hooning MJ,
Hollestelle A, Martens JW, Collée JM, Hall P, Li J, Humphreys K, Shu XO, Lu W,
Gao YT, Cai H, Cox A, Cross SS, Reed MW, Blot W, Signorello LB, Cai Q, Shah M,
Ghoussaini M, Kang D, Choi JY, Park SK, Noh DY, Hartman M, Miao H, Lim WY, Tang
A, Hamann U, Torres D, Jakubowska A, Lubinski J, Jaworska K, Durda K, Sangrajrang
S, Gaborieau V, Brennan P, McKay J, Olswold C, Slager S, Toland AE, Yannoukakos
D, Shen CY, Wu PE, Yu JC, Hou MF, Swerdlow A, Ashworth A, Orr N, Jones M, Pita G,
Alonso MR, Álvarez N, Herrero D, Tessier DC, Vincent D, Bacot F, Luccarini C,
Baynes C, Ahmed S, Healey CS, Brown MA, Ponder BA, Chenevix-Trench G, Thompson
DJ, Edwards SL, Easton DF, Dunning AM, French JD. Fine-scale mapping of the
5q11.2 breast cancer locus reveals at least three independent risk variants
regulating MAP3K1. Am J Hum Genet. 2015 Jan 8;96(1):5-20. doi:
10.1016/j.ajhg.2014.11.009. Epub 2014 Dec 18. PubMed PMID: 25529635; PubMed
Central PMCID: PMC4289692.


1139: Graz B, Kitalong C, Yano V. Traditional local medicines in the republic of 
Palau and non-communicable diseases (NCD), signs of effectiveness. J
Ethnopharmacol. 2015 Feb 23;161:233-7. doi: 10.1016/j.jep.2014.11.047. Epub 2014 
Dec 18. PubMed PMID: 25529617.


1140: Karlsen K, Korsholm KS, Mortensen R, Ghiasi SM, Andersen P, Foged C,
Christensen D. A stable nanoparticulate DDA/MMG formulation acts synergistically 
with CpG ODN 1826 to enhance the CD4⁺ T-cell response. Nanomedicine (Lond). 2014 
Dec;9(17):2625-38. doi: 10.2217/nnm.14.197. PubMed PMID: 25529567.


1141: El Kissi Y, Hannachi N, Mtiraoui A, Samoud S, Bouhlel S, Gaabout S,
Boukadida J, Ben Hadj Ali B. [Parvovirus B19 seroprevalence in a group of
schizophrenic patients]. Encephale. 2015 Dec;41(6):470-6. doi:
10.1016/j.encep.2014.10.007. Epub 2014 Dec 18. French. PubMed PMID: 25529557.


1142: Bosu WK. An overview of the nutrition transition in West Africa:
implications for non-communicable diseases. Proc Nutr Soc. 2015 Nov;74(4):466-77.
doi: 10.1017/S0029665114001669. Epub 2014 Dec 22. PubMed PMID: 25529539.


1143: Prabawanti C, Dijkstra A, Riono P, Hartana Tb G. Preparatory behaviours and
condom use during receptive and insertive anal sex among male-to-female
transgenders (waria) in Jakarta, Indonesia. J Int AIDS Soc. 2014 Dec 19;17:19343.
doi: 10.7448/IAS.17.1.19343. eCollection 2014. PubMed PMID: 25529498; PubMed
Central PMCID: PMC4273177.


1144: Kara A, Devrim İ, Bayram N, Katipoğlu N, Kıran E, Oruç Y, Demiray N, Apa H,
Gülfidan G. Risk of vancomycin-resistant enterococci bloodstream infection among 
patients colonized with vancomycin-resistant enterococci. Braz J Infect Dis. 2015
Jan-Feb;19(1):58-61. doi: 10.1016/j.bjid.2014.09.010. Epub 2014 Dec 18. PubMed
PMID: 25529366.


1145: Lule SA, Mawa PA, Nkurunungi G, Nampijja M, Kizito D, Akello F, Muhangi L, 
Elliott AM, Webb EL. Factors associated with tuberculosis infection, and with
anti-mycobacterial immune responses, among five year olds BCG-immunised at birth 
in Entebbe, Uganda. Vaccine. 2015 Feb 4;33(6):796-804. doi:
10.1016/j.vaccine.2014.12.015. Epub 2014 Dec 19. PubMed PMID: 25529292; PubMed
Central PMCID: PMC4317190.


1146: Appaiahgari MB, Vrati S. Adenoviruses as gene/vaccine delivery vectors:
promises and pitfalls. Expert Opin Biol Ther. 2015 Mar;15(3):337-51. doi:
10.1517/14712598.2015.993374. Epub 2014 Dec 22. Review. PubMed PMID: 25529044.


1147: Huttner A, Emonet S, Harbarth S, Renzi G, Kaiser L, Schrenzel J.
Polymerase-chain reaction/electrospray ionization-mass spectrometry for the
detection of bacteria and fungi in bronchoalveolar lavage fluids: a prospective
observational study. Clin Microbiol Infect. 2014 Dec;20(12):O1059-66. doi:
10.1111/1469-0691.12749. Epub 2014 Dec 19. PubMed PMID: 25529027.


1148: Liu J, Cong Y, Yin R, Ding C, Yu S, Liu X, Wang C, Ding Z. The deletion of 
an extra six nucleotides in the 5' -untranslated region of the nucleoprotein gene
of Newcastle disease virus NA-1 decreases virulence. BMC Vet Res. 2014 Dec
21;10:964. doi: 10.1186/s12917-014-0305-5. PubMed PMID: 25528581; PubMed Central 
PMCID: PMC4297397.


1149: Huang P, Dong L, Lu X, Zhang Y, Chen H, Wang J, Zhang Y, Su J, Yu R.
Genetic variants in antigen presentation-related genes influence susceptibility
to hepatitis C virus and viral clearance: a case control study. BMC Infect Dis.
2014 Dec 21;14:716. doi: 10.1186/s12879-014-0716-8. PubMed PMID: 25528575; PubMed
Central PMCID: PMC4279674.


1150: Harper SL, Edge VL, Ford J, Thomas MK; IHACC Research Group; Rigolet Inuit 
Community Government, McEwen SA. Lived experience of acute gastrointestinal
illness in Rigolet, Nunatsiavut: "just suffer through it". Soc Sci Med. 2015
Feb;126:86-98. doi: 10.1016/j.socscimed.2014.12.011. Epub 2014 Dec 8. PubMed
PMID: 25528558.


1151: Mangen MJ, Bouwknegt M, Friesema IH, Haagsma JA, Kortbeek LM, Tariq L,
Wilson M, van Pelt W, Havelaar AH. Cost-of-illness and disease burden of
food-related pathogens in the Netherlands, 2011. Int J Food Microbiol. 2015 Mar
2;196:84-93. doi: 10.1016/j.ijfoodmicro.2014.11.022. Epub 2014 Dec 3. PubMed
PMID: 25528537.


1152: Cornejo-Juárez P, Vilar-Compte D, Pérez-Jiménez C, Ñamendys-Silva SA,
Sandoval-Hernández S, Volkow-Fernández P. The impact of hospital-acquired
infections with multidrug-resistant bacteria in an oncology intensive care unit. 
Int J Infect Dis. 2015 Feb;31:31-4. doi: 10.1016/j.ijid.2014.12.022. Epub 2014
Dec 17. PubMed PMID: 25528484.


1153: Kerkhoff AD, Wood R, Cobelens FG, Gupta-Wright A, Bekker LG, Lawn SD.
Resolution of anaemia in a cohort of HIV-infected patients with a high prevalence
and incidence of tuberculosis receiving antiretroviral therapy in South Africa.
BMC Infect Dis. 2014 Dec 21;14:3860. doi: 10.1186/s12879-014-0702-1. PubMed PMID:
25528467; PubMed Central PMCID: PMC4300078.


1154: Chi JQ, Teng M, Yu ZH, Xu H, Su JW, Zhao P, Xing GX, Liang HD, Deng RG, Qu 
LH, Zhang GP, Luo J. Marek's disease virus-encoded analog of microRNA-155
activates the oncogene c-Myc by targeting LTBP1 and suppressing the TGF-β
signaling pathway. Virology. 2015 Feb;476:72-84. doi:
10.1016/j.virol.2014.11.027. Epub 2014 Dec 19. PubMed PMID: 25528440.


1155: Annunziato F, Romagnani C, Romagnani S. The 3 major types of innate and
adaptive cell-mediated effector immunity. J Allergy Clin Immunol. 2015
Mar;135(3):626-35. doi: 10.1016/j.jaci.2014.11.001. Epub 2014 Dec 18. Review.
PubMed PMID: 25528359.


1156: Lin TL, Chuang YP, Huang YT, Hsieh PF, Lin YT, Wang JT. Identification of
an immuno-dominant protein from Klebsiella pneumoniae strains causing pyogenic
liver abscess: implication in serodiagnosis. BMC Microbiol. 2014 Dec 21;14:321.
doi: 10.1186/s12866-014-0321-4. PubMed PMID: 25528354; PubMed Central PMCID:
PMC4280002.


1157: Field N, Lim MS, Murray J, Dowdeswell RJ, Glynn JR, Sonnenberg P. Timing,
rates, and causes of death in a large South African tuberculosis programme. BMC
Infect Dis. 2014 Dec 21;14:3858. doi: 10.1186/s12879-014-0679-9. PubMed PMID:
25528248; PubMed Central PMCID: PMC4297465.


1158: Li K, Courtillon C, Guionie O, Allée C, Amelot M, Qi X, Gao Y, Wang X,
Eterradossi N. Genetic, antigenic and pathogenic characterization of four
infectious bursal disease virus isolates from China suggests continued evolution 
of very virulent viruses. Infect Genet Evol. 2015 Mar;30:120-7. doi:
10.1016/j.meegid.2014.12.016. Epub 2014 Dec 17. PubMed PMID: 25528137.


1159: Jung CJ, Yeh CY, Hsu RB, Lee CM, Shun CT, Chia JS. Endocarditis pathogen
promotes vegetation formation by inducing intravascular neutrophil extracellular 
traps through activated platelets. Circulation. 2015 Feb 10;131(6):571-81. doi:
10.1161/CIRCULATIONAHA.114.011432. Epub 2014 Dec 19. PubMed PMID: 25527699.


1160: Shahani L, McKenna M. Primary pulmonary lymphoma in a patient with advanced
AIDS. BMJ Case Rep. 2014 Dec 19;2014. pii: bcr2013203265. doi:
10.1136/bcr-2013-203265. PubMed PMID: 25527680.


1161: Kuhn L, Kim HY, Hsiao L, Nissan C, Kankasa C, Mwiya M, Thea DM, Aldrovandi 
GM, Bode L. Oligosaccharide composition of breast milk influences survival of
uninfected children born to HIV-infected mothers in Lusaka, Zambia. J Nutr. 2015 
Jan;145(1):66-72. doi: 10.3945/jn.114.199794. Epub 2014 Nov 19. PubMed PMID:
25527660; PubMed Central PMCID: PMC4264023.


1162: Kieckens E, Rybarczyk J, De Zutter L, Duchateau L, Vanrompay D, Cox E.
Clearance of Escherichia coli O157:H7 infection in calves by rectal
administration of bovine lactoferrin. Appl Environ Microbiol. 2015
Mar;81(5):1644-51. doi: 10.1128/AEM.03724-14. Epub 2014 Dec 19. PubMed PMID:
25527551; PubMed Central PMCID: PMC4325167.


1163: Takeuchi A, Eto M, Tatsugami K, Yamada H, Yokomizo A, Shiota M, Itsumi M,
Inokuchi J, Kiyoshima K, Dejima T, Imada K, Naito S, Yoshikai Y. Renal cancer
treatment with recipient lymphocyte infusion enhanced the antitumor effect of
nonmyeloablative allogeneic stem cell transplantation. Transpl Immunol. 2015
Mar;32(2):131-9. doi: 10.1016/j.trim.2014.12.001. Epub 2014 Dec 16. PubMed PMID: 
25527449.


1164: van Gent M, Heuvelman CJ, van der Heide HG, Hallander HO, Advani A, Guiso
N, Wirsing von Kőnig CH, Vestrheim DF, Dalby T, Fry NK, Pierard D, Detemmerman L,
Zavadilova J, Fabianova K, Logan C, Habington A, Byrne M, Lutyńska A, Mosiej E,
Pelaz C, Gröndahl-Yli-Hannuksela K, Barkoff AM, Mertsola J, Economopoulou A, He
Q, Mooi FR. Analysis of Bordetella pertussis clinical isolates circulating in
European countries during the period 1998-2012. Eur J Clin Microbiol Infect Dis. 
2015 Apr;34(4):821-30. doi: 10.1007/s10096-014-2297-2. Epub 2014 Dec 20. PubMed
PMID: 25527446; PubMed Central PMCID: PMC4365279.


1165: Jaspers L, Colpani V, Chaker L, van der Lee SJ, Muka T, Imo D, Mendis S,
Chowdhury R, Bramer WM, Falla A, Pazoki R, Franco OH. The global impact of
non-communicable diseases on households and impoverishment: a systematic review. 
Eur J Epidemiol. 2015 Mar;30(3):163-88. doi: 10.1007/s10654-014-9983-3. Epub 2014
Dec 21. Review. PubMed PMID: 25527371.


1166: Van Brussel I, Ammi R, Rombouts M, Cools N, Vercauteren SR, De Roover D,
Hendriks JM, Lauwers P, Van Schil PE, Schrijvers DM. Fluorescent activated cell
sorting: an effective approach to study dendritic cell subsets in human
atherosclerotic plaques. J Immunol Methods. 2015 Feb;417:76-85. doi:
10.1016/j.jim.2014.12.010. Epub 2014 Dec 17. PubMed PMID: 25527343.


1167: Becker KL, Ifrim DC, Quintin J, Netea MG, van de Veerdonk FL. Antifungal
innate immunity: recognition and inflammatory networks. Semin Immunopathol. 2015 
Mar;37(2):107-16. doi: 10.1007/s00281-014-0467-z. Epub 2014 Dec 20. Review.
PubMed PMID: 25527294.


1168: Popinga A, Vaughan T, Stadler T, Drummond AJ. Inferring epidemiological
dynamics with Bayesian coalescent inference: the merits of deterministic and
stochastic models. Genetics. 2015 Feb;199(2):595-607. doi:
10.1534/genetics.114.172791. Epub 2014 Dec 19. PubMed PMID: 25527289; PubMed
Central PMCID: PMC4317665.


1169: Jiang C, Schieffelin JS, Li J, Sun W. Dengue fever: a new challenge for
China? Glob Health Action. 2014 Dec 18;7:26421. doi: 10.3402/gha.v7.26421.
eCollection 2014. PubMed PMID: 25527249; PubMed Central PMCID: PMC4272412.


1170: Silva JW, Droppa-Almeida D, Borsuk S, Azevedo V, Portela RW, Miyoshi A,
Rocha FS, Dorella FA, Vivas WL, Padilha FF, Hernández-Macedo ML, Lima-Verde IB.
Corynebacterium pseudotuberculosis cp09 mutant and cp40 recombinant protein
partially protect mice against caseous lymphadenitis. BMC Vet Res. 2014 Dec
20;10:965. doi: 10.1186/s12917-014-0304-6. PubMed PMID: 25527190; PubMed Central 
PMCID: PMC4297461.


1171: La Perle KM, Green MG, Niewiesk S. Trophoblast deportation to the lungs of 
cotton rats (Sigmodon hispidus). Comp Med. 2014 Dec;64(6):448-55. PubMed PMID:
25527025; PubMed Central PMCID: PMC4275080.


1172: Booth JL, Umstead TM, Hu S, Dybvig KF, Cooper TK, Wilson RP, Chroneos ZC.
Housing conditions modulate the severity of Mycoplasma pulmonis infection in mice
deficient in class A scavenger receptor. Comp Med. 2014 Dec;64(6):424-39. PubMed 
PMID: 25527023; PubMed Central PMCID: PMC4275078.


1173: Liu J, Lurain K, Sobuz SU, Begum S, Kumburu H, Gratz J, Kibiki G, Toney D, 
Gautam R, Bowen MD, Petri WA Jr, Haque R, Houpt ER. Molecular genotyping and
quantitation assay for rotavirus surveillance. J Virol Methods. 2015
Mar;213:157-63. doi: 10.1016/j.jviromet.2014.12.001. Epub 2014 Dec 17. PubMed
PMID: 25526999; PubMed Central PMCID: PMC4417650.


1174: Cohen S, Janicki-Deverts D, Turner RB, Doyle WJ. Does hugging provide
stress-buffering social support? A study of susceptibility to upper respiratory
infection and illness. Psychol Sci. 2015 Feb;26(2):135-47. doi:
10.1177/0956797614559284. Epub 2014 Dec 19. PubMed PMID: 25526910; PubMed Central
PMCID: PMC4323947.


1175: Davila EP, Suleiman Z, Mghamba J, Rolle I, Ahluwalia I, Mmbuji P, de
Courten M, Bader A, Zahniser SC, Krag M, Jarrar B. Non-communicable disease
training for public health workers in low- and middle-income countries: lessons
learned from a pilot training in Tanzania. Int Health. 2015 Sep;7(5):339-47. doi:
10.1093/inthealth/ihu090. Epub 2014 Dec 19. PubMed PMID: 25526907.


1176: Isendahl J, Manjuba C, Rodrigues A, Xu W, Henriques-Normark B, Giske CG,
Nauclér P. Prevalence of community-acquired bacteraemia in Guinea-Bissau: an
observational study. BMC Infect Dis. 2014 Dec 20;14:3859. doi:
10.1186/s12879-014-0715-9. PubMed PMID: 25526763; PubMed Central PMCID:
PMC4297428.


1177: McClelland RS, Balkus JE, Lee J, Anzala O, Kimani J, Schwebke J, Bragg V,
Lensing S, Kavak L. Randomized Trial of Periodic Presumptive Treatment With
High-Dose Intravaginal Metronidazole and Miconazole to Prevent Vaginal Infections
in HIV-negative Women. J Infect Dis. 2015 Jun 15;211(12):1875-82. doi:
10.1093/infdis/jiu818. Epub 2014 Dec 19. PubMed PMID: 25526757.


1178: Yan Y, Zhao Z, Wan H, Wu R, Fang J, Liu H. A novel fungus
concentration-dependent rat model for acute invasive fungal rhinosinusitis: an
experimental study. BMC Infect Dis. 2014 Dec 20;14:3856. doi:
10.1186/s12879-014-0713-y. PubMed PMID: 25526739; PubMed Central PMCID:
PMC4297382.


1179: Jin H, Zhao Y, Tan Z, Zhang X, Zhao Y, Wang B, Liu P. Immunization
interventions to interrupt hepatitis B virus mother-to-child transmission: a
meta-analysis of randomized controlled trials. BMC Pediatr. 2014 Dec 20;14:307.
doi: 10.1186/s12887-014-0307-2. PubMed PMID: 25526664; PubMed Central PMCID:
PMC4297423.


1180: Hung TH, Lay CJ, Tseng CW, Tsai CC, Tsai CC. The effect of tuberculosis on 
the mortality of cirrhotic patients: a population-based 3-year follow-up study.
Medicine (Baltimore). 2014 Dec;93(28):e295. doi: 10.1097/MD.0000000000000295.
PubMed PMID: 25526473; PubMed Central PMCID: PMC4603074.


1181: Gaiha GD, McKim KJ, Woods M, Pertel T, Rohrbach J, Barteneva N, Chin CR,
Liu D, Soghoian DZ, Cesa K, Wilton S, Waring MT, Chicoine A, Doering T, Wherry
EJ, Kaufmann DE, Lichterfeld M, Brass AL, Walker BD. Dysfunctional HIV-specific
CD8+ T cell proliferation is associated with increased caspase-8 activity and
mediated by necroptosis. Immunity. 2014 Dec 18;41(6):1001-12. doi:
10.1016/j.immuni.2014.12.011. Epub 2014 Dec 8. PubMed PMID: 25526311; PubMed
Central PMCID: PMC4312487.


1182: Wiehe K, Easterhoff D, Luo K, Nicely NI, Bradley T, Jaeger FH, Dennison SM,
Zhang R, Lloyd KE, Stolarchuk C, Parks R, Sutherland LL, Scearce RM, Morris L,
Kaewkungwal J, Nitayaphan S, Pitisuttithum P, Rerks-Ngarm S, Sinangil F, Phogat
S, Michael NL, Kim JH, Kelsoe G, Montefiori DC, Tomaras GD, Bonsignori M, Santra 
S, Kepler TB, Alam SM, Moody MA, Liao HX, Haynes BF. Antibody
light-chain-restricted recognition of the site of immune pressure in the RV144
HIV-1 vaccine trial is phylogenetically conserved. Immunity. 2014 Dec
18;41(6):909-18. doi: 10.1016/j.immuni.2014.11.014. Epub 2014 Nov 29. PubMed
PMID: 25526306; PubMed Central PMCID: PMC4324565.


1183: Caruso R, Warner N, Inohara N, Núñez G. NOD1 and NOD2: signaling, host
defense, and inflammatory disease. Immunity. 2014 Dec 18;41(6):898-908. doi:
10.1016/j.immuni.2014.12.010. Epub 2014 Dec 6. Review. PubMed PMID: 25526305;
PubMed Central PMCID: PMC4272446.


1184: Mohajeri P, Sadri H, Farahani A, Norozi B, Atashi S. Frequency of Mutations
Associated with Rifampicin Resistance in Mycobacterium tuberculosis Strains
Isolated from Patients in West of Iran. Microb Drug Resist. 2015 Jun;21(3):315-9.
doi: 10.1089/mdr.2014.0075. Epub 2014 Dec 19. PubMed PMID: 25526063.


1185: Cambier CJ, Falkow S, Ramakrishnan L. Host evasion and exploitation schemes
of Mycobacterium tuberculosis. Cell. 2014 Dec 18;159(7):1497-509. doi:
10.1016/j.cell.2014.11.024. Review. PubMed PMID: 25525872.


1186: Paul D, Madan V, Bartenschlager R. Hepatitis C virus RNA replication and
assembly: living on the fat of the land. Cell Host Microbe. 2014 Nov
12;16(5):569-79. doi: 10.1016/j.chom.2014.10.008. Epub 2014 Nov 12. Review.
PubMed PMID: 25525790.


1187: Lusic M, Giacca M. Ground control to Major Tom: "prepare for HIV landing". 
Cell Host Microbe. 2014 Nov 12;16(5):557-9. doi: 10.1016/j.chom.2014.10.012. Epub
2014 Nov 12. PubMed PMID: 25525787.


1188: Kim C. Current knowledge and future prospects for SAPHO syndrome. Drugs
Today (Barc). 2014 Nov;50(11):757-61. doi: 10.1358/dot.2014.50.11.2236197. PubMed
PMID: 25525636.


1189: Soroy L, Bagus S, Yongkie IP, Djoko W. The effect of a unique propolis
compound (Propoelix™) on clinical outcomes in patients with dengue hemorrhagic
fever. Infect Drug Resist. 2014 Dec 9;7:323-9. doi: 10.2147/IDR.S71505.
eCollection 2014. PubMed PMID: 25525372; PubMed Central PMCID: PMC4266269.


1190: Zhang L, Hedjran F, Larson C, Perez GL, Reid T. A novel immunocompetent
murine model for replicating oncolytic adenoviral therapy. Cancer Gene Ther. 2015
Jan;22(1):17-22. doi: 10.1038/cgt.2014.64. Epub 2014 Dec 19. PubMed PMID:
25525035; PubMed Central PMCID: PMC4298785.


1191: Šedý J, Bekiaris V, Ware CF. Tumor necrosis factor superfamily in innate
immunity and inflammation. Cold Spring Harb Perspect Biol. 2014 Dec
18;7(4):a016279. doi: 10.1101/cshperspect.a016279. Review. PubMed PMID: 25524549;
PubMed Central PMCID: PMC4382740.


1192: Karagul A, Ogunc D, Midilli K, Ongut G, Ozhak Baysan B, Donmez L, Daglar D,
Kuskucu MA, Bingol A, Ozbudak O, Colak D, Gunseren F. Epidemiology of pertussis
in adolescents and adults in Turkey. Epidemiol Infect. 2015 Sep;143(12):2613-8.
doi: 10.1017/S0950268814003483. Epub 2014 Dec 19. PubMed PMID: 25524454.


1193: Pigott DM, Kraemer MU. Enhancing infectious disease mapping with open
access resources. Euro Surveill. 2014 Dec 11;19(49). pii: 20989. PubMed PMID:
25523974.


1194: Feng L, Wu JT, Liu X, Yang P, Tsang TK, Jiang H, Wu P, Yang J, Fang VJ, Qin
Y, Lau EH, Li M, Zheng J, Peng Z, Xie Y, Wang Q, Li Z, Leung GM, Gao GF, Yu H,
Cowling BJ. Clinical severity of human infections with avian influenza A(H7N9)
virus, China, 2013/14. Euro Surveill. 2014 Dec 11;19(49). pii: 20984. PubMed
PMID: 25523971; PubMed Central PMCID: PMC4454636.


1195: Baggi FM, Taybi A, Kurth A, Van Herp M, Di Caro A, Wölfel R, Günther S,
Decroo T, Declerck H, Jonckheere S. Management of pregnant women infected with
Ebola virus in a treatment centre in Guinea, June 2014. Euro Surveill. 2014 Dec
11;19(49). pii: 20983. PubMed PMID: 25523968.


1196: Kagina BM, Mansoor N, Kpamegan EP, Penn-Nicholson A, Nemes E, Smit E,
Gelderbloem S, Soares AP, Abel B, Keyser A, Sidibana M, Hughes JE, Kaplan G,
Hussey GD, Hanekom WA, Scriba TJ. Qualification of a whole blood intracellular
cytokine staining assay to measure mycobacteria-specific CD4 and CD8 T cell
immunity by flow cytometry. J Immunol Methods. 2015 Feb;417:22-33. doi:
10.1016/j.jim.2014.12.003. Epub 2014 Dec 16. PubMed PMID: 25523923; PubMed
Central PMCID: PMC4339399.


1197: Kyari F, Tafida A, Sivasubramaniam S, Murthy GV, Peto T, Gilbert CE;
Nigeria National Blindness and Visual Impairment Study Group. Prevalence and risk
factors for diabetes and diabetic retinopathy: results from the Nigeria national 
blindness and visual impairment survey. BMC Public Health. 2014 Dec 18;14:1299.
doi: 10.1186/1471-2458-14-1299. PubMed PMID: 25523434; PubMed Central PMCID:
PMC4301086.


1198: Remschmidt C, Wichmann O, Harder T. Influenza vaccination in patients with 
end-stage renal disease: systematic review and assessment of quality of evidence 
related to vaccine efficacy, effectiveness, and safety. BMC Med. 2014 Dec
19;12:244. doi: 10.1186/s12916-014-0244-9. Review. PubMed PMID: 25523432; PubMed 
Central PMCID: PMC4298993.


1199: Farrell JJ, Hujer AM, Sampath R, Bonomo RA. Salvage microbiology:
opportunities and challenges in the detection of bacterial pathogens following
initiation of antimicrobial treatment. Expert Rev Mol Diagn. 2015
Mar;15(3):349-60. doi: 10.1586/14737159.2015.989216. Epub 2014 Dec 19. Review.
PubMed PMID: 25523281; PubMed Central PMCID: PMC4654419.


1200: Polák P, Vrba M, Bortlíček Z, Juránková J, Freibergerová M, Husa P,
Kamelander J, Dastych M. [Infections caused by non-typhi serovars of Salmonella
at the Infectious Diseases Clinic of the University Hospital Brno in 2011-2013]. 
Epidemiol Mikrobiol Imunol. 2014 Nov;63(4):289-96. Czech. PubMed PMID: 25523222.


1201: Ciacio O, Voron T, Pittau G, Lewin M, Vibert E, Adam R, Sa Cunha A, Cherqui
D, Schielke A, Soubrane O, Scatton O, Salloum C, Azoulay D, Benoist S, Goyer P,
Vaillant JC, Hannoun L, Boleslawski E, Agostini H, Samuel D, Castaing D. Interest
of preoperative immunonutrition in liver resection for cancer: study protocol of 
the PROPILS trial, a multicenter randomized controlled phase IV trial. BMC
Cancer. 2014 Dec 18;14:980. doi: 10.1186/1471-2407-14-980. PubMed PMID: 25523036;
PubMed Central PMCID: PMC4302113.


1202: De Waele J, Reekmans K, Daans J, Goossens H, Berneman Z, Ponsaerts P. 3D
culture of murine neural stem cells on decellularized mouse brain sections.
Biomaterials. 2015 Feb;41:122-31. doi: 10.1016/j.biomaterials.2014.11.025. Epub
2014 Dec 5. PubMed PMID: 25522971.


1203: Plastaras L, Vuitton L, Badet N, Koch S, Di Martino V, Delabrousse E. Acute
colitis: differential diagnosis using multidetector CT. Clin Radiol. 2015
Mar;70(3):262-9. doi: 10.1016/j.crad.2014.11.008. Epub 2014 Dec 16. PubMed PMID: 
25522900.


1204: Mbugi EV, Katale BZ, Siame KK, Keyyu JD, Kendall SL, Dockrell HM, Streicher
EM, Michel AL, Rweyemamu MM, Warren RM, Matee MI, van Helden PD. Genetic
diversity of Mycobacterium tuberculosis isolated from tuberculosis patients in
the Serengeti ecosystem in Tanzania. Tuberculosis (Edinb). 2015 Mar;95(2):170-8. 
doi: 10.1016/j.tube.2014.11.006. Epub 2014 Nov 29. PubMed PMID: 25522841; PubMed 
Central PMCID: PMC4364622.


1205: Deconinck L, Yazdanpanah Y, Gilson RJ, Melliez H, Viget N, Joly V, Sabin
CA. Time to initiation of antiretroviral therapy in HIV-infected patients
diagnosed with an opportunistic disease: a cohort study. HIV Med. 2015
Apr;16(4):219-29. doi: 10.1111/hiv.12201. Epub 2014 Dec 18. PubMed PMID:
25522796.


1206: Zhou Z, Mitchell RM, Gutman J, Wiegand RE, Mwandama DA, Mathanga DP,
Skarbinski J, Shi YP. Pooled PCR testing strategy and prevalence estimation of
submicroscopic infections using Bayesian latent class models in pregnant women
receiving intermittent preventive treatment at Machinga District Hospital,
Malawi, 2010. Malar J. 2014 Dec 18;13:509. doi: 10.1186/1475-2875-13-509. PubMed 
PMID: 25522751; PubMed Central PMCID: PMC4301903.


1207: Hospitals prepare plans, drill staff to ensure that potential Ebola
patients are identified, isolated, and managed safely. ED Manag. 2014
Dec;26(12):138-41. PubMed PMID: 25522495.


1208: With strengthened guidelines for health care workers, the CDC ups its game 
against the deadly Ebola virus. ED Manag. 2014 Dec;26(12):133-6. PubMed PMID:
25522493.


1209: Rosa G, Huaylinos ML, Gil A, Lanata C, Clasen T. Assessing the consistency 
and microbiological effectiveness of household water treatment practices by urban
and rural populations claiming to treat their water at home: a case study in
Peru. PLoS One. 2014 Dec 18;9(12):e114997. doi: 10.1371/journal.pone.0114997.
eCollection 2014. PubMed PMID: 25522371; PubMed Central PMCID: PMC4270781.


1210: McCoy LE, Rutten L, Frampton D, Anderson I, Granger L, Bashford-Rogers R,
Dekkers G, Strokappe NM, Seaman MS, Koh W, Grippo V, Kliche A, Verrips T, Kellam 
P, Fassati A, Weiss RA. Molecular evolution of broadly neutralizing Llama
antibodies to the CD4-binding site of HIV-1. PLoS Pathog. 2014 Dec
18;10(12):e1004552. doi: 10.1371/journal.ppat.1004552. eCollection 2014 Dec.
PubMed PMID: 25522326; PubMed Central PMCID: PMC4270772.


1211: Sudarshi D, Lawrence S, Pickrell WO, Eligar V, Walters R, Quaderi S, Walker
A, Capewell P, Clucas C, Vincent A, Checchi F, MacLeod A, Brown M. Human African 
trypanosomiasis presenting at least 29 years after infection--what can this teach
us about the pathogenesis and control of this neglected tropical disease? PLoS
Negl Trop Dis. 2014 Dec 18;8(12):e3349. doi: 10.1371/journal.pntd.0003349.
eCollection 2014 Dec. PubMed PMID: 25522322; PubMed Central PMCID: PMC4270486.


1212: Gumbo H, Chasekwa B, Church JA, Ntozini R, Mutasa K, Humphrey JH,
Prendergast AJ. Congenital and postnatal CMV and EBV acquisition in HIV-infected 
Zimbabwean infants. PLoS One. 2014 Dec 18;9(12):e114870. doi:
10.1371/journal.pone.0114870. eCollection 2014. PubMed PMID: 25522217; PubMed
Central PMCID: PMC4270791.


1213: Alvarez RA, Barría MI, Chen BK. Unique features of HIV-1 spread through T
cell virological synapses. PLoS Pathog. 2014 Dec 18;10(12):e1004513. doi:
10.1371/journal.ppat.1004513. eCollection 2014 Dec. Review. PubMed PMID:
25522148; PubMed Central PMCID: PMC4270788.


1214: Oteng-Ntim E, Ayensah B, Knight M, Howard J. Pregnancy outcome in patients 
with sickle cell disease in the UK--a national cohort study comparing sickle cell
anaemia (HbSS) with HbSC disease. Br J Haematol. 2015 Apr;169(1):129-37. doi:
10.1111/bjh.13270. Epub 2014 Dec 18. PubMed PMID: 25522142.


1215: Mumtaz K, Faisal N, Husain S, Morillo A, Renner EL, Shah PS. Universal
prophylaxis or preemptive strategy for cytomegalovirus disease after liver
transplantation: a systematic review and meta-analysis. Am J Transplant. 2015
Feb;15(2):472-81. doi: 10.1111/ajt.13044. Epub 2014 Dec 17. Review. PubMed PMID: 
25522141.


1216: Incident Management System Ebola Epidemiology Team,; Guinea
Interministerial Committee for Response Against the Ebola Virus; World Health
Organization; CDC Guinea Response Team; Liberia Ministry of Health and Social
Welfare; CDC Liberia Response Team; Sierra Leone Ministry of Health and
Sanitation; CDC Sierra Leone Response Team; Viral Special Pathogens Branch,
National Center for Emerging and Zoonotic Infectious Diseases, CDC; Centers for
Disease Control and Prevention (CDC). Update: ebola virus disease epidemic - West
Africa, December 2014. MMWR Morb Mortal Wkly Rep. 2014 Dec 19;63(50):1199-201.
Erratum in: MMWR Morb Mortal Wkly Rep. 2015 Jan 2;63(51):1229. PubMed PMID:
25522088.


1217: Webb LM, Tubach SA, Hunt DC; Centers for Disease Control and Prevention
(CDC). Outbreak of cryptosporidiosis among responders to a rollover of a truck
carrying calves - Kansas, April 2013. MMWR Morb Mortal Wkly Rep. 2014 Dec
19;63(50):1185-8. PubMed PMID: 25522085.


1218: Wang Q, Li X, Ji X, Wang J, Shen N, Gao Y, Qi X, Wang Y, Gao H, Zhang S,
Wang X. A recombinant avian leukosis virus subgroup j for directly monitoring
viral infection and the selection of neutralizing antibodies. PLoS One. 2014 Dec 
18;9(12):e115422. doi: 10.1371/journal.pone.0115422. eCollection 2014. Erratum
in: PLoS One. 2015;10(4):e0121770. PubMed PMID: 25522008; PubMed Central PMCID:
PMC4270768.


1219: Tham HW, Balasubramaniam VR, Tejo BA, Ahmad H, Hassan SS. CPB1 of Aedes
aegypti interacts with DENV2 E protein and regulates intracellular viral
accumulation and release from midgut cells. Viruses. 2014 Dec 16;6(12):5028-46.
doi: 10.3390/v6125028. PubMed PMID: 25521592; PubMed Central PMCID: PMC4276941.


1220: Hall NB, Igo RP Jr, Malone LL, Truitt B, Schnell A, Tao L, Okware B,
Nsereko M, Chervenak K, Lancioni C, Hawn TR, Mayanja-Kizza H, Joloba ML, Boom WH,
Stein CM; Tuberculosis Research Unit. Polymorphisms in TICAM2 and IL1B are
associated with TB. Genes Immun. 2015 Mar;16(2):127-33. doi:
10.1038/gene.2014.77. Epub 2014 Dec 18. PubMed PMID: 25521228; PubMed Central
PMCID: PMC4352113.


1221: Wang D, Xu L, Lv L, Su LY, Fan Y, Zhang DF, Bi R, Yu D, Zhang W, Li XA, Li 
YY, Yao YG. Association of the LRRK2 genetic polymorphisms with leprosy in Han
Chinese from Southwest China. Genes Immun. 2015 Mar;16(2):112-9. doi:
10.1038/gene.2014.72. Epub 2014 Dec 18. PubMed PMID: 25521227.


1222: Christova I, Plyusnina A, Gladnishka T, Kalvatchev N, Trifonova I, Dimitrov
H, Mitkovska V, Mohareb E, Plyusnin A. Detection of Dobrava hantavirus RNA in
Apodemus mice in Bulgaria. J Med Virol. 2015 Feb;87(2):263-8. doi:
10.1002/jmv.24033. Epub 2014 Aug 4. PubMed PMID: 25521059.


1223: Mass Thermography Screening for Infection and Prevention: A Review of the
Clinical Effectiveness [Internet]. Ottawa (ON): Canadian Agency for Drugs and
Technologies in Health; 2014 Nov 19. Available from
http://www.ncbi.nlm.nih.gov/books/NBK263249/
PubMed PMID: 25520988.


1224: Savić S, Vidić B, Grgić Z, Potkonjak A, Spasojevic L. Emerging Vector-Borne
Diseases - Incidence through Vectors. Front Public Health. 2014 Dec 2;2:267. doi:
10.3389/fpubh.2014.00267. eCollection 2014. PubMed PMID: 25520951; PubMed Central
PMCID: PMC4251170.


1225: Lin YJ, Liu X, Chang JS, Chien WK, Chen JH, Tsang H, Hung CH, Lin TH, Huang
SM, Liao CC, Lin CW, Ho TJ, Tsai FJ. Coronary artery aneurysms occurrence risk
analysis between Kawasaki disease and LRP1B gene in Taiwanese children.
Biomedicine (Taipei). 2014;4:10. Epub 2014 Aug 2. PubMed PMID: 25520923; PubMed
Central PMCID: PMC4265017.


1226: Yu L, Zhou L, Cheng Y, Sun L, Fan J, Liang J, Guo M, Liu N, Zhu L.
MicroRNA-543 acts as an oncogene by targeting PAQR3 in hepatocellular carcinoma. 
Am J Cancer Res. 2014 Nov 19;4(6):897-906. eCollection 2014. PubMed PMID:
25520877; PubMed Central PMCID: PMC4266721.


1227: Hifumi T, Sakai A, Yamamoto A, Murakawa M, Ato M, Shibayama K, Kato H,
Koido Y, Inoue J, Abe Y, Kawakita K, Hagiike M, Ginnaga A, Kuroda Y. Effect of
antivenom therapy of Rhabdophis tigrinus (Yamakagashi snake) bites. J Intensive
Care. 2014 Jul 31;2(1):44. doi: 10.1186/s40560-014-0044-5. eCollection 2014.
PubMed PMID: 25520846; PubMed Central PMCID: PMC4267595.


1228: Silva A, Hifumi T, Sakai A, Yamamoto A, Murakawa M, Ato M, Shibayama K,
Ginnaga A, Kato H, Koido Y, Inoue J, Abe Y, Kawakita K, Hagiike M, Kuroda Y.
Rhabdophis tigrinus is not a pit viper but its bites result in venom-induced
consumptive coagulopathy similar to many viper bites. J Intensive Care. 2014 Jul 
31;2(1):43. doi: 10.1186/s40560-014-0043-6. eCollection 2014. PubMed PMID:
25520845; PubMed Central PMCID: PMC4267603.


1229: Eguchi Y, Gando S, Ishikura H, Saitoh D, Mimuro J, Takahashi H, Kitajima I,
Tsuji H, Matsushita T, Tsujita R, Nagao O, Sakata Y. Post-marketing surveillance 
data of thrombomodulin alfa: sub-analysis in patients with sepsis-induced
disseminated intravascular coagulation. J Intensive Care. 2014 Apr 30;2(1):30.
doi: 10.1186/2052-0492-2-30. eCollection 2014. PubMed PMID: 25520842; PubMed
Central PMCID: PMC4267702.


1230: Kushimoto S, Yamanouchi S, Endo T, Sato T, Nomura R, Fujita M, Kudo D,
Omura T, Miyagawa N, Sato T. Body temperature abnormalities in non-neurological
critically ill patients: a review of the literature. J Intensive Care. 2014 Feb
18;2(1):14. doi: 10.1186/2052-0492-2-14. eCollection 2014. Review. PubMed PMID:
25520830; PubMed Central PMCID: PMC4267592.


1231: Van Tyne D, Tan Y, Daily JP, Kamiza S, Seydel K, Taylor T, Mesirov JP,
Wirth DF, Milner DA Jr. Plasmodium falciparum gene expression measured directly
from tissue during human infection. Genome Med. 2014 Nov 29;6(11):110. doi:
10.1186/s13073-014-0110-6. eCollection 2014. PubMed PMID: 25520756; PubMed
Central PMCID: PMC4269068.


1232: Pickering J, Richmond PC, Kirkham LA. Molecular tools for differentiation
of non-typeable Haemophilus influenzae from Haemophilus haemolyticus. Front
Microbiol. 2014 Dec 2;5:664. doi: 10.3389/fmicb.2014.00664. eCollection 2014.
Review. PubMed PMID: 25520712; PubMed Central PMCID: PMC4251515.


1233: Fernandes P, Frank R, Lewis MD, Mueller AK. Plasmodium attenuation:
connecting the dots between early immune responses and malaria disease severity. 
Front Microbiol. 2014 Dec 2;5:658. doi: 10.3389/fmicb.2014.00658. eCollection
2014. PubMed PMID: 25520710; PubMed Central PMCID: PMC4251431.


1234: David MA, Tayebi M. Detection of protein aggregates in brain and
cerebrospinal fluid derived from multiple sclerosis patients. Front Neurol. 2014 
Dec 2;5:251. doi: 10.3389/fneur.2014.00251. eCollection 2014. Review. PubMed
PMID: 25520699; PubMed Central PMCID: PMC4252634.


1235: Reece R, Dugdale C, Touzard-Romo F, Noska A, Flanigan T, Rich JD. Care at
the Crossroads: Navigating the HIV, HCV, and Substance Abuse Syndemic. Fed Pract.
2014 Feb;31:37S-40S. PubMed PMID: 25520548; PubMed Central PMCID: PMC4266471.


1236: Rasmussen AL, Tchitchek N, Safronetz D, Carter VS, Williams CM, Haddock E, 
Korth MJ, Feldmann H, Katze MG. Delayed inflammatory and cell death responses are
associated with reduced pathogenicity in Lujo virus-infected cynomolgus macaques.
J Virol. 2015 Mar;89(5):2543-52. doi: 10.1128/JVI.02246-14. Epub 2014 Dec 17.
PubMed PMID: 25520505; PubMed Central PMCID: PMC4325716.


1237: Pascual E, Mata CP, Gómez-Blanco J, Moreno N, Bárcena J, Blanco E,
Rodríguez-Frandsen A, Nieto A, Carrascosa JL, Castón JR. Structural basis for the
development of avian virus capsids that display influenza virus proteins and
induce protective immunity. J Virol. 2015 Mar;89(5):2563-74. doi:
10.1128/JVI.03025-14. Epub 2014 Dec 17. PubMed PMID: 25520499; PubMed Central
PMCID: PMC4325719.


1238: Prach LM, Puren A, Lippman SA, Carmona S, Stephenson S, Cutler E, Barnhart 
S, Liegler T. Design and implementation of an external quality assessment program
for HIV viral load measurements using dried blood spots. J Clin Microbiol. 2015
Mar;53(3):964-6. doi: 10.1128/JCM.02698-14. Epub 2014 Dec 17. PubMed PMID:
25520449; PubMed Central PMCID: PMC4390657.


1239: Gade L, Grgurich DE, Kerkering TM, Brandt ME, Litvintseva AP. Utility of
real-time PCR for detection of Exserohilum rostratum in body and tissue fluids
during the multistate outbreak of fungal meningitis and other infections. J Clin 
Microbiol. 2015 Feb;53(2):618-25. doi: 10.1128/JCM.02443-14. Epub 2014 Dec 17.
PubMed PMID: 25520443; PubMed Central PMCID: PMC4298529.


1240: Guo Y, Li N, Lysén C, Frace M, Tang K, Sammons S, Roellig DM, Feng Y, Xiao 
L. Isolation and enrichment of Cryptosporidium DNA and verification of DNA purity
for whole-genome sequencing. J Clin Microbiol. 2015 Feb;53(2):641-7. doi:
10.1128/JCM.02962-14. Epub 2014 Dec 17. PubMed PMID: 25520441; PubMed Central
PMCID: PMC4298554.


1241: Pattacini L, Murnane PM, Baeten JM, Fluharty TR, Thomas KK, Bukusi E,
Katabira E, Mugo N, Donnell D, Lingappa JR, Celum C, Marzinke M, McElrath MJ,
Lund JM; Partners PrEP Study Team. Antiretroviral Pre-Exposure Prophylaxis Does
Not Enhance Immune Responses to HIV in Exposed but Uninfected Persons. J Infect
Dis. 2015 Jun 15;211(12):1943-52. doi: 10.1093/infdis/jiu815. Epub 2014 Dec 17.
PubMed PMID: 25520426.


1242: Ying H, Kang Y, Zhang H, Zhao D, Xia J, Lu Z, Wang H, Xu F, Shi L. MiR-127 
modulates macrophage polarization and promotes lung inflammation and injury by
activating the JNK pathway. J Immunol. 2015 Feb 1;194(3):1239-51. doi:
10.4049/jimmunol.1402088. Epub 2014 Dec 17. PubMed PMID: 25520401.


1243: Dreyfus A, Wilson P, Collins-Emerson J, Benschop J, Moore S, Heuer C. Risk 
factors for new infection with Leptospira in meat workers in New Zealand. Occup
Environ Med. 2015 Mar;72(3):219-25. doi: 10.1136/oemed-2014-102457. Epub 2014 Dec
17. PubMed PMID: 25520373.


1244: Liu Y, Zhou J, Yu Z, Fang D, Fu C, Zhu X, He Z, Yan H, Jiang L. Tetravalent
recombinant dengue virus-like particles as potential vaccine candidates:
immunological properties. BMC Microbiol. 2014 Dec 18;14:233. doi:
10.1186/s12866-014-0233-3. PubMed PMID: 25520151; PubMed Central PMCID:
PMC4396058.


1245: Boudová S, Cohee LM, Kalilani-Phiri L, Thesing PC, Kamiza S, Muehlenbachs
A, Taylor TE, Laufer MK. Pregnant women are a reservoir of malaria transmission
in Blantyre, Malawi. Malar J. 2014 Dec 17;13:506. doi: 10.1186/1475-2875-13-506. 
PubMed PMID: 25520145; PubMed Central PMCID: PMC4301453.


1246: Low WY, Lee YK, Samy AL. Non-communicable diseases in the Asia-Pacific
region: Prevalence, risk factors and community-based prevention. Int J Occup Med 
Environ Health. 2014 Dec 18. [Epub ahead of print] PubMed PMID: 25519942.


1247: Scandurra L, Acosta A, Koenker H, Kibuuka DM, Harvey S. "It is about how
the net looks": a qualitative study of perceptions and practices related to
mosquito net care and repair in two districts in eastern Uganda. Malar J. 2014
Dec 17;13:504. doi: 10.1186/1475-2875-13-504. PubMed PMID: 25519882; PubMed
Central PMCID: PMC4301822.


1248: Morishima Y, Kashiwase K, Matsuo K, Azuma F, Morishima S, Onizuka M, Yabe
T, Murata M, Doki N, Eto T, Mori T, Miyamura K, Sao H, Ichinohe T, Saji H, Kato
S, Atsuta Y, Kawa K, Kodera Y, Sasazuki T; Japan Marrow Donor Program. Biological
significance of HLA locus matching in unrelated donor bone marrow
transplantation. Blood. 2015 Feb 12;125(7):1189-97. doi:
10.1182/blood-2014-10-604785. Epub 2014 Dec 17. PubMed PMID: 25519752; PubMed
Central PMCID: PMC4326776.


1249: Adler AJ, Taylor F, Martin N, Gottlieb S, Taylor RS, Ebrahim S. Reduced
dietary salt for the prevention of cardiovascular disease. Cochrane Database Syst
Rev. 2014 Dec 18;12:CD009217. doi: 10.1002/14651858.CD009217.pub3. Review. PubMed
PMID: 25519688.


1250: Krug RM. Influenza: An RNA-synthesizing machine. Nature. 2014 Dec
18;516(7531):338-9. doi: 10.1038/516338a. PubMed PMID: 25519129.


1251: Epstein JM, Sauer LM, Chelen J, Hatna E, Parker J, Rothman RE, Rubinson L. 
Infectious disease: Mobilizing Ebola survivors to curb the epidemic. Nature. 2014
Dec 18;516(7531):323-5. doi: 10.1038/516323a. PubMed PMID: 25519116.


1252: Zhou N, Lin X, Wang S, Wang H, Li W, Tao Z, Xu A. Environmental
surveillance for human astrovirus in Shandong Province, China in 2013. Sci Rep.
2014 Dec 18;4:7539. doi: 10.1038/srep07539. PubMed PMID: 25519005; PubMed Central
PMCID: PMC4269885.


1253: Sellers CJ, Lee H, Chasela C, Kayira D, Soko A, Mofolo I, Ellington S,
Hudgens MG, Kourtis AP, King CC, Jamieson DJ, van der Horst C; BAN Study Team.
Reducing lost to follow-up in a large clinical trial of prevention of
mother-to-child transmission of HIV: the Breastfeeding, Antiretrovirals and
Nutrition study experience. Clin Trials. 2015 Apr;12(2):156-65. doi:
10.1177/1740774514562031. Epub 2014 Dec 17. PubMed PMID: 25518956; PubMed Central
PMCID: PMC4355163.


1254: Babouee Flury B, Weisser M, Prince SS, Bubendorf L, Battegay M, Frei R,
Goldenberger D. Performances of two different panfungal PCRs to detect mould DNA 
in formalin-fixed paraffin-embedded tissue: what are the limiting factors? BMC
Infect Dis. 2014 Dec 18;14:692. doi: 10.1186/s12879-014-0692-z. PubMed PMID:
25518949; PubMed Central PMCID: PMC4272807.


1255: Garigliany MM, Hagen RM, Frickmann H, May J, Schwarz NG, Perse A, Jöst H,
Börstler J, Shahhosseini N, Desmecht D, Mbunkah HA, Daniel AM, Kingsley MT,
Campos Rde M, de Paula VS, Randriamampionona N, Poppert S, Tannich E,
Rakotozandrindrainy R, Cadar D, Schmidt-Chanasit J. Cyclovirus CyCV-VN species
distribution is not limited to Vietnam and extends to Africa. Sci Rep. 2014 Dec
18;4:7552. doi: 10.1038/srep07552. PubMed PMID: 25518947.


1256: MacDonald E, Dalane PK, Aavitsland P, Brandal LT, Wester AL, Vold L.
Implications of screening and childcare exclusion policies for children with
Shiga-toxin producing Escherichia coli infections: lessons learned from an
outbreak in a daycare centre, Norway, 2012. BMC Infect Dis. 2014 Dec 18;14:673.
doi: 10.1186/s12879-014-0673-2. PubMed PMID: 25518922; PubMed Central PMCID:
PMC4279589.


1257: Mercolini F, Verdi F, Eisendle K, Messner H, Staffler A. Congenital
disseminated HSV-1 infection in preterm twins after primary gingivostomatitis of 
the mother: case report and review of the literature. Z Geburtshilfe Neonatol.
2014 Dec;218(6):261-4. doi: 10.1055/s-0034-1385854. Epub 2014 Dec 17. Review.
PubMed PMID: 25518832.


1258: Baloch BK, Baloch SK, Kumar S, Mansoor F, Jawad A. Orogenital ulcers of
pyoderma gangrenosum resembling sexually transmitted disease. J Coll Physicians
Surg Pak. 2014 Nov;24 Suppl 3:S207-8. doi: 11.2014/JCPSP.S207S208. PubMed PMID:
25518775.


1259: Dragomirescu CC, Coldea IL, Ilie A, Stănescu A, Ungureanu V, Popa MI.
Seroprevalence study of anti diphtheria antibodies in two age-groups of Romanian 
adults. Roum Arch Microbiol Immunol. 2014 Jan-Jun;73(1-2):18-24. PubMed PMID:
25518566.


1260: [Characteristics of Acute Hepatitis C]. Srp Arh Celok Lek. 2014
Sep-Oct;142(9-10):564-71. Serbian. PubMed PMID: 25518535.


1261: Stojanović N, Krunić J, Popović B, Stojičić S, Zivković S. Prevalence of
Enterococcus faecalis and Porphyromonas gingivalis in infected root canals and
their susceptibility to endodontic treatment procedures: a molecular study. Srp
Arh Celok Lek. 2014 Sep-Oct;142(9-10):535-41. PubMed PMID: 25518530.


1262: Thachil AJ, Shaw DP, Nagaraja KV. Effects of dexamethasone
immunosuppression on turkey clostridial dermatitis. Avian Dis. 2014
Sep;58(3):433-6. PubMed PMID: 25518439.


1263: Mor SK, Verma H, Bekele AZ, Sharafeldin TA, Porter RE, Goyal SM. One-step
real-time reverse transcription-PCR for the detection of turkey reoviruses. Avian
Dis. 2014 Sep;58(3):404-7. PubMed PMID: 25518435.


1264: Schat KA, Erb HN. Lack of evidence that avian oncogenic viruses are
infectious for humans: a review. Avian Dis. 2014 Sep;58(3):345-58. Review. PubMed
PMID: 25518427.


1265: Onouchi Y. [Susceptibility genes for Kawasaki disease]. Nihon Rinsho. 2014 
Sep;72(9):1554-60. Japanese. PubMed PMID: 25518402.


1266: Yoshimura S. [Environmental factors: the contribution of infectious
agents]. Nihon Rinsho. 2014 Nov;72(11):1930-4. Japanese. PubMed PMID: 25518373.


1267: Baudon JJ. [Risk factors and prevention of mother-child hiv transmission]. 
Soins Pediatr Pueric. 2014 Sep-Oct;(280):13. French. PubMed PMID: 25518244.


1268: Jongcherdchootrakul K, Henderson AK, Iamsirithaworn S, Modchang C,
Siriarayapon P. First pandemic A (H1N1) pdm09 outbreak in a private school,
Bangkok, Thailand, June 2009. J Med Assoc Thai. 2014 Feb;97 Suppl 2:S145-52.
PubMed PMID: 25518188.


1269: Boondit J, Pipatsatitpong D, Mungthin M, Taamasri P, Tan-ariya P, Naaglor
T, Leelayoova S. Incidence and risk factors of blastocystis infection in orphans 
at the Babies' Home, Nonthaburi Province, Thailand. J Med Assoc Thai. 2014 Feb;97
Suppl 2:S52-9. PubMed PMID: 25518176.


1270: Pialot V. [Precautions with suspected Ebola cases]. Soins. 2014
Oct;(789):8. French. PubMed PMID: 25518126.


1271: Nacif LS, David AI, Pinheiro RS, Diniz MA, Andraus W, Cruz RJ Jr,
D'Albuquerque LA. An analysis of tacrolimus-related complications in the first 30
days after liver transplantation. Clinics (Sao Paulo). 2014 Nov;69(11):745-9.
doi: 10.6061/clinics/2014(11)07. PubMed PMID: 25518032; PubMed Central PMCID:
PMC4255082.


1272: Peng K, Muranyi W, Glass B, Laketa V, Yant SR, Tsai L, Cihlar T, Müller B, 
Kräusslich HG. Quantitative microscopy of functional HIV post-entry complexes
reveals association of replication with the viral capsid. Elife. 2014 Dec
17;3:e04114. doi: 10.7554/eLife.04114. PubMed PMID: 25517934; PubMed Central
PMCID: PMC4293571.


1273: McLoughlin H. Conference report from International Congress on Infectious
Diseases 2014: part 2. Future Microbiol. 2014;9(12):1299-301. doi:
10.2217/fmb.14.101. PubMed PMID: 25517896.


1274: Popescu CI, Riva L, Vlaicu O, Farhat R, Rouillé Y, Dubuisson J. Hepatitis C
virus life cycle and lipid metabolism. Biology (Basel). 2014 Dec 15;3(4):892-921.
doi: 10.3390/biology3040892. Review. PubMed PMID: 25517881; PubMed Central PMCID:
PMC4280516.


1275: Kancheya N, Luhanga D, Harris JB, Morse J, Kapata N, Bweupe M, Henostroza
G, Reid SE. Integrating active tuberculosis case finding in antenatal services in
Zambia. Int J Tuberc Lung Dis. 2014 Dec;18(12):1466-72. doi:
10.5588/ijtld.14.0920. PubMed PMID: 25517813.


1276: Barra NG, Palanivel R, Denou E, Chew MV, Gillgrass A, Walker TD, Kong J,
Richards CD, Jordana M, Collins SM, Trigatti BL, Holloway AC, Raha S, Steinberg
GR, Ashkar AA. Interleukin-15 modulates adipose tissue by altering mitochondrial 
mass and activity. PLoS One. 2014 Dec 17;9(12):e114799. doi:
10.1371/journal.pone.0114799. eCollection 2014. PubMed PMID: 25517731; PubMed
Central PMCID: PMC4269394.


1277: Fujiwara H. Adoptive immunotherapy for hematological malignancies using T
cells gene-modified to express tumor antigen-specific receptors. Pharmaceuticals 
(Basel). 2014 Dec 15;7(12):1049-68. doi: 10.3390/ph7121049. Review. PubMed PMID: 
25517545; PubMed Central PMCID: PMC4276906.


1278: Moreno MA, Alonso A, Alcolea PJ, Abramov A, de Lacoba MG, Abendroth J,
Zhang S, Edwards T, Lorimer D, Myler PJ, Larraga V. Tyrosine aminotransferase
from Leishmania infantum: A new drug target candidate. Int J Parasitol Drugs Drug
Resist. 2014 Jul 30;4(3):347-54. doi: 10.1016/j.ijpddr.2014.06.001. eCollection
2014 Dec. PubMed PMID: 25516846; PubMed Central PMCID: PMC4266777.


1279: Balaña-Fouce R, Alvarez-Velilla R, Fernández-Prada C, García-Estrada C,
Reguera RM. Trypanosomatids topoisomerase re-visited. New structural findings and
role in drug discovery. Int J Parasitol Drugs Drug Resist. 2014 Aug
24;4(3):326-37. doi: 10.1016/j.ijpddr.2014.07.006. eCollection 2014 Dec. Review. 
PubMed PMID: 25516844; PubMed Central PMCID: PMC4266802.


1280: Kotze AC, Hunt PW, Skuce P, von Samson-Himmelstjerna G, Martin RJ, Sager H,
Krücken J, Hodgkinson J, Lespine A, Jex AR, Gilleard JS, Beech RN, Wolstenholme
AJ, Demeler J, Robertson AP, Charvet CL, Neveu C, Kaminsky R, Rufener L, Alberich
M, Menez C, Prichard RK. Recent advances in candidate-gene and whole-genome
approaches to the discovery of anthelmintic resistance markers and the
description of drug/receptor interactions. Int J Parasitol Drugs Drug Resist.
2014 Aug 13;4(3):164-84. doi: 10.1016/j.ijpddr.2014.07.007. eCollection 2014 Dec.
Review. PubMed PMID: 25516826; PubMed Central PMCID: PMC4266812.


1281: Pozzetto B, Memmi M, Garraud O, Roblin X, Berthelot P. Health
care-associated hepatitis C virus infection. World J Gastroenterol. 2014 Dec
14;20(46):17265-78. doi: 10.3748/wjg.v20.i46.17265. Review. PubMed PMID:
25516637; PubMed Central PMCID: PMC4265584.


1282: Naylor C, Burgess S, Madan R, Buonomo E, Razzaq K, Ralston K, Petri WA Jr. 
Leptin receptor mutation results in defective neutrophil recruitment to the colon
during Entamoeba histolytica infection. MBio. 2014 Dec 16;5(6). pii: e02046-14.
doi: 10.1128/mBio.02046-14. PubMed PMID: 25516614; PubMed Central PMCID:
PMC4271549.


1283: Li Q, Wang X, Gu M, Zhu J, Hao X, Gao Z, Sun Z, Hu J, Hu S, Wang X, Liu X, 
Liu X. Novel H5 clade 2.3.4.6 viruses with both α-2,3 and α-2,6 receptor binding 
properties may pose a pandemic threat. Vet Res. 2014 Dec 17;45:127. doi:
10.1186/s13567-014-0127-2. PubMed PMID: 25516306; PubMed Central PMCID:
PMC4268885.


1284: Chaabna K, Mohamoud YA, Chemaitelly H, Mumtaz GR, Abu-Raddad LJ. Protocol
for a systematic review and meta-analysis of hepatitis C virus (HCV) prevalence
and incidence in the Horn of Africa sub-region of the Middle East and North
Africa. Syst Rev. 2014 Dec 16;3:146. doi: 10.1186/2046-4053-3-146. Review. PubMed
PMID: 25516265; PubMed Central PMCID: PMC4274704.


1285: Al-Gethamy M, Corman VM, Hussain R, Al-Tawfiq JA, Drosten C, Memish ZA. A
case of long-term excretion and subclinical infection with Middle East
respiratory syndrome coronavirus in a healthcare worker. Clin Infect Dis. 2015
Mar 15;60(6):973-4. doi: 10.1093/cid/ciu1135. Epub 2014 Dec 16. PubMed PMID:
25516193.


1286: Parmar P, Mackie D, Varghese S, Cooper C. Use of telemedicine technologies 
in the management of infectious diseases: a review. Clin Infect Dis. 2015 Apr
1;60(7):1084-94. doi: 10.1093/cid/ciu1143. Epub 2014 Dec 16. Review. PubMed PMID:
25516192.


1287: Siedner MJ, Ng CK, Bassett IV, Katz IT, Bangsberg DR, Tsai AC. Trends in
CD4 count at presentation to care and treatment initiation in sub-Saharan Africa,
2002-2013: a meta-analysis. Clin Infect Dis. 2015 Apr 1;60(7):1120-7. doi:
10.1093/cid/ciu1137. Epub 2014 Dec 16. PubMed PMID: 25516189; PubMed Central
PMCID: PMC4366582.


1288: Scarpino SV, Iamarino A, Wells C, Yamin D, Ndeffo-Mbah M, Wenzel NS, Fox
SJ, Nyenswah T, Altice FL, Galvani AP, Meyers LA, Townsend JP. Epidemiological
and viral genomic sequence analysis of the 2014 ebola outbreak reveals clustered 
transmission. Clin Infect Dis. 2015 Apr 1;60(7):1079-82. doi:
10.1093/cid/ciu1131. Epub 2014 Dec 15. PubMed PMID: 25516185; PubMed Central
PMCID: PMC4375398.


1289: Ford N, Mills EJ, Egger M. Editorial commentary: immunodeficiency at start 
of antiretroviral therapy: the persistent problem of late presentation to care.
Clin Infect Dis. 2015 Apr 1;60(7):1128-30. doi: 10.1093/cid/ciu1138. Epub 2014
Dec 16. PubMed PMID: 25516184; PubMed Central PMCID: PMC4357289.


1290: Cohen S, Ter Stege JA, Geurtsen GJ, Scherpbier HJ, Kuijpers TW, Reiss P,
Schmand B, Pajkrt D. Poorer cognitive performance in perinatally HIV-infected
children versus healthy socioeconomically matched controls. Clin Infect Dis. 2015
Apr 1;60(7):1111-9. doi: 10.1093/cid/ciu1144. Epub 2014 Dec 16. PubMed PMID:
25516183.


1291: Silva GS, da Costa Lana MV, Dias GB, da Cruz RA, Lopes LL, Machado G,
Corbellini LG, Gava D, Souza MA, Pescador CA. Case-control study evaluating the
sow's risk factors associated with stillbirth piglets in Midwestern in Brazil.
Trop Anim Health Prod. 2015 Feb;47(2):445-9. doi: 10.1007/s11250-014-0745-8. Epub
2014 Dec 17. PubMed PMID: 25516004.


1292: Pullar ND, Steinum H, Bruun JN, Dyrhol-Riise AM. HIV patients with latent
tuberculosis living in a low-endemic country do not develop active disease during
a 2 year follow-up; a Norwegian prospective multicenter study. BMC Infect Dis.
2014 Dec 17;14:667. doi: 10.1186/s12879-014-0667-0. PubMed PMID: 25515915; PubMed
Central PMCID: PMC4273430.


1293: Sternberg ED, Waite JL, Thomas MB. Evaluating the efficacy of biological
and conventional insecticides with the new 'MCD bottle' bioassay. Malar J. 2014
Dec 16;13:499. doi: 10.1186/1475-2875-13-499. PubMed PMID: 25515850; PubMed
Central PMCID: PMC4300847.


1294: Beyera GK, Beyen TK. Epidemiology of exposure to HIV/AIDS risky conditions 
in healthcare settings: the case of health facilities in Gondar City, North West 
Ethiopia. BMC Public Health. 2014 Dec 16;14:1283. doi: 10.1186/1471-2458-14-1283.
PubMed PMID: 25515782; PubMed Central PMCID: PMC4301926.


1295: Bernard NJ, Finlay CM, Tannahill GM, Cassidy JP, O'Neill LA, Mills KH. A
critical role for the TLR signaling adapter Mal in alveolar macrophage-mediated
protection against Bordetella pertussis. Mucosal Immunol. 2015 Sep;8(5):982-92.
doi: 10.1038/mi.2014.125. Epub 2014 Dec 17. PubMed PMID: 25515629.


1296: Marlina S, Radzi SF, Lani R, Sieng KC, Rahim NF, Hassan H, Li-Yen C,
AbuBakar S, Zandi K. Seroprevalence screening for the West Nile virus in
Malaysia's Orang Asli population. Parasit Vectors. 2014 Dec 17;7:597. doi:
10.1186/s13071-014-0597-0. PubMed PMID: 25515627; PubMed Central PMCID:
PMC4311511.


1297: Atikan BY, Cavusoglu C, Dortkardesler M, Sozeri B. Assessment of
tuberculosis infection during treatment with biologic agents in a BCG-vaccinated 
pediatric population. Clin Rheumatol. 2014 Dec 18. [Epub ahead of print] PubMed
PMID: 25515621.


1298: Akinboro AO, Mejiuni AD, Akinlade MO, Audu BM, Ayodele OE. Spectrum of skin
diseases presented at LAUTECH Teaching Hospital, Osogbo, southwest Nigeria. Int J
Dermatol. 2015 Apr;54(4):443-50. doi: 10.1111/ijd.12693. Epub 2014 Dec 17. PubMed
PMID: 25515380.


1299: Hussein K, Savin Z, Shani L, Dickstein Y, Geffen Y, Raz-Pasteur A.
Infective endocarditis caused by Finegoldia magna following aortic dissection
repair: a case report and data evaluation. Am J Case Rep. 2014 Dec 12;15:554-8.
doi: 10.12659/AJCR.892057. PubMed PMID: 25515374; PubMed Central PMCID:
PMC4270072.


1300: Nemes E, Kagina BM, Smit E, Africa H, Steyn M, Hanekom WA, Scriba TJ.
Differential leukocyte counting and immunophenotyping in cryopreserved ex vivo
whole blood. Cytometry A. 2015 Feb;87(2):157-65. doi: 10.1002/cyto.a.22610. Epub 
2014 Dec 16. PubMed PMID: 25515205.


1301: Rosenbaum M, Mendoza P, Ghersi BM, Wilbur AK, Perez-Brumer A, Cavero Yong
N, Kasper MR, Montano S, Zunt JR, Jones-Engel L. Detection of Mycobacterium
tuberculosis Complex in New World Monkeys in Peru. Ecohealth. 2015
Jun;12(2):288-97. doi: 10.1007/s10393-014-0996-x. Epub 2014 Dec 17. PubMed PMID: 
25515075; PubMed Central PMCID: PMC4470872.


1302: Black BO. Obstetrics in the time of Ebola: challenges and dilemmas in
providing lifesaving care during a deadly epidemic. BJOG. 2015 Feb;122(3):284-6. 
doi: 10.1111/1471-0528.13232. Epub 2014 Dec 17. PubMed PMID: 25515060.


1303: Duberg AS, Blach S, Falconer K, Kåberg M, Razavi H, Aleman S. The future
disease burden of hepatitis C virus infection in Sweden and the impact of
different treatment strategies. Scand J Gastroenterol. 2015 Feb;50(2):233-44.
doi: 10.3109/00365521.2014.990505. Epub 2014 Dec 17. PubMed PMID: 25515032.


1304: de Franciscis S, Nobile C, Larosa E, Montemurro R, Serra R. Air
contamination in the sclerosing foam for the treatment of varicose veins.
Phlebology. 2014 Dec 15. pii: 0268355514565194. [Epub ahead of print] PubMed
PMID: 25514923.


1305: Guan S, Tan SM, Li Y, Torres J, Uzel G, Xiang L, Law SK. Characterization
of single amino acid substitutions in the β2 integrin subunit of patients with
leukocyte adhesion deficiency (LAD)-1. Blood Cells Mol Dis. 2015
Feb;54(2):177-82. doi: 10.1016/j.bcmd.2014.11.005. Epub 2014 Nov 28. PubMed PMID:
25514840.


1306: Khaiboullina SF, DeMeirleir KL, Rawat S, Berk GS, Gaynor-Berk RS, Mijatovic
T, Blatt N, Rizvanov AA, Young SG, Lombardi VC. Cytokine expression provides
clues to the pathophysiology of Gulf War illness and myalgic encephalomyelitis.
Cytokine. 2015 Mar;72(1):1-8. doi: 10.1016/j.cyto.2014.11.019. Epub 2014 Dec 13. 
PubMed PMID: 25514671; PubMed Central PMCID: PMC4410698.


1307: Chen CJ, Cox JE, Azarm KD, Wylie KN, Woolard KD, Pesavento PA, Sullivan CS.
Identification of a polyomavirus microRNA highly expressed in tumors. Virology.
2015 Feb;476:43-53. doi: 10.1016/j.virol.2014.11.021. Epub 2014 Dec 13. Erratum
in: Virology. 2015 Aug;482:269. PubMed PMID: 25514573; PubMed Central PMCID:
PMC4323772.


1308: Schippa S, Conte MP. Dysbiotic events in gut microbiota: impact on human
health. Nutrients. 2014 Dec 11;6(12):5786-805. doi: 10.3390/nu6125786. Review.
PubMed PMID: 25514560; PubMed Central PMCID: PMC4276999.


1309: Charuworn P, Hengen PN, Aguilar Schall R, Dinh P, Ge D, Corsa A, Reesink
HW, Zoulim F, Kitrinos KM. Baseline interpatient hepatitis B viral diversity
differentiates HBsAg outcomes in patients treated with tenofovir disoproxil
fumarate. J Hepatol. 2015 May;62(5):1033-9. doi: 10.1016/j.jhep.2014.12.008. Epub
2014 Dec 13. PubMed PMID: 25514556.


1310: Ejebe IH, Zhang X, Rangel MG, Martinez-Donate AP. Seasonal influenza
vaccination among Mexican migrants traveling through the Mexico-US border region.
Prev Med. 2015 Feb;71:57-60. doi: 10.1016/j.ypmed.2014.12.004. Epub 2014 Dec 13. 
PubMed PMID: 25514546; PubMed Central PMCID: PMC4329086.


1311: Ear S. Towards effective emerging infectious disease surveillance. Politics
Life Sci. 2014 Spring;33(1):69-78. doi: 10.2990/33_1_69. PubMed PMID: 25514524.


1312: Carrasco SE, Chomel BB, Gill VA, Doroff AM, Miller MA, Burek-Huntington KA,
Kasten RW, Byrne BA, Goldstein T, Mazet JA. Bartonella spp. exposure in northern 
and southern sea otters in Alaska and California. Vector Borne Zoonotic Dis. 2014
Dec;14(12):831-7. doi: 10.1089/vbz.2014.1612. PubMed PMID: 25514118; PubMed
Central PMCID: PMC4270147.


1313: Özbay I, Gençoğlu M, Balıkçı HH, Kucur C, Oğhan F. Histopathological
analysis of tonsillectomy specimens: a report from Southeastern Anatolia. Kulak
Burun Bogaz Ihtis Derg. 2014 Sep-Oct;24(5):254-8. doi:
10.5606/kbbihtisas.2014.01700. PubMed PMID: 25513867.


1314: Ebola fears remain high, despite new guidelines. Hosp Peer Rev. 2014
Dec;39(12):140-1. PubMed PMID: 25513698.


1315: Giordano S, Martocchia A, Toussan L, Stefanelli M, Pastore F, Devito A,
Risicato MG, Ruco L, Falaschi P. Diagnosis of hepatic glycogenosis in poorly
controlled type 1 diabetes mellitus. World J Diabetes. 2014 Dec 15;5(6):882-8.
doi: 10.4239/wjd.v5.i6.882. Review. PubMed PMID: 25512791; PubMed Central PMCID: 
PMC4265875.


1316: Chen CC, Ho CL. PubstractHelper: A Web-based Text-Mining Tool for Marking
Sentences in Abstracts from PubMed Using Multiple User-Defined Keywords.
Bioinformation. 2014 Nov 27;10(11):708-10. doi: 10.6026/97320630010708.
eCollection 2014. PubMed PMID: 25512689; PubMed Central PMCID: PMC4261117.


1317: Field N, Clifton S, Alexander S, Ison CA, Hughes G, Beddows S, Tanton C,
Soldan K, Coelho da Silva F, Mercer CH, Wellings K, Johnson AM, Sonnenberg P.
Confirmatory assays are essential when using molecular testing for Neisseria
gonorrhoeae in low-prevalence settings: insights from the third National Survey
of Sexual Attitudes and Lifestyles (Natsal-3). Sex Transm Infect. 2015
Aug;91(5):338-41. doi: 10.1136/sextrans-2014-051850. Epub 2014 Dec 15. PubMed
PMID: 25512673; PubMed Central PMCID: PMC4518812.


1318: Dharmasena A, Hall N, Goldacre R, Goldacre MJ. Time trends in ophthalmia
neonatorum and dacryocystitis of the newborn in England, 2000-2011: database
study. Sex Transm Infect. 2015 Aug;91(5):342-5. doi:
10.1136/sextrans-2014-051682. Epub 2014 Dec 15. PubMed PMID: 25512672.


1319: Jackson LJ, Roberts TE, Fuller SS, Sutcliffe LJ, Saunders JM, Copas AJ,
Mercer CH, Cassell JA, Estcourt CS. Exploring the costs and outcomes of sexually 
transmitted infection (STI) screening interventions targeting men in football
club settings: preliminary cost-consequence analysis of the SPORTSMART pilot
randomised controlled trial. Sex Transm Infect. 2015 Mar;91(2):100-5. doi:
10.1136/sextrans-2014-051715. Epub 2014 Dec 15. PubMed PMID: 25512670; PubMed
Central PMCID: PMC4345770.


1320: Trecker MA, Hogan DJ, Waldner CL, Dillon JA, Osgood ND. Revised simulation 
model does not predict rebound in gonorrhoea prevalence where core groups are
treated in the presence of antimicrobial resistance. Sex Transm Infect. 2015
Jun;91(4):300-2. doi: 10.1136/sextrans-2014-051792. Epub 2014 Dec 15. PubMed
PMID: 25512669.


1321: Medford RJ, Salit IE. Anal cancer and intraepithelial neoplasia:
epidemiology, screening and prevention of a sexually transmitted disease. CMAJ.
2015 Feb 3;187(2):111-5. doi: 10.1503/cmaj.140476. Epub 2014 Dec 15. Review.
PubMed PMID: 25512647; PubMed Central PMCID: PMC4312150.


1322: Ng AH, Lee M, Choi K, Fischer AT, Robinson JM, Wheeler AR. Digital
microfluidic platform for the detection of rubella infection and immunity: a
proof of concept. Clin Chem. 2015 Feb;61(2):420-9. doi:
10.1373/clinchem.2014.232181. Epub 2014 Dec 15. PubMed PMID: 25512641.


1323: Baidya AK, Bhattacharya S, Chowdhury R. Role of the Flagellar Hook-Length
Control Protein FliK and σ28 in cagA Expression in Gastric Cell-Adhered
Helicobacter pylori. J Infect Dis. 2015 Jun 1;211(11):1779-89. doi:
10.1093/infdis/jiu808. Epub 2014 Dec 15. PubMed PMID: 25512629.


1324: Pike J, Bogich T, Elwood S, Finnoff DC, Daszak P. Economic optimization of 
a global strategy to address the pandemic threat. Proc Natl Acad Sci U S A. 2014 
Dec 30;111(52):18519-23. doi: 10.1073/pnas.1412661112. Epub 2014 Dec 15. PubMed
PMID: 25512538; PubMed Central PMCID: PMC4284561.


1325: Mayoral JG, Hussain M, Joubert DA, Iturbe-Ormaetxe I, O'Neill SL, Asgari S.
Wolbachia small noncoding RNAs and their role in cross-kingdom communications.
Proc Natl Acad Sci U S A. 2014 Dec 30;111(52):18721-6. doi:
10.1073/pnas.1420131112. Epub 2014 Dec 15. PubMed PMID: 25512495; PubMed Central 
PMCID: PMC4284532.


1326: Thaker MN, Kalan L, Waglechner N, Eshaghi A, Patel SN, Poutanen S, Willey
B, Coburn B, McGeer A, Low DE, Wright GD. Vancomycin-variable enterococci can
give rise to constitutive resistance during antibiotic therapy. Antimicrob Agents
Chemother. 2015 Mar;59(3):1405-10. doi: 10.1128/AAC.04490-14. Epub 2014 Dec 15.
PubMed PMID: 25512425; PubMed Central PMCID: PMC4325790.
[truncated: 40,345,062 more chars]
