# Supplementary material for: Invisible Brain: Knowledge in Research Works and Neuron Activity
Source: PLoS One. 2016 Jul 20;11(7):e0158590. doi: 10.1371/journal.pone.0158590 (PMC4954711; doi:10.1371/journal.pone.0158590)
Supplement: S5 File — (ZIP) [file pone.0158590.s005.zip]

Archive with 16 entries (16 files):
- movie_anaphlaxis_woc_-99.avi
- movie_anaphylaxis_765_top100.avi
- movie_anaphylaxis_765_top100-original.avi
- movie_anaphylaxis-99_790nodes.avi
- movie_InVitroFertilization-063-normal1Positions.avi
- movie_InVitroFertilization-063-normal3HighResPositions.avi
- movie_InVitroFertilization-063-normal3Positions.avi
- movie_InVitroFertilization-063-normal4LowNoisePositions.avi
- movie_InVitroFertilization-063-normal4Positions.avi
- movie_IrritableBowelSyndrome_pubmed_1_1697nodes.avi
- movie_normal-1.avi
- movie_normal-3.avi
- movie_normal-3-highrate.avi
- movie_normal-4.avi
- movie_normal-4-lownoise.avi
- movie_UncertaintyPrinciple_woc_1885.avi
