# Supplementary material for: Invisible Brain: Knowledge in Research Works and Neuron Activity
Source: PLoS One. 2016 Jul 20;11(7):e0158590. doi: 10.1371/journal.pone.0158590 (PMC4954711; doi:10.1371/journal.pone.0158590)
Supplement: S6 File — (ZIP) [file pone.0158590.s006.zip]

Archive with 1,103 entries (1,103 files):
- anaph/movie_anaph_IrrBowSyne_BubCham_Diphth_GamThe_JetTur_UncPri_DopEff_YelFev_Gas01.jpg
- anaph/movie_anaph_IrrBowSyne_BubCham_Diphth_GamThe_JetTur_UncPri_DopEff_YelFev_Gas02.jpg
- anaph/movie_anaph_IrrBowSyne_BubCham_Diphth_GamThe_JetTur_UncPri_DopEff_YelFev_Gas03.jpg
- anaph/movie_anaph_IrrBowSyne_BubCham_Diphth_GamThe_JetTur_UncPri_DopEff_YelFev_Gas04.jpg
- anaph/movie_anaph_IrrBowSyne_BubCham_Diphth_GamThe_JetTur_UncPri_DopEff_YelFev_Gas05.jpg
- anaph/movie_anaph_IrrBowSyne_BubCham_Diphth_GamThe_JetTur_UncPri_DopEff_YelFev_Gas06.jpg
- anaph/movie_anaph_IrrBowSyne_BubCham_Diphth_GamThe_JetTur_UncPri_DopEff_YelFev_Gas07.jpg
- anaph/movie_anaph_IrrBowSyne_BubCham_Diphth_GamThe_JetTur_UncPri_DopEff_YelFev_Gas08.jpg
- anaph/movie_anaph_IrrBowSyne_BubCham_Diphth_GamThe_JetTur_UncPri_DopEff_YelFev_Gas09.jpg
- anaph/movie_anaph_IrrBowSyne_BubCham_Diphth_GamThe_JetTur_UncPri_DopEff_YelFev_Gas10.jpg
- anaph/movie_anaph_IrrBowSyne_BubCham_Diphth_GamThe_JetTur_UncPri_DopEff_YelFev_Gas11.jpg
- anaph/movie_anaph_IrrBowSyne_BubCham_Diphth_GamThe_JetTur_UncPri_DopEff_YelFev_Gas12.jpg
- anaph/movie_anaph_IrrBowSyne_BubCham_Diphth_GamThe_JetTur_UncPri_DopEff_YelFev_Gas13.jpg
- anaph/movie_anaph_IrrBowSyne_BubCham_Diphth_GamThe_JetTur_UncPri_DopEff_YelFev_Gas14.jpg
- anaph/movie_anaph_IrrBowSyne_BubCham_Diphth_GamThe_JetTur_UncPri_DopEff_YelFev_Gas15.jpg
- anaph/movie_anaph_IrrBowSyne_BubCham_Diphth_GamThe_JetTur_UncPri_DopEff_YelFev_Gas16.jpg
- anaph/movie_anaph_IrrBowSyne_BubCham_Diphth_GamThe_JetTur_UncPri_DopEff_YelFev_Gas17.jpg
- anaph/movie_anaph_IrrBowSyne_BubCham_Diphth_GamThe_JetTur_UncPri_DopEff_YelFev_Gas18.jpg
- anaph/movie_anaph_IrrBowSyne_BubCham_Diphth_GamThe_JetTur_UncPri_DopEff_YelFev_Gas19.jpg
- anaph/movie_anaph_IrrBowSyne_BubCham_Diphth_GamThe_JetTur_UncPri_DopEff_YelFev_Gas20.jpg
- anaph/movie_anaph_IrrBowSyne_BubCham_Diphth_GamThe_JetTur_UncPri_DopEff_YelFev_Gas21.jpg
- anaph/movie_anaph_IrrBowSyne_BubCham_Diphth_GamThe_JetTur_UncPri_DopEff_YelFev_Gas22.jpg
- anaph/movie_anaph_IrrBowSyne_BubCham_Diphth_GamThe_JetTur_UncPri_DopEff_YelFev_Gas23.jpg
- anaph/movie_anaph_IrrBowSyne_BubCham_Diphth_GamThe_JetTur_UncPri_DopEff_YelFev_Gas24.jpg
- anaph/movie_anaph_IrrBowSyne_BubCham_Diphth_GamThe_JetTur_UncPri_DopEff_YelFev_Gas25.jpg
- anaph/movie_anaph_IrrBowSyne_BubCham_Diphth_GamThe_JetTur_UncPri_DopEff_YelFev_Gas26.jpg
- anaph/movie_anaph_IrrBowSyne_BubCham_Diphth_GamThe_JetTur_UncPri_DopEff_YelFev_Gas27.jpg
- anaph/movie_anaph_IrrBowSyne_BubCham_Diphth_GamThe_JetTur_UncPri_DopEff_YelFev_Gas28.jpg
- anaph/movie_anaph_IrrBowSyne_BubCham_Diphth_GamThe_JetTur_UncPri_DopEff_YelFev_Gas29.jpg
- anaph/movie_anaph_IrrBowSyne_BubCham_Diphth_GamThe_JetTur_UncPri_DopEff_YelFev_Gas30.jpg
- anaph/movie_anaph_IrrBowSyne_BubCham_Diphth_GamThe_JetTur_UncPri_DopEff_YelFev_Gas31.jpg
- anaph/movie_anaph_IrrBowSyne_BubCham_Diphth_GamThe_JetTur_UncPri_DopEff_YelFev_Gas32.jpg
- anaph/movie_anaph_IrrBowSyne_BubCham_Diphth_GamThe_JetTur_UncPri_DopEff_YelFev_Gas33.jpg
- anaph/movie_anaph_IrrBowSyne_BubCham_Diphth_GamThe_JetTur_UncPri_DopEff_YelFev_Gas34.jpg
- anaph/movie_anaph_IrrBowSyne_BubCham_Diphth_GamThe_JetTur_UncPri_DopEff_YelFev_Gas35.jpg
- anaph/movie_anaph_IrrBowSyne_BubCham_Diphth_GamThe_JetTur_UncPri_DopEff_YelFev_Gas36.jpg
- anaph/movie_anaph_IrrBowSyne_BubCham_Diphth_GamThe_JetTur_UncPri_DopEff_YelFev_Gas37.jpg
- anaph/movie_anaph_IrrBowSyne_BubCham_Diphth_GamThe_JetTur_UncPri_DopEff_YelFev_Gas38.jpg
- anaph/movie_anaph_IrrBowSyne_BubCham_Diphth_GamThe_JetTur_UncPri_DopEff_YelFev_Gas39.jpg
- anaph/movie_anaph_IrrBowSyne_BubCham_Diphth_GamThe_JetTur_UncPri_DopEff_YelFev_Gas40.jpg
- anaph/movie_anaph_IrrBowSyne_BubCham_Diphth_GamThe_JetTur_UncPri_DopEff_YelFev_Gas41.jpg
- anaph/movie_anaph_IrrBowSyne_BubCham_Diphth_GamThe_JetTur_UncPri_DopEff_YelFev_Gas42.jpg
- anaph/movie_anaph_IrrBowSyne_BubCham_Diphth_GamThe_JetTur_UncPri_DopEff_YelFev_Gas43.jpg
- anaphylaxis/movie_WoSPubmed_anaphylaxis_Diphtheria_YellowFever_InVitroFertilization_Gastritis01.jpg
- anaphylaxis/movie_WoSPubmed_anaphylaxis_Diphtheria_YellowFever_InVitroFertilization_Gastritis02.jpg
- anaphylaxis/movie_WoSPubmed_anaphylaxis_Diphtheria_YellowFever_InVitroFertilization_Gastritis03.jpg
- anaphylaxis/movie_WoSPubmed_anaphylaxis_Diphtheria_YellowFever_InVitroFertilization_Gastritis04.jpg
- anaphylaxis/movie_WoSPubmed_anaphylaxis_Diphtheria_YellowFever_InVitroFertilization_Gastritis05.jpg
- anaphylaxis/movie_WoSPubmed_anaphylaxis_Diphtheria_YellowFever_InVitroFertilization_Gastritis06.jpg
- anaphylaxis/movie_WoSPubmed_anaphylaxis_Diphtheria_YellowFever_InVitroFertilization_Gastritis07.jpg
- anaphylaxis/movie_WoSPubmed_anaphylaxis_Diphtheria_YellowFever_InVitroFertilization_Gastritis08.jpg
- anaphylaxis/movie_WoSPubmed_anaphylaxis_Diphtheria_YellowFever_InVitroFertilization_Gastritis09.jpg
- anaphylaxis/movie_WoSPubmed_anaphylaxis_Diphtheria_YellowFever_InVitroFertilization_Gastritis10.jpg
- anaphylaxis/movie_WoSPubmed_anaphylaxis_Diphtheria_YellowFever_InVitroFertilization_Gastritis11.jpg
- anaphylaxis/movie_WoSPubmed_anaphylaxis_Diphtheria_YellowFever_InVitroFertilization_Gastritis12.jpg
- anaphylaxis/movie_WoSPubmed_anaphylaxis_Diphtheria_YellowFever_InVitroFertilization_Gastritis13.jpg
- anaphylaxis/movie_WoSPubmed_anaphylaxis_Diphtheria_YellowFever_InVitroFertilization_Gastritis14.jpg
- anaphylaxis/movie_WoSPubmed_anaphylaxis_Diphtheria_YellowFever_InVitroFertilization_Gastritis15.jpg
- anaphylaxis/movie_WoSPubmed_anaphylaxis_Diphtheria_YellowFever_InVitroFertilization_Gastritis16.jpg
- anaphylaxis/movie_WoSPubmed_anaphylaxis_Diphtheria_YellowFever_InVitroFertilization_Gastritis17.jpg
- anaphylaxis/movie_WoSPubmed_anaphylaxis_Diphtheria_YellowFever_InVitroFertilization_Gastritis18.jpg
- anaphylaxis/movie_WoSPubmed_anaphylaxis_Diphtheria_YellowFever_InVitroFertilization_Gastritis19.jpg
- anaphylaxis/movie_WoSPubmed_anaphylaxis_Diphtheria_YellowFever_InVitroFertilization_Gastritis20.jpg
- anaphylaxis/movie_WoSPubmed_anaphylaxis_Diphtheria_YellowFever_InVitroFertilization_Gastritis21.jpg
- anaphylaxis/movie_WoSPubmed_anaphylaxis_Diphtheria_YellowFever_InVitroFertilization_Gastritis22.jpg
- anaphylaxis/movie_WoSPubmed_anaphylaxis_Diphtheria_YellowFever_InVitroFertilization_Gastritis23.jpg
- anaphylaxis/movie_WoSPubmed_anaphylaxis_Diphtheria_YellowFever_InVitroFertilization_Gastritis24.jpg
- anaphylaxis/movie_WoSPubmed_anaphylaxis_Diphtheria_YellowFever_InVitroFertilization_Gastritis25.jpg
- anaphylaxis/movie_WoSPubmed_anaphylaxis_Diphtheria_YellowFever_InVitroFertilization_Gastritis26.jpg
- anaphylaxis/movie_WoSPubmed_anaphylaxis_Diphtheria_YellowFever_InVitroFertilization_Gastritis27.jpg
- anaphylaxis/movie_WoSPubmed_anaphylaxis_Diphtheria_YellowFever_InVitroFertilization_Gastritis28.jpg
- anaphylaxis/movie_WoSPubmed_anaphylaxis_Diphtheria_YellowFever_InVitroFertilization_Gastritis29.jpg
- anaphylaxis/movie_WoSPubmed_anaphylaxis_Diphtheria_YellowFever_InVitroFertilization_Gastritis30.jpg
- anaphylaxis/movie_WoSPubmed_anaphylaxis_Diphtheria_YellowFever_InVitroFertilization_Gastritis31.jpg
- anaphylaxis/movie_WoSPubmed_anaphylaxis_Diphtheria_YellowFever_InVitroFertilization_Gastritis32.jpg
- anaphylaxis/movie_WoSPubmed_anaphylaxis_Diphtheria_YellowFever_InVitroFertilization_Gastritis33.jpg
- anaphylaxis/movie_WoSPubmed_anaphylaxis_Diphtheria_YellowFever_InVitroFertilization_Gastritis34.jpg
- anaphylaxis/movie_WoSPubmed_anaphylaxis_Diphtheria_YellowFever_InVitroFertilization_Gastritis35.jpg
- anaphylaxis/movie_WoSPubmed_anaphylaxis_Diphtheria_YellowFever_InVitroFertilization_Gastritis36.jpg
- anaphylaxis/movie_WoSPubmed_anaphylaxis_Diphtheria_YellowFever_InVitroFertilization_Gastritis37.jpg
- anaphylaxis/movie_WoSPubmed_anaphylaxis_Diphtheria_YellowFever_InVitroFertilization_Gastritis38.jpg
- anaphylaxis/movie_WoSPubmed_anaphylaxis_Diphtheria_YellowFever_InVitroFertilization_Gastritis39.jpg
- anaphylaxis/movie_WoSPubmed_anaphylaxis_Diphtheria_YellowFever_InVitroFertilization_Gastritis40.jpg
- anaphylaxis/movie_WoSPubmed_anaphylaxis_Diphtheria_YellowFever_InVitroFertilization_Gastritis41.jpg
- anaphylaxis/movie_WoSPubmed_anaphylaxis_Diphtheria_YellowFever_InVitroFertilization_Gastritis42.jpg
- anaphylaxis/movie_WoSPubmed_anaphylaxis_Diphtheria_YellowFever_InVitroFertilization_Gastritis43.jpg
- anaphylaxis_/movie_WoSPubmed_anaphylaxis_Diphtheria_YellowFever_InVitroFertilization_Gastritis100.jpg
- anaphylaxis_/movie_WoSPubmed_anaphylaxis_Diphtheria_YellowFever_InVitroFertilization_Gastritis101.jpg
- anaphylaxis_/movie_WoSPubmed_anaphylaxis_Diphtheria_YellowFever_InVitroFertilization_Gastritis102.jpg
- anaphylaxis_/movie_WoSPubmed_anaphylaxis_Diphtheria_YellowFever_InVitroFertilization_Gastritis103.jpg
- anaphylaxis_/movie_WoSPubmed_anaphylaxis_Diphtheria_YellowFever_InVitroFertilization_Gastritis104.jpg
- anaphylaxis_/movie_WoSPubmed_anaphylaxis_Diphtheria_YellowFever_InVitroFertilization_Gastritis105.jpg
- anaphylaxis_/movie_WoSPubmed_anaphylaxis_Diphtheria_YellowFever_InVitroFertilization_Gastritis106.jpg
- anaphylaxis_/movie_WoSPubmed_anaphylaxis_Diphtheria_YellowFever_InVitroFertilization_Gastritis107.jpg
- anaphylaxis_/movie_WoSPubmed_anaphylaxis_Diphtheria_YellowFever_InVitroFertilization_Gastritis108.jpg
- anaphylaxis_/movie_WoSPubmed_anaphylaxis_Diphtheria_YellowFever_InVitroFertilization_Gastritis109.jpg
- anaphylaxis_/movie_WoSPubmed_anaphylaxis_Diphtheria_YellowFever_InVitroFertilization_Gastritis110.jpg
- anaphylaxis_/movie_WoSPubmed_anaphylaxis_Diphtheria_YellowFever_InVitroFertilization_Gastritis111.jpg
- anaphylaxis_/movie_WoSPubmed_anaphylaxis_Diphtheria_YellowFever_InVitroFertilization_Gastritis112.jpg
- anaphylaxis_/movie_WoSPubmed_anaphylaxis_Diphtheria_YellowFever_InVitroFertilization_Gastritis113.jpg
- anaphylaxis_/movie_WoSPubmed_anaphylaxis_Diphtheria_YellowFever_InVitroFertilization_Gastritis114.jpg
- anaphylaxis_/movie_WoSPubmed_anaphylaxis_Diphtheria_YellowFever_InVitroFertilization_Gastritis115.jpg
- anaphylaxis_/movie_WoSPubmed_anaphylaxis_Diphtheria_YellowFever_InVitroFertilization_Gastritis116.jpg
- anaphylaxis_/movie_WoSPubmed_anaphylaxis_Diphtheria_YellowFever_InVitroFertilization_Gastritis117.jpg
- anaphylaxis_/movie_WoSPubmed_anaphylaxis_Diphtheria_YellowFever_InVitroFertilization_Gastritis118.jpg
- anaphylaxis_/movie_WoSPubmed_anaphylaxis_Diphtheria_YellowFever_InVitroFertilization_Gastritis119.jpg
- anaphylaxis_/movie_WoSPubmed_anaphylaxis_Diphtheria_YellowFever_InVitroFertilization_Gastritis120.jpg
- anaphylaxis_/movie_WoSPubmed_anaphylaxis_Diphtheria_YellowFever_InVitroFertilization_Gastritis121.jpg
- anaphylaxis_/movie_WoSPubmed_anaphylaxis_Diphtheria_YellowFever_InVitroFertilization_Gastritis122.jpg
- anaphylaxis_/movie_WoSPubmed_anaphylaxis_Diphtheria_YellowFever_InVitroFertilization_Gastritis123.jpg
- anaphylaxis_/movie_WoSPubmed_anaphylaxis_Diphtheria_YellowFever_InVitroFertilization_Gastritis124.jpg
- anaphylaxis_/movie_WoSPubmed_anaphylaxis_Diphtheria_YellowFever_InVitroFertilization_Gastritis125.jpg
- anaphylaxis_/movie_WoSPubmed_anaphylaxis_Diphtheria_YellowFever_InVitroFertilization_Gastritis126.jpg
- anaphylaxis_/movie_WoSPubmed_anaphylaxis_Diphtheria_YellowFever_InVitroFertilization_Gastritis127.jpg
- anaphylaxis_/movie_WoSPubmed_anaphylaxis_Diphtheria_YellowFever_InVitroFertilization_Gastritis128.jpg
- anaphylaxis_/movie_WoSPubmed_anaphylaxis_Diphtheria_YellowFever_InVitroFertilization_Gastritis129.jpg
- anaphylaxis_/movie_WoSPubmed_anaphylaxis_Diphtheria_YellowFever_InVitroFertilization_Gastritis130.jpg
- anaphylaxis_/movie_WoSPubmed_anaphylaxis_Diphtheria_YellowFever_InVitroFertilization_Gastritis131.jpg
- anaphylaxis_/movie_WoSPubmed_anaphylaxis_Diphtheria_YellowFever_InVitroFertilization_Gastritis132.jpg
- anaphylaxis_/movie_WoSPubmed_anaphylaxis_Diphtheria_YellowFever_InVitroFertilization_Gastritis133.jpg
- anaphylaxis_/movie_WoSPubmed_anaphylaxis_Diphtheria_YellowFever_InVitroFertilization_Gastritis134.jpg
- anaphylaxis_/movie_WoSPubmed_anaphylaxis_Diphtheria_YellowFever_InVitroFertilization_Gastritis135.jpg
- anaphylaxis_/movie_WoSPubmed_anaphylaxis_Diphtheria_YellowFever_InVitroFertilization_Gastritis136.jpg
- anaphylaxis_/movie_WoSPubmed_anaphylaxis_Diphtheria_YellowFever_InVitroFertilization_Gastritis137.jpg
- anaphylaxis_/movie_WoSPubmed_anaphylaxis_Diphtheria_YellowFever_InVitroFertilization_Gastritis138.jpg
- anaphylaxis_/movie_WoSPubmed_anaphylaxis_Diphtheria_YellowFever_InVitroFertilization_Gastritis139.jpg
- anaphylaxis_/movie_WoSPubmed_anaphylaxis_Diphtheria_YellowFever_InVitroFertilization_Gastritis140.jpg
- anaphylaxis_/movie_WoSPubmed_anaphylaxis_Diphtheria_YellowFever_InVitroFertilization_Gastritis141.jpg
- anaphylaxis_/movie_WoSPubmed_anaphylaxis_Diphtheria_YellowFever_InVitroFertilization_Gastritis142.jpg
- anaphylaxis_/movie_WoSPubmed_anaphylaxis_Diphtheria_YellowFever_InVitroFertilization_Gastritis143.jpg
- anaphylaxis_765/anaphylaxis_765_01.jpg
- anaphylaxis_765/anaphylaxis_765_02.jpg
- anaphylaxis_765/anaphylaxis_765_03.jpg
- anaphylaxis_765/anaphylaxis_765_04.jpg
- anaphylaxis_765/anaphylaxis_765_05.jpg
- anaphylaxis_765/anaphylaxis_765_06.jpg
- anaphylaxis_765/anaphylaxis_765_07.jpg
- anaphylaxis_765/anaphylaxis_765_08.jpg
- anaphylaxis_765/anaphylaxis_765_09.jpg
- anaphylaxis_765/anaphylaxis_765_10.jpg
- anaphylaxis_765/anaphylaxis_765_11.jpg
- anaphylaxis_765/anaphylaxis_765_12.jpg
- anaphylaxis_765/anaphylaxis_765_13.jpg
- anaphylaxis_765/anaphylaxis_765_14.jpg
- anaphylaxis_765/anaphylaxis_765_15.jpg
- anaphylaxis_765/anaphylaxis_765_16.jpg
- anaphylaxis_765/anaphylaxis_765_17.jpg
- anaphylaxis_765/anaphylaxis_765_18.jpg
- anaphylaxis_765/anaphylaxis_765_19.jpg
- anaphylaxis_765/anaphylaxis_765_20.jpg
- anaphylaxis_765/anaphylaxis_765_21.jpg
- anaphylaxis_765/anaphylaxis_765_22.jpg
- anaphylaxis_765/anaphylaxis_765_23.jpg
- anaphylaxis_765/anaphylaxis_765_24.jpg
- anaphylaxis_765/anaphylaxis_765_25.jpg
- anaphylaxis_765/anaphylaxis_765_26.jpg
- anaphylaxis_765/anaphylaxis_765_27.jpg
- anaphylaxis_765/anaphylaxis_765_28.jpg
- anaphylaxis_765/anaphylaxis_765_29.jpg
- anaphylaxis_765/anaphylaxis_765_30.jpg
- anaphylaxis_765/anaphylaxis_765_31.jpg
- anaphylaxis_765/anaphylaxis_765_32.jpg
- anaphylaxis_765/anaphylaxis_765_33.jpg
- anaphylaxis_765/anaphylaxis_765_34.jpg
- anaphylaxis_765/anaphylaxis_765_35.jpg
- anaphylaxis_765/anaphylaxis_765_36.jpg
- anaphylaxis_765/anaphylaxis_765_37.jpg
- anaphylaxis_765/anaphylaxis_765_38.jpg
- anaphylaxis_765/anaphylaxis_765_39.jpg
- anaphylaxis_765/anaphylaxis_765_40.jpg
- anaphylaxis_765/anaphylaxis_765_41.jpg
- anaphylaxis_765/anaphylaxis_765_42.jpg
- anaphylaxis_765/anaphylaxis_765_43.jpg
- anaphylaxis_765_IrritableBowelSyndrome_866_BubbleChamber_435_Diphtheria_735_GameTheory_9285/anaphylaxis_765_IrritableBowelSyndrome_866_BubbleChamber_435_Diphtheria_735_GameTheory_9285.avi
- anaphylaxis_765_IrritableBowelSyndrome_866_BubbleChamber_435_Diphtheria_735_GameTheory_9285/anaphylaxis_765_IrritableBowelSyndrome_866_BubbleChamber_435_Diphtheria_735_GameTheory_92851.jpg
- anaphylaxis_765_IrritableBowelSyndrome_866_BubbleChamber_435_Diphtheria_735_GameTheory_9285/anaphylaxis_765_IrritableBowelSyndrome_866_BubbleChamber_435_Diphtheria_735_GameTheory_928510.jpg
- anaphylaxis_765_IrritableBowelSyndrome_866_BubbleChamber_435_Diphtheria_735_GameTheory_9285/anaphylaxis_765_IrritableBowelSyndrome_866_BubbleChamber_435_Diphtheria_735_GameTheory_9285100.jpg
- anaphylaxis_765_IrritableBowelSyndrome_866_BubbleChamber_435_Diphtheria_735_GameTheory_9285/anaphylaxis_765_IrritableBowelSyndrome_866_BubbleChamber_435_Diphtheria_735_GameTheory_9285101.jpg
- anaphylaxis_765_IrritableBowelSyndrome_866_BubbleChamber_435_Diphtheria_735_GameTheory_9285/anaphylaxis_765_IrritableBowelSyndrome_866_BubbleChamber_435_Diphtheria_735_GameTheory_9285102.jpg
- anaphylaxis_765_IrritableBowelSyndrome_866_BubbleChamber_435_Diphtheria_735_GameTheory_9285/anaphylaxis_765_IrritableBowelSyndrome_866_BubbleChamber_435_Diphtheria_735_GameTheory_9285103.jpg
- anaphylaxis_765_IrritableBowelSyndrome_866_BubbleChamber_435_Diphtheria_735_GameTheory_9285/anaphylaxis_765_IrritableBowelSyndrome_866_BubbleChamber_435_Diphtheria_735_GameTheory_9285104.jpg
- anaphylaxis_765_IrritableBowelSyndrome_866_BubbleChamber_435_Diphtheria_735_GameTheory_9285/anaphylaxis_765_IrritableBowelSyndrome_866_BubbleChamber_435_Diphtheria_735_GameTheory_9285105.jpg
- anaphylaxis_765_IrritableBowelSyndrome_866_BubbleChamber_435_Diphtheria_735_GameTheory_9285/anaphylaxis_765_IrritableBowelSyndrome_866_BubbleChamber_435_Diphtheria_735_GameTheory_9285106.jpg
- anaphylaxis_765_IrritableBowelSyndrome_866_BubbleChamber_435_Diphtheria_735_GameTheory_9285/anaphylaxis_765_IrritableBowelSyndrome_866_BubbleChamber_435_Diphtheria_735_GameTheory_9285107.jpg
- anaphylaxis_765_IrritableBowelSyndrome_866_BubbleChamber_435_Diphtheria_735_GameTheory_9285/anaphylaxis_765_IrritableBowelSyndrome_866_BubbleChamber_435_Diphtheria_735_GameTheory_9285108.jpg
- anaphylaxis_765_IrritableBowelSyndrome_866_BubbleChamber_435_Diphtheria_735_GameTheory_9285/anaphylaxis_765_IrritableBowelSyndrome_866_BubbleChamber_435_Diphtheria_735_GameTheory_9285109.jpg
- anaphylaxis_765_IrritableBowelSyndrome_866_BubbleChamber_435_Diphtheria_735_GameTheory_9285/anaphylaxis_765_IrritableBowelSyndrome_866_BubbleChamber_435_Diphtheria_735_GameTheory_928511.jpg
- anaphylaxis_765_IrritableBowelSyndrome_866_BubbleChamber_435_Diphtheria_735_GameTheory_9285/anaphylaxis_765_IrritableBowelSyndrome_866_BubbleChamber_435_Diphtheria_735_GameTheory_9285110.jpg
- anaphylaxis_765_IrritableBowelSyndrome_866_BubbleChamber_435_Diphtheria_735_GameTheory_9285/anaphylaxis_765_IrritableBowelSyndrome_866_BubbleChamber_435_Diphtheria_735_GameTheory_9285111.jpg
- anaphylaxis_765_IrritableBowelSyndrome_866_BubbleChamber_435_Diphtheria_735_GameTheory_9285/anaphylaxis_765_IrritableBowelSyndrome_866_BubbleChamber_435_Diphtheria_735_GameTheory_9285112.jpg
- anaphylaxis_765_IrritableBowelSyndrome_866_BubbleChamber_435_Diphtheria_735_GameTheory_9285/anaphylaxis_765_IrritableBowelSyndrome_866_BubbleChamber_435_Diphtheria_735_GameTheory_9285113.jpg
- anaphylaxis_765_IrritableBowelSyndrome_866_BubbleChamber_435_Diphtheria_735_GameTheory_9285/anaphylaxis_765_IrritableBowelSyndrome_866_BubbleChamber_435_Diphtheria_735_GameTheory_9285114.jpg
- anaphylaxis_765_IrritableBowelSyndrome_866_BubbleChamber_435_Diphtheria_735_GameTheory_9285/anaphylaxis_765_IrritableBowelSyndrome_866_BubbleChamber_435_Diphtheria_735_GameTheory_9285115.jpg
- anaphylaxis_765_IrritableBowelSyndrome_866_BubbleChamber_435_Diphtheria_735_GameTheory_9285/anaphylaxis_765_IrritableBowelSyndrome_866_BubbleChamber_435_Diphtheria_735_GameTheory_9285116.jpg
- anaphylaxis_765_IrritableBowelSyndrome_866_BubbleChamber_435_Diphtheria_735_GameTheory_9285/anaphylaxis_765_IrritableBowelSyndrome_866_BubbleChamber_435_Diphtheria_735_GameTheory_9285117.jpg
- anaphylaxis_765_IrritableBowelSyndrome_866_BubbleChamber_435_Diphtheria_735_GameTheory_9285/anaphylaxis_765_IrritableBowelSyndrome_866_BubbleChamber_435_Diphtheria_735_GameTheory_9285118.jpg
- anaphylaxis_765_IrritableBowelSyndrome_866_BubbleChamber_435_Diphtheria_735_GameTheory_9285/anaphylaxis_765_IrritableBowelSyndrome_866_BubbleChamber_435_Diphtheria_735_GameTheory_9285119.jpg
- anaphylaxis_765_IrritableBowelSyndrome_866_BubbleChamber_435_Diphtheria_735_GameTheory_9285/anaphylaxis_765_IrritableBowelSyndrome_866_BubbleChamber_435_Diphtheria_735_GameTheory_928512.jpg
- anaphylaxis_765_IrritableBowelSyndrome_866_BubbleChamber_435_Diphtheria_735_GameTheory_9285/anaphylaxis_765_IrritableBowelSyndrome_866_BubbleChamber_435_Diphtheria_735_GameTheory_9285120.jpg
- anaphylaxis_765_IrritableBowelSyndrome_866_BubbleChamber_435_Diphtheria_735_GameTheory_9285/anaphylaxis_765_IrritableBowelSyndrome_866_BubbleChamber_435_Diphtheria_735_GameTheory_9285121.jpg
- anaphylaxis_765_IrritableBowelSyndrome_866_BubbleChamber_435_Diphtheria_735_GameTheory_9285/anaphylaxis_765_IrritableBowelSyndrome_866_BubbleChamber_435_Diphtheria_735_GameTheory_9285122.jpg
- anaphylaxis_765_IrritableBowelSyndrome_866_BubbleChamber_435_Diphtheria_735_GameTheory_9285/anaphylaxis_765_IrritableBowelSyndrome_866_BubbleChamber_435_Diphtheria_735_GameTheory_9285123.jpg
- anaphylaxis_765_IrritableBowelSyndrome_866_BubbleChamber_435_Diphtheria_735_GameTheory_9285/anaphylaxis_765_IrritableBowelSyndrome_866_BubbleChamber_435_Diphtheria_735_GameTheory_9285124.jpg
- anaphylaxis_765_IrritableBowelSyndrome_866_BubbleChamber_435_Diphtheria_735_GameTheory_9285/anaphylaxis_765_IrritableBowelSyndrome_866_BubbleChamber_435_Diphtheria_735_GameTheory_9285125.jpg
- anaphylaxis_765_IrritableBowelSyndrome_866_BubbleChamber_435_Diphtheria_735_GameTheory_9285/anaphylaxis_765_IrritableBowelSyndrome_866_BubbleChamber_435_Diphtheria_735_GameTheory_9285126.jpg
- anaphylaxis_765_IrritableBowelSyndrome_866_BubbleChamber_435_Diphtheria_735_GameTheory_9285/anaphylaxis_765_IrritableBowelSyndrome_866_BubbleChamber_435_Diphtheria_735_GameTheory_9285127.jpg
- anaphylaxis_765_IrritableBowelSyndrome_866_BubbleChamber_435_Diphtheria_735_GameTheory_9285/anaphylaxis_765_IrritableBowelSyndrome_866_BubbleChamber_435_Diphtheria_735_GameTheory_9285128.jpg
- anaphylaxis_765_IrritableBowelSyndrome_866_BubbleChamber_435_Diphtheria_735_GameTheory_9285/anaphylaxis_765_IrritableBowelSyndrome_866_BubbleChamber_435_Diphtheria_735_GameTheory_9285129.jpg
- anaphylaxis_765_IrritableBowelSyndrome_866_BubbleChamber_435_Diphtheria_735_GameTheory_9285/anaphylaxis_765_IrritableBowelSyndrome_866_BubbleChamber_435_Diphtheria_735_GameTheory_928513.jpg
- anaphylaxis_765_IrritableBowelSyndrome_866_BubbleChamber_435_Diphtheria_735_GameTheory_9285/anaphylaxis_765_IrritableBowelSyndrome_866_BubbleChamber_435_Diphtheria_735_GameTheory_9285130.jpg
- anaphylaxis_765_IrritableBowelSyndrome_866_BubbleChamber_435_Diphtheria_735_GameTheory_9285/anaphylaxis_765_IrritableBowelSyndrome_866_BubbleChamber_435_Diphtheria_735_GameTheory_9285131.jpg
- anaphylaxis_765_IrritableBowelSyndrome_866_BubbleChamber_435_Diphtheria_735_GameTheory_9285/anaphylaxis_765_IrritableBowelSyndrome_866_BubbleChamber_435_Diphtheria_735_GameTheory_9285132.jpg
- anaphylaxis_765_IrritableBowelSyndrome_866_BubbleChamber_435_Diphtheria_735_GameTheory_9285/anaphylaxis_765_IrritableBowelSyndrome_866_BubbleChamber_435_Diphtheria_735_GameTheory_9285133.jpg
- anaphylaxis_765_IrritableBowelSyndrome_866_BubbleChamber_435_Diphtheria_735_GameTheory_9285/anaphylaxis_765_IrritableBowelSyndrome_866_BubbleChamber_435_Diphtheria_735_GameTheory_9285134.jpg
- anaphylaxis_765_IrritableBowelSyndrome_866_BubbleChamber_435_Diphtheria_735_GameTheory_9285/anaphylaxis_765_IrritableBowelSyndrome_866_BubbleChamber_435_Diphtheria_735_GameTheory_9285135.jpg
- anaphylaxis_765_IrritableBowelSyndrome_866_BubbleChamber_435_Diphtheria_735_GameTheory_9285/anaphylaxis_765_IrritableBowelSyndrome_866_BubbleChamber_435_Diphtheria_735_GameTheory_9285136.jpg
- anaphylaxis_765_IrritableBowelSyndrome_866_BubbleChamber_435_Diphtheria_735_GameTheory_9285/anaphylaxis_765_IrritableBowelSyndrome_866_BubbleChamber_435_Diphtheria_735_GameTheory_9285137.jpg
- anaphylaxis_765_IrritableBowelSyndrome_866_BubbleChamber_435_Diphtheria_735_GameTheory_9285/anaphylaxis_765_IrritableBowelSyndrome_866_BubbleChamber_435_Diphtheria_735_GameTheory_9285138.jpg
- anaphylaxis_765_IrritableBowelSyndrome_866_BubbleChamber_435_Diphtheria_735_GameTheory_9285/anaphylaxis_765_IrritableBowelSyndrome_866_BubbleChamber_435_Diphtheria_735_GameTheory_9285139.jpg
- anaphylaxis_765_IrritableBowelSyndrome_866_BubbleChamber_435_Diphtheria_735_GameTheory_9285/anaphylaxis_765_IrritableBowelSyndrome_866_BubbleChamber_435_Diphtheria_735_GameTheory_928514.jpg
- anaphylaxis_765_IrritableBowelSyndrome_866_BubbleChamber_435_Diphtheria_735_GameTheory_9285/anaphylaxis_765_IrritableBowelSyndrome_866_BubbleChamber_435_Diphtheria_735_GameTheory_9285140.jpg
- anaphylaxis_765_IrritableBowelSyndrome_866_BubbleChamber_435_Diphtheria_735_GameTheory_9285/anaphylaxis_765_IrritableBowelSyndrome_866_BubbleChamber_435_Diphtheria_735_GameTheory_9285141.jpg
- anaphylaxis_765_IrritableBowelSyndrome_866_BubbleChamber_435_Diphtheria_735_GameTheory_9285/anaphylaxis_765_IrritableBowelSyndrome_866_BubbleChamber_435_Diphtheria_735_GameTheory_9285142.jpg
- anaphylaxis_765_IrritableBowelSyndrome_866_BubbleChamber_435_Diphtheria_735_GameTheory_9285/anaphylaxis_765_IrritableBowelSyndrome_866_BubbleChamber_435_Diphtheria_735_GameTheory_9285143.jpg
- anaphylaxis_765_IrritableBowelSyndrome_866_BubbleChamber_435_Diphtheria_735_GameTheory_9285/anaphylaxis_765_IrritableBowelSyndrome_866_BubbleChamber_435_Diphtheria_735_GameTheory_9285144.jpg
- anaphylaxis_765_IrritableBowelSyndrome_866_BubbleChamber_435_Diphtheria_735_GameTheory_9285/anaphylaxis_765_IrritableBowelSyndrome_866_BubbleChamber_435_Diphtheria_735_GameTheory_9285145.jpg
- anaphylaxis_765_IrritableBowelSyndrome_866_BubbleChamber_435_Diphtheria_735_GameTheory_9285/anaphylaxis_765_IrritableBowelSyndrome_866_BubbleChamber_435_Diphtheria_735_GameTheory_9285146.jpg
- anaphylaxis_765_IrritableBowelSyndrome_866_BubbleChamber_435_Diphtheria_735_GameTheory_9285/anaphylaxis_765_IrritableBowelSyndrome_866_BubbleChamber_435_Diphtheria_735_GameTheory_9285147.jpg
- anaphylaxis_765_IrritableBowelSyndrome_866_BubbleChamber_435_Diphtheria_735_GameTheory_9285/anaphylaxis_765_IrritableBowelSyndrome_866_BubbleChamber_435_Diphtheria_735_GameTheory_9285148.jpg
- anaphylaxis_765_IrritableBowelSyndrome_866_BubbleChamber_435_Diphtheria_735_GameTheory_9285/anaphylaxis_765_IrritableBowelSyndrome_866_BubbleChamber_435_Diphtheria_735_GameTheory_9285149.jpg
- anaphylaxis_765_IrritableBowelSyndrome_866_BubbleChamber_435_Diphtheria_735_GameTheory_9285/anaphylaxis_765_IrritableBowelSyndrome_866_BubbleChamber_435_Diphtheria_735_GameTheory_928515.jpg
- anaphylaxis_765_IrritableBowelSyndrome_866_BubbleChamber_435_Diphtheria_735_GameTheory_9285/anaphylaxis_765_IrritableBowelSyndrome_866_BubbleChamber_435_Diphtheria_735_GameTheory_9285150.jpg
- anaphylaxis_765_IrritableBowelSyndrome_866_BubbleChamber_435_Diphtheria_735_GameTheory_9285/anaphylaxis_765_IrritableBowelSyndrome_866_BubbleChamber_435_Diphtheria_735_GameTheory_9285151.jpg
- anaphylaxis_765_IrritableBowelSyndrome_866_BubbleChamber_435_Diphtheria_735_GameTheory_9285/anaphylaxis_765_IrritableBowelSyndrome_866_BubbleChamber_435_Diphtheria_735_GameTheory_9285152.jpg
- anaphylaxis_765_IrritableBowelSyndrome_866_BubbleChamber_435_Diphtheria_735_GameTheory_9285/anaphylaxis_765_IrritableBowelSyndrome_866_BubbleChamber_435_Diphtheria_735_GameTheory_9285153.jpg
- anaphylaxis_765_IrritableBowelSyndrome_866_BubbleChamber_435_Diphtheria_735_GameTheory_9285/anaphylaxis_765_IrritableBowelSyndrome_866_BubbleChamber_435_Diphtheria_735_GameTheory_9285154.jpg
- anaphylaxis_765_IrritableBowelSyndrome_866_BubbleChamber_435_Diphtheria_735_GameTheory_9285/anaphylaxis_765_IrritableBowelSyndrome_866_BubbleChamber_435_Diphtheria_735_GameTheory_9285155.jpg
- anaphylaxis_765_IrritableBowelSyndrome_866_BubbleChamber_435_Diphtheria_735_GameTheory_9285/anaphylaxis_765_IrritableBowelSyndrome_866_BubbleChamber_435_Diphtheria_735_GameTheory_9285156.jpg
- anaphylaxis_765_IrritableBowelSyndrome_866_BubbleChamber_435_Diphtheria_735_GameTheory_9285/anaphylaxis_765_IrritableBowelSyndrome_866_BubbleChamber_435_Diphtheria_735_GameTheory_9285157.jpg
- anaphylaxis_765_IrritableBowelSyndrome_866_BubbleChamber_435_Diphtheria_735_GameTheory_9285/anaphylaxis_765_IrritableBowelSyndrome_866_BubbleChamber_435_Diphtheria_735_GameTheory_9285158.jpg
- anaphylaxis_765_IrritableBowelSyndrome_866_BubbleChamber_435_Diphtheria_735_GameTheory_9285/anaphylaxis_765_IrritableBowelSyndrome_866_BubbleChamber_435_Diphtheria_735_GameTheory_9285159.jpg
- anaphylaxis_765_IrritableBowelSyndrome_866_BubbleChamber_435_Diphtheria_735_GameTheory_9285/anaphylaxis_765_IrritableBowelSyndrome_866_BubbleChamber_435_Diphtheria_735_GameTheory_928516.jpg
- anaphylaxis_765_IrritableBowelSyndrome_866_BubbleChamber_435_Diphtheria_735_GameTheory_9285/anaphylaxis_765_IrritableBowelSyndrome_866_BubbleChamber_435_Diphtheria_735_GameTheory_9285160.jpg
- anaphylaxis_765_IrritableBowelSyndrome_866_BubbleChamber_435_Diphtheria_735_GameTheory_9285/anaphylaxis_765_IrritableBowelSyndrome_866_BubbleChamber_435_Diphtheria_735_GameTheory_9285161.jpg
- anaphylaxis_765_IrritableBowelSyndrome_866_BubbleChamber_435_Diphtheria_735_GameTheory_9285/anaphylaxis_765_IrritableBowelSyndrome_866_BubbleChamber_435_Diphtheria_735_GameTheory_9285162.jpg
- anaphylaxis_765_IrritableBowelSyndrome_866_BubbleChamber_435_Diphtheria_735_GameTheory_9285/anaphylaxis_765_IrritableBowelSyndrome_866_BubbleChamber_435_Diphtheria_735_GameTheory_9285163.jpg
- anaphylaxis_765_IrritableBowelSyndrome_866_BubbleChamber_435_Diphtheria_735_GameTheory_9285/anaphylaxis_765_IrritableBowelSyndrome_866_BubbleChamber_435_Diphtheria_735_GameTheory_9285164.jpg
- anaphylaxis_765_IrritableBowelSyndrome_866_BubbleChamber_435_Diphtheria_735_GameTheory_9285/anaphylaxis_765_IrritableBowelSyndrome_866_BubbleChamber_435_Diphtheria_735_GameTheory_9285165.jpg
- anaphylaxis_765_IrritableBowelSyndrome_866_BubbleChamber_435_Diphtheria_735_GameTheory_9285/anaphylaxis_765_IrritableBowelSyndrome_866_BubbleChamber_435_Diphtheria_735_GameTheory_9285166.jpg
- anaphylaxis_765_IrritableBowelSyndrome_866_BubbleChamber_435_Diphtheria_735_GameTheory_9285/anaphylaxis_765_IrritableBowelSyndrome_866_BubbleChamber_435_Diphtheria_735_GameTheory_9285167.jpg
- anaphylaxis_765_IrritableBowelSyndrome_866_BubbleChamber_435_Diphtheria_735_GameTheory_9285/anaphylaxis_765_IrritableBowelSyndrome_866_BubbleChamber_435_Diphtheria_735_GameTheory_9285168.jpg
- anaphylaxis_765_IrritableBowelSyndrome_866_BubbleChamber_435_Diphtheria_735_GameTheory_9285/anaphylaxis_765_IrritableBowelSyndrome_866_BubbleChamber_435_Diphtheria_735_GameTheory_9285169.jpg
- anaphylaxis_765_IrritableBowelSyndrome_866_BubbleChamber_435_Diphtheria_735_GameTheory_9285/anaphylaxis_765_IrritableBowelSyndrome_866_BubbleChamber_435_Diphtheria_735_GameTheory_928517.jpg
- anaphylaxis_765_IrritableBowelSyndrome_866_BubbleChamber_435_Diphtheria_735_GameTheory_9285/anaphylaxis_765_IrritableBowelSyndrome_866_BubbleChamber_435_Diphtheria_735_GameTheory_9285170.jpg
- anaphylaxis_765_IrritableBowelSyndrome_866_BubbleChamber_435_Diphtheria_735_GameTheory_9285/anaphylaxis_765_IrritableBowelSyndrome_866_BubbleChamber_435_Diphtheria_735_GameTheory_9285171.jpg
- anaphylaxis_765_IrritableBowelSyndrome_866_BubbleChamber_435_Diphtheria_735_GameTheory_9285/anaphylaxis_765_IrritableBowelSyndrome_866_BubbleChamber_435_Diphtheria_735_GameTheory_9285172.jpg
- anaphylaxis_765_IrritableBowelSyndrome_866_BubbleChamber_435_Diphtheria_735_GameTheory_9285/anaphylaxis_765_IrritableBowelSyndrome_866_BubbleChamber_435_Diphtheria_735_GameTheory_9285173.jpg
- anaphylaxis_765_IrritableBowelSyndrome_866_BubbleChamber_435_Diphtheria_735_GameTheory_9285/anaphylaxis_765_IrritableBowelSyndrome_866_BubbleChamber_435_Diphtheria_735_GameTheory_9285174.jpg
- anaphylaxis_765_IrritableBowelSyndrome_866_BubbleChamber_435_Diphtheria_735_GameTheory_9285/anaphylaxis_765_IrritableBowelSyndrome_866_BubbleChamber_435_Diphtheria_735_GameTheory_9285175.jpg
- anaphylaxis_765_IrritableBowelSyndrome_866_BubbleChamber_435_Diphtheria_735_GameTheory_9285/anaphylaxis_765_IrritableBowelSyndrome_866_BubbleChamber_435_Diphtheria_735_GameTheory_9285176.jpg
- anaphylaxis_765_IrritableBowelSyndrome_866_BubbleChamber_435_Diphtheria_735_GameTheory_9285/anaphylaxis_765_IrritableBowelSyndrome_866_BubbleChamber_435_Diphtheria_735_GameTheory_9285177.jpg
- anaphylaxis_765_IrritableBowelSyndrome_866_BubbleChamber_435_Diphtheria_735_GameTheory_9285/anaphylaxis_765_IrritableBowelSyndrome_866_BubbleChamber_435_Diphtheria_735_GameTheory_9285178.jpg
- anaphylaxis_765_IrritableBowelSyndrome_866_BubbleChamber_435_Diphtheria_735_GameTheory_9285/anaphylaxis_765_IrritableBowelSyndrome_866_BubbleChamber_435_Diphtheria_735_GameTheory_9285179.jpg
- anaphylaxis_765_IrritableBowelSyndrome_866_BubbleChamber_435_Diphtheria_735_GameTheory_9285/anaphylaxis_765_IrritableBowelSyndrome_866_BubbleChamber_435_Diphtheria_735_GameTheory_928518.jpg
- anaphylaxis_765_IrritableBowelSyndrome_866_BubbleChamber_435_Diphtheria_735_GameTheory_9285/anaphylaxis_765_IrritableBowelSyndrome_866_BubbleChamber_435_Diphtheria_735_GameTheory_9285180.jpg
- anaphylaxis_765_IrritableBowelSyndrome_866_BubbleChamber_435_Diphtheria_735_GameTheory_9285/anaphylaxis_765_IrritableBowelSyndrome_866_BubbleChamber_435_Diphtheria_735_GameTheory_9285181.jpg
- anaphylaxis_765_IrritableBowelSyndrome_866_BubbleChamber_435_Diphtheria_735_GameTheory_9285/anaphylaxis_765_IrritableBowelSyndrome_866_BubbleChamber_435_Diphtheria_735_GameTheory_9285182.jpg
- anaphylaxis_765_IrritableBowelSyndrome_866_BubbleChamber_435_Diphtheria_735_GameTheory_9285/anaphylaxis_765_IrritableBowelSyndrome_866_BubbleChamber_435_Diphtheria_735_GameTheory_9285183.jpg
- anaphylaxis_765_IrritableBowelSyndrome_866_BubbleChamber_435_Diphtheria_735_GameTheory_9285/anaphylaxis_765_IrritableBowelSyndrome_866_BubbleChamber_435_Diphtheria_735_GameTheory_9285184.jpg
- anaphylaxis_765_IrritableBowelSyndrome_866_BubbleChamber_435_Diphtheria_735_GameTheory_9285/anaphylaxis_765_IrritableBowelSyndrome_866_BubbleChamber_435_Diphtheria_735_GameTheory_9285185.jpg
- anaphylaxis_765_IrritableBowelSyndrome_866_BubbleChamber_435_Diphtheria_735_GameTheory_9285/anaphylaxis_765_IrritableBowelSyndrome_866_BubbleChamber_435_Diphtheria_735_GameTheory_9285186.jpg
- anaphylaxis_765_IrritableBowelSyndrome_866_BubbleChamber_435_Diphtheria_735_GameTheory_9285/anaphylaxis_765_IrritableBowelSyndrome_866_BubbleChamber_435_Diphtheria_735_GameTheory_9285187.jpg
- anaphylaxis_765_IrritableBowelSyndrome_866_BubbleChamber_435_Diphtheria_735_GameTheory_9285/anaphylaxis_765_IrritableBowelSyndrome_866_BubbleChamber_435_Diphtheria_735_GameTheory_9285188.jpg
- anaphylaxis_765_IrritableBowelSyndrome_866_BubbleChamber_435_Diphtheria_735_GameTheory_9285/anaphylaxis_765_IrritableBowelSyndrome_866_BubbleChamber_435_Diphtheria_735_GameTheory_9285189.jpg
- anaphylaxis_765_IrritableBowelSyndrome_866_BubbleChamber_435_Diphtheria_735_GameTheory_9285/anaphylaxis_765_IrritableBowelSyndrome_866_BubbleChamber_435_Diphtheria_735_GameTheory_928519.jpg
- anaphylaxis_765_IrritableBowelSyndrome_866_BubbleChamber_435_Diphtheria_735_GameTheory_9285/anaphylaxis_765_IrritableBowelSyndrome_866_BubbleChamber_435_Diphtheria_735_GameTheory_9285190.jpg
- anaphylaxis_765_IrritableBowelSyndrome_866_BubbleChamber_435_Diphtheria_735_GameTheory_9285/anaphylaxis_765_IrritableBowelSyndrome_866_BubbleChamber_435_Diphtheria_735_GameTheory_9285191.jpg
- anaphylaxis_765_IrritableBowelSyndrome_866_BubbleChamber_435_Diphtheria_735_GameTheory_9285/anaphylaxis_765_IrritableBowelSyndrome_866_BubbleChamber_435_Diphtheria_735_GameTheory_9285192.jpg
- anaphylaxis_765_IrritableBowelSyndrome_866_BubbleChamber_435_Diphtheria_735_GameTheory_9285/anaphylaxis_765_IrritableBowelSyndrome_866_BubbleChamber_435_Diphtheria_735_GameTheory_9285193.jpg
- anaphylaxis_765_IrritableBowelSyndrome_866_BubbleChamber_435_Diphtheria_735_GameTheory_9285/anaphylaxis_765_IrritableBowelSyndrome_866_BubbleChamber_435_Diphtheria_735_GameTheory_9285194.jpg
- anaphylaxis_765_IrritableBowelSyndrome_866_BubbleChamber_435_Diphtheria_735_GameTheory_9285/anaphylaxis_765_IrritableBowelSyndrome_866_BubbleChamber_435_Diphtheria_735_GameTheory_9285195.jpg
- anaphylaxis_765_IrritableBowelSyndrome_866_BubbleChamber_435_Diphtheria_735_GameTheory_9285/anaphylaxis_765_IrritableBowelSyndrome_866_BubbleChamber_435_Diphtheria_735_GameTheory_9285196.jpg
- anaphylaxis_765_IrritableBowelSyndrome_866_BubbleChamber_435_Diphtheria_735_GameTheory_9285/anaphylaxis_765_IrritableBowelSyndrome_866_BubbleChamber_435_Diphtheria_735_GameTheory_9285197.jpg
- anaphylaxis_765_IrritableBowelSyndrome_866_BubbleChamber_435_Diphtheria_735_GameTheory_9285/anaphylaxis_765_IrritableBowelSyndrome_866_BubbleChamber_435_Diphtheria_735_GameTheory_9285198.jpg
- anaphylaxis_765_IrritableBowelSyndrome_866_BubbleChamber_435_Diphtheria_735_GameTheory_9285/anaphylaxis_765_IrritableBowelSyndrome_866_BubbleChamber_435_Diphtheria_735_GameTheory_9285199.jpg
- anaphylaxis_765_IrritableBowelSyndrome_866_BubbleChamber_435_Diphtheria_735_GameTheory_9285/anaphylaxis_765_IrritableBowelSyndrome_866_BubbleChamber_435_Diphtheria_735_GameTheory_92852.jpg
- anaphylaxis_765_IrritableBowelSyndrome_866_BubbleChamber_435_Diphtheria_735_GameTheory_9285/anaphylaxis_765_IrritableBowelSyndrome_866_BubbleChamber_435_Diphtheria_735_GameTheory_928520.jpg
- anaphylaxis_765_IrritableBowelSyndrome_866_BubbleChamber_435_Diphtheria_735_GameTheory_9285/anaphylaxis_765_IrritableBowelSyndrome_866_BubbleChamber_435_Diphtheria_735_GameTheory_9285200.jpg
- anaphylaxis_765_IrritableBowelSyndrome_866_BubbleChamber_435_Diphtheria_735_GameTheory_9285/anaphylaxis_765_IrritableBowelSyndrome_866_BubbleChamber_435_Diphtheria_735_GameTheory_9285201.jpg
- anaphylaxis_765_IrritableBowelSyndrome_866_BubbleChamber_435_Diphtheria_735_GameTheory_9285/anaphylaxis_765_IrritableBowelSyndrome_866_BubbleChamber_435_Diphtheria_735_GameTheory_9285202.jpg
- anaphylaxis_765_IrritableBowelSyndrome_866_BubbleChamber_435_Diphtheria_735_GameTheory_9285/anaphylaxis_765_IrritableBowelSyndrome_866_BubbleChamber_435_Diphtheria_735_GameTheory_9285203.jpg
- anaphylaxis_765_IrritableBowelSyndrome_866_BubbleChamber_435_Diphtheria_735_GameTheory_9285/anaphylaxis_765_IrritableBowelSyndrome_866_BubbleChamber_435_Diphtheria_735_GameTheory_9285204.jpg
- anaphylaxis_765_IrritableBowelSyndrome_866_BubbleChamber_435_Diphtheria_735_GameTheory_9285/anaphylaxis_765_IrritableBowelSyndrome_866_BubbleChamber_435_Diphtheria_735_GameTheory_9285205.jpg
- anaphylaxis_765_IrritableBowelSyndrome_866_BubbleChamber_435_Diphtheria_735_GameTheory_9285/anaphylaxis_765_IrritableBowelSyndrome_866_BubbleChamber_435_Diphtheria_735_GameTheory_9285206.jpg
- anaphylaxis_765_IrritableBowelSyndrome_866_BubbleChamber_435_Diphtheria_735_GameTheory_9285/anaphylaxis_765_IrritableBowelSyndrome_866_BubbleChamber_435_Diphtheria_735_GameTheory_9285207.jpg
- anaphylaxis_765_IrritableBowelSyndrome_866_BubbleChamber_435_Diphtheria_735_GameTheory_9285/anaphylaxis_765_IrritableBowelSyndrome_866_BubbleChamber_435_Diphtheria_735_GameTheory_9285208.jpg
- anaphylaxis_765_IrritableBowelSyndrome_866_BubbleChamber_435_Diphtheria_735_GameTheory_9285/anaphylaxis_765_IrritableBowelSyndrome_866_BubbleChamber_435_Diphtheria_735_GameTheory_9285209.jpg
- anaphylaxis_765_IrritableBowelSyndrome_866_BubbleChamber_435_Diphtheria_735_GameTheory_9285/anaphylaxis_765_IrritableBowelSyndrome_866_BubbleChamber_435_Diphtheria_735_GameTheory_928521.jpg
- anaphylaxis_765_IrritableBowelSyndrome_866_BubbleChamber_435_Diphtheria_735_GameTheory_9285/anaphylaxis_765_IrritableBowelSyndrome_866_BubbleChamber_435_Diphtheria_735_GameTheory_9285210.jpg
- anaphylaxis_765_IrritableBowelSyndrome_866_BubbleChamber_435_Diphtheria_735_GameTheory_9285/anaphylaxis_765_IrritableBowelSyndrome_866_BubbleChamber_435_Diphtheria_735_GameTheory_9285211.jpg
[truncated: 803 more entries]
