# Supplementary material for: Invisible Brain: Knowledge in Research Works and Neuron Activity
Source: PLoS One. 2016 Jul 20;11(7):e0158590. doi: 10.1371/journal.pone.0158590 (PMC4954711; doi:10.1371/journal.pone.0158590)
Supplement: S7 File — (ZIP) [file pone.0158590.s007.zip]

Archive with 2,816 entries (2,816 files):
- Gastritis/movie_WoSPubmed_anaphylaxis_Diphtheria_YellowFever_InVitroFertilization_Gastritis900.jpg
- Gastritis/movie_WoSPubmed_anaphylaxis_Diphtheria_YellowFever_InVitroFertilization_Gastritis901.jpg
- Gastritis/movie_WoSPubmed_anaphylaxis_Diphtheria_YellowFever_InVitroFertilization_Gastritis902.jpg
- Gastritis/movie_WoSPubmed_anaphylaxis_Diphtheria_YellowFever_InVitroFertilization_Gastritis903.jpg
- Gastritis/movie_WoSPubmed_anaphylaxis_Diphtheria_YellowFever_InVitroFertilization_Gastritis904.jpg
- Gastritis/movie_WoSPubmed_anaphylaxis_Diphtheria_YellowFever_InVitroFertilization_Gastritis905.jpg
- Gastritis/movie_WoSPubmed_anaphylaxis_Diphtheria_YellowFever_InVitroFertilization_Gastritis906.jpg
- Gastritis/movie_WoSPubmed_anaphylaxis_Diphtheria_YellowFever_InVitroFertilization_Gastritis907.jpg
- Gastritis/movie_WoSPubmed_anaphylaxis_Diphtheria_YellowFever_InVitroFertilization_Gastritis908.jpg
- Gastritis/movie_WoSPubmed_anaphylaxis_Diphtheria_YellowFever_InVitroFertilization_Gastritis909.jpg
- Gastritis/movie_WoSPubmed_anaphylaxis_Diphtheria_YellowFever_InVitroFertilization_Gastritis910.jpg
- Gastritis/movie_WoSPubmed_anaphylaxis_Diphtheria_YellowFever_InVitroFertilization_Gastritis911.jpg
- Gastritis/movie_WoSPubmed_anaphylaxis_Diphtheria_YellowFever_InVitroFertilization_Gastritis912.jpg
- Gastritis/movie_WoSPubmed_anaphylaxis_Diphtheria_YellowFever_InVitroFertilization_Gastritis913.jpg
- Gastritis/movie_WoSPubmed_anaphylaxis_Diphtheria_YellowFever_InVitroFertilization_Gastritis914.jpg
- Gastritis/movie_WoSPubmed_anaphylaxis_Diphtheria_YellowFever_InVitroFertilization_Gastritis915.jpg
- Gastritis/movie_WoSPubmed_anaphylaxis_Diphtheria_YellowFever_InVitroFertilization_Gastritis916.jpg
- Gastritis/movie_WoSPubmed_anaphylaxis_Diphtheria_YellowFever_InVitroFertilization_Gastritis917.jpg
- Gastritis/movie_WoSPubmed_anaphylaxis_Diphtheria_YellowFever_InVitroFertilization_Gastritis918.jpg
- Gastritis/movie_WoSPubmed_anaphylaxis_Diphtheria_YellowFever_InVitroFertilization_Gastritis919.jpg
- Gastritis/movie_WoSPubmed_anaphylaxis_Diphtheria_YellowFever_InVitroFertilization_Gastritis920.jpg
- Gastritis/movie_WoSPubmed_anaphylaxis_Diphtheria_YellowFever_InVitroFertilization_Gastritis921.jpg
- Gastritis/movie_WoSPubmed_anaphylaxis_Diphtheria_YellowFever_InVitroFertilization_Gastritis922.jpg
- Gastritis/movie_WoSPubmed_anaphylaxis_Diphtheria_YellowFever_InVitroFertilization_Gastritis923.jpg
- Gastritis/movie_WoSPubmed_anaphylaxis_Diphtheria_YellowFever_InVitroFertilization_Gastritis924.jpg
- Gastritis/movie_WoSPubmed_anaphylaxis_Diphtheria_YellowFever_InVitroFertilization_Gastritis925.jpg
- Gastritis/movie_WoSPubmed_anaphylaxis_Diphtheria_YellowFever_InVitroFertilization_Gastritis926.jpg
- Gastritis/movie_WoSPubmed_anaphylaxis_Diphtheria_YellowFever_InVitroFertilization_Gastritis927.jpg
- Gastritis/movie_WoSPubmed_anaphylaxis_Diphtheria_YellowFever_InVitroFertilization_Gastritis928.jpg
- Gastritis/movie_WoSPubmed_anaphylaxis_Diphtheria_YellowFever_InVitroFertilization_Gastritis929.jpg
- Gastritis/movie_WoSPubmed_anaphylaxis_Diphtheria_YellowFever_InVitroFertilization_Gastritis930.jpg
- Gastritis/movie_WoSPubmed_anaphylaxis_Diphtheria_YellowFever_InVitroFertilization_Gastritis931.jpg
- Gastritis/movie_WoSPubmed_anaphylaxis_Diphtheria_YellowFever_InVitroFertilization_Gastritis932.jpg
- Gastritis/movie_WoSPubmed_anaphylaxis_Diphtheria_YellowFever_InVitroFertilization_Gastritis933.jpg
- Gastritis/movie_WoSPubmed_anaphylaxis_Diphtheria_YellowFever_InVitroFertilization_Gastritis934.jpg
- Gastritis/movie_WoSPubmed_anaphylaxis_Diphtheria_YellowFever_InVitroFertilization_Gastritis935.jpg
- Gastritis/movie_WoSPubmed_anaphylaxis_Diphtheria_YellowFever_InVitroFertilization_Gastritis936.jpg
- Gastritis/movie_WoSPubmed_anaphylaxis_Diphtheria_YellowFever_InVitroFertilization_Gastritis937.jpg
- Gastritis/movie_WoSPubmed_anaphylaxis_Diphtheria_YellowFever_InVitroFertilization_Gastritis938.jpg
- Gastritis/movie_WoSPubmed_anaphylaxis_Diphtheria_YellowFever_InVitroFertilization_Gastritis939.jpg
- Gastritis/movie_WoSPubmed_anaphylaxis_Diphtheria_YellowFever_InVitroFertilization_Gastritis940.jpg
- Gastritis/movie_WoSPubmed_anaphylaxis_Diphtheria_YellowFever_InVitroFertilization_Gastritis941.jpg
- Gastritis/movie_WoSPubmed_anaphylaxis_Diphtheria_YellowFever_InVitroFertilization_Gastritis942.jpg
- Gastritis/movie_WoSPubmed_anaphylaxis_Diphtheria_YellowFever_InVitroFertilization_Gastritis943.jpg
- Gastritis/movie_WoSPubmed_anaphylaxis_Diphtheria_YellowFever_InVitroFertilization_Gastritis944.jpg
- Gastritis_Wos/movie_WoSPubmed_anaphylaxis_Diphtheria_YellowFever_InVitroFertilization_Gastritis800.jpg
- Gastritis_Wos/movie_WoSPubmed_anaphylaxis_Diphtheria_YellowFever_InVitroFertilization_Gastritis801.jpg
- Gastritis_Wos/movie_WoSPubmed_anaphylaxis_Diphtheria_YellowFever_InVitroFertilization_Gastritis802.jpg
- Gastritis_Wos/movie_WoSPubmed_anaphylaxis_Diphtheria_YellowFever_InVitroFertilization_Gastritis803.jpg
- Gastritis_Wos/movie_WoSPubmed_anaphylaxis_Diphtheria_YellowFever_InVitroFertilization_Gastritis804.jpg
- Gastritis_Wos/movie_WoSPubmed_anaphylaxis_Diphtheria_YellowFever_InVitroFertilization_Gastritis805.jpg
- Gastritis_Wos/movie_WoSPubmed_anaphylaxis_Diphtheria_YellowFever_InVitroFertilization_Gastritis806.jpg
- Gastritis_Wos/movie_WoSPubmed_anaphylaxis_Diphtheria_YellowFever_InVitroFertilization_Gastritis807.jpg
- Gastritis_Wos/movie_WoSPubmed_anaphylaxis_Diphtheria_YellowFever_InVitroFertilization_Gastritis808.jpg
- Gastritis_Wos/movie_WoSPubmed_anaphylaxis_Diphtheria_YellowFever_InVitroFertilization_Gastritis809.jpg
- Gastritis_Wos/movie_WoSPubmed_anaphylaxis_Diphtheria_YellowFever_InVitroFertilization_Gastritis810.jpg
- Gastritis_Wos/movie_WoSPubmed_anaphylaxis_Diphtheria_YellowFever_InVitroFertilization_Gastritis811.jpg
- Gastritis_Wos/movie_WoSPubmed_anaphylaxis_Diphtheria_YellowFever_InVitroFertilization_Gastritis812.jpg
- Gastritis_Wos/movie_WoSPubmed_anaphylaxis_Diphtheria_YellowFever_InVitroFertilization_Gastritis813.jpg
- Gastritis_Wos/movie_WoSPubmed_anaphylaxis_Diphtheria_YellowFever_InVitroFertilization_Gastritis814.jpg
- Gastritis_Wos/movie_WoSPubmed_anaphylaxis_Diphtheria_YellowFever_InVitroFertilization_Gastritis815.jpg
- Gastritis_Wos/movie_WoSPubmed_anaphylaxis_Diphtheria_YellowFever_InVitroFertilization_Gastritis816.jpg
- Gastritis_Wos/movie_WoSPubmed_anaphylaxis_Diphtheria_YellowFever_InVitroFertilization_Gastritis817.jpg
- Gastritis_Wos/movie_WoSPubmed_anaphylaxis_Diphtheria_YellowFever_InVitroFertilization_Gastritis818.jpg
- Gastritis_Wos/movie_WoSPubmed_anaphylaxis_Diphtheria_YellowFever_InVitroFertilization_Gastritis819.jpg
- Gastritis_Wos/movie_WoSPubmed_anaphylaxis_Diphtheria_YellowFever_InVitroFertilization_Gastritis820.jpg
- Gastritis_Wos/movie_WoSPubmed_anaphylaxis_Diphtheria_YellowFever_InVitroFertilization_Gastritis821.jpg
- Gastritis_Wos/movie_WoSPubmed_anaphylaxis_Diphtheria_YellowFever_InVitroFertilization_Gastritis822.jpg
- Gastritis_Wos/movie_WoSPubmed_anaphylaxis_Diphtheria_YellowFever_InVitroFertilization_Gastritis823.jpg
- Gastritis_Wos/movie_WoSPubmed_anaphylaxis_Diphtheria_YellowFever_InVitroFertilization_Gastritis824.jpg
- Gastritis_Wos/movie_WoSPubmed_anaphylaxis_Diphtheria_YellowFever_InVitroFertilization_Gastritis825.jpg
- Gastritis_Wos/movie_WoSPubmed_anaphylaxis_Diphtheria_YellowFever_InVitroFertilization_Gastritis826.jpg
- Gastritis_Wos/movie_WoSPubmed_anaphylaxis_Diphtheria_YellowFever_InVitroFertilization_Gastritis827.jpg
- Gastritis_Wos/movie_WoSPubmed_anaphylaxis_Diphtheria_YellowFever_InVitroFertilization_Gastritis828.jpg
- Gastritis_Wos/movie_WoSPubmed_anaphylaxis_Diphtheria_YellowFever_InVitroFertilization_Gastritis829.jpg
- Gastritis_Wos/movie_WoSPubmed_anaphylaxis_Diphtheria_YellowFever_InVitroFertilization_Gastritis830.jpg
- Gastritis_Wos/movie_WoSPubmed_anaphylaxis_Diphtheria_YellowFever_InVitroFertilization_Gastritis831.jpg
- Gastritis_Wos/movie_WoSPubmed_anaphylaxis_Diphtheria_YellowFever_InVitroFertilization_Gastritis832.jpg
- Gastritis_Wos/movie_WoSPubmed_anaphylaxis_Diphtheria_YellowFever_InVitroFertilization_Gastritis833.jpg
- Gastritis_Wos/movie_WoSPubmed_anaphylaxis_Diphtheria_YellowFever_InVitroFertilization_Gastritis834.jpg
- Gastritis_Wos/movie_WoSPubmed_anaphylaxis_Diphtheria_YellowFever_InVitroFertilization_Gastritis835.jpg
- Gastritis_Wos/movie_WoSPubmed_anaphylaxis_Diphtheria_YellowFever_InVitroFertilization_Gastritis836.jpg
- Gastritis_Wos/movie_WoSPubmed_anaphylaxis_Diphtheria_YellowFever_InVitroFertilization_Gastritis837.jpg
- Gastritis_Wos/movie_WoSPubmed_anaphylaxis_Diphtheria_YellowFever_InVitroFertilization_Gastritis838.jpg
- Gastritis_Wos/movie_WoSPubmed_anaphylaxis_Diphtheria_YellowFever_InVitroFertilization_Gastritis839.jpg
- Gastritis_Wos/movie_WoSPubmed_anaphylaxis_Diphtheria_YellowFever_InVitroFertilization_Gastritis840.jpg
- Gastritis_Wos/movie_WoSPubmed_anaphylaxis_Diphtheria_YellowFever_InVitroFertilization_Gastritis841.jpg
- Gastritis_Wos/movie_WoSPubmed_anaphylaxis_Diphtheria_YellowFever_InVitroFertilization_Gastritis842.jpg
- Gastritis_Wos/movie_WoSPubmed_anaphylaxis_Diphtheria_YellowFever_InVitroFertilization_Gastritis843.jpg
- iNet1_Size100_CC01inh/movie_iNet1_Size100_CC01inh_anaphylaxis_765_top100817.jpg
- iNet1_Size100_CC01inh/movie_iNet1_Size100_CC01inh_anaphylaxis_765_top100818.jpg
- iNet1_Size100_CC01inh/movie_iNet1_Size100_CC01inh_anaphylaxis_765_top100819.jpg
- iNet1_Size100_CC01inh/movie_iNet1_Size100_CC01inh_anaphylaxis_765_top100820.jpg
- iNet1_Size100_CC01inh/movie_iNet1_Size100_CC01inh_anaphylaxis_765_top100821.jpg
- iNet1_Size100_CC01inh/movie_iNet1_Size100_CC01inh_anaphylaxis_765_top100822.jpg
- iNet1_Size100_CC01inh/movie_iNet1_Size100_CC01inh_anaphylaxis_765_top100823.jpg
- iNet1_Size100_CC01inh/movie_iNet1_Size100_CC01inh_anaphylaxis_765_top100824.jpg
- iNet1_Size100_CC01inh/movie_iNet1_Size100_CC01inh_anaphylaxis_765_top100825.jpg
- iNet1_Size100_CC01inh/movie_iNet1_Size100_CC01inh_anaphylaxis_765_top100826.jpg
- iNet1_Size100_CC01inh/movie_iNet1_Size100_CC01inh_anaphylaxis_765_top100827.jpg
- iNet1_Size100_CC01inh/movie_iNet1_Size100_CC01inh_anaphylaxis_765_top100828.jpg
- iNet1_Size100_CC01inh/movie_iNet1_Size100_CC01inh_anaphylaxis_765_top100829.jpg
- iNet1_Size100_CC01inh/movie_iNet1_Size100_CC01inh_anaphylaxis_765_top100830.jpg
- iNet1_Size100_CC01inh/movie_iNet1_Size100_CC01inh_anaphylaxis_765_top100831.jpg
- iNet1_Size100_CC01inh/movie_iNet1_Size100_CC01inh_anaphylaxis_765_top100832.jpg
- iNet1_Size100_CC01inh/movie_iNet1_Size100_CC01inh_anaphylaxis_765_top100833.jpg
- iNet1_Size100_CC01inh/movie_iNet1_Size100_CC01inh_anaphylaxis_765_top100834.jpg
- iNet1_Size100_CC01inh/movie_iNet1_Size100_CC01inh_anaphylaxis_765_top100835.jpg
- iNet1_Size100_CC01inh/movie_iNet1_Size100_CC01inh_anaphylaxis_765_top100836.jpg
- iNet1_Size100_CC01inh/movie_iNet1_Size100_CC01inh_anaphylaxis_765_top100837.jpg
- iNet1_Size100_CC01inh/movie_iNet1_Size100_CC01inh_anaphylaxis_765_top100838.jpg
- iNet1_Size100_CC01inh/movie_iNet1_Size100_CC01inh_anaphylaxis_765_top100839.jpg
- iNet1_Size100_CC01inh/movie_iNet1_Size100_CC01inh_anaphylaxis_765_top100840.jpg
- iNet1_Size100_CC01inh/movie_iNet1_Size100_CC01inh_anaphylaxis_765_top100841.jpg
- iNet1_Size100_CC01inh/movie_iNet1_Size100_CC01inh_anaphylaxis_765_top100842.jpg
- iNet1_Size100_CC01inh/movie_iNet1_Size100_CC01inh_anaphylaxis_765_top100843.jpg
- iNet1_Size100_CC01inh/movie_iNet1_Size100_CC01inh_anaphylaxis_765_top100844.jpg
- iNet1_Size100_CC01inh/movie_iNet1_Size100_CC01inh_anaphylaxis_765_top100845.jpg
- iNet1_Size100_CC01inh/movie_iNet1_Size100_CC01inh_anaphylaxis_765_top100846.jpg
- iNet1_Size100_CC01inh/movie_iNet1_Size100_CC01inh_anaphylaxis_765_top100847.jpg
- iNet1_Size100_CC01inh/movie_iNet1_Size100_CC01inh_anaphylaxis_765_top100848.jpg
- iNet1_Size100_CC01inh/movie_iNet1_Size100_CC01inh_anaphylaxis_765_top100849.jpg
- iNet1_Size100_CC01inh/movie_iNet1_Size100_CC01inh_anaphylaxis_765_top100850.jpg
- iNet1_Size100_CC01inh/movie_iNet1_Size100_CC01inh_anaphylaxis_765_top100851.jpg
- iNet1_Size100_CC01inh/movie_iNet1_Size100_CC01inh_anaphylaxis_765_top100852.jpg
- iNet1_Size100_CC01inh/movie_iNet1_Size100_CC01inh_anaphylaxis_765_top100853.jpg
- iNet1_Size100_CC01inh/movie_iNet1_Size100_CC01inh_anaphylaxis_765_top100854.jpg
- iNet1_Size100_CC01inh/movie_iNet1_Size100_CC01inh_anaphylaxis_765_top100855.jpg
- iNet1_Size100_CC01inh/movie_iNet1_Size100_CC01inh_anaphylaxis_765_top100856.jpg
- iNet1_Size100_CC01inh/movie_iNet1_Size100_CC01inh_anaphylaxis_765_top100857.jpg
- iNet1_Size100_CC01inh/movie_iNet1_Size100_CC01inh_anaphylaxis_765_top100858.jpg
- iNet1_Size100_CC01inh/movie_iNet1_Size100_CC01inh_anaphylaxis_765_top100859.jpg
- iNet1_Size100_CC01inh/movie_iNet1_Size100_CC01inh_anaphylaxis_765_top100860.jpg
- iNet1_Size100_CC01inh/movie_iNet1_Size100_CC01inh_anaphylaxis_765_top100861.jpg
- iNet1_Size100_CC01inh/movie_iNet1_Size100_CC01inh_anaphylaxis_765_top100862.jpg
- iNet1_Size100_CC01inh/movie_iNet1_Size100_CC01inh_anaphylaxis_765_top100863.jpg
- iNet1_Size100_CC01inh/movie_iNet1_Size100_CC01inh_anaphylaxis_765_top100864.jpg
- iNet1_Size100_CC01inh/movie_iNet1_Size100_CC01inh_anaphylaxis_765_top100865.jpg
- iNet1_Size100_CC01inh/movie_iNet1_Size100_CC01inh_anaphylaxis_765_top100866.jpg
- iNet1_Size100_CC01inh/movie_iNet1_Size100_CC01inh_anaphylaxis_765_top100867.jpg
- iNet1_Size100_CC01inh/movie_iNet1_Size100_CC01inh_anaphylaxis_765_top100868.jpg
- iNet1_Size100_CC01inh/movie_iNet1_Size100_CC01inh_anaphylaxis_765_top100869.jpg
- iNet1_Size100_CC01inh/movie_iNet1_Size100_CC01inh_anaphylaxis_765_top100870.jpg
- iNet1_Size100_CC01inh/movie_iNet1_Size100_CC01inh_anaphylaxis_765_top100871.jpg
- iNet1_Size100_CC01inh/movie_iNet1_Size100_CC01inh_anaphylaxis_765_top100872.jpg
- iNet1_Size100_CC01inh/movie_iNet1_Size100_CC01inh_anaphylaxis_765_top100873.jpg
- iNet1_Size100_CC01inh/movie_iNet1_Size100_CC01inh_anaphylaxis_765_top100874.jpg
- iNet1_Size100_CC01inh/movie_iNet1_Size100_CC01inh_anaphylaxis_765_top100875.jpg
- iNet1_Size100_CC01inh/movie_iNet1_Size100_CC01inh_anaphylaxis_765_top100876.jpg
- iNet1_Size100_CC01inh/movie_iNet1_Size100_CC01inh_anaphylaxis_765_top100877.jpg
- iNet1_Size100_CC01inh/movie_iNet1_Size100_CC01inh_anaphylaxis_765_top100878.jpg
- iNet1_Size100_CC01inh/movie_iNet1_Size100_CC01inh_anaphylaxis_765_top100879.jpg
- iNet1_Size100_CC01inh/movie_iNet1_Size100_CC01inh_anaphylaxis_765_top100880.jpg
- iNet1_Size100_CC01inh/movie_iNet1_Size100_CC01inh_anaphylaxis_765_top100881.jpg
- iNet1_Size100_CC01inh/movie_iNet1_Size100_CC01inh_anaphylaxis_765_top100882.jpg
- iNet1_Size100_CC01inh/movie_iNet1_Size100_CC01inh_anaphylaxis_765_top100883.jpg
- iNet1_Size100_CC01inh/movie_iNet1_Size100_CC01inh_anaphylaxis_765_top100884.jpg
- iNet1_Size100_CC01inh/movie_iNet1_Size100_CC01inh_anaphylaxis_765_top100885.jpg
- iNet1_Size100_CC01inh/movie_iNet1_Size100_CC01inh_anaphylaxis_765_top100886.jpg
- iNet1_Size100_CC01inh/movie_iNet1_Size100_CC01inh_anaphylaxis_765_top100887.jpg
- iNet1_Size100_CC01inh/movie_iNet1_Size100_CC01inh_anaphylaxis_765_top100888.jpg
- iNet1_Size100_CC01inh/movie_iNet1_Size100_CC01inh_anaphylaxis_765_top100889.jpg
- iNet1_Size100_CC01inh/movie_iNet1_Size100_CC01inh_anaphylaxis_765_top100890.jpg
- iNet1_Size100_CC01inh/movie_iNet1_Size100_CC01inh_anaphylaxis_765_top100891.jpg
- iNet1_Size100_CC01inh/movie_iNet1_Size100_CC01inh_anaphylaxis_765_top100892.jpg
- iNet1_Size100_CC01inh/movie_iNet1_Size100_CC01inh_anaphylaxis_765_top100893.jpg
- iNet1_Size100_CC01inh/movie_iNet1_Size100_CC01inh_anaphylaxis_765_top100894.jpg
- iNet1_Size100_CC01inh/movie_iNet1_Size100_CC01inh_anaphylaxis_765_top100895.jpg
- iNet1_Size100_CC01inh/movie_iNet1_Size100_CC01inh_anaphylaxis_765_top100896.jpg
- iNet1_Size100_CC01inh/movie_iNet1_Size100_CC01inh_anaphylaxis_765_top100897.jpg
- iNet1_Size100_CC01inh/movie_iNet1_Size100_CC01inh_anaphylaxis_765_top100898.jpg
- iNet1_Size100_CC01inh/movie_iNet1_Size100_CC01inh_anaphylaxis_765_top100899.jpg
- iNet1_Size100_CC01inh/movie_iNet1_Size100_CC01inh_anaphylaxis_765_top100900.jpg
- iNet1_Size100_CC01inh/movie_iNet1_Size100_CC01inh_anaphylaxis_765_top100901.jpg
- iNet1_Size100_CC01inh/movie_iNet1_Size100_CC01inh_anaphylaxis_765_top100902.jpg
- iNet1_Size100_CC01inh/movie_iNet1_Size100_CC01inh_anaphylaxis_765_top100903.jpg
- iNet1_Size100_CC01inh/movie_iNet1_Size100_CC01inh_anaphylaxis_765_top100904.jpg
- iNet1_Size100_CC01inh/movie_iNet1_Size100_CC01inh_anaphylaxis_765_top100905.jpg
- iNet1_Size100_CC01inh/movie_iNet1_Size100_CC01inh_anaphylaxis_765_top100906.jpg
- iNet1_Size100_CC01inh/movie_iNet1_Size100_CC01inh_anaphylaxis_765_top100907.jpg
- iNet1_Size100_CC01inh/movie_iNet1_Size100_CC01inh_anaphylaxis_765_top100908.jpg
- iNet1_Size100_CC01inh/movie_iNet1_Size100_CC01inh_anaphylaxis_765_top100909.jpg
- iNet1_Size100_CC01inh/movie_iNet1_Size100_CC01inh_anaphylaxis_765_top100910.jpg
- iNet1_Size100_CC01inh/movie_iNet1_Size100_CC01inh_anaphylaxis_765_top100911.jpg
- iNet1_Size100_CC01inh/movie_iNet1_Size100_CC01inh_anaphylaxis_765_top100912.jpg
- iNet1_Size100_CC01inh/movie_iNet1_Size100_CC01inh_anaphylaxis_765_top100913.jpg
- iNet1_Size100_CC01inh/movie_iNet1_Size100_CC01inh_anaphylaxis_765_top100914.jpg
- iNet1_Size100_CC01inh/movie_iNet1_Size100_CC01inh_anaphylaxis_765_top100915.jpg
- iNet1_Size100_CC01inh/movie_iNet1_Size100_CC01inh_anaphylaxis_765_top100916.jpg
- iNet1_Size100_CC01inh/movie_iNet1_Size100_CC01inh_anaphylaxis_765_top100917.jpg
- iNet1_Size100_CC01inh/movie_iNet1_Size100_CC01inh_anaphylaxis_765_top100918.jpg
- iNet1_Size100_CC01inh/movie_iNet1_Size100_CC01inh_anaphylaxis_765_top100919.jpg
- iNet1_Size100_CC01inh/movie_iNet1_Size100_CC01inh_anaphylaxis_765_top100920.jpg
- iNet1_Size100_CC01inh/movie_iNet1_Size100_CC01inh_anaphylaxis_765_top100921.jpg
- iNet1_Size100_CC01inh/movie_iNet1_Size100_CC01inh_anaphylaxis_765_top100922.jpg
- iNet1_Size100_CC01inh/movie_iNet1_Size100_CC01inh_anaphylaxis_765_top100923.jpg
- iNet1_Size100_CC01inh/movie_iNet1_Size100_CC01inh_anaphylaxis_765_top100924.jpg
- iNet1_Size100_CC01inh/movie_iNet1_Size100_CC01inh_anaphylaxis_765_top100925.jpg
- iNet1_Size100_CC01inh/movie_iNet1_Size100_CC01inh_anaphylaxis_765_top100926.jpg
- iNet1_Size100_CC01inh/movie_iNet1_Size100_CC01inh_anaphylaxis_765_top100927.jpg
- iNet1_Size100_CC01inh/movie_iNet1_Size100_CC01inh_anaphylaxis_765_top100928.jpg
- iNet1_Size100_CC01inh/movie_iNet1_Size100_CC01inh_anaphylaxis_765_top100929.jpg
- iNet1_Size100_CC01inh/movie_iNet1_Size100_CC01inh_anaphylaxis_765_top100930.jpg
- iNet1_Size100_CC01inh/movie_iNet1_Size100_CC01inh_anaphylaxis_765_top100931.jpg
- iNet1_Size100_CC01inh/movie_iNet1_Size100_CC01inh_anaphylaxis_765_top100932.jpg
- iNet1_Size100_CC01inh/movie_iNet1_Size100_CC01inh_anaphylaxis_765_top100933.jpg
- iNet1_Size100_CC01inh/movie_iNet1_Size100_CC01inh_anaphylaxis_765_top100934.jpg
- iNet1_Size100_CC01inh/movie_iNet1_Size100_CC01inh_anaphylaxis_765_top100935.jpg
- iNet1_Size100_CC01inh/movie_iNet1_Size100_CC01inh_anaphylaxis_765_top100936.jpg
- iNet1_Size100_CC01inh/movie_iNet1_Size100_CC01inh_anaphylaxis_765_top100937.jpg
- iNet1_Size100_CC01inh/movie_iNet1_Size100_CC01inh_anaphylaxis_765_top100938.jpg
- iNet1_Size100_CC01inh/movie_iNet1_Size100_CC01inh_anaphylaxis_765_top100939.jpg
- iNet1_Size100_CC01inh/movie_iNet1_Size100_CC01inh_anaphylaxis_765_top100940.jpg
- iNet1_Size100_CC01inh/movie_iNet1_Size100_CC01inh_anaphylaxis_765_top100941.jpg
- iNet1_Size100_CC01inh/movie_iNet1_Size100_CC01inh_anaphylaxis_765_top100942.jpg
- iNet1_Size100_CC01inh/movie_iNet1_Size100_CC01inh_anaphylaxis_765_top100943.jpg
- iNet1_Size100_CC01inh/movie_iNet1_Size100_CC01inh_anaphylaxis_765_top100944.jpg
- iNet1_Size100_CC01inh/movie_iNet1_Size100_CC01inh_anaphylaxis_765_top100945.jpg
- iNet1_Size100_CC01inh/movie_iNet1_Size100_CC01inh_anaphylaxis_765_top100946.jpg
- iNet1_Size100_CC01inh/movie_iNet1_Size100_CC01inh_anaphylaxis_765_top100947.jpg
- iNet1_Size100_CC01inh/movie_iNet1_Size100_CC01inh_anaphylaxis_765_top100948.jpg
- iNet1_Size100_CC01inh/movie_iNet1_Size100_CC01inh_anaphylaxis_765_top100949.jpg
- InVitroFertilization/movie_WoSPubmed_anaphylaxis_Diphtheria_YellowFever_InVitroFertilization_Gastritis600.jpg
- InVitroFertilization/movie_WoSPubmed_anaphylaxis_Diphtheria_YellowFever_InVitroFertilization_Gastritis601.jpg
- InVitroFertilization/movie_WoSPubmed_anaphylaxis_Diphtheria_YellowFever_InVitroFertilization_Gastritis602.jpg
- InVitroFertilization/movie_WoSPubmed_anaphylaxis_Diphtheria_YellowFever_InVitroFertilization_Gastritis603.jpg
- InVitroFertilization/movie_WoSPubmed_anaphylaxis_Diphtheria_YellowFever_InVitroFertilization_Gastritis604.jpg
- InVitroFertilization/movie_WoSPubmed_anaphylaxis_Diphtheria_YellowFever_InVitroFertilization_Gastritis605.jpg
- InVitroFertilization/movie_WoSPubmed_anaphylaxis_Diphtheria_YellowFever_InVitroFertilization_Gastritis606.jpg
- InVitroFertilization/movie_WoSPubmed_anaphylaxis_Diphtheria_YellowFever_InVitroFertilization_Gastritis607.jpg
- InVitroFertilization/movie_WoSPubmed_anaphylaxis_Diphtheria_YellowFever_InVitroFertilization_Gastritis608.jpg
- InVitroFertilization/movie_WoSPubmed_anaphylaxis_Diphtheria_YellowFever_InVitroFertilization_Gastritis609.jpg
- InVitroFertilization/movie_WoSPubmed_anaphylaxis_Diphtheria_YellowFever_InVitroFertilization_Gastritis610.jpg
- InVitroFertilization/movie_WoSPubmed_anaphylaxis_Diphtheria_YellowFever_InVitroFertilization_Gastritis611.jpg
- InVitroFertilization/movie_WoSPubmed_anaphylaxis_Diphtheria_YellowFever_InVitroFertilization_Gastritis612.jpg
- InVitroFertilization/movie_WoSPubmed_anaphylaxis_Diphtheria_YellowFever_InVitroFertilization_Gastritis613.jpg
- InVitroFertilization/movie_WoSPubmed_anaphylaxis_Diphtheria_YellowFever_InVitroFertilization_Gastritis614.jpg
- InVitroFertilization/movie_WoSPubmed_anaphylaxis_Diphtheria_YellowFever_InVitroFertilization_Gastritis615.jpg
- InVitroFertilization/movie_WoSPubmed_anaphylaxis_Diphtheria_YellowFever_InVitroFertilization_Gastritis616.jpg
- InVitroFertilization/movie_WoSPubmed_anaphylaxis_Diphtheria_YellowFever_InVitroFertilization_Gastritis617.jpg
- InVitroFertilization/movie_WoSPubmed_anaphylaxis_Diphtheria_YellowFever_InVitroFertilization_Gastritis618.jpg
- InVitroFertilization/movie_WoSPubmed_anaphylaxis_Diphtheria_YellowFever_InVitroFertilization_Gastritis619.jpg
- InVitroFertilization/movie_WoSPubmed_anaphylaxis_Diphtheria_YellowFever_InVitroFertilization_Gastritis620.jpg
- InVitroFertilization/movie_WoSPubmed_anaphylaxis_Diphtheria_YellowFever_InVitroFertilization_Gastritis621.jpg
- InVitroFertilization/movie_WoSPubmed_anaphylaxis_Diphtheria_YellowFever_InVitroFertilization_Gastritis622.jpg
- InVitroFertilization/movie_WoSPubmed_anaphylaxis_Diphtheria_YellowFever_InVitroFertilization_Gastritis623.jpg
- InVitroFertilization/movie_WoSPubmed_anaphylaxis_Diphtheria_YellowFever_InVitroFertilization_Gastritis624.jpg
- InVitroFertilization/movie_WoSPubmed_anaphylaxis_Diphtheria_YellowFever_InVitroFertilization_Gastritis625.jpg
- InVitroFertilization/movie_WoSPubmed_anaphylaxis_Diphtheria_YellowFever_InVitroFertilization_Gastritis626.jpg
- InVitroFertilization/movie_WoSPubmed_anaphylaxis_Diphtheria_YellowFever_InVitroFertilization_Gastritis627.jpg
- InVitroFertilization/movie_WoSPubmed_anaphylaxis_Diphtheria_YellowFever_InVitroFertilization_Gastritis628.jpg
- InVitroFertilization/movie_WoSPubmed_anaphylaxis_Diphtheria_YellowFever_InVitroFertilization_Gastritis629.jpg
- InVitroFertilization/movie_WoSPubmed_anaphylaxis_Diphtheria_YellowFever_InVitroFertilization_Gastritis630.jpg
- InVitroFertilization/movie_WoSPubmed_anaphylaxis_Diphtheria_YellowFever_InVitroFertilization_Gastritis631.jpg
- InVitroFertilization/movie_WoSPubmed_anaphylaxis_Diphtheria_YellowFever_InVitroFertilization_Gastritis632.jpg
- InVitroFertilization/movie_WoSPubmed_anaphylaxis_Diphtheria_YellowFever_InVitroFertilization_Gastritis633.jpg
- InVitroFertilization/movie_WoSPubmed_anaphylaxis_Diphtheria_YellowFever_InVitroFertilization_Gastritis634.jpg
- InVitroFertilization/movie_WoSPubmed_anaphylaxis_Diphtheria_YellowFever_InVitroFertilization_Gastritis635.jpg
- InVitroFertilization/movie_WoSPubmed_anaphylaxis_Diphtheria_YellowFever_InVitroFertilization_Gastritis636.jpg
- InVitroFertilization/movie_WoSPubmed_anaphylaxis_Diphtheria_YellowFever_InVitroFertilization_Gastritis637.jpg
- InVitroFertilization/movie_WoSPubmed_anaphylaxis_Diphtheria_YellowFever_InVitroFertilization_Gastritis638.jpg
- InVitroFertilization/movie_WoSPubmed_anaphylaxis_Diphtheria_YellowFever_InVitroFertilization_Gastritis639.jpg
- InVitroFertilization/movie_WoSPubmed_anaphylaxis_Diphtheria_YellowFever_InVitroFertilization_Gastritis640.jpg
- InVitroFertilization/movie_WoSPubmed_anaphylaxis_Diphtheria_YellowFever_InVitroFertilization_Gastritis641.jpg
- InVitroFertilization/movie_WoSPubmed_anaphylaxis_Diphtheria_YellowFever_InVitroFertilization_Gastritis642.jpg
- InVitroFertilization/movie_WoSPubmed_anaphylaxis_Diphtheria_YellowFever_InVitroFertilization_Gastritis643.jpg
- InVitroFertilization_/movie_WoSPubmed_anaphylaxis_Diphtheria_YellowFever_InVitroFertilization_Gastritis700.jpg
- InVitroFertilization_/movie_WoSPubmed_anaphylaxis_Diphtheria_YellowFever_InVitroFertilization_Gastritis701.jpg
- InVitroFertilization_/movie_WoSPubmed_anaphylaxis_Diphtheria_YellowFever_InVitroFertilization_Gastritis702.jpg
- InVitroFertilization_/movie_WoSPubmed_anaphylaxis_Diphtheria_YellowFever_InVitroFertilization_Gastritis703.jpg
- InVitroFertilization_/movie_WoSPubmed_anaphylaxis_Diphtheria_YellowFever_InVitroFertilization_Gastritis704.jpg
- InVitroFertilization_/movie_WoSPubmed_anaphylaxis_Diphtheria_YellowFever_InVitroFertilization_Gastritis705.jpg
- InVitroFertilization_/movie_WoSPubmed_anaphylaxis_Diphtheria_YellowFever_InVitroFertilization_Gastritis706.jpg
- InVitroFertilization_/movie_WoSPubmed_anaphylaxis_Diphtheria_YellowFever_InVitroFertilization_Gastritis707.jpg
- InVitroFertilization_/movie_WoSPubmed_anaphylaxis_Diphtheria_YellowFever_InVitroFertilization_Gastritis708.jpg
- InVitroFertilization_/movie_WoSPubmed_anaphylaxis_Diphtheria_YellowFever_InVitroFertilization_Gastritis709.jpg
- InVitroFertilization_/movie_WoSPubmed_anaphylaxis_Diphtheria_YellowFever_InVitroFertilization_Gastritis710.jpg
- InVitroFertilization_/movie_WoSPubmed_anaphylaxis_Diphtheria_YellowFever_InVitroFertilization_Gastritis711.jpg
- InVitroFertilization_/movie_WoSPubmed_anaphylaxis_Diphtheria_YellowFever_InVitroFertilization_Gastritis712.jpg
- InVitroFertilization_/movie_WoSPubmed_anaphylaxis_Diphtheria_YellowFever_InVitroFertilization_Gastritis713.jpg
- InVitroFertilization_/movie_WoSPubmed_anaphylaxis_Diphtheria_YellowFever_InVitroFertilization_Gastritis714.jpg
- InVitroFertilization_/movie_WoSPubmed_anaphylaxis_Diphtheria_YellowFever_InVitroFertilization_Gastritis715.jpg
- InVitroFertilization_/movie_WoSPubmed_anaphylaxis_Diphtheria_YellowFever_InVitroFertilization_Gastritis716.jpg
- InVitroFertilization_/movie_WoSPubmed_anaphylaxis_Diphtheria_YellowFever_InVitroFertilization_Gastritis717.jpg
- InVitroFertilization_/movie_WoSPubmed_anaphylaxis_Diphtheria_YellowFever_InVitroFertilization_Gastritis718.jpg
- InVitroFertilization_/movie_WoSPubmed_anaphylaxis_Diphtheria_YellowFever_InVitroFertilization_Gastritis719.jpg
- InVitroFertilization_/movie_WoSPubmed_anaphylaxis_Diphtheria_YellowFever_InVitroFertilization_Gastritis720.jpg
- InVitroFertilization_/movie_WoSPubmed_anaphylaxis_Diphtheria_YellowFever_InVitroFertilization_Gastritis721.jpg
- InVitroFertilization_/movie_WoSPubmed_anaphylaxis_Diphtheria_YellowFever_InVitroFertilization_Gastritis722.jpg
- InVitroFertilization_/movie_WoSPubmed_anaphylaxis_Diphtheria_YellowFever_InVitroFertilization_Gastritis723.jpg
- InVitroFertilization_/movie_WoSPubmed_anaphylaxis_Diphtheria_YellowFever_InVitroFertilization_Gastritis724.jpg
- InVitroFertilization_/movie_WoSPubmed_anaphylaxis_Diphtheria_YellowFever_InVitroFertilization_Gastritis725.jpg
- InVitroFertilization_/movie_WoSPubmed_anaphylaxis_Diphtheria_YellowFever_InVitroFertilization_Gastritis726.jpg
- InVitroFertilization_/movie_WoSPubmed_anaphylaxis_Diphtheria_YellowFever_InVitroFertilization_Gastritis727.jpg
- InVitroFertilization_/movie_WoSPubmed_anaphylaxis_Diphtheria_YellowFever_InVitroFertilization_Gastritis728.jpg
- InVitroFertilization_/movie_WoSPubmed_anaphylaxis_Diphtheria_YellowFever_InVitroFertilization_Gastritis729.jpg
- InVitroFertilization_/movie_WoSPubmed_anaphylaxis_Diphtheria_YellowFever_InVitroFertilization_Gastritis730.jpg
- InVitroFertilization_/movie_WoSPubmed_anaphylaxis_Diphtheria_YellowFever_InVitroFertilization_Gastritis731.jpg
- InVitroFertilization_/movie_WoSPubmed_anaphylaxis_Diphtheria_YellowFever_InVitroFertilization_Gastritis732.jpg
- InVitroFertilization_/movie_WoSPubmed_anaphylaxis_Diphtheria_YellowFever_InVitroFertilization_Gastritis733.jpg
[truncated: 2,516 more entries]
