# Supplementary material for: Invisible Brain: Knowledge in Research Works and Neuron Activity
Source: PLoS One. 2016 Jul 20;11(7):e0158590. doi: 10.1371/journal.pone.0158590 (PMC4954711; doi:10.1371/journal.pone.0158590)
Supplement: S8 File — (ZIP) [file pone.0158590.s008.zip]

Archive with 2,177 entries (2,177 files):
- movie_normal-2-original/movie_normal-2-original.avi
- movie_normal-2-original/movie_normal-2-original1.jpg
- movie_normal-2-original/movie_normal-2-original10.jpg
- movie_normal-2-original/movie_normal-2-original100.jpg
- movie_normal-2-original/movie_normal-2-original101.jpg
- movie_normal-2-original/movie_normal-2-original102.jpg
- movie_normal-2-original/movie_normal-2-original103.jpg
- movie_normal-2-original/movie_normal-2-original104.jpg
- movie_normal-2-original/movie_normal-2-original105.jpg
- movie_normal-2-original/movie_normal-2-original106.jpg
- movie_normal-2-original/movie_normal-2-original107.jpg
- movie_normal-2-original/movie_normal-2-original108.jpg
- movie_normal-2-original/movie_normal-2-original109.jpg
- movie_normal-2-original/movie_normal-2-original11.jpg
- movie_normal-2-original/movie_normal-2-original110.jpg
- movie_normal-2-original/movie_normal-2-original111.jpg
- movie_normal-2-original/movie_normal-2-original112.jpg
- movie_normal-2-original/movie_normal-2-original113.jpg
- movie_normal-2-original/movie_normal-2-original114.jpg
- movie_normal-2-original/movie_normal-2-original115.jpg
- movie_normal-2-original/movie_normal-2-original116.jpg
- movie_normal-2-original/movie_normal-2-original117.jpg
- movie_normal-2-original/movie_normal-2-original118.jpg
- movie_normal-2-original/movie_normal-2-original119.jpg
- movie_normal-2-original/movie_normal-2-original12.jpg
- movie_normal-2-original/movie_normal-2-original120.jpg
- movie_normal-2-original/movie_normal-2-original121.jpg
- movie_normal-2-original/movie_normal-2-original122.jpg
- movie_normal-2-original/movie_normal-2-original123.jpg
- movie_normal-2-original/movie_normal-2-original124.jpg
- movie_normal-2-original/movie_normal-2-original125.jpg
- movie_normal-2-original/movie_normal-2-original126.jpg
- movie_normal-2-original/movie_normal-2-original127.jpg
- movie_normal-2-original/movie_normal-2-original128.jpg
- movie_normal-2-original/movie_normal-2-original129.jpg
- movie_normal-2-original/movie_normal-2-original13.jpg
- movie_normal-2-original/movie_normal-2-original130.jpg
- movie_normal-2-original/movie_normal-2-original131.jpg
- movie_normal-2-original/movie_normal-2-original132.jpg
- movie_normal-2-original/movie_normal-2-original133.jpg
- movie_normal-2-original/movie_normal-2-original134.jpg
- movie_normal-2-original/movie_normal-2-original135.jpg
- movie_normal-2-original/movie_normal-2-original136.jpg
- movie_normal-2-original/movie_normal-2-original137.jpg
- movie_normal-2-original/movie_normal-2-original138.jpg
- movie_normal-2-original/movie_normal-2-original139.jpg
- movie_normal-2-original/movie_normal-2-original14.jpg
- movie_normal-2-original/movie_normal-2-original140.jpg
- movie_normal-2-original/movie_normal-2-original141.jpg
- movie_normal-2-original/movie_normal-2-original142.jpg
- movie_normal-2-original/movie_normal-2-original143.jpg
- movie_normal-2-original/movie_normal-2-original144.jpg
- movie_normal-2-original/movie_normal-2-original145.jpg
- movie_normal-2-original/movie_normal-2-original146.jpg
- movie_normal-2-original/movie_normal-2-original147.jpg
- movie_normal-2-original/movie_normal-2-original148.jpg
- movie_normal-2-original/movie_normal-2-original149.jpg
- movie_normal-2-original/movie_normal-2-original15.jpg
- movie_normal-2-original/movie_normal-2-original150.jpg
- movie_normal-2-original/movie_normal-2-original151.jpg
- movie_normal-2-original/movie_normal-2-original152.jpg
- movie_normal-2-original/movie_normal-2-original153.jpg
- movie_normal-2-original/movie_normal-2-original154.jpg
- movie_normal-2-original/movie_normal-2-original155.jpg
- movie_normal-2-original/movie_normal-2-original156.jpg
- movie_normal-2-original/movie_normal-2-original157.jpg
- movie_normal-2-original/movie_normal-2-original158.jpg
- movie_normal-2-original/movie_normal-2-original159.jpg
- movie_normal-2-original/movie_normal-2-original16.jpg
- movie_normal-2-original/movie_normal-2-original160.jpg
- movie_normal-2-original/movie_normal-2-original161.jpg
- movie_normal-2-original/movie_normal-2-original162.jpg
- movie_normal-2-original/movie_normal-2-original163.jpg
- movie_normal-2-original/movie_normal-2-original164.jpg
- movie_normal-2-original/movie_normal-2-original165.jpg
- movie_normal-2-original/movie_normal-2-original166.jpg
- movie_normal-2-original/movie_normal-2-original167.jpg
- movie_normal-2-original/movie_normal-2-original168.jpg
- movie_normal-2-original/movie_normal-2-original169.jpg
- movie_normal-2-original/movie_normal-2-original17.jpg
- movie_normal-2-original/movie_normal-2-original170.jpg
- movie_normal-2-original/movie_normal-2-original171.jpg
- movie_normal-2-original/movie_normal-2-original172.jpg
- movie_normal-2-original/movie_normal-2-original173.jpg
- movie_normal-2-original/movie_normal-2-original174.jpg
- movie_normal-2-original/movie_normal-2-original175.jpg
- movie_normal-2-original/movie_normal-2-original176.jpg
- movie_normal-2-original/movie_normal-2-original177.jpg
- movie_normal-2-original/movie_normal-2-original178.jpg
- movie_normal-2-original/movie_normal-2-original179.jpg
- movie_normal-2-original/movie_normal-2-original18.jpg
- movie_normal-2-original/movie_normal-2-original180.jpg
- movie_normal-2-original/movie_normal-2-original181.jpg
- movie_normal-2-original/movie_normal-2-original182.jpg
- movie_normal-2-original/movie_normal-2-original183.jpg
- movie_normal-2-original/movie_normal-2-original184.jpg
- movie_normal-2-original/movie_normal-2-original185.jpg
- movie_normal-2-original/movie_normal-2-original186.jpg
- movie_normal-2-original/movie_normal-2-original187.jpg
- movie_normal-2-original/movie_normal-2-original188.jpg
- movie_normal-2-original/movie_normal-2-original189.jpg
- movie_normal-2-original/movie_normal-2-original19.jpg
- movie_normal-2-original/movie_normal-2-original190.jpg
- movie_normal-2-original/movie_normal-2-original191.jpg
- movie_normal-2-original/movie_normal-2-original192.jpg
- movie_normal-2-original/movie_normal-2-original193.jpg
- movie_normal-2-original/movie_normal-2-original194.jpg
- movie_normal-2-original/movie_normal-2-original195.jpg
- movie_normal-2-original/movie_normal-2-original196.jpg
- movie_normal-2-original/movie_normal-2-original197.jpg
- movie_normal-2-original/movie_normal-2-original198.jpg
- movie_normal-2-original/movie_normal-2-original199.jpg
- movie_normal-2-original/movie_normal-2-original2.jpg
- movie_normal-2-original/movie_normal-2-original20.jpg
- movie_normal-2-original/movie_normal-2-original200.jpg
- movie_normal-2-original/movie_normal-2-original201.jpg
- movie_normal-2-original/movie_normal-2-original202.jpg
- movie_normal-2-original/movie_normal-2-original203.jpg
- movie_normal-2-original/movie_normal-2-original204.jpg
- movie_normal-2-original/movie_normal-2-original205.jpg
- movie_normal-2-original/movie_normal-2-original206.jpg
- movie_normal-2-original/movie_normal-2-original207.jpg
- movie_normal-2-original/movie_normal-2-original208.jpg
- movie_normal-2-original/movie_normal-2-original209.jpg
- movie_normal-2-original/movie_normal-2-original21.jpg
- movie_normal-2-original/movie_normal-2-original210.jpg
- movie_normal-2-original/movie_normal-2-original211.jpg
- movie_normal-2-original/movie_normal-2-original212.jpg
- movie_normal-2-original/movie_normal-2-original213.jpg
- movie_normal-2-original/movie_normal-2-original214.jpg
- movie_normal-2-original/movie_normal-2-original215.jpg
- movie_normal-2-original/movie_normal-2-original216.jpg
- movie_normal-2-original/movie_normal-2-original217.jpg
- movie_normal-2-original/movie_normal-2-original218.jpg
- movie_normal-2-original/movie_normal-2-original219.jpg
- movie_normal-2-original/movie_normal-2-original22.jpg
- movie_normal-2-original/movie_normal-2-original220.jpg
- movie_normal-2-original/movie_normal-2-original221.jpg
- movie_normal-2-original/movie_normal-2-original222.jpg
- movie_normal-2-original/movie_normal-2-original223.jpg
- movie_normal-2-original/movie_normal-2-original224.jpg
- movie_normal-2-original/movie_normal-2-original225.jpg
- movie_normal-2-original/movie_normal-2-original226.jpg
- movie_normal-2-original/movie_normal-2-original227.jpg
- movie_normal-2-original/movie_normal-2-original228.jpg
- movie_normal-2-original/movie_normal-2-original229.jpg
- movie_normal-2-original/movie_normal-2-original23.jpg
- movie_normal-2-original/movie_normal-2-original230.jpg
- movie_normal-2-original/movie_normal-2-original231.jpg
- movie_normal-2-original/movie_normal-2-original232.jpg
- movie_normal-2-original/movie_normal-2-original233.jpg
- movie_normal-2-original/movie_normal-2-original234.jpg
- movie_normal-2-original/movie_normal-2-original235.jpg
- movie_normal-2-original/movie_normal-2-original236.jpg
- movie_normal-2-original/movie_normal-2-original237.jpg
- movie_normal-2-original/movie_normal-2-original238.jpg
- movie_normal-2-original/movie_normal-2-original239.jpg
- movie_normal-2-original/movie_normal-2-original24.jpg
- movie_normal-2-original/movie_normal-2-original240.jpg
- movie_normal-2-original/movie_normal-2-original241.jpg
- movie_normal-2-original/movie_normal-2-original242.jpg
- movie_normal-2-original/movie_normal-2-original243.jpg
- movie_normal-2-original/movie_normal-2-original244.jpg
- movie_normal-2-original/movie_normal-2-original245.jpg
- movie_normal-2-original/movie_normal-2-original246.jpg
- movie_normal-2-original/movie_normal-2-original247.jpg
- movie_normal-2-original/movie_normal-2-original248.jpg
- movie_normal-2-original/movie_normal-2-original249.jpg
- movie_normal-2-original/movie_normal-2-original25.jpg
- movie_normal-2-original/movie_normal-2-original250.jpg
- movie_normal-2-original/movie_normal-2-original251.jpg
- movie_normal-2-original/movie_normal-2-original252.jpg
- movie_normal-2-original/movie_normal-2-original253.jpg
- movie_normal-2-original/movie_normal-2-original254.jpg
- movie_normal-2-original/movie_normal-2-original255.jpg
- movie_normal-2-original/movie_normal-2-original256.jpg
- movie_normal-2-original/movie_normal-2-original257.jpg
- movie_normal-2-original/movie_normal-2-original258.jpg
- movie_normal-2-original/movie_normal-2-original259.jpg
- movie_normal-2-original/movie_normal-2-original26.jpg
- movie_normal-2-original/movie_normal-2-original260.jpg
- movie_normal-2-original/movie_normal-2-original261.jpg
- movie_normal-2-original/movie_normal-2-original262.jpg
- movie_normal-2-original/movie_normal-2-original263.jpg
- movie_normal-2-original/movie_normal-2-original264.jpg
- movie_normal-2-original/movie_normal-2-original265.jpg
- movie_normal-2-original/movie_normal-2-original266.jpg
- movie_normal-2-original/movie_normal-2-original267.jpg
- movie_normal-2-original/movie_normal-2-original268.jpg
- movie_normal-2-original/movie_normal-2-original269.jpg
- movie_normal-2-original/movie_normal-2-original27.jpg
- movie_normal-2-original/movie_normal-2-original270.jpg
- movie_normal-2-original/movie_normal-2-original271.jpg
- movie_normal-2-original/movie_normal-2-original272.jpg
- movie_normal-2-original/movie_normal-2-original273.jpg
- movie_normal-2-original/movie_normal-2-original274.jpg
- movie_normal-2-original/movie_normal-2-original275.jpg
- movie_normal-2-original/movie_normal-2-original276.jpg
- movie_normal-2-original/movie_normal-2-original277.jpg
- movie_normal-2-original/movie_normal-2-original278.jpg
- movie_normal-2-original/movie_normal-2-original279.jpg
- movie_normal-2-original/movie_normal-2-original28.jpg
- movie_normal-2-original/movie_normal-2-original280.jpg
- movie_normal-2-original/movie_normal-2-original281.jpg
- movie_normal-2-original/movie_normal-2-original282.jpg
- movie_normal-2-original/movie_normal-2-original283.jpg
- movie_normal-2-original/movie_normal-2-original284.jpg
- movie_normal-2-original/movie_normal-2-original285.jpg
- movie_normal-2-original/movie_normal-2-original286.jpg
- movie_normal-2-original/movie_normal-2-original287.jpg
- movie_normal-2-original/movie_normal-2-original288.jpg
- movie_normal-2-original/movie_normal-2-original289.jpg
- movie_normal-2-original/movie_normal-2-original29.jpg
- movie_normal-2-original/movie_normal-2-original290.jpg
- movie_normal-2-original/movie_normal-2-original291.jpg
- movie_normal-2-original/movie_normal-2-original292.jpg
- movie_normal-2-original/movie_normal-2-original293.jpg
- movie_normal-2-original/movie_normal-2-original294.jpg
- movie_normal-2-original/movie_normal-2-original295.jpg
- movie_normal-2-original/movie_normal-2-original296.jpg
- movie_normal-2-original/movie_normal-2-original297.jpg
- movie_normal-2-original/movie_normal-2-original298.jpg
- movie_normal-2-original/movie_normal-2-original299.jpg
- movie_normal-2-original/movie_normal-2-original3.jpg
- movie_normal-2-original/movie_normal-2-original30.jpg
- movie_normal-2-original/movie_normal-2-original300.jpg
- movie_normal-2-original/movie_normal-2-original301.jpg
- movie_normal-2-original/movie_normal-2-original302.jpg
- movie_normal-2-original/movie_normal-2-original303.jpg
- movie_normal-2-original/movie_normal-2-original304.jpg
- movie_normal-2-original/movie_normal-2-original305.jpg
- movie_normal-2-original/movie_normal-2-original306.jpg
- movie_normal-2-original/movie_normal-2-original307.jpg
- movie_normal-2-original/movie_normal-2-original308.jpg
- movie_normal-2-original/movie_normal-2-original309.jpg
- movie_normal-2-original/movie_normal-2-original31.jpg
- movie_normal-2-original/movie_normal-2-original310.jpg
- movie_normal-2-original/movie_normal-2-original311.jpg
- movie_normal-2-original/movie_normal-2-original312.jpg
- movie_normal-2-original/movie_normal-2-original313.jpg
- movie_normal-2-original/movie_normal-2-original314.jpg
- movie_normal-2-original/movie_normal-2-original315.jpg
- movie_normal-2-original/movie_normal-2-original316.jpg
- movie_normal-2-original/movie_normal-2-original317.jpg
- movie_normal-2-original/movie_normal-2-original318.jpg
- movie_normal-2-original/movie_normal-2-original319.jpg
- movie_normal-2-original/movie_normal-2-original32.jpg
- movie_normal-2-original/movie_normal-2-original320.jpg
- movie_normal-2-original/movie_normal-2-original321.jpg
- movie_normal-2-original/movie_normal-2-original322.jpg
- movie_normal-2-original/movie_normal-2-original323.jpg
- movie_normal-2-original/movie_normal-2-original324.jpg
- movie_normal-2-original/movie_normal-2-original325.jpg
- movie_normal-2-original/movie_normal-2-original326.jpg
- movie_normal-2-original/movie_normal-2-original327.jpg
- movie_normal-2-original/movie_normal-2-original328.jpg
- movie_normal-2-original/movie_normal-2-original329.jpg
- movie_normal-2-original/movie_normal-2-original33.jpg
- movie_normal-2-original/movie_normal-2-original330.jpg
- movie_normal-2-original/movie_normal-2-original331.jpg
- movie_normal-2-original/movie_normal-2-original332.jpg
- movie_normal-2-original/movie_normal-2-original333.jpg
- movie_normal-2-original/movie_normal-2-original334.jpg
- movie_normal-2-original/movie_normal-2-original335.jpg
- movie_normal-2-original/movie_normal-2-original336.jpg
- movie_normal-2-original/movie_normal-2-original337.jpg
- movie_normal-2-original/movie_normal-2-original338.jpg
- movie_normal-2-original/movie_normal-2-original339.jpg
- movie_normal-2-original/movie_normal-2-original34.jpg
- movie_normal-2-original/movie_normal-2-original340.jpg
- movie_normal-2-original/movie_normal-2-original341.jpg
- movie_normal-2-original/movie_normal-2-original342.jpg
- movie_normal-2-original/movie_normal-2-original343.jpg
- movie_normal-2-original/movie_normal-2-original344.jpg
- movie_normal-2-original/movie_normal-2-original345.jpg
- movie_normal-2-original/movie_normal-2-original346.jpg
- movie_normal-2-original/movie_normal-2-original347.jpg
- movie_normal-2-original/movie_normal-2-original348.jpg
- movie_normal-2-original/movie_normal-2-original349.jpg
- movie_normal-2-original/movie_normal-2-original35.jpg
- movie_normal-2-original/movie_normal-2-original350.jpg
- movie_normal-2-original/movie_normal-2-original351.jpg
- movie_normal-2-original/movie_normal-2-original352.jpg
- movie_normal-2-original/movie_normal-2-original353.jpg
- movie_normal-2-original/movie_normal-2-original354.jpg
- movie_normal-2-original/movie_normal-2-original355.jpg
- movie_normal-2-original/movie_normal-2-original356.jpg
- movie_normal-2-original/movie_normal-2-original357.jpg
- movie_normal-2-original/movie_normal-2-original358.jpg
- movie_normal-2-original/movie_normal-2-original359.jpg
- movie_normal-2-original/movie_normal-2-original36.jpg
- movie_normal-2-original/movie_normal-2-original360.jpg
- movie_normal-2-original/movie_normal-2-original361.jpg
- movie_normal-2-original/movie_normal-2-original362.jpg
- movie_normal-2-original/movie_normal-2-original363.jpg
- movie_normal-2-original/movie_normal-2-original364.jpg
- movie_normal-2-original/movie_normal-2-original365.jpg
- movie_normal-2-original/movie_normal-2-original366.jpg
- movie_normal-2-original/movie_normal-2-original367.jpg
- movie_normal-2-original/movie_normal-2-original368.jpg
[truncated: 1,877 more entries]
